# Supplementary material for: Multi-omic profiling of pathogen-stimulated primary immune cells
Source: iScience. 2024 Jul 6;27(8):110471. doi: 10.1016/j.isci.2024.110471 (PMC11293528; doi:10.1016/j.isci.2024.110471)
Supplement: Table S1. Differentially expressed genes, related to Figures 3 and S3 [file mmc2.xlsx]

## Sheet: Sheet1
gene	cond_mean	rpmi_mean	M	D	prob	ranking	cond
ENSG00000069849.11	87.7945	28.2642	1.63515	59.5303	0.950104	59.5527	saur
ENSG00000100997.20	87.7945	28.2642	1.63515	59.5303	0.950104	59.5527	saur
ENSG00000099290.17	780.43	238.649	1.70938	541.781	0.950104	541.784	polyic
ENSG00000013441.17	424.083	1385.46	-1.70795	961.375	0.950104	-961.377	polyic
ENSG00000138018.19	70.6804	20.5173	1.78447	50.1631	0.950156	50.1949	polyic
ENSG00000176014.13	18.6518	0.539929	5.1104	18.1119	0.950164	18.819	polyic
ENSG00000112576.13	176.212	57.1887	1.62351	119.023	0.950216	119.034	calb
ENSG00000170160.18	7.89007	33.7934	-2.09863	25.9033	0.950282	-25.9882	calb
ENSG00000115977.21	42.957	135.173	-1.65384	92.2164	0.95029	-92.2312	calb
ENSG00000135218.19	107.987	328.892	-1.60676	220.905	0.950305	-220.911	saur
ENSG00000121417.14	24.5418	83.1491	-1.76046	58.6072	0.95032	-58.6337	polyic
ENSG00000240682.10	77.8247	27.7478	1.48786	50.0769	0.950358	50.099	lps
ENSG00000178952.11	77.8247	27.7478	1.48786	50.0769	0.950358	50.099	lps
ENSG00000033867.17	87.6674	270.347	-1.6247	182.679	0.950372	-182.687	calb
ENSG00000125629.16	909.111	296.342	1.6172	612.77	0.950409	612.772	calb
ENSG00000122986.14	53.992	15.118	1.83648	38.874	0.950417	38.9173	polyic
ENSG00000189190.11	74.5173	231.354	-1.63446	156.837	0.950424	-156.846	calb
ENSG00000064989.13	7.85338	33.4756	-2.09172	25.6222	0.950432	-25.7075	polyic
ENSG00000154328.16	7.85338	33.4756	-2.09172	25.6222	0.950432	-25.7075	polyic
ENSG00000161960.16	233.195	75.3852	1.62919	157.81	0.950438	157.819	calb
ENSG00000131779.11	71.0245	24.4833	1.53652	46.5412	0.95044	46.5665	lps
ENSG00000171943.12	241.962	77.9847	1.63352	163.977	0.950446	163.986	calb
ENSG00000087301.9	11.3968	42.8916	-1.91207	31.4948	0.950453	-31.5528	calb
ENSG00000129116.19	27.9564	78.3466	-1.48669	50.3902	0.950477	-50.4121	lps
ENSG00000003436.16	14.9035	51.9898	-1.80258	37.0863	0.950498	-37.1301	calb
ENSG00000157557.13	293.686	94.8813	1.63008	198.805	0.950498	198.811	calb
ENSG00000111144.10	107.831	334.034	-1.63122	226.203	0.950505	-226.209	calb
ENSG00000167004.14	2536.22	818.839	1.63103	1717.38	0.950513	1717.38	calb
ENSG00000068024.18	17.5335	58.4885	-1.73804	40.955	0.95052	-40.9919	calb
ENSG00000204116.12	17.5335	58.4885	-1.73804	40.955	0.95052	-40.9919	calb
ENSG00000144579.8	7.02356	32.1184	-2.19313	25.0948	0.95052	-25.1905	saur
ENSG00000243646.10	143.775	45.491	1.66015	98.2835	0.950557	98.2976	calb
ENSG00000175970.11	53.992	178.177	-1.72249	124.185	0.950559	-124.197	polyic
ENSG00000072401.15	190.238	61.088	1.63885	129.15	0.950572	129.161	calb
ENSG00000170315.14	121.727	36.7152	1.72921	85.0123	0.950574	85.0298	polyic
ENSG00000285967.1	12.2734	45.491	-1.89004	33.2176	0.950617	-33.2713	calb
ENSG00000139182.15	64.7904	212.732	-1.71519	147.942	0.950656	-147.952	polyic
ENSG00000173114.13	66.7537	219.211	-1.7154	152.457	0.950656	-152.467	polyic
ENSG00000159618.16	35.1178	107.918	-1.61966	72.8	0.950684	-72.818	saur
ENSG00000038427.16	102.571	319.737	-1.64026	217.166	0.950706	-217.172	calb
ENSG00000178695.6	321.007	97.1872	1.72377	223.82	0.950708	223.826	polyic
ENSG00000067066.17	675.916	217.057	1.63877	458.859	0.950713	458.861	calb
ENSG00000013374.17	794.267	254.75	1.64054	539.517	0.950713	539.52	calb
ENSG00000169136.13	21.0402	1.29974	4.01685	19.7404	0.950713	20.145	calb
ENSG00000147050.17	524.213	158.739	1.7235	365.474	0.950715	365.478	polyic
ENSG00000162368.14	269.96	888.723	-1.71899	618.763	0.950715	-618.765	polyic
ENSG00000165102.15	127.617	421.145	-1.72249	293.527	0.950715	-293.532	polyic
ENSG00000117090.16	203.388	64.9872	1.64601	138.401	0.950728	138.411	calb
ENSG00000170677.6	160.938	58.76	1.4536	102.179	0.950767	102.189	lps
ENSG00000139687.16	1194.03	379.525	1.65357	814.505	0.95087	814.507	calb
ENSG00000186462.9	13.1501	48.0905	-1.87068	34.9404	0.950892	-34.9905	calb
ENSG00000144635.9	126.636	37.795	1.74442	88.8408	0.950909	88.8579	polyic
ENSG00000065559.15	36.8737	113.057	-1.61638	76.1831	0.950952	-76.2002	saur
ENSG00000081985.13	95.2223	28.0763	1.76195	67.146	0.950983	67.1691	polyic
ENSG00000164649.20	81.6026	223.614	-1.45433	142.012	0.951006	-142.019	lps
ENSG00000115232.14	392.75	1242.56	-1.66163	849.805	0.951011	-849.807	calb
ENSG00000160710.18	4263.27	1350.43	1.65854	2912.83	0.951011	2912.83	calb
ENSG00000155307.19	971.355	306.74	1.66298	664.615	0.951011	664.618	calb
ENSG00000159267.17	10.7984	42.1145	-1.9635	31.3161	0.951028	-31.3776	polyic
ENSG00000088854.13	31.7343	6.52889	2.28114	25.2055	0.951088	25.3085	lps
ENSG00000131634.14	9.81673	38.8749	-1.98552	29.0582	0.951147	-29.1259	polyic
ENSG00000173198.6	10.5353	41.1115	-1.96431	30.5762	0.95116	-30.6392	saur
ENSG00000204371.11	26.3383	83.5078	-1.66475	57.1695	0.951204	-57.1937	saur
ENSG00000169679.15	63.8087	18.3576	1.79738	45.4511	0.951207	45.4867	polyic
ENSG00000167552.15	119.4	38.5421	1.6313	80.8584	0.951227	80.8748	saur
ENSG00000100453.14	45.1569	11.8784	1.9266	33.2785	0.951229	33.3342	polyic
ENSG00000132792.19	211.06	63.7116	1.72802	147.348	0.951244	147.358	polyic
ENSG00000176055.10	28.9722	91.2162	-1.65462	62.2441	0.951271	-62.2661	saur
ENSG00000082996.20	339.659	102.587	1.72725	237.072	0.951296	237.079	polyic
ENSG00000164308.17	1821	548.568	1.73099	1272.44	0.951304	1272.44	polyic
ENSG00000137752.24	594.894	179.256	1.73061	415.637	0.951304	415.641	polyic
ENSG00000166750.10	3679.31	1111.17	1.72735	2568.14	0.951304	2568.14	polyic
ENSG00000112079.9	313.154	1038.82	-1.73001	725.67	0.951304	-725.672	polyic
ENSG00000152382.6	19.6335	68.031	-1.79288	48.3976	0.951483	-48.4308	polyic
ENSG00000116678.20	108.803	39.1733	1.47378	69.6302	0.951505	69.6458	lps
ENSG00000168944.17	106.021	353.114	-1.73579	247.093	0.95152	-247.099	polyic
ENSG00000152102.18	103.076	343.395	-1.73616	240.319	0.95152	-240.325	polyic
ENSG00000114268.12	38.5346	9.79333	1.97628	28.7412	0.951542	28.8091	lps
ENSG00000052795.13	38.5346	9.79333	1.97628	28.7412	0.951542	28.8091	lps
ENSG00000103042.9	75.394	23.3954	1.68822	51.9986	0.951546	52.026	calb
ENSG00000164465.19	45.3348	13.0578	1.79571	32.277	0.951594	32.3269	lps
ENSG00000175115.13	15.7801	54.5893	-1.79051	38.8091	0.951605	-38.8504	calb
ENSG00000170275.15	23.7045	75.7994	-1.67703	52.0949	0.951658	-52.1219	saur
ENSG00000237441.10	25.4604	80.9384	-1.66857	55.478	0.951658	-55.5031	saur
ENSG00000116521.11	42.2119	10.7986	1.96681	31.4133	0.951729	31.4749	polyic
ENSG00000164118.13	8.76674	36.3928	-2.05354	27.6261	0.951732	-27.7023	calb
ENSG00000179598.6	8.76674	36.3928	-2.05354	27.6261	0.951732	-27.7023	calb
ENSG00000119231.11	54.3538	15.5969	1.80112	38.7569	0.951732	38.7987	calb
ENSG00000129667.13	54.3538	15.5969	1.80112	38.7569	0.951732	38.7987	calb
ENSG00000198055.11	25.5235	87.4685	-1.77694	61.945	0.951736	-61.9705	polyic
ENSG00000198932.13	36.3219	123.104	-1.76096	86.7819	0.951743	-86.7998	polyic
ENSG00000090674.16	50.8471	14.2972	1.83043	36.5499	0.951746	36.5957	calb
ENSG00000172613.8	54.9737	15.118	1.86247	39.8557	0.951751	39.8992	polyic
ENSG00000243646.10	127.617	37.795	1.75556	89.8224	0.951825	89.8396	polyic
ENSG00000100949.15	40.3854	10.2779	1.97429	30.1076	0.951874	30.1722	saur
ENSG00000128891.16	40.3854	10.2779	1.97429	30.1076	0.951874	30.1722	saur
ENSG00000143457.11	47.1203	158.739	-1.75224	111.619	0.951878	-111.633	polyic
ENSG00000153048.11	42.3125	117.52	-1.47375	75.2075	0.951885	-75.2219	lps
ENSG00000112773.16	188.895	68.5533	1.46229	120.342	0.951885	120.351	lps
ENSG00000107679.15	39.2669	132.823	-1.75811	93.5556	0.951885	-93.5721	polyic
ENSG00000162517.13	57.9187	16.1979	1.83823	41.7208	0.9519	41.7613	polyic
ENSG00000121316.11	71.8873	22.0957	1.70197	49.7916	0.951955	49.8207	calb
ENSG00000077420.16	17.5589	59.0978	-1.7509	41.539	0.95197	-41.5758	saur
ENSG00000176597.12	132.57	42.3963	1.64474	90.1733	0.951985	90.1883	saur
ENSG00000116701.15	296.745	96.3552	1.62279	200.39	0.952	200.397	saur
ENSG00000111667.14	86.8917	238.304	-1.45552	151.413	0.952004	-151.42	lps
ENSG00000263465.5	127.302	390.56	-1.61729	263.258	0.952007	-263.263	saur
ENSG00000131018.25	163.298	501.047	-1.61744	337.749	0.952015	-337.753	saur
ENSG00000184588.18	2009.62	655.215	1.61688	1354.4	0.952015	1354.4	saur
ENSG00000171522.6	1498.65	488.2	1.61812	1010.45	0.952015	1010.45	saur
ENSG00000132334.17	868.287	282.642	1.6192	585.645	0.952015	585.648	saur
ENSG00000105953.16	98.2254	270.949	-1.46385	172.723	0.952027	-172.73	lps
ENSG00000047249.18	198.415	64.2368	1.62705	134.179	0.95203	134.189	saur
ENSG00000139132.16	0.981673	19.4374	-4.30745	18.4558	0.952034	-18.9518	polyic
ENSG00000081985.13	104.475	33.4031	1.64511	71.0723	0.952037	71.0913	saur
ENSG00000100600.15	104.475	33.4031	1.64511	71.0723	0.952037	71.0913	saur
ENSG00000115310.19	369.478	133.842	1.46496	235.636	0.952041	235.641	lps
ENSG00000144959.11	779.003	284.007	1.4557	494.996	0.952049	494.998	lps
ENSG00000137845.15	2766.18	1005.45	1.46005	1760.73	0.952049	1760.73	lps
ENSG00000249437.8	499.438	181.177	1.46291	318.262	0.952049	318.265	lps
ENSG00000188921.14	17.5335	59.7882	-1.76975	42.2548	0.952073	-42.2918	calb
ENSG00000067066.17	663.726	214.551	1.62927	449.175	0.952097	449.178	saur
ENSG00000062598.18	2299.52	722.658	1.66995	1576.86	0.952118	1576.86	calb
ENSG00000154930.15	52.0287	176.017	-1.75834	123.988	0.952272	-124.001	polyic
ENSG00000184678.11	56.6685	17.9544	1.65821	38.714	0.952302	38.7495	lps
ENSG00000035141.8	35.3402	120.944	-1.77496	85.6039	0.952362	-85.6223	polyic
ENSG00000160570.14	135.249	48.9666	1.46574	86.2821	0.952369	86.2946	lps
ENSG00000078070.14	35.1178	110.487	-1.65361	75.3695	0.952387	-75.3876	saur
ENSG00000152749.8	245.418	72.3505	1.76217	173.068	0.952399	173.077	polyic
ENSG00000103642.12	30.4319	6.47915	2.23171	23.9527	0.952406	24.0564	polyic
ENSG00000003402.21	263.088	77.7498	1.75864	185.339	0.952414	185.347	polyic
ENSG00000101596.17	1147.58	337.996	1.76351	809.58	0.952429	809.582	polyic
ENSG00000135926.15	761.778	224.61	1.76195	537.168	0.952429	537.171	polyic
ENSG00000101236.17	25.5235	4.31943	2.56291	21.2041	0.952459	21.3584	polyic
ENSG00000185803.12	104.057	30.236	1.78304	73.8213	0.952466	73.8428	polyic
ENSG00000168040.5	104.057	30.236	1.78304	73.8213	0.952466	73.8428	polyic
ENSG00000247828.9	36.8203	118.277	-1.68359	81.4564	0.952549	-81.4738	calb
ENSG00000180448.11	193.148	602.541	-1.64135	409.393	0.952558	-409.397	saur
ENSG00000151151.6	407.366	131.043	1.63629	276.323	0.952558	276.328	saur
ENSG00000157181.16	91.4251	32.6444	1.48575	58.7807	0.95257	58.7995	lps
ENSG00000132471.12	82.5268	25.6947	1.68339	56.8321	0.952632	56.857	saur
ENSG00000139832.5	23.7045	2.56947	3.20562	21.135	0.952647	21.3768	saur
ENSG00000163328.14	140.379	41.0346	1.77442	99.3446	0.952675	99.3604	polyic
ENSG00000041357.16	76.2707	23.3954	1.7049	52.8753	0.952675	52.9027	calb
ENSG00000170004.18	56.6685	156.693	-1.46732	100.025	0.952697	-100.036	lps
ENSG00000254986.8	128.871	40.2921	1.67736	88.579	0.952727	88.5949	calb
ENSG00000150681.10	19.2868	64.9872	-1.75254	45.7004	0.952735	-45.734	calb
ENSG00000173545.5	109.743	34.6879	1.66163	75.0552	0.952855	75.0736	saur
ENSG00000006194.10	21.9486	71.9452	-1.71277	49.9966	0.952862	-50.0259	saur
ENSG00000205336.14	12.2912	46.2505	-1.91184	33.9593	0.95287	-34.013	saur
ENSG00000104325.7	52.8906	16.3222	1.69617	36.5684	0.952891	36.6077	lps
ENSG00000115604.12	73.2912	202.395	-1.46546	129.104	0.952935	-129.113	lps
ENSG00000198286.10	19.6451	60.3922	-1.62019	40.7471	0.952943	-40.7793	lps
ENSG00000169871.13	125.654	36.7152	1.77501	88.9389	0.952943	88.9567	polyic
ENSG00000010671.17	125.654	36.7152	1.77501	88.9389	0.952943	88.9567	polyic
ENSG00000105639.20	129.581	37.795	1.77758	91.7858	0.952988	91.803	polyic
ENSG00000211890.4	145.528	45.491	1.67764	100.037	0.953002	100.051	calb
ENSG00000118363.13	258.408	93.0366	1.47378	165.372	0.95301	165.378	lps
ENSG00000187514.17	379.301	137.107	1.46805	242.194	0.953025	242.199	lps
ENSG00000103381.12	376.279	135.474	1.47378	240.804	0.953025	240.809	lps
ENSG00000138760.11	562.151	202.395	1.47378	359.756	0.953032	359.759	lps
ENSG00000181026.15	275.85	80.9893	1.76808	194.861	0.953062	194.869	polyic
ENSG00000115514.12	49.0836	12.9583	1.92137	36.1253	0.95307	36.1764	polyic
ENSG00000183918.17	123.691	421.145	-1.76758	297.454	0.953077	-297.459	polyic
ENSG00000115525.18	71.9915	21.8405	1.72082	50.1509	0.953078	50.1805	saur
ENSG00000070413.20	27.2163	87.362	-1.68254	60.1458	0.953093	-60.1693	saur
ENSG00000197128.13	24.5824	79.6536	-1.69611	55.0712	0.953152	-55.0973	saur
ENSG00000101365.21	88.4028	31.0122	1.51126	57.3906	0.953219	57.4105	lps
ENSG00000100288.20	60.4464	19.5867	1.62578	40.8597	0.953226	40.892	lps
ENSG00000116106.12	22.8266	74.5147	-1.70681	51.6881	0.953234	-51.7163	saur
ENSG00000143507.18	152.159	44.2742	1.78104	107.885	0.953256	107.9	polyic
ENSG00000116691.11	28.9722	5.13894	2.49512	23.8332	0.953264	23.9635	saur
ENSG00000137216.19	28.9722	5.13894	2.49512	23.8332	0.953264	23.9635	saur
ENSG00000163512.14	84.6249	29.38	1.52625	55.2449	0.95333	55.266	lps
ENSG00000181007.9	20.6151	72.3505	-1.8113	51.7354	0.95333	-51.7671	polyic
ENSG00000187097.13	36.3219	8.63886	2.07193	27.683	0.953397	27.7605	polyic
ENSG00000188906.17	287.549	89.6824	1.68091	197.867	0.953419	197.874	calb
ENSG00000154122.14	101.694	326.236	-1.68168	224.542	0.953426	-224.548	calb
ENSG00000110911.17	355.053	110.478	1.68427	244.575	0.953426	244.581	calb
ENSG00000100647.8	1040.61	323.636	1.68499	716.976	0.953433	716.978	calb
ENSG00000180357.10	10.5201	41.5918	-1.98315	31.0717	0.953441	-31.1349	calb
ENSG00000186017.16	8.83505	36.7152	-2.05507	27.8801	0.95345	-27.9558	polyic
ENSG00000232810.4	34.1903	7.79847	2.13232	26.3918	0.953485	26.4778	calb
ENSG00000152518.8	268.651	840.217	-1.64503	571.566	0.953502	-571.569	saur
ENSG00000113583.8	607.538	193.995	1.64695	413.543	0.953502	413.546	saur
ENSG00000235750.10	448.63	142.606	1.65349	306.024	0.953502	306.028	saur
ENSG00000114450.11	72.5357	24.4833	1.56689	48.0523	0.953554	48.0779	lps
ENSG00000065526.12	91.2956	313.159	-1.77828	221.863	0.953554	-221.87	polyic
ENSG00000132507.18	35.5122	8.16111	2.12148	27.3511	0.953621	27.4333	lps
ENSG00000134954.14	80.0915	223.614	-1.48129	143.523	0.953636	-143.531	lps
ENSG00000188321.14	21.5968	75.5901	-1.80738	53.9933	0.953673	-54.0235	polyic
ENSG00000188229.6	37.697	9.09821	2.05079	28.5988	0.953679	28.6722	calb
ENSG00000186088.16	296.187	106.094	1.48116	190.093	0.953688	190.099	lps
ENSG00000259976.3	18.4368	62.9521	-1.77166	44.5152	0.953703	-44.5505	saur
ENSG00000100422.14	155.649	434.171	-1.47996	278.522	0.953703	-278.525	lps
ENSG00000110934.13	408.769	1137.66	-1.47671	728.89	0.953703	-728.891	lps
ENSG00000185650.10	4404.27	1578.36	1.48048	2825.92	0.953703	2825.92	lps
ENSG00000147894.17	726.112	259.523	1.48433	466.589	0.953703	466.591	lps
ENSG00000104825.17	28.9303	5.19898	2.47628	23.7313	0.953783	23.8601	calb
ENSG00000100911.16	46.0904	13.0578	1.81956	33.0326	0.953807	33.0827	lps
ENSG00000090447.12	13.1692	48.82	-1.89031	35.6508	0.953859	-35.7009	saur
ENSG00000137710.17	70.1339	20.7959	1.75381	49.338	0.953872	49.3692	calb
ENSG00000185875.13	27.4868	95.0275	-1.7896	67.5407	0.953889	-67.5644	polyic
ENSG00000143368.10	46.1386	11.8784	1.95763	34.2602	0.953904	34.3161	polyic
ENSG00000171634.19	18.6518	66.9512	-1.8438	48.2994	0.953941	-48.3346	polyic
ENSG00000157240.4	23.6702	2.59949	3.18677	21.0707	0.953954	21.3103	calb
ENSG00000068079.8	23.6702	2.59949	3.18677	21.0707	0.953954	21.3103	calb
ENSG00000141524.17	31.606	101.494	-1.68313	69.8881	0.95397	-69.9084	saur
ENSG00000038427.16	100.086	316.045	-1.65889	215.959	0.954	-215.966	saur
ENSG00000144468.17	364.347	115.626	1.65584	248.721	0.954	248.726	saur
ENSG00000122694.16	308.159	97.6399	1.65813	210.519	0.954	210.525	saur
ENSG00000107551.21	337.131	106.633	1.66065	230.498	0.954	230.504	saur
ENSG00000183918.17	158.908	501.047	-1.65675	342.139	0.954007	-342.143	saur
ENSG00000137575.12	2780.45	881.329	1.65757	1899.12	0.954007	1899.12	saur
ENSG00000204287.14	64.2243	21.2189	1.59777	43.0054	0.95406	43.0351	lps
ENSG00000105976.16	21.0402	0.649872	5.01685	20.3903	0.954073	20.9984	calb
ENSG00000107249.24	21.0402	0.649872	5.01685	20.3903	0.954073	20.9984	calb
ENSG00000177628.16	126.424	39.8268	1.66646	86.5972	0.954074	86.6132	saur
ENSG00000117448.14	32.4899	6.52889	2.31508	25.961	0.954075	26.0641	lps
ENSG00000099817.12	97.4698	34.2767	1.50773	63.1931	0.954083	63.2111	lps
ENSG00000113391.19	32.4839	104.064	-1.67967	71.5797	0.954089	-71.5994	saur
ENSG00000198886.2	86.1361	29.38	1.55178	56.7561	0.954157	56.7773	lps
ENSG00000101843.19	68.7578	22.8511	1.58926	45.9067	0.954277	45.9342	lps
ENSG00000100599.16	45.6531	145.175	-1.66901	99.522	0.954305	-99.536	saur
ENSG00000104549.12	129.748	40.2921	1.68714	89.4557	0.954333	89.4716	calb
ENSG00000136147.18	48.287	12.8474	1.91016	35.4396	0.954349	35.491	saur
ENSG00000129116.19	13.7434	51.8332	-1.91513	38.0898	0.954373	-38.1379	polyic
ENSG00000113319.13	21.0402	71.4859	-1.76451	50.4458	0.954422	-50.4766	calb
ENSG00000078668.14	102.003	35.9089	1.5062	66.0944	0.954426	66.1115	lps
ENSG00000197057.10	9.64342	38.9923	-2.01557	29.3489	0.954466	-29.418	calb
ENSG00000003436.16	14.0471	51.3894	-1.8712	37.3423	0.954513	-37.3892	saur
ENSG00000133835.18	33.3769	115.545	-1.79153	82.1679	0.954537	-82.1875	polyic
ENSG00000108639.8	167.687	52.6742	1.67061	115.013	0.954595	115.025	saur
ENSG00000002919.15	84.2827	25.6947	1.71376	58.588	0.954617	58.613	saur
ENSG00000010270.14	66.7537	18.3576	1.86247	48.3962	0.954634	48.432	polyic
ENSG00000151465.14	66.7537	18.3576	1.86247	48.3962	0.954634	48.432	polyic
ENSG00000123416.15	196.66	61.6673	1.67312	134.992	0.954654	135.003	saur
ENSG00000103507.14	102.759	35.9089	1.51685	66.85	0.954657	66.8672	lps
ENSG00000119138.5	87.3689	24.8367	1.81464	62.5321	0.954679	62.5585	polyic
ENSG00000105281.12	87.3689	24.8367	1.81464	62.5321	0.954679	62.5585	polyic
ENSG00000158769.18	221.242	69.3757	1.67312	151.866	0.954684	151.876	saur
ENSG00000151458.12	73.2912	24.4833	1.58184	48.8079	0.954686	48.8335	lps
ENSG00000136630.13	21.5968	2.15972	3.3219	19.4371	0.954701	19.7189	polyic
ENSG00000135094.11	21.5968	2.15972	3.3219	19.4371	0.954701	19.7189	polyic
ENSG00000119487.17	102.72	326.323	-1.66759	223.603	0.954714	-223.61	saur
ENSG00000173391.9	364.347	114.341	1.67196	250.005	0.954714	250.011	saur
ENSG00000152256.14	368.737	115.626	1.67312	253.11	0.954714	253.116	saur
ENSG00000149212.12	211.585	673.202	-1.6698	461.617	0.954721	-461.62	saur
ENSG00000143384.14	5462.57	1715.12	1.67127	3747.45	0.954721	3747.45	saur
ENSG00000146232.17	51.7987	14.1321	1.87394	37.6666	0.954766	37.7132	saur
ENSG00000102871.16	51.7987	14.1321	1.87394	37.6666	0.954766	37.7132	saur
ENSG00000060491.17	51.7987	14.1321	1.87394	37.6666	0.954766	37.7132	saur
ENSG00000168496.4	63.1205	18.1964	1.79446	44.9241	0.954786	44.96	calb
ENSG00000266028.8	45.5871	11.6977	1.9624	33.8894	0.954786	33.9461	calb
ENSG00000168291.13	142.049	50.5989	1.48921	91.4501	0.954798	91.4622	lps
ENSG00000185900.11	21.9169	74.0854	-1.75715	52.1686	0.954801	-52.1981	calb
ENSG00000120832.10	31.606	102.779	-1.70127	71.1729	0.954855	-71.1932	saur
ENSG00000106560.11	53.0103	14.0382	1.91692	38.9722	0.954858	39.0193	polyic
ENSG00000010810.17	15.7068	58.3123	-1.89241	42.6056	0.95488	-42.6476	polyic
ENSG00000188921.14	16.6809	59.0978	-1.8249	42.4169	0.954907	-42.4561	saur
ENSG00000159921.20	26.3002	3.89923	2.75381	22.401	0.954912	22.5696	calb
ENSG00000268500.6	26.3002	3.89923	2.75381	22.401	0.954912	22.5696	calb
ENSG00000119787.14	41.2303	142.541	-1.7896	101.311	0.954947	-101.327	polyic
ENSG00000166532.16	84.4239	23.7569	1.82931	60.667	0.954984	60.6946	polyic
ENSG00000100591.8	39.2901	9.79333	2.0043	29.4968	0.954992	29.5648	lps
ENSG00000087253.13	272.646	84.4834	1.69029	188.162	0.955016	188.17	calb
ENSG00000124406.16	126.241	406.82	-1.68821	280.579	0.955031	-280.584	calb
ENSG00000205413.8	1009.93	311.939	1.69492	697.99	0.955031	697.992	calb
ENSG00000087191.13	116.359	40.8055	1.51175	75.5537	0.955104	75.5689	lps
ENSG00000157693.15	92.1842	28.2642	1.70554	63.92	0.955115	63.9427	saur
ENSG00000167555.14	7.85338	34.5555	-2.13753	26.7021	0.955126	-26.7875	polyic
ENSG00000213782.7	21.1562	65.2889	-1.62575	44.1326	0.955141	-44.1626	lps
ENSG00000172292.15	127.118	38.9923	1.7049	88.1254	0.955202	88.1419	calb
ENSG00000105355.9	136.959	42.3963	1.69174	94.5631	0.955204	94.5782	saur
ENSG00000269335.7	98.1673	28.0763	1.80589	70.091	0.955215	70.1142	polyic
ENSG00000106066.15	15.803	56.5284	-1.83878	40.7254	0.955219	-40.7669	saur
ENSG00000123329.20	37.3036	129.583	-1.79649	92.2794	0.955223	-92.2969	polyic
ENSG00000042088.14	37.3036	129.583	-1.79649	92.2794	0.955223	-92.2969	polyic
ENSG00000158050.5	147.338	52.2311	1.49615	95.107	0.955253	95.1187	lps
ENSG00000136869.16	621.842	221.982	1.4861	399.86	0.955297	399.863	lps
ENSG00000197872.11	1442.4	514.15	1.48821	928.252	0.955297	928.253	lps
ENSG00000103035.11	59.882	16.1979	1.88632	43.6842	0.955297	43.7249	polyic
ENSG00000136305.12	12.2734	46.7908	-1.93068	34.5174	0.955299	-34.5713	calb
ENSG00000131634.14	12.2734	46.7908	-1.93068	34.5174	0.955299	-34.5713	calb
ENSG00000249915.9	117.115	40.8055	1.52109	76.3093	0.955305	76.3245	lps
ENSG00000132405.19	86.3872	298.041	-1.78662	211.654	0.955305	-211.661	polyic
ENSG00000162734.13	860.927	249.447	1.78716	611.48	0.95532	611.482	polyic
ENSG00000185947.15	1285.01	372.551	1.78627	912.459	0.95532	912.46	polyic
ENSG00000197024.9	40.2486	140.382	-1.80234	100.133	0.955387	-100.149	polyic
ENSG00000145016.16	92.2772	25.9166	1.8321	66.3606	0.955461	66.3859	polyic
ENSG00000146409.12	22.6674	68.5533	-1.59661	45.8859	0.955476	-45.9137	lps
ENSG00000179304.18	18.6518	68.031	-1.86688	49.3793	0.955476	-49.4145	polyic
ENSG00000126003.7	185.117	65.2889	1.50353	119.828	0.955498	119.838	lps
ENSG00000106785.15	426.681	133.613	1.6751	293.069	0.955502	293.073	saur
ENSG00000056558.11	523.255	163.161	1.68121	360.093	0.955502	360.097	saur
ENSG00000169679.15	75.394	22.0957	1.77069	53.2983	0.955544	53.3277	calb
ENSG00000132640.15	77.2591	23.1252	1.74024	54.1339	0.955584	54.1618	saur
ENSG00000145781.9	19.6335	0.539929	5.1844	19.0935	0.955647	19.7849	polyic
ENSG00000258227.7	299.21	106.094	1.49581	193.115	0.955655	193.121	lps
ENSG00000134755.18	103.076	29.1562	1.82183	73.9195	0.955655	73.9419	polyic
ENSG00000184640.20	161.694	457.022	-1.499	295.328	0.95567	-295.332	lps
ENSG00000102218.6	709.489	251.362	1.49701	458.127	0.95567	458.13	lps
ENSG00000273749.5	666.421	235.04	1.50353	431.381	0.95567	431.384	lps
ENSG00000059804.16	2319.63	817.743	1.50418	1501.89	0.95567	1501.89	lps
ENSG00000135766.9	38.6296	125.904	-1.70455	87.2746	0.955673	-87.2912	saur
ENSG00000116871.16	39.2901	114.256	-1.54002	74.9654	0.955677	-74.9812	lps
ENSG00000059804.16	2078.97	643.653	1.69152	1435.32	0.95571	1435.32	saur
ENSG00000102144.15	1359.06	420.109	1.69377	938.95	0.95571	938.951	saur
ENSG00000175782.11	82.3582	27.7478	1.56954	54.6104	0.955759	54.633	lps
ENSG00000151327.13	66.7238	19.271	1.79177	47.4527	0.955762	47.4866	saur
ENSG00000108039.18	282.722	80.9893	1.80358	201.732	0.955767	201.74	polyic
ENSG00000112343.11	493.781	141.461	1.80346	352.32	0.955782	352.325	polyic
ENSG00000091409.16	131.544	458.94	-1.80276	327.395	0.955782	-327.4	polyic
ENSG00000006534.17	67.5039	19.4962	1.79178	48.0078	0.955812	48.0412	calb
ENSG00000100519.12	77.8247	26.1155	1.57532	51.7092	0.955819	51.7332	lps
ENSG00000105829.13	35.067	7.79847	2.16885	27.2685	0.955893	27.3546	calb
ENSG00000167613.16	105.353	32.1184	1.71376	73.2349	0.955896	73.255	saur
ENSG00000067064.12	286.672	88.3826	1.69757	198.29	0.955908	198.297	calb
ENSG00000163346.17	210.402	684.965	-1.70288	474.563	0.955923	-474.566	calb
ENSG00000109787.13	372.587	1210.06	-1.69943	837.475	0.955923	-837.477	calb
ENSG00000139641.13	443.597	1440.12	-1.69886	996.519	0.955923	-996.521	calb
ENSG00000070756.17	2573.04	8346.96	-1.69778	5773.92	0.955923	-5773.92	calb
ENSG00000134884.15	982.752	3183.07	-1.69552	2200.32	0.955923	-2200.32	calb
ENSG00000075624.17	15382.1	4724.57	1.703	10657.6	0.955923	10657.6	calb
ENSG00000155096.15	1638.5	503.001	1.70375	1135.5	0.955923	1135.5	calb
ENSG00000145416.14	109.559	37.5411	1.54517	72.018	0.955938	72.0345	lps
ENSG00000159348.13	54.4017	16.3222	1.73682	38.0795	0.95599	38.1191	lps
ENSG00000128951.14	54.4017	16.3222	1.73682	38.0795	0.95599	38.1191	lps
ENSG00000105339.11	117.801	33.4756	1.81517	84.3251	0.956013	84.3447	polyic
ENSG00000115944.15	21.9486	0.642368	5.09459	21.3062	0.956082	21.9069	saur
ENSG00000138442.11	21.9486	0.642368	5.09459	21.3062	0.956082	21.9069	saur
ENSG00000229754.1	21.9486	0.642368	5.09459	21.3062	0.956082	21.9069	saur
ENSG00000108950.12	21.9486	0.642368	5.09459	21.3062	0.956082	21.9069	saur
ENSG00000176014.13	21.9486	0.642368	5.09459	21.3062	0.956082	21.9069	saur
ENSG00000136878.14	68.0022	194.234	-1.51415	126.232	0.956094	-126.241	lps
ENSG00000011143.19	13.7434	52.913	-1.94488	39.1696	0.956094	-39.2179	polyic
ENSG00000140474.14	39.4503	128.675	-1.70562	89.2243	0.956139	-89.2406	calb
ENSG00000138785.16	66.491	21.2189	1.64781	45.2721	0.956139	45.3021	lps
ENSG00000167615.17	46.8459	135.474	-1.53202	88.6285	0.956162	-88.6417	lps
ENSG00000107021.16	24.5824	82.2231	-1.74192	57.6406	0.956164	-57.667	saur
ENSG00000106948.17	80.0915	228.511	-1.51254	148.42	0.956169	-148.427	lps
ENSG00000146457.16	231.963	81.6111	1.50706	150.352	0.956169	150.359	lps
ENSG00000148019.14	86.1361	244.833	-1.50711	158.697	0.956184	-158.704	lps
ENSG00000026297.17	255.386	89.7722	1.50834	165.614	0.956191	165.621	lps
ENSG00000108518.8	269.742	94.6689	1.51062	175.073	0.956191	175.08	lps
ENSG00000139641.13	633.931	1808.5	-1.5124	1174.57	0.956214	-1174.57	lps
ENSG00000111144.10	1193.82	419.481	1.5089	774.335	0.956214	774.336	lps
ENSG00000157916.20	61.4561	199.134	-1.69611	137.678	0.956245	-137.688	saur
ENSG00000119280.17	40.0457	117.52	-1.55319	77.4742	0.956251	-77.4898	lps
ENSG00000204516.10	59.7002	16.7016	1.83775	42.9987	0.95626	43.0379	saur
ENSG00000168792.5	23.7045	79.6536	-1.74858	55.9491	0.956268	-55.9764	saur
ENSG00000198911.12	34.7567	102.83	-1.5649	68.0733	0.956296	-68.0913	lps
ENSG00000138448.12	313.426	96.3552	1.70169	217.071	0.956297	217.078	saur
ENSG00000184384.14	645.289	199.134	1.69621	446.155	0.956305	446.158	saur
ENSG00000155096.15	1615.42	497.193	1.70003	1118.23	0.956305	1118.23	saur
ENSG00000140443.15	41.2037	135.173	-1.71397	93.9697	0.956332	-93.9853	calb
ENSG00000102974.16	11.7801	46.4339	-1.97883	34.6538	0.956348	-34.7103	polyic
ENSG00000108406.10	11.7801	46.4339	-1.97883	34.6538	0.956348	-34.7103	polyic
ENSG00000273247.6	5.89004	30.236	-2.35992	24.346	0.956385	-24.4601	polyic
ENSG00000040933.16	78.5338	275.364	-1.80995	196.83	0.956422	-196.838	polyic
ENSG00000187164.20	366.164	104.746	1.80559	261.418	0.956437	261.424	polyic
ENSG00000107798.18	52.135	151.797	-1.54182	99.6616	0.956489	-99.6735	lps
ENSG00000106462.12	38.5737	9.09821	2.08396	29.4755	0.956518	29.549	calb
ENSG00000168395.16	20.1635	70.1862	-1.79944	50.0227	0.956525	-50.055	calb
ENSG00000162745.11	35.1178	7.70842	2.1877	27.4094	0.956617	27.4965	saur
ENSG00000114268.12	35.1178	7.70842	2.1877	27.4094	0.956617	27.4965	saur
ENSG00000178202.13	53.992	14.0382	1.94339	39.9538	0.956623	40.0011	polyic
ENSG00000139192.12	53.992	14.0382	1.94339	39.9538	0.956623	40.0011	polyic
ENSG00000079385.23	61.3672	16.8967	1.86073	44.4705	0.956644	44.5094	calb
ENSG00000178878.13	11.4133	44.9658	-1.97811	33.5525	0.956699	-33.6107	saur
ENSG00000132471.12	88.5441	25.9949	1.76817	62.5492	0.956703	62.5742	calb
ENSG00000076003.5	92.2772	326.117	-1.82134	233.84	0.956735	-233.847	polyic
ENSG00000173039.20	389.724	110.146	1.82304	279.579	0.956743	279.585	polyic
ENSG00000147996.17	62.7131	19.5867	1.6789	43.1265	0.95675	43.1591	lps
ENSG00000151502.11	70.1339	230.055	-1.71379	159.921	0.95677	-159.93	calb
ENSG00000287263.2	132.378	40.2921	1.71609	92.0857	0.956822	92.1017	calb
ENSG00000213024.12	352.1	120.784	1.54355	231.316	0.956832	231.321	lps
ENSG00000104765.16	2938.45	1013.61	1.53555	1924.84	0.95684	1924.84	lps
ENSG00000198053.12	437.481	150.164	1.54268	287.316	0.95684	287.32	lps
ENSG00000091409.16	168.321	552.391	-1.71447	384.07	0.956845	-384.074	calb
ENSG00000055130.18	3419.03	1043.69	1.71189	2375.34	0.956845	2375.34	calb
ENSG00000188786.10	196.335	55.0728	1.8339	141.262	0.956854	141.274	polyic
ENSG00000285967.1	8.83505	37.795	-2.09689	28.96	0.956862	-29.0358	polyic
ENSG00000171291.9	8.83505	37.795	-2.09689	28.96	0.956862	-29.0358	polyic
ENSG00000198934.5	27.2163	91.2162	-1.74482	64	0.956877	-64.0237	saur
ENSG00000269821.1	8.76674	37.6926	-2.10417	28.9258	0.956882	-29.0023	calb
ENSG00000088876.13	8.76674	37.6926	-2.10417	28.9258	0.956882	-29.0023	calb
ENSG00000145782.13	93.2589	25.9166	1.84737	67.3423	0.956914	67.3677	polyic
ENSG00000168610.16	3690.11	1038.82	1.82871	2651.28	0.956936	2651.29	polyic
ENSG00000132334.17	843.257	237.569	1.82763	605.688	0.956936	605.691	polyic
ENSG00000173598.14	186.518	660.873	-1.82506	474.355	0.956936	-474.359	polyic
ENSG00000179304.18	23.7045	80.9384	-1.77166	57.2339	0.956952	-57.2613	saur
ENSG00000185883.12	37.3036	8.63886	2.1104	28.6647	0.956974	28.7423	polyic
ENSG00000144749.14	53.6462	156.693	-1.5464	103.047	0.956981	-103.059	lps
ENSG00000081985.13	113.968	33.7934	1.75381	80.1743	0.956993	80.1935	calb
ENSG00000148158.17	19.2868	67.5867	-1.80912	48.2999	0.957001	-48.3337	calb
ENSG00000180611.7	154.295	46.7908	1.72139	107.504	0.957067	107.518	calb
ENSG00000127954.13	71.6621	19.4374	1.88237	52.2247	0.95713	52.2586	polyic
ENSG00000175215.11	76.3812	249.239	-1.70624	172.858	0.95716	-172.866	saur
ENSG00000089351.15	163.061	49.3903	1.72312	113.671	0.957172	113.684	calb
ENSG00000271601.4	310.792	1014.94	-1.70737	704.149	0.95719	-704.151	saur
ENSG00000136603.14	682.163	208.127	1.71265	474.036	0.95719	474.039	saur
ENSG00000206573.10	9.64342	40.2921	-2.06288	30.6487	0.957194	-30.718	calb
ENSG00000112294.14	9.64342	40.2921	-2.06288	30.6487	0.957194	-30.718	calb
ENSG00000154153.15	10.5353	42.3963	-2.0087	31.8609	0.957204	-31.9242	saur
ENSG00000074370.18	17.5589	62.9521	-1.84205	45.3932	0.957204	-45.4305	saur
ENSG00000122034.17	129.96	44.07	1.5602	85.8897	0.957227	85.9039	lps
ENSG00000123416.15	229.696	78.3466	1.55178	151.35	0.957242	151.358	lps
ENSG00000178695.6	430.68	146.9	1.55178	283.78	0.957287	283.785	lps
ENSG00000152689.18	115.011	34.6879	1.72927	80.3229	0.957301	80.3415	saur
ENSG00000100284.22	207.195	62.9521	1.71866	144.243	0.957309	144.253	saur
ENSG00000065427.15	211.585	64.2368	1.71976	147.348	0.957316	147.358	saur
ENSG00000047621.12	215.974	65.5215	1.72082	150.453	0.957316	150.463	saur
ENSG00000172785.18	47.1203	11.8784	1.988	35.2419	0.957346	35.2979	polyic
ENSG00000140391.15	308.159	93.7857	1.71623	214.373	0.957353	214.38	saur
ENSG00000104205.16	431.949	131.043	1.72082	300.906	0.957361	300.911	saur
ENSG00000101017.14	30.2232	4.89666	2.62578	25.3265	0.957361	25.4623	lps
ENSG00000071894.17	29.4676	88.14	-1.58067	58.6724	0.957383	-58.6936	lps
ENSG00000176783.15	15.803	57.8131	-1.8712	42.0101	0.957398	-42.0518	saur
ENSG00000163872.16	410.284	124.775	1.71729	285.508	0.957402	285.513	calb
ENSG00000204525.18	1620.97	492.603	1.71836	1128.37	0.957402	1128.37	calb
ENSG00000139233.7	40.0457	9.79333	2.03178	30.2524	0.957436	30.3205	lps
ENSG00000243335.10	42.2119	151.18	-1.84055	108.968	0.957495	-108.984	polyic
ENSG00000011295.16	24.5418	89.6282	-1.86871	65.0864	0.95751	-65.1132	polyic
ENSG00000162413.17	20.4007	65.2889	-1.67822	44.8882	0.957532	-44.9196	lps
ENSG00000108848.16	63.9972	211.858	-1.72702	147.861	0.957543	-147.871	calb
ENSG00000102575.13	27.2163	3.85421	2.81996	23.3621	0.957546	23.5317	saur
ENSG00000129450.9	27.2163	3.85421	2.81996	23.3621	0.957546	23.5317	saur
ENSG00000167703.15	109.947	30.236	1.86247	79.7113	0.957592	79.7331	polyic
ENSG00000157978.12	84.1607	279.445	-1.73135	195.284	0.957632	-195.292	calb
ENSG00000178927.18	263.879	79.2844	1.73477	184.595	0.957632	184.603	calb
ENSG00000134108.14	856.511	258.649	1.72748	597.862	0.957647	597.864	calb
ENSG00000206503.13	435.707	131.274	1.73078	304.433	0.957647	304.438	calb
ENSG00000006530.18	383.983	115.677	1.73094	268.306	0.957647	268.312	calb
ENSG00000102580.15	483.924	145.571	1.73305	338.353	0.957647	338.357	calb
ENSG00000102096.9	501.458	150.77	1.73378	350.687	0.957647	350.692	calb
ENSG00000104549.12	131.692	39.8268	1.72535	91.8649	0.957651	91.8811	saur
ENSG00000178467.18	31.606	105.348	-1.7369	73.7423	0.957688	-73.7628	saur
ENSG00000155962.13	57.9187	15.118	1.93776	42.8007	0.957778	42.8445	polyic
ENSG00000100764.14	80.654	23.3954	1.78552	57.2586	0.957796	57.2865	calb
ENSG00000139597.18	369.957	110.478	1.74359	259.478	0.957811	259.484	calb
ENSG00000059804.16	2182.04	651.172	1.74457	1530.87	0.957811	1530.87	calb
ENSG00000105355.9	145.528	42.8916	1.76253	102.636	0.95784	102.652	calb
ENSG00000106780.9	284.098	96.3011	1.56076	187.797	0.957883	187.803	lps
ENSG00000179304.18	23.6702	81.8839	-1.79051	58.2137	0.957892	-58.2412	calb
ENSG00000142192.21	572.729	194.234	1.56006	378.495	0.957897	378.498	lps
ENSG00000235106.10	4.90836	28.0763	-2.51604	23.1679	0.957897	-23.3042	polyic
ENSG00000003400.15	332.26	98.7806	1.75001	233.479	0.95793	233.486	calb
ENSG00000135926.15	907.358	270.347	1.74686	637.011	0.957937	637.013	calb
ENSG00000123064.13	31.7343	94.6689	-1.57684	62.9345	0.957987	-62.9543	lps
ENSG00000108344.15	148.233	41.0346	1.85295	107.198	0.958039	107.214	polyic
ENSG00000156650.14	59.6139	201.46	-1.75678	141.847	0.9581	-141.857	calb
ENSG00000186106.11	35.1178	116.911	-1.73514	81.7932	0.958104	-81.8116	saur
ENSG00000141503.17	12.8449	47.3344	-1.8817	34.4896	0.958136	-34.5409	lps
ENSG00000166523.8	24.5469	2.59949	3.23924	21.9474	0.958138	22.1851	calb
ENSG00000100083.19	75.558	24.4833	1.62578	51.0746	0.958173	51.1005	lps
ENSG00000234745.13	627.73	188.856	1.73286	438.874	0.958178	438.878	saur
ENSG00000179021.10	167.866	46.4339	1.85406	121.432	0.958203	121.446	polyic
ENSG00000143226.15	47.1203	169.538	-1.84719	122.417	0.958203	-122.431	polyic
ENSG00000175265.18	94.6808	319.737	-1.75574	225.056	0.958227	-225.063	calb
ENSG00000122729.19	528.635	155.969	1.76101	372.665	0.958234	372.669	calb
ENSG00000114573.10	962.588	283.344	1.76436	679.244	0.958234	679.246	calb
ENSG00000151718.16	79.3359	26.1155	1.60306	53.2203	0.958255	53.2445	lps
ENSG00000131100.13	79.3359	26.1155	1.60306	53.2203	0.958255	53.2445	lps
ENSG00000185885.17	21.9169	0.649872	5.07574	21.267	0.958286	21.8643	calb
ENSG00000189060.6	347.512	96.1074	1.85434	251.405	0.958352	251.412	polyic
ENSG00000174405.15	359.292	99.3469	1.85461	259.945	0.958359	259.952	polyic
ENSG00000163131.12	1097.51	304.52	1.84963	792.99	0.958359	792.992	polyic
ENSG00000175309.15	118.782	32.3957	1.87445	86.3867	0.958382	86.407	polyic
ENSG00000015285.11	120.893	40.8055	1.56689	80.0872	0.958404	80.1025	lps
ENSG00000120526.12	208.115	57.2325	1.86247	150.882	0.958412	150.894	polyic
ENSG00000170379.21	116.767	34.6879	1.75112	82.0788	0.958431	82.0974	saur
ENSG00000180884.10	27.2163	93.7857	-1.7849	66.5694	0.958446	-66.5934	saur
ENSG00000263465.5	90.3139	328.277	-1.86189	237.963	0.958464	-237.97	polyic
ENSG00000126353.3	9308.22	2565.74	1.85913	6742.48	0.958471	6742.48	polyic
ENSG00000150681.10	13.7434	53.9929	-1.97403	40.2495	0.958486	-40.2979	polyic
ENSG00000247626.5	19.6451	63.6566	-1.69614	44.0116	0.958501	-44.0442	lps
ENSG00000083814.13	17.6701	66.9512	-1.9218	49.2811	0.958546	-49.3185	polyic
ENSG00000008869.12	67.5039	230.055	-1.76893	162.551	0.958636	-162.56	calb
ENSG00000184613.11	468.144	1599.99	-1.77303	1131.84	0.958702	-1131.84	calb
ENSG00000165929.13	407.654	1386.83	-1.76637	979.174	0.958702	-979.175	calb
ENSG00000185947.15	1526.29	448.412	1.76713	1077.88	0.958702	1077.88	calb
ENSG00000184588.18	2267.96	662.87	1.7746	1605.09	0.958702	1605.09	calb
ENSG00000117560.8	37.0234	8.16111	2.1816	28.8623	0.958769	28.9446	lps
ENSG00000169241.19	37.0234	8.16111	2.1816	28.8623	0.958769	28.9446	lps
ENSG00000152684.11	37.0234	8.16111	2.1816	28.8623	0.958769	28.9446	lps
ENSG00000162300.13	10.7984	44.2742	-2.03565	33.4758	0.958784	-33.5376	polyic
ENSG00000103249.18	51.047	12.9583	1.97795	38.0887	0.958799	38.14	polyic
ENSG00000204427.12	154.123	42.1145	1.87169	112.008	0.958814	112.024	polyic
ENSG00000151012.13	99.0642	28.5944	1.79263	70.4698	0.958821	70.4926	calb
ENSG00000224078.15	26.3383	91.2162	-1.79213	64.8779	0.958825	-64.9027	saur
ENSG00000006747.15	27.1769	3.89923	2.80112	23.2777	0.958836	23.4456	calb
ENSG00000100938.19	145.827	48.9666	1.57439	96.8602	0.958918	96.873	lps
ENSG00000111224.14	556.617	167.016	1.7367	389.601	0.958944	389.605	saur
ENSG00000072694.22	14.9035	55.889	-1.90692	40.9855	0.958955	-41.0299	calb
ENSG00000070413.20	37.0234	110.991	-1.58393	73.9677	0.958955	-73.9846	lps
ENSG00000104228.13	37.779	112.623	-1.57585	74.8443	0.958985	-74.8609	lps
ENSG00000111276.12	59.882	219.211	-1.87213	159.329	0.959023	-159.34	polyic
ENSG00000141522.12	244.437	66.9512	1.86828	177.485	0.959052	177.495	polyic
ENSG00000013306.16	64.2243	19.5867	1.71325	44.6376	0.95906	44.6705	lps
ENSG00000133313.15	612.564	167.378	1.87175	445.186	0.959067	445.19	polyic
ENSG00000134242.16	124.672	455.7	-1.86994	331.028	0.959067	-331.033	polyic
ENSG00000168283.14	47.409	159.307	-1.74858	111.898	0.959093	-111.912	saur
ENSG00000198189.11	117.115	39.1733	1.57998	77.9415	0.959142	77.9575	lps
ENSG00000011201.12	22.7935	1.29974	4.13232	21.4938	0.959156	21.8874	calb
ENSG00000148840.11	39.2901	117.52	-1.58067	78.2298	0.959157	-78.2458	lps
ENSG00000150681.10	17.5589	64.2368	-1.8712	46.6779	0.959167	-46.7154	saur
ENSG00000168995.13	80.847	26.1155	1.63029	54.7315	0.959172	54.7558	lps
ENSG00000110934.13	263.002	905.922	-1.78431	642.919	0.959193	-642.922	calb
ENSG00000131018.25	147.281	506.9	-1.78313	359.619	0.959193	-359.623	calb
ENSG00000196126.11	203.683	60.3826	1.75412	143.301	0.959204	143.311	saur
ENSG00000059377.18	10.5201	42.8916	-2.02755	32.3715	0.959223	-32.4349	calb
ENSG00000104290.11	10.5201	42.8916	-2.02755	32.3715	0.959223	-32.4349	calb
ENSG00000146776.15	14.0268	53.2895	-1.92567	39.2627	0.959223	-39.3099	calb
ENSG00000117475.14	264.261	78.3689	1.75361	185.892	0.959234	185.901	saur
ENSG00000104490.18	12.7617	50.7533	-1.99168	37.9916	0.959246	-38.0437	polyic
ENSG00000139641.13	423.169	1423.49	-1.75012	1000.32	0.959257	-1000.32	saur
ENSG00000174405.15	397.709	118.196	1.75054	279.513	0.959257	279.519	saur
ENSG00000111364.16	122.404	40.8055	1.58481	81.5984	0.959276	81.6138	lps
ENSG00000197629.6	369.478	1093.59	-1.56551	724.11	0.959313	-724.112	lps
ENSG00000143702.16	401.213	135.474	1.56635	265.738	0.959313	265.743	lps
ENSG00000141456.16	18.8895	62.0244	-1.71525	43.1349	0.959328	-43.169	lps
ENSG00000163564.15	28.9722	100.209	-1.79028	71.2372	0.959331	-71.2597	saur
ENSG00000116990.11	6.87171	33.4756	-2.28437	26.6039	0.959335	-26.7018	polyic
ENSG00000019995.6	6.87171	33.4756	-2.28437	26.6039	0.959335	-26.7018	polyic
ENSG00000104763.20	1863.88	548.582	1.76453	1315.29	0.95939	1315.3	saur
ENSG00000113790.11	33.3136	6.49872	2.35788	26.8149	0.959446	26.9184	calb
ENSG00000164953.17	13.1692	51.3894	-1.96431	38.2203	0.95945	-38.2707	saur
ENSG00000125834.13	13.1692	51.3894	-1.96431	38.2203	0.95945	-38.2707	saur
ENSG00000167074.15	13.1692	51.3894	-1.96431	38.2203	0.95945	-38.2707	saur
ENSG00000126821.8	43.8236	130.578	-1.57513	86.7541	0.959499	-86.7684	lps
ENSG00000135960.10	28.0942	97.6399	-1.7972	69.5457	0.959524	-69.5689	saur
ENSG00000198719.9	42.957	10.398	2.04659	32.5591	0.959527	32.6233	calb
ENSG00000185436.12	7.5558	35.9089	-2.24868	28.3531	0.959574	-28.4421	lps
ENSG00000258659.7	78.9007	22.0957	1.83628	56.805	0.959594	56.8347	calb
ENSG00000198934.5	26.3002	92.2818	-1.81097	65.9816	0.959624	-66.0065	calb
ENSG00000134470.21	25.6897	1.63222	3.97628	24.0575	0.959633	24.3839	lps
ENSG00000169136.13	25.6897	1.63222	3.97628	24.0575	0.959633	24.3839	lps
ENSG00000163814.8	54.3538	14.2972	1.92665	40.0566	0.959683	40.1029	calb
ENSG00000065559.15	25.5235	95.0275	-1.89652	69.504	0.959708	-69.5299	polyic
ENSG00000086730.17	244.947	71.9452	1.7675	173.001	0.959717	173.01	saur
ENSG00000140678.17	89.914	29.38	1.61371	60.534	0.959738	60.5555	lps
ENSG00000133657.17	581.199	170.87	1.76613	410.329	0.959747	410.333	saur
ENSG00000127507.18	62.3341	16.7016	1.90004	45.6325	0.959851	45.672	saur
ENSG00000280789.2	22.7935	81.8839	-1.84496	59.0904	0.959854	-59.1192	calb
ENSG00000136040.9	147.251	39.9547	1.88184	107.296	0.959857	107.313	polyic
ENSG00000231752.7	0.438337	22.0957	-5.65558	21.6573	0.959862	-22.3836	calb
ENSG00000065060.18	97.1856	25.9166	1.90687	71.269	0.959879	71.2945	polyic
ENSG00000099219.15	37.697	131.274	-1.80006	93.5772	0.959892	-93.5945	calb
ENSG00000155957.19	77.8247	24.4833	1.66843	53.3414	0.959894	53.3675	lps
ENSG00000204370.13	145.739	42.3963	1.78138	103.343	0.959941	103.358	saur
ENSG00000176049.16	73.2912	22.8511	1.68138	50.4401	0.959961	50.4681	lps
ENSG00000170275.15	21.0402	76.6849	-1.8658	55.6447	0.960025	-55.676	calb
ENSG00000069424.16	42.0804	146.871	-1.80333	104.791	0.960048	-104.806	calb
ENSG00000090674.16	48.102	11.8784	2.01775	36.2235	0.960051	36.2797	polyic
ENSG00000141682.12	154.518	44.9658	1.78088	109.552	0.960059	109.567	saur
ENSG00000102858.13	21.1562	68.5533	-1.69614	47.3971	0.96008	-47.4274	lps
ENSG00000152766.6	24.9341	0.816111	4.93321	24.118	0.96011	24.6174	lps
ENSG00000132465.12	203.206	55.0728	1.88353	148.134	0.960118	148.145	polyic
ENSG00000140391.15	355.122	119.152	1.57551	235.97	0.96014	235.976	lps
ENSG00000166949.17	51.7238	179.365	-1.794	127.641	0.960144	-127.654	calb
ENSG00000040933.16	139.027	416.217	-1.58197	277.19	0.960148	-277.194	lps
ENSG00000119487.17	74.6071	274.284	-1.87828	199.677	0.960162	-199.686	polyic
ENSG00000092020.11	94.4475	31.0122	1.60668	63.4353	0.96017	63.4556	lps
ENSG00000224397.8	62.8271	16.1979	1.95558	46.6292	0.960177	46.6702	polyic
ENSG00000123240.17	370.091	100.427	1.88173	269.664	0.960177	269.67	polyic
ENSG00000085491.17	592.93	160.899	1.88171	432.032	0.960177	432.036	polyic
ENSG00000172349.18	276.832	1019.39	-1.88062	742.554	0.960177	-742.557	polyic
ENSG00000172922.11	27.2163	96.3552	-1.82389	69.1389	0.960201	-69.163	saur
ENSG00000072401.15	208.073	60.3826	1.78488	147.69	0.960201	147.701	saur
ENSG00000185875.13	32.4839	113.057	-1.79925	80.5728	0.960223	-80.5929	saur
ENSG00000102871.16	60.4464	17.9544	1.75132	42.4919	0.960229	42.528	lps
ENSG00000153071.15	0.490836	20.5173	-5.38545	20.0265	0.960237	-20.7379	polyic
ENSG00000153179.13	258.116	889.037	-1.78423	630.922	0.960245	-630.924	saur
ENSG00000122729.19	529.401	154.168	1.77985	375.232	0.960245	375.236	saur
ENSG00000171223.6	454.775	132.328	1.78104	322.447	0.960245	322.452	saur
ENSG00000221963.6	367.327	106.579	1.78514	260.747	0.960285	260.754	calb
ENSG00000142192.21	533.895	154.67	1.78737	379.225	0.960285	379.229	calb
ENSG00000186407.7	2055.8	593.983	1.79121	1461.82	0.960285	1461.82	calb
ENSG00000187164.20	437.46	126.075	1.79487	311.385	0.960285	311.39	calb
ENSG00000242779.7	35.3402	7.55901	2.22504	27.7812	0.960289	27.8702	polyic
ENSG00000147119.4	38.2852	8.63886	2.14787	29.6464	0.960289	29.7241	polyic
ENSG00000041357.16	90.6696	29.38	1.62578	61.2896	0.960304	61.3111	lps
ENSG00000145416.14	105.201	29.8941	1.81521	75.3068	0.960315	75.3287	calb
ENSG00000153048.11	26.3002	93.5816	-1.83115	67.2814	0.960323	-67.3063	calb
ENSG00000167552.15	120.746	32.3957	1.8981	88.35	0.960334	88.3704	polyic
ENSG00000000938.13	226.182	64.9872	1.79926	161.195	0.96036	161.205	calb
ENSG00000114353.17	48.3571	13.0578	1.88882	35.2993	0.960364	35.3498	lps
ENSG00000134058.12	48.3571	13.0578	1.88882	35.2993	0.960364	35.3498	lps
ENSG00000179630.11	109.584	31.1939	1.81271	78.3904	0.960389	78.4114	calb
ENSG00000163686.15	98.9809	32.6444	1.60031	66.3365	0.960393	66.3558	lps
ENSG00000189060.6	401.517	115.677	1.79536	285.84	0.960427	285.845	calb
ENSG00000160588.10	85.4055	316.398	-1.88934	230.993	0.960438	-231.001	polyic
ENSG00000117479.15	15.7068	61.5519	-1.97042	45.8451	0.960438	-45.8875	polyic
ENSG00000168389.18	20.6151	0.539929	5.25479	20.0752	0.960453	20.7515	polyic
ENSG00000164509.16	20.6151	0.539929	5.25479	20.0752	0.960453	20.7515	polyic
ENSG00000137496.18	20.6151	0.539929	5.25479	20.0752	0.960453	20.7515	polyic
ENSG00000168792.5	21.9169	80.5841	-1.87846	58.6673	0.960493	-58.6974	calb
ENSG00000177426.22	142.805	47.3344	1.59308	95.4701	0.960535	95.4834	lps
ENSG00000151623.15	17.5589	65.5215	-1.89977	47.9626	0.960543	-48.0002	saur
ENSG00000213533.13	28.712	89.7722	-1.64461	61.0602	0.960557	-61.0823	lps
ENSG00000119401.11	48.3571	145.268	-1.58691	96.9106	0.960557	-96.9236	lps
ENSG00000170909.14	25.4604	2.56947	3.30871	22.8909	0.960558	23.1288	saur
ENSG00000135272.13	9.81673	42.1145	-2.101	32.2977	0.960609	-32.366	polyic
ENSG00000257923.12	9.81673	42.1145	-2.101	32.2977	0.960609	-32.366	polyic
ENSG00000185033.15	9.81673	42.1145	-2.101	32.2977	0.960609	-32.366	polyic
ENSG00000157224.16	39.4503	9.09821	2.11638	30.3521	0.960612	30.4258	calb
ENSG00000123146.20	46.5311	11.5626	2.00873	34.9684	0.960639	35.0261	saur
ENSG00000167074.15	19.6451	65.2889	-1.73267	45.6438	0.960669	-45.6767	lps
ENSG00000101294.18	177.345	51.3894	1.78701	125.955	0.960677	125.968	saur
ENSG00000106462.12	39.5075	8.99315	2.13523	30.5144	0.960743	30.589	saur
ENSG00000173083.16	30.6836	5.19898	2.56117	25.4846	0.960754	25.613	calb
ENSG00000182578.14	169.443	585.84	-1.7897	416.396	0.960766	-416.4	saur
ENSG00000145555.15	23.7045	1.28474	4.20562	22.4198	0.960766	22.8108	saur
ENSG00000123136.15	104.27	34.2767	1.60503	69.9933	0.960781	70.0117	lps
ENSG00000196693.15	23.6702	87.0829	-1.87932	63.4127	0.960902	-63.4405	calb
ENSG00000117151.13	220.629	73.45	1.58679	147.179	0.960907	147.188	lps
ENSG00000066027.12	36.8203	129.974	-1.81965	93.1541	0.960932	-93.1719	calb
ENSG00000157557.13	358.9	119.152	1.59078	239.748	0.960945	239.753	lps
ENSG00000163346.17	286.365	860.181	-1.58679	573.816	0.960952	-573.818	lps
ENSG00000177606.8	636.954	212.189	1.58584	424.765	0.960952	424.768	lps
ENSG00000027697.15	1622.99	540.265	1.58691	1082.72	0.960952	1082.72	lps
ENSG00000087086.15	241.492	64.7915	1.8981	176.7	0.960952	176.71	polyic
ENSG00000113615.13	343.585	91.7879	1.90429	251.798	0.960967	251.805	polyic
ENSG00000137509.12	194.371	51.8332	1.90687	142.538	0.960975	142.551	polyic
ENSG00000172936.16	1232.98	330.437	1.89971	902.544	0.960975	902.546	polyic
ENSG00000111145.8	136.453	508.613	-1.89817	372.161	0.960975	-372.165	polyic
ENSG00000099797.15	11.4133	46.2505	-2.01876	34.8372	0.961004	-34.8957	saur
ENSG00000114013.16	219.895	58.3123	1.91494	161.582	0.961019	161.594	polyic
ENSG00000152642.11	53.5546	186.287	-1.79844	132.732	0.961026	-132.744	saur
ENSG00000170017.12	243.455	64.7915	1.90978	178.663	0.961042	178.674	polyic
ENSG00000102921.8	201.049	57.8131	1.79808	143.236	0.961048	143.247	saur
ENSG00000104660.19	310.209	1163.01	-1.90655	852.798	0.961056	-852.801	polyic
ENSG00000163346.17	151.178	569.085	-1.9124	417.908	0.961056	-417.912	polyic
ENSG00000198223.17_PAR_Y	78.5803	24.4833	1.68237	54.097	0.961101	54.1231	lps
ENSG00000165609.13	20.6151	78.8296	-1.93503	58.2145	0.961101	-58.2467	polyic
ENSG00000104375.17	114.848	37.5411	1.61318	77.307	0.961205	77.3238	lps
ENSG00000167613.16	115.721	32.4936	1.83242	83.2274	0.961229	83.2476	calb
ENSG00000166501.14	26.3002	96.1811	-1.87068	69.8808	0.961296	-69.9059	calb
ENSG00000013016.16	10.7984	45.354	-2.07041	34.5556	0.961302	-34.6176	polyic
ENSG00000090376.11	284.454	80.9384	1.8133	203.516	0.961309	203.524	saur
ENSG00000125629.16	1024.56	292.92	1.80643	731.642	0.961323	731.644	saur
ENSG00000203747.12	1375.74	391.844	1.81185	983.895	0.961323	983.896	saur
ENSG00000145780.8	673.383	191.426	1.81464	481.958	0.961323	481.961	saur
ENSG00000185825.17	119.382	39.1733	1.60764	80.2083	0.96134	80.2244	lps
ENSG00000180096.13	64.8739	227.455	-1.80987	162.581	0.961348	-162.591	calb
ENSG00000130475.15	21.9118	71.8178	-1.71263	49.9059	0.961369	-49.9353	lps
ENSG00000057252.13	1891.86	540.694	1.80692	1351.17	0.961415	1351.17	calb
ENSG00000114209.15	56.1072	14.2972	1.97245	41.81	0.961415	41.8565	calb
ENSG00000187097.13	43.0193	10.2779	2.06544	32.7414	0.96145	32.8065	saur
ENSG00000171314.9	284.919	80.5841	1.82198	204.335	0.961489	204.343	calb
ENSG00000110880.11	1203.67	341.833	1.81608	861.841	0.961497	861.843	calb
ENSG00000102445.20	18.6518	72.3505	-1.95569	53.6987	0.961571	-53.7343	polyic
ENSG00000116863.11	74.0468	22.8511	1.69617	51.1957	0.961623	51.2238	lps
ENSG00000069849.11	104.324	28.5944	1.86727	75.7299	0.961631	75.7529	calb
ENSG00000127191.18	104.324	28.5944	1.86727	75.7299	0.961631	75.7529	calb
ENSG00000182544.9	57.4241	16.3222	1.81482	41.1018	0.961653	41.1419	lps
ENSG00000196591.12	34.3585	129.583	-1.91513	95.2244	0.96166	-95.2437	polyic
ENSG00000242616.4	25.4236	2.59949	3.28987	22.8241	0.961683	23.0599	calb
ENSG00000139832.5	25.4236	2.59949	3.28987	22.8241	0.961683	23.0599	calb
ENSG00000116863.11	67.6017	17.9863	1.91016	49.6154	0.961703	49.6522	saur
ENSG00000117280.13	172.955	48.82	1.82485	124.135	0.96171	124.149	saur
ENSG00000187098.18	71.9915	19.271	1.90139	52.7204	0.961717	52.7547	saur
ENSG00000157741.15	12.2734	49.3903	-2.00869	37.1168	0.961735	-37.1712	calb
ENSG00000168256.18	59.6139	15.5969	1.93439	44.0169	0.961749	44.0594	calb
ENSG00000124942.14	448.63	1585.36	-1.82122	1136.73	0.961799	-1136.74	saur
ENSG00000070756.17	2338.84	8250.57	-1.8187	5911.73	0.961799	-5911.73	saur
ENSG00000178467.18	28.9303	106.579	-1.88127	77.6488	0.961809	-77.6716	calb
ENSG00000106565.18	34.1903	6.49872	2.39536	27.6916	0.961861	27.795	calb
ENSG00000131669.10	34.1903	6.49872	2.39536	27.6916	0.961861	27.795	calb
ENSG00000183762.13	22.7935	0.649872	5.13232	22.1437	0.961883	22.7306	calb
ENSG00000116005.12	66.7238	237.676	-1.83272	170.952	0.961911	-170.962	saur
ENSG00000149294.17	179.718	50.69	1.82596	129.028	0.961913	129.041	calb
ENSG00000101224.18	56.1072	198.861	-1.8255	142.754	0.961928	-142.765	calb
ENSG00000167552.15	142.021	38.9923	1.86484	103.029	0.961928	103.046	calb
ENSG00000115306.16	136.959	485.63	-1.82611	348.671	0.961941	-348.676	saur
ENSG00000086061.16	401.221	113.057	1.82735	288.164	0.961941	288.17	saur
ENSG00000068366.21	866.531	244.1	1.82778	622.431	0.961941	622.434	saur
ENSG00000122884.13	457.409	128.474	1.83201	328.936	0.961941	328.941	saur
ENSG00000205413.8	1099.19	308.337	1.83386	790.85	0.961941	790.852	saur
ENSG00000115607.10	212.155	59.7882	1.82719	152.367	0.96195	152.378	calb
ENSG00000102921.8	207.772	58.4885	1.82878	149.283	0.96195	149.295	calb
ENSG00000177628.16	146.405	40.2921	1.86139	106.113	0.961965	106.129	calb
ENSG00000102804.15	221.799	62.3877	1.82992	159.411	0.96198	159.421	calb
ENSG00000100243.22	227.059	63.6875	1.83398	163.371	0.961987	163.381	calb
ENSG00000157916.20	44.1753	167.378	-1.9218	123.203	0.962003	-123.218	polyic
ENSG00000120526.12	244.592	68.8864	1.82809	175.706	0.962017	175.715	calb
ENSG00000085449.15	2068.07	580.986	1.83171	1487.09	0.962054	1487.09	calb
ENSG00000158467.17	7.85338	36.7152	-2.22499	28.8618	0.962055	-28.9474	polyic
ENSG00000122223.13	37.779	117.52	-1.63725	79.741	0.96207	-79.7578	lps
ENSG00000012223.13	21.1562	70.1855	-1.73009	49.0293	0.962144	-49.0598	lps
ENSG00000134452.20	108.048	328.077	-1.60236	220.029	0.962144	-220.034	lps
ENSG00000117475.14	283.166	79.2844	1.83654	203.881	0.962151	203.89	calb
ENSG00000157483.9	325.246	90.9821	1.83788	234.264	0.962151	234.271	calb
ENSG00000175567.11	543.262	179.544	1.59731	363.717	0.962152	363.721	lps
ENSG00000204525.18	1872.33	618.612	1.59773	1253.71	0.962152	1253.72	lps
ENSG00000116701.15	307.264	80.9893	1.92367	226.274	0.962152	226.282	polyic
ENSG00000171223.6	477.787	133.874	1.8355	343.914	0.962158	343.919	calb
ENSG00000136813.15	465.313	123.104	1.91833	342.209	0.962159	342.214	polyic
ENSG00000266094.8	862.89	3264.41	-1.91957	2401.52	0.962159	-2401.52	polyic
ENSG00000158869.11	34.2398	6.42368	2.4142	27.8162	0.962164	27.9207	saur
ENSG00000110057.8	34.2398	6.42368	2.4142	27.8162	0.962164	27.9207	saur
ENSG00000040199.18	6.87171	34.5555	-2.33017	27.6837	0.962174	-27.7816	polyic
ENSG00000088766.12	6.87171	34.5555	-2.33017	27.6837	0.962174	-27.7816	polyic
ENSG00000126001.16	6.87171	34.5555	-2.33017	27.6837	0.962174	-27.7816	polyic
ENSG00000124098.10	63.9972	231.354	-1.85402	167.357	0.96221	-167.368	calb
ENSG00000175220.12	99.7365	305.225	-1.61368	205.489	0.962234	-205.495	lps
ENSG00000184014.9	333.966	109.359	1.61063	224.607	0.962241	224.613	lps
ENSG00000271425.9	368.723	120.784	1.6101	247.939	0.962249	247.944	lps
ENSG00000087502.19	170.761	55.4955	1.62154	115.265	0.962263	115.277	lps
ENSG00000131446.17	586.495	162.468	1.85196	424.027	0.96227	424.031	calb
ENSG00000047579.20	42.2119	9.71872	2.11881	32.4932	0.962271	32.5622	polyic
ENSG00000140280.14	42.2119	9.71872	2.11881	32.4932	0.962271	32.5622	polyic
ENSG00000198719.9	39.2669	8.63886	2.1844	30.628	0.962286	30.7058	polyic
ENSG00000173334.4	133.254	36.3928	1.87246	96.8616	0.962322	96.8797	calb
ENSG00000182162.11_PAR_Y	238.008	729.603	-1.6161	491.595	0.962472	-491.598	lps
ENSG00000170759.11	1252	408.055	1.61739	843.94	0.962472	843.942	lps
ENSG00000156273.16	1146.97	373.779	1.61757	773.191	0.962472	773.193	lps
ENSG00000107672.15	49.1127	13.0578	1.91119	36.0549	0.962472	36.1055	lps
ENSG00000136868.11	111.911	29.1562	1.94048	82.7545	0.962487	82.7773	polyic
ENSG00000244509.4	127.693	40.8055	1.64584	86.8874	0.962502	86.903	lps
ENSG00000166900.17	275.85	72.3505	1.93081	203.5	0.962561	203.509	polyic
ENSG00000106615.10	63.8087	16.1979	1.97795	47.6109	0.962599	47.6519	polyic
ENSG00000179344.17	36.3219	7.55901	2.26457	28.7629	0.962606	28.8519	polyic
ENSG00000087266.17	119.764	31.3159	1.93523	88.4482	0.962614	88.4694	polyic
ENSG00000138764.15	29.8501	107.918	-1.85412	78.0677	0.962625	-78.0897	saur
ENSG00000135077.9	71.0245	21.2189	1.74297	49.8056	0.962636	49.8361	lps
ENSG00000183023.18	222.14	71.8178	1.62906	150.323	0.962658	150.332	lps
ENSG00000105373.19	147.338	47.3344	1.63817	100.004	0.962658	100.017	lps
ENSG00000163348.4	47.6015	148.532	-1.6417	100.931	0.962666	-100.944	lps
ENSG00000137462.9	899.14	290.535	1.62983	608.604	0.962703	608.607	lps
ENSG00000071553.18	961.853	310.122	1.63298	651.731	0.962703	651.733	lps
ENSG00000091436.17	138.271	44.07	1.64963	94.2011	0.962718	94.2155	lps
ENSG00000163166.15	138.271	44.07	1.64963	94.2011	0.962718	94.2155	lps
ENSG00000149798.5	23.6702	1.29974	4.18677	22.3705	0.962768	22.7589	calb
ENSG00000140749.9	23.6702	1.29974	4.18677	22.3705	0.962768	22.7589	calb
ENSG00000115306.16	134.131	491.303	-1.87297	357.172	0.962797	-357.177	calb
ENSG00000170989.10	181.472	664.169	-1.87181	482.698	0.962797	-482.701	calb
ENSG00000196843.17	399.763	109.179	1.87246	290.585	0.962797	290.591	calb
ENSG00000121060.19	202.805	56.5284	1.84305	146.277	0.962825	146.288	saur
ENSG00000089159.17	139.391	513.399	-1.88094	374.008	0.962842	-374.012	calb
ENSG00000157483.9	321.328	89.9315	1.83715	231.396	0.962862	231.403	saur
ENSG00000139687.16	1339.74	375.143	1.83644	964.601	0.96287	964.602	saur
ENSG00000204267.17	688.309	192.71	1.83662	495.598	0.96287	495.602	saur
ENSG00000196396.10	585.589	163.161	1.84359	422.428	0.96287	422.432	saur
ENSG00000135597.19	61.202	190.97	-1.6417	129.768	0.962897	-129.778	lps
ENSG00000115271.11	224.407	71.8178	1.64371	152.589	0.962956	152.598	lps
ENSG00000100243.22	249.341	79.9789	1.64043	169.362	0.962971	169.37	lps
ENSG00000159352.16	80.4972	20.5173	1.9721	59.9799	0.962971	60.0123	polyic
ENSG00000183291.18	179.072	57.1278	1.64828	121.945	0.963001	121.956	lps
ENSG00000112294.14	8.77945	39.8268	-2.18154	31.0474	0.963004	-31.1239	saur
ENSG00000009413.16	30.4319	117.705	-1.95152	87.2727	0.963098	-87.2945	polyic
ENSG00000023318.9	297.698	94.6689	1.65289	203.03	0.963135	203.036	lps
ENSG00000215114.10	450.326	143.636	1.64856	306.69	0.96315	306.694	lps
ENSG00000143933.20	584.819	186.073	1.65212	398.745	0.96315	398.749	lps
ENSG00000112796.10	13.1692	52.6742	-1.99993	39.505	0.963167	-39.5556	saur
ENSG00000120832.10	28.0536	103.98	-1.89004	75.926	0.963199	-75.9495	calb
ENSG00000151364.17	23.7045	0.642368	5.20562	23.0621	0.963234	23.6423	saur
ENSG00000188906.17	286.648	74.5102	1.94377	212.138	0.963239	212.147	polyic
ENSG00000221823.11	24.9341	81.6111	-1.71064	56.677	0.963247	-56.7028	lps
ENSG00000167632.18	24.9341	81.6111	-1.71064	56.677	0.963247	-56.7028	lps
ENSG00000168672.4	41.5569	132.21	-1.66967	90.6531	0.963254	-90.6684	lps
ENSG00000179361.18	41.5569	132.21	-1.66967	90.6531	0.963254	-90.6684	lps
ENSG00000102218.6	639.069	166.298	1.9422	472.771	0.963254	472.775	polyic
ENSG00000125730.17	25.5235	3.23957	2.97795	22.2839	0.963269	22.482	polyic
ENSG00000135929.9	135.249	42.4378	1.67219	92.811	0.963292	92.8261	lps
ENSG00000214022.12	15.8672	57.1278	-1.84815	41.2606	0.963299	-41.302	lps
ENSG00000081760.17	15.8672	57.1278	-1.84815	41.2606	0.963299	-41.302	lps
ENSG00000006534.17	72.8694	19.271	1.91888	53.5984	0.963301	53.6327	saur
ENSG00000117586.11	103.597	28.2642	1.87394	75.3333	0.963331	75.3566	saur
ENSG00000076513.17	111.826	352.56	-1.65662	240.734	0.963426	-240.74	lps
ENSG00000133703.14	1035.9	328.077	1.65878	707.823	0.963433	707.825	lps
ENSG00000164125.16	661.888	208.924	1.66361	452.963	0.963433	452.967	lps
ENSG00000114573.10	1128.08	355.824	1.66463	772.256	0.963433	772.258	lps
ENSG00000121691.7	74.6253	268.51	-1.84724	193.885	0.963546	-193.893	saur
ENSG00000154122.14	89.5503	322.469	-1.84839	232.918	0.963561	-232.926	saur
ENSG00000124201.15	2107.94	585.84	1.84726	1522.11	0.963569	1522.11	saur
ENSG00000177575.13	689.186	191.426	1.84811	497.761	0.963569	497.764	saur
ENSG00000102580.15	518.865	143.89	1.85039	374.975	0.963569	374.979	saur
ENSG00000113615.13	394.197	109.203	1.85191	284.995	0.963569	285.001	saur
ENSG00000087301.9	9.65739	42.3963	-2.13423	32.7389	0.963576	-32.8084	saur
ENSG00000033867.17	73.7473	267.225	-1.85739	193.478	0.963703	-193.487	saur
ENSG00000168610.16	4497.71	1235.92	1.86361	3261.79	0.963725	3261.79	saur
ENSG00000197872.11	1474.07	404.692	1.86491	1069.38	0.963725	1069.38	saur
ENSG00000144802.11	368.127	95.0275	1.95379	273.1	0.963768	273.107	polyic
ENSG00000108424.11	1446	374.711	1.94822	1071.29	0.963768	1071.3	polyic
ENSG00000013374.17	815.77	211.652	1.94647	604.118	0.963768	604.121	polyic
ENSG00000086300.16	757.846	238.304	1.6691	519.542	0.963776	519.545	lps
ENSG00000196352.17	707.223	221.982	1.67172	485.24	0.963776	485.243	lps
ENSG00000169371.14	49.8683	13.0578	1.93321	36.8105	0.963776	36.8612	lps
ENSG00000156467.10	5.89004	32.3957	-2.45946	26.5057	0.963783	-26.6196	polyic
ENSG00000137504.15	13.7434	56.1526	-2.03061	42.4092	0.963791	-42.4578	polyic
ENSG00000021300.14	8.76674	40.2921	-2.20038	31.5253	0.96383	-31.602	calb
ENSG00000112796.10	19.6451	66.9211	-1.76829	47.276	0.963917	-47.3091	lps
ENSG00000100027.17	19.6451	66.9211	-1.76829	47.276	0.963917	-47.3091	lps
ENSG00000109854.14	68.7171	17.2777	1.99176	51.4394	0.963932	51.4779	polyic
ENSG00000099821.14	11.3337	45.7022	-2.01165	34.3685	0.963962	-34.4273	lps
ENSG00000120756.13	18.6518	73.4303	-1.97706	54.7786	0.963962	-54.8142	polyic
ENSG00000168283.14	34.3585	133.902	-1.96244	99.5438	0.963985	-99.5632	polyic
ENSG00000154359.13	23.5601	2.15972	3.44744	21.4004	0.964119	21.6763	polyic
ENSG00000125454.12	23.5601	2.15972	3.44744	21.4004	0.964119	21.6763	polyic
ENSG00000164828.18	12.7617	52.913	-2.0518	40.1513	0.964148	-40.2037	polyic
ENSG00000166508.18	12.7617	52.913	-2.0518	40.1513	0.964148	-40.2037	polyic
ENSG00000166927.13	158.678	42.8916	1.88734	115.786	0.964157	115.802	calb
ENSG00000178878.13	7.85338	37.795	-2.26681	29.9416	0.964163	-30.0273	polyic
ENSG00000116863.11	70.1339	18.1964	1.94646	51.9375	0.964209	51.974	calb
ENSG00000054967.13	70.1339	18.1964	1.94646	51.9375	0.964209	51.974	calb
ENSG00000225783.9	29.4502	115.545	-1.9721	86.0946	0.964223	-86.1172	polyic
ENSG00000285967.1	10.5353	44.9658	-2.09359	34.4304	0.96429	-34.494	saur
ENSG00000186431.19	164.176	44.9658	1.86834	119.21	0.964342	119.225	saur
ENSG00000162894.12	304.206	1130.78	-1.89419	826.572	0.964365	-826.574	calb
ENSG00000139278.10	138.515	514.699	-1.89369	376.184	0.964365	-376.189	calb
ENSG00000137575.12	3309.45	891.625	1.89208	2417.82	0.964365	2417.82	calb
ENSG00000149294.17	182.612	50.1047	1.86577	132.508	0.964379	132.521	saur
ENSG00000198053.12	387.761	99.3469	1.96462	288.414	0.964387	288.421	polyic
ENSG00000171522.6	1595.22	410.346	1.95884	1184.87	0.964387	1184.87	polyic
ENSG00000180628.15	1019.96	262.405	1.95864	757.553	0.964387	757.555	polyic
ENSG00000172757.13	126.636	32.3957	1.96681	94.24	0.964394	94.2606	polyic
ENSG00000000938.13	235.289	64.2368	1.87296	171.052	0.964424	171.063	saur
ENSG00000022277.13	115.604	35.9089	1.68678	79.6948	0.964432	79.7127	lps
ENSG00000163564.15	27.1769	101.38	-1.89932	74.2031	0.964484	-74.2275	calb
ENSG00000032219.19	241.03	75.0822	1.68267	165.948	0.964737	165.956	lps
ENSG00000114013.16	283.342	88.14	1.68468	195.202	0.964744	195.21	lps
ENSG00000141480.18	319.61	99.5655	1.6826	220.045	0.964752	220.051	lps
ENSG00000140474.14	34.2398	127.189	-1.89322	92.949	0.964773	-92.9683	saur
ENSG00000136630.13	29.4676	3.26444	3.17422	26.2032	0.964856	26.3947	lps
ENSG00000057657.17	34.3585	6.47915	2.40679	27.8794	0.964879	27.9831	polyic
ENSG00000186197.15	224.803	57.2325	1.97376	167.571	0.964901	167.582	polyic
ENSG00000206560.12	15.7801	62.3877	-1.98315	46.6076	0.96493	-46.6498	calb
ENSG00000154229.12	15.7801	62.3877	-1.98315	46.6076	0.96493	-46.6498	calb
ENSG00000139278.10	108.966	427.624	-1.97247	318.658	0.964938	-318.664	polyic
ENSG00000129084.18	41.2634	8.99315	2.19796	32.2702	0.964981	32.345	saur
ENSG00000106565.18	35.1178	6.42368	2.45073	28.6941	0.965019	28.7986	saur
ENSG00000067057.18	294.111	79.6536	1.88455	214.458	0.965115	214.466	saur
ENSG00000073803.14	31.4135	5.39929	2.54054	26.0142	0.965117	26.138	polyic
ENSG00000187091.14	34.1903	127.375	-1.89742	93.1846	0.965168	-93.204	calb
ENSG00000174944.9	40.2486	8.63886	2.22002	31.6097	0.965259	31.6876	polyic
ENSG00000198727.2	199.473	62.0244	1.68529	137.449	0.965273	137.459	lps
ENSG00000123739.11	19.3148	74.5147	-1.94782	55.1999	0.965279	-55.2343	saur
ENSG00000143119.14	261.627	70.6605	1.88854	190.967	0.965279	190.976	saur
ENSG00000162493.17	26.3002	2.59949	3.33878	23.7007	0.965279	23.9348	calb
ENSG00000165178.9	26.3002	2.59949	3.33878	23.7007	0.965279	23.9348	calb
ENSG00000138442.11	23.6702	0.649872	5.18677	23.0203	0.965287	23.5974	calb
ENSG00000258926.2	23.6702	0.649872	5.18677	23.0203	0.965287	23.5974	calb
ENSG00000067225.20	4640.81	1256.47	1.885	3384.34	0.965301	3384.34	saur
ENSG00000082996.20	453.019	122.05	1.8921	330.969	0.965301	330.975	saur
ENSG00000186468.13	6.87171	35.6353	-2.37457	28.7636	0.965318	-28.8615	polyic
ENSG00000144655.15	167.687	44.9658	1.89888	122.722	0.965338	122.736	saur
ENSG00000110911.17	446.548	138.739	1.68644	307.809	0.965355	307.813	lps
ENSG00000114013.16	258.116	69.3757	1.89551	188.74	0.965413	188.749	saur
ENSG00000141540.11	22.6674	76.7144	-1.75888	54.047	0.965422	-54.0756	lps
ENSG00000105339.11	149.911	40.2921	1.89554	109.619	0.965443	109.636	calb
ENSG00000205352.11	92.1807	27.7478	1.73209	64.433	0.965497	64.4562	lps
ENSG00000185885.17	26.4453	0.816111	5.0181	25.6292	0.965549	26.1158	lps
ENSG00000132471.12	86.3872	21.5972	1.99998	64.79	0.965549	64.8209	polyic
ENSG00000120832.10	21.5968	86.3886	-2.00002	64.7918	0.965549	-64.8227	polyic
ENSG00000108846.16	72.5357	21.2189	1.77334	51.3168	0.965557	51.3474	lps
ENSG00000123739.11	19.2868	75.3852	-1.96666	56.0983	0.965577	-56.1328	calb
ENSG00000219481.11	8.77945	41.1115	-2.22734	32.3321	0.965591	-32.4087	saur
ENSG00000119686.10	132.226	40.8055	1.69617	91.4209	0.965616	91.4366	lps
ENSG00000132382.15	37.0234	120.784	-1.70592	83.761	0.965631	-83.7784	lps
ENSG00000179715.13	123.159	37.5411	1.71399	85.6184	0.965713	85.6356	lps
ENSG00000143384.14	6481.25	1735.16	1.90121	4746.09	0.965725	4746.09	calb
ENSG00000143079.15	131.501	35.0931	1.90582	96.408	0.965755	96.4269	calb
ENSG00000123643.13	82.4605	20.5173	2.00686	61.9432	0.965758	61.9757	polyic
ENSG00000127954.13	3.02232	29.38	-3.28111	26.3577	0.965788	-26.5611	lps
ENSG00000182885.17	148.094	45.7022	1.69617	102.391	0.965795	102.405	lps
ENSG00000187607.16	7.89007	38.9923	-2.30508	31.1023	0.9658	-31.1876	calb
ENSG00000090447.12	8.83505	41.0346	-2.21553	32.1995	0.965825	-32.2757	polyic
ENSG00000105669.14	97.4698	29.38	1.73012	68.0898	0.965877	68.1118	lps
ENSG00000116752.6	59.6908	16.3222	1.87067	43.3686	0.965951	43.4089	lps
ENSG00000068394.11	59.6908	16.3222	1.87067	43.3686	0.965951	43.4089	lps
ENSG00000156313.15	59.6908	16.3222	1.87067	43.3686	0.965951	43.4089	lps
ENSG00000160593.19	9.81673	44.2742	-2.17315	34.4574	0.965996	-34.5259	polyic
ENSG00000117614.10	73.2912	21.2189	1.78829	52.0724	0.966071	52.103	lps
ENSG00000178761.15	32.3952	127.423	-1.97578	95.028	0.966071	-95.0486	polyic
ENSG00000150681.10	24.1786	81.6111	-1.75504	57.4325	0.966093	-57.4593	lps
ENSG00000104805.16	447.752	119.48	1.90592	328.271	0.966097	328.277	saur
ENSG00000168040.5	149.605	45.7022	1.71082	103.903	0.966108	103.917	lps
ENSG00000105829.13	38.6296	7.70842	2.3252	30.9211	0.966149	31.0084	saur
ENSG00000114737.16	22.5785	1.07986	4.38603	21.4986	0.966197	21.9415	polyic
ENSG00000121297.8	22.5785	1.07986	4.38603	21.4986	0.966197	21.9415	polyic
ENSG00000108774.15	136.453	34.5555	1.98141	101.897	0.966212	101.916	polyic
ENSG00000156052.11	1.96335	23.7569	-3.59696	21.7935	0.96622	-22.0884	polyic
ENSG00000122694.16	369.957	98.7806	1.90506	271.176	0.966238	271.183	calb
ENSG00000141524.17	27.1769	102.68	-1.9177	75.5029	0.966268	-75.5272	calb
ENSG00000162517.13	83.1138	24.4833	1.76329	58.6304	0.966316	58.657	lps
ENSG00000240849.11	83.1138	24.4833	1.76329	58.6304	0.966316	58.657	lps
ENSG00000130475.15	10.7984	47.5137	-2.13753	36.7153	0.966324	-36.7775	polyic
ENSG00000068697.7	153.141	38.8749	1.97795	114.266	0.966361	114.283	polyic
ENSG00000017260.20	791.092	241.569	1.71141	549.523	0.966406	549.526	lps
ENSG00000026508.21	10547.1	3213.84	1.71448	7333.29	0.966406	7333.29	lps
ENSG00000099860.9	55.1573	14.69	1.90872	40.4673	0.966562	40.5123	lps
ENSG00000154642.11	1146.59	290.482	1.98083	856.112	0.966585	856.114	polyic
ENSG00000205336.14	7.85338	38.8749	-2.30745	31.0215	0.966585	-31.1072	polyic
ENSG00000105229.7	35.9436	6.49872	2.46751	29.4449	0.966587	29.5481	calb
ENSG00000111640.15	118.351	31.1939	1.92374	87.1572	0.966699	87.1784	calb
ENSG00000168389.18	24.5824	0.642368	5.25808	23.9401	0.966714	24.5107	saur
ENSG00000197208.6	24.5824	0.642368	5.25808	23.9401	0.966714	24.5107	saur
ENSG00000121380.12	24.5824	0.642368	5.25808	23.9401	0.966714	24.5107	saur
ENSG00000013275.8	74.6071	18.3576	2.02294	56.2495	0.966726	56.2859	polyic
ENSG00000044115.21	1240.54	328.892	1.91528	911.643	0.96681	911.645	saur
ENSG00000110911.17	412.634	109.203	1.91786	303.431	0.96681	303.437	saur
ENSG00000057252.13	2021.03	534.45	1.91896	1486.58	0.96681	1486.58	saur
ENSG00000132780.17	38.2852	7.55901	2.34052	30.7262	0.966845	30.8152	polyic
ENSG00000127452.9	38.2852	7.55901	2.34052	30.7262	0.966845	30.8152	polyic
ENSG00000149925.22	147.251	36.7152	2.00383	110.536	0.96686	110.554	polyic
ENSG00000104964.15	13.1692	53.9589	-2.0347	40.7897	0.966922	-40.8405	saur
ENSG00000142657.21	159.031	39.9547	1.99287	119.076	0.966942	119.093	polyic
ENSG00000163348.4	30.7281	116.911	-1.92778	86.1829	0.966967	-86.2045	saur
ENSG00000277632.2	26.5052	3.23957	3.0324	23.2656	0.967009	23.4624	polyic
ENSG00000105289.15	8.76674	41.5918	-2.24619	32.8251	0.967033	-32.9018	calb
ENSG00000196177.13	49.0836	196.534	-2.00147	147.451	0.967076	-147.464	polyic
ENSG00000021300.14	5.89004	33.4756	-2.50676	27.5856	0.967084	-27.6992	polyic
ENSG00000095383.20	54.3538	12.9974	2.06415	41.3564	0.967085	41.4078	calb
ENSG00000125124.14	61.8454	245.128	-1.9868	183.282	0.967091	-183.293	polyic
ENSG00000100220.12	431.936	109.066	1.98562	322.87	0.967106	322.876	polyic
ENSG00000152689.18	134.131	35.0931	1.93439	99.0381	0.967108	99.057	calb
ENSG00000112062.11	66.7537	266.725	-1.99843	199.971	0.967121	-199.981	polyic
ENSG00000259976.3	15.7801	63.6875	-2.0129	47.9073	0.967167	-47.9496	calb
ENSG00000105612.9	182.85	55.4955	1.72022	127.355	0.967225	127.366	lps
ENSG00000139192.12	66.7238	16.7016	1.99822	50.0222	0.967257	50.0621	saur
ENSG00000182541.18	204.762	62.0244	1.72304	142.738	0.967263	142.748	lps
ENSG00000173083.16	32.4839	5.13894	2.66018	27.345	0.967279	27.4741	saur
ENSG00000072401.15	252.364	76.7144	1.71793	175.649	0.967322	175.658	lps
ENSG00000185905.4	104.27	344.399	-1.72376	240.129	0.96733	-240.135	lps
ENSG00000170385.10	505.483	153.429	1.72009	352.054	0.967337	352.058	lps
ENSG00000147408.15	57.8605	219.657	-1.9246	161.796	0.967368	-161.808	calb
ENSG00000166900.17	329.63	87.0829	1.92038	242.547	0.967427	242.554	calb
ENSG00000069702.11	150.788	570.588	-1.91993	419.8	0.967435	-419.804	calb
ENSG00000182578.14	156.925	592.683	-1.91719	435.759	0.967435	-435.763	calb
ENSG00000124201.15	2236.4	592.683	1.91584	1643.71	0.967435	1643.71	calb
ENSG00000104783.15	39.4503	7.79847	2.33878	31.6519	0.967449	31.7382	calb
ENSG00000157978.12	105.781	350.928	-1.73009	245.146	0.967479	-245.153	lps
ENSG00000116260.17	788.825	238.304	1.7269	550.521	0.967479	550.524	lps
ENSG00000171223.6	556.862	168.119	1.72784	388.743	0.967479	388.747	lps
ENSG00000154359.13	27.2163	2.56947	3.40493	24.6468	0.96748	24.8809	saur
ENSG00000100985.7	27.2163	2.56947	3.40493	24.6468	0.96748	24.8809	saur
ENSG00000136040.9	184.102	48.0905	1.93668	136.011	0.967494	136.025	calb
ENSG00000164211.13	232.319	61.088	1.92714	171.231	0.967501	171.242	calb
ENSG00000175215.11	52.0287	209.492	-2.00952	157.464	0.967523	-157.477	polyic
ENSG00000110448.11	166.568	635.575	-1.93195	469.007	0.967554	-469.011	calb
ENSG00000133313.15	768.843	201.46	1.93219	567.383	0.967554	567.386	calb
ENSG00000198087.7	1052.35	261.326	2.0097	791.028	0.967583	791.03	polyic
ENSG00000198053.12	449.508	118.196	1.92717	331.312	0.967636	331.318	saur
ENSG00000125772.14	801.563	210.697	1.92765	590.867	0.967636	590.87	saur
ENSG00000088179.9	47.3404	184.564	-1.96297	137.223	0.967643	-137.237	calb
ENSG00000078177.14	16.6884	69.1109	-2.05006	52.4225	0.967658	-52.4625	polyic
ENSG00000183604.15	27.2009	0.816111	5.05874	26.3848	0.967672	26.8653	lps
ENSG00000100422.14	89.4208	345.732	-1.95097	256.311	0.967702	-256.319	calb
ENSG00000154874.16	20.6151	84.2289	-2.03061	63.6138	0.967732	-63.6462	polyic
ENSG00000204389.10	278.782	71.4859	1.96341	207.296	0.967776	207.306	calb
ENSG00000166532.16	109.743	28.2642	1.95708	81.4789	0.967777	81.5024	saur
ENSG00000023909.10	35.9957	6.42368	2.48635	29.572	0.967777	29.6764	saur
ENSG00000215252.12	89.4208	348.331	-1.96178	258.911	0.967784	-258.918	calb
ENSG00000091592.16	99.0642	384.724	-1.95739	285.66	0.967784	-285.667	calb
ENSG00000163565.20	1599.05	410.719	1.96099	1188.33	0.967784	1188.34	calb
ENSG00000086061.16	446.227	114.377	1.96398	331.85	0.967784	331.856	calb
ENSG00000059377.18	8.77945	42.3963	-2.27174	33.6168	0.967799	-33.6935	saur
ENSG00000168884.15	88.3505	21.5972	2.0324	66.7534	0.967956	66.7843	polyic
ENSG00000123213.23	88.3505	21.5972	2.0324	66.7534	0.967956	66.7843	polyic
ENSG00000074416.16	29.8069	3.89923	2.93439	25.9077	0.967985	26.0733	calb
ENSG00000166900.17	329.229	86.0773	1.93539	243.152	0.968007	243.16	saur
ENSG00000182162.11	160.664	616.673	-1.94046	456.009	0.968015	-456.013	saur
ENSG00000114573.10	1073.73	280.072	1.93875	793.654	0.968015	793.656	saur
ENSG00000085449.15	2208.91	574.277	1.94352	1634.63	0.968015	1634.63	saur
ENSG00000001036.14	59.882	14.0382	2.09277	45.8439	0.968045	45.8916	polyic
ENSG00000204264.12	46.4637	10.398	2.15981	36.0658	0.968089	36.1304	calb
ENSG00000127452.9	42.957	9.09821	2.23924	33.8588	0.968096	33.9328	calb
ENSG00000179981.11	15.7068	65.8713	-2.06826	50.1646	0.968187	-50.2072	polyic
ENSG00000163512.14	92.0508	23.3954	1.97621	68.6554	0.968207	68.6838	calb
ENSG00000121691.7	69.2573	271.647	-1.97169	202.389	0.96826	-202.399	calb
ENSG00000013441.17	424.31	1667.57	-1.97456	1243.26	0.968267	-1243.26	calb
ENSG00000245164.9	113.091	443.213	-1.97052	330.122	0.968267	-330.128	calb
ENSG00000160179.19	488.308	124.775	1.96846	363.532	0.968267	363.537	calb
ENSG00000205336.14	10.5201	46.7908	-2.15308	36.2707	0.968304	-36.3346	calb
ENSG00000115944.15	22.5785	0.539929	5.38603	22.0385	0.968313	22.6872	polyic
ENSG00000138442.11	22.5785	0.539929	5.38603	22.0385	0.968313	22.6872	polyic
ENSG00000110448.11	162.42	628.236	-1.95158	465.816	0.968379	-465.82	saur
ENSG00000163131.12	1401.2	362.296	1.95142	1038.9	0.968379	1038.91	saur
ENSG00000137200.13	1262.48	326.323	1.95189	936.161	0.968379	936.163	saur
ENSG00000073861.3	37.7516	146.46	-1.9559	108.708	0.968431	-108.726	saur
ENSG00000279561.3	14.0268	58.4885	-2.05997	44.4617	0.96849	-44.5094	calb
ENSG00000214022.12	9.65739	44.9658	-2.21912	35.3084	0.968528	-35.378	saur
ENSG00000118263.15	42.1413	164.446	-1.96431	122.305	0.968528	-122.321	saur
ENSG00000102554.14	57.9443	14.1321	2.03569	43.8122	0.968528	43.8595	saur
ENSG00000247596.10	90.6696	26.1155	1.79571	64.554	0.968544	64.579	lps
ENSG00000187098.18	86.1361	24.4833	1.81482	61.6528	0.968611	61.6795	lps
ENSG00000205133.12	86.1361	24.4833	1.81482	61.6528	0.968611	61.6795	lps
ENSG00000123739.11	14.7251	62.6318	-2.08862	47.9067	0.968619	-47.9522	polyic
ENSG00000177606.8	651.435	167.016	1.96364	484.419	0.968625	484.423	saur
ENSG00000170458.14	92.9275	23.3954	1.98988	69.5321	0.968639	69.5605	calb
ENSG00000198561.16	455.615	135.474	1.74979	320.14	0.968648	320.145	lps
ENSG00000068394.11	49.0836	10.7986	2.1844	38.2851	0.968686	38.3473	polyic
ENSG00000188542.10	8.76674	42.8916	-2.29058	34.1248	0.96875	-34.2016	calb
ENSG00000090104.12	80.847	22.8511	1.82293	57.9959	0.968768	58.0246	lps
ENSG00000143079.15	149.605	44.07	1.76329	105.535	0.968797	105.55	lps
ENSG00000117091.10	59.6139	14.2972	2.05992	45.3167	0.968817	45.3635	calb
ENSG00000095585.17	59.6139	14.2972	2.05992	45.3167	0.968817	45.3635	calb
ENSG00000061918.14	25.4236	1.29974	4.28987	24.1238	0.968861	24.5023	calb
ENSG00000142657.21	204.762	60.3922	1.76151	144.37	0.969021	144.381	lps
ENSG00000188786.10	281.831	83.2433	1.75943	198.588	0.969073	198.596	lps
ENSG00000153179.13	333.211	1129.5	-1.76117	796.287	0.969088	-796.289	lps
ENSG00000254772.10	374.768	110.991	1.75555	263.776	0.969088	263.782	lps
ENSG00000137575.12	3805.1	1119.7	1.76482	2685.4	0.969088	2685.4	lps
ENSG00000115525.18	76.5705	18.3576	2.06041	58.2129	0.969103	58.2493	polyic
ENSG00000134375.11	39.2669	7.55901	2.37705	31.7079	0.969163	31.7969	polyic
ENSG00000072310.18	39.2669	7.55901	2.37705	31.7079	0.969163	31.7969	polyic
ENSG00000153933.10	13.1501	55.889	-2.08749	42.7389	0.969203	-42.7898	calb
ENSG00000103342.13	42.2119	172.777	-2.03319	130.565	0.969282	-130.581	polyic
ENSG00000179010.16	71.0245	19.5867	1.85845	51.4378	0.969289	51.4714	lps
ENSG00000106546.14	71.0245	19.5867	1.85845	51.4378	0.969289	51.4714	lps
ENSG00000197930.13	203.206	49.6735	2.0324	153.533	0.969349	153.546	polyic
ENSG00000102804.15	211.06	51.8332	2.0257	159.226	0.969364	159.239	polyic
ENSG00000198952.8	282.722	69.1109	2.0324	213.611	0.969394	213.621	polyic
ENSG00000135218.19	67.7354	276.444	-2.029	208.708	0.969394	-208.718	polyic
ENSG00000139626.16	69.6988	285.082	-2.03217	215.384	0.969401	-215.393	polyic
ENSG00000142961.16	375.981	91.7879	2.03428	284.193	0.969408	284.2	polyic
ENSG00000159322.18	999.343	244.048	2.03382	755.295	0.969408	755.298	polyic
ENSG00000107551.21	365.182	89.6282	2.02659	275.554	0.969408	275.562	polyic
ENSG00000131018.25	103.076	421.145	-2.03061	318.069	0.969408	-318.075	polyic
ENSG00000077097.16	88.3505	361.752	-2.03369	273.402	0.969408	-273.409	polyic
ENSG00000163874.11	127.693	37.5411	1.76614	90.1519	0.969475	90.1692	lps
ENSG00000151948.12	34.0011	4.89666	2.79571	29.1044	0.969475	29.2384	lps
ENSG00000204619.8	123.159	35.9089	1.77812	87.2506	0.969483	87.2687	lps
ENSG00000168090.10	66.491	17.9544	1.88882	48.5366	0.969483	48.5733	lps
ENSG00000035141.8	36.8203	145.571	-1.98315	108.751	0.969523	-108.769	calb
ENSG00000137207.12	44.5792	9.79333	2.1865	34.7859	0.969572	34.8545	lps
ENSG00000106546.14	63.9972	15.5969	2.03675	48.4003	0.969612	48.4431	calb
ENSG00000141664.10	36.8203	6.49872	2.50227	30.3216	0.969612	30.4247	calb
ENSG00000196576.16	43.8972	8.99315	2.28723	34.9041	0.969636	34.9789	saur
ENSG00000183762.13	25.4604	0.642368	5.30871	24.818	0.969636	25.3795	saur
ENSG00000239998.7	23.5601	1.07986	4.44744	22.4803	0.969662	22.916	polyic
ENSG00000141664.10	36.8737	6.42368	2.52112	30.45	0.96974	30.5542	saur
ENSG00000165168.8	2034.76	517.298	1.97579	1517.46	0.969835	1517.46	calb
ENSG00000113615.13	434.83	110.478	1.97669	324.352	0.969835	324.358	calb
ENSG00000171522.6	1946.22	493.903	1.97837	1452.31	0.969835	1452.32	calb
ENSG00000013364.19	823.197	207.959	1.98494	615.238	0.969835	615.241	calb
ENSG00000005022.6	52.8906	13.0578	2.0181	39.8328	0.969841	39.8839	lps
ENSG00000104518.11	63.212	15.4168	2.03569	47.7952	0.969851	47.8385	saur
ENSG00000011295.16	39.2901	135.474	-1.78578	96.1843	0.96987	-96.2008	lps
ENSG00000123636.19	82.3582	22.8511	1.84965	59.5071	0.969885	59.5358	lps
ENSG00000108840.16	22.8266	91.2162	-1.99858	68.3897	0.969888	-68.4189	saur
ENSG00000004468.13	194.184	57.1278	1.76516	137.056	0.969923	137.068	lps
ENSG00000068831.19	46.1386	190.055	-2.04237	143.916	0.969937	-143.931	polyic
ENSG00000102921.8	200.261	48.5936	2.04304	151.668	0.969945	151.681	polyic
ENSG00000135932.12	47.1203	194.374	-2.04442	147.254	0.969945	-147.268	polyic
ENSG00000101224.18	50.0428	196.565	-1.97377	146.522	0.96997	-146.535	saur
ENSG00000109099.16	33.3619	5.13894	2.69866	28.2229	0.969985	28.3517	saur
ENSG00000102804.15	266.72	78.3466	1.76738	188.373	0.970004	188.381	lps
ENSG00000137462.9	789.265	192.215	2.03779	597.05	0.970004	597.054	polyic
ENSG00000132670.21	90.6696	308.49	-1.76653	217.82	0.970012	-217.827	lps
ENSG00000161921.17	757.666	193.995	1.96554	563.671	0.970015	563.674	saur
ENSG00000005844.19	174.539	594.129	-1.76723	419.59	0.970019	-419.593	lps
ENSG00000261371.6	2329.45	683.901	1.76813	1645.55	0.970019	1645.55	lps
ENSG00000160791.14	780.514	228.511	1.77216	552.003	0.970019	552.006	lps
ENSG00000105514.8	42.0804	167.667	-1.99438	125.587	0.970043	-125.602	calb
ENSG00000265972.6	667.932	2296.54	-1.78169	1628.6	0.970124	-1628.6	lps
ENSG00000087253.13	363.434	106.094	1.77634	257.339	0.970124	257.346	lps
ENSG00000134375.11	49.1127	11.4256	2.10383	37.6871	0.970153	37.7458	lps
ENSG00000121022.14	49.1127	11.4256	2.10383	37.6871	0.970153	37.7458	lps
ENSG00000116005.12	60.4905	240.453	-1.99097	179.962	0.970155	-179.973	calb
ENSG00000064601.21	279.659	70.1862	1.99441	209.473	0.970184	209.482	calb
ENSG00000234745.13	759.2	191.062	1.99044	568.138	0.970192	568.141	calb
ENSG00000168610.16	4983.02	1250.35	1.99468	3732.66	0.970192	3732.66	calb
ENSG00000186106.11	23.5601	98.2671	-2.06036	74.7069	0.970198	-74.7353	polyic
ENSG00000198018.7	60.4905	14.2972	2.08098	46.1933	0.970199	46.2402	calb
ENSG00000135503.13	197.206	57.1278	1.78744	140.079	0.970206	140.09	lps
ENSG00000124181.15	58.9352	204.028	-1.79156	145.092	0.970228	-145.104	lps
ENSG00000100600.15	148.094	42.4378	1.80309	105.656	0.970258	105.671	lps
ENSG00000197006.15	379.301	109.359	1.79427	269.942	0.970288	269.948	lps
ENSG00000169136.13	26.3383	1.28474	4.35762	25.0536	0.970357	25.4297	saur
ENSG00000110107.9	77.5521	18.3576	2.07879	59.1946	0.970377	59.2311	polyic
ENSG00000177628.16	176.806	50.5989	1.80499	126.207	0.970407	126.22	lps
ENSG00000109118.14	15.7068	68.031	-2.11481	52.3243	0.970407	-52.367	polyic
ENSG00000110934.13	227.388	895.461	-1.97748	668.073	0.970431	-668.076	saur
ENSG00000115310.19	416.146	105.348	1.98192	310.797	0.970431	310.804	saur
ENSG00000172183.16	41.2037	7.79847	2.40151	33.4052	0.970474	33.4914	calb
ENSG00000138600.10	300.721	86.5077	1.79752	214.213	0.970519	214.221	lps
ENSG00000206503.13	575.752	164.854	1.80425	410.897	0.970526	410.901	lps
ENSG00000100949.15	48.2171	10.398	2.21324	37.8191	0.970556	37.8838	calb
ENSG00000139318.8	137.516	39.1733	1.81165	98.3422	0.970563	98.3589	lps
ENSG00000177879.17	62.7131	16.3222	1.94193	46.3909	0.970593	46.4315	lps
ENSG00000102837.7	62.7131	16.3222	1.94193	46.3909	0.970593	46.4315	lps
ENSG00000064601.21	241.492	58.3123	2.0501	183.179	0.970653	183.191	polyic
ENSG00000147894.17	712.694	171.697	2.05342	540.997	0.970668	541.001	polyic
ENSG00000170802.17	892.341	215.972	2.04675	676.369	0.970668	676.372	polyic
ENSG00000151948.12	30.6836	3.89923	2.97621	26.7844	0.970719	26.9492	calb
ENSG00000105499.14	28.0536	2.59949	3.43189	25.4541	0.970727	25.6844	calb
ENSG00000136305.12	9.65739	46.2505	-2.25976	36.5931	0.970736	-36.6628	saur
ENSG00000133687.16	25.4236	0.649872	5.28987	24.7737	0.970742	25.3322	calb
ENSG00000197265.9	40.2486	7.55901	2.41267	32.6896	0.970757	32.7785	polyic
ENSG00000112796.10	8.83505	44.2742	-2.32515	35.4391	0.970787	-35.5153	polyic
ENSG00000196187.12	50.6238	177.912	-1.81328	127.288	0.970839	-127.301	lps
ENSG00000147454.14	78.1371	19.271	2.01957	58.866	0.970848	58.9007	saur
ENSG00000072210.19	28.0536	113.078	-2.01106	85.0242	0.970853	-85.048	calb
ENSG00000095585.17	59.7002	14.1321	2.07876	45.5681	0.970929	45.6155	saur
ENSG00000144848.11	354.367	101.198	1.80807	253.169	0.970951	253.176	lps
ENSG00000152256.14	516.061	146.9	1.81271	369.161	0.970951	369.165	lps
ENSG00000123130.17	63.4687	16.3222	1.95921	47.1465	0.97107	47.1872	lps
ENSG00000143368.10	67.2466	17.9544	1.90512	49.2922	0.971115	49.329	lps
ENSG00000088833.18	47.1203	9.71872	2.27751	37.4016	0.971159	37.4708	polyic
ENSG00000187037.9	91.2956	21.5972	2.0797	69.6984	0.971174	69.7294	polyic
ENSG00000172123.13	33.3769	5.39929	2.62801	27.9776	0.971293	28.1007	polyic
ENSG00000100764.14	93.0621	23.1252	2.00873	69.9369	0.971301	69.9657	saur
ENSG00000158467.17	8.76674	44.1913	-2.33365	35.4246	0.971306	-35.5013	calb
ENSG00000185905.4	68.3806	274.246	-2.00381	205.865	0.971306	-205.875	calb
ENSG00000120875.9	291.056	72.7857	1.99957	218.27	0.971306	218.279	calb
ENSG00000204388.7	69.3576	16.7016	2.05407	52.6561	0.971331	52.6961	saur
ENSG00000165629.20	57.9187	12.9583	2.16015	44.9604	0.971383	45.0123	polyic
ENSG00000168256.18	57.9187	12.9583	2.16015	44.9604	0.971383	45.0123	polyic
ENSG00000123609.11	54.4017	13.0578	2.05874	41.344	0.971405	41.3952	lps
ENSG00000139211.7	9.81673	47.5137	-2.27503	37.697	0.971405	-37.7656	polyic
ENSG00000133422.14	9.81673	47.5137	-2.27503	37.697	0.971405	-37.7656	polyic
ENSG00000143570.19	162.958	38.8749	2.06759	124.083	0.971435	124.1	polyic
ENSG00000114354.15	176.701	42.1145	2.06892	134.587	0.971472	134.603	polyic
ENSG00000184840.12	186.518	44.2742	2.07478	142.244	0.971509	142.259	polyic
ENSG00000180096.13	45.1569	188.975	-2.06518	143.818	0.971524	-143.833	polyic
ENSG00000117280.13	199.005	49.3903	2.01051	149.615	0.971537	149.628	calb
ENSG00000102804.15	245.824	61.6673	1.99505	184.157	0.971546	184.168	saur
ENSG00000159322.18	1150.99	290.35	1.987	860.635	0.971554	860.637	saur
ENSG00000186407.7	2330.94	587.124	1.98918	1743.82	0.971554	1743.82	saur
ENSG00000070190.13	740.107	186.287	1.99021	553.821	0.971554	553.824	saur
ENSG00000148175.13	3371.31	841.502	2.00227	2529.81	0.971569	2529.81	saur
ENSG00000185862.7	54.3538	218.357	-2.00624	164.003	0.971574	-164.016	calb
ENSG00000100242.16	64.7904	272.124	-2.07041	207.334	0.971577	-207.344	polyic
ENSG00000013364.19	725.456	172.777	2.06998	552.679	0.971591	552.683	polyic
ENSG00000175073.8	1712.04	408.186	2.06841	1303.85	0.971591	1303.85	polyic
ENSG00000172531.16	248.586	70.1855	1.8245	178.4	0.971621	178.41	lps
ENSG00000184613.11	570.463	2009.26	-1.81646	1438.8	0.971636	-1438.8	lps
ENSG00000165672.7	426.903	120.784	1.82147	306.118	0.971636	306.124	lps
ENSG00000100316.16	594.641	168.119	1.82254	426.522	0.971636	426.526	lps
ENSG00000182162.11_PAR_Y	143.775	580.986	-2.01469	437.211	0.971641	-437.216	calb
ENSG00000044115.21	1340.43	332.735	2.01026	1007.7	0.971641	1007.7	calb
ENSG00000143226.15	822.32	204.06	2.01071	618.261	0.971641	618.264	calb
ENSG00000011523.14	19.2868	79.2844	-2.03942	59.9976	0.971767	-60.0322	calb
ENSG00000060491.17	61.3672	14.2972	2.10174	47.07	0.97179	47.1169	calb
ENSG00000176014.13	28.712	0.816111	5.13675	27.8959	0.97186	28.3649	lps
ENSG00000173281.5	97.1856	22.677	2.09951	74.5086	0.971867	74.5382	polyic
ENSG00000127838.15	58.9004	12.9583	2.1844	45.9421	0.971875	45.994	polyic
ENSG00000071205.12	58.9004	12.9583	2.1844	45.9421	0.971875	45.994	polyic
ENSG00000105229.7	37.7516	6.42368	2.55507	31.3279	0.971881	31.432	saur
ENSG00000127191.18	102.094	23.7569	2.10348	78.3371	0.972024	78.3653	polyic
ENSG00000101916.12	132.526	31.3159	2.08131	101.21	0.972053	101.231	polyic
ENSG00000139926.16	16.6568	70.1862	-2.07508	53.5294	0.972065	-53.5696	calb
ENSG00000125637.16	17.3783	66.9211	-1.94517	49.5428	0.972068	-49.5809	lps
ENSG00000187098.18	70.6804	16.1979	2.12551	54.4826	0.972083	54.524	polyic
ENSG00000248905.10	139.782	39.1733	1.83524	100.609	0.972113	100.626	lps
ENSG00000224397.8	81.5307	19.4962	2.06415	62.0345	0.972124	62.0689	calb
ENSG00000116030.17	168.494	47.3344	1.83174	121.16	0.972195	121.174	lps
ENSG00000169252.6	26.4453	96.3011	-1.86454	69.8558	0.97221	-69.8807	lps
ENSG00000108774.15	185.117	52.2311	1.82546	132.886	0.972262	132.898	lps
ENSG00000213047.13	93.2589	21.5972	2.1104	71.6618	0.972277	71.6928	polyic
ENSG00000115525.18	90.2974	22.0957	2.03092	68.2018	0.972287	68.232	calb
ENSG00000180773.15	225.918	63.6566	1.82742	162.262	0.972336	162.272	lps
ENSG00000124762.14	290.898	81.6111	1.83368	209.287	0.972344	209.295	lps
ENSG00000198355.5	198.717	55.4955	1.84028	143.222	0.972381	143.234	lps
ENSG00000185905.4	53.992	227.85	-2.07727	173.858	0.972396	-173.87	polyic
ENSG00000155363.19	482.983	114.465	2.07707	368.518	0.972426	368.524	polyic
ENSG00000182162.11	216.851	783.466	-1.85316	566.615	0.97253	-566.618	lps
ENSG00000198105.16	24.5418	105.826	-2.10838	81.2843	0.97262	-81.3116	polyic
ENSG00000158186.13	53.4771	11.6977	2.1927	41.7794	0.972637	41.8369	calb
ENSG00000188706.13	34.2398	5.13894	2.73613	29.1009	0.972647	29.2292	saur
ENSG00000241553.13	48.102	9.71872	2.30726	38.3832	0.972649	38.4525	polyic
ENSG00000145555.15	24.5418	1.07986	4.50633	23.462	0.972664	23.8908	polyic
ENSG00000111640.15	111.911	25.9166	2.1104	85.9941	0.972724	86.02	polyic
ENSG00000139318.8	111.911	25.9166	2.1104	85.9941	0.972724	86.02	polyic
ENSG00000025772.8	41.2303	7.55901	2.44744	33.6713	0.972783	33.7601	polyic
ENSG00000149798.5	27.2163	1.28474	4.40493	25.9315	0.972803	26.303	saur
ENSG00000160285.15	237.923	59.0978	2.00932	178.825	0.97281	178.836	saur
ENSG00000124496.12	9.81673	48.5936	-2.30745	38.7769	0.972813	-38.8455	polyic
ENSG00000108861.9	394.197	97.6399	2.01337	296.557	0.972833	296.564	saur
ENSG00000076382.17	3.92669	30.236	-2.94488	26.3093	0.972836	-26.4736	polyic
ENSG00000168003.18	259.162	60.472	2.09951	198.69	0.972925	198.701	polyic
ENSG00000011523.14	14.7251	65.8713	-2.16137	51.1462	0.972925	-51.1919	polyic
ENSG00000140853.17	539.92	126.343	2.0954	413.577	0.97294	413.582	polyic
ENSG00000140995.17	8.77945	44.9658	-2.35662	36.1863	0.972967	-36.263	saur
ENSG00000157551.19	28.9722	2.56947	3.49512	26.4027	0.972974	26.633	saur
ENSG00000151948.12	28.4685	3.23957	3.13549	25.2289	0.973007	25.423	polyic
ENSG00000185291.12_PAR_Y	28.9303	2.59949	3.47628	26.3308	0.973157	26.5592	calb
ENSG00000172159.16	26.3002	0.649872	5.33878	25.6504	0.973194	26.2001	calb
ENSG00000004864.14	38.5737	6.49872	2.56939	32.0749	0.973202	32.1777	calb
ENSG00000125733.18	50.0428	10.2779	2.28362	39.765	0.973264	39.8305	saur
ENSG00000125810.10	1.96335	25.9166	-3.72249	23.9532	0.973275	-24.2408	polyic
ENSG00000060558.4	74.8024	19.5867	1.93321	55.2157	0.97329	55.2496	lps
ENSG00000160214.13	45.1569	8.63886	2.38603	36.5181	0.97329	36.596	polyic
ENSG00000164181.14	32.4899	3.26444	3.31508	29.2255	0.973298	29.4129	lps
ENSG00000157693.15	118.351	28.5944	2.04927	89.7567	0.973298	89.78	calb
ENSG00000008256.16	41.2634	167.016	-2.01705	125.752	0.973301	-125.768	saur
ENSG00000119408.17	79.3359	21.2189	1.90262	58.117	0.973327	58.1481	lps
ENSG00000211890.4	182.612	44.9658	2.02189	137.647	0.973331	137.662	saur
ENSG00000167384.11	13.7434	62.6318	-2.18815	48.8883	0.97338	-48.9373	polyic
ENSG00000113583.8	794.267	196.261	2.01685	598.006	0.97338	598.009	calb
ENSG00000168615.13	694.326	171.566	2.01685	522.76	0.97338	522.764	calb
ENSG00000155090.15	677.773	167.016	2.02082	510.758	0.97339	510.762	saur
ENSG00000102218.6	803.319	197.849	2.02157	605.47	0.97339	605.473	saur
ENSG00000113368.12	1388.03	341.74	2.02207	1046.29	0.97339	1046.29	saur
ENSG00000167004.14	3288.78	809.384	2.02266	2479.4	0.97339	2479.4	saur
ENSG00000110719.10	297.447	69.1109	2.10565	228.336	0.973432	228.346	polyic
ENSG00000136560.14	545.81	126.343	2.11105	419.467	0.973439	419.472	polyic
ENSG00000221963.6	381.871	88.5483	2.10855	293.322	0.973439	293.33	polyic
ENSG00000145901.16	879.579	204.093	2.10759	675.486	0.973439	675.489	polyic
ENSG00000070756.17	1604.05	6934.85	-2.11214	5330.79	0.973439	-5330.79	polyic
ENSG00000198105.16	30.6836	127.375	-2.05354	96.6913	0.973499	-96.7131	calb
ENSG00000173545.5	160.183	44.07	1.86185	116.113	0.973506	116.128	lps
ENSG00000077585.14	85.4055	19.4374	2.13549	65.9681	0.973506	66.0026	polyic
ENSG00000047644.20	85.4055	19.4374	2.13549	65.9681	0.973506	66.0026	polyic
ENSG00000164253.14	103.076	23.7569	2.11729	79.3188	0.973514	79.347	polyic
ENSG00000174255.8	12.2734	55.889	-2.18702	43.6156	0.973536	-43.6704	calb
ENSG00000114268.12	42.957	7.79847	2.46163	35.1586	0.973543	35.2446	calb
ENSG00000103642.12	42.957	7.79847	2.46163	35.1586	0.973543	35.2446	calb
ENSG00000196839.13	55.9553	11.8784	2.23593	44.0769	0.973551	44.1336	polyic
ENSG00000167552.15	178.317	48.9666	1.86457	129.35	0.973603	129.364	lps
ENSG00000159720.13	207.029	57.1278	1.85757	149.901	0.973655	149.913	lps
ENSG00000243646.10	207.784	57.1278	1.86282	150.657	0.973655	150.668	lps
ENSG00000170142.12	34.3585	5.39929	2.66983	28.9593	0.973663	29.0821	polyic
ENSG00000117586.11	120.104	28.5944	2.07049	91.51	0.973692	91.5334	calb
ENSG00000148158.17	11.7801	56.1526	-2.253	44.3725	0.973692	-44.4297	polyic
ENSG00000171314.9	366.456	101.198	1.85646	265.258	0.9737	265.265	lps
ENSG00000155926.14	574.996	158.326	1.86066	416.671	0.9737	416.675	lps
ENSG00000204271.13	20.1635	85.7831	-2.08895	65.6196	0.973774	-65.6529	calb
ENSG00000182841.13	42.0804	171.566	-2.02755	129.486	0.973804	-129.502	calb
ENSG00000179348.12	50.8471	10.398	2.28987	40.4492	0.973856	40.5139	calb
ENSG00000039319.17	347.567	94.6689	1.87633	252.898	0.973901	252.905	lps
ENSG00000135604.10	547.795	148.532	1.88286	399.263	0.973901	399.268	lps
ENSG00000181192.12	104.057	23.7569	2.13096	80.3004	0.973901	80.3287	polyic
ENSG00000100284.22	261.249	63.6875	2.03634	197.561	0.973967	197.572	calb
ENSG00000152465.18	22.8266	95.0705	-2.05828	72.2439	0.97397	-72.2732	saur
ENSG00000182162.11	151.665	623.877	-2.04038	472.213	0.973982	-472.217	calb
ENSG00000104805.16	496.198	120.876	2.03738	375.321	0.973982	375.327	calb
ENSG00000136560.14	628.575	152.07	2.04735	476.505	0.973982	476.51	calb
ENSG00000112149.10	663.642	159.869	2.05352	503.774	0.973982	503.778	calb
ENSG00000166523.8	26.5052	2.15972	3.61736	24.3454	0.974028	24.6127	polyic
ENSG00000127311.10	54.3538	11.6977	2.21616	42.6561	0.974034	42.7136	calb
ENSG00000133422.14	12.2912	56.5284	-2.20135	44.2372	0.974037	-44.2919	saur
ENSG00000136868.11	147.281	35.0931	2.06931	112.188	0.974071	112.207	calb
ENSG00000138617.16	22.5785	99.3469	-2.13753	76.7685	0.974087	-76.7982	polyic
ENSG00000186716.21	9.81673	49.6735	-2.33916	39.8567	0.974087	-39.9253	polyic
ENSG00000001036.14	80.847	21.2189	1.92985	59.6281	0.974095	59.6594	lps
ENSG00000112773.16	227.059	54.5893	2.05638	172.469	0.974116	172.482	calb
ENSG00000118922.18	55.2305	230.055	-2.05844	174.824	0.974123	-174.836	calb
ENSG00000134480.16	51.3794	11.4256	2.16893	39.9539	0.974139	40.0127	lps
ENSG00000143801.18	56.937	11.8784	2.26102	45.0586	0.974214	45.1153	polyic
ENSG00000138443.17	17.5589	74.5147	-2.08532	56.9558	0.974223	-56.9939	saur
ENSG00000127311.10	54.4326	11.5626	2.235	42.8699	0.974223	42.9282	saur
ENSG00000108671.11	201.635	48.0905	2.06792	153.545	0.974227	153.558	calb
ENSG00000181381.15	514.608	122.176	2.07451	392.432	0.974316	392.437	calb
ENSG00000147416.11	4489.45	1065.79	2.07461	3423.66	0.974316	3423.66	calb
ENSG00000198502.6	42.2119	7.55901	2.48138	34.6529	0.974385	34.7417	polyic
ENSG00000157637.13	132.526	30.236	2.13193	102.29	0.974385	102.312	polyic
ENSG00000130429.15	277.813	63.7116	2.12449	214.102	0.974393	214.112	polyic
ENSG00000198814.14	781.412	179.256	2.12406	602.155	0.9744	602.159	polyic
ENSG00000044115.21	1202.55	276.444	2.12104	926.106	0.9744	926.108	polyic
ENSG00000163050.18	36.8737	150.314	-2.02732	113.44	0.974424	-113.459	saur
ENSG00000163734.4	27.2163	0.642368	5.40493	26.5739	0.974468	27.118	saur
ENSG00000258926.2	27.2163	0.642368	5.40493	26.5739	0.974468	27.118	saur
ENSG00000173918.15	27.2163	0.642368	5.40493	26.5739	0.974468	27.118	saur
ENSG00000033100.17	9.06696	45.7022	-2.33357	36.6352	0.974505	-36.7095	lps
ENSG00000166501.14	17.6701	79.9095	-2.17706	62.2394	0.974542	-62.2774	polyic
ENSG00000155961.5	17.6701	79.9095	-2.17706	62.2394	0.974542	-62.2774	polyic
ENSG00000087074.8	282.698	69.3757	2.02676	213.322	0.97455	213.332	saur
ENSG00000105967.16	126.937	34.2767	1.88882	92.6607	0.974557	92.68	lps
ENSG00000103966.11	1188.74	291.635	2.02719	897.102	0.974558	897.104	saur
ENSG00000134755.18	143.105	34.6879	2.04457	108.417	0.974565	108.436	saur
ENSG00000149577.16	160.994	36.7152	2.13256	124.279	0.974601	124.297	polyic
ENSG00000054793.14	8.77945	46.2505	-2.39727	37.471	0.974699	-37.5477	saur
ENSG00000137710.17	86.9165	20.5558	2.08009	66.3607	0.974721	66.3933	saur
ENSG00000047249.18	235.601	53.9929	2.12551	181.609	0.974743	181.621	polyic
ENSG00000157483.9	330.824	75.5901	2.12979	255.234	0.97475	255.243	polyic
ENSG00000138449.11	125.546	516.464	-2.04045	390.918	0.974766	-390.923	saur
ENSG00000127511.10	12.8449	55.4955	-2.11118	42.6507	0.97478	-42.7029	lps
ENSG00000002919.15	110.461	25.9949	2.08724	84.4661	0.974822	84.4919	calb
ENSG00000133895.18	14.0471	62.9521	-2.16398	48.9049	0.974855	-48.9528	saur
ENSG00000186462.9	6.87171	39.9547	-2.53963	33.083	0.97487	-33.1804	polyic
ENSG00000123992.20	166.884	37.795	2.14258	129.089	0.974885	129.107	polyic
ENSG00000169223.15	188.139	50.5989	1.89462	137.54	0.974966	137.554	lps
ENSG00000113845.10	61.9575	14.69	2.07645	47.2675	0.974966	47.3131	lps
ENSG00000134955.12	10.7984	53.9929	-2.32195	43.1945	0.974989	-43.2569	polyic
ENSG00000198355.5	180.857	43.681	2.04977	137.176	0.974996	137.191	saur
ENSG00000171314.9	294.502	66.9512	2.13709	227.551	0.975004	227.561	polyic
ENSG00000135114.13	229.696	62.0244	1.88882	167.672	0.975026	167.682	lps
ENSG00000151502.11	77.8247	288.903	-1.89229	211.079	0.975034	-211.087	lps
ENSG00000135597.19	28.4685	126.343	-2.14991	97.8749	0.975034	-97.8985	polyic
ENSG00000140464.20	308.159	74.5147	2.04808	233.644	0.975048	233.653	saur
ENSG00000172270.22	369.478	99.5655	1.89177	269.913	0.975048	269.92	lps
ENSG00000163346.17	163.298	677.056	-2.05177	513.758	0.975056	-513.762	saur
ENSG00000137193.14	794.54	191.426	2.05334	603.114	0.975056	603.118	saur
ENSG00000104490.18	13.1692	60.3826	-2.19697	47.2134	0.975063	-47.2645	saur
ENSG00000165071.15	13.1692	60.3826	-2.19697	47.2134	0.975063	-47.2645	saur
ENSG00000205726.15	0.490836	24.8367	-5.66109	24.3459	0.975086	-24.9954	polyic
ENSG00000276293.5	29.4502	130.663	-2.1495	101.213	0.975101	-101.235	polyic
ENSG00000056972.20	39.4503	6.49872	2.60181	32.9516	0.975104	33.0542	calb
ENSG00000140749.9	28.0942	1.28474	4.45073	26.8095	0.975108	27.1764	saur
ENSG00000173559.15	96.2039	21.5972	2.15525	74.6068	0.975108	74.6379	polyic
ENSG00000103196.12	64.8739	14.2972	2.18191	50.5767	0.975134	50.6238	calb
ENSG00000169220.18	25.4604	106.633	-2.06633	81.1727	0.975167	-81.199	saur
ENSG00000123213.23	107.987	25.6947	2.07132	82.2925	0.975204	82.3185	saur
ENSG00000196923.14	29.8501	2.56947	3.53819	27.2806	0.975242	27.5091	saur
ENSG00000166523.8	29.8501	2.56947	3.53819	27.2806	0.975242	27.5091	saur
ENSG00000168209.6	198.415	47.5352	2.06146	150.88	0.975286	150.894	saur
ENSG00000072694.22	11.4133	55.2436	-2.2751	43.8304	0.975316	-43.8894	saur
ENSG00000137642.13	547.837	2276.55	-2.05503	1728.71	0.975331	-1728.72	saur
ENSG00000100644.17	9271.09	2221.31	2.06133	7049.79	0.975331	7049.79	saur
ENSG00000112972.15	370.493	88.6468	2.0633	281.846	0.975331	281.853	saur
ENSG00000160932.11	56.6685	13.0578	2.11764	43.6107	0.975332	43.6621	lps
ENSG00000156011.18	27.1769	0.649872	5.38608	26.527	0.975334	27.0683	calb
ENSG00000231528.3	27.1769	0.649872	5.38608	26.527	0.975334	27.0683	calb
ENSG00000107562.17	27.1769	0.649872	5.38608	26.527	0.975334	27.0683	calb
ENSG00000196932.12	27.1769	0.649872	5.38608	26.527	0.975334	27.0683	calb
ENSG00000134755.18	149.035	35.0931	2.08639	113.942	0.975386	113.961	calb
ENSG00000157693.15	106.021	23.7569	2.15793	82.2638	0.975391	82.2921	polyic
ENSG00000166928.11	83.8693	21.2189	1.9828	62.6505	0.975414	62.6818	lps
ENSG00000182670.13	43.1936	192.215	-2.15383	149.021	0.975414	-149.037	polyic
ENSG00000197208.6	30.2232	0.816111	5.21075	29.4071	0.975421	29.8652	lps
ENSG00000135929.9	4.38337	33.7934	-2.94663	29.41	0.975446	-29.5572	calb
ENSG00000124942.14	299.41	1332.54	-2.15399	1033.13	0.975473	-1033.14	polyic
ENSG00000127125.9	99.7365	26.1155	1.93321	73.621	0.97551	73.6464	lps
ENSG00000142657.21	205.142	48.0905	2.0928	157.051	0.975528	157.065	calb
ENSG00000122025.15	107.002	23.7569	2.17123	83.2455	0.975555	83.2738	polyic
ENSG00000111640.15	129.058	30.8337	2.06544	98.2242	0.975584	98.2459	saur
ENSG00000183023.18	243.715	57.1887	2.09139	186.527	0.975595	186.538	calb
ENSG00000114127.11	1471.06	345.732	2.08913	1125.33	0.975609	1125.33	calb
ENSG00000122884.13	554.935	129.974	2.09409	424.96	0.975609	424.966	calb
ENSG00000172785.18	71.7801	17.9544	1.99924	53.8256	0.975637	53.8628	lps
ENSG00000117118.10	32.3952	4.31943	2.90687	28.0758	0.975637	28.2259	polyic
ENSG00000167984.18	25.5235	114.465	-2.16501	88.9414	0.975689	-88.9678	polyic
ENSG00000108179.14	69.2573	15.5969	2.1507	53.6603	0.975758	53.7034	calb
ENSG00000171155.8	43.8337	7.79847	2.49078	36.0352	0.975758	36.1212	calb
ENSG00000227039.7	14.0471	64.2368	-2.19313	50.1897	0.975792	-50.2376	saur
ENSG00000173545.5	130.562	29.1562	2.16287	101.406	0.975801	101.429	polyic
ENSG00000095383.20	60.5782	12.8474	2.23733	47.7308	0.97597	47.7832	saur
ENSG00000143801.18	65.7506	14.2972	2.20127	51.4534	0.975974	51.5004	calb
ENSG00000165071.15	13.1501	61.088	-2.21581	47.9379	0.976003	-47.989	calb
ENSG00000182022.18	11.7801	58.3123	-2.30745	46.5323	0.97601	-46.5894	polyic
ENSG00000083097.15	154.123	34.5555	2.15709	119.567	0.976017	119.587	polyic
ENSG00000186017.16	7.89007	44.1913	-2.48565	36.3012	0.976018	-36.3862	calb
ENSG00000134333.14	665.482	158.023	2.07427	507.459	0.97603	507.464	saur
ENSG00000088298.13	106.537	27.7478	1.94091	78.789	0.976084	78.8129	lps
ENSG00000196821.10	31.7343	120.784	-1.92832	89.0501	0.976136	-89.0709	lps
ENSG00000162591.16	6.13672	38.9923	-2.66765	32.8556	0.976137	-32.9637	calb
ENSG00000112335.15	102.003	26.1155	1.96563	75.8877	0.976166	75.9132	lps
ENSG00000137710.17	102.003	26.1155	1.96563	75.8877	0.976166	75.9132	lps
ENSG00000089159.17	173.028	644.728	-1.89769	471.7	0.976173	-471.704	lps
ENSG00000187164.20	590.108	158.326	1.89808	431.782	0.976173	431.786	lps
ENSG00000234745.13	894.606	239.937	1.8986	654.67	0.976173	654.673	lps
ENSG00000136603.14	986.787	264.42	1.89991	722.367	0.976173	722.37	lps
ENSG00000145349.18	401.504	89.6282	2.16339	311.876	0.976173	311.883	polyic
ENSG00000232810.4	43.8972	7.70842	2.50962	36.1888	0.976193	36.2757	saur
ENSG00000111424.12	43.8972	7.70842	2.50962	36.1888	0.976193	36.2757	saur
ENSG00000171155.8	43.8972	7.70842	2.50962	36.1888	0.976193	36.2757	saur
ENSG00000065911.13	67.7354	14.0382	2.27056	53.6973	0.976211	53.7453	polyic
ENSG00000282851.2	84.2827	19.271	2.1288	65.0116	0.976216	65.0465	saur
ENSG00000123384.14	12.2912	59.0978	-2.26548	46.8066	0.97623	-46.8614	saur
ENSG00000139083.11	47.1203	8.63886	2.44744	38.4814	0.976241	38.5592	polyic
ENSG00000171298.13	71.6621	15.118	2.24494	56.5441	0.976241	56.5886	polyic
ENSG00000137265.15	227.748	50.7533	2.16586	176.995	0.976285	177.008	polyic
ENSG00000134333.14	598.82	132.823	2.17262	465.998	0.976308	466.003	polyic
ENSG00000100226.16	349.476	77.7498	2.16828	271.726	0.976308	271.734	polyic
ENSG00000197872.11	1527.48	340.155	2.16689	1187.33	0.976308	1187.33	polyic
ENSG00000163565.20	1531.41	341.235	2.16602	1190.17	0.976308	1190.18	polyic
ENSG00000170142.12	44.5792	8.16111	2.44953	36.4181	0.976322	36.5004	lps
ENSG00000169228.14	72.5357	17.9544	2.01435	54.5812	0.97633	54.6184	lps
ENSG00000178927.18	299.41	65.8713	2.1844	233.539	0.97633	233.549	polyic
ENSG00000211893.4	900.651	239.937	1.90832	660.714	0.976337	660.717	lps
ENSG00000164124.11	27.4868	2.15972	3.66983	25.3271	0.976352	25.5916	polyic
ENSG00000139832.5	27.4868	2.15972	3.66983	25.3271	0.976352	25.5916	polyic
ENSG00000073792.16	90.2974	20.7959	2.11839	69.5015	0.976367	69.5338	calb
ENSG00000161929.15	90.2974	20.7959	2.11839	69.5015	0.976367	69.5338	calb
ENSG00000119979.18	119.382	31.0122	1.94467	88.3694	0.976434	88.3908	lps
ENSG00000197024.9	39.5075	167.016	-2.07978	127.508	0.976446	-127.525	saur
ENSG00000114209.15	59.882	11.8784	2.33378	48.0036	0.976457	48.0603	polyic
ENSG00000149925.22	184.368	43.681	2.07751	140.687	0.976483	140.703	saur
ENSG00000127507.18	75.394	16.8967	2.15771	58.4973	0.976494	58.5371	calb
ENSG00000143119.14	305.959	71.4859	2.09761	234.473	0.976501	234.483	calb
ENSG00000155090.15	723.256	168.967	2.09777	554.29	0.976509	554.293	calb
ENSG00000235750.10	618.055	144.272	2.09895	473.784	0.976509	473.788	calb
ENSG00000102144.15	1824.36	425.016	2.1018	1399.34	0.976509	1399.34	calb
ENSG00000116574.6	25.5235	0.539929	5.56291	24.9836	0.976516	25.5954	polyic
ENSG00000148344.11	25.5235	0.539929	5.56291	24.9836	0.976516	25.5954	polyic
ENSG00000183604.15	25.5235	0.539929	5.56291	24.9836	0.976516	25.5954	polyic
ENSG00000118985.16	352.056	83.5078	2.07582	268.548	0.976528	268.556	saur
ENSG00000066027.12	23.5601	107.986	-2.19642	84.4256	0.976531	-84.4542	polyic
ENSG00000182162.11_PAR_Y	136.081	574.277	-2.07728	438.196	0.976535	-438.2	saur
ENSG00000162894.12	265.139	1117.72	-2.07574	852.581	0.976535	-852.583	saur
ENSG00000125505.17	68.7578	16.3222	2.07469	52.4355	0.976546	52.4766	lps
ENSG00000088298.13	95.5575	22.0957	2.11261	73.4618	0.976561	73.4922	calb
ENSG00000175857.9	64.9799	246.465	-1.92332	181.486	0.976583	-181.496	lps
ENSG00000138443.17	16.6568	75.3852	-2.17817	58.7284	0.976598	-58.7687	calb
ENSG00000172667.11	16.6568	75.3852	-2.17817	58.7284	0.976598	-58.7687	calb
ENSG00000198830.11	671.71	177.912	1.91667	493.798	0.976598	493.802	lps
ENSG00000012779.12	574.241	151.797	1.91952	422.444	0.976598	422.448	lps
ENSG00000112796.10	10.5201	53.2895	-2.3407	42.7694	0.976642	-42.8334	calb
ENSG00000115514.12	78.5803	19.5867	2.0043	58.9936	0.976673	59.0277	lps
ENSG00000181222.19	114.093	435.803	-1.93347	321.711	0.976717	-321.716	lps
ENSG00000086730.17	349.078	91.4044	1.93321	257.673	0.976717	257.681	lps
ENSG00000067225.20	6103.57	1596.31	1.93491	4507.26	0.976717	4507.26	lps
ENSG00000153048.11	21.0707	92.501	-2.13423	71.4303	0.976736	-71.4622	saur
ENSG00000066322.15	90.6696	22.8511	1.98835	67.8185	0.97674	67.8476	lps
ENSG00000103264.18	31.7343	124.049	-1.96679	92.3145	0.976769	-92.3354	lps
ENSG00000099956.20	126.937	32.6444	1.95921	94.293	0.976777	94.3133	lps
ENSG00000084623.12	73.2912	17.9544	2.0293	55.3368	0.976807	55.374	lps
ENSG00000165959.12	63.8087	12.9583	2.29988	50.8504	0.976807	50.9024	polyic
ENSG00000158869.11	40.327	6.49872	2.63352	33.8283	0.976873	33.9306	calb
ENSG00000219481.11	4.90836	34.5555	-2.8156	29.6471	0.976889	-29.7805	polyic
ENSG00000171291.9	7.9015	44.9658	-2.50863	37.0643	0.976907	-37.1491	saur
ENSG00000198934.5	29.4676	115.888	-1.97553	86.4201	0.976971	-86.4427	lps
ENSG00000124098.10	42.2119	192.215	-2.187	150.003	0.977	-150.019	polyic
ENSG00000124098.10	53.5546	228.683	-2.09427	175.128	0.977026	-175.141	saur
ENSG00000183023.18	216.95	47.5137	2.19094	169.436	0.97703	169.45	polyic
ENSG00000168675.19	6.87171	41.0346	-2.5781	34.1629	0.97703	-34.26	polyic
ENSG00000104763.20	2672.49	696.959	1.93904	1975.53	0.977038	1975.53	lps
ENSG00000116209.12	364.189	94.6689	1.94373	269.521	0.977038	269.528	lps
ENSG00000166295.9	49.1127	9.79333	2.32622	39.3194	0.977038	39.3881	lps
ENSG00000087253.13	355.568	83.5078	2.09014	272.06	0.977048	272.068	saur
ENSG00000166128.13	5649.53	1235.36	2.1932	4414.17	0.97706	4414.17	polyic
ENSG00000197329.12	1883.83	412.506	2.19118	1471.32	0.97706	1471.33	polyic
ENSG00000145781.9	30.9788	0.816111	5.24637	30.1627	0.977068	30.6155	lps
ENSG00000139190.17	40.8013	159.958	-1.971	119.156	0.97709	-119.173	lps
ENSG00000198839.10	82.4605	17.2777	2.25479	65.1828	0.977097	65.2218	polyic
ENSG00000106615.10	97.4698	24.4833	1.99316	72.9865	0.977105	73.0137	lps
ENSG00000151327.13	86.7908	19.4962	2.15435	67.2946	0.977118	67.3291	calb
ENSG00000103042.9	91.2956	19.4374	2.23171	71.8581	0.977135	71.8928	polyic
ENSG00000058091.17	207.784	53.8633	1.94771	153.921	0.977142	153.933	lps
ENSG00000110448.11	206.273	798.156	-1.95211	591.883	0.977179	-591.886	lps
ENSG00000188906.17	433.703	112.623	1.9452	321.079	0.977179	321.085	lps
ENSG00000101224.18	64.2243	249.73	-1.95918	185.506	0.977194	-185.516	lps
ENSG00000091106.19	284.854	73.45	1.95539	211.404	0.977194	211.413	lps
ENSG00000135838.14	64.7904	12.9583	2.3219	51.8321	0.977194	51.8841	polyic
ENSG00000085117.12	64.7904	12.9583	2.3219	51.8321	0.977194	51.8841	polyic
ENSG00000166920.13	28.0536	0.649872	5.43189	27.4037	0.977215	27.9369	calb
ENSG00000170315.14	217.607	55.4955	1.97128	162.111	0.977231	162.123	lps
ENSG00000112773.16	230.899	53.9589	2.09733	176.941	0.977234	176.953	saur
ENSG00000166313.20	28.0942	122.05	-2.11913	93.9557	0.977242	-93.9796	saur
ENSG00000161960.16	370.234	94.6689	1.96748	275.565	0.977261	275.572	lps
ENSG00000110880.11	1679.65	429.274	1.96819	1250.38	0.977261	1250.38	lps
ENSG00000086061.16	436.844	95.0275	2.2007	341.817	0.977261	341.824	polyic
ENSG00000135678.12	105.039	22.677	2.21162	82.362	0.977269	82.3917	polyic
ENSG00000121297.8	28.9722	1.28474	4.49512	27.6874	0.977271	28.05	saur
ENSG00000257594.4	200.171	46.2505	2.11369	153.921	0.977286	153.935	saur
ENSG00000171049.9	36.8203	5.19898	2.8242	31.6213	0.977296	31.7472	calb
ENSG00000279561.3	8.83505	48.5936	-2.45946	39.7586	0.977298	-39.8345	polyic
ENSG00000159921.20	33.3619	3.85421	3.11369	29.5077	0.977309	29.6715	saur
ENSG00000188542.10	7.02356	42.3963	-2.59366	35.3727	0.977323	-35.4677	saur
ENSG00000088298.13	87.3689	18.3576	2.25074	69.0113	0.977343	69.048	polyic
ENSG00000120594.17	28.9303	124.775	-2.10868	95.8452	0.977348	-95.8684	calb
ENSG00000164124.11	30.6836	2.59949	3.56117	28.0841	0.977423	28.309	calb
ENSG00000198848.13	26.5052	1.07986	4.61736	25.4253	0.977477	25.8412	polyic
ENSG00000160688.19	30.7281	2.56947	3.58001	28.1586	0.97748	28.3853	saur
ENSG00000056972.20	40.3854	6.42368	2.65236	33.9618	0.977509	34.0652	saur
ENSG00000004864.14	40.3854	6.42368	2.65236	33.9618	0.977509	34.0652	saur
ENSG00000163512.14	92.2772	19.4374	2.24714	72.8398	0.977529	72.8745	polyic
ENSG00000187091.14	22.5785	105.826	-2.22868	83.2476	0.977537	-83.2774	polyic
ENSG00000213719.8	53.5546	10.2779	2.38147	43.2767	0.977584	43.3422	saur
ENSG00000166794.6	30.4319	3.23957	3.23171	27.1923	0.977604	27.3836	polyic
ENSG00000070961.16	593.13	150.164	1.98181	442.966	0.977626	442.97	lps
ENSG00000272325.2	7.89007	45.491	-2.52747	37.601	0.977631	-37.6858	calb
ENSG00000204264.12	58.9352	13.0578	2.17422	45.8774	0.977641	45.9289	lps
ENSG00000196873.16	58.9352	13.0578	2.17422	45.8774	0.977641	45.9289	lps
ENSG00000164465.19	48.102	8.63886	2.47718	39.4631	0.977641	39.5408	polyic
ENSG00000177156.11	48.102	8.63886	2.47718	39.4631	0.977641	39.5408	polyic
ENSG00000179241.13	147.281	33.7934	2.12376	113.488	0.977698	113.508	calb
ENSG00000150540.14	75.558	17.9544	2.07324	57.6035	0.977708	57.6408	lps
ENSG00000104375.17	116.819	24.8367	2.23373	91.9823	0.977716	92.0094	polyic
ENSG00000001629.10	134.489	29.1562	2.20562	105.333	0.977723	105.356	polyic
ENSG00000085491.17	829.658	191.426	2.11573	638.232	0.977755	638.235	saur
ENSG00000165259.14	45.5871	7.79847	2.54736	37.7886	0.977787	37.8744	calb
ENSG00000136003.16	91.4251	22.8511	2.00033	68.574	0.97779	68.6032	lps
ENSG00000070190.13	810.924	188.463	2.10529	622.461	0.977839	622.464	calb
ENSG00000106546.14	65.7721	12.9583	2.3436	52.8138	0.977865	52.8658	polyic
ENSG00000068831.19	52.6005	228.755	-2.12066	176.155	0.977891	-176.167	calb
ENSG00000174946.7	49.9704	9.09821	2.45742	40.8722	0.977906	40.946	calb
ENSG00000067225.20	5511.65	1271.15	2.11635	4240.5	0.977928	4240.5	calb
ENSG00000112972.15	389.243	89.6824	2.11778	299.561	0.977928	299.569	calb
ENSG00000170962.13	28.4685	133.902	-2.23374	105.434	0.977962	-105.458	polyic
ENSG00000175115.13	7.85338	45.354	-2.52984	37.5007	0.977962	-37.5859	polyic
ENSG00000122877.18	10.5781	52.2311	-2.30383	41.653	0.977969	-41.7166	lps
ENSG00000185862.7	39.2669	181.416	-2.20792	142.149	0.977969	-142.166	polyic
ENSG00000228223.3	6.14561	39.8268	-2.69611	33.6812	0.978	-33.7889	saur
ENSG00000232810.4	40.2486	6.47915	2.63506	33.7694	0.978036	33.8721	polyic
ENSG00000130479.11	74.6071	15.118	2.30305	59.4891	0.978058	59.5337	polyic
ENSG00000103811.18	130.624	29.8941	2.12749	100.73	0.978144	100.753	calb
ENSG00000137710.17	84.4239	17.2777	2.28874	67.1461	0.978155	67.1851	polyic
ENSG00000260231.2	3.92669	32.3957	-3.04442	28.469	0.978155	-28.6314	polyic
ENSG00000162711.18	422.291	96.3552	2.1318	325.936	0.978156	325.943	saur
ENSG00000221963.6	462.677	105.348	2.13484	357.328	0.978156	357.335	saur
ENSG00000204370.13	166.884	35.6353	2.22747	131.249	0.978163	131.268	polyic
ENSG00000119508.18	111.338	24.6951	2.17264	86.6425	0.978181	86.6697	calb
ENSG00000074660.17	34.7567	3.26444	3.41238	31.4922	0.978185	31.6766	lps
ENSG00000137504.15	14.0268	67.5867	-2.26855	53.5599	0.97821	-53.6079	calb
ENSG00000161960.16	291.557	62.6318	2.21881	228.925	0.978245	228.936	polyic
ENSG00000117226.12	824.605	177.097	2.21917	647.508	0.978252	647.512	polyic
ENSG00000185722.18	1245.74	267.805	2.21775	977.938	0.978252	977.94	polyic
ENSG00000100030.15	81.4788	380.11	-2.22192	298.631	0.978252	-298.639	polyic
ENSG00000138764.15	18.6518	90.7081	-2.28192	72.0563	0.978252	-72.0924	polyic
ENSG00000164211.13	266.017	60.3826	2.13932	205.635	0.978297	205.646	saur
ENSG00000091592.16	86.0386	380.282	-2.14401	294.243	0.978312	-294.251	saur
ENSG00000170542.6	2510.92	570.423	2.13811	1940.5	0.978312	1940.5	saur
ENSG00000074800.16	1101.82	249.239	2.14429	852.582	0.978312	852.584	saur
ENSG00000106069.24	21.1562	86.5077	-2.03175	65.3515	0.978319	-65.3831	lps
ENSG00000134153.10	49.8683	9.79333	2.34825	40.0749	0.978334	40.1437	lps
ENSG00000103496.15	49.8683	9.79333	2.34825	40.0749	0.978334	40.1437	lps
ENSG00000104894.12	49.8683	9.79333	2.34825	40.0749	0.978334	40.1437	lps
ENSG00000101294.18	259.919	65.2889	1.99316	194.631	0.978349	194.641	lps
ENSG00000101608.13	138.416	29.1562	2.24714	109.26	0.978349	109.283	polyic
ENSG00000180448.11	192.673	765.512	-1.99027	572.839	0.978364	-572.843	lps
ENSG00000008256.16	29.4502	140.382	-2.253	110.931	0.978394	-110.954	polyic
ENSG00000122025.15	127.994	28.5944	2.16228	99.4001	0.978419	99.4236	calb
ENSG00000152642.11	42.957	188.463	-2.13331	145.506	0.978441	-145.522	calb
ENSG00000072121.17	167.866	35.6353	2.23593	132.231	0.978446	132.25	polyic
ENSG00000012223.13	10.5353	55.2436	-2.39057	44.7083	0.978446	-44.7722	saur
ENSG00000211890.4	178.664	37.795	2.24098	140.869	0.978483	140.887	polyic
ENSG00000154153.15	4.90836	35.6353	-2.85999	30.7269	0.978513	-30.8598	polyic
ENSG00000054282.16	54.4017	11.4256	2.25139	42.9762	0.978543	43.0351	lps
ENSG00000167703.15	160.431	36.3928	2.14023	124.039	0.978545	124.057	calb
ENSG00000198018.7	76.3136	17.9544	2.0876	58.3591	0.978558	58.3964	lps
ENSG00000108861.9	433.077	98.7806	2.13232	334.297	0.97856	334.303	calb
ENSG00000147872.10	185.536	38.8749	2.25479	146.661	0.978587	146.679	polyic
ENSG00000151502.11	40.2486	191.135	-2.24758	150.886	0.978595	-150.903	polyic
ENSG00000188706.13	37.697	5.19898	2.85815	32.498	0.978604	32.6235	calb
ENSG00000171509.16	28.9722	0.642368	5.49512	28.3298	0.978625	28.8578	saur
ENSG00000197122.13	28.9722	0.642368	5.49512	28.3298	0.978625	28.8578	saur
ENSG00000067057.18	318.062	66.9512	2.24813	251.111	0.978647	251.121	polyic
ENSG00000170962.13	35.9957	159.307	-2.14591	123.312	0.978677	-123.33	saur
ENSG00000011295.16	23.7045	106.633	-2.16942	82.9286	0.978684	-82.9569	saur
ENSG00000213949.10	106.954	23.3954	2.1927	83.5589	0.978686	83.5876	calb
ENSG00000110848.8	376.97	85.7831	2.13568	291.187	0.978694	291.195	calb
ENSG00000179262.10	100.131	20.5173	2.28697	79.6133	0.978714	79.6462	polyic
ENSG00000123384.14	8.83505	49.6735	-2.49116	40.8384	0.978714	-40.9143	polyic
ENSG00000136040.9	211.585	47.5352	2.15417	164.049	0.978736	164.064	saur
ENSG00000068831.19	50.9208	226.114	-2.15072	175.193	0.978751	-175.206	saur
ENSG00000170379.21	140.379	29.1562	2.26746	111.223	0.978766	111.246	polyic
ENSG00000138035.15	473.212	106.633	2.14983	366.579	0.978773	366.585	saur
ENSG00000118263.15	36.8203	166.367	-2.1758	129.547	0.978798	-129.565	calb
ENSG00000143891.17	155.104	32.3957	2.25936	122.709	0.978803	122.729	polyic
ENSG00000287263.2	160.013	33.4756	2.257	126.537	0.978826	126.557	polyic
ENSG00000085491.17	857.387	193.662	2.14641	663.726	0.97885	663.729	calb
ENSG00000144802.11	506.718	114.377	2.14738	392.34	0.97885	392.346	calb
ENSG00000047249.18	291.056	64.9872	2.16307	226.069	0.97885	226.079	calb
ENSG00000117298.16	383.983	85.7831	2.16228	298.2	0.978857	298.208	calb
ENSG00000170542.6	2586.19	577.086	2.16397	2009.1	0.978857	2009.1	calb
ENSG00000152642.11	32.3952	156.579	-2.27304	124.184	0.978871	-124.205	polyic
ENSG00000149269.10	71.6621	14.0382	2.35186	57.624	0.978885	57.6719	polyic
ENSG00000168003.18	327	72.7857	2.16756	254.214	0.978909	254.223	calb
ENSG00000100242.16	72.764	327.536	-2.17036	254.772	0.978916	-254.781	calb
ENSG00000100644.17	10082.6	2247.26	2.16563	7835.37	0.978916	7835.37	calb
ENSG00000163131.12	1660.42	366.528	2.17955	1293.89	0.978939	1293.9	calb
ENSG00000130813.18	315.117	65.8713	2.25816	249.246	0.978952	249.256	polyic
ENSG00000074800.16	1006.21	209.492	2.26397	796.722	0.97896	796.725	polyic
ENSG00000168016.15	1123.03	234.329	2.26079	888.704	0.97896	888.707	polyic
ENSG00000136147.18	64.8739	12.9974	2.31941	51.8765	0.978961	51.9283	calb
ENSG00000054793.14	5.89004	38.8749	-2.72249	32.9848	0.979005	-33.097	polyic
ENSG00000165929.13	239.528	1152.21	-2.26613	912.68	0.979027	-912.683	polyic
ENSG00000101307.16	50.0428	8.99315	2.47627	41.0497	0.979041	41.1243	saur
ENSG00000118680.14	94.4475	22.8511	2.04725	71.5964	0.979042	71.6256	lps
ENSG00000167315.18	94.4475	22.8511	2.04725	71.5964	0.979042	71.6256	lps
ENSG00000139926.16	10.7984	58.3123	-2.43298	47.5139	0.979057	-47.5762	polyic
ENSG00000116711.10	55.1573	11.4256	2.27129	43.7318	0.979072	43.7907	lps
ENSG00000174946.7	55.1573	11.4256	2.27129	43.7318	0.979072	43.7907	lps
ENSG00000183087.15	29.8501	1.28474	4.53819	28.5654	0.979138	28.9236	saur
ENSG00000122224.18	28.0536	128.675	-2.19747	100.621	0.979139	-100.645	calb
ENSG00000135899.19	60.4464	13.0578	2.21075	47.3886	0.979161	47.4401	lps
ENSG00000113068.10	60.4464	13.0578	2.21075	47.3886	0.979161	47.4401	lps
ENSG00000164342.13	147.251	30.236	2.28394	117.015	0.979213	117.037	polyic
ENSG00000196975.16	55.3105	10.2779	2.42801	45.0326	0.979234	45.098	saur
ENSG00000169252.6	15.7801	76.6849	-2.28083	60.9048	0.979281	-60.9475	calb
ENSG00000213928.9	176.806	44.07	2.0043	132.736	0.979288	132.751	lps
ENSG00000077585.14	118.626	29.38	2.01351	89.246	0.979303	89.2687	lps
ENSG00000129116.19	12.2734	62.3877	-2.34572	50.1143	0.979325	-50.1692	calb
ENSG00000123384.14	11.3968	59.7882	-2.39124	48.3915	0.979355	-48.4505	calb
ENSG00000143570.19	234.23	58.76	1.99502	175.47	0.97937	175.481	lps
ENSG00000100764.14	97.1856	19.4374	2.3219	77.7482	0.979377	77.7828	polyic
ENSG00000164691.18	306.765	1227.43	-2.00043	920.665	0.979385	-920.667	lps
ENSG00000144848.11	325.915	66.9512	2.28332	258.964	0.979399	258.974	polyic
ENSG00000109861.17	592.93	122.024	2.2807	470.906	0.979399	470.912	polyic
ENSG00000196843.17	439.789	90.7081	2.27751	349.081	0.979399	349.089	polyic
ENSG00000139687.16	1527.48	315.319	2.27627	1212.16	0.979399	1212.17	polyic
ENSG00000186469.9	190.445	922.199	-2.27571	731.754	0.979399	-731.758	polyic
ENSG00000171631.16	31.606	2.56947	3.62065	29.0365	0.979405	29.2614	saur
ENSG00000105499.14	31.606	2.56947	3.62065	29.0365	0.979405	29.2614	saur
ENSG00000119508.18	111.499	24.41	2.19149	87.089	0.979435	87.1165	saur
ENSG00000141682.12	206.895	45.491	2.18525	161.404	0.979437	161.419	calb
ENSG00000116691.11	42.3125	6.52889	2.69617	35.7836	0.979452	35.885	lps
ENSG00000157978.12	61.4561	276.218	-2.16818	214.762	0.979472	-214.773	saur
ENSG00000127452.9	55.9129	11.4256	2.29092	44.4873	0.979474	44.5463	lps
ENSG00000139192.12	89.914	21.2189	2.0832	68.6951	0.979481	68.7267	lps
ENSG00000115310.19	486.554	106.579	2.19068	379.975	0.979504	379.982	calb
ENSG00000107551.21	492.691	107.879	2.19127	384.812	0.979504	384.818	calb
ENSG00000108798.9	131.471	32.6444	2.00983	98.8264	0.979504	98.8469	lps
ENSG00000113273.17	174.738	35.6353	2.29381	139.102	0.979504	139.121	polyic
ENSG00000127838.15	75.5032	15.4168	2.29203	60.0864	0.979539	60.1301	saur
ENSG00000204267.17	897.714	194.962	2.20307	702.753	0.979563	702.756	calb
ENSG00000172725.14	51.3794	9.79333	2.39132	41.5861	0.979571	41.6548	lps
ENSG00000160654.11	45.1569	221.371	-2.29345	176.214	0.979571	-176.229	polyic
ENSG00000185022.12	77.0691	17.9544	2.10181	59.1147	0.979601	59.152	lps
ENSG00000163563.8	413.284	84.2289	2.29475	329.055	0.979601	329.063	polyic
ENSG00000115306.16	83.4422	408.186	-2.29038	324.744	0.979601	-324.752	polyic
ENSG00000180304.14	151.006	33.4031	2.17656	117.603	0.979703	117.623	saur
ENSG00000117091.10	70.2356	14.1321	2.31323	56.1035	0.979703	56.1511	saur
ENSG00000160209.19	0.490836	26.9964	-5.78138	26.5056	0.97972	-27.1288	polyic
ENSG00000138617.16	25.4604	118.196	-2.21485	92.7353	0.979807	-92.7618	saur
ENSG00000021355.13	309.036	68.091	2.18224	240.945	0.979807	240.955	saur
ENSG00000170379.21	162.185	35.0931	2.20838	127.092	0.979853	127.111	calb
ENSG00000149923.14	289.387	71.8178	2.01059	217.569	0.979876	217.579	lps
ENSG00000145287.11	58.9004	10.7986	2.44744	48.1018	0.979936	48.164	polyic
ENSG00000182544.9	58.9004	10.7986	2.44744	48.1018	0.979936	48.164	polyic
ENSG00000099219.15	28.0942	129.758	-2.20748	101.664	0.979941	-101.688	saur
ENSG00000111012.10	32.4899	0.816111	5.31508	31.6738	0.979981	32.1167	lps
ENSG00000065427.15	301.576	64.9872	2.21429	236.589	0.979987	236.599	calb
ENSG00000010610.10	81.5307	376.926	-2.20887	295.395	0.979994	-295.403	calb
ENSG00000118985.16	390.997	84.4834	2.21042	306.513	0.979994	306.521	calb
ENSG00000113368.12	1604.31	345.732	2.21423	1258.58	0.979994	1258.58	calb
ENSG00000099194.6	187.002	41.1115	2.18544	145.891	0.98003	145.907	saur
ENSG00000031081.11	210.707	46.2505	2.1877	164.456	0.980037	164.471	saur
ENSG00000110880.11	1545.18	337.886	2.19317	1207.3	0.980074	1207.3	saur
ENSG00000116701.15	495.66	122.417	2.01755	373.244	0.980077	373.249	lps
ENSG00000153317.15	166.228	40.8055	2.02632	125.422	0.980077	125.438	lps
ENSG00000111275.13	180.584	44.07	2.0348	136.514	0.980107	136.529	lps
ENSG00000101608.13	180.584	44.07	2.0348	136.514	0.980107	136.529	lps
ENSG00000105402.8	160.938	39.1733	2.03857	121.765	0.980107	121.782	lps
ENSG00000127884.5	56.6685	11.4256	2.31028	45.2429	0.980107	45.3019	lps
ENSG00000135821.19	3823.62	774.258	2.30405	3049.36	0.980107	3049.36	polyic
ENSG00000100647.8	1321.33	268.885	2.29693	1052.45	0.980107	1052.45	polyic
ENSG00000115956.10	1872.05	381.19	2.29604	1490.86	0.980107	1490.86	polyic
ENSG00000117602.13	8.83505	50.7533	-2.52219	41.9183	0.980122	-41.9941	polyic
ENSG00000064601.21	319.572	69.3757	2.20364	250.196	0.980141	250.206	saur
ENSG00000171049.9	38.6296	5.13894	2.91016	33.4906	0.980164	33.6168	saur
ENSG00000023909.10	42.0804	6.49872	2.69492	35.5816	0.980172	35.6836	calb
ENSG00000134996.12	174.539	42.4378	2.04013	132.101	0.980174	132.117	lps
ENSG00000128340.15	97.4698	22.8511	2.09269	74.6187	0.980197	74.648	lps
ENSG00000189060.6	591.619	145.268	2.02595	446.351	0.980204	446.356	lps
ENSG00000143226.15	1047.99	256.259	2.03195	791.73	0.980204	791.733	lps
ENSG00000068366.21	1270.13	310.122	2.03407	960.007	0.980204	960.01	lps
ENSG00000158186.13	61.4561	11.5626	2.41009	49.8935	0.98023	49.9517	saur
ENSG00000164211.13	251.308	50.7533	2.30788	200.555	0.980241	200.568	polyic
ENSG00000145780.8	795.155	160.899	2.30508	634.256	0.980256	634.26	polyic
ENSG00000138449.11	87.3689	434.103	-2.31285	346.734	0.980256	-346.742	polyic
ENSG00000110218.9	149.251	32.1184	2.21626	117.132	0.98026	117.153	saur
ENSG00000090339.9	518.328	125.681	2.0441	392.647	0.980271	392.652	lps
ENSG00000163694.15	173.756	34.5555	2.33008	139.201	0.980271	139.22	polyic
ENSG00000167613.16	169.25	40.8055	2.05232	128.444	0.980286	128.461	lps
ENSG00000169019.11	83.8693	19.5867	2.09827	64.2827	0.980294	64.3169	lps
ENSG00000112146.17	66.491	14.69	2.17833	51.801	0.980301	51.8468	lps
ENSG00000147408.15	36.3219	182.496	-2.32895	146.174	0.980301	-146.193	polyic
ENSG00000103196.12	71.1135	14.1321	2.33115	56.9814	0.98032	57.0291	saur
ENSG00000169220.18	22.7935	107.879	-2.24271	85.0852	0.980321	-85.1148	calb
ENSG00000100422.14	73.7473	341.74	-2.21224	267.992	0.980327	-268.002	saur
ENSG00000184613.11	342.398	1581.51	-2.20755	1239.11	0.980335	-1239.11	saur
ENSG00000144802.11	524.133	113.057	2.21289	411.076	0.980335	411.082	saur
ENSG00000019582.17	2008.74	432.956	2.214	1575.78	0.980335	1575.78	saur
ENSG00000141232.5	5.89004	39.9547	-2.76202	34.0647	0.980353	-34.1765	polyic
ENSG00000187325.5	57.9187	291.562	-2.3317	233.643	0.980361	-233.655	polyic
ENSG00000175066.16	6.87171	43.1943	-2.6521	36.3226	0.980361	-36.4193	polyic
ENSG00000082898.19	1329.18	263.485	2.33475	1065.7	0.980368	1065.7	polyic
ENSG00000196730.13	293.233	62.9521	2.21972	230.281	0.980372	230.292	saur
ENSG00000174125.8	299.379	64.2368	2.2205	235.142	0.980372	235.153	saur
ENSG00000166949.17	54.4017	225.247	-2.04978	170.845	0.980376	-170.857	lps
ENSG00000105355.9	222.896	53.8633	2.049	169.033	0.980376	169.045	lps
ENSG00000089159.17	108.865	507.471	-2.22078	398.606	0.980379	-398.612	saur
ENSG00000175115.13	9.65739	53.9589	-2.48216	44.3015	0.980394	-44.371	saur
ENSG00000186687.16	11.3968	61.088	-2.42226	49.6912	0.980395	-49.7502	calb
ENSG00000100385.14	92.1807	381.94	-2.05081	289.759	0.980398	-289.766	lps
ENSG00000111348.9	680.777	164.854	2.04599	515.923	0.980398	515.927	lps
ENSG00000100644.17	11721.3	2822.11	2.05429	8899.2	0.980398	8899.2	lps
ENSG00000171631.16	29.4502	2.15972	3.76936	27.2905	0.98042	27.5495	polyic
ENSG00000196547.15	29.8501	0.642368	5.53819	29.2077	0.980424	29.7282	saur
ENSG00000163874.11	125.654	24.8367	2.33891	100.817	0.980428	100.845	polyic
ENSG00000136026.14	104.27	24.4833	2.09045	79.7867	0.980443	79.8141	lps
ENSG00000116667.15	13.7434	72.3505	-2.39626	58.6071	0.980465	-58.656	polyic
ENSG00000149311.20	58.7372	272.946	-2.21627	214.209	0.98047	-214.221	calb
ENSG00000184014.9	405.9	87.0829	2.22066	318.817	0.980477	318.825	calb
ENSG00000071967.12	27.2163	128.474	-2.23893	101.257	0.98052	-101.282	saur
ENSG00000151893.15	252.364	60.3922	2.06307	191.971	0.980562	191.983	lps
ENSG00000005486.17	291.654	70.1855	2.05501	221.468	0.980569	221.478	lps
ENSG00000184840.12	279.564	66.9211	2.06265	212.643	0.980569	212.653	lps
ENSG00000139318.8	144.861	30.8337	2.23209	114.027	0.980572	114.049	saur
ENSG00000179630.11	144.861	30.8337	2.23209	114.027	0.980572	114.049	saur
ENSG00000155629.15	3305.66	793.26	2.05907	2512.4	0.980577	2512.4	lps
ENSG00000166949.17	37.7516	177.294	-2.23153	139.542	0.980647	-139.56	saur
ENSG00000058091.17	198.415	42.3963	2.22651	156.019	0.980662	156.035	saur
ENSG00000122877.18	193.148	41.1115	2.23209	152.036	0.980662	152.053	saur
ENSG00000185905.4	57.9443	271.079	-2.22598	213.135	0.980691	-213.147	saur
ENSG00000152778.10	1375.74	292.92	2.23163	1082.82	0.980699	1082.82	saur
ENSG00000129116.19	11.4133	61.6673	-2.43379	50.254	0.980743	-50.3129	saur
ENSG00000137496.18	29.8069	0.649872	5.51935	29.1571	0.980745	29.6749	calb
ENSG00000183604.15	29.8069	0.649872	5.51935	29.1571	0.980745	29.6749	calb
ENSG00000067221.14	42.2119	6.47915	2.70377	35.7328	0.980755	35.8349	polyic
ENSG00000121060.19	268.262	57.1887	2.22984	211.074	0.980767	211.085	calb
ENSG00000115310.19	448.624	88.5483	2.34097	360.076	0.980808	360.084	polyic
ENSG00000271601.4	168.848	853.088	-2.33697	684.24	0.980808	-684.244	polyic
ENSG00000141232.5	7.9015	47.5352	-2.5888	39.6337	0.98081	-39.7182	saur
ENSG00000182885.17	169.443	35.9726	2.23583	133.471	0.980848	133.489	saur
ENSG00000114541.15	62.3341	11.5626	2.43055	50.7714	0.98087	50.8296	saur
ENSG00000099860.9	62.3341	11.5626	2.43055	50.7714	0.98087	50.8296	saur
ENSG00000116459.11	72.5357	16.3222	2.15185	56.2134	0.980882	56.2546	lps
ENSG00000143570.19	217.73	46.2505	2.235	171.48	0.980885	171.494	saur
ENSG00000147872.10	218.608	46.2505	2.24081	172.358	0.980885	172.372	saur
ENSG00000113269.14	142.021	29.8941	2.24817	112.127	0.980953	112.15	calb
ENSG00000213928.9	165.691	35.0931	2.23924	130.598	0.980968	130.618	calb
ENSG00000196189.14	262.942	62.0244	2.08383	200.917	0.981053	200.928	lps
ENSG00000177606.8	715.639	140.382	2.34988	575.258	0.981068	575.263	polyic
ENSG00000122224.18	26.3383	127.189	-2.27174	100.851	0.981071	-100.876	saur
ENSG00000100600.15	161.308	33.7934	2.25501	127.515	0.981094	127.535	calb
ENSG00000122877.18	197.252	41.5918	2.24567	155.66	0.981109	155.676	calb
ENSG00000198736.13	36.2678	3.26444	3.47378	33.0034	0.981113	33.1857	lps
ENSG00000178685.14	94.818	19.271	2.29873	75.547	0.981123	75.5819	saur
ENSG00000114770.17	40.327	193.662	-2.26372	153.335	0.981131	-153.352	calb
ENSG00000113269.14	141.349	29.5489	2.25808	111.8	0.981197	111.823	saur
ENSG00000135218.19	70.1339	332.735	-2.24619	262.601	0.981198	-262.61	calb
ENSG00000103966.11	1406.19	295.042	2.25279	1111.14	0.981198	1111.15	calb
ENSG00000138442.11	33.2455	0.816111	5.34825	32.4294	0.981225	32.8675	lps
ENSG00000104093.14	422.557	88.3826	2.25731	334.174	0.981235	334.182	calb
ENSG00000067082.15	498.828	103.98	2.26224	394.848	0.981235	394.855	calb
ENSG00000100138.15	61.9575	13.0578	2.24637	48.8998	0.981262	48.9513	lps
ENSG00000204568.12	52.8906	9.79333	2.43314	43.0973	0.98127	43.1659	lps
ENSG00000167460.17	710.731	138.222	2.36232	572.509	0.981292	572.514	polyic
ENSG00000101916.12	200.984	47.3344	2.08612	153.65	0.981322	153.664	lps
ENSG00000149177.14	68.0022	14.69	2.21075	53.3122	0.981322	53.358	lps
ENSG00000100453.14	72.8694	14.1321	2.36634	58.7373	0.981331	58.7849	saur
ENSG00000087074.8	339.273	70.1862	2.27319	269.087	0.981339	269.096	calb
ENSG00000102144.15	2266.74	533.736	2.08642	1733	0.981359	1733	lps
ENSG00000128284.19	357.323	74.5147	2.26163	282.809	0.981361	282.818	saur
ENSG00000073792.16	100.964	20.5558	2.29622	80.4078	0.981361	80.4406	saur
ENSG00000104490.18	17.3783	76.7144	-2.14221	59.3361	0.981374	-59.3747	lps
ENSG00000152133.16	29.8501	145.175	-2.28199	115.325	0.981405	-115.348	saur
ENSG00000124942.14	330.506	1603.88	-2.27882	1273.38	0.981421	-1273.38	calb
ENSG00000056558.11	800.404	165.068	2.27767	635.336	0.981421	635.34	calb
ENSG00000168824.15	14.0471	73.2299	-2.38216	59.1828	0.981517	-59.2308	saur
ENSG00000095383.20	60.8637	10.7986	2.49474	50.0651	0.981523	50.1272	polyic
ENSG00000122862.5	60.8637	10.7986	2.49474	50.0651	0.981523	50.1272	polyic
ENSG00000114127.11	1658.44	341.74	2.27885	1316.7	0.981532	1316.7	saur
ENSG00000168003.18	349.422	71.9452	2.28	277.477	0.981532	277.486	saur
ENSG00000123609.11	57.8605	10.398	2.47628	47.4625	0.98157	47.5271	calb
ENSG00000282851.2	98.1875	19.4962	2.33235	78.6914	0.981607	78.7259	calb
ENSG00000164323.15	62.7131	13.0578	2.26386	49.6553	0.981642	49.7069	lps
ENSG00000277053.4	0.490836	28.0763	-5.83797	27.5855	0.98165	-28.1965	polyic
ENSG00000151623.15	12.2734	66.287	-2.43319	54.0135	0.981659	-54.0683	calb
ENSG00000170542.6	2483.63	479.457	2.37298	2004.18	0.981672	2004.18	polyic
ENSG00000166710.22	4057.25	783.977	2.37162	3273.28	0.981672	3273.28	polyic
ENSG00000070190.13	806.935	156.579	2.36556	650.356	0.981672	650.36	polyic
ENSG00000161551.15	6.87171	44.2742	-2.68772	37.4025	0.981739	-37.4989	polyic
ENSG00000100027.17	6.87171	44.2742	-2.68772	37.4025	0.981739	-37.4989	polyic
ENSG00000147576.17	19.3148	96.3552	-2.31866	77.0404	0.981762	-77.0753	saur
ENSG00000065911.13	86.7908	16.8967	2.3608	69.8941	0.981807	69.9339	calb
ENSG00000185885.17	30.7281	0.642368	5.58001	30.0857	0.981844	30.5988	saur
ENSG00000166920.13	30.7281	0.642368	5.58001	30.0857	0.981844	30.5988	saur
ENSG00000105643.11	18.4368	92.501	-2.32688	74.0641	0.981881	-74.1007	saur
ENSG00000187210.14	187.88	38.5421	2.28531	149.338	0.981903	149.356	saur
ENSG00000173801.17	107.984	20.5173	2.3959	87.4667	0.98191	87.4995	polyic
ENSG00000105514.8	26.5052	139.302	-2.39387	112.797	0.981918	-112.822	polyic
ENSG00000163644.15	103.076	19.4374	2.40679	83.6382	0.981948	83.6728	polyic
ENSG00000134070.5	162.958	31.3159	2.37953	131.642	0.981948	131.663	polyic
ENSG00000026025.16	389.807	79.6536	2.29095	310.154	0.981948	310.162	saur
ENSG00000031081.11	230.565	46.7908	2.30088	183.775	0.981949	183.789	calb
ENSG00000169220.18	16.6884	89.6282	-2.4251	72.9398	0.981955	-72.9801	polyic
ENSG00000002919.15	113.874	21.5972	2.39853	92.2769	0.982015	92.308	polyic
ENSG00000187210.14	192.868	38.9923	2.30635	153.876	0.982045	153.893	calb
ENSG00000196369.12	76.5705	14.0382	2.44744	62.5323	0.982059	62.5802	polyic
ENSG00000122025.15	138.715	28.2642	2.29508	110.451	0.982059	110.475	saur
ENSG00000174125.8	281.74	53.9929	2.38352	227.747	0.982067	227.76	polyic
ENSG00000198805.12	53.6462	9.79333	2.4536	43.8528	0.982111	43.9214	lps
ENSG00000105829.13	43.1936	6.47915	2.73694	36.7145	0.982126	36.8163	polyic
ENSG00000187608.10	30.6836	0.649872	5.56117	30.0337	0.982127	30.5443	calb
ENSG00000173918.15	30.6836	0.649872	5.56117	30.0337	0.982127	30.5443	calb
ENSG00000224397.8	96.5739	19.271	2.3252	77.3029	0.982156	77.3378	saur
ENSG00000143119.14	312.172	59.3922	2.394	252.78	0.982156	252.791	polyic
ENSG00000135404.12	31.606	1.28474	4.62065	30.3213	0.982164	30.6713	saur
ENSG00000121064.13	121.156	24.41	2.31133	96.7464	0.982178	96.774	saur
ENSG00000069424.16	43.068	184.441	-2.09847	141.373	0.982201	-141.389	lps
ENSG00000173786.17	329.229	66.8063	2.30104	262.423	0.98223	262.433	saur
ENSG00000123213.23	130.624	25.9949	2.32913	104.63	0.982246	104.656	calb
ENSG00000154930.15	61.9575	266.052	-2.10236	204.095	0.982268	-204.105	lps
ENSG00000106537.8	30.4319	2.15972	3.81667	28.2721	0.982268	28.5286	polyic
ENSG00000198736.13	30.4319	2.15972	3.81667	28.2721	0.982268	28.5286	polyic
ENSG00000185291.12_PAR_Y	30.4319	2.15972	3.81667	28.2721	0.982268	28.5286	polyic
ENSG00000165178.9	37.0234	3.26444	3.50353	33.759	0.982275	33.9403	lps
ENSG00000167460.17	893.851	208.924	2.09705	684.926	0.982283	684.93	lps
ENSG00000100284.22	343.033	79.9789	2.10066	263.054	0.982283	263.063	lps
ENSG00000231528.3	28.4685	0.539929	5.72045	27.9286	0.98229	28.5084	polyic
ENSG00000206561.14	33.3619	2.56947	3.69866	30.7924	0.982342	31.0138	saur
ENSG00000144843.12	66.7537	11.8784	2.4905	54.8753	0.982342	54.9318	polyic
ENSG00000110218.9	142.343	26.9964	2.39853	115.346	0.982357	115.371	polyic
ENSG00000172379.22	34.0011	0.816111	5.38067	33.185	0.982372	33.6184	lps
ENSG00000147955.18	64.2243	13.0578	2.29821	51.1665	0.982395	51.2181	lps
ENSG00000143570.19	234.072	46.7908	2.32266	187.281	0.982461	187.296	calb
ENSG00000083454.22	52.0287	8.63886	2.59039	43.3898	0.982462	43.467	polyic
ENSG00000134333.14	796.02	159.869	2.31592	636.152	0.982476	636.156	calb
ENSG00000159322.18	1464.05	293.742	2.31734	1170.3	0.982476	1170.31	calb
ENSG00000204271.13	12.7617	71.2706	-2.48148	58.5089	0.982491	-58.5615	polyic
ENSG00000184988.8	71.0106	12.9974	2.44981	58.0132	0.982528	58.0649	calb
ENSG00000173391.9	17.6701	96.1074	-2.44334	78.4372	0.982529	-78.4753	polyic
ENSG00000113368.12	1520.61	287.242	2.40431	1233.37	0.982573	1233.37	polyic
ENSG00000155629.15	2774.21	524.811	2.40221	2249.4	0.982573	2249.4	polyic
ENSG00000184384.14	883.505	167.378	2.40013	716.128	0.982573	716.132	polyic
ENSG00000067066.17	950.259	180.336	2.39763	769.923	0.982573	769.927	polyic
ENSG00000129465.16	36.3219	4.31943	3.07193	32.0025	0.982596	32.1496	polyic
ENSG00000149212.12	135.885	681.066	-2.32541	545.181	0.982625	-545.186	calb
ENSG00000137200.13	1655.16	330.135	2.32584	1325.03	0.982625	1325.03	calb
ENSG00000198053.12	599.645	119.576	2.32618	480.069	0.982625	480.074	calb
ENSG00000132256.20	324.839	65.5215	2.30969	259.318	0.982639	259.328	saur
ENSG00000187164.20	616.317	124.619	2.30614	491.698	0.982647	491.703	saur
ENSG00000189060.6	568.03	114.341	2.31262	453.689	0.982647	453.695	saur
ENSG00000168615.13	843.705	169.585	2.31473	674.12	0.982647	674.124	saur
ENSG00000064763.12	89.4208	16.8967	2.40387	72.5241	0.982647	72.5639	calb
ENSG00000137494.14	7.85338	48.5936	-2.62938	40.7402	0.98267	-40.825	polyic
ENSG00000065427.15	286.648	53.9929	2.40844	232.656	0.982678	232.668	polyic
ENSG00000021355.13	303.337	57.2325	2.40602	246.104	0.982678	246.116	polyic
ENSG00000164054.17	614.527	115.545	2.41102	498.982	0.982685	498.988	polyic
ENSG00000137200.13	1452.88	274.284	2.40517	1178.59	0.982685	1178.59	polyic
ENSG00000204264.12	58.8223	10.2779	2.51682	48.5444	0.982699	48.6096	saur
ENSG00000148019.14	38.6296	192.71	-2.31866	154.081	0.982729	-154.098	saur
ENSG00000145425.10	69.5133	14.69	2.24246	54.8233	0.982812	54.8692	lps
ENSG00000152133.16	28.9303	146.871	-2.3439	117.941	0.98284	-117.964	calb
ENSG00000169230.10	59.6908	11.4256	2.38524	48.2652	0.982842	48.3241	lps
ENSG00000213949.10	116.767	23.1252	2.33609	93.6414	0.982848	93.6705	saur
ENSG00000125430.9	94.4475	21.2189	2.15416	73.2286	0.982849	73.2603	lps
ENSG00000180304.14	170.951	33.7934	2.33878	137.158	0.982892	137.178	calb
ENSG00000073792.16	94.2406	17.2777	2.44744	76.9629	0.982894	77.0018	polyic
ENSG00000172578.12	94.2406	17.2777	2.44744	76.9629	0.982894	77.0018	polyic
ENSG00000138385.16	72.6438	12.9583	2.48696	59.6855	0.982901	59.7373	polyic
ENSG00000148019.14	38.5737	194.962	-2.3375	156.388	0.982944	-156.405	calb
ENSG00000124688.14	33.3769	3.23957	3.36497	30.1373	0.982953	30.3246	polyic
ENSG00000130830.15	89.3322	16.1979	2.46338	73.1344	0.982961	73.1758	polyic
ENSG00000120708.17	25.4236	131.274	-2.36835	105.851	0.982982	-105.877	calb
ENSG00000165259.14	48.287	7.70842	2.64713	40.5785	0.983004	40.6648	saur
ENSG00000074964.17	163.205	37.5411	2.12014	125.664	0.983006	125.682	lps
ENSG00000135503.13	202.225	37.795	2.41969	164.43	0.983006	164.447	polyic
ENSG00000168404.13	108.708	20.7959	2.38608	87.9117	0.983011	87.9441	calb
ENSG00000138449.11	103.448	522.497	-2.33652	419.05	0.983034	-419.056	calb
ENSG00000196730.13	321.739	63.6875	2.33681	258.052	0.983034	258.063	calb
ENSG00000186088.16	426.94	84.4834	2.3373	342.457	0.983034	342.465	calb
ENSG00000167004.14	3638.08	680.31	2.41891	2957.77	0.983043	2957.77	polyic
ENSG00000056558.11	737.236	137.142	2.42646	600.094	0.983073	600.099	polyic
ENSG00000185989.11	139.398	752.661	-2.4328	613.263	0.983073	-613.268	polyic
ENSG00000180304.14	185.117	42.4378	2.12502	142.679	0.983102	142.695	lps
ENSG00000125430.9	90.2974	16.8967	2.41795	73.4008	0.983108	73.4406	calb
ENSG00000147416.11	5286.1	1053.48	2.32704	4232.62	0.983138	4232.62	saur
ENSG00000136682.16	134.489	24.8367	2.43694	109.652	0.983155	109.68	polyic
ENSG00000102962.5	453.348	1988.05	-2.13266	1534.7	0.983177	-1534.7	lps
ENSG00000135677.11	7781.72	1780.75	2.1276	6000.96	0.983177	6000.96	lps
ENSG00000182022.18	385.346	88.14	2.12828	297.206	0.983177	297.213	lps
ENSG00000120129.6	390.997	76.6849	2.35014	314.312	0.983205	314.321	calb
ENSG00000144118.14	723.256	141.672	2.35195	581.584	0.983205	581.589	calb
ENSG00000177697.19	64.9799	13.0578	2.31508	51.9221	0.983259	51.9737	lps
ENSG00000139832.5	37.779	3.26444	3.53268	34.5145	0.983289	34.6949	lps
ENSG00000074800.16	1293.09	252.15	2.35847	1040.94	0.983309	1040.95	calb
ENSG00000177606.8	867.031	168.967	2.35934	698.064	0.983309	698.068	calb
ENSG00000198176.13	5.89004	42.1145	-2.83797	36.2244	0.983326	-36.3354	polyic
ENSG00000154930.15	41.2634	209.412	-2.34341	168.149	0.983331	-168.165	saur
ENSG00000144118.14	706.745	140.036	2.33539	566.709	0.983361	566.714	saur
ENSG00000184014.9	436.338	86.0773	2.34174	350.261	0.983361	350.269	saur
ENSG00000196975.16	60.4905	10.398	2.54041	50.0926	0.983375	50.1569	calb
ENSG00000221944.9	28.9303	150.77	-2.3817	121.84	0.983383	-121.863	calb
ENSG00000154122.14	50.0653	271.044	-2.43665	220.979	0.983438	-220.992	polyic
ENSG00000111144.10	51.047	277.523	-2.44271	226.477	0.983438	-226.49	polyic
ENSG00000104093.14	398.559	73.4303	2.44035	325.129	0.983445	325.138	polyic
ENSG00000089159.17	78.5338	426.544	-2.44131	348.01	0.983445	-348.019	polyic
ENSG00000104490.18	10.5201	61.088	-2.53774	50.5679	0.98345	-50.6315	calb
ENSG00000108179.14	89.914	19.5867	2.19867	70.3273	0.983453	70.3617	lps
ENSG00000198018.7	77.2591	14.1321	2.45073	63.127	0.983502	63.1746	saur
ENSG00000205269.6	0.490836	29.1562	-5.89241	28.6653	0.983549	-29.2647	polyic
ENSG00000123416.15	324.369	62.3877	2.3783	261.982	0.983554	261.993	calb
ENSG00000248049.8	4.90836	38.8749	-2.98552	33.9665	0.983564	-34.0975	polyic
ENSG00000136305.12	4.90836	38.8749	-2.98552	33.9665	0.983564	-34.0975	polyic
ENSG00000109180.15	65.7354	13.0578	2.33176	52.6777	0.983594	52.7292	lps
ENSG00000117115.13	8.83505	53.9929	-2.61146	45.1578	0.983646	-45.2333	polyic
ENSG00000120875.9	366.103	71.9452	2.34728	294.158	0.983688	294.167	saur
ENSG00000120129.6	386.296	75.7994	2.34945	310.496	0.983688	310.505	saur
ENSG00000067057.18	423.434	80.5841	2.39357	342.85	0.983732	342.858	calb
ENSG00000151012.13	144.861	28.2642	2.35762	116.597	0.983747	116.62	saur
ENSG00000106546.14	83.4047	15.4168	2.43562	67.9879	0.983762	68.0315	saur
ENSG00000069424.16	28.0942	145.175	-2.36945	117.081	0.98377	-117.105	saur
ENSG00000143079.15	178.223	34.6879	2.36118	143.535	0.983814	143.554	saur
ENSG00000171223.6	607.655	111.225	2.44977	496.43	0.983818	496.436	polyic
ENSG00000153071.15	137.516	31.0122	2.14869	106.503	0.983833	106.525	lps
ENSG00000088298.13	114.133	21.8405	2.38563	92.2923	0.983851	92.3231	saur
ENSG00000167460.17	842.827	164.446	2.35762	678.381	0.983866	678.385	saur
ENSG00000165806.21	318.694	61.6673	2.36959	257.027	0.983881	257.037	saur
ENSG00000109436.8	543.448	105.348	2.36697	438.099	0.983888	438.106	saur
ENSG00000103811.18	153.64	29.5489	2.37838	124.091	0.983926	124.114	saur
ENSG00000148019.14	29.4502	161.979	-2.45946	132.529	0.983937	-132.551	polyic
ENSG00000168404.13	108.865	20.5558	2.40493	88.3094	0.983941	88.3421	saur
ENSG00000147872.10	247.222	46.7908	2.40151	200.431	0.98397	200.446	calb
ENSG00000138035.15	570.715	107.879	2.40336	462.836	0.983985	462.842	calb
ENSG00000006062.18	38.5346	171.383	-2.153	132.849	0.983996	-132.866	lps
ENSG00000072210.19	16.6884	93.9476	-2.49301	77.2592	0.984004	-77.2994	polyic
ENSG00000116711.10	54.4326	8.99315	2.59757	45.4394	0.984007	45.5136	saur
ENSG00000146859.6	132.226	29.38	2.17011	102.846	0.984011	102.869	lps
ENSG00000023330.15	621.585	119.48	2.37918	502.104	0.984015	502.11	saur
ENSG00000165168.8	2665.44	511.325	2.38206	2154.11	0.984015	2154.12	saur
ENSG00000116005.12	36.3219	199.774	-2.45946	163.452	0.984026	-163.47	polyic
ENSG00000136040.9	265.964	60.3922	2.1388	205.572	0.984034	205.583	lps
ENSG00000010256.11	322.633	73.45	2.13506	249.183	0.984049	249.192	lps
ENSG00000003400.15	450.588	82.0692	2.4569	368.519	0.984063	368.527	polyic
ENSG00000111817.19	550.718	100.427	2.45517	450.292	0.984063	450.298	polyic
ENSG00000136888.8	55.1573	9.79333	2.49368	45.364	0.984078	45.4325	lps
ENSG00000127951.8	154.138	685.533	-2.153	531.395	0.984093	-531.399	lps
ENSG00000196396.10	880.181	165.068	2.41474	715.113	0.984119	715.118	calb
ENSG00000116711.10	55.2305	9.09821	2.60181	46.1323	0.984141	46.2056	calb
ENSG00000135318.12	10.5353	61.6673	-2.54927	51.132	0.984149	-51.1955	saur
ENSG00000100242.16	92.1807	411.32	-2.15772	319.139	0.98416	-319.146	lps
ENSG00000072694.22	6.87171	46.4339	-2.75644	39.5622	0.984175	-39.6581	polyic
ENSG00000101966.13	49.0836	7.55901	2.69897	41.5246	0.984205	41.6123	polyic
ENSG00000090674.16	78.1371	14.1321	2.46703	64.005	0.98426	64.0525	saur
ENSG00000146072.6	111.826	24.4833	2.19138	87.3425	0.984272	87.37	lps
ENSG00000006534.17	112.581	24.4833	2.2011	88.0981	0.984287	88.1255	lps
ENSG00000163874.11	155.396	29.5489	2.39477	125.847	0.98429	125.87	saur
ENSG00000120708.17	24.5824	129.758	-2.40013	105.176	0.984305	-105.203	saur
ENSG00000145779.8	161.542	30.8337	2.38933	130.708	0.984305	130.73	saur
ENSG00000113273.17	242.541	53.8633	2.17085	188.678	0.984309	188.69	lps
ENSG00000069849.11	132.526	23.7569	2.47986	108.769	0.984317	108.797	polyic
ENSG00000100949.15	53.992	8.63886	2.64383	45.3531	0.984324	45.4301	polyic
ENSG00000196072.12	38.5346	3.26444	3.56124	35.2701	0.984332	35.4495	lps
ENSG00000172725.14	45.1569	6.47915	2.80107	38.6778	0.984369	38.7791	polyic
ENSG00000168394.12	3412.57	650.076	2.39218	2762.49	0.984379	2762.5	saur
ENSG00000179593.16	37.7516	3.85421	3.29203	33.8974	0.984394	34.0569	saur
ENSG00000173559.15	136.959	25.6947	2.4142	111.265	0.984401	111.291	saur
ENSG00000146376.11	148.094	32.6444	2.1816	115.449	0.984406	115.47	lps
ENSG00000167996.16	676.373	122.024	2.47065	554.349	0.984406	554.354	polyic
ENSG00000131446.17	746.071	134.982	2.46654	611.089	0.984406	611.094	polyic
ENSG00000110448.11	95.2223	528.051	-2.47131	432.828	0.984406	-432.835	polyic
ENSG00000121316.11	104.057	18.3576	2.50293	85.6997	0.984429	85.7363	polyic
ENSG00000151465.14	126.182	27.7478	2.18506	98.434	0.984511	98.4583	lps
ENSG00000108671.11	251.97	47.5352	2.40618	204.435	0.984558	204.449	saur
ENSG00000023191.17	180.628	32.3957	2.47914	148.232	0.984563	148.253	polyic
ENSG00000102962.5	294.111	1564.81	-2.41155	1270.7	0.984572	-1270.7	saur
ENSG00000213024.12	504.818	95.0705	2.40869	409.748	0.984572	409.755	saur
ENSG00000109756.10	204.188	36.7152	2.47545	167.473	0.984585	167.491	polyic
ENSG00000168404.13	98.1673	17.2777	2.50633	80.8895	0.984607	80.9284	polyic
ENSG00000166710.22	5353.28	1184.99	2.17555	4168.29	0.984615	4168.29	lps
ENSG00000145901.16	1402.36	308.49	2.18456	1093.87	0.984615	1093.87	lps
ENSG00000160710.18	6260.13	1121.97	2.48015	5138.15	0.984622	5138.16	polyic
ENSG00000196428.13	469.24	84.2289	2.47794	385.011	0.984622	385.019	polyic
ENSG00000059728.11	2042.86	367.152	2.47614	1675.71	0.984622	1675.71	polyic
ENSG00000106605.11	32.4369	0.649872	5.64134	31.7871	0.984654	32.2838	calb
ENSG00000185862.7	40.3854	215.836	-2.41803	175.45	0.984654	-175.467	saur
ENSG00000174125.8	349.793	64.9872	2.42827	284.806	0.984676	284.816	calb
ENSG00000109436.8	574.222	106.579	2.42968	467.643	0.984676	467.649	calb
ENSG00000085514.16	68.3806	11.6977	2.54736	56.6829	0.984683	56.7401	calb
ENSG00000133818.14	9.06696	53.8633	-2.57061	44.7964	0.984697	-44.8701	lps
ENSG00000134531.10	73.2912	14.69	2.31881	58.6012	0.984749	58.6471	lps
ENSG00000064763.12	92.1842	16.7016	2.46454	75.4826	0.984758	75.5228	saur
ENSG00000103257.9	85.1606	15.4168	2.46568	69.7438	0.984758	69.7874	saur
ENSG00000168209.6	261.249	48.0905	2.4416	213.158	0.984817	213.172	calb
ENSG00000181631.7	184.978	33.7934	2.45254	151.185	0.984817	151.205	calb
ENSG00000059728.11	2392.44	441.913	2.43665	1950.53	0.984825	1950.53	calb
ENSG00000116521.11	80.0915	16.3222	2.29481	63.7692	0.984838	63.8105	lps
ENSG00000150403.18	291.654	63.6566	2.19587	227.997	0.98489	228.008	lps
ENSG00000010610.10	102.759	473.344	-2.20363	370.585	0.984898	-370.592	lps
ENSG00000028137.19	7024.62	1539.19	2.19025	5485.44	0.984898	5485.44	lps
ENSG00000150347.17	380.057	83.2433	2.19081	296.813	0.984898	296.821	lps
ENSG00000122884.13	746.513	163.222	2.19333	583.291	0.984898	583.295	lps
ENSG00000173281.5	145.739	26.9795	2.43345	118.759	0.984907	118.784	saur
ENSG00000176542.10	0.490836	30.236	-5.94488	29.7452	0.98492	-30.3334	polyic
ENSG00000165997.5	974.862	178.065	2.45279	796.797	0.984921	796.801	calb
ENSG00000151502.11	42.1413	227.398	-2.43191	185.257	0.984996	-185.273	saur
ENSG00000160688.19	32.3952	2.15972	3.90687	30.2355	0.98501	30.4869	polyic
ENSG00000116106.12	13.1501	75.3852	-2.51921	62.2351	0.985129	-62.286	calb
ENSG00000235531.11	80.847	16.3222	2.30836	64.5248	0.985144	64.5661	lps
ENSG00000144118.14	663.611	117.705	2.49517	545.906	0.985144	545.912	polyic
ENSG00000129084.18	56.1072	9.09821	2.62453	47.0089	0.985144	47.0822	calb
ENSG00000100764.14	136.76	29.38	2.21874	107.38	0.985181	107.403	lps
ENSG00000116962.15	50.0653	7.55901	2.72754	42.5063	0.985196	42.5937	polyic
ENSG00000117448.14	38.2852	4.31943	3.14787	33.9658	0.985203	34.1114	polyic
ENSG00000066027.12	23.7045	128.474	-2.43824	104.769	0.985204	-104.797	saur
ENSG00000106588.12	105.039	18.3576	2.51648	86.6814	0.985226	86.7179	polyic
ENSG00000130706.13	86.8917	17.9544	2.27488	68.9372	0.985233	68.9748	lps
ENSG00000066336.12	57.4241	9.79333	2.55178	47.6307	0.985263	47.699	lps
ENSG00000149600.12	57.4241	9.79333	2.55178	47.6307	0.985263	47.699	lps
ENSG00000151466.12	46.1386	6.47915	2.8321	39.6595	0.9853	39.7605	polyic
ENSG00000188786.10	367.327	66.287	2.47027	301.04	0.985345	301.05	calb
ENSG00000169252.6	13.1692	75.7994	-2.52502	62.6302	0.985346	-62.6811	saur
ENSG00000161929.15	113.255	20.5558	2.46196	92.6991	0.985346	92.7318	saur
ENSG00000184371.14	56.1885	8.99315	2.64338	47.1953	0.985361	47.2693	saur
ENSG00000166523.8	39.2901	3.26444	3.58926	36.0257	0.985367	36.2041	lps
ENSG00000125733.18	68.7578	13.0578	2.39661	55.7	0.985397	55.7515	lps
ENSG00000026103.23	160.664	29.5489	2.44287	131.115	0.985405	131.138	saur
ENSG00000135077.9	82.4605	14.0382	2.55435	68.4224	0.985434	68.47	polyic
ENSG00000085449.15	2744.76	482.696	2.50749	2262.06	0.985434	2262.06	polyic
ENSG00000155657.29	5.89004	44.2742	-2.91012	38.3841	0.985479	-38.4943	polyic
ENSG00000143554.14	76.5705	12.9583	2.56291	63.6122	0.985613	63.6638	polyic
ENSG00000133895.18	15.8672	79.9789	-2.33357	64.1117	0.985643	-64.1541	lps
ENSG00000204577.12	94.4475	19.5867	2.26964	74.8608	0.985643	74.8952	lps
ENSG00000049249.9	33.3136	0.649872	5.67981	32.6638	0.985672	33.1539	calb
ENSG00000150337.14	33.3136	0.649872	5.67981	32.6638	0.985672	33.1539	calb
ENSG00000103811.18	142.343	24.8367	2.51882	117.506	0.985732	117.533	polyic
ENSG00000164124.11	35.9957	2.56947	3.80828	33.4263	0.985755	33.6425	saur
ENSG00000152689.18	166.884	29.1562	2.51698	137.728	0.985807	137.751	polyic
ENSG00000165572.8	13.7434	80.9893	-2.55899	67.2459	0.985844	-67.2946	polyic
ENSG00000118922.18	33.3769	191.135	-2.51767	157.758	0.985852	-157.778	polyic
ENSG00000205220.12	51.047	7.55901	2.75556	43.488	0.985866	43.5752	polyic
ENSG00000262655.4	64.09	352.018	-2.45748	287.928	0.985874	-287.938	saur
ENSG00000072274.13	1476.7	268.51	2.45933	1208.19	0.985874	1208.2	saur
ENSG00000100911.16	63.1205	10.398	2.60181	52.7226	0.985887	52.7868	calb
ENSG00000033867.17	39.2669	224.61	-2.51604	185.344	0.985896	-185.361	polyic
ENSG00000182162.11_PAR_Y	84.4239	482.696	-2.51539	398.273	0.985911	-398.281	polyic
ENSG00000066027.12	34.7567	163.222	-2.23148	128.465	0.98603	-128.485	lps
ENSG00000157240.4	33.3769	2.15972	3.94994	31.2172	0.986112	31.4661	polyic
ENSG00000087074.8	336.714	58.3123	2.52965	278.401	0.98612	278.413	polyic
ENSG00000185112.6	7.89007	51.9898	-2.72012	44.0997	0.986133	-44.1835	calb
[truncated: 1,794 more rows]
