# Supplementary material for: Multi-omic profiling of pathogen-stimulated primary immune cells
Source: iScience. 2024 Jul 6;27(8):110471. doi: 10.1016/j.isci.2024.110471 (PMC11293528; doi:10.1016/j.isci.2024.110471)
Supplement: Table S2. Differentially expressed transcripts, related to Figures 3 and S3 [file mmc3.xlsx]

## Sheet: Sheet1
gene	saur_mean	rpmi_mean	M	D	prob	ranking	cond
ENST00000255409.8	204.671	0.58275	8.45621	204.088	1	204.263	saur
ENST00000289707.10	327.426	6.993	5.54911	320.433	1	320.481	saur
ENST00000360851.4	1491.55	43.951	5.08478	1447.6	1	1447.61	saur
ENST00000368043.8	5804.22	172.494	5.07248	5631.72	1	5631.73	saur
ENST00000370473.5	8502.29	18.2634	8.86275	8484.03	1	8484.03	saur
ENST00000370751.10	433.818	3.4965	6.95503	430.321	1	430.377	saur
ENST00000681605.1	291.819	6.993	5.38302	284.826	1	284.877	saur
transcript22519.chr1.nic	609.152	13.6364	5.48127	595.516	1	595.541	saur
transcript22600.chr1.nnic	2221.84	43.7179	5.66739	2178.13	1	2178.13	saur
transcript43263.chr1.nic	239.138	0.44289	9.07668	238.695	1	238.867	saur
ENST00000243347.5	418.687	1.1655	8.48878	417.522	1	417.608	saur
ENST00000256722.10	1461.45	22.1445	6.04431	1439.31	1	1439.32	saur
ENST00000409930.4	320.623	1.1655	8.10378	319.457	1	319.56	saur
ENST00000296140.4	1145.47	22.7273	5.65538	1122.75	1	1122.76	saur
ENST00000471785.5	276.53	5.50116	5.65155	271.029	1	271.087	saur
ENST00000264888.6	873.514	0.384615	11.1492	873.129	1	873.2	saur
ENST00000281455.7	4376.9	68.7645	5.9921	4308.13	1	4308.14	saur
ENST00000306602.3	1445.15	2.331	9.27606	1442.82	1	1442.85	saur
ENST00000306621.8	212.147	0.58275	8.50797	211.564	1	211.735	saur
ENST00000307407.8	1242.04	15.1515	6.35711	1226.89	1	1226.91	saur
ENST00000356736.5	9833.94	69.1492	7.15191	9764.79	1	9764.79	saur
ENST00000454703.6	364.323	9.324	5.28812	354.999	1	355.038	saur
transcript11304.chr4.nnic	697.815	15.5361	5.48915	682.279	1	682.301	saur
transcript16753.chr4.nic	187.951	2.55245	6.20233	185.399	1	185.502	saur
ENST00000265113.9	1191.59	9.324	6.99773	1182.27	1	1182.29	saur
ENST00000508821.6	203.119	1.24709	7.34762	201.872	1	202.006	saur
ENST00000515007.6	649.61	2.35431	8.10812	647.255	1	647.306	saur
ENST00000368440.5	324.211	6.993	5.53488	317.218	1	317.267	saur
ENST00000377050.5	291.586	2.331	6.96683	289.255	1	289.338	saur
ENST00000438495.6	851.075	7.5641	6.81397	843.511	1	843.538	saur
ENST00000242208.5	639.245	1.1655	9.09928	638.08	1	638.145	saur
ENST00000645220.1	189.951	0.58275	8.34854	189.368	1	189.552	saur
ENST00000075322.11	302.268	8.1585	5.21138	294.109	1	294.155	saur
ENST00000256412.8	2398.73	19.8135	6.91964	2378.92	1	2378.93	saur
ENST00000325509.5	190.652	2.331	6.35385	188.321	1	188.428	saur
transcript13220.chr8.nic	305.735	8.1585	5.22783	297.576	1	297.622	saur
ENST00000259392.8	949.055	19.8135	5.58194	929.242	1	929.258	saur
ENST00000343150.10	247.016	4.662	5.72751	242.354	1	242.422	saur
ENST00000381577.4	837.271	13.4033	5.96504	823.868	1	823.89	saur
ENST00000397747.5	186.914	0.58275	8.32528	186.331	1	186.517	saur
ENST00000676531.1	637.358	2.331	8.09501	635.027	1	635.078	saur
transcript1322.chr9.nnic	1711.44	20.3963	6.39076	1691.04	1	1691.06	saur
ENST00000359263.9	759.244	5.8275	7.02554	753.417	1	753.449	saur
ENST00000371818.9	7957.67	20.979	8.56726	7936.69	1	7936.7	saur
ENST00000371826.4	4785.93	74.592	6.00363	4711.34	1	4711.34	saur
ENST00000371930.5	293.146	0.780885	8.55229	292.365	1	292.491	saur
ENST00000379959.8	892.448	14.1492	5.97898	878.299	1	878.319	saur
ENST00000525445.6	585.087	8.1585	6.1642	576.929	1	576.961	saur
ENST00000258534.13	920.074	16.8065	5.77466	903.268	1	903.286	saur
ENST00000258538.8	191.372	5.8275	5.03736	185.544	1	185.613	saur
ENST00000307637.5	3195.29	64.1025	5.63942	3131.19	1	3131.19	saur
ENST00000322569.9	271.231	3.4965	6.27746	267.734	1	267.808	saur
ENST00000550573.5	196.26	0.58275	8.39567	195.677	1	195.857	saur
ENST00000553152.2	656.301	19.8135	5.0498	636.488	1	636.508	saur
transcript20637.chr12.nnic	195.736	5.8275	5.06989	189.909	1	189.976	saur
ENST00000377462.6	611.059	0.58275	10.0342	610.476	1	610.558	saur
ENST00000382848.5	385.977	2.331	7.37142	383.646	1	383.717	saur
ENST00000440909.5	472.266	8.1585	5.85515	464.107	1	464.144	saur
transcript13511.chr15.nic	184.362	0.58275	8.30545	183.78	1	183.967	saur
transcript7790.chr15.nnic	428.678	7.37762	5.86059	421.3	1	421.341	saur
ENST00000225831.4	272.894	0.58275	8.87125	272.311	1	272.456	saur
ENST00000243457.4	279.436	6.993	5.32046	272.443	1	272.495	saur
ENST00000357585.4	206.54	0.58275	8.46933	205.957	1	206.131	saur
ENST00000394620.2	389.715	0.58275	9.38533	389.133	1	389.246	saur
transcript4673.chr18.nnic	208.409	0.25641	9.66675	208.153	1	208.377	saur
ENST00000252483.10	292.52	3.4965	6.38648	289.024	1	289.094	saur
ENST00000252485.8	214.951	3.4965	5.94195	211.454	1	211.538	saur
transcript19539.chr19.nic	184.577	3.4965	5.72217	181.081	1	181.171	saur
ENST00000361475.7	788.618	19.0326	5.37278	769.585	1	769.604	saur
ENST00000398598.8	2096.29	40.338	5.69956	2055.96	1	2055.96	saur
ENST00000215794.8	266.567	0.58275	8.83741	265.984	1	266.131	saur
ENST00000331728.9	439.715	10.4895	5.38955	429.225	1	429.259	saur
ENST00000263341.7	169.578	0.58275	8.18485	168.995	0.999998	169.193	saur
ENST00000241261.7	178.577	3.4965	5.67449	175.081	0.999998	175.173	saur
ENST00000606142.5	2368.4	80.4429	4.87981	2287.96	0.999998	2287.97	saur
ENST00000538183.7	3855.61	119.464	5.01231	3736.15	0.999998	3736.15	saur
transcript24170.chr6.nnic	4143.35	145.979	4.82696	3997.37	0.999998	3997.37	saur
ENST00000373232.8	175.699	4.662	5.23601	171.037	0.999998	171.117	saur
ENST00000396553.7	577.237	19.9767	4.85277	557.26	0.999998	557.281	saur
ENST00000681266.1	275.259	9.97669	4.78608	265.282	0.999998	265.325	saur
ENST00000252029.8	294.623	10.8042	4.76921	283.819	0.999998	283.859	saur
transcript9194.chr22.nnic	166.353	0.58275	8.15716	165.771	0.999998	165.971	saur
ENST00000368282.1	1181.3	44.289	4.73728	1137.01	0.999997	1137.02	saur
transcript24185.chr12.nnic	183.905	6.43356	4.8372	177.471	0.999997	177.537	saur
ENST00000262776.8	519.06	19.8135	4.71134	499.246	0.999997	499.268	saur
ENST00000373857.8	634.572	24.4755	4.69637	610.097	0.999995	610.115	saur
ENST00000438166.7	428.836	16.5385	4.69653	412.298	0.999995	412.325	saur
ENST00000289473.11	158.933	3.4965	5.50636	155.436	0.999995	155.534	saur
ENST00000276654.10	583.405	22.6107	4.68942	560.794	0.999995	560.814	saur
ENST00000424843.6	159.11	3.9627	5.3274	155.148	0.999995	155.239	saur
transcript17332.chr14.nic	174.456	6.60839	4.72242	167.848	0.999995	167.914	saur
ENST00000506271.1	157.008	1.1655	7.07374	155.842	0.999995	156.003	saur
ENST00000376753.9	153.83	1.1655	7.04424	152.665	0.999993	152.827	saur
ENST00000469404.1	169.157	6.51515	4.69842	162.642	0.999993	162.71	saur
transcript24227.chr6.nnic	363.501	14.5688	4.64101	348.932	0.999993	348.963	saur
transcript14002.chr10.nnic	379.501	15	4.66107	364.501	0.999993	364.53	saur
ENST00000267015.4	154.204	1.1655	7.04775	153.038	0.999993	153.201	saur
ENST00000216797.10	367.286	15.1515	4.59937	352.134	0.999993	352.164	saur
transcript7797.chr15.nnic	163.194	5.40792	4.91537	157.787	0.999993	157.863	saur
ENST00000402255.5	152.335	0.58275	8.03015	151.752	0.999993	151.964	saur
ENST00000692461.1	151.914	1.1655	7.02616	150.749	0.999993	150.912	saur
ENST00000263867.9	169.157	6.993	4.59631	162.164	0.999991	162.229	saur
transcript14582.chr7.nic	157.587	5.32634	4.88686	152.261	0.999991	152.339	saur
ENST00000539282.5	153.269	4.662	5.03898	148.607	0.999991	148.693	saur
ENST00000379270.5	157.942	5.24475	4.91238	152.697	0.999991	152.776	saur
ENST00000355754.7	2502.27	105.746	4.56457	2396.53	0.999988	2396.53	saur
ENST00000374379.9	2549.5	115.385	4.46569	2434.12	0.999988	2434.12	saur
transcript22526.chr1.nnic	2545.01	111.806	4.5086	2433.2	0.999988	2433.21	saur
transcript22633.chr1.nnic	3707.76	163.706	4.50137	3544.06	0.999988	3544.06	saur
ENST00000233202.11	144.615	3.07692	5.55459	141.538	0.999988	141.647	saur
ENST00000342435.9	3002.93	134.033	4.48572	2868.9	0.999988	2868.9	saur
ENST00000226279.8	564.891	25.2214	4.48525	539.67	0.999988	539.688	saur
transcript2353.chr5.nic	140.671	0.58275	7.91524	140.089	0.999988	140.312	saur
ENST00000374736.8	150.746	4.7669	4.98293	145.979	0.999988	146.064	saur
ENST00000263071.9	138.55	2.331	5.89331	136.219	0.999988	136.346	saur
ENST00000256951.10	228.343	10.4895	4.44419	217.854	0.999986	217.899	saur
ENST00000550883.2	135.513	1.1655	6.86133	134.347	0.999986	134.522	saur
ENST00000057513.8	131.382	0.384615	8.41613	130.997	0.999984	131.267	saur
transcript5258.chr5.nic	131.69	0.081585	10.6566	131.609	0.999984	132.039	saur
ENST00000683024.1	129.905	2.331	5.80036	127.574	0.999984	127.706	saur
transcript2917.chr4.nnic	163.961	7.15617	4.51802	156.805	0.999983	156.87	saur
ENST00000245907.11	129.905	3.4965	5.2154	126.409	0.999983	126.516	saur
transcript2432.chr19.nnic	152.195	6.2937	4.59586	145.901	0.999983	145.973	saur
ENST00000382073.4	131.774	4.662	4.82098	127.112	0.999981	127.204	saur
ENST00000220244.7	126.148	0.58275	7.75803	125.565	0.999981	125.805	saur
transcript24181.chr6.nnic	943.812	45.4545	4.376	898.358	0.999977	898.368	saur
ENST00000551568.6	151.382	6.993	4.43613	144.389	0.999976	144.457	saur
transcript14000.chr1.nic	160.652	7.50582	4.41979	153.147	0.999974	153.21	saur
transcript27230.chr3.nnic	122.186	1.11888	6.77087	121.067	0.99997	121.256	saur
transcript14991.chr14.nic	124.494	3.4965	5.15402	120.997	0.99997	121.107	saur
ENST00000681277.1	118.503	0.58275	7.66783	117.921	0.999969	118.17	saur
ENST00000229135.4	118.69	0.58275	7.67011	118.108	0.999969	118.356	saur
ENST00000442639.6	117.756	3.4965	5.07374	114.259	0.999967	114.372	saur
ENST00000274793.12	130.195	5.8275	4.48165	124.367	0.999967	124.448	saur
transcript22743.chr11.nnic	115.111	0.967366	6.89475	114.144	0.999967	114.352	saur
ENST00000328963.10	129.55	5.8275	4.47449	123.722	0.999963	123.803	saur
ENST00000292494.11	120.559	4.662	4.69265	115.897	0.999962	115.992	saur
ENST00000259939.4	983.896	50	4.29851	933.896	0.99996	933.906	saur
transcript21265.chr1.nic	113.102	1.1655	6.60053	111.936	0.999958	112.131	saur
ENST00000380345.7	161.905	8.18181	4.30658	153.723	0.999958	153.783	saur
ENST00000370747.9	109.345	1.1655	6.55179	108.179	0.999957	108.377	saur
transcript24405.chr3.nic	110.905	1.55012	6.16081	109.355	0.999957	109.529	saur
ENST00000367055.8	114.064	3.4965	5.02779	110.568	0.999957	110.682	saur
transcript7315.chr13.nnic	109.999	0.58275	7.56039	109.416	0.999957	109.677	saur
ENST00000241125.4	107.475	1.1655	6.52691	106.31	0.999951	106.51	saur
ENST00000265361.8	309.875	15.9674	4.27849	293.908	0.99995	293.939	saur
ENST00000260356.6	58.4106	1142.19	-4.28943	1083.78	0.99995	-1083.79	saur
transcript33425.chr2.nnic	191.746	9.90676	4.27464	181.839	0.999948	181.889	saur
ENST00000244741.10	1063.07	55.944	4.24811	1007.13	0.999943	1007.14	saur
ENST00000219919.9	4259.49	224.522	4.24575	4034.96	0.999943	4034.97	saur
ENST00000646080.1	101.971	0.58275	7.45106	101.388	0.999941	101.662	saur
ENST00000452357.7	677.563	36.1305	4.22906	641.432	0.999941	641.446	saur
ENST00000681849.1	431.78	23.1935	4.21851	408.587	0.999937	408.609	saur
transcript16727.chr4.nic	101.158	1.7366	5.8642	99.4212	0.999934	99.594	saur
ENST00000378946.7	2083.71	113.636	4.19666	1970.07	0.999934	1970.07	saur
ENST00000357785.10	99.7185	1.70163	5.87287	98.0169	0.999932	98.1927	saur
transcript22219.chr6.nnic	144.438	7.51748	4.26405	136.92	0.999932	136.987	saur
ENST00000251642.8	215.4	11.8182	4.18794	203.581	0.99993	203.624	saur
ENST00000327299.8	97.0924	0.2331	8.70226	96.8593	0.999929	97.2494	saur
ENST00000328916.7	97.5036	0.58275	7.38643	96.9209	0.999929	97.2019	saur
ENST00000336916.8	0.934569	97.4592	-6.70435	96.5246	0.999927	-96.7571	saur
ENST00000371899.9	104.775	4.662	4.49019	100.113	0.999923	100.213	saur
transcript12137.chr4.nic	96.513	1.55012	5.96027	94.9628	0.99992	95.1497	saur
ENST00000379977.8	96.2606	1.1655	6.36792	95.0951	0.99992	95.3081	saur
transcript12686.chr9.nic	95.298	1.18881	6.32486	94.1092	0.999917	94.3215	saur
transcript12454.chr10.nnic	93.9242	0.58275	7.33248	93.3415	0.999915	93.629	saur
ENST00000300184.8	119.765	6.13053	4.28805	113.635	0.999913	113.715	saur
ENST00000215781.3	92.5224	2.331	5.31078	90.1914	0.999904	90.3476	saur
transcript16729.chr4.nic	93.2233	3.35664	4.7956	89.8666	0.999901	89.9945	saur
transcript18448.chr10.nnic	99.84	4.662	4.4206	95.178	0.999901	95.2806	saur
ENST00000217159.6	93.4569	3.4965	4.74032	89.9604	0.999901	90.0852	saur
ENST00000511703.6	88.7841	0.58275	7.25128	88.2013	0.999897	88.4989	saur
ENST00000485762.1	91.5878	3.4965	4.71117	88.0913	0.999894	88.2172	saur
ENST00000399298.8	87.3822	0.58275	7.22832	86.7995	0.99989	87.0999	saur
ENST00000318602.12	3.73828	92.0745	-4.62236	88.3363	0.99989	-88.4571	saur
transcript7960.chr3.nnic	6.54198	118.881	-4.18365	112.339	0.999887	-112.417	saur
ENST00000313269.5	185.045	10.4895	4.14086	174.555	0.999887	174.604	saur
ENST00000462315.5	97.5597	4.73193	4.36578	92.8277	0.999883	92.9304	saur
ENST00000296027.5	85.9804	1.1655	6.20499	84.8149	0.999883	85.0415	saur
transcript16666.chr4.nic	86.1019	0.734265	6.8736	85.3676	0.999883	85.6439	saur
transcript5448.chr4.nic	87.4757	2.06294	5.40611	85.4127	0.999883	85.5837	saur
ENST00000311852.11	87.3822	2.331	5.22832	85.0512	0.999883	85.2118	saur
transcript22330.chr19.nic	91.3541	3.88112	4.55693	87.473	0.999883	87.5916	saur
ENST00000222573.5	84.4009	0.58275	7.17824	83.8182	0.999877	84.125	saur
transcript10907.chr11.nic	88.6345	3.57809	4.63061	85.0565	0.999877	85.1824	saur
transcript16237.chr4.nic	86.8962	2.99534	4.8585	83.9009	0.999875	84.0415	saur
transcript19490.chr1.nnic	83.0739	0.2331	8.4773	82.8408	0.999871	83.2734	saur
transcript14616.chr7.nic	85.6065	2.7972	4.93566	82.8093	0.99987	82.9563	saur
ENST00000393088.8	83.1767	0.58275	7.15716	82.5939	0.999868	82.9034	saur
ENST00000250092.11	907.308	53.613	4.08094	853.695	0.999864	853.705	saur
ENST00000396327.7	150.466	8.74125	4.10545	141.724	0.999864	141.784	saur
ENST00000679149.1	83.3823	1.1655	6.16072	82.2168	0.999863	82.4473	saur
ENST00000545314.5	82.1393	0.2331	8.46098	81.9062	0.999859	82.342	saur
ENST00000338483.7	85.2047	3.88112	4.45639	81.3236	0.999843	81.4456	saur
ENST00000650871.1	130.438	7.65734	4.09038	122.78	0.99984	122.849	saur
ENST00000449399.7	80.373	0.58275	7.10769	79.7902	0.99984	80.1062	saur
ENST00000425382.5	76.4851	0.081585	9.87266	76.4036	0.999826	77.0388	saur
ENST00000244709.9	78.1954	1.1655	6.06806	77.0299	0.999826	77.2685	saur
ENST00000332029.4	77.5692	1.1655	6.05646	76.4037	0.999826	76.6434	saur
transcript6856.chr2.nnic	103.036	5.8275	4.14413	97.2088	0.999821	97.297	saur
ENST00000377245.9	170.101	10.3263	4.04199	159.775	0.999819	159.826	saur
ENST00000348655.11	77.616	2.331	5.05733	75.285	0.999819	75.4546	saur
ENST00000367718.5	84.1112	4.1958	4.32528	79.9154	0.999814	80.0324	saur
ENST00000438382.2	87.8495	4.662	4.23601	83.1875	0.999814	83.2953	saur
transcript2216.chr22.nnic	2.80371	77.7972	-4.79431	74.9935	0.99981	-75.1466	saur
transcript13501.chr15.nnic	73.616	0.58275	6.981	73.0333	0.999797	73.3662	saur
transcript21827.chr19.nic	74.5693	1.74825	5.4146	72.821	0.999795	73.0221	saur
ENST00000545993.7	73.831	1.1655	5.9852	72.6655	0.999793	72.9115	saur
ENST00000459831.2	298.67	18.648	4.00146	280.022	0.999791	280.05	saur
ENST00000680655.1	72.9151	0.58275	6.9672	72.3323	0.999788	72.6671	saur
ENST00000178638.8	72.8964	0.58275	6.96683	72.3136	0.999788	72.6485	saur
ENST00000502276.6	5.60742	96.9347	-4.11161	91.3273	0.999783	-91.4198	saur
transcript12955.chr22.nic	72.9712	1.48019	5.62348	71.491	0.999781	71.7118	saur
ENST00000409746.5	1471.01	93.4965	3.97575	1377.52	0.999769	1377.52	saur
ENST00000367928.5	0.934569	70.5128	-6.23744	69.5782	0.999757	-69.8572	saur
transcript18028.chr9.nnic	7.00927	113.636	-4.01902	106.627	0.999757	-106.703	saur
ENST00000359595.8	69.5974	0.06993	9.9589	69.5274	0.999757	70.2371	saur
ENST00000264832.8	1356.06	86.247	3.9748	1269.81	0.999757	1269.82	saur
transcript4710.chr18.nnic	115.933	7.24941	3.99929	108.684	0.999748	108.757	saur
ENST00000370509.5	1251.39	80.4195	3.95984	1170.97	0.999746	1170.98	saur
ENST00000358334.9	69.1675	0.58275	6.89107	68.5847	0.999746	68.93	saur
transcript10651.chr8.nnic	73.831	3.4965	4.40024	70.3345	0.999743	70.472	saur
ENST00000338702.4	68.9992	1.1655	5.88756	67.8337	0.999741	68.0888	saur
ENST00000484150.1	16.8222	257.576	-3.93655	240.753	0.999737	-240.786	saur
transcript17011.chr4.nnic	445.79	29.1375	3.93541	416.652	0.999737	416.671	saur
ENST00000372285.8	72.8964	3.4965	4.38186	69.3999	0.999732	69.5381	saur
ENST00000446046.5	0.934569	67.7389	-6.17954	66.8043	0.999729	-67.0895	saur
ENST00000330714.8	2343.74	153.869	3.92903	2189.87	0.999725	2189.87	saur
ENST00000563924.6	3.61678	72.7039	-4.32925	69.0871	0.999723	-69.2227	saur
ENST00000341491.9	67.2142	1.1655	5.84974	66.0487	0.999722	66.3073	saur
transcript4199.chr13.nic	81.915	4.662	4.13511	77.253	0.999717	77.3636	saur
ENST00000443816.5	2.80371	68.7179	-4.61528	65.9142	0.999711	-66.0756	saur
transcript22181.chr11.nnic	66.3544	1.1655	5.83117	65.1889	0.999706	65.4492	saur
ENST00000681491.1	1837.3	121.27	3.92129	1716.03	0.999704	1716.03	saur
transcript10804.chr9.nnic	65.4198	0.58275	6.81071	64.8371	0.999699	65.1938	saur
ENST00000292432.10	66.3544	2.331	4.83117	64.0234	0.999692	64.2054	saur
ENST00000264350.8	973.354	65.268	3.89852	908.086	0.999675	908.094	saur
transcript21127.chr12.nic	92.541	5.8275	3.98914	86.7135	0.999675	86.8053	saur
transcript7833.chr10.nic	174.316	11.7016	3.89692	162.614	0.999673	162.661	saur
ENST00000351298.9	134.092	8.90442	3.91256	125.188	0.999668	125.249	saur
transcript2836.chr7.nnic	62.4386	0.58275	6.74342	61.8558	0.999663	62.2223	saur
ENST00000361842.8	184.549	12.4825	3.88603	172.067	0.999652	172.111	saur
transcript13641.chr15.nnic	61.6816	0.58275	6.72582	61.0988	0.999649	61.4679	saur
transcript17330.chr14.nic	63.7096	2.52914	4.65479	61.1804	0.999645	61.3573	saur
ENST00000513154.6	91.2794	5.8275	3.96934	85.4519	0.99964	85.544	saur
transcript20588.chr12.nnic	61.1582	0.48951	6.96506	60.6687	0.99964	61.0672	saur
ENST00000382466.7	61.6068	1.1655	5.72407	60.4413	0.999633	60.7117	saur
ENST00000411955.5	112.373	7.51748	3.9019	104.855	0.999624	104.928	saur
ENST00000177648.13	66.3825	3.54312	4.22771	62.8393	0.999621	62.9814	saur
ENST00000540176.6	1461.67	100.233	3.86618	1361.43	0.999617	1361.44	saur
transcript13536.chr4.nic	61.6816	2.331	4.72582	59.3506	0.999614	59.5384	saur
ENST00000259053.6	4.51397	75.3846	-4.0618	70.8706	0.999612	-70.9869	saur
ENST00000356327.9	59.3919	0.221445	8.06717	59.1704	0.999612	59.7178	saur
ENST00000427190.6	65.7376	3.4965	4.23273	62.2411	0.999612	62.3849	saur
ENST00000680451.1	153.503	10.4895	3.87125	143.013	0.999607	143.066	saur
transcript24437.chr11.nic	0.934569	59.7785	-5.99918	58.844	0.999607	-59.149	saur
ENST00000398762.7	104.672	6.993	3.90382	97.6787	0.999607	97.7567	saur
ENST00000308478.10	9.6541	141.608	-3.87462	131.954	0.999603	-132.011	saur
transcript24418.chr11.nic	3.73828	66.7715	-4.15879	63.0333	0.999591	-63.1703	saur
ENST00000534177.1	58.8779	0.58275	6.6587	58.2951	0.999586	58.6742	saur
ENST00000262648.8	59.3451	1.1655	5.67011	58.1796	0.999584	58.4553	saur
ENST00000445409.7	58.9807	1.1655	5.66122	57.8152	0.999583	58.0917	saur
ENST00000421017.6	103.737	6.993	3.89088	96.7442	0.999583	96.8224	saur
ENST00000422426.5	103.877	6.993	3.89283	96.8844	0.999583	96.9625	saur
ENST00000331872.11	11001.7	762.237	3.85135	10239.5	0.99957	10239.5	saur
ENST00000367568.5	1454.32	101.923	3.83479	1352.4	0.999562	1352.4	saur
ENST00000227155.9	216.549	15.1515	3.83716	201.398	0.999562	201.434	saur
ENST00000681463.1	74.7655	4.662	4.00335	70.1035	0.999551	70.2178	saur
transcript579.chr11.nic	58.9246	2.331	4.65985	56.5936	0.99955	56.7851	saur
ENST00000495262.7	59.8124	2.91375	4.3595	56.8987	0.999541	57.0654	saur
ENST00000291294.7	147.662	10.4895	3.81528	137.172	0.999541	137.225	saur
transcript4114.chr17.nic	107.242	7.40093	3.85702	99.8409	0.999532	99.9154	saur
transcript3340.chr11.nnic	57.9433	2.331	4.63562	55.6123	0.999511	55.8052	saur
ENST00000378943.7	539.564	38.4615	3.81031	501.103	0.99951	501.117	saur
ENST00000380498.10	73.2048	4.662	3.97292	68.5428	0.999503	68.6578	saur
ENST00000618457.5	56.0742	1.1655	5.58831	54.9087	0.999501	55.1923	saur
ENST00000249749.7	55.6069	0.58275	6.57624	55.0241	0.999501	55.4157	saur
ENST00000678995.1	59.6255	3.18182	4.22801	56.4437	0.999496	56.6018	saur
ENST00000261489.6	234.979	16.8182	3.80444	218.161	0.999496	218.194	saur
ENST00000374707.1	54.8031	0.384615	7.1547	54.4185	0.999489	54.8868	saur
ENST00000422987.3	2.17755	56.5268	-4.69816	54.3492	0.99948	-54.5519	saur
ENST00000592299.6	55.2985	1.1655	5.56822	54.133	0.99948	54.4186	saur
ENST00000424768.2	1224.07	88.4382	3.79087	1135.63	0.999475	1135.64	saur
ENST00000330871.3	595.321	43.1235	3.78712	552.197	0.999475	552.21	saur
ENST00000262052.9	62.2236	3.61305	4.10617	58.6106	0.999471	58.7542	saur
transcript31804.chr2.nic	56.0742	2.52914	4.47062	53.545	0.999452	53.7313	saur
ENST00000392496.3	53.4293	0.58275	6.51861	52.8466	0.999449	53.2471	saur
ENST00000680522.1	53.3732	0.58275	6.5171	52.7905	0.999447	53.1913	saur
ENST00000377494.5	3.85043	63.2284	-4.03748	59.378	0.999442	-59.5151	saur
transcript3151.chr8.nic	53.2704	0.58275	6.51431	52.6877	0.99944	53.0889	saur
ENST00000595125.5	53.2704	0.58275	6.51431	52.6877	0.99944	53.0889	saur
transcript21144.chr1.nic	66.3544	4.27739	3.95539	62.077	0.999416	62.2029	saur
transcript5641.chr12.nnic	52.3265	0.268065	7.60882	52.0585	0.999412	52.6116	saur
ENST00000318238.9	403.108	29.662	3.76448	373.446	0.99941	373.465	saur
transcript24099.chr12.nic	52.5695	0.58275	6.4952	51.9868	0.99941	52.391	saur
ENST00000392055.8	5.14013	75.7575	-3.88151	70.6174	0.999402	-70.724	saur
transcript25579.chr7.nic	52.3359	0.58275	6.48878	51.7531	0.9994	52.1583	saur
ENST00000395080.8	54.205	2.331	4.5394	51.874	0.999393	52.0723	saur
ENST00000331035.10	52.3359	1.1655	5.48878	51.1704	0.99939	51.4639	saur
transcript30324.chr2.nnic	51.3546	0.2331	7.7834	51.1215	0.999388	51.7106	saur
ENST00000264444.7	2190.63	164.137	3.73837	2026.49	0.999384	2026.5	saur
ENST00000309166.8	52.9153	2.331	4.50466	50.5843	0.99936	50.7845	saur
ENST00000404814.8	51.4013	1.1655	5.46278	50.2358	0.999358	50.532	saur
ENST00000216802.10	69.1581	4.662	3.89088	64.4961	0.999351	64.6134	saur
ENST00000374597.3	50.7004	0.58275	6.44297	50.1176	0.99935	50.5301	saur
ENST00000338523.9	2008.86	150.932	3.7344	1857.92	0.999348	1857.93	saur
transcript13176.chr8.nic	51.2424	1.1655	5.45832	50.0769	0.999346	50.3735	saur
ENST00000344754.6	50.4667	0.58275	6.43631	49.884	0.999341	50.2975	saur
transcript13062.chr4.nic	52.3359	2.331	4.48878	50.0049	0.999334	50.2059	saur
ENST00000618462.4	56.0087	3.25175	4.10637	52.757	0.999323	52.9166	saur
transcript13770.chr4.nic	50.0742	0.58275	6.42505	49.4915	0.99931	49.9068	saur
transcript5431.chr4.nic	860.832	65.1981	3.72283	795.634	0.999306	795.642	saur
transcript2837.chr7.nnic	49.6724	0.58275	6.41342	49.0896	0.999299	49.5068	saur
ENST00000359523.7	160.026	12.1212	3.7227	147.905	0.999297	147.952	saur
ENST00000538118.5	50.2705	1.24709	5.33308	49.0234	0.999294	49.3126	saur
ENST00000682167.1	7.47655	100.233	-3.74484	92.7565	0.999292	-92.8321	saur
transcript576.chr11.nic	51.448	2.331	4.46409	49.117	0.999287	49.3195	saur
ENST00000599180.3	49.0649	0.58275	6.39567	48.4821	0.999273	48.9022	saur
ENST00000681896.1	50.1864	1.81818	4.78673	48.3682	0.999261	48.6045	saur
transcript21784.chr12.nnic	50.0742	1.85315	4.75602	48.2211	0.999256	48.455	saur
transcript23675.chr2.nnic	49.635	2.01632	4.62156	47.6187	0.999223	47.8424	saur
transcript47342.chr1.nic	48.6911	1.1655	5.38464	47.5256	0.999221	47.8296	saur
ENST00000421182.5	0.467285	47.7855	-6.67613	47.3182	0.99921	-47.7869	saur
ENST00000399220.3	23.3642	303.613	-3.69986	280.249	0.99921	-280.273	saur
ENST00000444739.7	97.5036	7.37762	3.72423	90.126	0.99921	90.2029	saur
ENST00000395761.4	47.663	0.58275	6.35385	47.0803	0.999195	47.5071	saur
ENST00000278175.10	48.1303	1.1655	5.36792	46.9648	0.999188	47.2706	saur
ENST00000368046.8	48.5976	1.74825	4.7969	46.8493	0.999183	47.0943	saur
transcript22763.chr1.nic	47.0369	0.58275	6.33477	46.4541	0.999158	46.8841	saur
ENST00000368042.7	208.25	16.317	3.67387	191.933	0.99915	191.968	saur
transcript10611.chr6.nnic	54.9059	3.4965	3.97298	51.4094	0.99915	51.5627	saur
transcript6276.chr14.nnic	47.1397	1.21212	5.28134	45.9276	0.999136	46.2302	saur
ENST00000357392.4	46.2612	0.58275	6.31078	45.6784	0.999118	46.1123	saur
ENST00000394487.5	53.9246	3.4965	3.94696	50.4281	0.999106	50.5824	saur
ENST00000650932.1	64.4853	4.662	3.78995	59.8233	0.999099	59.9432	saur
ENST00000360521.7	99.8026	7.71561	3.69323	92.087	0.999096	92.1611	saur
transcript5114.chr13.nic	45.8873	0.58275	6.29907	45.3046	0.999094	45.7404	saur
transcript29673.chr2.nic	47.9808	2.331	4.36344	45.6498	0.99909	45.8578	saur
ENST00000398292.3	45.7939	0.58275	6.29613	45.2111	0.999087	45.6474	saur
ENST00000295971.12	285.137	22.6573	3.65361	262.48	0.999061	262.505	saur
ENST00000280258.6	4.67285	64.1025	-3.77801	59.4297	0.999052	-59.5497	saur
ENST00000339514.8	47.3079	2.331	4.34306	44.9769	0.99905	45.1861	saur
transcript27696.chr3.nnic	46.6911	2.14452	4.44442	44.5466	0.99904	44.7677	saur
transcript21332.chr1.nic	83.1767	6.41025	3.69773	76.7664	0.999037	76.8554	saur
ENST00000372764.4	103.036	8.1585	3.6587	94.8778	0.999035	94.9483	saur
ENST00000423557.1	44.392	0.58275	6.25128	43.8093	0.999014	44.253	saur
ENST00000421101.1	4.67285	62.937	-3.75154	58.2642	0.998993	-58.3848	saur
ENST00000340023.7	62.6161	4.662	3.74751	57.9541	0.998991	58.0752	saur
transcript12138.chr4.nic	45.1117	1.55012	4.86305	43.5615	0.998988	43.8321	saur
ENST00000437805.5	44.336	0.81585	5.76403	43.5201	0.998988	43.9002	saur
ENST00000257197.7	1.86914	45.4545	-4.60398	43.5854	0.998984	-43.8279	saur
ENST00000512374.1	43.9248	0.58275	6.23601	43.342	0.998972	43.7883	saur
ENST00000553185.2	52.3359	3.4965	3.90382	48.8394	0.998963	48.9951	saur
transcript4375.chr13.nnic	52.3359	3.4965	3.90382	48.8394	0.998963	48.9951	saur
transcript1768.chr8.nnic	43.9902	1.1655	5.23816	42.8247	0.998932	43.1438	saur
ENST00000396776.6	2.80371	47.4009	-4.07951	44.5972	0.998922	-44.7834	saur
ENST00000372991.9	132.008	10.6527	3.63134	121.355	0.998922	121.41	saur
ENST00000337233.9	315.884	25.7576	3.61633	290.127	0.998922	290.149	saur
transcript2487.chr22.nnic	0.467285	43.1235	-6.52803	42.6562	0.998922	-43.1529	saur
ENST00000522826.5	42.9902	0.58275	6.20499	42.4074	0.998904	42.859	saur
ENST00000613922.2	42.9902	0.58275	6.20499	42.4074	0.998904	42.859	saur
transcript2830.chr7.nnic	42.8126	0.58275	6.19901	42.2299	0.998887	42.6824	saur
transcript12602.chr6.nnic	44.149	1.99301	4.46936	42.156	0.998873	42.3923	saur
ENST00000478263.5	101.307	8.1585	3.63429	93.1488	0.998864	93.2197	saur
ENST00000406434.5	44.8593	2.331	4.26639	42.5283	0.998861	42.7418	saur
transcript31811.chr2.nic	42.0556	0.198135	7.72967	41.8575	0.998857	42.5652	saur
transcript26509.chr17.nic	42.364	0.58275	6.18382	41.7813	0.998849	42.2364	saur
ENST00000361157.11	42.2893	1.1655	5.18127	41.1238	0.998802	41.4489	saur
transcript24559.chr2.nic	41.093	0.09324	8.78373	40.9998	0.998793	41.9301	saur
ENST00000275767.3	266.352	22.1445	3.58831	244.208	0.998791	244.234	saur
transcript5882.chr14.nnic	223.829	18.648	3.58531	205.181	0.998791	205.213	saur
transcript13947.chr8.nnic	43.2425	2.08625	4.37347	41.1563	0.998779	41.388	saur
transcript11713.chr15.nnic	42.0556	1.1655	5.17328	40.8901	0.998779	41.2161	saur
ENST00000215838.8	42.0556	1.1655	5.17328	40.8901	0.998779	41.2161	saur
ENST00000680833.1	43.9248	2.331	4.23601	41.5938	0.998774	41.8089	saur
transcript5823.chr1.nic	41.7846	1.29371	5.01339	40.4909	0.998737	40.8001	saur
transcript3696.chr20.nic	4.78499	61.2704	-3.6786	56.4854	0.998732	-56.605	saur
transcript2826.chr7.nnic	40.9435	0.58275	6.13461	40.3607	0.998722	40.8243	saur
ENST00000254958.10	139.251	11.655	3.57866	127.596	0.99872	127.646	saur
ENST00000264170.9	60.2797	4.662	3.69265	55.6177	0.998708	55.7402	saur
ENST00000302228.9	49.5322	3.4965	3.82438	46.0357	0.998694	46.1942	saur
ENST00000306051.3	0.934569	40.7925	-5.44786	39.858	0.99869	-40.2285	saur
transcript4461.chr20.nnic	851.393	71.6783	3.57022	779.714	0.99868	779.722	saur
transcript13265.chr7.nic	41.3453	1.58508	4.7051	39.7603	0.998677	40.0377	saur
transcript7947.chr9.nic	40.8874	1.1655	5.13263	39.7219	0.998677	40.0521	saur
transcript21227.chr1.nnic	40.2052	0.58275	6.10836	39.6224	0.998661	40.0905	saur
ENST00000649529.1	40.1865	0.58275	6.10769	39.6037	0.998652	40.0719	saur
transcript25272.chr6.nnic	40.1865	0.58275	6.10769	39.6037	0.998652	40.0719	saur
transcript2997.chrX.nic	39.5977	0.337995	6.87227	39.2597	0.99863	39.8566	saur
ENST00000262651.4	41.121	1.74825	4.55589	39.3728	0.998624	39.6355	saur
ENST00000311946.8	40.1865	1.1655	5.10769	39.021	0.998605	39.3538	saur
ENST00000514438.1	58.8779	4.662	3.6587	54.2159	0.998598	54.3392	saur
ENST00000263549.8	676.637	57.4475	3.55807	619.19	0.998595	619.2	saur
ENST00000257549.9	42.0556	2.331	4.17328	39.7246	0.998595	39.9432	saur
transcript24230.chr12.nnic	669.666	56.8182	3.55902	612.847	0.998595	612.858	saur
transcript563.chr21.nnic	48.5976	3.4965	3.7969	45.1011	0.998581	45.2606	saur
ENST00000318442.6	41.822	2.331	4.16524	39.491	0.998563	39.71	saur
transcript4974.chr1.nic	38.7192	0.268065	7.17432	38.4511	0.998546	39.1147	saur
ENST00000360760.9	39.037	0.58275	6.06582	38.4542	0.998546	38.9297	saur
transcript8683.chr4.nic	44.392	2.91375	3.92935	41.4783	0.998543	41.664	saur
ENST00000451270.7	285.184	24.4755	3.54248	260.708	0.998543	260.732	saur
ENST00000643244.1	38.7846	0.58275	6.05646	38.2019	0.99852	38.679	saur
transcript7784.chr20.nnic	39.2519	1.1655	5.07374	38.0864	0.998511	38.4229	saur
ENST00000302014.11	147.662	12.8205	3.52577	134.841	0.998501	134.888	saur
ENST00000539041.5	38.3734	0.58275	6.04109	37.7907	0.998494	38.2705	saur
transcript53143.chr1.nic	120.457	10.4429	3.52792	110.014	0.99847	110.07	saur
ENST00000331035.10_PAR_Y	41.121	2.331	4.14086	38.79	0.998468	39.0104	saur
ENST00000371711.4	42.6164	2.69231	3.98449	39.924	0.998466	40.1224	saur
transcript21107.chr12.nnic	37.9155	0.58275	6.02377	37.3327	0.998443	37.8156	saur
ENST00000396842.7	937.373	81.585	3.52225	855.788	0.99844	855.795	saur
transcript3032.chr10.nnic	669.955	58.345	3.52138	611.61	0.99844	611.62	saur
transcript10854.chr11.nic	134.428	11.7366	3.51775	122.692	0.998416	122.742	saur
ENST00000407280.4	82.2421	6.993	3.55589	75.2491	0.998414	75.3331	saur
ENST00000415807.7	693.955	60.8508	3.51149	633.104	0.9984	633.114	saur
ENST00000642700.2	1330.13	116.55	3.51254	1213.58	0.9984	1213.58	saur
ENST00000203629.3	47.0369	3.4965	3.74981	43.5404	0.998397	43.7015	saur
transcript4069.chr17.nnic	38.7192	1.70163	4.50806	37.0176	0.998388	37.2911	saur
ENST00000360526.8	37.3828	0.58275	6.00335	36.8	0.998363	37.2865	saur
transcript10911.chr11.nic	36.766	0.081585	8.81585	36.6844	0.998353	37.7288	saur
ENST00000547075.1	93.4569	8.1585	3.51792	85.2984	0.998323	85.3709	saur
ENST00000610854.2	1.86914	38.4615	-4.36297	36.5924	0.998313	-36.8516	saur
ENST00000488683.1	37.3828	1.1655	5.00335	36.2173	0.998285	36.5612	saur
ENST00000361503.8	37.3828	1.1655	5.00335	36.2173	0.998285	36.5612	saur
transcript21724.chr1.nic	93.6532	8.24009	3.5066	85.4131	0.998283	85.485	saur
transcript9258.chr1.nnic	36.4856	0.291375	6.9683	36.1942	0.998282	36.8589	saur
ENST00000379375.6	36.7566	0.58275	5.97898	36.1739	0.99828	36.6646	saur
ENST00000265598.8	2724.08	242.657	3.48878	2481.43	0.998278	2481.43	saur
transcript21814.chr19.nnic	131.307	11.655	3.49392	119.652	0.998249	119.703	saur
ENST00000513431.5	39.2519	2.331	4.07374	36.9209	0.998245	37.145	saur
ENST00000378569.2	36.4482	0.58275	5.96683	35.8654	0.998238	36.3584	saur
transcript10492.chr12.nic	42.3079	2.96037	3.83708	39.3476	0.998198	39.5342	saur
ENST00000681255.1	66.0554	5.68764	3.53777	60.3677	0.998176	60.4713	saur
ENST00000558013.5	504.826	45.4545	3.47329	459.372	0.998174	459.385	saur
transcript2493.chr22.nnic	0.934569	36.3287	-5.28066	35.3941	0.99816	-35.7858	saur
transcript12612.chr6.nnic	75.9244	6.65501	3.51205	69.2694	0.998155	69.3584	saur
transcript23512.chr2.nnic	36.523	1.1655	4.96978	35.3575	0.998153	35.705	saur
ENST00000357118.8	38.6257	2.331	4.05054	36.2947	0.998129	36.5201	saur
ENST00000621990.5	35.9809	1.1655	4.94821	34.8154	0.998087	35.1653	saur
ENST00000339275.10	38.3173	2.331	4.03898	35.9863	0.998075	36.2123	saur
transcript5465.chr13.nnic	1.09345	35.4895	-5.02044	34.396	0.998014	-34.7605	saur
ENST00000550689.2	35.5136	1.1655	4.92935	34.3481	0.998012	34.7	saur
ENST00000643454.1	34.822	0.58275	5.90098	34.2393	0.997995	34.7441	saur
transcript21556.chr10.nic	61.1489	5.33799	3.51796	55.8109	0.997969	55.9216	saur
ENST00000375887.9	69.7843	6.21212	3.48974	63.5722	0.997969	63.6679	saur
ENST00000551241.6	34.5791	0.58275	5.89088	33.9963	0.99795	34.5029	saur
ENST00000198536.7	77.5692	6.993	3.4715	70.5762	0.997941	70.6616	saur
transcript21242.chr1.nnic	34.2987	0.58275	5.87913	33.7159	0.997913	34.2247	saur
transcript9587.chr5.nic	58.6909	5.1282	3.51661	53.5627	0.997904	53.6781	saur
ENST00000354764.9	65.4198	5.8275	3.48878	59.5923	0.997897	59.6944	saur
transcript22767.chr1.nnic	34.1865	0.58275	5.87441	33.6038	0.997896	34.1134	saur
transcript27868.chr1.nic	4.67285	54.7785	-3.55124	50.1057	0.997892	-50.2314	saur
transcript18547.chr2.nnic	35.4108	1.74825	4.34021	33.6626	0.997882	33.9412	saur
transcript15916.chr12.nnic	2638.01	244.487	3.43162	2393.52	0.99787	2393.52	saur
ENST00000296161.9	1580.58	147.517	3.4215	1433.06	0.997868	1433.07	saur
ENST00000260324.12	510.303	47.7855	3.41671	462.517	0.997868	462.53	saur
ENST00000371250.4	34.5791	1.1655	4.89088	33.4136	0.997863	33.7696	saur
transcript8004.chr3.nic	34.5791	1.1655	4.89088	33.4136	0.997863	33.7696	saur
ENST00000395678.7	68.4572	6.14219	3.47838	62.315	0.997857	62.412	saur
transcript21283.chr1.nic	34.4763	1.1655	4.88658	33.3108	0.99785	33.6673	saur
ENST00000624112.2	33.8034	0.58275	5.85815	33.2206	0.99784	33.7332	saur
ENST00000313640.11	34.252	1.1655	4.87716	33.0865	0.997824	33.444	saur
ENST00000380183.9	36.9155	2.331	3.9852	34.5845	0.997824	34.8133	saur
ENST00000392613.10	3.73828	45.8858	-3.6176	42.1475	0.997807	-42.3025	saur
transcript7048.chr4.nnic	40.8407	3.08858	3.72499	37.7521	0.997797	37.9354	saur
transcript2443.chr19.nnic	33.1772	0.4662	6.1531	32.711	0.997763	33.2847	saur
ENST00000374692.8	1307.81	122.96	3.41089	1184.85	0.997758	1184.85	saur
ENST00000380003.8	1463.97	137.529	3.41207	1326.44	0.997758	1326.44	saur
ENST00000435611.6	258.876	24.4988	3.40148	234.377	0.997757	234.402	saur
ENST00000307864.3	35.7005	2.13287	4.06508	33.5677	0.997755	33.8129	saur
ENST00000296529.11	36.523	2.331	3.96978	34.192	0.997737	34.4216	saur
ENST00000375408.7	269.941	25.7692	3.38892	244.172	0.997706	244.195	saur
ENST00000379789.8	337.959	32.1911	3.39211	305.768	0.997706	305.787	saur
ENST00000366559.9	87.3635	8.1585	3.42065	79.205	0.997704	79.2789	saur
ENST00000378026.5	183.437	17.4825	3.3913	165.955	0.997704	165.989	saur
transcript5610.chr12.nnic	33.8688	1.43357	4.56228	32.4352	0.997694	32.7545	saur
ENST00000342947.9	32.9436	0.58275	5.82098	32.3608	0.997687	32.8802	saur
ENST00000357867.8	1.86914	34.3356	-4.19926	32.4665	0.997645	-32.737	saur
ENST00000427522.6	34.1118	1.74825	4.28629	32.3635	0.997637	32.6461	saur
transcript572.chr11.nic	33.2239	1.1655	4.8332	32.0584	0.997616	32.4207	saur
ENST00000511430.1	35.5136	2.331	3.92935	33.1826	0.997562	33.4145	saur
transcript52234.chr1.nic	1.86914	33.7995	-4.17656	31.9304	0.997527	-32.2024	saur
ENST00000379656.7	3.03735	39.4289	-3.69837	36.3915	0.99752	-36.579	saur
transcript19944.chr1.nnic	44.4668	3.7296	3.57564	40.7372	0.997506	40.8938	saur
transcript25920.chr12.nnic	42.364	3.4965	3.59886	38.8675	0.997463	39.0338	saur
ENST00000356249.9	31.7567	0.58275	5.76804	31.1739	0.99745	31.703	saur
ENST00000683636.1	62.775	5.8275	3.42924	56.9475	0.997435	57.0507	saur
transcript8890.chr8.nic	32.0183	1.04895	4.93188	30.9694	0.99739	31.3596	saur
transcript11000.chr4.nnic	51.8312	4.662	3.4748	47.1692	0.997376	47.297	saur
ENST00000370608.8	301.744	29.2191	3.36834	272.525	0.997372	272.546	saur
transcript778.chr1.nic	448.173	43.275	3.37245	404.898	0.997372	404.912	saur
ENST00000395388.7	143.924	13.986	3.36325	129.938	0.997357	129.981	saur
transcript624.chr11.nic	42.1023	3.4965	3.58992	38.6058	0.997351	38.7724	saur
ENST00000559359.1	34.5791	2.331	3.89088	32.2481	0.997318	32.4819	saur
ENST00000257857.9	31.7754	1.1655	4.76889	30.6099	0.997311	30.9791	saur
ENST00000360817.10	31.1492	0.58275	5.74017	30.5664	0.997306	31.1008	saur
transcript22469.chr1.nnic	162.69	15.9324	3.35209	146.757	0.997301	146.796	saur
ENST00000393310.5	36.3267	2.71562	3.74168	33.6111	0.997283	33.8187	saur
transcript32821.chr2.nic	1.86914	32.7739	-4.1321	30.9047	0.997264	-31.1798	saur
ENST00000409724.5	30.8408	0.58275	5.72582	30.258	0.997223	30.795	saur
ENST00000510284.1	30.8408	0.58275	5.72582	30.258	0.997223	30.795	saur
transcript4455.chr10.nic	41.7285	3.51981	3.56746	38.2087	0.997202	38.3749	saur
ENST00000693638.1	3.73828	43.1235	-3.52803	39.3852	0.997151	-39.5429	saur
transcript2736.chr13.nnic	52.934	4.95338	3.41771	47.9806	0.997115	48.1022	saur
ENST00000391911.5	30.9342	1.1655	4.73018	29.7687	0.997064	30.1422	saur
transcript25449.chr7.nnic	36.9155	2.92541	3.65752	33.9901	0.997064	34.1863	saur
ENST00000359949.11	33.6445	2.331	3.85135	31.3135	0.997042	31.5494	saur
ENST00000240587.5	30.8408	1.1655	4.72582	29.6753	0.99704	30.0492	saur
transcript17521.chr11.nic	30.0371	0.39627	6.24412	29.6408	0.997024	30.2913	saur
ENST00000445132.3	49.0649	494.755	-3.33395	445.69	0.997021	-445.703	saur
ENST00000382361.8	292.053	29.1375	3.32528	262.915	0.997021	262.936	saur
ENST00000397752.8	30.1399	0.58275	5.69265	29.5571	0.997005	30.1003	saur
transcript10355.chr7.nnic	29.71	0.16317	7.50843	29.5468	0.997	30.4859	saur
ENST00000367459.8	128.971	12.8205	3.33052	116.15	0.996988	116.198	saur
ENST00000393107.2	29.9062	0.58275	5.68142	29.3235	0.996944	29.8688	saur
ENST00000682666.1	29.9062	0.58275	5.68142	29.3235	0.996944	29.8688	saur
transcript25265.chr6.nnic	29.9062	0.58275	5.68142	29.3235	0.996944	29.8688	saur
transcript15960.chr6.nnic	31.6165	1.84149	4.10173	29.775	0.996937	30.0562	saur
transcript37072.chr1.nnic	29.766	0.58275	5.67465	29.1833	0.996917	29.7299	saur
transcript6250.chr2.nnic	1524.15	152.681	3.31942	1371.47	0.996828	1371.47	saur
ENST00000327773.7	29.9062	1.1655	4.68142	28.7407	0.996786	29.1195	saur
ENST00000612492.5	29.9062	1.1655	4.68142	28.7407	0.996786	29.1195	saur
ENST00000372733.3	40.0276	3.4965	3.51701	36.5311	0.99677	36.7	saur
transcript22756.chr1.nnic	29.1959	0.58275	5.64675	28.6132	0.996751	29.1651	saur
transcript1946.chr2.nnic	104.13	10.4079	3.32263	93.7218	0.996744	93.7807	saur
transcript3034.chr6.nnic	55.3732	5.38461	3.36227	49.9886	0.996717	50.1016	saur
transcript11072.chr9.nic	42.8126	3.88112	3.46349	38.9315	0.996715	39.0853	saur
transcript17217.chr1.nic	95.4195	9.55711	3.31964	85.8624	0.996711	85.9266	saur
transcript94.chr12.nic	29.0651	0.58275	5.64027	28.4824	0.996711	29.0354	saur
transcript21600.chr6.nnic	28.9997	0.58275	5.63702	28.4169	0.996701	28.9706	saur
ENST00000200652.4	28.9716	0.58275	5.63562	28.3889	0.996692	28.9429	saur
ENST00000344366.7	28.9716	0.58275	5.63562	28.3889	0.996692	28.9429	saur
transcript439.chr22.nic	29.4389	1.1655	4.6587	28.2734	0.996643	28.6547	saur
ENST00000642580.1	64.3264	6.41025	3.32696	57.9161	0.996605	58.0116	saur
ENST00000681878.1	335.473	34.0909	3.29874	301.382	0.996518	301.4	saur
transcript12766.chr9.nnic	457.191	46.3286	3.30282	410.863	0.996518	410.876	saur
ENST00000680620.1	28.9716	1.1655	4.63562	27.8061	0.996443	28.1899	saur
ENST00000340181.9	28.3455	0.58275	5.6041	27.7627	0.996438	28.3227	saur
transcript32185.chr3.nnic	3.26165	37.3659	-3.51805	34.1043	0.996402	-34.2853	saur
transcript24899.chr17.nnic	4.67285	48.0186	-3.36122	43.3458	0.996348	-43.4759	saur
ENST00000643297.1	28.0371	0.58275	5.58831	27.4543	0.996327	28.0173	saur
ENST00000481153.3	28.0371	0.58275	5.58831	27.4543	0.996327	28.0173	saur
ENST00000485631.1	47.663	4.662	3.35385	43.001	0.996266	43.1316	saur
transcript51992.chr1.nnic	42.6631	4.07925	3.38661	38.5838	0.996263	38.7322	saur
transcript22745.chr11.nnic	28.196	0.967366	4.86528	27.2286	0.996259	27.6598	saur
ENST00000379965.8	4525.37	463.613	3.28704	4061.76	0.996231	4061.76	saur
transcript18258.chr10.nnic	18.7475	183.531	-3.29126	164.784	0.99623	-164.817	saur
transcript19623.chr1.nic	173.568	17.8088	3.28484	155.759	0.996226	155.794	saur
transcript18886.chr16.nic	39.1024	3.56643	3.4547	35.5359	0.996212	35.7035	saur
ENST00000374882.8	57.9433	5.8275	3.31369	52.1158	0.996172	52.221	saur
ENST00000395473.7	28.1399	1.1655	4.59359	26.9744	0.99617	27.3627	saur
transcript26521.chr17.nic	27.4483	0.58275	5.5577	26.8655	0.996139	27.4344	saur
ENST00000409341.5	30.8969	2.331	3.72844	28.5659	0.996078	28.8081	saur
transcript9713.chr9.nnic	32.5043	2.62238	3.63168	29.8819	0.996059	30.1018	saur
ENST00000296026.4	27.1025	0.58275	5.5394	26.5198	0.996003	27.0921	saur
transcript5832.chr2.nnic	313.548	32.634	3.26424	280.914	0.995958	280.933	saur
ENST00000339364.10	1207.21	125.606	3.2647	1081.61	0.995958	1081.61	saur
ENST00000297977.9	37.9902	3.4965	3.44164	34.4937	0.995957	34.665	saur
transcript31789.chr2.nic	26.8221	0.53613	5.6447	26.286	0.995934	26.8853	saur
transcript20616.chr12.nnic	46.9247	4.662	3.33133	42.2627	0.99591	42.3938	saur
transcript27703.chr3.nnic	27.9997	1.56177	4.16416	26.4379	0.995889	26.7639	saur
ENST00000550683.5	30.4856	2.331	3.70911	28.1546	0.995885	28.3979	saur
ENST00000313624.12	304.782	32.1212	3.24618	272.661	0.99587	272.68	saur
ENST00000290219.11	210.932	22.1445	3.25176	188.788	0.99587	188.816	saur
ENST00000307765.10	26.6633	0.58275	5.51583	26.0805	0.995859	26.6574	saur
transcript50808.chr1.nnic	33.6445	2.91375	3.52942	30.7307	0.995847	30.9328	saur
ENST00000307851.9	91.2513	9.52214	3.26049	81.7292	0.995816	81.7942	saur
transcript12604.chr7.nnic	37.4108	3.4965	3.41947	33.9143	0.995802	34.0863	saur
ENST00000371806.4	1.86914	28.5548	-3.93329	26.6856	0.995802	-26.9739	saur
transcript42858.chr1.nnic	30.3735	2.331	3.70379	28.0425	0.99577	28.286	saur
ENST00000379954.5	27.1025	1.1655	4.5394	25.937	0.99577	26.3312	saur
transcript16740.chr19.nnic	62.6161	6.41025	3.28808	56.2059	0.995763	56.302	saur
ENST00000644646.2	30.9062	2.48252	3.63802	28.4237	0.99571	28.6556	saur
ENST00000394053.7	32.9436	2.84382	3.53409	30.0997	0.995689	30.3065	saur
ENST00000354115.6	26.2334	0.58275	5.49238	25.6506	0.995663	26.232	saur
transcript3134.chr18.nnic	26.2334	0.58275	5.49238	25.6506	0.995663	26.232	saur
ENST00000388712.7	70.56	7.37762	3.25762	63.1824	0.995642	63.2663	saur
ENST00000462589.1	26.1679	0.58275	5.48878	25.5852	0.995635	26.1673	saur
ENST00000330243.9	26.1679	0.58275	5.48878	25.5852	0.995635	26.1673	saur
transcript4049.chr14.nnic	26.1679	0.58275	5.48878	25.5852	0.995635	26.1673	saur
ENST00000391967.7	33.1772	2.91375	3.50924	30.2635	0.995623	30.4662	saur
ENST00000009530.13	573.825	60.606	3.24308	513.219	0.995579	513.23	saur
ENST00000689035.1	14.5512	137.599	-3.24126	123.048	0.995555	-123.09	saur
ENST00000370481.9	1655.46	175.991	3.23366	1479.47	0.995461	1479.47	saur
ENST00000256458.5	259.044	27.6107	3.2299	231.433	0.995461	231.456	saur
ENST00000652046.1	82.2234	8.68298	3.24329	73.5404	0.995383	73.6119	saur
ENST00000223500.9	98.2886	10.4895	3.22808	87.7991	0.995358	87.8585	saur
transcript20881.chr7.nnic	36.4482	3.4965	3.38186	32.9517	0.995343	33.1248	saur
ENST00000399036.4	29.4389	2.331	3.6587	27.1079	0.995339	27.3537	saur
transcript4924.chr19.nnic	27.2614	1.74825	3.96287	25.5131	0.995339	25.8191	saur
ENST00000644902.1	26.224	1.22378	4.42148	25.0002	0.995318	25.3882	saur
ENST00000395334.6	25.1306	0.2331	6.75235	24.8975	0.995285	25.7969	saur
ENST00000395068.9	378.501	40.7925	3.21392	337.708	0.99523	337.723	saur
transcript18031.chr9.nnic	56.5414	524.475	-3.21349	467.934	0.99523	-467.945	saur
ENST00000238667.9	269.408	29.1375	3.20884	240.271	0.99523	240.292	saur
ENST00000524994.6	0.934569	25.641	-4.77801	24.7064	0.99517	-25.1642	saur
ENST00000278590.8	28.196	2.13287	3.72462	26.0631	0.995157	26.3279	saur
ENST00000353172.6	25.2334	0.58275	5.43631	24.6506	0.995155	25.2429	saur
ENST00000374525.5	259.502	28.1701	3.20351	231.332	0.99513	231.354	saur
ENST00000268638.10	3816.26	414.662	3.20215	3401.6	0.99513	3401.6	saur
transcript8919.chr1.nnic	98.5971	10.6876	3.2056	87.9094	0.995127	87.9678	saur
ENST00000392318.8	25.1212	0.58275	5.42988	24.5385	0.995087	25.1321	saur
transcript5708.chr10.nnic	29.2894	2.40093	3.60871	26.8885	0.995066	27.1296	saur
ENST00000579760.6	25.0745	0.58275	5.4272	24.4917	0.995064	25.0859	saur
ENST00000314332.5	28.9716	2.331	3.63562	26.6406	0.995061	26.8876	saur
transcript7349.chr16.nic	28.9716	2.331	3.63562	26.6406	0.995061	26.8876	saur
ENST00000397279.8	107.475	11.655	3.20499	95.8205	0.995054	95.874	saur
transcript16240.chr4.nnic	208.549	22.8088	3.19272	185.74	0.995028	185.768	saur
ENST00000416240.6	35.7005	3.4965	3.35196	32.204	0.994965	32.378	saur
ENST00000614273.1	399.996	44.289	3.17496	355.707	0.994903	355.721	saur
ENST00000257604.9	169.867	18.9161	3.16672	150.951	0.994896	150.984	saur
transcript23877.chr3.nnic	256.315	28.683	3.15965	227.632	0.994877	227.654	saur
ENST00000560891.6	312.146	34.965	3.15824	277.181	0.994877	277.199	saur
ENST00000375446.5	74.7655	8.1585	3.196	66.607	0.994857	66.6837	saur
transcript4134.chr17.nic	43.6911	4.48718	3.28346	39.2039	0.994857	39.3412	saur
ENST00000346049.10	120.952	13.4382	3.17002	107.514	0.994856	107.56	saur
ENST00000354258.5	2543.19	288.461	3.14019	2254.73	0.994831	2254.73	saur
ENST00000569965.5	25.2334	1.1655	4.43631	24.0679	0.994828	24.4733	saur
ENST00000367553.6	105.214	11.655	3.1743	93.5588	0.994819	93.6126	saur
ENST00000400335.9	24.6072	0.58275	5.40006	24.0245	0.99481	24.6239	saur
ENST00000372330.3	28.5044	2.331	3.61216	26.1734	0.994803	26.4214	saur
transcript23257.chr6.nic	12.9251	114.604	-3.14841	101.679	0.994786	-101.727	saur
ENST00000525807.6	93.5223	10.4895	3.15636	83.0328	0.994748	83.0928	saur
transcript22519.chr2.nnic	397.818	45.4545	3.12961	352.364	0.994671	352.377	saur
ENST00000355295.5	874.504	99.9184	3.12964	774.586	0.994671	774.592	saur
ENST00000341319.8	76.9337	8.54312	3.17078	68.3906	0.994645	68.4641	saur
transcript7991.chr19.nic	1.86914	26.4219	-3.82129	24.5528	0.994645	-24.8483	saur
transcript16692.chr17.nic	57.2424	6.1655	3.21479	51.0769	0.994617	51.1779	saur
ENST00000369168.5	24.2988	0.58275	5.38186	23.716	0.994609	24.319	saur
transcript9583.chr6.nic	24.2988	0.58275	5.38186	23.716	0.994609	24.319	saur
ENST00000393703.9	24.2988	0.58275	5.38186	23.716	0.994609	24.319	saur
transcript5334.chr22.nic	54.4387	5.8275	3.22368	48.6112	0.9946	48.7179	saur
ENST00000585132.5	5152.38	595.944	3.11199	4556.44	0.99448	4556.44	saur
transcript7338.chr14.nnic	28.5044	2.42424	3.55558	26.0801	0.994454	26.3214	saur
transcript13663.chr15.nnic	23.9904	0.58275	5.36344	23.4076	0.994431	24.0142	saur
transcript5705.chr10.nic	40.0369	4.14918	3.27043	35.8878	0.994395	36.0365	saur
ENST00000372050.8	51.1209	5.57109	3.19788	45.5498	0.994242	45.662	saur
ENST00000348208.9	24.2988	1.1655	4.38186	23.1333	0.994231	23.5446	saur
transcript5374.chr11.nic	24.2988	1.1655	4.38186	23.1333	0.994231	23.5446	saur
transcript43885.chr1.nic	34.5791	3.4965	3.30591	31.0826	0.994174	31.2579	saur
transcript8024.chr7.nic	25.6352	1.84149	3.79918	23.7937	0.994144	24.0951	saur
ENST00000595796.5	52.8032	5.8275	3.17967	46.9757	0.994111	47.0831	saur
ENST00000649796.2	1.86914	25.641	-3.77801	23.7719	0.994077	-24.0702	saur
ENST00000298912.9	54.0648	6.11888	3.14335	47.946	0.994077	48.0489	saur
ENST00000590474.7	1.86914	25.641	-3.77801	23.7719	0.994077	-24.0702	saur
ENST00000358771.5	53.6817	6.0606	3.1469	47.6211	0.994073	47.7249	saur
ENST00000398246.8	27.5698	2.331	3.56407	25.2388	0.994054	25.4892	saur
ENST00000474968.5	23.3642	0.58275	5.32528	22.7815	0.994012	23.3956	saur
transcript17406.chr19.nnic	23.3642	0.58275	5.32528	22.7815	0.994012	23.3956	saur
ENST00000398927.1	23.3642	0.58275	5.32528	22.7815	0.994012	23.3956	saur
ENST00000281932.6	1.6355	24.7669	-3.92061	23.1314	0.993958	-23.4613	saur
ENST00000394054.6	25.0745	1.74825	3.84224	23.3262	0.993944	23.6406	saur
transcript18294.chr3.nic	24.1773	1.36364	4.14812	22.8137	0.99392	23.1877	saur
ENST00000382293.7	50.4854	5.71095	3.14406	44.7745	0.993899	44.8847	saur
transcript11726.chr9.nnic	23.6633	1.1655	4.34363	22.4978	0.993797	22.9133	saur
transcript2737.chr13.nnic	23.0278	0.58275	5.30435	22.445	0.993779	23.0633	saur
transcript16488.chr3.nic	133.774	15.9091	3.07188	117.865	0.993755	117.905	saur
ENST00000392621.6	0.934569	23.31	-4.6405	22.3754	0.993741	-22.8516	saur
ENST00000259746.13	22.7474	0.4662	5.60861	22.2812	0.993683	22.9763	saur
ENST00000265440.12	73.1674	8.67132	3.07688	64.4961	0.993652	64.5695	saur
transcript11134.chr9.nnic	22.7941	0.58275	5.28964	22.2114	0.993609	22.8326	saur
ENST00000383788.10	23.3642	1.1655	4.32528	22.1987	0.993572	22.6162	saur
ENST00000279249.3	23.3642	1.1655	4.32528	22.1987	0.993572	22.6162	saur
ENST00000335509.11	1.06541	23.2051	-4.44496	22.1397	0.99355	-22.5815	saur
transcript30482.chr1.nic	49.5789	5.72261	3.11498	43.8563	0.993496	43.9668	saur
transcript26534.chr17.nic	22.6166	0.58275	5.27836	22.0338	0.99348	22.6572	saur
transcript7353.chr11.nic	22.2988	0.291375	6.25795	22.0074	0.993466	22.8799	saur
transcript13715.chr3.nnic	24.7661	1.8648	3.73127	22.9013	0.993452	23.2033	saur
ENST00000284027.5	22.4297	0.58275	5.26639	21.8469	0.99336	22.4727	saur
ENST00000375326.9	22.4297	0.58275	5.26639	21.8469	0.99336	22.4727	saur
transcript124.chr12.nnic	22.4297	0.58275	5.26639	21.8469	0.99336	22.4727	saur
ENST00000317702.10	22.4297	0.58275	5.26639	21.8469	0.99336	22.4727	saur
ENST00000316856.7	42.0556	4.662	3.17328	37.3936	0.993355	37.528	saur
transcript11163.chr12.nic	22.7381	0.920745	4.62616	21.8173	0.993317	22.3024	saur
ENST00000352066.8	246.857	29.6387	3.05812	217.218	0.993285	217.24	saur
ENST00000263045.9	0.467285	22.1445	-5.5665	21.6772	0.993228	-22.3805	saur
ENST00000005178.6	0.467285	22.1445	-5.5665	21.6772	0.993228	-22.3805	saur
transcript7265.chr22.nic	41.2145	4.662	3.14413	36.5525	0.993163	36.6875	saur
ENST00000578517.5	0.934569	22.5291	-4.59135	21.5946	0.993143	-22.0773	saur
transcript16651.chr4.nic	22.2988	0.734265	4.92452	21.5646	0.993115	22.1197	saur
ENST00000359674.8	22.682	1.1655	4.28253	21.5165	0.993038	21.9385	saur
ENST00000275635.11	36.2146	3.88112	3.22203	32.3334	0.993	32.4936	saur
ENST00000439871.1	21.9624	0.58275	5.23601	21.3796	0.992976	22.0115	saur
transcript4875.chr5.nic	21.9624	0.58275	5.23601	21.3796	0.992976	22.0115	saur
ENST00000267328.5	26.1679	2.331	3.48878	23.8369	0.992976	24.0909	saur
transcript17979.chr7.nnic	26.1492	2.331	3.48775	23.8182	0.992958	24.0722	saur
ENST00000684302.1	49.1583	5.8275	3.07649	43.3308	0.992927	43.4399	saur
ENST00000555004.3	3.73828	34.965	-3.22547	31.2267	0.99292	-31.3929	saur
ENST00000690145.1	3.73828	34.965	-3.22547	31.2267	0.99292	-31.3929	saur
ENST00000218032.7	240.652	29.1375	3.046	211.514	0.992917	211.536	saur
ENST00000612661.2	22.4297	1.1655	4.26639	21.2642	0.992835	21.6879	saur
ENST00000256652.8	0.934569	22.1445	-4.5665	21.2099	0.992816	-21.696	saur
ENST00000393203.3	0.934569	22.1445	-4.5665	21.2099	0.992816	-21.696	saur
ENST00000257198.6	0.934569	22.1445	-4.5665	21.2099	0.992816	-21.696	saur
ENST00000627173.1	0.934569	22.1445	-4.5665	21.2099	0.992816	-21.696	saur
ENST00000255432.11	1.40185	22.7273	-4.01902	21.3254	0.99275	-21.7008	saur
ENST00000591762.1	21.682	0.58275	5.21748	21.0993	0.99273	21.7348	saur
ENST00000551603.2	2556.05	311.189	3.03805	2244.86	0.992723	2244.86	saur
transcript3328.chr6.nnic	21.8409	0.757575	4.8495	21.0833	0.992715	21.6339	saur
ENST00000228307.11	4.07472	36.9114	-3.17929	32.8367	0.992703	-32.9902	saur
ENST00000395822.7	40.2799	4.662	3.11104	35.6179	0.99268	35.7535	saur
ENST00000362032.6	21.4951	0.58275	5.20499	20.9123	0.992543	21.5504	saur
ENST00000237623.11	21.4951	0.58275	5.20499	20.9123	0.992543	21.5504	saur
ENST00000446033.1	21.4951	0.58275	5.20499	20.9123	0.992543	21.5504	saur
ENST00000434051.1	21.4951	0.58275	5.20499	20.9123	0.992543	21.5504	saur
transcript8840.chr13.nic	21.4951	0.58275	5.20499	20.9123	0.992543	21.5504	saur
ENST00000396650.7	21.4951	0.58275	5.20499	20.9123	0.992543	21.5504	saur
ENST00000376389.8	335.744	41.0256	3.03276	294.718	0.992536	294.734	saur
ENST00000355622.8	335.071	40.8858	3.0348	294.185	0.992536	294.201	saur
ENST00000258145.8	7674.47	936.701	3.03441	6737.77	0.992536	6737.77	saur
transcript13228.chr9.nic	20.9717	0.104895	7.64336	20.8668	0.99251	22.2226	saur
transcript12945.chr4.nic	21.3923	0.58275	5.19807	20.8095	0.992461	21.4489	saur
ENST00000278937.7	4.67285	40.0116	-3.09805	35.3388	0.992449	-35.4743	saur
ENST00000259030.3	32.7099	3.4965	3.22574	29.2134	0.992386	29.391	saur
transcript23238.chr11.nic	32.7099	3.4965	3.22574	29.2134	0.992386	29.391	saur
transcript47354.chr1.nic	21.2708	0.58275	5.18985	20.688	0.99235	21.3291	saur
ENST00000298910.12	377.678	46.62	3.01814	331.058	0.992343	331.072	saur
ENST00000506191.1	57.9433	6.993	3.05066	50.9503	0.992297	51.0415	saur
ENST00000355841.7	25.467	2.331	3.44961	23.136	0.992287	23.3918	saur
ENST00000320239.11	28.1305	2.84382	3.30623	25.2867	0.992247	25.5019	saur
ENST00000435290.1	0.467285	20.979	-5.4885	20.5117	0.992207	-21.2333	saur
transcript12729.chr7.nnic	34.252	3.79953	3.17229	30.4524	0.992186	30.6172	saur
ENST00000403662.8	47.1397	5.65268	3.05994	41.487	0.992106	41.5997	saur
ENST00000690543.1	5.60742	46.62	-3.05554	41.0126	0.992078	-41.1263	saur
transcript18377.chr7.nic	1.86914	23.31	-3.6405	21.4409	0.992038	-21.7477	saur
ENST00000315144.14	25.2334	2.331	3.43631	22.9024	0.99203	23.1587	saur
ENST00000374293.5	25.2334	2.331	3.43631	22.9024	0.99203	23.1587	saur
ENST00000599921.6	25.2334	2.331	3.43631	22.9024	0.99203	23.1587	saur
ENST00000348721.4	21.4951	1.1655	4.20499	20.3296	0.991976	20.7599	saur
ENST00000358157.3	21.4951	1.1655	4.20499	20.3296	0.991976	20.7599	saur
transcript7074.chr9.nnic	21.4951	1.1655	4.20499	20.3296	0.991976	20.7599	saur
ENST00000520121.6	3.27099	30.8858	-3.23914	27.6148	0.991962	-27.8041	saur
ENST00000368985.8	235.362	29.1375	3.01393	206.224	0.991946	206.246	saur
transcript1226.chr9.nnic	295.146	36.5618	3.01302	258.585	0.991946	258.602	saur
ENST00000395686.8	331.613	41.1771	3.00959	290.436	0.991946	290.452	saur
transcript6852.chr2.nnic	126.868	15.7343	3.01134	111.134	0.991904	111.174	saur
ENST00000475591.5	1.99998	23.6597	-3.56437	21.6597	0.991807	-21.951	saur
transcript18228.chr5.nic	20.411	0.384615	5.72979	20.0264	0.991776	20.8299	saur
ENST00000480308.5	0.934569	20.979	-4.4885	20.0444	0.991774	-20.5408	saur
transcript2053.chr5.nnic	20.5605	0.58275	5.14086	19.9778	0.991741	20.6286	saur
ENST00000397406.5	20.5605	0.58275	5.14086	19.9778	0.991741	20.6286	saur
ENST00000529834.5	20.5605	0.58275	5.14086	19.9778	0.991741	20.6286	saur
ENST00000592554.2	20.5605	0.58275	5.14086	19.9778	0.991741	20.6286	saur
transcript19086.chr19.nic	20.5605	0.58275	5.14086	19.9778	0.991741	20.6286	saur
transcript2529.chr7.nnic	36.9342	4.35897	3.0829	32.5752	0.991697	32.7208	saur
transcript21912.chr19.nnic	31.7754	3.4965	3.18392	28.2789	0.991577	28.4575	saur
transcript28577.chr2.nic	20.3456	0.58275	5.12569	19.7628	0.99153	20.4167	saur
transcript22582.chr2.nic	22.4297	1.74825	3.68142	20.6814	0.991525	21.0065	saur
transcript3052.chr18.nic	20.3175	0.58275	5.1237	19.7348	0.991508	20.3891	saur
ENST00000303562.9	7.94384	64.1025	-3.01247	56.1587	0.991478	-56.2394	saur
transcript16844.chr2.nic	1.71026	22.2144	-3.69921	20.5042	0.991417	-20.8352	saur
transcript38288.chr1.nic	1.86914	22.7273	-3.60398	20.8581	0.991386	-21.1672	saur
ENST00000284648.10	20.8689	1.1655	4.16234	19.7034	0.991386	20.1383	saur
ENST00000582743.6	321.249	40.0583	3.00352	281.191	0.991336	281.207	saur
transcript5096.chr13.nnic	21.3549	1.45688	3.87362	19.898	0.991282	20.2716	saur
ENST00000344924.8	47.3546	5.8275	3.02256	41.5271	0.991167	41.637	saur
transcript2538.chr7.nnic	29.4576	3.19347	3.20544	26.2642	0.99115	26.459	saur
transcript2545.chr7.nnic	29.4576	3.19347	3.20544	26.2642	0.99115	26.459	saur
transcript9703.chr5.nnic	31.8408	3.65967	3.12109	28.1811	0.991108	28.3534	saur
ENST00000421244.6	0.467285	19.8135	-5.40604	19.3462	0.991097	-20.0874	saur
transcript359.chr11.nic	0.467285	19.8135	-5.40604	19.3462	0.991097	-20.0874	saur
ENST00000338561.9	0.467285	19.8135	-5.40604	19.3462	0.991097	-20.0874	saur
transcript9254.chr1.nnic	32.4763	3.78788	3.09993	28.6884	0.991073	28.8554	saur
ENST00000681936.1	20.5979	1.1655	4.14348	19.4324	0.991071	19.8692	saur
ENST00000264424.13	20.5605	1.1655	4.14086	19.395	0.991045	19.8321	saur
ENST00000587470.1	20.5605	1.1655	4.14086	19.395	0.991045	19.8321	saur
transcript27717.chr3.nnic	19.5886	0.39627	5.62738	19.1923	0.990939	20.0003	saur
transcript22333.chr5.nic	30.5698	3.4965	3.12812	27.0733	0.99088	27.2534	saur
ENST00000356082.9	19.7194	0.58275	5.08059	19.1367	0.990878	19.7996	saur
transcript11303.chr20.nnic	21.1213	1.52681	3.79011	19.5945	0.99083	19.9576	saur
ENST00000472155.5	2.93455	27.7389	-3.2407	24.8044	0.99081	-25.0152	saur
ENST00000644903.1	19.626	0.58275	5.07374	19.0432	0.990793	19.7075	saur
ENST00000368604.2	19.626	0.58275	5.07374	19.0432	0.990793	19.7075	saur
transcript19653.chr6.nnic	19.626	0.58275	5.07374	19.0432	0.990793	19.7075	saur
ENST00000529554.5	19.626	0.58275	5.07374	19.0432	0.990793	19.7075	saur
ENST00000370082.1	19.626	0.58275	5.07374	19.0432	0.990793	19.7075	saur
transcript12482.chr7.nic	59.018	7.37762	2.99993	51.6404	0.990732	51.7275	saur
transcript3474.chr21.nnic	24.1773	2.331	3.37463	21.8463	0.990732	22.1054	saur
ENST00000310454.10	57.8125	7.21445	3.00242	50.598	0.990708	50.687	saur
transcript21108.chr12.nnic	19.4577	0.58275	5.06132	18.875	0.990605	19.5418	saur
ENST00000340607.5	19.3923	0.58275	5.05646	18.8096	0.990544	19.4774	saur
ENST00000367466.4	64.6722	8.1585	2.98677	56.5137	0.990518	56.5926	saur
ENST00000310396.10	0.467285	19.2308	-5.36297	18.7635	0.990499	-19.5149	saur
transcript8018.chr7.nic	21.897	1.84149	3.57178	20.0555	0.990487	20.371	saur
transcript14627.chr6.nnic	19.3175	0.58275	5.05089	18.7348	0.990463	19.4037	saur
ENST00000512701.6	385.043	48.951	2.97561	336.091	0.99035	336.105	saur
ENST00000377474.4	827.094	104.895	2.9791	722.199	0.99035	722.205	saur
ENST00000374212.5	133.643	16.8998	2.98331	116.744	0.990318	116.782	saur
transcript2436.chr19.nnic	18.925	0.4662	5.3432	18.4588	0.99016	19.2166	saur
transcript9801.chr8.nnic	19.626	1.1655	4.07374	18.4605	0.990024	18.9046	saur
transcript11647.chr15.nic	19.626	1.1655	4.07374	18.4605	0.990024	18.9046	saur
transcript12767.chr12.nic	18.8783	0.58275	5.01771	18.2955	0.989941	18.9711	saur
ENST00000400181.9	2.80371	26.2238	-3.22547	23.4201	0.989901	-23.6411	saur
transcript4408.chr12.nic	18.7661	0.58275	5.00911	18.1834	0.989772	18.8607	saur
ENST00000366899.4	299.062	38.4615	2.95896	260.601	0.989753	260.617	saur
transcript19061.chr19.nnic	20.6914	1.66667	3.63399	19.0247	0.989736	19.3687	saur
ENST00000304567.10	18.6914	0.58275	5.00335	18.1086	0.989689	18.7871	saur
ENST00000681590.1	18.6914	0.58275	5.00335	18.1086	0.989689	18.7871	saur
ENST00000356897.1	18.6914	0.58275	5.00335	18.1086	0.989689	18.7871	saur
transcript9206.chr22.nic	18.6914	0.58275	5.00335	18.1086	0.989689	18.7871	saur
ENST00000366903.8	23.3642	2.331	3.32528	21.0332	0.989673	21.2945	saur
ENST00000443619.6	23.3642	2.331	3.32528	21.0332	0.989673	21.2945	saur
ENST00000253673.6	1.86914	21.3636	-3.51471	19.4945	0.989671	-19.8088	saur
transcript4476.chr10.nnic	18.0559	0.02331	9.5973	18.0326	0.989586	20.4275	saur
transcript17304.chr12.nic	29.4389	3.4965	3.07374	25.9424	0.989569	26.1239	saur
ENST00000257963.9	268.53	34.7203	2.95123	233.81	0.989501	233.828	saur
transcript4191.chr10.nnic	140.204	18.1119	2.95252	122.092	0.989477	122.128	saur
transcript2655.chr15.nic	0.73831	18.648	-4.65865	17.9097	0.98939	-18.5057	saur
transcript11514.chr11.nnic	19.1587	1.1655	4.03898	17.9932	0.989358	18.4409	saur
transcript4118.chr17.nic	21.6633	1.99301	3.44224	19.6703	0.989355	19.9692	saur
ENST00000426810.5	2.80371	25.7809	-3.20089	22.9772	0.989292	-23.199	saur
transcript9028.chr2.nic	25.6913	2.7972	3.19922	22.8941	0.989233	23.1166	saur
ENST00000380099.4	48.2612	6.11888	2.97952	42.1423	0.98923	42.2475	saur
transcript10172.chr4.nnic	19.0465	1.1655	4.03051	17.881	0.989197	18.3296	saur
transcript9592.chr5.nic	23.0839	2.331	3.30786	20.7529	0.98916	21.0148	saur
ENST00000532393.1	1.86914	20.979	-3.4885	19.1099	0.98912	-19.4257	saur
ENST00000441343.5	1.86914	20.979	-3.4885	19.1099	0.98912	-19.4257	saur
ENST00000449103.5	26.7941	3.11189	3.10605	23.6822	0.98907	23.885	saur
ENST00000296129.6	79.13	10.2914	2.94279	68.8386	0.989063	68.9015	saur
ENST00000472304.2	18.2241	0.58275	4.96683	17.6413	0.989019	18.3272	saur
ENST00000409988.7	29.224	3.4965	3.06317	25.7275	0.988981	25.9092	saur
transcript12090.chr8.nnic	20.8689	1.88811	3.46634	18.9808	0.988925	19.2947	saur
ENST00000369315.5	23.467	2.41259	3.28198	21.0544	0.98891	21.3087	saur
transcript12238.chr6.nnic	19.9437	1.6317	3.61149	18.312	0.988873	18.6647	saur
ENST00000657299.1	17.7568	0.2331	6.25128	17.5237	0.988843	18.6054	saur
ENST00000361717.4	293.455	38.4615	2.93165	254.993	0.988842	255.01	saur
transcript8380.chr4.nnic	273.203	35.9324	2.92661	237.27	0.988842	237.288	saur
ENST00000369534.8	133.569	17.4825	2.9336	116.086	0.988809	116.123	saur
ENST00000659862.2	22.8969	2.331	3.29613	20.5659	0.988779	20.8284	saur
transcript25868.chr2.nic	18.1306	0.6993	4.69637	17.4313	0.988727	18.0529	saur
ENST00000261479.9	54.205	6.993	2.95444	47.212	0.988704	47.3044	saur
ENST00000679507.1	88.7841	11.655	2.92935	77.1291	0.98867	77.1847	saur
transcript5454.chr4.nic	35.1398	4.40559	2.9957	30.7342	0.98867	30.8799	saur
transcript19044.chr7.nic	3.27099	27.3893	-3.06581	24.1183	0.988656	-24.3123	saur
ENST00000376057.8	18.6914	1.1655	4.00335	17.5259	0.988652	17.9773	saur
transcript1536.chr15.nnic	18.6914	1.1655	4.00335	17.5259	0.988652	17.9773	saur
ENST00000586765.1	18.6914	1.1655	4.00335	17.5259	0.988652	17.9773	saur
transcript27714.chr3.nnic	17.6166	0.268065	6.03821	17.3486	0.988626	18.3693	saur
transcript6520.chrX.nnic	24.8408	2.71562	3.19336	22.1252	0.988584	22.3545	saur
ENST00000676765.1	18.5886	1.1655	3.9954	17.4231	0.988513	17.8753	saur
ENST00000264255.8	28.9716	3.4965	3.05066	25.4751	0.988492	25.6572	saur
transcript14001.chr6.nnic	22.7848	2.331	3.28905	20.4538	0.988393	20.7166	saur
ENST00000372811.10	17.7568	0.58275	4.92935	17.1741	0.988315	17.8675	saur
ENST00000513638.5	17.7568	0.58275	4.92935	17.1741	0.988315	17.8675	saur
transcript30642.chr1.nnic	17.7568	0.58275	4.92935	17.1741	0.988315	17.8675	saur
ENST00000339796.9	17.7568	0.58275	4.92935	17.1741	0.988315	17.8675	saur
ENST00000316403.15	17.7568	0.58275	4.92935	17.1741	0.988315	17.8675	saur
ENST00000396367.5	17.7568	0.58275	4.92935	17.1741	0.988315	17.8675	saur
ENST00000544152.5	17.7568	0.58275	4.92935	17.1741	0.988315	17.8675	saur
ENST00000216780.9	18.4577	1.1655	3.9852	17.2922	0.988315	17.7455	saur
ENST00000323374.8	22.5885	2.331	3.27657	20.2575	0.988228	20.5208	saur
ENST00000555702.5	27.495	3.29837	3.05935	24.1967	0.988205	24.3893	saur
ENST00000264914.10	292.987	38.6713	2.9215	254.316	0.988157	254.333	saur
ENST00000356286.10	160.802	21.2121	2.92233	139.59	0.988144	139.62	saur
ENST00000319294.11	2.88782	25.0583	-3.11723	22.1704	0.988071	-22.3885	saur
ENST00000304677.3	0.467285	17.4825	-5.22547	17.0152	0.98804	-17.7995	saur
ENST00000329608.11	53.4293	6.993	2.93365	46.4363	0.988	46.5289	saur
ENST00000520311.5	0.271025	17.2378	-5.991	16.9667	0.987979	-17.9934	saur
transcript13081.chr4.nnic	18.2241	1.1655	3.96683	17.0586	0.987885	17.5138	saur
ENST00000519728.6	581.302	77.5058	2.90691	503.796	0.987863	503.805	saur
ENST00000245414.9	990.643	132.867	2.89838	857.776	0.987828	857.781	saur
transcript12168.chr10.nnic	384.463	51.5734	2.89815	332.89	0.987828	332.902	saur
transcript18069.chr3.nnic	22.3362	2.331	3.26036	20.0052	0.987723	20.2691	saur
transcript3610.chr6.nic	65.3451	8.64801	2.91764	56.6971	0.987715	56.7721	saur
transcript24445.chr2.nnic	20.2241	1.91142	3.40336	18.3127	0.98771	18.6262	saur
ENST00000272849.7	16.9811	0.198135	6.4213	16.783	0.987668	17.9695	saur
ENST00000515443.2	0.934569	17.6806	-4.24173	16.7461	0.987577	-17.2749	saur
ENST00000371897.8	17.2895	0.58275	4.89088	16.7068	0.987563	17.408	saur
transcript14013.chr1.nnic	19.3175	1.67832	3.52482	17.6392	0.987466	17.988	saur
transcript19486.chr2.nnic	17.1961	0.58275	4.88306	16.6133	0.987447	17.3161	saur
transcript9691.chr5.nnic	18.2895	1.32867	3.78296	16.9608	0.987397	17.3776	saur
ENST00000442371.5	16.7288	0.16317	6.67981	16.5656	0.987343	17.8617	saur
transcript10239.chr4.nic	24.7567	2.91375	3.08687	21.843	0.987317	22.06	saur
transcript5787.chr7.nnic	62.8217	8.42657	2.89825	54.3952	0.987317	54.4723	saur
ENST00000296444.7	254.091	34.2424	2.89149	219.848	0.987311	219.867	saur
transcript1212.chr9.nnic	167.979	22.7273	2.88579	145.252	0.987301	145.281	saur
ENST00000502391.6	36.1772	4.662	2.95606	31.5152	0.987266	31.6535	saur
ENST00000409217.5	0.934569	17.4825	-4.22547	16.5479	0.987245	-17.0789	saur
ENST00000526146.5	0.934569	17.4825	-4.22547	16.5479	0.987245	-17.0789	saur
ENST00000284984.8	2.80371	24.0909	-3.10308	21.2872	0.987203	-21.5122	saur
ENST00000376759.8	17.7568	1.1655	3.92935	16.5913	0.98713	17.0503	saur
ENST00000296511.10	564.48	76.923	2.87543	487.557	0.987064	487.565	saur
ENST00000366592.8	167.755	22.7273	2.88386	145.028	0.987054	145.057	saur
ENST00000540124.6	17.0092	0.58275	4.86729	16.4264	0.987047	17.1324	saur
ENST00000324602.12	116.905	15.9324	2.8753	100.973	0.987003	101.014	saur
transcript22464.chr1.nic	404.594	55.1631	2.8747	349.431	0.986965	349.442	saur
ENST00000314446.10	209.147	28.5548	2.87272	180.592	0.986965	180.615	saur
ENST00000679655.1	52.3359	6.993	2.90382	45.3429	0.986923	45.4358	saur
ENST00000422459.2	52.3359	6.993	2.90382	45.3429	0.986923	45.4358	saur
ENST00000476632.2	93.4569	12.8205	2.86585	80.6364	0.986816	80.6873	saur
transcript12093.chr8.nic	5.99993	45.4312	-2.92067	39.4313	0.986795	-39.5393	saur
transcript27061.chr3.nic	16.8222	0.58275	4.85135	16.2395	0.986746	16.9487	saur
ENST00000511921.2	16.8222	0.58275	4.85135	16.2395	0.986746	16.9487	saur
transcript7409.chr12.nic	94.812	13.0186	2.86449	81.7934	0.986536	81.8435	saur
transcript6711.chr18.nnic	28.0371	3.4965	3.00335	24.5406	0.986423	24.7237	saur
ENST00000395124.6	421.958	58.3566	2.85413	363.601	0.986386	363.613	saur
ENST00000342315.8	402.098	55.6527	2.85303	346.446	0.986386	346.457	saur
ENST00000491895.7	510.35	70.8042	2.84958	439.545	0.986386	439.555	saur
transcript12667.chr7.nic	43.9341	5.8275	2.91439	38.1066	0.986376	38.2179	saur
transcript21327.chr14.nnic	43.9248	5.8275	2.91408	38.0973	0.986374	38.2085	saur
ENST00000547178.5	59.8124	8.1585	2.87407	51.6539	0.986362	51.7338	saur
ENST00000427199.3	132.335	18.4149	2.84525	113.92	0.986351	113.956	saur
ENST00000381652.4	481.023	67.2494	2.83851	413.773	0.986339	413.783	saur
ENST00000497571.6	697.656	97.3193	2.84172	600.337	0.986339	600.343	saur
ENST00000380034.8	257.764	35.8858	2.84456	221.878	0.986339	221.896	saur
transcript24450.chr11.nic	0.467285	16.4569	-5.13824	15.9896	0.986329	-16.7949	saur
transcript10239.chr20.nnic	16.112	0.128205	6.97354	15.9838	0.986317	17.4388	saur
transcript2645.chr15.nic	4.0093	31.4685	-2.97249	27.4592	0.98629	-27.6196	saur
ENST00000469224.5	527.097	74.592	2.82098	452.505	0.986273	452.514	saur
ENST00000359156.8	239.334	33.7995	2.82395	205.534	0.986273	205.554	saur
transcript23518.chr2.nnic	21.5699	2.331	3.20999	19.2389	0.986231	19.5048	saur
transcript47366.chr1.nic	16.5232	0.58275	4.82547	15.9404	0.986228	16.6548	saur
ENST00000462083.3	16.5138	0.58275	4.82465	15.9311	0.986209	16.6456	saur
transcript13410.chr2.nnic	35.5136	4.662	2.92935	30.8516	0.986203	30.9904	saur
transcript29045.chr3.nic	6.59806	48.7529	-2.88537	42.1548	0.986197	-42.2535	saur
ENST00000053867.8	844.458	121.55	2.79648	722.908	0.986108	722.913	saur
transcript34131.chr2.nic	1.99998	19.8135	-3.30843	17.8135	0.986042	-18.1182	saur
ENST00000264079.11	82.2421	11.655	2.81893	70.5871	0.98604	70.6434	saur
ENST00000419617.7	185.129	26.8065	2.78787	158.322	0.986024	158.347	saur
ENST00000310455.4	160.746	23.31	2.78576	137.436	0.986017	137.464	saur
ENST00000655314.1	89.1953	12.8205	2.79851	76.3748	0.985934	76.426	saur
transcript9683.chr10.nic	508.097	74.2074	2.77547	433.89	0.985896	433.899	saur
transcript2430.chr11.nic	1486.44	216.76	2.77769	1269.68	0.985896	1269.68	saur
ENST00000358502.10	164.914	23.9627	2.78285	140.951	0.985883	140.979	saur
ENST00000243346.10	77.5692	11.0723	2.80854	66.497	0.985868	66.5563	saur
ENST00000314128.9	918.205	134.464	2.7716	783.741	0.985857	783.746	saur
ENST00000474629.7	1004.44	148.042	2.76231	856.396	0.985828	856.4	saur
transcript3476.chr21.nnic	99.8774	14.5688	2.77728	85.3087	0.985779	85.3539	saur
ENST00000054950.4	96.2606	13.986	2.78296	82.2746	0.985762	82.3217	saur
ENST00000379600.8	102.027	14.9534	2.77041	87.0735	0.98575	87.1176	saur
ENST00000536681.8	111.606	16.6084	2.74843	94.9979	0.985744	95.0376	saur
ENST00000361716.8	16.1961	108.776	-2.74765	92.5801	0.985732	-92.6209	saur
ENST00000360110.9	1475.22	221.445	2.73591	1253.77	0.98573	1253.78	saur
ENST00000369318.8	295.427	44.3706	2.73512	251.056	0.98573	251.071	saur
ENST00000647318.2	212.138	31.8065	2.73761	180.331	0.98573	180.352	saur
ENST00000261712.8	242.988	36.4918	2.73524	206.496	0.98573	206.514	saur
ENST00000282588.7	94.8588	13.986	2.7618	80.8728	0.985683	80.9199	saur
transcript11606.chr9.nic	221.184	33.4149	2.72669	187.77	0.985656	187.789	saur
ENST00000261023.8	164.765	24.8368	2.72985	139.928	0.985643	139.954	saur
transcript14708.chr5.nnic	65.6068	9.40559	2.80225	56.2012	0.98564	56.271	saur
ENST00000574081.6	79.7842	11.655	2.77515	68.1292	0.985637	68.1857	saur
ENST00000400590.8	16.9811	1.1655	3.86491	15.8156	0.985595	16.281	saur
transcript4400.chr10.nnic	17.0185	1.18881	3.83951	15.8297	0.985586	16.2887	saur
ENST00000334696.11	30.6539	3.9627	2.95151	26.6912	0.985577	26.8539	saur
ENST00000258362.7	71.8964	10.4895	2.77697	61.4069	0.98555	61.4697	saur
ENST00000256495.4	758.87	115.385	2.7174	643.486	0.985543	643.491	saur
transcript2449.chr11.nic	428.902	65.2447	2.71671	363.657	0.985543	363.667	saur
ENST00000391749.4	64.4853	9.324	2.78995	55.1613	0.985537	55.2318	saur
ENST00000484476.5	14.9531	99.0676	-2.72797	84.1144	0.985534	-84.1587	saur
ENST00000360954.3	75.2328	11.0723	2.76441	64.1606	0.985523	64.2201	saur
transcript53123.chr1.nnic	96.1578	14.5221	2.72715	81.6357	0.985513	81.6812	saur
ENST00000546200.5	3.79435	29.4522	-2.95645	25.6578	0.985423	-25.8276	saur
transcript3991.chr19.nic	42.579	5.8275	2.86919	36.7515	0.985323	36.8633	saur
ENST00000680125.1	16.8409	1.1655	3.85295	15.6754	0.98532	16.142	saur
transcript15501.chr12.nnic	16.0466	0.58275	4.78324	15.4638	0.985308	16.1867	saur
transcript21642.chr5.nic	1.40185	17.3543	-3.62989	15.9525	0.985212	-16.3602	saur
transcript30465.chr1.nic	59.4106	8.78787	2.75713	50.6227	0.985203	50.6977	saur
transcript9615.chr5.nic	27.5698	3.4965	2.9791	24.0733	0.985191	24.2569	saur
transcript12330.chr9.nic	55.448	8.1585	2.76476	47.2895	0.985037	47.3702	saur
ENST00000370489.5	63.9526	9.67366	2.72487	54.2789	0.985028	54.3473	saur
ENST00000562482.1	0.934569	16.317	-4.12593	15.3824	0.984979	-15.9262	saur
transcript26050.chr17.nic	4.04668	30.8858	-2.93213	26.8391	0.984976	-26.9988	saur
ENST00000396331.5	44.7846	6.21212	2.84984	38.5724	0.984943	38.6776	saur
transcript5864.chr15.nnic	1.95325	19.1725	-3.29509	17.2192	0.98493	-17.5317	saur
transcript4817.chr5.nnic	15.8877	0.58275	4.76889	15.3049	0.984929	16.0307	saur
ENST00000444749.6	15.8877	0.58275	4.76889	15.3049	0.984929	16.0307	saur
ENST00000341590.8	15.8877	0.58275	4.76889	15.3049	0.984929	16.0307	saur
transcript31967.chr1.nic	6.61675	46.3986	-2.80989	39.7818	0.984824	-39.8809	saur
ENST00000513901.1	20.5605	2.331	3.14086	18.2295	0.984678	18.4981	saur
ENST00000480444.1	20.5605	2.331	3.14086	18.2295	0.984678	18.4981	saur
ENST00000606752.1	20.5605	2.331	3.14086	18.2295	0.984678	18.4981	saur
ENST00000426130.6	53.6536	8.14685	2.71936	45.5068	0.984652	45.5879	saur
transcript24641.chr6.nnic	47.663	6.993	2.76889	40.67	0.984617	40.7642	saur
transcript11904.chr5.nnic	35.1865	4.75524	2.88743	30.4313	0.984584	30.568	saur
transcript11130.chr12.nnic	15.7288	0.58275	4.75439	15.146	0.984563	15.8747	saur
ENST00000254436.8	297.847	45.7459	2.70286	252.101	0.984525	252.116	saur
ENST00000605039.5	59.7377	389.044	-2.70322	329.306	0.984525	-329.318	saur
ENST00000683458.1	20.5792	2.35431	3.12781	18.2249	0.984506	18.4914	saur
ENST00000382159.8	1.86914	18.648	-3.31858	16.7789	0.984501	-17.1039	saur
ENST00000312635.10	60.9806	9.324	2.70933	51.6566	0.984475	51.7276	saur
ENST00000449264.3	46.7285	6.993	2.74032	39.7355	0.984407	39.8298	saur
transcript24757.chr1.nnic	34.4669	4.662	2.88619	29.8049	0.984391	29.9443	saur
transcript7920.chr1.nic	0.560742	15.5944	-4.79755	15.0337	0.98433	-15.7806	saur
ENST00000324266.10	2.33642	20.3963	-3.12593	18.0598	0.984318	-18.3284	saur
transcript11459.chr12.nic	10.1868	66.2004	-2.70014	56.0136	0.984056	-56.0787	saur
ENST00000262971.3	40.1865	5.8275	2.78576	34.359	0.984045	34.4717	saur
ENST00000271277.11	165.419	25.641	2.6896	139.778	0.984037	139.804	saur
ENST00000338965.9	15.4204	0.58275	4.72582	14.8376	0.983995	15.5721	saur
ENST00000335181.10	3528.93	550.116	2.68142	2978.82	0.983986	2978.82	saur
transcript6544.chr15.nic	439.248	68.7645	2.6753	370.483	0.983986	370.493	saur
ENST00000257527.9	26.9436	3.4965	2.94596	23.4471	0.983955	23.6315	saur
ENST00000257770.8	16.8222	107.809	-2.68003	90.9866	0.983892	-91.026	saur
transcript65.chr20.nic	15.0092	0.2331	6.00875	14.7761	0.98388	15.9511	saur
transcript4947.chr19.nnic	16.1961	1.1655	3.79662	15.0306	0.983838	15.5027	saur
transcript12081.chr8.nnic	0.392519	15.1282	-5.26833	14.7357	0.983774	-15.6491	saur
transcript11096.chr9.nic	15.3176	0.58275	4.71617	14.7348	0.98376	15.4712	saur
ENST00000493594.6	39.2519	5.8275	2.75181	33.4244	0.983692	33.5375	saur
ENST00000260402.8	1.67288	17.4825	-3.38551	15.8096	0.983687	-16.1681	saur
ENST00000382199.7	76.0926	11.8881	2.67824	64.2045	0.983682	64.2604	saur
ENST00000478619.1	0.467285	15.1515	-5.01902	14.6842	0.983664	-15.5183	saur
ENST00000532868.6	0.467285	15.1515	-5.01902	14.6842	0.983664	-15.5183	saur
transcript20180.chr6.nnic	17.7568	1.74825	3.34439	16.0086	0.983624	16.3542	saur
transcript20245.chr17.nic	20.6914	2.47086	3.06594	18.2205	0.983621	18.4767	saur
ENST00000549336.6	39.6912	5.99067	2.72803	33.7005	0.983567	33.8107	saur
transcript3713.chr20.nnic	1.04672	15.8158	-3.91743	14.7691	0.983567	-15.2798	saur
transcript7233.chr22.nnic	40.0743	6.08391	2.71961	33.9904	0.983492	34.099	saur
transcript8239.chr1.nic	0.934569	15.5711	-4.05842	14.6365	0.983405	-15.1888	saur
transcript9668.chr9.nnic	48.0836	7.38927	2.70204	40.6943	0.98329	40.7839	saur
transcript7469.chr3.nnic	15.5793	0.967366	4.00942	14.6119	0.98328	15.152	saur
ENST00000218758.9	19.9344	2.331	3.09624	17.6034	0.983273	17.8736	saur
ENST00000289902.2	38.3173	5.8275	2.71705	32.4898	0.983259	32.6032	saur
transcript11725.chr9.nnic	19.925	2.331	3.09556	17.594	0.983249	17.8643	saur
ENST00000357166.11	33.6445	4.662	2.85135	28.9825	0.983238	29.1224	saur
transcript27720.chr3.nnic	14.9157	0.39627	5.23421	14.5195	0.983237	15.4341	saur
ENST00000236937.13	5.60742	37.296	-2.73361	31.6886	0.983202	-31.8063	saur
ENST00000646219.1	15.8877	1.1655	3.76889	14.7222	0.983191	15.1969	saur
transcript2410.chr7.nnic	15.8877	1.1655	3.76889	14.7222	0.983191	15.1969	saur
transcript1412.chr9.nic	15.8877	1.1655	3.76889	14.7222	0.983191	15.1969	saur
ENST00000267842.10	15.8877	1.1655	3.76889	14.7222	0.983191	15.1969	saur
transcript7417.chr22.nnic	15.0839	0.58275	4.69399	14.5012	0.983184	15.242	saur
transcript17242.chr4.nic	53.9246	8.37995	2.68593	45.5447	0.983158	45.6238	saur
ENST00000339468.8	6.23358	40.7925	-2.71017	34.5589	0.983113	-34.6651	saur
transcript23848.chr3.nnic	306.997	48.1935	2.67131	258.803	0.983083	258.817	saur
ENST00000355338.6	654.741	102.564	2.6744	552.176	0.983083	552.183	saur
transcript3862.chr12.nic	0.252334	14.6853	-5.8629	14.433	0.98301	-15.5783	saur
transcript2848.chr13.nnic	36.3734	5.53613	2.71594	30.8373	0.982903	30.9567	saur
ENST00000409973.5	14.9531	0.58275	4.68142	14.3704	0.982868	15.1137	saur
ENST00000332780.4	14.9531	0.58275	4.68142	14.3704	0.982868	15.1137	saur
ENST00000508487.3	14.9531	0.58275	4.68142	14.3704	0.982868	15.1137	saur
ENST00000360568.8	14.9531	0.58275	4.68142	14.3704	0.982868	15.1137	saur
ENST00000398665.8	14.9531	0.58275	4.68142	14.3704	0.982868	15.1137	saur
ENST00000348354.7	14.9531	0.58275	4.68142	14.3704	0.982868	15.1137	saur
ENST00000372107.5	14.9531	0.58275	4.68142	14.3704	0.982868	15.1137	saur
transcript25194.chr2.nnic	1.86914	18.0653	-3.27277	16.1961	0.982837	-16.5235	saur
transcript3901.chr8.nic	1.86914	18.0653	-3.27277	16.1961	0.982837	-16.5235	saur
ENST00000645184.1	7.54197	48.4965	-2.68487	40.9545	0.982772	-41.0424	saur
ENST00000426828.5	3.73828	27.972	-2.90354	24.2337	0.982755	-24.4071	saur
ENST00000585968.5	3.73828	27.972	-2.90354	24.2337	0.982755	-24.4071	saur
transcript913.chr17.nic	2.80371	22.4359	-3.0004	19.6322	0.982727	-19.8601	saur
ENST00000299084.9	32.7099	4.662	2.81071	28.0479	0.982706	28.1884	saur
ENST00000222307.9	19.7568	2.331	3.08333	17.4258	0.982696	17.6965	saur
ENST00000259486.10	14.8877	0.58275	4.6751	14.3049	0.98268	15.0495	saur
transcript18654.chr4.nic	33.9903	5.08158	2.74177	28.9087	0.982572	29.0384	saur
ENST00000420510.5	242.988	38.4615	2.6594	204.526	0.982551	204.544	saur
ENST00000471645.5	2.17755	19.0326	-3.1277	16.8551	0.982466	-17.1428	saur
transcript36439.chr1.nic	15.5793	1.1655	3.74061	14.4138	0.982383	14.8912	saur
transcript7157.chr22.nnic	32.8875	4.87179	2.75501	28.0157	0.982383	28.1508	saur
transcript9002.chr22.nic	13.8223	87.5641	-2.66334	73.7418	0.982358	-73.7899	saur
ENST00000340370.10	19.626	2.331	3.07374	17.295	0.98232	17.566	saur
transcript48883.chr1.nic	19.626	2.331	3.07374	17.295	0.98232	17.566	saur
transcript7882.chr6.nic	19.626	2.331	3.07374	17.295	0.98232	17.566	saur
ENST00000354567.7	0.934569	15.1515	-4.01902	14.2169	0.982271	-14.7741	saur
transcript5726.chr1.nic	0.934569	15.1515	-4.01902	14.2169	0.982271	-14.7741	saur
ENST00000305141.5	0.934569	15.1515	-4.01902	14.2169	0.982271	-14.7741	saur
transcript7969.chr3.nnic	0.934569	15.1515	-4.01902	14.2169	0.982271	-14.7741	saur
ENST00000290866.10	0.934569	15.1515	-4.01902	14.2169	0.982271	-14.7741	saur
ENST00000199764.7	0.934569	15.1515	-4.01902	14.2169	0.982271	-14.7741	saur
transcript18774.chr7.nic	40.8687	6.31701	2.69368	34.5517	0.982085	34.6565	saur
transcript2251.chr6.nic	31.7754	4.662	2.76889	27.1134	0.982082	27.2544	saur
ENST00000585407.5	31.7754	4.662	2.76889	27.1134	0.982082	27.2544	saur
transcript4473.chr15.nic	2.55137	20.6643	-3.0178	18.113	0.98204	-18.3626	saur
transcript17029.chr11.nnic	34.4202	5.24475	2.71431	29.1754	0.981995	29.3014	saur
ENST00000253778.13	4.67285	31.4685	-2.75154	26.7957	0.98195	-26.9366	saur
ENST00000369754.7	30.3735	4.37063	2.7969	26.0029	0.981925	26.1529	saur
transcript5586.chr3.nnic	15.4204	1.1655	3.72582	14.2549	0.981913	14.7338	saur
transcript30611.chr1.nnic	58.8779	9.324	2.6587	49.5539	0.981866	49.6251	saur
ENST00000492955.1	26.1679	3.4965	2.90382	22.6714	0.981743	22.8566	saur
ENST00000374459.5	1.24298	15.5361	-3.64375	14.2931	0.981699	-14.7503	saur
transcript11604.chr11.nic	2.57007	20.6876	-3.00889	18.1176	0.981656	-18.3657	saur
ENST00000285379.10	30.8408	4.662	2.72582	26.1788	0.981546	26.3203	saur
ENST00000257626.12	709.974	112.774	2.65433	597.2	0.981501	597.206	saur
ENST00000300870.15	818.056	130.151	2.65201	687.905	0.981501	687.91	saur
ENST00000376512.2	2.80371	22.1445	-2.98154	19.3408	0.981437	-19.5693	saur
transcript5737.chr11.nnic	36.1959	5.65268	2.67882	30.5432	0.98129	30.6604	saur
transcript19890.chr10.nic	30.3828	4.60373	2.72238	25.7791	0.981266	25.9225	saur
ENST00000392571.6	80.373	12.8205	2.64826	67.5524	0.981238	67.6043	saur
transcript32332.chr2.nnic	14.3269	0.58275	4.61971	13.7442	0.981186	14.4998	saur
transcript11129.chr12.nnic	14.3269	0.58275	4.61971	13.7442	0.981186	14.4998	saur
ENST00000297679.10	14.3269	0.58275	4.61971	13.7442	0.981186	14.4998	saur
transcript6319.chr5.nic	15.1867	1.1655	3.70379	14.0212	0.981143	14.5022	saur
ENST00000285018.5	1.86914	17.4825	-3.22547	15.6134	0.981092	-15.9431	saur
transcript22611.chr17.nic	1.86914	17.4825	-3.22547	15.6134	0.981092	-15.9431	saur
transcript5791.chr7.nnic	13.7008	0.034965	8.61413	13.6658	0.98099	16.1542	saur
transcript12570.chr8.nnic	14.2522	0.58275	4.61216	13.6694	0.980988	14.4266	saur
ENST00000534294.5	0.467285	14.1259	-4.91789	13.6586	0.980977	-14.517	saur
transcript12961.chr22.nic	14.1774	0.58275	4.60457	13.5947	0.980776	14.3533	saur
transcript13850.chr7.nic	17.7007	1.98135	3.15925	15.7194	0.980703	16.0337	saur
transcript15043.chr17.nic	33.6445	5.24475	2.68142	28.3997	0.98068	28.526	saur
ENST00000423241.6	26.9343	3.74126	2.84785	23.193	0.980666	23.3672	saur
ENST00000216133.10	0.934569	14.5688	-3.96243	13.6342	0.980664	-14.1983	saur
ENST00000312053.9	14.112	0.58275	4.5979	13.5292	0.980616	14.2892	saur
transcript12011.chr15.nic	0.467285	13.986	-4.90354	13.5187	0.980603	-14.3806	saur
transcript6829.chr9.nic	1.9439	17.5757	-3.17656	15.6318	0.980591	-15.9513	saur
transcript11430.chr16.nnic	19.2147	2.331	3.04319	16.8837	0.980562	17.1558	saur
ENST00000450969.6	14.9531	1.1655	3.68142	13.7876	0.980537	14.2706	saur
ENST00000677090.1	14.9531	1.1655	3.68142	13.7876	0.980537	14.2706	saur
ENST00000250457.9	14.9531	1.1655	3.68142	13.7876	0.980537	14.2706	saur
transcript7548.chr18.nnic	14.9531	1.1655	3.68142	13.7876	0.980537	14.2706	saur
ENST00000504764.5	15.4765	1.36364	3.50455	14.1128	0.980529	14.5415	saur
ENST00000361355.8	0.158877	13.6014	-6.4197	13.4425	0.980365	-14.8968	saur
ENST00000424989.2	14.0185	0.58275	4.58831	13.4358	0.980363	14.1976	saur
transcript8163.chr6.nnic	14.0185	0.58275	4.58831	13.4358	0.980363	14.1976	saur
ENST00000344300.3	14.0185	0.58275	4.58831	13.4358	0.980363	14.1976	saur
transcript46442.chr1.nic	14.4297	0.920745	3.9701	13.509	0.980353	14.0803	saur
transcript22311.chr16.nic	2.17755	18.2634	-3.06818	16.0858	0.980301	-16.3758	saur
ENST00000356289.10	4.67285	30.303	-2.69709	25.6302	0.980181	-25.7717	saur
ENST00000518881.5	81.7748	13.1119	2.64078	68.6629	0.980143	68.7137	saur
ENST00000344417.10	0.934569	14.3706	-3.94268	13.4361	0.980122	-14.0026	saur
transcript16039.chr7.nic	0.0934569	13.4499	-7.16908	13.3564	0.980111	-15.1588	saur
ENST00000301765.10	19.0372	2.331	3.0298	16.7062	0.980111	16.9787	saur
ENST00000360409.7	13.4858	0.13986	6.59132	13.346	0.980082	14.8849	saur
transcript24308.chr2.nic	26.4483	3.8345	2.78607	22.6138	0.979915	22.7848	saur
ENST00000536990.5	2.05605	17.6457	-3.10137	15.5896	0.97991	-15.8951	saur
transcript14990.chr12.nic	1.09345	14.5688	-3.73592	13.4753	0.979892	-13.9836	saur
ENST00000263285.11	10.2803	64.1025	-2.6405	53.8223	0.979868	-53.887	saur
ENST00000361927.9	1.86914	17.0979	-3.19337	15.2288	0.979798	-15.56	saur
transcript4393.chr10.nic	13.2802	0.02331	9.15411	13.2569	0.979769	16.1104	saur
ENST00000411732.4	18.925	2.331	3.02127	16.594	0.979755	16.8668	saur
transcript3450.chr21.nnic	14.6447	1.1655	3.65136	13.4792	0.979576	13.965	saur
ENST00000678132.1	0.233642	13.4033	-5.84214	13.1696	0.979473	-14.4073	saur
ENST00000397043.7	3.73828	25.641	-2.77801	21.9027	0.979287	-22.0782	saur
ENST00000515635.5	3.73828	25.641	-2.77801	21.9027	0.979287	-22.0782	saur
ENST00000289104.8	33.8034	5.33799	2.6628	28.4654	0.979263	28.5897	saur
ENST00000681235.1	136.569	22.0513	2.63069	114.517	0.979261	114.548	saur
ENST00000369503.9	13.3924	0.384615	5.12185	13.0078	0.978948	13.9798	saur
ENST00000609143.7	1.86914	16.7016	-3.15954	14.8325	0.978885	-15.1653	saur
ENST00000412615.7	1335.28	217.04	2.62111	1118.24	0.9788	1118.24	saur
ENST00000379019.7	678.965	110.42	2.62034	568.545	0.9788	568.551	saur
ENST00000373036.5	335.342	54.9883	2.60844	280.354	0.978798	280.366	saur
ENST00000395002.6	0.934569	13.986	-3.90354	13.0514	0.978784	-13.6227	saur
ENST00000219478.11	0.934569	13.986	-3.90354	13.0514	0.978784	-13.6227	saur
transcript10724.chr16.nic	13.5513	0.58275	4.5394	12.9685	0.978774	13.74	saur
transcript3675.chr19.nic	2.07474	17.3776	-3.06623	15.3029	0.978732	-15.607	saur
transcript24566.chr2.nnic	13.0559	0.09324	7.12954	12.9627	0.978725	14.794	saur
transcript1060.chrY.nnic	4.39248	28.1119	-2.67807	23.7194	0.978597	-23.8701	saur
transcript8470.chr1.nic	2.93455	21.9114	-2.90047	18.9769	0.978581	-19.1972	saur
transcript13279.chr22.nic	2.10278	17.5408	-3.06034	15.438	0.978569	-15.7384	saur
ENST00000541118.1	24.2988	3.4965	2.7969	20.8023	0.978563	20.9895	saur
ENST00000507488.6	13.084	0.16317	6.32528	12.9208	0.978558	14.386	saur
transcript12291.chr9.nnic	82.2421	13.4033	2.61729	68.8388	0.97855	68.8886	saur
transcript4271.chr13.nic	16.4671	1.81818	3.17902	14.6489	0.978529	14.9899	saur
ENST00000356005.8	0.467285	13.3566	-4.83711	12.8894	0.978417	-13.7671	saur
ENST00000236826.8	6.54198	40.7925	-2.6405	34.2505	0.978393	-34.3522	saur
ENST00000558770.5	69.831	11.3869	2.61649	58.4441	0.978388	58.5026	saur
ENST00000336824.8	65.6441	10.7343	2.61244	54.9099	0.978299	54.972	saur
transcript22473.chr6.nnic	13.7849	0.874125	3.9791	12.9108	0.978296	13.51	saur
ENST00000228918.9	18.6914	2.331	3.00335	16.3604	0.97827	16.6338	saur
transcript17294.chr11.nic	1.19625	14.3473	-3.58419	13.1511	0.9782	-13.6307	saur
transcript24575.chr2.nic	19.1306	2.42424	2.98028	16.7064	0.977925	16.9701	saur
transcript14868.chr5.nic	3.03735	22.2378	-2.87213	19.2004	0.977925	-19.414	saur
ENST00000300026.4	23.8315	3.4965	2.76889	20.335	0.977908	20.5227	saur
transcript754.chr8.nnic	1.86914	16.317	-3.12593	14.4479	0.977777	-14.7822	saur
transcript9430.chr12.nic	1.86914	16.317	-3.12593	14.4479	0.977777	-14.7822	saur
ENST00000262319.11	1.86914	16.317	-3.12593	14.4479	0.977777	-14.7822	saur
ENST00000640240.1	1.86914	16.317	-3.12593	14.4479	0.977777	-14.7822	saur
ENST00000227471.7	36.4482	5.8275	2.6449	30.6207	0.977711	30.7347	saur
ENST00000529168.2	331.482	54.5105	2.60433	276.972	0.977682	276.984	saur
ENST00000380050.8	160.69	26.4569	2.60256	134.233	0.977668	134.258	saur
ENST00000373087.7	154.98	25.641	2.59555	129.339	0.977666	129.365	saur
transcript13427.chr19.nnic	2.80371	20.979	-2.90354	18.1753	0.977609	-18.4058	saur
transcript12606.chr11.nic	12.7756	0.13986	6.51326	12.6357	0.977482	14.2156	saur
transcript3785.chr2.nic	13.2242	0.58275	4.50415	12.6414	0.977478	13.4199	saur
transcript43856.chr1.nnic	1.35513	14.5105	-3.4206	13.1554	0.977367	-13.5928	saur
ENST00000369816.5	5.60742	34.965	-2.6405	29.3576	0.977358	-29.4761	saur
transcript14064.chr19.nic	3.27099	22.7273	-2.79662	19.4563	0.977323	-19.6562	saur
transcript11611.chr16.nic	13.3924	0.780885	4.10016	12.6115	0.97728	13.2613	saur
transcript23511.chr2.nnic	13.1587	0.58275	4.497	12.576	0.977252	13.3558	saur
transcript3560.chr5.nnic	16.168	1.8648	3.11605	14.3032	0.977214	14.6387	saur
ENST00000264159.11	15.1867	1.55012	3.29237	13.6366	0.977205	14.0285	saur
ENST00000357198.9	14.0185	1.1655	3.58831	12.853	0.977101	13.3445	saur
ENST00000225688.4	14.0185	1.1655	3.58831	12.853	0.977101	13.3445	saur
transcript9922.chr8.nnic	13.112	0.58275	4.49187	12.5293	0.977099	13.3101	saur
transcript24544.chr2.nnic	12.5886	0.09324	7.07696	12.4954	0.977002	14.3603	saur
ENST00000353660.7	12.57	0.06993	7.48985	12.5	0.977002	14.5722	saur
ENST00000434578.6	13.084	0.58275	4.48878	12.5012	0.976998	13.2827	saur
ENST00000680295.1	13.084	0.58275	4.48878	12.5012	0.976998	13.2827	saur
ENST00000260315.8	13.084	0.58275	4.48878	12.5012	0.976998	13.2827	saur
ENST00000356721.3	13.084	0.58275	4.48878	12.5012	0.976998	13.2827	saur
ENST00000411502.7	3.03735	21.5618	-2.82759	18.5244	0.976569	-18.739	saur
transcript5897.chr9.nic	15.654	1.74825	3.16255	13.9058	0.976534	14.2609	saur
transcript18878.chr16.nic	36.0744	5.8275	2.63002	30.2469	0.976513	30.361	saur
transcript6233.chr7.nnic	0.934569	13.4033	-3.84214	12.4687	0.976471	-13.0472	saur
transcript6590.chr9.nic	0.934569	13.4033	-3.84214	12.4687	0.976471	-13.0472	saur
ENST00000359204.5	0.934569	13.4033	-3.84214	12.4687	0.976471	-13.0472	saur
ENST00000369912.2	0.934569	13.4033	-3.84214	12.4687	0.976471	-13.0472	saur
ENST00000394536.4	0.467285	12.8205	-4.77801	12.3532	0.976438	-13.2451	saur
transcript5772.chr14.nnic	0.467285	12.8205	-4.77801	12.3532	0.976438	-13.2451	saur
transcript12100.chr19.nic	0.467285	12.8205	-4.77801	12.3532	0.976438	-13.2451	saur
transcript7900.chr22.nnic	12.8316	0.58275	4.46068	12.2489	0.976108	13.0358	saur
ENST00000240100.7	355.062	59.1492	2.58564	295.912	0.975967	295.924	saur
transcript1729.chrX.nic	4052.29	674.825	2.58615	3377.47	0.975967	3377.47	saur
ENST00000457828.6	14.4111	1.43357	3.3295	12.9775	0.97592	13.3978	saur
transcript11998.chr19.nnic	12.5793	0.384615	5.03149	12.1947	0.975883	13.1919	saur
transcript11856.chr5.nic	12.7756	0.58275	4.45436	12.1928	0.97588	12.981	saur
transcript3050.chr10.nnic	108.756	18.0303	2.5926	90.7255	0.975873	90.7626	saur
transcript18721.chr7.nnic	12.4952	0.314685	5.31132	12.1805	0.975835	13.2881	saur
ENST00000561249.5	13.7101	1.1655	3.55622	12.5446	0.97579	13.039	saur
transcript20235.chr17.nnic	18.8222	2.47086	2.92935	16.3514	0.975765	16.6117	saur
transcript5239.chr19.nnic	2.80371	20.3963	-2.8629	17.5926	0.975631	-17.824	saur
ENST00000375631.5	21.4203	3.20513	2.74053	18.2152	0.975567	18.4202	saur
transcript5978.chr10.nnic	19.2241	2.5641	2.90639	16.66	0.975374	16.9116	saur
transcript45022.chr1.nic	1.86914	15.7343	-3.07346	13.8651	0.975357	-14.2017	saur
transcript38939.chr2.nnic	15.2615	1.74825	3.12591	13.5133	0.975304	13.8701	saur
ENST00000543984.5	12.1494	0.11655	6.70379	12.0328	0.975257	13.7743	saur
transcript30615.chr1.nnic	12.6167	0.58275	4.43631	12.0339	0.975254	12.8256	saur
ENST00000441969.7	12.6167	0.58275	4.43631	12.0339	0.975254	12.8256	saur
transcript5428.chr13.nnic	0.158877	12.1795	-6.2604	12.0206	0.975219	-13.5531	saur
transcript12055.chr22.nic	14.598	1.52681	3.25718	13.0712	0.975163	13.4709	saur
ENST00000375946.8	56.2798	9.324	2.59359	46.9558	0.975155	47.0273	saur
ENST00000344256.10	2.93455	20.5361	-2.80695	17.6016	0.975118	-17.824	saur
ENST00000371173.8	22.5231	3.4965	2.68742	19.0266	0.974843	19.2155	saur
ENST00000276390.7	5439.35	906.958	2.58433	4532.39	0.974802	4532.39	saur
ENST00000681657.1	355.548	59.4405	2.58052	296.107	0.974802	296.118	saur
ENST00000620924.1	187.848	31.4685	2.57759	156.38	0.974797	156.401	saur
transcript12956.chr22.nic	13.7849	1.30536	3.40057	12.4795	0.974755	12.9346	saur
ENST00000280612.9	118.223	19.8135	2.57695	98.4095	0.974734	98.4432	saur
ENST00000273062.7	4.4392	27.6806	-2.6405	23.2414	0.974725	-23.391	saur
transcript26307.chr1.nnic	22.4297	3.4965	2.68142	18.9332	0.97468	19.1221	saur
ENST00000055077.8	22.4297	3.4965	2.68142	18.9332	0.97468	19.1221	saur
ENST00000356709.9	29.4109	4.74359	2.6323	24.6673	0.974454	24.8074	saur
transcript12091.chr12.nnic	5.60742	34.0326	-2.60151	28.4252	0.974386	-28.544	saur
transcript14772.chr15.nic	12.8223	0.897435	3.8367	11.9249	0.974369	12.5269	saur
transcript1345.chr14.nnic	2.80371	19.8135	-2.82108	17.0098	0.974311	-17.2422	saur
ENST00000611074.4	2.80371	19.8135	-2.82108	17.0098	0.974311	-17.2422	saur
transcript211.chr9.nnic	63.3077	10.5594	2.58385	52.7483	0.974249	52.8115	saur
ENST00000585359.1	62.6161	10.4895	2.57759	52.1266	0.974217	52.1903	saur
ENST00000362020.4	13.3176	1.1655	3.51431	12.1521	0.974207	12.6501	saur
transcript9442.chr9.nic	4.85976	29.9184	-2.62208	25.0586	0.97417	-25.1955	saur
transcript18875.chr7.nic	12.383	0.58275	4.40934	11.8003	0.974163	12.5972	saur
transcript43351.chr1.nnic	0.934569	12.8205	-3.77801	11.8859	0.974123	-12.4719	saur
transcript6770.chr10.nnic	0.934569	12.8205	-3.77801	11.8859	0.974123	-12.4719	saur
transcript8669.chr11.nic	0.934569	12.8205	-3.77801	11.8859	0.974123	-12.4719	saur
transcript28130.chr1.nnic	17.7568	2.331	2.92935	15.4258	0.97409	15.7015	saur
ENST00000378495.7	17.7568	2.331	2.92935	15.4258	0.97409	15.7015	saur
transcript3344.chr11.nnic	17.7568	2.331	2.92935	15.4258	0.97409	15.7015	saur
ENST00000442614.5	17.7568	2.331	2.92935	15.4258	0.97409	15.7015	saur
transcript6969.chr4.nnic	58.0181	9.72028	2.57743	48.2978	0.974063	48.3665	saur
ENST00000367278.8	0.467285	12.2378	-4.71089	11.7705	0.974016	-12.6782	saur
transcript351.chr6.nic	0.467285	12.2378	-4.71089	11.7705	0.974016	-12.6782	saur
ENST00000293971.11	3.22426	20.979	-2.7019	17.7547	0.973734	-17.9592	saur
ENST00000597029.5	31.7754	5.24475	2.59896	26.5306	0.973697	26.6576	saur
transcript2080.chr13.nic	0.54205	12.2378	-4.49677	11.6957	0.973663	-12.5304	saur
ENST00000622514.4	13.2615	1.20047	3.46558	12.0611	0.973649	12.5491	saur
transcript8398.chrX.nnic	38.7192	6.44522	2.58675	32.274	0.973635	32.3775	saur
transcript11121.chr7.nnic	12.2709	0.58275	4.39622	11.6881	0.973631	12.4876	saur
ENST00000391828.8	200.484	33.8345	2.56692	166.649	0.973614	166.669	saur
transcript13966.chr1.nnic	19.5325	2.84382	2.77997	16.6887	0.97345	16.9186	saur
transcript13084.chr4.nnic	76.1674	12.8205	2.57072	63.3469	0.973301	63.399	saur
transcript46235.chr1.nnic	36.6351	6.09557	2.58739	30.5395	0.973271	30.649	saur
ENST00000295414.8	13.084	1.1655	3.48878	11.9185	0.97313	12.4186	saur
ENST00000602637.1	13.084	1.1655	3.48878	11.9185	0.97313	12.4186	saur
ENST00000374517.6	13.084	1.1655	3.48878	11.9185	0.97313	12.4186	saur
ENST00000475269.5	13.084	1.1655	3.48878	11.9185	0.97313	12.4186	saur
ENST00000328268.9	13.084	1.1655	3.48878	11.9185	0.97313	12.4186	saur
transcript13884.chr12.nnic	11.7569	0.174825	6.07145	11.5821	0.973101	13.0769	saur
transcript27909.chr2.nnic	2.26166	17.2261	-2.92914	14.9644	0.973082	-15.2484	saur
ENST00000622179.4	21.7568	3.41492	2.67154	18.3419	0.973078	18.5354	saur
transcript43887.chr1.nic	12.1494	0.58275	4.38186	11.5666	0.973056	12.3688	saur
transcript27705.chr2.nic	12.1494	0.58275	4.38186	11.5666	0.973056	12.3688	saur
ENST00000354952.7	12.1494	0.58275	4.38186	11.5666	0.973056	12.3688	saur
ENST00000499077.3	12.1494	0.58275	4.38186	11.5666	0.973056	12.3688	saur
transcript8489.chr4.nnic	12.1494	0.58275	4.38186	11.5666	0.973056	12.3688	saur
ENST00000337752.6	12.1494	0.58275	4.38186	11.5666	0.973056	12.3688	saur
ENST00000354724.8	12.1494	0.58275	4.38186	11.5666	0.973056	12.3688	saur
ENST00000397528.8	12.1494	0.58275	4.38186	11.5666	0.973056	12.3688	saur
ENST00000546338.2	12.1494	0.58275	4.38186	11.5666	0.973056	12.3688	saur
ENST00000264169.6	1.04672	12.8205	-3.61451	11.7738	0.972998	-12.3161	saur
transcript22762.chr1.nnic	12.1307	0.58275	4.37964	11.548	0.972969	12.3506	saur
transcript432.chr17.nic	0.112148	11.655	-6.6994	11.5429	0.972934	-13.3461	saur
transcript13205.chr9.nnic	11.626	0.104895	6.79227	11.5211	0.972847	13.3743	saur
transcript19633.chr6.nnic	12.0653	0.58275	4.37184	11.4825	0.972683	12.2866	saur
transcript7186.chr2.nnic	5.60742	33.7995	-2.59159	28.1921	0.972586	-28.311	saur
transcript1169.chr13.nnic	2.17755	16.7016	-2.93921	14.5241	0.972586	-14.8185	saur
transcript18624.chr19.nic	5.60742	33.7995	-2.59159	28.1921	0.972586	-28.311	saur
ENST00000654868.1	11.6821	0.2331	5.64721	11.449	0.972546	12.766	saur
transcript3025.chr18.nnic	12.0186	0.58275	4.36624	11.4358	0.972494	12.241	saur
ENST00000392610.5	0.467285	11.8881	-4.66907	11.4208	0.972403	-12.3384	saur
transcript22469.chr6.nnic	12.383	0.874125	3.82438	11.5089	0.972398	12.1277	saur
ENST00000457482.7	48.5976	8.1585	2.57451	40.4391	0.972344	40.521	saur
transcript1367.chr12.nnic	11.6821	0.291375	5.32528	11.3907	0.972294	12.5741	saur
ENST00000488769.2	1.86914	15.1515	-3.01902	13.2824	0.972233	-13.6212	saur
transcript3437.chr12.nnic	1.86914	15.1515	-3.01902	13.2824	0.972233	-13.6212	saur
ENST00000336557.9	1.86914	15.1515	-3.01902	13.2824	0.972233	-13.6212	saur
ENST00000618706.1	1.86914	15.1515	-3.01902	13.2824	0.972233	-13.6212	saur
ENST00000573951.1	1.86914	15.1515	-3.01902	13.2824	0.972233	-13.6212	saur
transcript18437.chr2.nic	0.570087	11.9231	-4.38643	11.353	0.972118	-12.1709	saur
ENST00000529555.1	1.03737	12.5641	-3.5983	11.5267	0.971843	-12.0753	saur
ENST00000276914.7	220.119	37.296	2.56119	182.823	0.971786	182.841	saur
ENST00000355371.9	645.301	109.802	2.55507	535.5	0.971786	535.506	saur
ENST00000258062.9	3.73828	23.31	-2.6405	19.5717	0.971744	-19.7491	saur
ENST00000373151.6	2.80371	18.648	-2.73361	15.8443	0.971703	-16.0784	saur
transcript38207.chr1.nic	2.80371	18.648	-2.73361	15.8443	0.971703	-16.0784	saur
transcript1172.chr19.nic	2.80371	18.648	-2.73361	15.8443	0.971703	-16.0784	saur
ENST00000295408.9	17.2895	2.331	2.89088	14.9585	0.971555	15.2353	saur
transcript1527.chr17.nnic	17.2895	2.331	2.89088	14.9585	0.971555	15.2353	saur
transcript8776.chr1.nic	0.467285	11.655	-4.6405	11.1877	0.971365	-12.112	saur
transcript20774.chr6.nic	0.467285	11.655	-4.6405	11.1877	0.971365	-12.112	saur
ENST00000684654.1	0.467285	11.655	-4.6405	11.1877	0.971365	-12.112	saur
ENST00000456256.6	0.467285	11.655	-4.6405	11.1877	0.971365	-12.112	saur
transcript12732.chr15.nic	0.467285	11.655	-4.6405	11.1877	0.971365	-12.112	saur
ENST00000584541.1	0.467285	11.655	-4.6405	11.1877	0.971365	-12.112	saur
transcript19349.chr12.nic	12.7756	1.1655	3.45436	11.6101	0.971357	12.1131	saur
transcript22724.chr1.nnic	11.7569	0.58275	4.33448	11.1741	0.971256	11.9854	saur
transcript16353.chr11.nic	0.934569	12.2378	-3.71089	11.3032	0.971233	-11.8968	saur
ENST00000432735.5	0.934569	12.2378	-3.71089	11.3032	0.971233	-11.8968	saur
ENST00000373578.7	11.4485	0.291375	5.29613	11.1571	0.97121	12.3503	saur
ENST00000382405.8	22.4297	3.58974	2.64346	18.8399	0.970981	19.0245	saur
transcript23140.chr17.nnic	11.6821	0.58275	4.32528	11.0994	0.970875	11.9123	saur
ENST00000265333.8	14.4858	1.74825	3.05066	12.7376	0.97083	13.0978	saur
ENST00000574412.6	17.0559	2.331	2.87125	14.7249	0.970757	15.0022	saur
transcript1513.chr4.nic	2.97193	19.1725	-2.68957	16.2006	0.970743	-16.4223	saur
transcript11560.chr17.nnic	51.42	8.74125	2.55642	42.6787	0.970708	42.7552	saur
transcript14948.chr16.nic	2.88782	18.7529	-2.69906	15.8651	0.970637	-16.093	saur
ENST00000453779.6	50.3079	8.54312	2.55795	41.7647	0.970635	41.843	saur
ENST00000340139.10	12.6167	1.1655	3.43631	11.4512	0.970574	11.9557	saur
transcript12189.chr19.nnic	12.6167	1.1655	3.43631	11.4512	0.970574	11.9557	saur
ENST00000520220.6	329.903	56.5268	2.54504	273.376	0.970544	273.388	saur
ENST00000378588.5	2386.3	408.333	2.54696	1977.97	0.970544	1977.97	saur
ENST00000264433.11	15.0746	1.89977	2.98823	13.1748	0.970494	13.5095	saur
transcript24442.chr11.nic	1.86914	14.9068	-2.99552	13.0376	0.970461	-13.3773	saur
transcript18648.chr19.nic	2.4953	17.4825	-2.80863	14.9872	0.970438	-15.2481	saur
transcript2008.chr22.nnic	2.4953	17.4825	-2.80863	14.9872	0.970438	-15.2481	saur
ENST00000415095.5	28.0371	4.662	2.58831	23.3751	0.970384	23.5179	saur
ENST00000398104.6	21.8035	3.4965	2.64058	18.307	0.970357	18.4965	saur
ENST00000484638.1	11.2803	0.314685	5.16375	10.9656	0.970327	12.1206	saur
transcript17555.chr11.nic	11.3457	0.39627	4.83951	10.9494	0.970243	11.9712	saur
transcript1120.chr9.nnic	11.5326	0.58275	4.30669	10.9498	0.970235	11.7663	saur
transcript11382.chr16.nnic	11.5326	0.58275	4.30669	10.9498	0.970235	11.7663	saur
transcript22683.chr16.nic	0.0747655	11.014	-7.20275	10.9392	0.97019	-13.0976	saur
transcript8511.chr22.nic	11.5232	0.58275	4.30552	10.9405	0.970181	11.7572	saur
ENST00000619707.5	33.6071	5.66433	2.56879	27.9428	0.970129	28.0606	saur
transcript24576.chr7.nnic	66.2423	11.3636	2.54333	54.8786	0.970042	54.9375	saur
ENST00000392981.7	341.576	58.951	2.53462	282.625	0.969955	282.636	saur
ENST00000442267.3	526.789	91.4918	2.52551	435.297	0.969955	435.304	saur
transcript21422.chr6.nnic	373.519	64.4522	2.53488	309.067	0.969955	309.077	saur
ENST00000311669.12	589.732	101.841	2.53373	487.89	0.969955	487.897	saur
ENST00000242480.4	174.998	30.303	2.52981	144.695	0.969944	144.717	saur
transcript18557.chr17.nic	1.40185	13.2051	-3.23569	11.8033	0.969859	-12.2387	saur
ENST00000258526.9	102.625	17.7972	2.52766	84.8279	0.969838	84.8655	saur
transcript36904.chr1.nnic	11.841	0.874125	3.75981	10.9669	0.969803	11.5935	saur
transcript16638.chr2.nic	0.934569	11.9464	-3.67613	11.0118	0.969762	-11.6092	saur
ENST00000380871.5	16.8222	2.331	2.85135	14.4912	0.96959	14.7691	saur
ENST00000331366.10	16.8222	2.331	2.85135	14.4912	0.96959	14.7691	saur
transcript53141.chr1.nic	50.4667	8.64801	2.54489	41.8187	0.969391	41.8961	saur
ENST00000264790.7	4.67285	27.972	-2.58161	23.2992	0.969163	-23.4418	saur
transcript1886.chr12.nic	0.0747655	10.8158	-7.17656	10.7411	0.969115	-12.918	saur
ENST00000437801.6	0.934569	11.8182	-3.66056	10.8836	0.969085	-11.4827	saur
transcript14801.chr15.nic	12.9438	1.36364	3.24673	11.5801	0.969083	12.0267	saur
transcript17833.chr9.nic	11.3176	0.58275	4.27955	10.7349	0.969038	11.5565	saur
transcript12377.chr20.nnic	11.3083	0.58275	4.27836	10.7255	0.969038	11.5474	saur
ENST00000312316.9	16.5886	2.331	2.83117	14.2576	0.968958	14.536	saur
ENST00000454345.5	1.40185	13.0186	-3.21517	11.6168	0.968718	-12.0535	saur
transcript11498.chr4.nic	165.241	28.7762	2.52162	136.465	0.968682	136.488	saur
ENST00000279488.8	153.269	26.8065	2.51541	126.463	0.968677	126.488	saur
ENST00000512160.5	11.056	0.384615	4.84526	10.6713	0.968649	11.7198	saur
ENST00000395226.6	1.16821	12.2378	-3.38897	11.0695	0.968617	-11.5767	saur
ENST00000262345.5	16.4297	2.331	2.81729	14.0987	0.968456	14.3775	saur
ENST00000621318.4	1.02803	11.8998	-3.53298	10.8717	0.96844	-11.4314	saur
ENST00000265523.9	21.4951	3.4965	2.62002	17.9986	0.968355	18.1883	saur
transcript20576.chr16.nic	21.4951	3.4965	2.62002	17.9986	0.968355	18.1883	saur
ENST00000380539.7	11.2148	0.58275	4.26639	10.6321	0.968337	11.4561	saur
transcript1948.chr8.nic	11.2148	0.58275	4.26639	10.6321	0.968337	11.4561	saur
transcript3211.chr8.nnic	11.2148	0.58275	4.26639	10.6321	0.968337	11.4561	saur
ENST00000480311.5	11.2148	0.58275	4.26639	10.6321	0.968337	11.4561	saur
transcript4379.chr13.nnic	11.2148	0.58275	4.26639	10.6321	0.968337	11.4561	saur
ENST00000580907.5	11.2148	0.58275	4.26639	10.6321	0.968337	11.4561	saur
ENST00000461839.1	11.2148	0.58275	4.26639	10.6321	0.968337	11.4561	saur
transcript7054.chr4.nic	19.3456	3.08858	2.64699	16.257	0.968306	16.4711	saur
transcript11184.chr12.nic	13.8036	1.68998	3.02997	12.1136	0.968191	12.4868	saur
transcript9150.chr9.nnic	0.467285	11.0723	-4.5665	10.605	0.968153	-11.5464	saur
transcript39126.chr1.nic	0.934569	11.655	-3.6405	10.7204	0.96811	-11.3217	saur
transcript49257.chr1.nnic	0.934569	11.655	-3.6405	10.7204	0.96811	-11.3217	saur
ENST00000509048.2	0.934569	11.655	-3.6405	10.7204	0.96811	-11.3217	saur
ENST00000379262.8	0.934569	11.655	-3.6405	10.7204	0.96811	-11.3217	saur
ENST00000455213.6	0.934569	11.655	-3.6405	10.7204	0.96811	-11.3217	saur
ENST00000522817.3	0.934569	11.655	-3.6405	10.7204	0.96811	-11.3217	saur
transcript4070.chr9.nnic	0.934569	11.655	-3.6405	10.7204	0.96811	-11.3217	saur
ENST00000646607.2	0.934569	11.655	-3.6405	10.7204	0.96811	-11.3217	saur
ENST00000590144.1	0.934569	11.655	-3.6405	10.7204	0.96811	-11.3217	saur
ENST00000642449.2	0.934569	11.655	-3.6405	10.7204	0.96811	-11.3217	saur
ENST00000264436.9	12.1494	1.1655	3.38186	10.9839	0.968059	11.4927	saur
ENST00000509688.5	12.1494	1.1655	3.38186	10.9839	0.968059	11.4927	saur
transcript7859.chr6.nic	12.1494	1.1655	3.38186	10.9839	0.968059	11.4927	saur
ENST00000276925.7	12.1494	1.1655	3.38186	10.9839	0.968059	11.4927	saur
transcript5373.chr11.nnic	12.1494	1.1655	3.38186	10.9839	0.968059	11.4927	saur
transcript1199.chr12.nnic	12.1494	1.1655	3.38186	10.9839	0.968059	11.4927	saur
transcript3134.chr12.nnic	12.1494	1.1655	3.38186	10.9839	0.968059	11.4927	saur
transcript7797.chr13.nnic	12.1494	1.1655	3.38186	10.9839	0.968059	11.4927	saur
ENST00000555629.1	12.1494	1.1655	3.38186	10.9839	0.968059	11.4927	saur
ENST00000226253.9	12.1494	1.1655	3.38186	10.9839	0.968059	11.4927	saur
ENST00000562112.5	12.1494	1.1655	3.38186	10.9839	0.968059	11.4927	saur
ENST00000323460.10	41.6818	7.2261	2.52813	34.4557	0.967981	34.5483	saur
transcript13960.chr1.nnic	13.7101	1.67832	3.03015	12.0318	0.967892	12.4075	saur
transcript19940.chr1.nnic	10.7475	0.2331	5.52691	10.5144	0.967631	11.8786	saur
transcript15979.chr19.nnic	2.80371	17.8671	-2.6719	15.0634	0.967508	-15.2985	saur
transcript9583.chrX.nnic	10.6167	0.13986	6.24621	10.4768	0.967452	12.1975	saur
ENST00000319331.4	6.54198	37.8788	-2.53359	31.3368	0.967435	-31.439	saur
ENST00000309951.8	464.014	81.585	2.50779	382.429	0.967402	382.437	saur
ENST00000360310.6	378.968	66.4335	2.51209	312.534	0.967402	312.544	saur
transcript6251.chr14.nnic	10.7475	0.291375	5.20499	10.4562	0.967381	11.68	saur
transcript6252.chr14.nnic	10.7475	0.291375	5.20499	10.4562	0.967381	11.68	saur
ENST00000406785.6	106.541	18.648	2.51431	87.8929	0.967299	87.9288	saur
transcript9024.chr22.nic	18.4951	105.047	-2.50581	86.5514	0.96729	-86.5877	saur
ENST00000333493.9	101.56	17.8671	2.50695	83.6925	0.967278	83.7301	saur
transcript38180.chr2.nic	1.59811	13.3217	-3.05933	11.7236	0.967151	-12.1162	saur
ENST00000265026.8	11.9905	1.1655	3.36287	10.825	0.967143	11.3353	saur
ENST00000361687.8	13.1214	1.55012	3.08147	11.5712	0.967132	11.9745	saur
transcript7547.chr19.nic	2.26166	15.8974	-2.81334	13.6358	0.967129	-13.923	saur
transcript23084.chr7.nnic	0.467285	10.8741	-4.54045	10.4068	0.967019	-11.3542	saur
transcript6255.chr5.nic	1.93456	14.7319	-2.92887	12.7974	0.966993	-13.1282	saur
transcript3892.chr22.nic	11.2148	64.1025	-2.51497	52.8877	0.966854	-52.9475	saur
ENST00000428161.6	5.60742	32.634	-2.54097	27.0266	0.966741	-27.1458	saur
transcript24196.chr7.nnic	0.373828	10.7226	-4.84214	10.3488	0.966661	-11.4256	saur
ENST00000366497.6	15.8877	2.331	2.76889	13.5567	0.966642	13.8366	saur
ENST00000502366.5	15.8877	2.331	2.76889	13.5567	0.966642	13.8366	saur
ENST00000567845.5	53.2704	9.324	2.51431	43.9464	0.966423	44.0183	saur
ENST00000263390.8	1.86914	14.3706	-2.94268	12.5015	0.966407	-12.8431	saur
transcript1198.chr4.nic	1.16821	11.8531	-3.3429	10.6849	0.966151	-11.1957	saur
transcript24341.chr7.nic	2.33642	15.7343	-2.75154	13.3978	0.966146	-13.6775	saur
ENST00000643579.2	865.056	153.065	2.49865	711.991	0.96611	711.995	saur
ENST00000417750.5	0.233642	10.4895	-5.4885	10.2559	0.966108	-11.6321	saur
ENST00000262288.8	125.232	22.1445	2.49959	103.088	0.966056	103.118	saur
transcript13743.chr4.nic	10.8223	0.58275	4.21499	10.2396	0.966003	11.0732	saur
ENST00000373177.3	11.8223	1.1655	3.34249	10.6568	0.965981	11.1687	saur
transcript3725.chr1.nnic	11.7756	1.1655	3.33678	10.6101	0.965647	11.1224	saur
transcript5655.chr5.nic	12.2802	1.32867	3.20828	10.9516	0.96564	11.4118	saur
transcript14507.chr5.nic	1.40185	12.4359	-3.1491	11.034	0.965598	-11.4746	saur
transcript19176.chr2.nnic	10.7475	0.58275	4.20499	10.1648	0.96553	11.0002	saur
transcript8178.chr10.nnic	10.7475	0.58275	4.20499	10.1648	0.96553	11.0002	saur
transcript967.chr19.nnic	10.7475	0.58275	4.20499	10.1648	0.96553	11.0002	saur
ENST00000336119.8	225.717	40.2098	2.4889	185.507	0.965395	185.524	saur
ENST00000370466.4	928.569	165.116	2.49153	763.453	0.965395	763.457	saur
transcript1389.chr2.nic	1.86914	14.2191	-2.92739	12.35	0.965381	-12.6922	saur
transcript1036.chr16.nic	1.86914	14.2191	-2.92739	12.35	0.965381	-12.6922	saur
ENST00000511577.5	148.811	26.5268	2.48796	122.285	0.96537	122.31	saur
ENST00000373049.8	19.2521	3.14685	2.61304	16.1053	0.965362	16.3159	saur
transcript1483.chr3.nnic	10.5232	0.407925	4.68913	10.1153	0.965271	11.1493	saur
transcript21528.chr3.nic	16.7101	2.62238	2.67177	14.0877	0.965252	14.3388	saur
ENST00000646511.1	15.0185	2.08625	2.84776	12.9323	0.965073	13.2421	saur
ENST00000395097.7	74.6534	13.2634	2.49276	61.39	0.965049	61.4406	saur
transcript24467.chr2.nic	10.8784	0.74592	3.8663	10.1325	0.965035	10.8451	saur
transcript13814.chr9.nic	3.11212	19.0326	-2.61251	15.9205	0.965009	-16.1334	saur
ENST00000216341.9	71.9618	12.8205	2.48878	59.1413	0.965007	59.1937	saur
ENST00000319248.13	15.4204	2.331	2.72582	13.0894	0.964962	13.3702	saur
transcript21611.chr12.nic	2.33642	15.4429	-2.72457	13.1065	0.964913	-13.3867	saur
ENST00000370315.4	10.6354	0.58275	4.18985	10.0526	0.964864	10.8908	saur
ENST00000318430.10	6.54198	37.296	-2.51122	30.754	0.964739	-30.8564	saur
ENST00000392045.8	60.2049	10.6876	2.49394	49.5173	0.964704	49.5801	saur
transcript36720.chr1.nic	0.467285	10.4895	-4.4885	10.0222	0.964703	-10.9814	saur
ENST00000457336.1	0.467285	10.4895	-4.4885	10.0222	0.964703	-10.9814	saur
transcript39064.chr2.nic	0.467285	10.4895	-4.4885	10.0222	0.964703	-10.9814	saur
transcript24562.chr11.nic	0.467285	10.4895	-4.4885	10.0222	0.964703	-10.9814	saur
ENST00000427111.4	0.467285	10.4895	-4.4885	10.0222	0.964703	-10.9814	saur
ENST00000557072.2	0.467285	10.4895	-4.4885	10.0222	0.964703	-10.9814	saur
ENST00000275532.8	0.467285	10.4662	-4.48529	9.99891	0.964619	-10.9588	saur
transcript5880.chr14.nnic	57.7844	10.2914	2.48925	47.493	0.964612	47.5582	saur
transcript7600.chr1.nnic	1.16821	11.655	-3.31858	10.4868	0.964539	-10.9994	saur
ENST00000678684.1	10.7475	0.72261	3.89465	10.0249	0.964457	10.7549	saur
ENST00000264400.7	27.1025	4.662	2.5394	22.4405	0.964318	22.5837	saur
transcript7394.chr20.nic	27.1025	4.662	2.5394	22.4405	0.964318	22.5837	saur
ENST00000680898.1	51.149	9.12587	2.48667	42.0231	0.964261	42.0966	saur
transcript9525.chr4.nnic	50.934	9.0909	2.48613	41.8431	0.964249	41.9169	saur
transcript22698.chr1.nnic	10.5139	0.58275	4.17328	9.93115	0.964226	10.7724	saur
ENST00000690588.1	0.934569	11.0723	-3.5665	10.1377	0.964224	-10.7468	saur
transcript12903.chr10.nic	13.8316	1.81818	2.9274	12.0134	0.96413	12.365	saur
transcript36419.chr1.nic	2.80371	17.4825	-2.6405	14.6788	0.964108	-14.9144	saur
transcript670.chr1.nnic	2.80371	17.4825	-2.6405	14.6788	0.964108	-14.9144	saur
ENST00000383694.3	2.80371	17.4825	-2.6405	14.6788	0.964108	-14.9144	saur
transcript4152.chr10.nic	2.80371	17.4825	-2.6405	14.6788	0.964108	-14.9144	saur
ENST00000524594.1	2.80371	17.4825	-2.6405	14.6788	0.964108	-14.9144	saur
transcript2421.chr22.nnic	2.80371	17.4825	-2.6405	14.6788	0.964108	-14.9144	saur
ENST00000317610.11	390.37	70.1398	2.47653	320.23	0.963943	320.239	saur
ENST00000576479.4	51.934	290.373	-2.48315	238.439	0.963943	-238.452	saur
ENST00000393888.1	345.501	61.9347	2.47987	283.566	0.963943	283.577	saur
ENST00000521389.6	149.531	26.8065	2.47979	122.725	0.963918	122.75	saur
transcript2973.chr18.nic	10.4672	0.58275	4.16685	9.88442	0.96391	10.7268	saur
ENST00000620646.4	11.2335	1.0373	3.43691	10.1962	0.963875	10.7599	saur
ENST00000639743.1	15.2615	2.331	2.71088	12.9305	0.963779	13.2116	saur
transcript49236.chr1.nic	3.73828	22.1445	-2.5665	18.4062	0.963706	-18.5843	saur
transcript380.chr5.nnic	84.6252	15.3147	2.46617	69.3106	0.963683	69.3544	saur
transcript1197.chr1.nic	1.86914	13.986	-2.90354	12.1169	0.963537	-12.4599	saur
transcript50361.chr1.nic	1.86914	13.986	-2.90354	12.1169	0.963537	-12.4599	saur
ENST00000282728.10	1.86914	13.986	-2.90354	12.1169	0.963537	-12.4599	saur
ENST00000489000.1	1.86914	13.986	-2.90354	12.1169	0.963537	-12.4599	saur
transcript8805.chr12.nic	9.94382	0.16317	5.92935	9.78065	0.96337	11.4376	saur
transcript12051.chr8.nnic	3.06539	18.648	-2.60488	15.5826	0.963285	-15.7988	saur
ENST00000478399.5	9.97185	0.198135	5.65331	9.77372	0.963271	11.2909	saur
ENST00000456471.3	541.088	98.3449	2.45994	442.743	0.963237	442.749	saur
ENST00000320172.11	139.718	25.3496	2.46248	114.368	0.963203	114.395	saur
ENST00000346798.8	123.288	22.4359	2.45816	100.852	0.963176	100.882	saur
ENST00000547530.7	2.10278	14.5688	-2.79251	12.466	0.963019	-12.7749	saur
transcript13797.chr11.nic	2.14016	14.627	-2.77284	12.4869	0.962929	-12.791	saur
ENST00000366544.5	52.4854	9.4289	2.47675	43.0565	0.962899	43.1277	saur
transcript15567.chr19.nnic	2.08409	14.4988	-2.79845	12.4147	0.962896	-12.7262	saur
ENST00000410068.5	10.2803	0.58275	4.14086	9.69751	0.96275	10.5446	saur
ENST00000341333.10	10.2803	0.58275	4.14086	9.69751	0.96275	10.5446	saur
ENST00000480322.1	10.2803	0.58275	4.14086	9.69751	0.96275	10.5446	saur
transcript1925.chr8.nic	10.2803	0.58275	4.14086	9.69751	0.96275	10.5446	saur
transcript7109.chr10.nic	10.2803	0.58275	4.14086	9.69751	0.96275	10.5446	saur
ENST00000532081.1	10.2803	0.58275	4.14086	9.69751	0.96275	10.5446	saur
ENST00000412812.1	10.2803	0.58275	4.14086	9.69751	0.96275	10.5446	saur
ENST00000539277.6	10.2803	0.58275	4.14086	9.69751	0.96275	10.5446	saur
ENST00000541224.5	10.2803	0.58275	4.14086	9.69751	0.96275	10.5446	saur
transcript16814.chr12.nic	10.2803	0.58275	4.14086	9.69751	0.96275	10.5446	saur
ENST00000569477.5	10.2803	0.58275	4.14086	9.69751	0.96275	10.5446	saur
transcript10324.chr15.nnic	10.2803	0.58275	4.14086	9.69751	0.96275	10.5446	saur
ENST00000395525.7	10.2803	0.58275	4.14086	9.69751	0.96275	10.5446	saur
transcript9330.chr17.nnic	10.2803	0.58275	4.14086	9.69751	0.96275	10.5446	saur
ENST00000336429.6	10.2803	0.58275	4.14086	9.69751	0.96275	10.5446	saur
ENST00000598953.1	10.2803	0.58275	4.14086	9.69751	0.96275	10.5446	saur
transcript2374.chr20.nnic	10.2803	0.58275	4.14086	9.69751	0.96275	10.5446	saur
ENST00000393590.3	15.14	2.331	2.69935	12.809	0.962734	13.0904	saur
ENST00000487841.5	1.24298	11.655	-3.22908	10.412	0.962717	-10.9013	saur
transcript42839.chr1.nnic	64.0928	11.655	2.45921	52.4378	0.962664	52.4954	saur
transcript5775.chr10.nic	24.6166	4.21911	2.54462	20.3974	0.962654	20.5556	saur
transcript13791.chr11.nic	11.4859	63.1585	-2.45912	51.6726	0.962635	-51.7311	saur
transcript7332.chr9.nnic	15.5512	2.4359	2.6745	13.1153	0.962496	13.3853	saur
ENST00000392219.7	0.934569	10.7809	-3.52803	9.84631	0.962457	-10.4593	saur
transcript4722.chr18.nnic	46.2238	8.27505	2.48179	37.9487	0.96245	38.0298	saur
ENST00000336126.6	232.857	42.7622	2.44504	190.095	0.962367	190.111	saur
ENST00000396105.6	424.902	77.9021	2.4474	347	0.962367	347.008	saur
transcript31292.chr1.nnic	1.24298	11.6084	-3.2233	10.3654	0.962353	-10.855	saur
transcript3164.chr1.nnic	14.5232	2.17949	2.7363	12.3437	0.962254	12.6434	saur
ENST00000466559.1	4.67285	26.8065	-2.52021	22.1337	0.962252	-22.2767	saur
transcript48127.chr1.nnic	1.24298	11.5967	-3.22185	10.3538	0.962223	-10.8435	saur
ENST00000676512.1	12.9905	1.65501	2.97255	11.3355	0.962197	11.7188	saur
transcript7219.chr22.nnic	23.953	4.07925	2.55383	19.8738	0.962188	20.0372	saur
ENST00000393110.7	10.1868	0.58275	4.12768	9.60405	0.962092	10.4535	saur
transcript1038.chrY.nnic	0.934569	10.7226	-3.52021	9.78804	0.962042	-10.4018	saur
ENST00000261622.5	76.3263	13.986	2.4482	62.3403	0.96204	62.3883	saur
transcript12091.chr19.nic	1.24298	11.5618	-3.21749	10.3188	0.962016	-10.8088	saur
ENST00000572272.6	12.9999	70.9207	-2.44771	57.9209	0.961951	-57.9726	saur
ENST00000481272.6	9.94382	0.384615	4.69231	9.5592	0.961819	10.6488	saur
ENST00000687164.1	12.383	1.53846	3.00881	10.8446	0.961779	11.2542	saur
transcript23693.chr1.nic	0.934569	10.6876	-3.5155	9.75307	0.961757	-10.3673	saur
transcript3946.chr17.nic	11.4485	62.5408	-2.44964	51.0923	0.961755	-51.151	saur
ENST00000401931.1	14.9531	2.331	2.68142	12.6221	0.961527	12.9038	saur
ENST00000449850.2	14.9531	2.331	2.68142	12.6221	0.961527	12.9038	saur
ENST00000278919.8	14.9531	2.331	2.68142	12.6221	0.961527	12.9038	saur
ENST00000487852.1	14.9531	2.331	2.68142	12.6221	0.961527	12.9038	saur
ENST00000209728.9	14.9531	2.331	2.68142	12.6221	0.961527	12.9038	saur
ENST00000405385.7	14.9531	2.331	2.68142	12.6221	0.961527	12.9038	saur
ENST00000572515.5	14.9531	2.331	2.68142	12.6221	0.961527	12.9038	saur
transcript7309.chr14.nnic	9.81298	0.291375	5.07374	9.5216	0.961518	10.7891	saur
ENST00000326005.10	158.409	29.1375	2.44271	129.272	0.961478	129.295	saur
transcript13859.chr7.nnic	13.9625	1.98135	2.817	11.9811	0.961433	12.3078	saur
ENST00000308979.7	296.184	54.7785	2.43481	241.405	0.961327	241.417	saur
ENST00000397293.6	206.68	38.4615	2.42591	168.218	0.961325	168.236	saur
ENST00000237853.9	292.053	54.5804	2.41977	237.472	0.961318	237.485	saur
ENST00000356205.9	211.904	39.627	2.41886	172.277	0.961317	172.294	saur
ENST00000396705.10	193.456	36.1305	2.42071	157.325	0.961313	157.344	saur
transcript3254.chr1.nnic	11.2148	1.1655	3.26639	10.0493	0.961296	10.5668	saur
ENST00000446327.6	11.2148	1.1655	3.26639	10.0493	0.961296	10.5668	saur
transcript6893.chr2.nnic	11.2148	1.1655	3.26639	10.0493	0.961296	10.5668	saur
ENST00000433878.5	11.2148	1.1655	3.26639	10.0493	0.961296	10.5668	saur
transcript8703.chr4.nic	11.2148	1.1655	3.26639	10.0493	0.961296	10.5668	saur
ENST00000256876.10	11.2148	1.1655	3.26639	10.0493	0.961296	10.5668	saur
transcript1867.chr10.nnic	11.2148	1.1655	3.26639	10.0493	0.961296	10.5668	saur
ENST00000381132.6	11.2148	1.1655	3.26639	10.0493	0.961296	10.5668	saur
ENST00000302326.5	11.2148	1.1655	3.26639	10.0493	0.961296	10.5668	saur
ENST00000372844.8	25.7007	138.112	-2.42596	112.411	0.961287	-112.437	saur
transcript7140.chr22.nnic	37.3734	6.73659	2.47192	30.6368	0.961249	30.7364	saur
transcript6340.chr15.nnic	104.578	19.5454	2.41968	85.0329	0.961202	85.0673	saur
ENST00000422090.2	197.325	37.2144	2.40664	160.111	0.961064	160.129	saur
ENST00000234590.10	1110.24	210.956	2.39586	899.285	0.961059	899.288	saur
ENST00000681901.1	501.499	94.8484	2.40255	406.651	0.961059	406.658	saur
ENST00000263056.6	175.222	33.2634	2.39718	141.959	0.961049	141.979	saur
transcript2202.chr21.nnic	80.644	14.9883	2.42773	65.6556	0.961037	65.7005	saur
ENST00000357164.4	78.7188	14.5688	2.43383	64.15	0.961023	64.1962	saur
ENST00000241453.12	135.494	25.641	2.4017	109.853	0.961016	109.879	saur
ENST00000373150.8	6.54198	36.3636	-2.4747	29.8216	0.96101	-29.9241	saur
ENST00000487273.7	851.14	162.541	2.3886	688.6	0.960927	688.604	saur
transcript9502.chr20.nnic	162.148	30.8858	2.3923	131.262	0.960911	131.284	saur
ENST00000448392.5	11.6541	1.36364	3.0953	10.2904	0.960814	10.7459	saur
ENST00000379251.7	91.5878	17.4825	2.38924	74.1053	0.960739	74.1438	saur
ENST00000584689.6	28.7287	5.09324	2.49584	23.6354	0.960683	23.7668	saur
transcript857.chrX.nic	1.86914	13.6014	-2.86331	11.7323	0.960638	-12.0766	saur
ENST00000313028.12	34.5043	6.21212	2.47362	28.2922	0.960588	28.4001	saur
transcript10844.chr12.nnic	12.5232	66.2587	-2.4035	53.7355	0.960529	-53.7892	saur
ENST00000423034.6	9.94382	53.7879	-2.43541	43.844	0.96051	-43.9116	saur
ENST00000326172.9	518.527	99.6503	2.37947	418.877	0.960478	418.883	saur
ENST00000220325.9	1177.79	226.107	2.38101	951.684	0.960478	951.687	saur
ENST00000264870.8	27.1025	141.026	-2.37946	113.923	0.960443	-113.948	saur
transcript11607.chr20.nic	56.0742	10.4895	2.41839	45.5846	0.960431	45.6488	saur
transcript6791.chr16.nic	1.79437	13.31	-2.89096	11.5156	0.960315	-11.873	saur
ENST00000313285.12	50.4667	9.324	2.43631	41.1427	0.960296	41.2148	saur
transcript12842.chr1.nnic	0.934569	10.4895	-3.4885	9.55494	0.960167	-10.1718	saur
transcript38199.chr1.nic	0.934569	10.4895	-3.4885	9.55494	0.960167	-10.1718	saur
transcript51032.chr1.nic	0.934569	10.4895	-3.4885	9.55494	0.960167	-10.1718	saur
ENST00000481492.1	0.934569	10.4895	-3.4885	9.55494	0.960167	-10.1718	saur
transcript225.chr2.nic	0.934569	10.4895	-3.4885	9.55494	0.960167	-10.1718	saur
ENST00000306026.6	0.934569	10.4895	-3.4885	9.55494	0.960167	-10.1718	saur
ENST00000394288.7	0.934569	10.4895	-3.4885	9.55494	0.960167	-10.1718	saur
transcript8321.chr5.nic	0.934569	10.4895	-3.4885	9.55494	0.960167	-10.1718	saur
ENST00000681094.1	0.934569	10.4895	-3.4885	9.55494	0.960167	-10.1718	saur
transcript15335.chr8.nic	0.934569	10.4895	-3.4885	9.55494	0.960167	-10.1718	saur
ENST00000538227.5	0.934569	10.4895	-3.4885	9.55494	0.960167	-10.1718	saur
transcript21458.chr11.nic	0.934569	10.4895	-3.4885	9.55494	0.960167	-10.1718	saur
ENST00000345363.8	0.934569	10.4895	-3.4885	9.55494	0.960167	-10.1718	saur
ENST00000563413.5	0.934569	10.4895	-3.4885	9.55494	0.960167	-10.1718	saur
ENST00000310045.9	0.934569	10.4895	-3.4885	9.55494	0.960167	-10.1718	saur
transcript13105.chr19.nic	0.934569	10.4895	-3.4885	9.55494	0.960167	-10.1718	saur
ENST00000443968.2	0.934569	10.4895	-3.4885	9.55494	0.960167	-10.1718	saur
ENST00000272519.10	493.892	95.7109	2.36744	398.181	0.959957	398.188	saur
ENST00000392894.8	477.911	93.2983	2.35682	384.612	0.959957	384.62	saur
ENST00000239223.4	428.967	83.3333	2.3639	345.634	0.959957	345.642	saur
ENST00000374897.4	582.265	113.601	2.3577	468.663	0.959957	468.669	saur
ENST00000261401.8	1558.68	300.862	2.37315	1257.82	0.959957	1257.82	saur
ENST00000300289.10	3189.45	617.133	2.36966	2572.32	0.959957	2572.32	saur
ENST00000260777.14	9.99054	0.617715	4.01555	9.37283	0.959941	10.1968	saur
ENST00000227638.8	157.008	30.303	2.3733	126.705	0.959939	126.727	saur
transcript8728.chr13.nnic	156.307	30.1632	2.37352	126.144	0.959937	126.166	saur
transcript12147.chr6.nnic	20.5605	3.4965	2.55589	17.064	0.959932	17.2544	saur
ENST00000509634.5	1.12148	10.9091	-3.28205	9.7876	0.959913	-10.3232	saur
ENST00000395353.5	121.326	23.4615	2.37052	97.8642	0.959889	97.893	saur
transcript20525.chr10.nnic	7.08403	38.5897	-2.44557	31.5057	0.959878	-31.6005	saur
transcript12459.chr9.nic	1.24298	11.2471	-3.17768	10.0041	0.959875	-10.4967	saur
ENST00000644495.1	113.354	22.0746	2.36038	91.2793	0.959863	91.3098	saur
ENST00000672282.1	108.606	20.979	2.37209	87.6273	0.959854	87.6594	saur
ENST00000396394.7	38.3173	6.993	2.45401	31.3243	0.95984	31.4203	saur
transcript16904.chr12.nic	1.00933	10.5827	-3.39024	9.57341	0.959837	-10.156	saur
ENST00000371144.7	49.6443	9.324	2.41261	40.3203	0.959791	40.3924	saur
ENST00000377275.4	602.199	118.368	2.34696	483.831	0.959781	483.836	saur
transcript1124.chr10.nic	9.71952	0.384615	4.6594	9.3349	0.959671	10.4331	saur
ENST00000398844.7	378.687	74.6736	2.34234	304.014	0.959642	304.023	saur
ENST00000395487.6	8.31767	44.6853	-2.42555	36.3676	0.959633	-36.4484	saur
ENST00000352527.6	14.8316	76.8415	-2.37321	62.0098	0.959626	-62.0552	saur
transcript28891.chr3.nic	1.40185	11.655	-3.05554	10.2532	0.959614	-10.6988	saur
transcript13676.chr7.nic	1.02803	10.6061	-3.36694	9.57803	0.959598	-10.1526	saur
transcript14527.chr10.nnic	1.06541	10.6993	-3.32804	9.63389	0.959584	-10.1925	saur
ENST00000394432.8	7.74758	42.1795	-2.44472	34.4319	0.959517	-34.5186	saur
transcript8283.chr1.nnic	13.355	68.683	-2.36257	55.328	0.959471	-55.3784	saur
transcript15060.chr10.nnic	13.8129	2.0979	2.719	11.715	0.959443	12.0264	saur
transcript10004.chr2.nic	1.86914	13.4033	-2.84214	11.5341	0.95939	-11.8791	saur
transcript7626.chr15.nnic	1.86914	13.4033	-2.84214	11.5341	0.95939	-11.8791	saur
transcript9840.chr5.nic	42.5229	7.96037	2.41733	34.5625	0.959355	34.647	saur
transcript53121.chr1.nic	40.8594	7.52913	2.44011	33.3302	0.959346	33.4194	saur
ENST00000649463.1	3.73828	21.5967	-2.53037	17.8584	0.95932	-18.0368	saur
transcript39020.chr2.nic	12.1494	62.3543	-2.3596	50.2049	0.959315	-50.2603	saur
ENST00000499247.3	8.41112	44.289	-2.39658	35.8779	0.959297	-35.9579	saur
ENST00000679185.1	76.4945	15.1515	2.33589	61.343	0.959296	61.3874	saur
transcript9058.chr2.nic	76.0552	15.035	2.33873	61.0203	0.959289	61.0651	saur
transcript21577.chr17.nic	69.9805	13.8228	2.3399	56.1577	0.959174	56.2064	saur
ENST00000218340.4	715.413	142.774	2.32504	572.639	0.959087	572.644	saur
ENST00000307365.4	202.101	40.2098	2.32946	161.891	0.959083	161.908	saur
ENST00000475153.6	23.0184	115.641	-2.32879	92.6225	0.958995	-92.6518	saur
ENST00000264951.8	112.027	22.3426	2.32597	89.6842	0.958988	89.7143	saur
ENST00000342462.5	9.81298	0.58275	4.07374	9.23023	0.95889	10.0892	saur
transcript6767.chr4.nic	9.81298	0.58275	4.07374	9.23023	0.95889	10.0892	saur
ENST00000550107.5	9.81298	0.58275	4.07374	9.23023	0.95889	10.0892	saur
transcript21604.chr12.nic	4.78499	26.8065	-2.48599	22.0215	0.958873	-22.1614	saur
transcript4980.chr11.nic	1.86914	13.2634	-2.827	11.3943	0.958795	-11.7397	saur
ENST00000522684.5	21.1493	3.65967	2.53082	17.4896	0.958783	17.6718	saur
ENST00000412735.5	71.317	14.1375	2.33472	57.1795	0.958654	57.2271	saur
transcript9530.chr19.nic	10.6821	54.1608	-2.34205	43.4787	0.95863	-43.5417	saur
transcript15465.chr8.nic	13.3924	1.94639	2.78254	11.446	0.958609	11.7794	saur
transcript51977.chr1.nnic	10.8877	1.1655	3.22368	9.72223	0.958577	10.2427	saur
ENST00000461019.5	1.86914	13.2051	-2.82065	11.336	0.958527	-11.6816	saur
transcript6787.chr12.nic	1.86914	13.2051	-2.82065	11.336	0.958527	-11.6816	saur
transcript9311.chr12.nic	1.86914	13.2051	-2.82065	11.336	0.958527	-11.6816	saur
ENST00000226004.8	398.753	80.0349	2.31679	318.718	0.958523	318.726	saur
transcript6484.chr16.nnic	9.36438	0.198135	5.56263	9.16625	0.95844	10.7221	saur
ENST00000261303.13	98.5971	19.8135	2.31506	78.7835	0.958358	78.8175	saur
ENST00000565488.6	837.729	168.998	2.30948	668.732	0.958344	668.736	saur
ENST00000429094.7	158.157	786.655	-2.31437	628.497	0.958344	-628.502	saur
ENST00000324262.9	470.556	94.9883	2.30854	375.567	0.958344	375.574	saur
ENST00000348502.10	193.858	38.9977	2.31354	154.86	0.958339	154.877	saur
transcript704.chr20.nnic	9.74756	0.58275	4.06409	9.16481	0.958323	10.0255	saur
transcript20693.chr6.nnic	47.663	9.324	2.35385	38.339	0.958315	38.4112	saur
ENST00000538442.5	58.5695	11.655	2.3292	46.9144	0.958273	46.9722	saur
transcript11326.chrX.nnic	18.2334	3.07692	2.56703	15.1565	0.958242	15.3724	saur
ENST00000441843.5	109.532	22.1445	2.30632	87.387	0.958238	87.4174	saur
ENST00000346192.7	31.8595	5.8275	2.45077	26.032	0.958197	26.1471	saur
transcript8777.chr13.nic	9.50457	0.384615	4.62713	9.11995	0.958123	10.2266	saur
ENST00000310611.8	1.68222	12.5874	-2.90354	10.9052	0.95808	-11.2851	saur
transcript3225.chr7.nic	9.34569	0.2331	5.32528	9.11259	0.958077	10.5545	saur
transcript11471.chr22.nic	15.8036	78.4498	-2.31152	62.6463	0.958023	-62.6889	saur
ENST00000304084.13	18.0933	3.05361	2.56686	15.0396	0.958021	15.2571	saur
transcript18061.chr19.nnic	1.86914	13.1119	-2.81043	11.2427	0.957941	-11.5887	saur
transcript8479.chr16.nnic	2.10278	13.6946	-2.70324	11.5919	0.957842	-11.9029	saur
transcript21763.chr7.nic	270.819	55.1748	2.29525	215.645	0.957819	215.657	saur
ENST00000422447.8	704.394	143.357	2.29677	561.038	0.957819	561.042	saur
ENST00000394997.5	1272.79	257.867	2.3033	1014.92	0.957819	1014.93	saur
transcript6989.chr10.nnic	39.9809	7.71561	2.37346	32.2653	0.957624	32.3524	saur
transcript1016.chrY.nic	1.86914	13.0536	-2.804	11.1845	0.957614	-11.5306	saur
transcript10328.chr7.nic	11.056	55.1631	-2.31888	44.1072	0.957553	-44.1681	saur
ENST00000376730.5	53.177	10.6527	2.31959	42.5243	0.957437	42.5875	saur
transcript7077.chr17.nic	2.99062	17.7156	-2.5665	14.725	0.957419	-14.947	saur
transcript16867.chr8.nic	0.308408	9.324	-4.91804	9.0156	0.957377	-10.2698	saur
transcript29948.chr17.nic	22.196	3.89277	2.51143	18.3032	0.957357	18.4747	saur
transcript50090.chr1.nic	7.94384	40.2098	-2.33964	32.2659	0.95731	-32.3506	saur
transcript14598.chr7.nnic	477.565	97.9021	2.28629	379.663	0.957261	379.67	saur
ENST00000326505.4	299.576	61.7715	2.27791	237.805	0.957259	237.816	saur
transcript10065.chr6.nnic	843.916	173.66	2.28084	670.256	0.957259	670.26	saur
ENST00000281187.10	40.5136	197.96	-2.28873	157.447	0.957256	-157.463	saur
ENST00000308807.12	154.148	31.4685	2.29233	122.679	0.957237	122.701	saur
ENST00000423968.7	23.5231	4.17249	2.4951	19.3506	0.957214	19.5108	saur
ENST00000229239.10	130.84	26.8065	2.28714	104.033	0.957209	104.058	saur
ENST00000394295.6	63.2423	12.8205	2.30244	50.4218	0.957183	50.4743	saur
transcript2289.chr21.nnic	52.0368	10.4895	2.31059	41.5473	0.95717	41.6115	saur
ENST00000359671.5	1.86914	12.9604	-2.79366	11.0912	0.957073	-11.4377	saur
ENST00000677723.1	172.036	35.5478	2.27488	136.488	0.957016	136.507	saur
ENST00000494143.5	1.12148	10.6061	-3.24141	9.48457	0.956995	-10.0232	saur
transcript3396.chr15.nic	1.6355	12.331	-2.91449	10.6955	0.956979	-11.0855	saur
ENST00000380985.10	107.578	22.3077	2.26977	85.2706	0.956911	85.3008	saur
ENST00000235332.6	31.3081	5.8275	2.42558	25.4806	0.956904	25.5958	saur
transcript8968.chr2.nnic	18.5045	3.14685	2.55589	15.3576	0.956875	15.5688	saur
ENST00000266556.8	71.4945	14.5688	2.29496	56.9258	0.956826	56.972	saur
transcript3729.chr8.nnic	35.9342	6.94638	2.37102	28.9878	0.956817	29.0846	saur
ENST00000305988.6	14.0185	68.7645	-2.29433	54.746	0.95676	-54.7941	saur
ENST00000550785.5	2.93455	17.3776	-2.56602	14.4431	0.956708	-14.6692	saur
transcript12153.chr14.nic	14.5793	2.331	2.6449	12.2483	0.956663	12.5306	saur
ENST00000261366.10	1458.2	303.648	2.26372	1154.55	0.956583	1154.55	saur
ENST00000011653.9	65.9058	315.408	-2.25874	249.502	0.956583	-249.512	saur
ENST00000360612.5	186.596	38.8461	2.26408	147.75	0.956572	147.767	saur
ENST00000323482.9	36.3454	174.056	-2.25971	137.71	0.95657	-137.729	saur
transcript15298.chr7.nic	0.934569	10.1049	-3.43461	9.17032	0.956548	-9.79241	saur
ENST00000327367.9	14.4858	69.7319	-2.26718	55.2461	0.956539	-55.2926	saur
ENST00000650739.1	31.0557	5.8275	2.41391	25.2282	0.956527	25.3435	saur
ENST00000370355.3	124.139	25.8391	2.26432	98.2997	0.956515	98.3258	saur
ENST00000635435.2	67.289	13.986	2.26639	53.303	0.956487	53.3511	saur
ENST00000285407.11	710.273	149.184	2.25128	561.089	0.956379	561.093	saur
ENST00000262134.10	322.688	67.9137	2.24837	254.774	0.956379	254.784	saur
ENST00000643777.4	190.418	39.9184	2.25405	150.5	0.956372	150.517	saur
ENST00000489214.5	1.86914	12.8205	-2.77801	10.9514	0.956348	-11.2982	saur
transcript12446.chr4.nic	1.86914	12.8205	-2.77801	10.9514	0.956348	-11.2982	saur
transcript22778.chr6.nic	1.86914	12.8205	-2.77801	10.9514	0.956348	-11.2982	saur
transcript24909.chr6.nic	1.86914	12.8205	-2.77801	10.9514	0.956348	-11.2982	saur
transcript10814.chr10.nic	1.86914	12.8205	-2.77801	10.9514	0.956348	-11.2982	saur
ENST00000390439.2	1.86914	12.8205	-2.77801	10.9514	0.956348	-11.2982	saur
ENST00000345436.8	1.86914	12.8205	-2.77801	10.9514	0.956348	-11.2982	saur
transcript21693.chr16.nic	1.86914	12.8205	-2.77801	10.9514	0.956348	-11.2982	saur
ENST00000475723.5	1.86914	12.8205	-2.77801	10.9514	0.956348	-11.2982	saur
ENST00000579814.1	1.86914	12.8205	-2.77801	10.9514	0.956348	-11.2982	saur
transcript24387.chr17.nic	1.86914	12.8205	-2.77801	10.9514	0.956348	-11.2982	saur
ENST00000596302.5	1.86914	12.8205	-2.77801	10.9514	0.956348	-11.2982	saur
ENST00000377687.6	61.6816	12.8205	2.26639	48.8611	0.956318	48.9136	saur
transcript3187.chr12.nic	32.1959	6.18881	2.37914	26.0071	0.956301	26.1157	saur
ENST00000321764.4	14.4858	2.331	2.63562	12.1548	0.956289	12.4373	saur
ENST00000326165.11	14.4858	2.331	2.63562	12.1548	0.956289	12.4373	saur
transcript49976.chr1.nnic	2.14951	13.7063	-2.67276	11.5568	0.95628	-11.8618	saur
transcript12953.chr10.nic	22.8035	108.45	-2.2497	85.6463	0.956263	-85.6759	saur
transcript21034.chr12.nnic	33.9529	6.60839	2.36116	27.3445	0.956249	27.4463	saur
ENST00000684583.1	0.467285	9.324	-4.31858	8.85672	0.956082	-9.85351	saur
ENST00000339839.9	0.467285	9.324	-4.31858	8.85672	0.956082	-9.85351	saur
ENST00000684820.1	0.467285	9.324	-4.31858	8.85672	0.956082	-9.85351	saur
ENST00000527800.6	0.467285	9.324	-4.31858	8.85672	0.956082	-9.85351	saur
ENST00000678400.1	0.467285	9.324	-4.31858	8.85672	0.956082	-9.85351	saur
transcript4744.chr7.nic	9.44849	0.58275	4.01913	8.86574	0.956068	9.73421	saur
ENST00000681422.1	71.9618	15.1515	2.24777	56.8103	0.955937	56.8548	saur
ENST00000644072.2	70.7749	14.8951	2.2484	55.8798	0.95591	55.925	saur
ENST00000435786.6	25.7007	4.662	2.46278	21.0387	0.955908	21.1823	saur
transcript18991.chr11.nnic	1.14017	10.5361	-3.20802	9.39595	0.955863	-9.92851	saur
ENST00000511982.1	4.67285	25.641	-2.45608	20.9682	0.955831	-21.1115	saur
transcript18330.chr19.nic	4.67285	25.641	-2.45608	20.9682	0.955831	-21.1115	saur
ENST00000200453.6	296.726	62.937	2.23715	233.789	0.955762	233.799	saur
ENST00000408954.8	168.4	35.6643	2.23934	132.736	0.955748	132.755	saur
ENST00000498352.1	50.4667	10.4895	2.26639	39.9772	0.955727	40.0414	saur
ENST00000367467.8	24.3736	4.37063	2.47941	20.0029	0.955706	20.156	saur
ENST00000340852.9	115.887	24.4755	2.2433	91.4111	0.955668	91.4386	saur
ENST00000486554.1	23.3642	110.723	-2.24458	87.3583	0.955654	-87.3872	saur
transcript25442.chr1.nic	0.308408	9.10256	-4.88336	8.79415	0.95563	-10.059	saur
transcript12448.chr8.nnic	31.8408	6.18881	2.36314	25.652	0.955621	25.7606	saur
transcript7871.chr13.nic	7.47655	37.296	-2.31858	29.8195	0.955605	-29.9095	saur
transcript11251.chr9.nic	30.4202	5.8275	2.38408	24.5927	0.955598	24.708	saur
transcript18344.chr9.nic	16.8409	2.83217	2.57199	14.0088	0.955569	14.2429	saur
ENST00000621129.5	12.1494	57.6923	-2.24749	45.5429	0.955489	-45.5983	saur
transcript1047.chr12.nic	286.025	60.944	2.23058	225.081	0.955478	225.092	saur
ENST00000447944.7	225.212	47.9604	2.23137	177.252	0.955477	177.266	saur
ENST00000261233.9	194.559	41.4219	2.23174	153.137	0.955471	153.153	saur
ENST00000302445.8	193.456	41.3753	2.22516	152.081	0.955471	152.097	saur
ENST00000377400.8	36.4482	7.28438	2.32297	29.1638	0.955435	29.2562	saur
ENST00000408968.4	40.1865	8.1585	2.30033	32.028	0.955431	32.1105	saur
transcript4410.chr10.nnic	10.5793	1.18881	3.15366	9.39051	0.955416	9.90592	saur
ENST00000316881.9	120.485	25.5944	2.23495	94.8903	0.955398	94.9166	saur
ENST00000374640.9	9.34569	0.58275	4.00335	8.76294	0.955376	9.6341	saur
ENST00000428760.5	9.34569	0.58275	4.00335	8.76294	0.955376	9.6341	saur
transcript20652.chr3.nnic	9.34569	0.58275	4.00335	8.76294	0.955376	9.6341	saur
transcript3532.chr3.nnic	9.34569	0.58275	4.00335	8.76294	0.955376	9.6341	saur
transcript18882.chr4.nnic	9.34569	0.58275	4.00335	8.76294	0.955376	9.6341	saur
ENST00000402050.7	9.34569	0.58275	4.00335	8.76294	0.955376	9.6341	saur
ENST00000409467.6	9.34569	0.58275	4.00335	8.76294	0.955376	9.6341	saur
ENST00000374429.6	9.34569	0.58275	4.00335	8.76294	0.955376	9.6341	saur
ENST00000380097.8	9.34569	0.58275	4.00335	8.76294	0.955376	9.6341	saur
ENST00000533182.5	9.34569	0.58275	4.00335	8.76294	0.955376	9.6341	saur
ENST00000548629.5	9.34569	0.58275	4.00335	8.76294	0.955376	9.6341	saur
transcript7500.chr12.nnic	9.34569	0.58275	4.00335	8.76294	0.955376	9.6341	saur
transcript7511.chr12.nnic	9.34569	0.58275	4.00335	8.76294	0.955376	9.6341	saur
transcript1648.chr14.nnic	9.34569	0.58275	4.00335	8.76294	0.955376	9.6341	saur
ENST00000571800.5	9.34569	0.58275	4.00335	8.76294	0.955376	9.6341	saur
ENST00000573852.5	9.34569	0.58275	4.00335	8.76294	0.955376	9.6341	saur
transcript24636.chr17.nnic	9.34569	0.58275	4.00335	8.76294	0.955376	9.6341	saur
ENST00000674240.1	9.34569	0.58275	4.00335	8.76294	0.955376	9.6341	saur
transcript3039.chr22.nic	9.34569	0.58275	4.00335	8.76294	0.955376	9.6341	saur
transcript18520.chr3.nnic	5.50461	28.7879	-2.38675	23.2833	0.95528	-23.4053	saur
ENST00000286713.7	3480.62	747.366	2.21946	2733.25	0.95519	2733.25	saur
transcript3558.chr6.nic	171.736	36.8182	2.22171	134.918	0.955177	134.937	saur
ENST00000424347.6	9.18682	44.3823	-2.27235	35.1954	0.955165	-35.2687	saur
ENST00000444639.5	63.261	13.3683	2.2425	49.8927	0.955103	49.9431	saur
ENST00000442011.7	24.5324	114.312	-2.22022	89.7799	0.955092	-89.8073	saur
ENST00000395675.7	0.934569	9.90676	-3.40604	8.97219	0.95501	-9.59694	saur
ENST00000273398.8	1072.84	232.086	2.2087	840.753	0.954976	840.755	saur
transcript5491.chr7.nic	255.745	55.1515	2.21323	200.593	0.954976	200.606	saur
transcript12583.chr22.nnic	12.7756	1.94639	2.71452	10.8292	0.954913	11.1642	saur
ENST00000374859.3	81.3075	17.4825	2.21748	63.825	0.954882	63.8635	saur
transcript1589.chr20.nic	8.23355	40.1515	-2.28587	31.9179	0.954856	-31.9997	saur
ENST00000340384.5	29.9062	5.8275	2.3595	24.0787	0.954807	24.194	saur
ENST00000642556.1	9.41111	0.687645	3.77463	8.72347	0.954803	9.50509	saur
ENST00000337979.9	332.707	72.261	2.20296	260.446	0.954776	260.455	saur
ENST00000381605.9	39.6538	8.1585	2.28108	31.4953	0.954769	31.5778	saur
ENST00000436743.6	144.101	31.3403	2.20099	112.761	0.954739	112.782	saur
ENST00000374490.8	34.5791	6.993	2.30591	27.5861	0.954715	27.6823	saur
transcript2832.chr3.nnic	36.3547	7.37762	2.30092	28.9771	0.954673	29.0683	saur
ENST00000357700.11	4.98125	26.8065	-2.428	21.8253	0.954657	-21.9599	saur
ENST00000393063.6	95.8681	20.8858	2.19853	74.9823	0.954588	75.0146	saur
ENST00000512369.2	757.169	165.967	2.18972	591.202	0.954532	591.206	saur
ENST00000396596.2	418.93	91.958	2.18766	326.972	0.954532	326.979	saur
ENST00000397728.8	203.194	44.5571	2.18913	158.637	0.954527	158.652	saur
ENST00000500692.6	12.3083	1.74825	2.81564	10.56	0.954483	10.929	saur
ENST00000379597.7	83.1767	18.0653	2.20296	65.1114	0.95448	65.1487	saur
transcript31750.chr2.nnic	11.8036	1.56177	2.91797	10.2418	0.954471	10.6494	saur
ENST00000358246.5	123.971	27.1095	2.19313	96.8611	0.954461	96.8859	saur
ENST00000634577.1	49.5322	10.4895	2.23942	39.0427	0.954369	39.1068	saur
ENST00000264245.9	172.643	38.0769	2.1808	134.566	0.954256	134.584	saur
ENST00000355524.8	163.737	36.1305	2.18009	127.606	0.954254	127.625	saur
ENST00000399921.5	84.5037	18.5548	2.18723	65.949	0.95425	65.9852	saur
ENST00000380698.5	1457.77	324.837	2.16598	1132.93	0.954195	1132.93	saur
ENST00000267163.6	1300.56	289.953	2.16524	1010.6	0.954195	1010.6	saur
ENST00000245787.9	928.653	208.135	2.15762	720.518	0.95416	720.522	saur
ENST00000602402.6	508.247	114.021	2.15623	394.226	0.95416	394.232	saur
transcript8521.chr17.nic	10.3831	1.1655	3.15521	9.21756	0.954151	9.74263	saur
ENST00000340258.10	156.699	35.0349	2.16113	121.664	0.954134	121.683	saur
transcript28277.chr17.nic	0.934569	9.79021	-3.38897	8.85564	0.954123	-9.48195	saur
ENST00000319397.6	29.9062	134.033	-2.16407	104.126	0.954108	-104.149	saur
ENST00000261461.7	22.4297	101.34	-2.17573	78.9106	0.954104	-78.9406	saur
ENST00000219235.5	285.67	1271.56	-2.15418	985.891	0.954092	-985.894	saur
ENST00000259339.7	183.176	41.3753	2.14639	141.8	0.95408	141.817	saur
transcript6256.chr14.nnic	8.87841	0.291375	4.92935	8.58703	0.954071	9.90129	saur
transcript6257.chr14.nnic	8.87841	0.291375	4.92935	8.58703	0.954071	9.90129	saur
ENST00000302763.12	1282.54	290.21	2.14383	992.328	0.954042	992.33	saur
ENST00000432237.3	375.22	85.0815	2.14082	290.139	0.954042	290.147	saur
ENST00000323441.10	383.968	86.8298	2.14472	297.138	0.954042	297.146	saur
ENST00000224337.10	49.0649	10.4895	2.22574	38.5754	0.954035	38.6395	saur
ENST00000434277.6	89.7186	19.8135	2.17892	69.9051	0.954028	69.9391	saur
transcript16861.chr2.nic	11.056	51.5501	-2.22115	40.4941	0.953929	-40.555	saur
transcript3558.chr18.nnic	9.06532	0.48951	4.21095	8.57581	0.953925	9.55388	saur
ENST00000298852.8	64.6722	14.2191	2.18531	50.4531	0.953897	50.5004	saur
ENST00000448494.1	3.73828	20.979	-2.4885	17.2407	0.953866	-17.4194	saur
transcript8716.chr9.nic	3.73828	20.979	-2.4885	17.2407	0.953866	-17.4194	saur
ENST00000225275.4	3.73828	20.979	-2.4885	17.2407	0.953866	-17.4194	saur
ENST00000332345.10	63.6348	13.986	2.18583	49.6488	0.953852	49.6969	saur
ENST00000373178.5	73.831	16.317	2.17785	57.514	0.953845	57.5552	saur
ENST00000354420.7	9.14943	0.58275	3.97273	8.56668	0.953788	9.44302	saur
transcript18286.chr10.nic	9.81298	46.1422	-2.23332	36.3292	0.953781	-36.3978	saur
ENST00000329281.6	25.2334	4.662	2.43631	20.5714	0.95376	20.7151	saur
transcript14018.chr5.nic	25.2334	4.662	2.43631	20.5714	0.95376	20.7151	saur
transcript7981.chr7.nic	1.86914	12.4009	-2.73	10.5318	0.953722	-10.8799	saur
ENST00000366641.4	18.2989	80.676	-2.14038	62.3771	0.953715	-62.4138	saur
transcript27357.chr2.nnic	8.64477	0.09324	6.53473	8.55153	0.953696	10.7625	saur
transcript13055.chrX.nnic	9.01859	0.4662	4.27388	8.55239	0.95368	9.56083	saur
transcript7781.chr10.nnic	3.00931	17.4592	-2.53648	14.4499	0.953673	-14.6708	saur
transcript7587.chr6.nnic	47.7752	10.2564	2.21974	37.5188	0.953656	37.5844	saur
transcript19603.chr12.nic	14.1774	64.3007	-2.18124	50.1233	0.953619	-50.1707	saur
transcript16013.chr8.nic	25.3081	4.72028	2.42266	20.5879	0.9536	20.7299	saur
ENST00000645495.2	67.7563	15.1515	2.16089	52.6048	0.953598	52.6491	saur
transcript18483.chr7.nnic	1.24298	10.4895	-3.07708	9.24653	0.953537	-9.74508	saur
ENST00000343958.9	34.2707	6.993	2.29299	27.2776	0.953536	27.3739	saur
ENST00000254977.7	66.9619	15.1515	2.14388	51.8104	0.953445	51.8547	saur
transcript10292.chr7.nnic	0.934569	9.70862	-3.37689	8.77405	0.95339	-9.40146	saur
transcript24216.chr2.nic	15.0653	2.49417	2.59459	12.5711	0.953351	12.836	saur
ENST00000368077.5	10.2803	1.1655	3.14086	9.11476	0.953343	9.64074	saur
ENST00000640233.1	10.2803	1.1655	3.14086	9.11476	0.953343	9.64074	saur
ENST00000641023.2	10.2803	1.1655	3.14086	9.11476	0.953343	9.64074	saur
transcript5608.chr3.nnic	10.2803	1.1655	3.14086	9.11476	0.953343	9.64074	saur
ENST00000333628.4	10.2803	1.1655	3.14086	9.11476	0.953343	9.64074	saur
ENST00000684118.1	10.2803	1.1655	3.14086	9.11476	0.953343	9.64074	saur
ENST00000484928.5	10.2803	1.1655	3.14086	9.11476	0.953343	9.64074	saur
ENST00000493111.7	10.2803	1.1655	3.14086	9.11476	0.953343	9.64074	saur
ENST00000628426.1	10.2803	1.1655	3.14086	9.11476	0.953343	9.64074	saur
ENST00000454394.2	10.2803	1.1655	3.14086	9.11476	0.953343	9.64074	saur
ENST00000409552.4	10.2803	1.1655	3.14086	9.11476	0.953343	9.64074	saur
transcript13635.chr16.nic	40.3921	8.56643	2.23731	31.8257	0.953343	31.9042	saur
transcript6166.chr16.nic	10.2803	1.1655	3.14086	9.11476	0.953343	9.64074	saur
ENST00000328381.10	10.2803	1.1655	3.14086	9.11476	0.953343	9.64074	saur
ENST00000304748.5	10.2803	1.1655	3.14086	9.11476	0.953343	9.64074	saur
ENST00000423624.5	10.2803	1.1655	3.14086	9.11476	0.953343	9.64074	saur
transcript11842.chr15.nic	2.80371	16.5501	-2.56143	13.7464	0.953083	-13.983	saur
ENST00000309755.9	4.98125	25.9324	-2.38017	20.9511	0.953064	-21.0859	saur
ENST00000676938.1	7.47655	35.5478	-2.24931	28.0712	0.952953	-28.1612	saur
transcript8819.chr12.nic	8.63542	0.16317	5.72582	8.47225	0.952943	10.2257	saur
ENST00000310271.6	29.6819	5.99067	2.30879	23.6912	0.952941	23.8035	saur
ENST00000337738.6	15.3269	2.5641	2.57954	12.7628	0.952873	13.0209	saur
transcript33445.chr2.nic	19.7288	3.4965	2.49632	16.2323	0.952866	16.4231	saur
ENST00000354570.8	9.34569	0.780885	3.58112	8.56481	0.952807	9.28334	saur
ENST00000290291.10	51.7097	11.655	2.14949	40.0547	0.952795	40.1123	saur
ENST00000354961.8	9.03728	0.58275	3.95494	8.45453	0.952635	9.33385	saur
transcript14616.chr6.nnic	9.03728	0.58275	3.95494	8.45453	0.952635	9.33385	saur
transcript2504.chr19.nic	2.10278	13.2051	-2.65073	11.1023	0.952633	-11.4144	saur
ENST00000449565.1	28.9716	5.8275	2.31369	23.1441	0.952607	23.2595	saur
ENST00000636843.1	28.9716	5.8275	2.31369	23.1441	0.952607	23.2595	saur
ENST00000299665.3	28.9716	5.8275	2.31369	23.1441	0.952607	23.2595	saur
ENST00000379391.7	47.6817	10.6294	2.16538	37.0524	0.952598	37.1156	saur
ENST00000469796.7	41.5883	9.03263	2.20296	32.5557	0.952513	32.6301	saur
ENST00000232375.8	36.1398	7.66899	2.23648	28.4708	0.952473	28.5585	saur
ENST00000371621.5	557.312	127.04	2.13321	430.272	0.952379	430.277	saur
transcript42850.chr1.nic	42.5229	9.324	2.18922	33.1989	0.952369	33.271	saur
ENST00000545746.5	183.176	41.958	2.12621	141.218	0.952367	141.234	saur
ENST00000375537.8	8.41112	39.0443	-2.21474	30.6331	0.952296	-30.7131	saur
ENST00000460943.6	119.391	27.1911	2.13449	92.2001	0.952285	92.2248	saur
ENST00000064780.7	46.2612	10.4895	2.14086	35.7717	0.952259	35.8357	saur
transcript14399.chr5.nnic	8.15879	37.9254	-2.21674	29.7666	0.952257	-29.849	saur
ENST00000642352.1	46.1677	10.4895	2.13794	35.6782	0.95225	35.7422	saur
transcript438.chr11.nnic	10.5513	1.29371	3.02784	9.25758	0.952223	9.74015	saur
ENST00000643505.1	11.0653	1.43357	2.94836	9.63173	0.952197	10.0729	saur
ENST00000367264.7	41.2519	9.04428	2.18938	32.2076	0.95219	32.2819	saur
transcript6277.chr6.nic	1.86914	12.2378	-2.71089	10.3686	0.952183	-10.7171	saur
ENST00000370053.3	1.86914	12.2378	-2.71089	10.3686	0.952183	-10.7171	saur
transcript8450.chr1.nic	0.13084	8.50815	-6.02297	8.37731	0.952099	-10.3177	saur
transcript17238.chr16.nic	1.40185	10.9557	-2.96627	9.55385	0.952068	-10.0037	saur
transcript14635.chr6.nnic	27.5698	5.53613	2.31614	22.0337	0.952007	22.1551	saur
ENST00000614051.1	19.626	3.4965	2.48878	16.1295	0.952007	16.3203	saur
transcript550.chrX.nnic	19.626	3.4965	2.48878	16.1295	0.952007	16.3203	saur
transcript92.chrY.nic	19.626	3.4965	2.48878	16.1295	0.952007	16.3203	saur
ENST00000267257.11	9.21485	41.655	-2.17646	32.4401	0.951976	-32.5131	saur
ENST00000645319.2	42.8313	9.67366	2.14653	33.1577	0.951927	33.2271	saur
transcript20068.chr2.nic	24.2988	4.662	2.38186	19.6368	0.951892	19.7807	saur
transcript21868.chr11.nnic	71.2142	16.317	2.12579	54.8972	0.95188	54.9383	saur
ENST00000392976.5	1.24298	10.338	-3.05608	9.09501	0.951809	-9.59473	saur
transcript24026.chr3.nnic	66.3544	15.1515	2.13073	51.2029	0.951769	51.2472	saur
ENST00000692112.1	8.64477	0.291375	4.89088	8.35339	0.951755	9.67987	saur
ENST00000371113.9	8.64477	0.291375	4.89088	8.35339	0.951755	9.67987	saur
transcript24270.chr1.nic	1.06541	9.90676	-3.21701	8.84135	0.951741	-9.40843	saur
ENST00000358102.8	7.63543	35.641	-2.22276	28.0056	0.951741	-28.0936	saur
ENST00000677667.1	8.88775	0.53613	4.05116	8.35162	0.95171	9.28232	saur
transcript18515.chr7.nnic	37.3828	8.1585	2.196	29.2243	0.951708	29.3067	saur
transcript5018.chr22.nic	8.41112	38.4615	-2.19305	30.0504	0.951694	-30.1303	saur
transcript11138.chr7.nic	41.2425	9.324	2.14511	31.9185	0.951687	31.9905	saur
ENST00000469141.6	11.3083	1.5035	2.91099	9.80479	0.951685	10.2278	saur
transcript11085.chr9.nnic	8.93448	0.58275	3.93843	8.35173	0.951661	9.23378	saur
transcript13855.chr7.nic	9.28962	0.81585	3.50924	8.47377	0.951626	9.17167	saur
transcript1021.chr15.nic	8.02795	36.8997	-2.20051	28.8718	0.951607	-28.9555	saur
transcript18862.chr16.nic	14.4858	2.40093	2.59298	12.0849	0.951605	12.3599	saur
transcript51024.chr1.nic	4.20556	22.7273	-2.43405	18.5217	0.951569	-18.681	saur
ENST00000666163.1	5.95321	29.0559	-2.28709	23.1027	0.951501	-23.2157	saur
transcript38339.chr1.nnic	11.8971	1.77156	2.74751	10.1255	0.951501	10.4916	saur
transcript15281.chr1.nic	4.7663	24.4755	-2.3604	19.7092	0.951456	-19.85	saur
transcript15447.chr6.nic	8.88775	39.2774	-2.14381	30.3896	0.951306	-30.4651	saur
transcript3636.chrX.nic	4.67285	24.1841	-2.37169	19.5113	0.951264	-19.6549	saur
ENST00000366554.3	2.80371	16.317	-2.54097	13.5133	0.951212	-13.7501	saur
ENST00000409236.6	2.80371	16.317	-2.54097	13.5133	0.951212	-13.7501	saur
transcript2078.chr3.nic	2.80371	16.317	-2.54097	13.5133	0.951212	-13.7501	saur
ENST00000369700.4	2.80371	16.317	-2.54097	13.5133	0.951212	-13.7501	saur
ENST00000450930.2	2.80371	16.317	-2.54097	13.5133	0.951212	-13.7501	saur
ENST00000393958.7	2.80371	16.317	-2.54097	13.5133	0.951212	-13.7501	saur
ENST00000602151.1	2.80371	16.317	-2.54097	13.5133	0.951212	-13.7501	saur
ENST00000558376.5	32.7099	6.993	2.22574	25.7169	0.95117	25.8131	saur
ENST00000558772.5	32.7099	6.993	2.22574	25.7169	0.95117	25.8131	saur
ENST00000368623.7	10.0373	1.1655	3.10635	8.87177	0.951136	9.39988	saur
ENST00000686926.1	24.2988	4.77855	2.34624	19.5202	0.951101	19.6607	saur
transcript20545.chr11.nnic	8.87841	0.58275	3.92935	8.29566	0.951024	9.1792	saur
ENST00000372459.7	8.87841	0.58275	3.92935	8.29566	0.951024	9.1792	saur
ENST00000357668.2	22.5231	4.25408	2.40449	18.269	0.950983	18.4266	saur
transcript12667.chr9.nnic	8.75691	0.4662	4.2314	8.29071	0.950979	9.3081	saur
ENST00000357355.7	27.0558	5.47785	2.30425	21.5779	0.950963	21.7006	saur
ENST00000235932.8	37.2893	8.44988	2.14176	28.8394	0.950864	28.9189	saur
ENST00000612339.4	37.0744	8.3916	2.1434	28.6828	0.950816	28.7627	saur
transcript2263.chr6.nnic	28.1773	5.8275	2.27358	22.3498	0.95076	22.4651	saur
transcript474.chr5.nnic	2.18689	13.4499	-2.62064	11.263	0.950722	-11.5638	saur
transcript4533.chr12.nnic	8.18683	36.317	-2.14927	28.1302	0.950701	-28.2122	saur
ENST00000381323.7	1471.34	339.079	2.11744	1132.26	0.950671	1132.26	saur
ENST00000290246.11	915.345	210.944	2.11746	704.401	0.950671	704.404	saur
ENST00000483967.5	8.41112	0.13986	5.91024	8.27126	0.95067	10.1659	saur
transcript38172.chr1.nic	0.467285	8.74125	-4.22547	8.27397	0.950666	-9.29049	saur
transcript45021.chr1.nic	0.467285	8.74125	-4.22547	8.27397	0.950666	-9.29049	saur
transcript4860.chr8.nic	0.467285	8.74125	-4.22547	8.27397	0.950666	-9.29049	saur
ENST00000301012.8	28.0371	5.8275	2.26639	22.2096	0.95064	22.3249	saur
ENST00000325110.11	208.689	48.4848	2.10575	160.204	0.950628	160.218	saur
ENST00000280904.11	100.027	23.0186	2.11951	77.0083	0.950497	77.0375	saur
transcript8823.chr4.nic	21.9624	95.5711	-2.12154	73.6087	0.950475	-73.6392	saur
transcript34347.chr2.nic	10.0186	43.7063	-2.12516	33.6877	0.95029	-33.7547	saur
transcript5681.chr9.nic	0.934569	9.39393	-3.32936	8.45937	0.95024	-9.09096	saur
ENST00000246672.4	7.47655	33.7995	-2.17656	26.323	0.950212	-26.4128	saur
transcript24296.chr6.nic	71.0273	16.317	2.122	54.7103	0.95017	54.7514	saur
transcript6864.chr15.nic	21.7755	4.10256	2.40811	17.6729	0.950167	17.8362	saur
ENST00000397604.7	32.0464	6.993	2.19618	25.0534	0.950144	25.1494	saur
transcript9841.chr5.nnic	22.8969	4.46387	2.35879	18.4331	0.950085	18.5834	saur
ENST00000341491.9	219.78	1.00525	7.77237	218.775	1	218.913	polic
ENST00000355754.7	4544.94	91.206	5.63899	4453.74	1	4453.74	polic
ENST00000360851.4	2361.8	37.9078	5.96125	2323.89	1	2323.9	polic
ENST00000361157.11	159.839	1.00525	7.31293	158.834	1	159.002	polic
ENST00000367459.8	311.133	11.0577	4.81441	300.075	1	300.113	polic
ENST00000368043.8	7557.3	148.776	5.66665	7408.52	1	7408.52	polic
ENST00000368282.1	1129.43	38.1993	4.8859	1091.23	1	1091.24	polic
ENST00000370473.5	6123.31	15.7522	8.60261	6107.56	1	6107.56	polic
ENST00000370747.9	180.348	1.00525	7.48709	179.342	1	179.499	polic
ENST00000370751.10	602.178	3.01574	7.64154	599.163	1	599.211	polic
ENST00000376753.9	353.962	1.00525	8.4599	352.957	1	353.058	polic
transcript21144.chr1.nic	213.119	3.68925	5.85218	209.429	1	209.511	polic
transcript21265.chr1.nic	170.968	1.00525	7.41004	169.963	1	170.125	polic
transcript22519.chr1.nic	1009.04	11.7614	6.42278	997.278	1	997.299	polic
[truncated: 6,306 more rows]
