# Supplementary material for: Multi-omic profiling of pathogen-stimulated primary immune cells
Source: iScience. 2024 Jul 6;27(8):110471. doi: 10.1016/j.isci.2024.110471 (PMC11293528; doi:10.1016/j.isci.2024.110471)
Supplement: Table S3. Correlation long-read and short-read differentially expressed genes, related to STAR methods and Figure S4 [file mmc4.xlsx]

## Sheet: Sheet1
X	calb_mean	rpmi_mean	M.x	D.x	prob.x	ranking.x	Calbicans_mean	RPMI_mean	M.y	D.y	prob.y	ranking.y	cond
ENSG00000002549.13	2951.4	81.5191	-5.17812	2869.88	1	2869.89	2020.32	169.076	3.57884	1851.24	0.979382	1851.24	calb
ENSG00000004468.13	970.728	45.8028	-4.40556	924.926	0.999964	924.936	1405.09	121.684	3.52945	1283.4	0.976458	1283.41	calb
ENSG00000026751.17	8683.35	191.337	-5.50406	8492.01	1	8492.02	5376.69	389.458	3.78718	4987.23	0.985551	4987.23	calb
ENSG00000042493.16	108.983	7.08656	-3.94288	101.897	0.99954	101.973	2656.34	196.016	3.7604	2460.33	0.983624	2460.33	calb
ENSG00000050730.16	260.724	6.68499	-5.28545	254.039	1	254.094	783.911	94.6667	3.04976	689.244	0.958667	689.251	calb
ENSG00000052795.13	128.112	3.41336	-5.23007	124.699	0.999959	124.809	651.869	84.9704	2.93955	566.898	0.9517	566.906	calb
ENSG00000065911.13	78.8213	8.8582	-3.1535	69.9631	0.994962	70.0341	615.786	79.1777	2.95926	536.608	0.951052	536.616	calb
ENSG00000074416.16	28.2009	7.08656	-1.99258	21.1143	0.921608	21.2082	691.277	86.288	3.00203	604.989	0.954616	604.997	calb
ENSG00000083454.22	142.631	8.26766	-4.10867	134.364	0.99982	134.426	871.149	125.021	2.80075	746.128	0.952358	746.133	calb
ENSG00000086300.16	2355.81	152.952	-3.94507	2202.86	0.999675	2202.86	9861.29	516.457	4.25505	9344.83	0.991555	9344.83	calb
ENSG00000088827.13	70.0189	0.590547	-6.88955	69.4284	0.999531	69.7694	645.676	39.5255	4.02995	606.15	0.975446	606.164	calb
ENSG00000089041.17	144.918	5.90547	-4.61704	139.012	0.999973	139.089	1059.64	107.458	3.30172	952.177	0.968809	952.183	calb
ENSG00000089127.15	2120.39	63.7791	-5.05511	2056.62	1	2056.62	874.195	72.1549	3.59879	802.04	0.973295	802.048	calb
ENSG00000100453.14	107.822	28.3462	-1.92742	79.4753	0.933326	79.4987	1577.56	232.445	2.76273	1345.12	0.956174	1345.12	calb
ENSG00000100906.11	463.819	18.8975	-4.61729	444.921	0.999991	444.945	7175.61	921.786	2.9606	6253.82	0.966685	6253.82	calb
ENSG00000102524.12	101.176	13.7597	-2.87834	87.4159	0.991097	87.4633	3042.46	432.441	2.81466	2610.02	0.961436	2610.02	calb
ENSG00000102794.10	899.092	0.590547	-10.5722	898.502	1	898.564	2296.09	68.5046	5.06683	2227.58	0.994559	2227.59	calb
ENSG00000103569.10	5159.51	247.569	-4.38133	4911.94	0.999959	4911.94	878.101	85.7675	3.35588	792.333	0.968342	792.34	calb
ENSG00000103888.17	350.011	4.72437	-6.21113	345.287	1	345.343	384.78	35.527	3.43705	349.253	0.951533	349.27	calb
ENSG00000104972.16	441.52	35.232	-3.64752	406.288	0.999197	406.304	2096.62	276.727	2.92153	1819.89	0.963275	1819.9	calb
ENSG00000108688.11	13.0129	0.590547	-4.46175	12.4224	0.935017	13.1994	553.54	6.86201	6.33391	546.678	0.98318	546.714	calb
ENSG00000108691.9	153.367	0.590547	-8.02072	152.776	0.999995	152.987	1843.87	14.9009	6.95119	1828.97	0.996269	1828.98	calb
ENSG00000108700.5	292.791	0.590547	-8.95361	292.201	1	292.338	1817.41	42.2664	5.42623	1775.14	0.994766	1775.15	calb
ENSG00000111335.14	4667.35	445.095	-3.39042	4222.26	0.997948	4222.26	2162.72	279.785	2.95046	1882.94	0.963973	1882.94	calb
ENSG00000111537.5	610.679	0.590547	-10.0141	610.088	1	610.171	3153.77	90.0083	5.13087	3063.76	0.99568	3063.76	calb
ENSG00000112096.19	11049.9	333.364	-5.05079	10716.5	1	10716.6	8631.12	736.425	3.55094	7894.7	0.98162	7894.7	calb
ENSG00000115415.20	1261.63	101.574	-3.63469	1160.06	0.999102	1160.06	5636.72	521.087	3.43526	5115.63	0.97917	5115.63	calb
ENSG00000117228.11	8185.23	37.4052	-7.77364	8147.83	1	8147.83	21618.4	866.839	4.64035	20751.5	0.994995	20751.5	calb
ENSG00000118257.17	333.327	10.0984	-5.04474	323.228	1	323.268	480.445	39.6953	3.59733	440.749	0.961972	440.764	calb
ENSG00000119917.15	9402.6	21.2597	-8.78879	9381.34	1	9381.34	4325.46	250.837	4.10803	4074.62	0.989631	4074.62	calb
ENSG00000119922.11	5227.33	75.59	-6.11173	5151.74	1	5151.74	1559.17	145.043	3.42622	1414.13	0.975274	1414.13	calb
ENSG00000120217.14	3616.05	34.2517	-6.72209	3581.79	1	3581.8	1654.94	73.3038	4.49675	1581.64	0.990125	1581.65	calb
ENSG00000121380.12	54.4871	0.590547	-6.52772	53.8965	0.998737	54.2904	625.877	25.0647	4.64215	600.813	0.98077	600.83	calb
ENSG00000121797.10	139.424	3.54328	-5.29825	135.881	0.999977	135.984	370.076	23.6632	3.96711	346.413	0.959753	346.435	calb
ENSG00000121858.11	327.88	3.54328	-6.53194	324.336	1	324.402	4291.74	348.907	3.62065	3942.84	0.982363	3942.84	calb
ENSG00000122641.11	202.63	1.18109	-7.42258	201.449	1	201.586	871.781	53.5178	4.02588	818.263	0.979806	818.273	calb
ENSG00000123610.5	441.511	1.18109	-8.54618	440.33	1	440.412	969.438	45.1701	4.42371	924.268	0.985179	924.279	calb
ENSG00000123700.5	353.208	7.08656	-5.63929	346.122	1	346.168	396.476	20.1645	4.29735	376.312	0.966284	376.336	calb
ENSG00000124762.14	1503	56.6925	-4.72854	1446.3	0.999995	1446.31	1528.35	169.677	3.17111	1358.67	0.969237	1358.68	calb
ENSG00000126262.5	64.1352	1.18109	-5.76292	62.9541	0.999292	63.2174	847.666	29.508	4.84432	818.158	0.986408	818.172	calb
ENSG00000126709.16	88.3021	2.36219	-5.22425	85.9399	0.99977	86.0986	3229.75	271.111	3.57447	2958.64	0.980723	2958.65	calb
ENSG00000128383.13	386.67	0.590547	-9.35484	386.08	1	386.193	2631.78	114.762	4.51932	2517.01	0.992183	2517.02	calb
ENSG00000129538.14	0.464748	8.26766	4.15296	7.80291	0.862227	-8.83926	9.65226	678.037	-6.13435	668.385	0.986583	-668.413	calb
ENSG00000130589.16	100.85	3.54328	-4.83099	97.307	0.999874	97.4269	1112.29	165.711	2.7468	946.58	0.952789	946.584	calb
ENSG00000131042.15	481.702	40.1572	-3.58441	441.545	0.998854	441.559	1600.6	226.655	2.82004	1373.95	0.958958	1373.95	calb
ENSG00000132530.17	324.98	28.4407	-3.51432	296.539	0.998602	296.56	3491.55	473.885	2.88126	3017.67	0.963674	3017.67	calb
ENSG00000133106.15	729.803	47.3855	-3.94499	682.418	0.999653	682.429	1325.31	125.453	3.40112	1199.86	0.973662	1199.86	calb
ENSG00000134028.14	2886.71	20.0786	-7.16762	2866.63	1	2866.64	439.438	18.3818	4.57931	421.056	0.971917	421.081	calb
ENSG00000134321.13	116.187	3.54328	-5.03522	112.644	0.999928	112.756	1769.14	68.9098	4.6822	1700.23	0.991583	1700.24	calb
ENSG00000134326.12	2396.37	22.4408	-6.73858	2373.93	1	2373.94	988.224	41.5207	4.57293	946.704	0.986481	946.715	calb
ENSG00000134460.18	1647.86	16.7007	-6.62454	1631.16	1	1631.17	1440.61	68.6367	4.39156	1371.98	0.988337	1371.99	calb
ENSG00000135047.16	1347.16	9.44875	-7.15558	1337.71	1	1337.73	3429.82	82.6537	5.37491	3347.17	0.99653	3347.17	calb
ENSG00000135404.12	19.5194	1.18109	-4.04671	18.3383	0.971356	18.7795	5290.09	815.868	2.69688	4474.22	0.957909	4474.22	calb
ENSG00000135821.19	8491.88	772.435	-3.4586	7719.44	0.998259	7719.44	1586.1	177.979	3.15571	1408.12	0.96912	1408.13	calb
ENSG00000136048.14	1534.61	28.1573	-5.76822	1506.45	1	1506.46	1231.05	57.669	4.41595	1173.38	0.987413	1173.39	calb
ENSG00000136379.12	1.85899	0.590547	-1.6544	1.26845	0.416345	2.0847	284.066	15.9266	4.15672	268.14	0.951104	268.172	calb
ENSG00000136689.19	579.085	1.18109	-8.93751	577.904	1	577.973	15157.1	898.225	4.07677	14258.9	0.990067	14258.9	calb
ENSG00000137496.18	67.5558	3.96847	-4.08942	63.5873	0.999152	63.7187	474.956	45.402	3.38697	429.554	0.957428	429.567	calb
ENSG00000137767.14	604.033	48.4248	-3.64081	555.608	0.999143	555.62	636.607	76.8432	3.05041	559.764	0.955055	559.772	calb
ENSG00000137801.11	51.1223	1157.47	4.50088	1106.35	0.999977	-1106.36	162.019	1270.57	-2.97124	1108.55	0.961022	-1108.55	calb
ENSG00000137959.17	776.761	4.72437	-7.3612	772.037	1	772.072	2923.48	189.387	3.94828	2734.09	0.986545	2734.09	calb
ENSG00000137965.11	253.418	8.8582	-4.83836	244.56	1	244.607	1305.84	133.993	3.28476	1171.85	0.970409	1171.85	calb
ENSG00000138119.17	508.425	5.90547	-6.42784	502.52	1	502.561	298.058	17.3448	4.10301	280.713	0.952839	280.743	calb
ENSG00000138496.17	436.529	10.37	-5.39559	426.159	1	426.193	1333.21	167.897	2.98926	1165.32	0.962026	1165.32	calb
ENSG00000138646.9	1379.37	66.1412	-4.38232	1313.23	0.999959	1313.24	982.474	112.788	3.1228	869.685	0.964187	869.691	calb
ENSG00000138755.6	1691.06	0.389761	-12.0831	1690.67	1	1690.71	3805.79	101.662	5.22634	3704.13	0.996291	3704.13	calb
ENSG00000138821.14	10681.9	304.71	-5.13159	10377.2	1	10377.2	784.327	89.4154	3.13286	694.911	0.9615	694.919	calb
ENSG00000139567.13	70.3257	2.36219	-4.89586	67.9635	0.99949	68.1396	441.392	12.6886	5.12045	428.704	0.975142	428.734	calb
ENSG00000140105.18	856.373	122.834	-2.80153	733.539	0.989559	733.544	3400.13	223.257	3.92881	3176.88	0.986757	3176.88	calb
ENSG00000140379.9	11.154	0.590547	-4.23936	10.5634	0.913846	11.3823	741.698	103.707	2.83832	637.991	0.951191	637.997	calb
ENSG00000140511.12	296.853	15.2243	-4.2853	281.629	0.999923	281.661	1327.72	139.7	3.24854	1188.02	0.96993	1188.02	calb
ENSG00000142089.17	3.71798	1.18109	-1.6544	2.53689	0.544583	3.02867	4704.21	190.369	4.62708	4513.84	0.993963	4513.84	calb
ENSG00000143344.16	2371.93	44.9879	-5.72038	2326.95	1	2326.95	1712.95	81.9638	4.38535	1630.99	0.989387	1630.99	calb
ENSG00000143545.10	3.71798	0.590547	-2.6544	3.12744	0.644119	4.10203	657.697	81.2586	3.01683	576.438	0.954708	576.446	calb
ENSG00000145685.14	801.179	10.6771	-6.22953	790.502	1	790.527	1485.26	78.7636	4.23704	1406.5	0.987071	1406.5	calb
ENSG00000146070.17	165.292	14.6692	-3.49416	150.623	0.998557	150.664	771.273	96.2049	3.00306	675.068	0.956396	675.075	calb
ENSG00000148344.11	21.3784	0.590547	-5.17796	20.7879	0.978671	21.423	604.199	79.0009	2.93508	525.198	0.95009	525.206	calb
ENSG00000148926.10	64.1352	1.18109	-5.76292	62.9541	0.999292	63.2174	727.289	54.2003	3.74615	673.089	0.973255	673.099	calb
ENSG00000150337.14	26.9554	0.590547	-5.51238	26.3648	0.988314	26.9349	1806.71	40.0125	5.49677	1766.7	0.994895	1766.71	calb
ENSG00000152229.18	1844.91	110.739	-4.05831	1734.17	0.999838	1734.18	1566.7	171.836	3.18862	1394.86	0.969833	1394.86	calb
ENSG00000152766.6	312.617	0.791333	-8.6259	311.826	1	311.945	2158.67	50.3403	5.42228	2108.33	0.995476	2108.34	calb
ENSG00000153898.13	738.578	37.9604	-4.28218	700.617	0.999923	700.63	573.185	72.4251	2.98444	500.76	0.950117	500.768	calb
ENSG00000154451.15	5950.36	210.199	-4.82315	5740.16	1	5740.17	7258.75	555.743	3.70723	6703.01	0.984484	6703.01	calb
ENSG00000157227.14	91.0906	2.36219	-5.26911	88.7284	0.999802	88.8847	1549.31	64.7815	4.5799	1484.53	0.990155	1484.54	calb
ENSG00000157601.15	5196.33	76.3341	-6.08902	5119.99	1	5120	6749.78	480.973	3.81081	6268.81	0.986204	6268.81	calb
ENSG00000157827.20	70.6417	3.54328	-4.31736	67.0984	0.9994	67.2372	423.496	24.1116	4.13455	399.385	0.96674	399.406	calb
ENSG00000158470.5	65.0647	4.27556	-3.92769	60.7892	0.998859	60.9159	1221.72	177.941	2.77945	1043.78	0.954993	1043.79	calb
ENSG00000158714.11	320.118	7.08656	-5.49738	313.032	1	313.08	1033.85	51.8817	4.31665	981.963	0.984983	981.973	calb
ENSG00000158869.11	42.7568	5.90547	-2.85603	36.8513	0.987011	36.9619	3450.01	406.425	3.08554	3043.59	0.970414	3043.59	calb
ENSG00000160593.19	6.13467	221.585	5.17473	215.45	1	-215.512	41.1379	463.961	-3.49546	422.823	0.958991	-422.838	calb
ENSG00000162433.15	323.372	0.944875	-8.41885	322.427	1	322.537	582.656	27.5307	4.40353	555.125	0.977552	555.143	calb
ENSG00000162654.9	5526.65	234.282	-4.56009	5292.37	0.999982	5292.37	6533.2	747.085	3.12845	5786.12	0.972537	5786.12	calb
ENSG00000163121.10	14.8719	0.590547	-4.6544	14.2814	0.950947	15.0207	278.631	9.47776	4.87767	269.153	0.956393	269.198	calb
ENSG00000163823.4	2074.33	23.0313	-6.4929	2051.3	1	2051.31	4268.55	261.677	4.02789	4006.88	0.988298	4006.88	calb
ENSG00000163840.10	1491.33	149.491	-3.31847	1341.84	0.997492	1341.84	4085.83	631.816	2.69305	3454.02	0.957213	3454.02	calb
ENSG00000165029.17	185.1	8.05506	-4.52226	177.045	0.999973	177.103	629.612	72.9046	3.11038	556.708	0.95741	556.717	calb
ENSG00000166920.13	28.8144	0.590547	-5.60859	28.2238	0.990163	28.7757	1596.79	78.3578	4.34895	1518.43	0.988589	1518.44	calb
ENSG00000167553.17	10.2245	1.18109	-3.11383	9.04336	0.884557	9.56443	1373.48	191.274	2.84412	1182.2	0.958357	1182.21	calb
ENSG00000168394.12	4004.81	379.722	-3.39872	3625.09	0.997984	3625.09	1552.88	223.689	2.79539	1329.2	0.958033	1329.2	calb
ENSG00000169245.6	1676.5	2.36219	-9.47112	1674.14	1	1674.17	1662.16	46.6308	5.15563	1615.53	0.993462	1615.54	calb
ENSG00000169248.13	386.67	0.590547	-9.35484	386.08	1	386.193	628.821	22.3666	4.81323	606.455	0.981882	606.474	calb
ENSG00000169403.12	593.288	28.9368	-4.35776	564.351	0.99995	564.368	1623.38	215.791	2.9113	1407.59	0.96166	1407.6	calb
ENSG00000170525.21	694.789	40.4406	-4.1027	654.348	0.999838	654.361	1535.33	156.044	3.29852	1379.29	0.971907	1379.29	calb
ENSG00000170581.14	1080.63	136.263	-2.98741	944.369	0.992982	944.374	2262.46	354.51	2.67399	1907.95	0.955062	1907.95	calb
ENSG00000172183.16	20.7556	5.90547	-1.81338	14.8502	0.875767	14.9605	1966.34	272.06	2.85352	1694.28	0.961097	1694.28	calb
ENSG00000172379.22	370.646	0.590547	-9.29377	370.055	1	370.172	562.896	10.7376	5.71212	552.159	0.982792	552.188	calb
ENSG00000174600.14	533.066	70.0034	-2.92882	463.063	0.991742	463.072	1025.41	133.775	2.93833	891.636	0.958318	891.641	calb
ENSG00000176788.9	6.50647	1.18109	-2.46175	5.32538	0.761862	5.86685	3126.21	524.345	2.57583	2601.86	0.952313	2601.86	calb
ENSG00000177409.12	768.721	46.7359	-4.03986	721.985	0.999824	721.997	3122.54	411.342	2.92431	2711.2	0.964611	2711.2	calb
ENSG00000177556.12	7.43597	2.36219	-1.6544	5.07378	0.694358	5.33669	887.195	110.665	3.00305	776.529	0.95834	776.535	calb
ENSG00000177575.13	2874.11	135.826	-4.40329	2738.29	0.999959	2738.29	739.038	50.6345	3.86746	688.404	0.97575	688.415	calb
ENSG00000178719.17	510.293	51.9681	-3.29563	458.325	0.997172	458.337	3730.64	536.398	2.79805	3194.24	0.961568	3194.24	calb
ENSG00000180817.12	281.637	4.72437	-5.89757	276.913	1	276.976	953.715	140.203	2.76604	813.512	0.951672	813.517	calb
ENSG00000182541.18	631.593	16.5353	-5.25537	615.057	1	615.08	1012.12	69.1126	3.87229	943.012	0.979639	943.02	calb
ENSG00000183486.14	4164.8	180.755	-4.52614	3984.05	0.999982	3984.05	1966.67	259.507	2.9219	1707.16	0.962951	1707.16	calb
ENSG00000184979.10	475.214	1.18109	-8.65231	474.033	1	474.112	1234.94	94.8746	3.70227	1140.06	0.978736	1140.07	calb
ENSG00000185215.11	212.241	9.25977	-4.51858	202.981	0.999977	203.032	1360.24	130.418	3.38264	1229.82	0.973517	1229.82	calb
ENSG00000185885.17	39.0388	8.26766	-2.23936	30.7712	0.961758	30.8526	6872.47	974.14	2.81863	5898.33	0.963053	5898.33	calb
ENSG00000187608.10	32.5324	0.590547	-5.78368	31.9418	0.99332	32.4612	3110.21	202.274	3.94263	2907.94	0.986633	2907.94	calb
ENSG00000188820.13	17.6604	0.590547	-4.90232	17.0699	0.966174	17.7599	2671.99	70.2767	5.24872	2601.71	0.995623	2601.72	calb
ENSG00000196141.14	163.638	7.08656	-4.52928	156.551	0.999977	156.617	502.594	48.9102	3.36119	453.684	0.957924	453.696	calb
ENSG00000197943.11	471.254	555.114	0.236278	83.8596	0.409679	-83.8599	80.9949	1073.11	-3.72783	992.119	0.977871	-992.126	calb
ENSG00000198019.13	28.8144	0.590547	-5.60859	28.2238	0.990163	28.7757	1375.27	47.5032	4.85555	1327.77	0.991079	1327.78	calb
ENSG00000213886.4	371.798	2.36219	-7.29825	369.436	1	369.508	3737.17	210.263	4.15168	3526.91	0.989664	3526.91	calb
ENSG00000251230.6	119.905	0.590547	-7.66562	119.314	0.999941	119.56	560.834	29.0091	4.273	531.825	0.975274	531.842	calb
ENSG00000275302.2	15.8014	3.54328	-2.1569	12.2582	0.898958	12.4465	2949.27	435.448	2.75979	2513.83	0.95908	2513.83	calb
ENSG00000277443.3	35.3208	1.18109	-4.90232	34.1398	0.994624	34.4899	3311.66	479.269	2.78865	2832.39	0.960815	2832.4	calb
ENSG00000277632.2	53.9108	7.08656	-2.92742	46.8242	0.989694	46.9156	7541.07	528.024	3.83609	7013.04	0.986802	7013.04	calb
ENSG00000002549.13	2332.15	81.619	-4.83662	2250.54	1	2250.54	3028.17	149.44	4.34081	2878.73	0.989732	2878.74	saur
ENSG00000004468.13	818.005	45.8589	-4.15684	772.147	0.999888	772.158	1220.76	107.882	3.50026	1112.88	0.971784	1112.88	saur
ENSG00000026751.17	5920.44	191.572	-4.94975	5728.87	1	5728.87	2798.56	345.338	3.0186	2453.22	0.962594	2453.22	saur
ENSG00000042493.16	203.379	7.09525	-4.84117	196.283	1	196.343	3406.19	173.632	4.29406	3232.56	0.989306	3232.56	saur
ENSG00000074416.16	49.8416	7.09525	-2.81242	42.7463	0.986156	42.8387	853.256	76.3844	3.48163	776.872	0.967545	776.88	saur
ENSG00000086300.16	1978.11	153.139	-3.69121	1824.97	0.999197	1824.98	9782.7	456.296	4.42219	9326.4	0.991971	9326.4	saur
ENSG00000089041.17	135.73	5.91271	-4.52078	129.817	0.999969	129.896	1645.08	94.9351	4.11508	1550.15	0.98502	1550.16	saur
ENSG00000102794.10	710.022	0.591271	-10.2298	709.43	1	709.504	1041.51	60.7355	4.09999	980.772	0.981128	980.78	saur
ENSG00000108691.9	279.761	0.591271	-8.88616	279.169	1	279.311	295.634	13.2237	4.48261	282.41	0.956004	282.445	saur
ENSG00000108700.5	383.751	0.591271	-9.34214	383.159	1	383.273	1272.59	37.3845	5.08918	1235.2	0.990914	1235.21	saur
ENSG00000111537.5	126.997	0.591271	-7.74676	126.405	0.999973	126.643	2522.15	79.1362	4.99417	2443.02	0.993952	2443.02	saur
ENSG00000113070.8	29.4485	10.6429	-1.46831	18.8056	0.862498	18.8629	620.622	63.7283	3.28371	556.894	0.957551	556.903	saur
ENSG00000115415.20	1439.29	101.699	-3.82299	1337.6	0.999529	1337.6	4307.79	461.524	3.22247	3846.27	0.970056	3846.27	saur
ENSG00000117228.11	8666.26	37.4511	-7.85426	8628.81	1	8628.81	15206	767.427	4.30847	14438.6	0.991151	14438.6	saur
ENSG00000118257.17	306.752	10.1107	-4.92311	296.641	1	296.682	506.429	35.1593	3.84838	471.27	0.966019	471.286	saur
ENSG00000118785.15	75.4618	2.36508	-4.99578	73.0967	0.999444	73.2672	429.915	22.7382	4.24086	407.177	0.967297	407.199	saur
ENSG00000119686.10	342.624	48.4842	-2.82104	294.14	0.989261	294.153	332.692	23.5418	3.82089	309.15	0.952027	309.174	saur
ENSG00000119917.15	7959.93	21.2857	-8.54672	7938.64	1	7938.65	2669.6	222.102	3.58733	2447.49	0.977803	2447.5	saur
ENSG00000120217.14	2509.7	34.2937	-6.19343	2475.41	1	2475.42	1330.24	64.8933	4.35747	1265.34	0.98626	1265.35	saur
ENSG00000121380.12	37.8045	0.591271	-5.9986	37.2132	0.995611	37.6936	545.738	22.192	4.6201	523.546	0.977	523.567	saur
ENSG00000121858.11	175.844	3.54762	-5.6313	172.297	1	172.389	3591.43	308.918	3.53926	3282.51	0.977574	3282.51	saur
ENSG00000122641.11	634.983	1.18254	-9.06868	633.801	1	633.865	1967.94	47.2543	5.3801	1920.68	0.994554	1920.69	saur
ENSG00000123610.5	412.279	1.18254	-8.44559	411.096	1	411.183	685.286	40.0646	4.09631	645.222	0.975725	645.235	saur
ENSG00000125538.12	166.982	0.591271	-8.14166	166.391	0.999996	166.59	2048.39	174.352	3.55441	1874.04	0.976157	1874.04	saur
ENSG00000126262.5	60.7375	1.18254	-5.68263	59.555	0.998945	59.8255	629.107	26.1019	4.59108	603.006	0.979565	603.023	saur
ENSG00000126709.16	59.8172	2.36508	-4.6606	57.4522	0.998842	57.6409	1670.17	240.02	2.79877	1430.15	0.952732	1430.15	saur
ENSG00000128383.13	332.216	0.591271	-9.13409	331.625	1	331.75	2987.58	101.604	4.87795	2885.98	0.993787	2885.98	saur
ENSG00000129538.14	0.460133	8.27779	4.16912	7.81765	0.862471	-8.85987	19.7245	601.937	-4.93155	582.212	0.981091	-582.233	saur
ENSG00000132530.17	389.806	28.4756	-3.77496	361.33	0.999385	361.35	3340.89	419.179	2.99459	2921.71	0.961985	2921.71	saur
ENSG00000133106.15	533.791	47.4435	-3.49199	486.347	0.998353	486.36	892.121	111.046	3.00608	781.075	0.954353	781.081	saur
ENSG00000134028.14	2414.47	20.1032	-6.90814	2394.37	1	2394.38	314.889	16.2899	4.2728	298.6	0.956387	298.63	saur
ENSG00000134321.13	115.953	3.54762	-5.03055	112.406	0.999928	112.518	1179.26	61.0059	4.27279	1118.25	0.984179	1118.26	saur
ENSG00000134460.18	916.52	16.7211	-5.77642	899.799	1	899.817	1020.05	60.7245	4.07022	959.329	0.980546	959.338	saur
ENSG00000135047.16	957.039	9.46033	-6.66054	947.579	1	947.602	2116.17	73.1545	4.85437	2043.02	0.99258	2043.02	saur
ENSG00000136048.14	1230.93	28.1918	-5.44833	1202.74	1	1202.75	764.737	51.0906	3.90383	713.647	0.97459	713.657	saur
ENSG00000136689.19	373.637	1.18254	-8.3036	372.454	1	372.547	11076.3	794.812	3.80072	10281.5	0.984188	10281.5	saur
ENSG00000137496.18	78.7379	3.97334	-4.30863	74.7646	0.999417	74.8886	481.103	40.1862	3.58157	440.916	0.959108	440.931	saur
ENSG00000137959.17	624.796	4.73016	-7.04535	620.066	1	620.106	2005.04	167.395	3.5823	1837.64	0.97659	1837.64	saur
ENSG00000137965.11	223.523	8.86906	-4.6555	214.654	0.999996	214.705	1125.32	118.49	3.24749	1006.83	0.964895	1006.83	saur
ENSG00000138119.17	815.732	5.91271	-7.10813	809.82	1	809.851	376.199	15.3459	4.61557	360.853	0.966809	360.882	saur
ENSG00000138496.17	368.364	10.3827	-5.14888	357.981	1	358.018	1599.82	148.436	3.43	1451.38	0.972409	1451.39	saur
ENSG00000138755.6	860.144	0.390239	-11.106	859.754	1	859.826	2209.2	89.8931	4.61917	2119.31	0.991238	2119.32	saur
ENSG00000138821.14	10822.1	305.084	-5.14863	10517	1	10517	673.881	79.3885	3.08549	594.492	0.953196	594.5	saur
ENSG00000139567.13	68.8819	2.36508	-4.86416	66.5168	0.999206	66.6944	446.447	11.2384	5.31198	435.209	0.976157	435.241	saur
ENSG00000140105.18	705.834	122.984	-2.52086	582.85	0.97728	582.855	2840.4	197.572	3.84564	2642.83	0.983167	2642.83	saur
ENSG00000140511.12	182.59	15.243	-3.58239	167.347	0.998833	167.385	1369.53	123.714	3.4686	1245.81	0.971971	1245.82	saur
ENSG00000142089.17	0.920265	1.18254	0.361768	0.262276	0.190177	-0.446839	3518.81	168.5	4.38427	3350.31	0.990439	3350.31	saur
ENSG00000143344.16	1704.2	45.043	-5.24165	1659.16	1	1659.17	1077.15	72.5595	3.89192	1004.6	0.97857	1004.6	saur
ENSG00000145685.14	799.094	10.6902	-6.22401	788.404	1	788.428	893.299	69.7105	3.6797	823.589	0.97264	823.597	saur
ENSG00000148344.11	19.0955	0.591271	-5.01327	18.5042	0.971738	19.1713	906.174	69.9836	3.6947	836.191	0.973098	836.199	saur
ENSG00000150337.14	23.9269	0.591271	-5.33867	23.3356	0.983809	23.9385	1456.12	35.4141	5.36166	1420.7	0.992906	1420.71	saur
ENSG00000152766.6	288.66	0.792302	-8.5091	287.867	1	287.993	2821.32	44.4849	5.98691	2776.83	0.996851	2776.84	saur
ENSG00000154451.15	5841.61	210.457	-4.79477	5631.16	0.999996	5631.16	7129.64	492.146	3.85667	6637.49	0.984815	6637.49	saur
ENSG00000157227.14	98.4684	2.36508	-5.3797	96.1033	0.999798	96.2538	2031.25	57.2918	5.14789	1973.96	0.993883	1973.96	saur
ENSG00000157601.15	2809.85	76.4276	-5.20025	2733.42	1	2733.42	4866.66	425.685	3.51508	4440.98	0.977645	4440.98	saur
ENSG00000158517.16	58.3356	10.6429	-2.45449	47.6928	0.971679	47.7559	448.153	36.8556	3.60404	411.298	0.957511	411.313	saur
ENSG00000158714.11	351.725	7.09525	-5.63145	344.63	1	344.676	1855.04	45.801	5.33993	1809.24	0.994184	1809.25	saur
ENSG00000162433.15	312.752	0.946033	-8.36891	311.806	1	311.918	631.069	24.3738	4.69439	606.695	0.980393	606.713	saur
ENSG00000162654.9	5569.86	234.569	-4.56956	5335.29	0.999996	5335.29	6216.51	661.073	3.23322	5555.43	0.97095	5555.43	saur
ENSG00000163735.7	84.6644	1.18254	-6.16179	83.4819	0.999654	83.709	395.385	25.2953	3.96632	370.09	0.96083	370.111	saur
ENSG00000163823.4	1127.94	23.0595	-5.61218	1104.88	1	1104.9	3448.4	231.515	3.89675	3216.89	0.984434	3216.89	saur
ENSG00000166920.13	34.9701	0.591271	-5.88616	34.3788	0.994521	34.8791	2678.5	69.4112	5.27011	2609.09	0.995214	2609.09	saur
ENSG00000169136.13	74.5415	0.591271	-6.97808	73.9502	0.999461	74.2787	771.083	93.9971	3.0362	677.086	0.953593	677.093	saur
ENSG00000169245.6	1423.03	2.36508	-9.23286	1420.67	1	1420.7	569.629	41.3366	3.78453	528.292	0.967471	528.306	saur
ENSG00000169403.12	692.767	28.9723	-4.57963	663.794	0.999996	663.81	1555.59	191.239	3.02402	1364.35	0.959967	1364.36	saur
ENSG00000169429.11	1237.76	17.7381	-6.12473	1220.02	1	1220.03	939.366	69.4043	3.75859	869.961	0.974873	869.969	saur
ENSG00000172379.22	254.03	0.591271	-8.74697	253.439	1	253.59	271.943	9.52107	4.83604	262.422	0.955094	262.466	saur
ENSG00000176788.9	3.68106	1.18254	-1.63823	2.49852	0.545863	2.98771	3452.14	464.258	2.89449	2987.88	0.958684	2987.88	saur
ENSG00000177409.12	811.886	46.7931	-4.11691	765.093	0.999874	765.104	2642.13	364.08	2.85937	2278.05	0.956731	2278.05	saur
ENSG00000182541.18	486.59	16.5556	-4.87732	470.035	1	470.06	787.23	61.1908	3.6854	726.039	0.971285	726.048	saur
ENSG00000184979.10	291.476	1.18254	-7.94534	290.293	1	290.402	874.835	83.9634	3.38118	790.872	0.965658	790.879	saur
ENSG00000185215.11	234.52	9.27112	-4.66083	225.249	0.999996	225.298	1084.82	115.63	3.22986	969.189	0.96411	969.194	saur
ENSG00000187608.10	39.5714	0.591271	-6.0645	38.9801	0.996163	39.4491	1866.72	179.023	3.38229	1687.7	0.972009	1687.7	saur
ENSG00000188820.13	19.3256	0.591271	-5.03055	18.7343	0.972456	19.398	1970.54	62.2885	4.98348	1908.25	0.993008	1908.26	saur
ENSG00000197943.11	527.312	555.794	0.075894	28.4822	0.179313	-28.4823	130.556	951.985	-2.86627	821.429	0.950089	-821.434	saur
ENSG00000198019.13	25.7674	0.591271	-5.44559	25.1762	0.986807	25.7584	1460.17	41.9557	5.12113	1418.21	0.992054	1418.22	saur
ENSG00000213886.4	287.123	2.36508	-6.92363	284.758	1	284.842	4155.85	186.166	4.48048	3969.68	0.991608	3969.69	saur
ENSG00000251230.6	140.801	0.591271	-7.89562	140.209	0.999978	140.431	660.129	25.7109	4.68229	634.418	0.981021	634.435	saur
ENSG00000276085.1	3.68106	0.591271	-2.63823	3.08979	0.635828	4.06289	1223.36	149.639	3.03129	1073.72	0.958486	1073.72	saur
ENSG00000277632.2	64.4186	7.09525	-3.18255	57.3233	0.994319	57.4116	9520.04	467.102	4.34916	9052.94	0.991329	9052.94	saur
ENSG00000018280.17	1498.94	28.8869	-5.69738	1470.06	1	1470.07	1017.72	52.3376	4.28134	965.377	0.983715	965.387	lps
ENSG00000042493.16	418.897	9.40943	-5.47634	409.487	1	409.524	1426.2	197.945	2.849	1228.25	0.956659	1228.26	lps
ENSG00000050730.16	489.478	8.87623	-5.78515	480.602	1	480.636	1014	95.7819	3.40416	918.22	0.969282	918.226	lps
ENSG00000060982.15	1387.03	46.6708	-4.89333	1340.35	1	1340.36	764.805	56.928	3.74788	707.877	0.973388	707.886	lps
ENSG00000073756.13	1003.74	23.5236	-5.41513	980.212	1	980.227	2266.04	111.242	4.3484	2154.8	0.989563	2154.8	lps
ENSG00000074410.14	806.992	0.784119	-10.0073	806.208	1	806.27	321.384	10.6231	4.91902	310.761	0.96309	310.8	lps
ENSG00000085265.12	81.631	897.032	3.45797	815.401	0.998188	-815.409	100.223	798.757	-2.99454	698.534	0.955176	-698.541	lps
ENSG00000100985.7	237.169	6.27295	-5.24063	230.897	1	230.956	946.841	36.1493	4.71108	910.692	0.986607	910.704	lps
ENSG00000103569.10	7990.09	328.718	-4.60329	7661.38	0.999991	7661.38	1221.53	86.8795	3.81352	1134.65	0.979263	1134.65	lps
ENSG00000104972.16	555.231	46.7805	-3.56911	508.45	0.998755	508.463	2512.14	279.893	3.16597	2232.25	0.970224	2232.25	lps
ENSG00000105835.13	10695.4	351.379	-4.92782	10344	1	10344	7299.54	450.361	4.01865	6849.18	0.987763	6849.18	lps
ENSG00000105855.10	162.014	0.784119	-7.69083	161.23	0.999987	161.414	276.858	13.2932	4.38039	263.565	0.951853	263.602	lps
ENSG00000105976.16	430.093	1.56824	-8.09936	428.525	1	428.601	353.184	4.63807	6.25075	348.546	0.970643	348.602	lps
ENSG00000108691.9	23.1009	0.784119	-4.88073	22.3168	0.975098	22.8443	366.814	15.0452	4.60768	351.769	0.966296	351.799	lps
ENSG00000110436.13	415.932	0.39206	-10.0511	415.54	1	415.662	337.453	8.65093	5.28569	328.802	0.966929	328.844	lps
ENSG00000112096.19	13046.4	442.635	-4.88139	12603.8	1	12603.8	8367.21	745.735	3.48801	7621.47	0.978727	7621.47	lps
ENSG00000118785.15	11.5505	3.13648	-1.88073	8.41399	0.782613	8.62162	379.94	25.8223	3.87909	354.118	0.95889	354.139	lps
ENSG00000122641.11	12.3205	1.56824	-2.97384	10.7523	0.887214	11.1559	506.431	53.6684	3.23822	452.763	0.954203	452.774	lps
ENSG00000123342.16	1073.82	6.27295	-7.41939	1067.54	1	1067.57	309.164	13.8825	4.47704	295.282	0.957965	295.316	lps
ENSG00000123610.5	345.744	1.56824	-7.78442	344.176	1	344.264	842.196	45.673	4.20474	796.523	0.980938	796.534	lps
ENSG00000124731.13	389.697	6.27295	-5.95707	383.424	1	383.471	331.432	21.7687	3.92839	309.663	0.954251	309.688	lps
ENSG00000125538.12	482.463	0.784119	-9.26513	481.679	1	481.768	4325.54	198.774	4.44368	4126.76	0.991816	4126.77	lps
ENSG00000129538.14	0.770031	10.9777	3.83351	10.2076	0.884715	-10.9037	11.6514	685.853	-5.87933	674.202	0.986507	-674.227	lps
ENSG00000133657.17	649.544	40.0842	-4.01832	609.46	0.999795	609.473	2625.84	389.404	2.75344	2236.43	0.956751	2236.43	lps
ENSG00000135047.16	1021.88	12.5459	-6.34787	1009.34	1	1009.36	1883.05	83.4099	4.49671	1799.64	0.990114	1799.64	lps
ENSG00000136379.12	12.3205	0.784119	-3.97384	11.5364	0.904971	12.2016	343.37	16.1249	4.4124	327.245	0.962056	327.275	lps
ENSG00000137331.12	28.4911	0.784119	-5.1833	27.707	0.985563	28.1877	16385.2	1792.63	3.19224	14592.6	0.973156	14592.6	lps
ENSG00000138061.12	5439.47	265.032	-4.35923	5174.43	0.999946	5174.44	1006.22	122.974	3.03252	883.246	0.959508	883.251	lps
ENSG00000143545.10	13.4755	0.784119	-4.10313	12.6914	0.919127	13.3382	996.378	81.9587	3.60372	914.419	0.973542	914.426	lps
ENSG00000143546.10	5.39022	0.784119	-2.7812	4.6061	0.699643	5.38063	2746.11	457.355	2.586	2288.75	0.950031	2288.75	lps
ENSG00000148344.11	336.465	0.784119	-8.74517	335.681	1	335.795	8283.67	79.7612	6.69844	8203.91	0.998948	8203.92	lps
ENSG00000151012.13	544.412	28.2283	-4.26948	516.184	0.999915	516.201	1062.19	149.751	2.8264	912.44	0.953555	912.445	lps
ENSG00000153823.19	885.535	106.64	-3.0538	778.895	0.99419	778.901	861.176	117.222	2.87707	743.954	0.952631	743.96	lps
ENSG00000156234.8	30.0312	0.784119	-5.25925	29.2471	0.987496	29.7162	382.252	8.18753	5.54495	374.064	0.972101	374.105	lps
ENSG00000157227.14	70.8505	3.13648	-4.49756	67.7141	0.999045	67.8633	3670.74	65.2523	5.8139	3605.49	0.997256	3605.49	lps
ENSG00000158869.11	80.0832	7.84119	-3.35236	72.242	0.996698	72.3198	2533.08	412.002	2.62017	2121.07	0.95118	2121.08	lps
ENSG00000163734.4	233.319	0.784119	-8.21702	232.535	1	232.68	745.088	38.1622	4.28719	706.926	0.980036	706.939	lps
ENSG00000163735.7	3130.18	1.56824	-10.9629	3128.61	1	3128.63	7007.88	28.7768	7.92793	6979.1	0.999195	6979.11	lps
ENSG00000163739.5	405.806	0.784119	-9.0155	405.022	1	405.122	803.151	19.0913	5.39468	784.059	0.987688	784.078	lps
ENSG00000165029.17	317.799	10.6954	-4.89306	307.104	1	307.143	733.167	73.8373	3.31172	659.33	0.963292	659.338	lps
ENSG00000166920.13	55.4422	0.784119	-6.14377	54.6581	0.998135	55.0023	1279	79.0807	4.01555	1199.92	0.982508	1199.93	lps
ENSG00000169429.11	6994.19	23.5236	-8.21591	6970.67	1	6970.67	2421.34	79.0213	4.93742	2342.32	0.993918	2342.32	lps
ENSG00000170458.14	1567.78	17.2506	-6.50593	1550.53	1	1550.55	2942.49	289.614	3.34484	2652.88	0.974352	2652.88	lps
ENSG00000170525.21	494.853	53.6965	-3.2041	441.156	0.99576	441.168	2151.39	158.374	3.76386	1993.02	0.982167	1993.02	lps
ENSG00000171049.9	607.169	10.9777	-5.78946	596.192	1	596.22	584.121	62.1496	3.23245	521.972	0.957387	521.982	lps
ENSG00000173918.15	49.2358	0.784119	-5.97249	48.4517	0.997211	48.8184	258.758	3.65142	6.147	255.107	0.956477	255.181	lps
ENSG00000176788.9	11.5505	1.56824	-2.88073	9.98222	0.87234	10.3896	3342.85	528.393	2.66139	2814.45	0.95296	2814.46	lps
ENSG00000182541.18	134.948	21.9553	-2.61976	112.993	0.984345	113.023	586.815	69.7264	3.07313	517.089	0.952112	517.098	lps
ENSG00000187957.8	202.518	3.13648	-6.01276	199.382	1	199.472	393.491	3.50541	6.81061	389.986	0.974679	390.045	lps
ENSG00000197943.11	617.757	737.072	0.254765	119.315	0.419658	-119.315	101.449	1086.24	-3.42052	984.792	0.97073	-984.798	lps
ENSG00000198848.13	242.56	1.56824	-7.27305	240.991	1	241.101	269.83	12.6778	4.41168	257.153	0.950836	257.191	lps
ENSG00000251230.6	37.7315	0.784119	-5.58855	36.9474	0.99365	37.3677	375.155	29.2905	3.67898	345.864	0.954764	345.884	lps
ENSG00000276085.1	20.0208	0.784119	-4.67428	19.2367	0.965044	19.7964	1888.38	170.361	3.47048	1718.02	0.975467	1718.02	lps
ENSG00000277632.2	59.2924	9.40943	-2.65567	49.8829	0.983363	49.9536	6350.61	531.297	3.57931	5819.31	0.980694	5819.31	lps
ENSG00000002549.13	2230.77	70.4695	-4.9844	2160.3	1	2160.31	2167.1	178.078	3.60519	1989.02	0.979842	1989.03	polyic
ENSG00000004468.13	1013.15	39.5944	-4.67741	973.56	1	973.571	1846.25	128.427	3.84558	1717.82	0.983297	1717.82	polyic
ENSG00000017483.16	455.317	11.5679	-5.29867	443.749	1	443.78	412.274	38.4662	3.42194	373.808	0.95179	373.823	polyic
ENSG00000026751.17	7606	165.402	-5.52309	7440.6	1	7440.6	5916.22	411.073	3.84721	5505.14	0.986364	5505.15	polyic
ENSG00000052795.13	119.581	2.95069	-5.34079	116.63	0.999982	116.752	794.046	89.7104	3.14587	704.336	0.961093	704.343	polyic
ENSG00000055332.19	124.605	14.294	-3.12388	110.311	0.994956	110.356	2407.29	377.524	2.67277	2029.77	0.954817	2029.77	polyic
ENSG00000059378.13	1668.26	98.6593	-4.07975	1569.61	0.999882	1569.61	1084.2	124.972	3.11695	959.224	0.964053	959.229	polyic
ENSG00000065911.13	54.9075	7.65751	-2.84206	47.2499	0.988481	47.3353	735.095	83.5761	3.13677	651.518	0.959516	651.526	polyic
ENSG00000074416.16	93.3629	6.126	-3.92983	87.2369	0.999624	87.3254	1059.5	90.974	3.54178	968.524	0.973541	968.531	polyic
ENSG00000078081.8	3695.01	212.572	-4.11955	3482.44	0.999896	3482.44	424.29	37.878	3.48562	386.412	0.954172	386.428	polyic
ENSG00000078401.7	158.036	0.5105	-8.27413	157.526	0.999991	157.743	297.156	12.474	4.57423	284.682	0.954967	284.719	polyic
ENSG00000086300.16	1147.79	132.22	-3.11785	1015.57	0.994975	1015.57	5857.56	543.472	3.43002	5314.09	0.978793	5314.09	polyic
ENSG00000088827.13	134.311	0.5105	-8.03944	133.8	0.999991	134.041	1545.18	41.5923	5.21532	1503.59	0.992879	1503.6	polyic
ENSG00000089041.17	179.716	5.105	-5.13766	174.611	0.999995	174.686	990.247	113.13	3.12981	877.118	0.9634	877.123	polyic
ENSG00000089127.15	2753.75	55.134	-5.64231	2698.62	1	2698.62	2292.81	76.0963	4.91315	2216.72	0.993746	2216.72	polyic
ENSG00000100342.21	148.058	15.315	-3.27314	132.743	0.996588	132.783	568.798	63.804	3.1562	504.994	0.954845	505.004	polyic
ENSG00000102524.12	161.248	11.8947	-3.76089	149.353	0.999329	149.4	5307.89	455.827	3.54158	4852.06	0.980898	4852.06	polyic
ENSG00000102794.10	501.562	0.5105	-9.9403	501.052	1	501.15	977.342	72.2123	3.75855	905.13	0.976747	905.137	polyic
ENSG00000104972.16	226.985	30.4565	-2.89777	196.528	0.991118	196.549	1817.2	292.044	2.63745	1525.15	0.952323	1525.15	polyic
ENSG00000105967.16	272.157	19.981	-3.76774	252.176	0.999366	252.204	881.088	85.8973	3.3586	795.191	0.967484	795.198	polyic
ENSG00000106605.11	44.5743	4.084	-3.44816	40.4903	0.995926	40.6369	643.426	62.2269	3.37016	581.199	0.962852	581.209	polyic
ENSG00000108688.11	4.05221	0.5105	-2.98873	3.54171	0.693515	4.63424	280.92	7.22953	5.28012	273.691	0.956148	273.742	polyic
ENSG00000108691.9	70.9137	0.5105	-7.11801	70.4032	0.999778	70.7621	955.977	15.7201	5.9263	940.257	0.990181	940.275	polyic
ENSG00000108700.5	156.01	0.5105	-8.25551	155.5	0.999991	155.719	1045.57	44.5086	4.55406	1001.06	0.986454	1001.07	polyic
ENSG00000108771.13	325.889	14.9475	-4.44641	310.941	0.999968	310.973	393.472	32.2049	3.61091	361.267	0.953943	361.285	polyic
ENSG00000110057.8	72.9398	8.16801	-3.15865	64.7718	0.99526	64.8488	874.175	103.438	3.07916	770.737	0.960269	770.743	polyic
ENSG00000110446.12	2.02611	0.5105	-1.98873	1.5156	0.474252	2.50042	1160.72	135.65	3.09705	1025.07	0.964462	1025.07	polyic
ENSG00000111335.14	4792.96	384.764	-3.63887	4408.2	0.999057	4408.2	3783.75	295.091	3.68058	3488.66	0.983113	3488.66	polyic
ENSG00000111537.5	150.945	0.5105	-8.20789	150.434	0.999991	150.658	740.593	94.6412	2.96814	645.952	0.953898	645.958	polyic
ENSG00000112096.19	4989.28	288.177	-4.1138	4701.11	0.999896	4701.11	6431.58	777.423	3.0484	5654.15	0.969599	5654.15	polyic
ENSG00000115155.19	24.8198	1.021	-4.60344	23.7988	0.98781	24.2399	329.127	3.54174	6.53804	325.585	0.965897	325.651	polyic
ENSG00000115415.20	866.667	87.8061	-3.30308	778.86	0.996896	778.867	7525.25	549.444	3.77569	6975.8	0.985642	6975.8	polyic
ENSG00000117228.11	6231.67	32.3351	-7.59037	6199.34	1	6199.34	20894.2	913.536	4.51549	19980.6	0.99427	19980.6	polyic
ENSG00000118257.17	491.462	8.72956	-5.81503	482.733	1	482.768	557.947	41.8472	3.73692	516.1	0.96705	516.113	polyic
ENSG00000119917.15	18648.9	18.378	-9.98689	18630.5	1	18630.5	10832.7	264.319	5.35697	10568.4	0.997665	10568.4	polyic
ENSG00000119922.11	17292	65.3441	-8.04783	17226.6	1	17226.6	6771.67	153.064	5.4673	6618.6	0.997611	6618.6	polyic
ENSG00000120217.14	1938.56	29.609	-6.0328	1908.95	1	1908.96	1049.6	77.2245	3.76464	972.376	0.977552	972.383	polyic
ENSG00000121380.12	67.6213	0.5105	-7.04942	67.1108	0.999715	67.48	710.72	26.3996	4.75069	684.32	0.982649	684.337	polyic
ENSG00000121797.10	143.853	3.063	-5.55351	140.79	0.999991	140.9	453.263	24.9824	4.18137	428.281	0.96779	428.301	polyic
ENSG00000121858.11	1156.23	3.063	-8.56026	1153.16	1	1153.2	12394.2	367.777	5.07469	12026.4	0.996823	12026.4	polyic
ENSG00000122643.23	281.993	28.588	-3.30218	253.405	0.996896	253.427	2755.62	160.558	4.10122	2595.07	0.988415	2595.07	polyic
ENSG00000123609.11	137.775	12.252	-3.49123	125.523	0.998486	125.572	1755.61	239.77	2.87225	1515.84	0.960428	1515.85	polyic
ENSG00000123610.5	255.289	1.021	-7.96601	254.268	1	254.393	894.629	47.6584	4.23049	846.971	0.981912	846.982	polyic
ENSG00000124762.14	1593.53	49.008	-5.02307	1544.52	1	1544.53	1577.57	179.02	3.13951	1398.55	0.968025	1398.56	polyic
ENSG00000126262.5	65.8484	1.021	-6.01109	64.8274	0.99966	65.1055	917.529	31.0966	4.88292	886.433	0.986865	886.446	polyic
ENSG00000126709.16	198.558	2.042	-6.60344	196.516	1	196.627	6556.08	285.752	4.52	6270.33	0.993584	6270.33	polyic
ENSG00000127951.8	3333.96	430.862	-2.95194	2903.09	0.99183	2903.1	6016.43	954.411	2.65622	5062.02	0.956653	5062.02	polyic
ENSG00000128383.13	1424.35	0.5105	-11.4461	1423.84	1	1423.89	8544.75	120.993	6.14205	8423.75	0.998692	8423.76	polyic
ENSG00000129538.14	0.506526	7.14701	3.81863	6.64048	0.84458	-7.66015	36.0966	715.174	-4.30836	679.077	0.979448	-679.091	polyic
ENSG00000130303.14	72.9398	3.063	-4.57369	69.8768	0.999764	70.0263	1752.76	114.196	3.94005	1638.56	0.984102	1638.57	polyic
ENSG00000130589.16	263.394	3.063	-6.42613	260.331	1	260.41	2106.08	174.77	3.59103	1931.31	0.979448	1931.32	polyic
ENSG00000131042.15	488.453	34.714	-3.81463	453.739	0.999538	453.755	1557.42	239.094	2.70351	1318.32	0.95329	1318.33	polyic
ENSG00000131979.20	631.973	83.5485	-2.91918	548.424	0.991771	548.432	473.612	37.7005	3.65105	435.911	0.961048	435.926	polyic
ENSG00000132274.16	6545.11	726.973	-3.17044	5818.14	0.99575	5818.14	1650.92	233.745	2.82026	1417.18	0.958171	1417.18	polyic
ENSG00000132530.17	558.05	24.5857	-4.5045	533.464	0.999982	533.484	5325.4	499.557	3.41417	4825.84	0.978192	4825.84	polyic
ENSG00000132669.14	27.3018	1.57234	-4.11801	25.7294	0.989967	26.0569	903.156	70.7782	3.6736	832.378	0.974061	832.386	polyic
ENSG00000133106.15	594.196	40.9626	-3.85856	553.233	0.999637	553.247	2355.91	132.266	4.15477	2223.64	0.98841	2223.65	polyic
ENSG00000134321.13	177.284	3.063	-5.85497	174.221	0.999995	174.32	4830.45	72.5892	6.05626	4757.87	0.998004	4757.87	polyic
ENSG00000134326.12	2583.18	19.399	-7.05702	2563.78	1	2563.79	2271.92	43.7909	5.69713	2228.12	0.995989	2228.13	polyic
ENSG00000134531.10	138.109	9.18901	-3.90976	128.92	0.999696	128.98	439.583	20.5925	4.41594	418.991	0.969258	419.014	polyic
ENSG00000135047.16	790.677	8.16801	-6.59696	782.509	1	782.537	1627.23	87.0917	4.22374	1540.14	0.987117	1540.14	polyic
ENSG00000135114.13	518.622	12.252	-5.40359	506.37	1	506.399	1126.78	47.7951	4.5592	1078.99	0.987181	1079	polyic
ENSG00000136048.14	1027.38	24.3407	-5.39945	1003.04	1	1003.05	1080.93	60.771	4.15274	1020.16	0.983312	1020.17	polyic
ENSG00000136514.3	33.4307	3.063	-3.44816	30.3677	0.99221	30.5629	397.681	31.7294	3.64772	365.952	0.95538	365.97	polyic
ENSG00000136689.19	560.725	1.021	-9.10116	559.704	1	559.778	20587.3	945.287	4.44486	19642	0.993547	19642	polyic
ENSG00000137198.10	50.6526	0.5105	-6.63258	50.1421	0.998881	50.5789	315.325	10.5183	4.90586	304.807	0.960084	304.847	polyic
ENSG00000137628.18	458.913	25.525	-4.16824	433.388	0.999905	433.408	1476.89	162.432	3.18466	1314.46	0.968757	1314.46	polyic
ENSG00000137726.17	48.6265	3.063	-3.98873	45.5635	0.998278	45.7378	691.65	8.08795	6.41812	683.562	0.986294	683.592	polyic
ENSG00000137767.14	662.759	41.861	-3.98481	620.898	0.999792	620.911	685.025	81.2077	3.07647	603.818	0.956357	603.826	polyic
ENSG00000137959.17	872.015	4.084	-7.73823	867.931	1	867.966	4679.42	199.381	4.55273	4480.04	0.993333	4480.04	polyic
ENSG00000137965.11	351.043	7.65751	-5.51863	343.386	1	343.43	2253.13	141.138	3.99675	2111.99	0.986147	2111.99	polyic
ENSG00000138496.17	521.276	8.96439	-5.8617	512.312	1	512.346	1766.27	176.823	3.32033	1589.45	0.973117	1589.45	polyic
ENSG00000138646.9	2136.02	57.176	-5.22337	2078.85	1	2078.85	3070.51	118.955	4.68999	2951.55	0.99344	2951.56	polyic
ENSG00000138755.6	775.998	0.33693	-11.1694	775.661	1	775.742	2353.67	106.944	4.45999	2246.72	0.991021	2246.73	polyic
ENSG00000138760.11	502.474	44.9138	-3.48382	457.56	0.998486	457.574	780.075	67.1415	3.53834	712.934	0.969632	712.943	polyic
ENSG00000140105.18	617.243	106.184	-2.53927	511.059	0.977986	511.065	3820.83	235.298	4.02132	3585.53	0.987779	3585.54	polyic
ENSG00000140379.9	13.1697	0.5105	-4.68916	12.6592	0.946198	13.4997	787.217	109.487	2.846	677.731	0.951262	677.737	polyic
ENSG00000140464.20	720.199	47.4765	-3.92311	672.723	0.999724	672.734	1134.44	166.712	2.76655	967.726	0.953522	967.73	polyic
ENSG00000140511.12	374.191	13.1607	-4.82947	361.031	1	361.063	1164.03	147.261	2.98269	1016.77	0.960082	1016.78	polyic
ENSG00000140749.9	44.2907	6.64672	-2.73629	37.6439	0.984765	37.7433	1031.73	143.248	2.84848	888.478	0.954904	888.483	polyic
ENSG00000141574.8	6.07832	0.5105	-3.57369	5.56782	0.806824	6.61603	538.653	27.0719	4.31449	511.581	0.973792	511.599	polyic
ENSG00000141753.7	125.619	1.021	-6.94292	124.598	0.999986	124.791	288.196	9.26447	4.9592	278.932	0.956031	278.976	polyic
ENSG00000142089.17	6.07832	1.021	-2.57369	5.05732	0.773228	5.67453	7635.97	200.595	5.25046	7435.38	0.997125	7435.38	polyic
ENSG00000143344.16	2349.22	38.8899	-5.91664	2310.33	1	2310.34	1899.99	86.3411	4.4598	1813.65	0.990076	1813.65	polyic
ENSG00000145685.14	831.037	9.22985	-6.49246	821.808	1	821.833	1544.86	83.0015	4.21819	1461.86	0.986778	1461.87	polyic
ENSG00000146070.17	164.277	12.6808	-3.69541	151.596	0.999216	151.641	1279	101.453	3.65613	1177.55	0.977666	1177.55	polyic
ENSG00000146425.11	19.248	6.126	-1.65169	13.122	0.85653	13.2255	1014.16	149.792	2.75926	864.37	0.951735	864.374	polyic
ENSG00000150337.14	17.2219	0.5105	-5.07619	16.7114	0.970514	17.4653	641.435	42.1546	3.92754	599.28	0.973002	599.293	polyic
ENSG00000152766.6	263.394	0.684071	-8.58886	262.71	1	262.85	1341.57	53.003	4.66171	1288.57	0.989309	1288.58	polyic
ENSG00000154451.15	5539.19	181.708	-4.92998	5357.48	1	5357.48	6751.45	586.137	3.52589	6165.31	0.980938	6165.31	polyic
ENSG00000155465.20	21.0208	2.88943	-2.86296	18.1314	0.966127	18.3561	548.47	59.6205	3.20153	488.849	0.955099	488.86	polyic
ENSG00000156587.16	111.031	20.6753	-2.42498	90.3553	0.972684	90.3878	898.848	111.308	3.01352	787.54	0.958153	787.546	polyic
ENSG00000157601.15	7798.93	65.9873	-6.88494	7732.94	1	7732.94	14321.7	506.542	4.82138	13815.2	0.995807	13815.2	polyic
ENSG00000157654.19	745.445	57.0127	-3.70875	688.432	0.999225	688.442	2157.45	295.672	2.86726	1861.78	0.961651	1861.78	polyic
ENSG00000158470.5	65.3216	3.69602	-4.14352	61.6256	0.999438	61.7648	1635.41	187.745	3.1228	1447.66	0.967514	1447.67	polyic
ENSG00000158517.16	29.3785	9.18901	-1.67678	20.1895	0.889528	20.259	833.881	43.8967	4.24766	789.985	0.981045	789.996	polyic
ENSG00000160213.9	6.07832	7.14701	0.233667	1.06869	0.250906	-1.09394	1214.91	159.245	2.93152	1055.66	0.959155	1055.66	polyic
ENSG00000160932.11	292.772	4.084	-6.16365	288.688	1	288.754	499.437	30.0543	4.05466	469.383	0.968919	469.4	polyic
ENSG00000162433.15	184.528	0.816801	-7.81964	183.711	0.999995	183.877	379.271	29.0001	3.7091	350.271	0.95469	350.291	polyic
ENSG00000162614.19	241.107	7.15722	-5.07413	233.949	1	234.004	679.346	42.3785	4.00274	636.967	0.974884	636.98	polyic
ENSG00000162654.9	8825.05	202.526	-5.44543	8622.52	1	8622.52	8995.91	787.465	3.51398	8208.45	0.980933	8208.45	polyic
ENSG00000162772.17	276.776	1.021	-8.08259	275.755	1	275.874	448.135	23.5358	4.251	424.599	0.968087	424.62	polyic
ENSG00000163121.10	61.7962	0.5105	-6.91946	61.2857	0.999538	61.6751	915.336	9.98941	6.51776	905.347	0.990204	905.37	polyic
ENSG00000163823.4	1225.62	19.9095	-5.94391	1205.71	1	1205.73	4540.36	275.689	4.04169	4264.67	0.988365	4264.68	polyic
ENSG00000163840.10	2726	129.228	-4.3988	2596.78	0.999964	2596.78	5624.74	666.606	3.07688	4958.14	0.970347	4958.14	polyic
ENSG00000165029.17	191.244	6.96323	-4.77952	184.281	0.999995	184.343	613.389	76.951	2.99479	536.438	0.950699	536.446	polyic
ENSG00000165949.13	8.10442	0.5105	-3.98873	7.59392	0.871311	8.57774	484.713	14.0125	5.11235	470.7	0.976339	470.728	polyic
ENSG00000166165.14	49.6396	0.5105	-6.60344	49.1291	0.99879	49.5709	427.315	10.9115	5.29138	416.403	0.973314	416.437	polyic
ENSG00000166523.8	5.06526	2.042	-1.31065	3.02326	0.585871	3.29514	541.209	60.1831	3.16875	481.025	0.953878	481.036	polyic
ENSG00000166920.13	16.2088	0.5105	-4.98873	15.6983	0.965996	16.472	1091.27	82.5754	3.72416	1008.7	0.97726	1008.7	polyic
ENSG00000167553.17	10.1305	1.021	-3.31065	9.10953	0.900915	9.69247	1477.37	202.026	2.87042	1275.35	0.959242	1275.35	polyic
ENSG00000168394.12	3679.87	328.252	-3.48678	3351.62	0.9985	3351.62	1886.1	236.461	2.99573	1649.63	0.964437	1649.64	polyic
ENSG00000168961.17	293.562	6.126	-5.58258	287.436	1	287.491	2347.8	266.578	3.13868	2081.22	0.970269	2081.22	polyic
ENSG00000169136.13	109.41	0.5105	-7.74361	108.899	0.999982	109.174	1731.66	111.943	3.95131	1619.71	0.984122	1619.72	polyic
ENSG00000169245.6	6915.1	2.042	-11.7255	6913.06	1	6913.07	5793.92	49.1657	6.88074	5744.75	0.998739	5744.76	polyic
ENSG00000169248.13	2192.25	0.5105	-12.0682	2191.74	1	2191.77	5768.36	23.6007	7.93319	5744.76	0.998978	5744.76	polyic
ENSG00000170525.21	219.863	34.9591	-2.65287	184.904	0.984058	184.923	1318.33	164.833	2.99964	1153.5	0.961968	1153.5	polyic
ENSG00000170581.14	1437.8	117.793	-3.60953	1320	0.999044	1320.01	3767.72	373.711	3.3337	3394.01	0.976172	3394.01	polyic
ENSG00000171860.5	2515.41	56.155	-5.48523	2459.25	1	2459.26	430.345	41.3732	3.37873	388.972	0.952293	388.987	polyic
ENSG00000172183.16	44.1488	5.105	-3.11239	39.0438	0.992156	39.1677	4071.36	287.204	3.82537	3784.16	0.985552	3784.16	polyic
ENSG00000173193.15	1906.03	129.688	-3.87746	1776.34	0.99966	1776.34	6221.56	834.497	2.8983	5387.06	0.964985	5387.07	polyic
ENSG00000174600.14	611.965	60.5147	-3.33809	551.45	0.99758	551.46	1496.08	141.355	3.40379	1354.73	0.973655	1354.73	polyic
ENSG00000177409.12	1606.23	40.401	-5.31314	1565.82	1	1565.83	5996.1	433.716	3.7892	5562.39	0.985515	5562.39	polyic
ENSG00000177556.12	9.11747	2.042	-2.15865	7.07547	0.824479	7.39744	1600.23	116.729	3.77704	1483.5	0.981436	1483.51	polyic
ENSG00000178719.17	679.758	44.924	-3.91946	634.834	0.999724	634.846	3612.39	565.182	2.67617	3047.2	0.956564	3047.21	polyic
ENSG00000181381.15	323.488	32.621	-3.30984	290.867	0.9971	290.886	1626.41	208.154	2.96597	1418.25	0.962621	1418.26	polyic
ENSG00000183486.14	4531.33	156.254	-4.85797	4375.08	1	4375.08	4309.82	273.862	3.97611	4035.96	0.987473	4035.96	polyic
ENSG00000184979.10	1004.96	1.021	-9.94294	1003.94	1	1003.99	3425.82	99.9842	5.0986	3325.83	0.995657	3325.84	polyic
ENSG00000185201.18	9.11747	2.042	-2.15865	7.07547	0.824479	7.39744	5893.74	776.972	2.92325	5116.77	0.965399	5116.77	polyic
ENSG00000185215.11	170.861	8.00465	-4.41585	162.857	0.999955	162.917	1233.98	137.535	3.16545	1096.45	0.966936	1096.45	polyic
ENSG00000185339.9	101.305	1.021	-6.63258	100.284	0.999959	100.503	293.916	8.41811	5.12576	285.498	0.957834	285.544	polyic
ENSG00000185507.21	3164.86	17.357	-7.51048	3147.5	1	3147.51	460.214	28.3308	4.02186	431.884	0.965969	431.902	polyic
ENSG00000185885.17	76.992	7.14701	-3.4293	69.845	0.997938	69.9291	10014.6	1027.74	3.28455	8986.86	0.975888	8986.86	polyic
ENSG00000187608.10	127.645	0.5105	-7.96601	127.134	0.999986	127.383	12142.7	213.179	5.83188	11929.5	0.99858	11929.5	polyic
ENSG00000188313.13	3326.2	118.773	-4.80759	3207.42	1	3207.43	1203.82	113.491	3.40697	1090.33	0.972048	1090.34	polyic
ENSG00000188820.13	25.3263	0.5105	-5.63258	24.8158	0.989106	25.447	2329.83	74.0625	4.97534	2255.77	0.994128	2255.77	polyic
ENSG00000196141.14	271.164	6.126	-5.46807	265.038	1	265.094	1027.27	51.5736	4.31604	975.696	0.984398	975.706	polyic
ENSG00000197943.11	548.264	479.87	-0.192226	68.3937	0.334131	68.394	144.805	1133.46	-2.96855	988.652	0.959586	-988.656	polyic
ENSG00000198019.13	21.2741	0.5105	-5.38104	20.7636	0.982735	21.4495	466.68	49.9879	3.22278	416.692	0.950938	416.704	polyic
ENSG00000205413.8	668.615	95.9741	-2.80046	572.641	0.989251	572.648	3496.78	523.54	2.73965	2973.24	0.958843	2973.24	polyic
ENSG00000213886.4	118.527	2.042	-5.85909	116.485	0.999982	116.632	3321.41	221.248	3.90806	3100.16	0.986407	3100.17	polyic
ENSG00000221963.6	240.134	42.1469	-2.51034	197.987	0.977655	198.003	3957.48	593.242	2.73789	3364.24	0.959127	3364.24	polyic
ENSG00000254087.8	758.776	117.415	-2.69206	641.361	0.985536	641.367	3802.16	638.197	2.57475	3163.96	0.951745	3163.97	polyic
ENSG00000268173.3	9.11747	0.5105	-4.15865	8.60697	0.893996	9.55899	4968.73	727.582	2.77169	4241.14	0.960612	4241.15	polyic
ENSG00000276070.5	8.10442	1.021	-2.98873	7.08342	0.853435	7.68813	761.307	102.474	2.89323	658.834	0.951852	658.84	polyic
ENSG00000277443.3	16.2088	1.021	-3.98873	15.1878	0.963322	15.7029	5207.23	505.467	3.36483	4701.76	0.977118	4701.77	polyic
