# Supplementary material for: Multi-omic profiling of pathogen-stimulated primary immune cells
Source: iScience. 2024 Jul 6;27(8):110471. doi: 10.1016/j.isci.2024.110471 (PMC11293528; doi:10.1016/j.isci.2024.110471)
Supplement: Table S4. Pathway enrichment of differentially expressed genes, related to Figures 3 and S3 [file mmc5.xlsx]

## Sheet: Sheet1
source	native	name	p_value	significant	description	term_size	query_size	intersection_size	effective_domain_size	precision	recall	query	parents	enrichment	cond
GO:BP	GO:0002376	immune system process	4.29406e-85	TRUE	"Any process involved in the development or functioning of the immune system, an organismal system for calibrated responses to potential internal or invasive threats." [GO_REF:0000022, GOC:add]	2710	701	298	21110	0.425107	0.109963	query_1	['GO:0008150']	3.31144	saur
GO:BP	GO:0009605	response to external stimulus	8.8643e-80	TRUE	"Any process that results in a change in state or activity of a cell or an organism (in terms of movement, secretion, enzyme production, gene expression, etc.) as a result of an external stimulus." [GOC:hb]	2900	701	301	21110	0.429387	0.103793	query_1	['GO:0050896']	3.12564	saur
GO:BP	GO:0006952	defense response	2.18442e-79	TRUE	"Reactions, triggered in response to the presence of a foreign body or the occurrence of an injury, which result in restriction of damage to the organism attacked or prevention/recovery from the infection caused by the attack." [GOC:go_curators]	1823	701	238	21110	0.339515	0.130554	query_1	['GO:0006950']	3.93152	saur
GO:BP	GO:0006955	immune response	4.95308e-78	TRUE	"Any immune system process that functions in the calibrated response of an organism to a potential internal or invasive threat." [GO_REF:0000022, GOC:add]	1946	701	244	21110	0.348074	0.125385	query_1	['GO:0002376', 'GO:0050896']	3.77587	saur
GO:BP	GO:0044419	biological process involved in interspecies interaction between organisms	1.8163e-77	TRUE	"Any process evolved to enable an interaction with an organism of a different species." [GOC:cc]	1752	701	231	21110	0.329529	0.131849	query_1	['GO:0008150']	3.97053	saur
GO:BP	GO:0051707	response to other organism	1.11089e-73	TRUE	"Any process that results in a change in state or activity of a cell or an organism (in terms of movement, secretion, enzyme production, gene expression, etc.) as a result of a stimulus from another living organism." [GOC:ai]	1581	701	215	21110	0.306705	0.13599	query_1	['GO:0043207', 'GO:0044419']	4.09522	saur
GO:BP	GO:0043207	response to external biotic stimulus	1.59668e-73	TRUE	"Any process that results in a change in state or activity of a cell or an organism (in terms of movement, secretion, enzyme production, gene expression, etc.) as a result of an external biotic stimulus, an external stimulus caused by, or produced by living things." [GOC:go_curators]	1584	701	215	21110	0.306705	0.135732	query_1	['GO:0009605', 'GO:0009607']	4.08746	saur
GO:BP	GO:0009607	response to biotic stimulus	3.56981e-73	TRUE	"Any process that results in a change in state or activity of a cell or an organism (in terms of movement, secretion, enzyme production, gene expression, etc.) as a result of a biotic stimulus, a stimulus caused or produced by a living organism." [GOC:hb]	1621	701	217	21110	0.309558	0.133868	query_1	['GO:0050896']	4.03132	saur
GO:BP	GO:0006950	response to stress	4.76559e-67	TRUE	"Any process that results in a change in state or activity of a cell or an organism (in terms of movement, secretion, enzyme production, gene expression, etc.) as a result of a disturbance in organismal or cellular homeostasis, usually, but not necessarily, exogenous (e.g. temperature, humidity, ionizing radiation)." [GOC:mah]	4017	701	337	21110	0.480742	0.0838935	query_1	['GO:0050896']	2.52638	saur
GO:BP	GO:0010033	response to organic substance	2.86042e-63	TRUE	"Any process that results in a change in state or activity of a cell or an organism (in terms of movement, secretion, enzyme production, gene expression, etc.) as a result of an organic substance stimulus." [GOC:sm, PMID:23356676]	2809	701	272	21110	0.388017	0.0968316	query_1	['GO:0042221']	2.916	saur
GO:BP	GO:0002682	regulation of immune system process	6.42268e-63	TRUE	"Any process that modulates the frequency, rate, or extent of an immune system process." [GOC:add]	1504	701	196	21110	0.279601	0.130319	query_1	['GO:0002376', 'GO:0050789']	3.92445	saur
GO:BP	GO:0034097	response to cytokine	4.14733e-60	TRUE	"Any process that results in a change in state or activity of a cell or an organism (in terms of movement, secretion, enzyme production, gene expression, etc.) as a result of a cytokine stimulus." [GOC:sl]	919	701	151	21110	0.215407	0.164309	query_1	['GO:0010033']	4.94802	saur
GO:BP	GO:0098542	defense response to other organism	9.6636e-59	TRUE	"Reactions triggered in response to the presence of another organism that act to protect the cell or organism from damage caused by that organism." [GOC:dos]	1243	701	173	21110	0.24679	0.139179	query_1	['GO:0006952', 'GO:0051707']	4.19127	saur
GO:BP	GO:0070887	cellular response to chemical stimulus	1.77867e-58	TRUE	"Any process that results in a change in state or activity of a cell (in terms of movement, secretion, enzyme production, gene expression, etc.) as a result of a chemical stimulus." [GOC:mah]	2722	701	260	21110	0.370899	0.095518	query_1	['GO:0042221', 'GO:0051716']	2.87644	saur
GO:BP	GO:0050896	response to stimulus	2.56208e-56	TRUE	"Any process that results in a change in state or activity of a cell or an organism (in terms of movement, secretion, enzyme production, gene expression, etc.) as a result of a stimulus. The process begins with detection of the stimulus and ends with a change in state or activity or the cell or organism." [GOC:ai, GOC:bf]	9081	701	511	21110	0.728959	0.0562713	query_1	['GO:0008150']	1.69456	saur
GO:BP	GO:0071310	cellular response to organic substance	3.61331e-56	TRUE	"Any process that results in a change in state or activity of a cell (in terms of movement, secretion, enzyme production, gene expression, etc.) as a result of an organic substance stimulus." [GOC:mah]	2019	701	218	21110	0.310984	0.107974	query_1	['GO:0010033', 'GO:0070887']	3.25155	saur
GO:BP	GO:0045087	innate immune response	4.29209e-56	TRUE	"Innate immune responses are defense responses mediated by germline encoded components that directly recognize components of potential pathogens." [GO_REF:0000022, GOC:add, GOC:ebc, GOC:mtg_sensu]	996	701	152	21110	0.216833	0.15261	query_1	['GO:0006955', 'GO:0098542']	4.59573	saur
GO:BP	GO:0032101	regulation of response to external stimulus	2.77437e-55	TRUE	"Any process that modulates the frequency, rate or extent of a response to an external stimulus." [GOC:mah]	1037	701	154	21110	0.219686	0.148505	query_1	['GO:0009605', 'GO:0048583']	4.47211	saur
GO:BP	GO:0042221	response to chemical	4.82191e-54	TRUE	"Any process that results in a change in state or activity of a cell or an organism (in terms of movement, secretion, enzyme production, gene expression, etc.) as a result of a chemical stimulus." [GOC:jl]	4124	701	320	21110	0.456491	0.0775946	query_1	['GO:0050896']	2.33669	saur
GO:BP	GO:0050776	regulation of immune response	4.44357e-53	TRUE	"Any process that modulates the frequency, rate or extent of the immune response, the immunological reaction of an organism to an immunogenic stimulus." [GOC:ai]	912	701	142	21110	0.202568	0.155702	query_1	['GO:0002682', 'GO:0006955', 'GO:0048583']	4.68882	saur
GO:BP	GO:0031347	regulation of defense response	3.4579e-50	TRUE	"Any process that modulates the frequency, rate or extent of a defense response." [GOC:mah]	726	701	124	21110	0.17689	0.170799	query_1	['GO:0006952', 'GO:0080134']	5.14346	saur
REAC	REAC:R-HSA-168256	Immune System	1.69907e-49	TRUE	Immune System	2049	545	255	10790	0.46789	0.124451	query_1	['REAC:0000000']	2.4639	saur
GO:BP	GO:0048583	regulation of response to stimulus	4.94417e-49	TRUE	"Any process that modulates the frequency, rate or extent of a response to a stimulus. Response to stimulus is a change in state or activity of a cell or an organism (in terms of movement, secretion, enzyme production, gene expression, etc.) as a result of a stimulus." [GOC:jid]	4013	701	306	21110	0.436519	0.0762522	query_1	['GO:0050789', 'GO:0050896']	2.29627	saur
GO:BP	GO:0071345	cellular response to cytokine stimulus	7.88032e-48	TRUE	"Any process that results in a change in state or activity of a cell (in terms of movement, secretion, enzyme production, gene expression, etc.) as a result of a cytokine stimulus." [GOC:mah]	826	701	129	21110	0.184023	0.156174	query_1	['GO:0034097', 'GO:0071310']	4.70305	saur
GO:BP	GO:0002831	regulation of response to biotic stimulus	4.58524e-46	TRUE	"Any process that modulates the frequency, rate, or extent of a response to biotic stimulus." [GOC:add]	457	701	96	21110	0.136947	0.210066	query_1	['GO:0009607', 'GO:0048583']	6.32594	saur
GO:BP	GO:0002684	positive regulation of immune system process	6.26131e-46	TRUE	"Any process that activates or increases the frequency, rate, or extent of an immune system process." [GOC:add]	1068	701	144	21110	0.205421	0.134831	query_1	['GO:0002376', 'GO:0002682', 'GO:0048518']	4.06033	saur
GO:BP	GO:0006954	inflammatory response	3.20662e-45	TRUE	"The immediate defensive reaction (by vertebrate tissue) to infection or injury caused by chemical or physical agents. The process is characterized by local vasodilation, extravasation of plasma into intercellular spaces and accumulation of white blood cells and macrophages." [GO_REF:0000022, ISBN:0198506732]	803	701	124	21110	0.17689	0.154421	query_1	['GO:0006952']	4.65025	saur
GO:BP	GO:0051716	cellular response to stimulus	4.47381e-43	TRUE	"Any process that results in a change in state or activity of a cell (in terms of movement, secretion, enzyme production, gene expression, etc.) as a result of a stimulus. The process begins with detection of the stimulus by a cell and ends with a change in state or activity or the cell." [GOC:bf, GOC:jl]	7521	701	433	21110	0.617689	0.0575721	query_1	['GO:0009987', 'GO:0050896']	1.73373	saur
GO:BP	GO:0080134	regulation of response to stress	7.44958e-42	TRUE	"Any process that modulates the frequency, rate or extent of a response to stress. Response to stress is a change in state or activity of a cell or an organism (in terms of movement, secretion, enzyme production, gene expression, etc.) as a result of a disturbance in organismal or cellular homeostasis, usually, but not necessarily, exogenous (e.g. temperature, humidity, ionizing radiation)." [GOC…	1438	701	162	21110	0.231098	0.112656	query_1	['GO:0006950', 'GO:0048583']	3.39255	saur
GO:BP	GO:0048584	positive regulation of response to stimulus	1.58138e-41	TRUE	"Any process that activates, maintains or increases the rate of a response to a stimulus. Response to stimulus is a change in state or activity of a cell or an organism (in terms of movement, secretion, enzyme production, gene expression, etc.) as a result of a stimulus." [GOC:jid]	2283	701	209	21110	0.298146	0.0915462	query_1	['GO:0048518', 'GO:0048583', 'GO:0050896']	2.75683	saur
GO:BP	GO:0045088	regulation of innate immune response	4.35397e-41	TRUE	"Any process that modulates the frequency, rate or extent of the innate immune response, the organism's first line of defense against infection." [GOC:ebc]	366	701	82	21110	0.116976	0.224044	query_1	['GO:0002831', 'GO:0031347', 'GO:0032101', 'GO:0045087', 'GO:0050776']	6.74688	saur
GO:BP	GO:0050778	positive regulation of immune response	2.5871e-39	TRUE	"Any process that activates or increases the frequency, rate or extent of the immune response, the immunological reaction of an organism to an immunogenic stimulus." [GOC:ai]	730	701	111	21110	0.158345	0.152055	query_1	['GO:0002684', 'GO:0006955', 'GO:0048584', 'GO:0050776']	4.579	saur
GO:CC	GO:0031982	vesicle	8.27498e-39	TRUE	"Any small, fluid-filled, spherical organelle enclosed by membrane." [GOC:mah, GOC:pz, GOC:vesicles]	3998	708	278	22122	0.392655	0.0695348	query_1	['GO:0043227']	2.17267	saur
REAC	REAC:R-HSA-1280215	Cytokine Signaling in Immune system	8.72484e-39	TRUE	Cytokine Signaling in Immune system	714	545	131	10790	0.240367	0.183473	query_1	['REAC:R-HSA-168256']	3.63244	saur
GO:BP	GO:0048518	positive regulation of biological process	9.99072e-38	TRUE	"Any process that activates or increases the frequency, rate or extent of a biological process. Biological processes are regulated by many means; examples include the control of gene expression, protein modification or interaction with a protein or substrate molecule." [GOC:jid]	6358	701	379	21110	0.540656	0.0596099	query_1	['GO:0008150', 'GO:0050789']	1.7951	saur
GO:BP	GO:0001817	regulation of cytokine production	3.0105e-37	TRUE	"Any process that modulates the frequency, rate, or extent of production of a cytokine." [GOC:add, ISBN:0781735149]	739	701	109	21110	0.155492	0.147497	query_1	['GO:0001816', 'GO:0010468', 'GO:0051239']	4.44173	saur
GO:BP	GO:0001816	cytokine production	6.55181e-37	TRUE	"The appearance of a cytokine due to biosynthesis or secretion following a cellular stimulus, resulting in an increase in its intracellular or extracellular levels." [GOC:add, ISBN:0781735149]	745	701	109	21110	0.155492	0.146309	query_1	['GO:0010467', 'GO:0032501']	4.40596	saur
GO:BP	GO:0032103	positive regulation of response to external stimulus	9.34652e-37	TRUE	"Any process that activates, maintains or increases the rate of a response to an external stimulus." [GOC:mah]	566	701	95	21110	0.135521	0.167845	query_1	['GO:0009605', 'GO:0032101', 'GO:0048584']	5.05449	saur
GO:CC	GO:0005737	cytoplasm	1.83616e-36	TRUE	"The contents of a cell excluding the plasma membrane and nucleus, but including other subcellular structures." [ISBN:0198547684]	12365	708	559	22122	0.789548	0.0452082	query_1	['GO:0005622', 'GO:0110165']	1.41257	saur
GO:BP	GO:0051239	regulation of multicellular organismal process	9.28642e-36	TRUE	"Any process that modulates the frequency, rate or extent of a multicellular organismal process, the processes pertinent to the function of a multicellular organism above the cellular level; includes the integrated processes of tissues and organs." [GOC:ai, GOC:dph, GOC:tb]	3021	701	235	21110	0.335235	0.0777888	query_1	['GO:0032501', 'GO:0050789']	2.34254	saur
GO:BP	GO:0009615	response to virus	5.51123e-35	TRUE	"Any process that results in a change in state or activity of a cell or an organism (in terms of movement, secretion, enzyme production, gene expression, etc.) as a result of a stimulus from a virus." [GOC:hb]	403	701	79	21110	0.112696	0.19603	query_1	['GO:0051707']	5.90326	saur
GO:BP	GO:0023052	signaling	3.82685e-34	TRUE	"The entirety of a process in which information is transmitted within a biological system. This process begins with an active signal and ends when a cellular response has been triggered." [GOC:mtg_signal, GOC:mtg_signaling_feb11, GOC:signaling]	6493	701	376	21110	0.536377	0.0579085	query_1	['GO:0050789']	1.74386	saur
GO:BP	GO:0007154	cell communication	1.18535e-33	TRUE	"Any process that mediates interactions between a cell and its surroundings. Encompasses interactions such as signaling or attachment between one cell and another cell, between a cell and an extracellular matrix, or between a cell and any other aspect of its environment." [GOC:mah]	6604	701	379	21110	0.540656	0.0573895	query_1	['GO:0009987']	1.72823	saur
GO:BP	GO:0009617	response to bacterium	3.04976e-33	TRUE	"Any process that results in a change in state or activity of a cell or an organism (in terms of movement, secretion, enzyme production, gene expression, etc.) as a result of a stimulus from a bacterium." [GOC:hb]	786	701	107	21110	0.152639	0.136132	query_1	['GO:0051707']	4.09951	saur
GO:BP	GO:0031349	positive regulation of defense response	4.23347e-33	TRUE	"Any process that activates or increases the frequency, rate or extent of a defense response." [GOC:mah]	427	701	79	21110	0.112696	0.185012	query_1	['GO:0006952', 'GO:0031347', 'GO:0048584']	5.57147	saur
GO:BP	GO:0002237	response to molecule of bacterial origin	6.74424e-33	TRUE	"Any process that results in a change in state or activity of an organism (in terms of movement, secretion, enzyme production, gene expression, etc.) as a result of a stimulus by molecules of bacterial origin such as peptides derived from bacterial flagellin." [GOC:rl, GOC:sm]	352	701	72	21110	0.10271	0.204545	query_1	['GO:0009617', 'GO:0010033', 'GO:0043207']	6.15971	saur
GO:BP	GO:0032496	response to lipopolysaccharide	1.03617e-32	TRUE	"Any process that results in a change in state or activity of an organism (in terms of movement, secretion, enzyme production, gene expression, etc.) as a result of a lipopolysaccharide stimulus; lipopolysaccharide is a major component of the cell wall of gram-negative bacteria." [GOC:add, ISBN:0721601464]	333	701	70	21110	0.0998573	0.21021	query_1	['GO:0002237', 'GO:0033993', 'GO:1901700']	6.3303	saur
GO:BP	GO:0007165	signal transduction	1.40993e-32	TRUE	"The cellular process in which a signal is conveyed to trigger a change in the activity or state of a cell. Signal transduction begins with reception of a signal (e.g. a ligand binding to a receptor or receptor activation by a stimulus such as light), or for signal transduction in the absence of ligand, signal-withdrawal or the activity of a constitutively active receptor. Signal transduction end…	6034	701	355	21110	0.506419	0.0588333	query_1	['GO:0007154', 'GO:0009987', 'GO:0023052', 'GO:0050794', 'GO:0051716']	1.77171	saur
GO:BP	GO:0019221	cytokine-mediated signaling pathway	1.5877e-32	TRUE	"The series of molecular signals initiated by the binding of a cytokine to a receptor on the surface of a cell, and ending with the regulation of a downstream cellular process, e.g. transcription." [GOC:mah, GOC:signaling, PMID:19295629]	482	701	83	21110	0.118402	0.172199	query_1	['GO:0007166', 'GO:0071345']	5.18563	saur
GO:CC	GO:0031410	cytoplasmic vesicle	1.92947e-32	TRUE	"A vesicle found in the cytoplasm of a cell." [GOC:ai, GOC:mah, GOC:vesicles]	2510	708	198	22122	0.279661	0.0788845	query_1	['GO:0005737', 'GO:0097708']	2.46481	saur
GO:CC	GO:0097708	intracellular vesicle	2.28222e-32	TRUE	"Any vesicle that is part of the intracellular region." [GOC:vesicles]	2513	708	198	22122	0.279661	0.0787903	query_1	['GO:0031982', 'GO:0043231']	2.46186	saur
GO:BP	GO:0001819	positive regulation of cytokine production	9.13273e-32	TRUE	"Any process that activates or increases the frequency, rate or extent of production of a cytokine." [GOC:add, ISBN:0781735149]	481	701	82	21110	0.116976	0.170478	query_1	['GO:0001816', 'GO:0001817', 'GO:0010628', 'GO:0051240']	5.1338	saur
GO:CC	GO:0071944	cell periphery	1.21893e-31	TRUE	"The broad region around and including the plasma membrane of a cell, encompassing the cell cortex (inside the cell), the plasma membrane, and any external encapsulating structures." [GOC:pdt]	6303	708	353	22122	0.498588	0.0560051	query_1	['GO:0110165']	1.74992	saur
GO:BP	GO:0007166	cell surface receptor signaling pathway	2.14318e-31	TRUE	"The series of molecular signals initiated by activation of a receptor on the surface of a cell. The pathway begins with binding of an extracellular ligand to a cell surface receptor, or for receptors that signal in the absence of a ligand, by ligand-withdrawal or the activity of a constitutively active receptor. The pathway ends with regulation of a downstream cellular process, e.g. transcriptio…	2890	701	220	21110	0.313837	0.0761246	query_1	['GO:0007165']	2.29242	saur
GO:CC	GO:0016020	membrane	5.27216e-31	TRUE	"A lipid bilayer along with all the proteins and protein complexes embedded in it and attached to it." [GOC:dos, GOC:mah, ISBN:0815316194]	9878	708	473	22122	0.668079	0.0478842	query_1	['GO:0110165']	1.49618	saur
GO:BP	GO:0051240	positive regulation of multicellular organismal process	3.24885e-30	TRUE	"Any process that activates or increases the frequency, rate or extent of an organismal process, any of the processes pertinent to the function of an organism above the cellular level; includes the integrated processes of tissues and organs." [GOC:ai]	1704	701	158	21110	0.225392	0.092723	query_1	['GO:0032501', 'GO:0048518', 'GO:0051239']	2.79227	saur
GO:CC	GO:0005886	plasma membrane	5.32211e-30	TRUE	"The membrane surrounding a cell that separates the cell from its external environment. It consists of a phospholipid bilayer and associated proteins." [ISBN:0716731363]	5819	708	331	22122	0.467514	0.0568826	query_1	['GO:0016020', 'GO:0071944']	1.77734	saur
GO:BP	GO:0051607	defense response to virus	1.27347e-29	TRUE	"Reactions triggered in response to the presence of a virus that act to protect the cell or organism." [GOC:ai]	305	701	64	21110	0.0912981	0.209836	query_1	['GO:0009615', 'GO:0140546']	6.31903	saur
GO:BP	GO:0140546	defense response to symbiont	1.56182e-29	TRUE	"Reactions triggered in response to the presence of a symbiont that act to protect the cell or organism from damage caused by that symbiont." [GOC:pg]	306	701	64	21110	0.0912981	0.20915	query_1	['GO:0098542']	6.29838	saur
GO:MF	GO:0005515	protein binding	4.491e-29	TRUE	"Binding to a protein." [GOC:go_curators]	14881	713	648	20195	0.908836	0.0435455	query_1	['GO:0005488']	1.23338	saur
GO:BP	GO:0009966	regulation of signal transduction	6.79835e-29	TRUE	"Any process that modulates the frequency, rate or extent of signal transduction." [GOC:sm]	3003	701	220	21110	0.313837	0.0732601	query_1	['GO:0007165', 'GO:0010646', 'GO:0023051', 'GO:0048583']	2.20616	saur
GO:BP	GO:0033993	response to lipid	1.33975e-28	TRUE	"Any process that results in a change in state or activity of a cell or an organism (in terms of movement, secretion, enzyme production, gene expression, etc.) as a result of a lipid stimulus." [GOC:sl]	916	701	109	21110	0.155492	0.118996	query_1	['GO:0010033']	3.58345	saur
GO:BP	GO:0048522	positive regulation of cellular process	1.73954e-28	TRUE	"Any process that activates or increases the frequency, rate or extent of a cellular process, any of those that are carried out at the cellular level, but are not necessarily restricted to a single cell. For example, cell communication occurs among more than one cell, but occurs at the cellular level." [GOC:jid]	5615	701	329	21110	0.46933	0.0585931	query_1	['GO:0009987', 'GO:0048518', 'GO:0050794']	1.76448	saur
GO:BP	GO:0023051	regulation of signaling	3.58485e-28	TRUE	"Any process that modulates the frequency, rate or extent of a signaling process." [GOC:mtg_signal]	3413	701	237	21110	0.338088	0.0694404	query_1	['GO:0023052', 'GO:0050789']	2.09114	saur
REAC	REAC:R-HSA-913531	Interferon Signaling	3.88878e-28	TRUE	Interferon Signaling	193	545	59	10790	0.108257	0.305699	query_1	['REAC:R-HSA-1280215']	6.05229	saur
GO:BP	GO:0001775	cell activation	5.49717e-28	TRUE	"A multicellular organismal process by which exposure to an activating factor such as a cellular or soluble ligand results in a change in the morphology or behavior of a cell." [GOC:mgi_curators]	1157	701	123	21110	0.175464	0.106309	query_1	['GO:0009987', 'GO:0032501']	3.20141	saur
GO:BP	GO:0045321	leukocyte activation	6.70445e-28	TRUE	"A change in morphology and behavior of a leukocyte resulting from exposure to a specific antigen, mitogen, cytokine, cellular ligand, or soluble factor." [GOC:add]	1012	701	114	21110	0.162625	0.112648	query_1	['GO:0001775', 'GO:0002376']	3.3923	saur
GO:BP	GO:0002253	activation of immune response	9.29752e-28	TRUE	"Any process that initiates an immune response." [GO_REF:0000022, GOC:add, ISBN:0781735149]	545	701	82	21110	0.116976	0.150459	query_1	['GO:0002376', 'GO:0050778']	4.53093	saur
GO:BP	GO:0045089	positive regulation of innate immune response	1.20742e-27	TRUE	"Any process that activates or increases the frequency, rate or extent of the innate immune response, the organism's first line of defense against infection." [GOC:ebc]	296	701	61	21110	0.0870185	0.206081	query_1	['GO:0002833', 'GO:0031349', 'GO:0032103', 'GO:0045087', 'GO:0045088', 'GO:0050778']	6.20595	saur
GO:BP	GO:1901700	response to oxygen-containing compound	1.46764e-27	TRUE	"Any process that results in a change in state or activity of a cell or an organism (in terms of movement, secretion, enzyme production, gene expression, etc.) as a result of an oxygen-containing compound stimulus." [GOC:pr, GOC:TermGenie]	1796	701	158	21110	0.225392	0.0879733	query_1	['GO:0042221']	2.64924	saur
GO:BP	GO:0002833	positive regulation of response to biotic stimulus	1.96596e-27	TRUE	"Any process that activates or increases the frequency, rate, or extent of a response to biotic stimulus." [GOC:add]	320	701	63	21110	0.0898716	0.196875	query_1	['GO:0002831', 'GO:0009607', 'GO:0048584']	5.92872	saur
GO:BP	GO:0010646	regulation of cell communication	4.28942e-27	TRUE	"Any process that modulates the frequency, rate or extent of cell communication. Cell communication is the process that mediates interactions between a cell and its surroundings. Encompasses interactions such as signaling or attachment between one cell and another cell, between a cell and an extracellular matrix, or between a cell and any other aspect of its environment." [GOC:dph, GOC:tb]	3423	701	235	21110	0.335235	0.0686532	query_1	['GO:0007154', 'GO:0050794']	2.06743	saur
GO:BP	GO:0002252	immune effector process	1.63185e-26	TRUE	"Any process of the immune system that executes a component of an immune response. An effector immune process takes place after its activation." [GO_REF:0000022, GOC:add, ISBN:0781735149]	693	701	91	21110	0.129815	0.131313	query_1	['GO:0002376']	3.95438	saur
GO:BP	GO:0010628	positive regulation of gene expression	1.65387e-26	TRUE	"Any process that increases the frequency, rate or extent of gene expression. Gene expression is the process in which a gene's coding sequence is converted into a mature gene product (protein or RNA)." [GOC:txnOH-2018]	1165	701	121	21110	0.172611	0.103863	query_1	['GO:0010467', 'GO:0010468', 'GO:0010604']	3.12773	saur
GO:BP	GO:0050794	regulation of cellular process	1.67307e-26	TRUE	"Any process that modulates the frequency, rate or extent of a cellular process, any of those that are carried out at the cellular level, but are not necessarily restricted to a single cell. For example, cell communication occurs among more than one cell, but occurs at the cellular level." [GOC:go_curators]	11108	701	513	21110	0.731812	0.0461829	query_1	['GO:0009987', 'GO:0050789']	1.39076	saur
GO:BP	GO:0065007	biological regulation	2.31046e-26	TRUE	"Any process that modulates a measurable attribute of any biological process, quality or function." [GOC:dph, GOC:isa_complete, GOC:mah, GOC:pr, GOC:vw]	12891	701	565	21110	0.805991	0.043829	query_1	['GO:0008150']	1.31987	saur
GO:BP	GO:0071219	cellular response to molecule of bacterial origin	3.72735e-26	TRUE	"Any process that results in a change in state or activity of a cell (in terms of movement, secretion, enzyme production, gene expression, etc.) as a result of a stimulus by molecules of bacterial origin such as peptides derived from bacterial flagellin." [GOC:mah]	221	701	52	21110	0.0741797	0.235294	query_1	['GO:0002237', 'GO:0071216']	7.08568	saur
GO:BP	GO:0071222	cellular response to lipopolysaccharide	4.2174e-26	TRUE	"Any process that results in a change in state or activity of a cell (in terms of movement, secretion, enzyme production, gene expression, etc.) as a result of a lipopolysaccharide stimulus; lipopolysaccharide is a major component of the cell wall of gram-negative bacteria." [GOC:mah]	212	701	51	21110	0.0727532	0.240566	query_1	['GO:0032496', 'GO:0071219', 'GO:0071396', 'GO:1901701']	7.24444	saur
GO:BP	GO:0050789	regulation of biological process	8.42537e-26	TRUE	"Any process that modulates the frequency, rate or extent of a biological process. Biological processes are regulated by many means; examples include the control of gene expression, protein modification or interaction with a protein or substrate molecule." [GOC:ai, GOC:go_curators]	12480	701	552	21110	0.787447	0.0442308	query_1	['GO:0008150', 'GO:0065007']	1.33197	saur
GO:CC	GO:0012505	endomembrane system	1.20195e-25	TRUE	"A collection of membranous structures involved in transport within the cell. The main components of the endomembrane system are endoplasmic reticulum, Golgi bodies, vesicles, cell membrane and nuclear envelope. Members of the endomembrane system pass materials through each other or though the use of vesicles." [GOC:lh]	4776	708	280	22122	0.39548	0.0586265	query_1	['GO:0110165']	1.83183	saur
GO:BP	GO:0002218	activation of innate immune response	2.37125e-25	TRUE	"Any process that initiates an innate immune response. Innate immune responses are defense responses mediated by germline encoded components that directly recognize components of potential pathogens. Examples of this process include activation of the hypersensitive response of Arabidopsis thaliana and activation of any NOD or TLR signaling pathway in vertebrate species." [GO_REF:0000022, GOC:add,…	229	701	52	21110	0.0741797	0.227074	query_1	['GO:0002253', 'GO:0045089']	6.83814	saur
GO:BP	GO:0002764	immune response-regulating signaling pathway	4.19342e-25	TRUE	"The cascade of processes by which a signal interacts with a receptor, causing a change in the level or activity of a second messenger or other downstream target, and ultimately leading to the activation, perpetuation, or inhibition of an immune response." [GOC:add, ISBN:0781735149, PMID:15771571]	499	701	75	21110	0.10699	0.150301	query_1	['GO:0007165', 'GO:0050776']	4.52617	saur
GO:BP	GO:0008219	cell death	4.96855e-25	TRUE	"Any biological process that results in permanent cessation of all vital functions of a cell. A cell should be considered dead when any one of the following molecular or morphological criteria is met: (1) the cell has lost the integrity of its plasma membrane; (2) the cell, including its nucleus, has undergone complete fragmentation into discrete bodies (frequently referred to as apoptotic bodies…	2129	701	170	21110	0.242511	0.0798497	query_1	['GO:0009987']	2.4046	saur
GO:BP	GO:0002683	negative regulation of immune system process	9.47803e-25	TRUE	"Any process that stops, prevents, or reduces the frequency, rate, or extent of an immune system process." [GOC:add]	466	701	72	21110	0.10271	0.154506	query_1	['GO:0002376', 'GO:0002682', 'GO:0048519']	4.65283	saur
GO:BP	GO:0002757	immune response-activating signaling pathway	1.87317e-24	TRUE	"The series of molecular signals generated by a ligand binding to its receptor that lead to the activation or perpetuation of an immune response." [GOC:add]	471	701	72	21110	0.10271	0.152866	query_1	['GO:0002253', 'GO:0002764']	4.60343	saur
GO:CC	GO:0005576	extracellular region	2.82078e-24	TRUE	"The space external to the outermost structure of a cell. For cells without external protective or external encapsulating structures this refers to space outside of the plasma membrane. This term covers the host cell environment outside an intracellular parasite." [GOC:go_curators]	4236	708	255	22122	0.360169	0.0601983	query_1	['GO:0110165']	1.88094	saur
GO:BP	GO:0009893	positive regulation of metabolic process	5.76436e-24	TRUE	"Any process that activates or increases the frequency, rate or extent of the chemical reactions and pathways within a cell or an organism." [GOC:go_curators]	3848	701	246	21110	0.350927	0.0639293	query_1	['GO:0008152', 'GO:0019222', 'GO:0048518']	1.92518	saur
GO:BP	GO:0002758	innate immune response-activating signaling pathway	5.81045e-24	TRUE	"The series of molecular signals generated by a ligand binding to its receptor that lead to the activation or perpetuation of an innate immune response." [GOC:jy, GOC:mah, PMID:11418339, PMID:28105028]	204	701	48	21110	0.0684736	0.235294	query_1	['GO:0002218', 'GO:0002757']	7.08568	saur
GO:BP	GO:0002221	pattern recognition receptor signaling pathway	7.09136e-24	TRUE	"The series of molecular signals initiated by a ligand binding to a pattern recognition receptor (PRR), and ending with the regulation of a downstream cellular process, e.g. transcription. PRRs bind pathogen-associated molecular pattern (PAMPs), structures conserved among microbial species, or damage-associated molecular pattern (DAMPs), endogenous molecules released from damaged cells." [GOC:add…	186	701	46	21110	0.0656205	0.247312	query_1	['GO:0002758']	7.44758	saur
GO:BP	GO:0010604	positive regulation of macromolecule metabolic process	9.71083e-24	TRUE	"Any process that increases the frequency, rate or extent of the chemical reactions and pathways involving macromolecules, any molecule of high relative molecular mass, the structure of which essentially comprises the multiple repetition of units derived, actually or conceptually, from molecules of low relative molecular mass." [GOC:dph, GOC:tb]	3535	701	232	21110	0.330956	0.0656294	query_1	['GO:0009893', 'GO:0043170', 'GO:0060255']	1.97637	saur
GO:BP	GO:0065009	regulation of molecular function	1.26099e-23	TRUE	"Any process that modulates the frequency, rate or extent of a molecular function, an elemental biological activity occurring at the molecular level, such as catalysis or binding." [GOC:isa_complete]	2586	701	189	21110	0.269615	0.0730858	query_1	['GO:0065007']	2.20092	saur
GO:BP	GO:0071216	cellular response to biotic stimulus	1.39932e-23	TRUE	"Any process that results in a change in state or activity of a cell (in terms of movement, secretion, enzyme production, gene expression, etc.) as a result of a biotic stimulus, a stimulus caused or produced by a living organism." [GOC:mah]	248	701	52	21110	0.0741797	0.209677	query_1	['GO:0009607', 'GO:0051716']	6.31425	saur
GO:BP	GO:0034341	response to type II interferon	1.62052e-23	TRUE	"Any process that results in a change in state or activity of a cell or an organism (in terms of movement, secretion, enzyme production, gene expression, etc.) as a result of an interferon-gamma stimulus. Interferon-gamma is also known as type II interferon." [GOC:add, ISBN:0126896631, PMID:15546383]	145	701	41	21110	0.0584879	0.282759	query_1	['GO:0034097', 'GO:0045087']	8.51503	saur
GO:BP	GO:0016032	viral process	1.73944e-23	TRUE	"A multi-organism process in which a virus is a participant. The other participant is the host. Includes infection of a host cell, replication of the viral genome, and assembly of progeny virus particles. In some cases the viral genetic material may integrate into the host genome and only subsequently, under particular circumstances, 'complete' its life cycle." [GOC:bf, GOC:jl, GOC:mah]	423	701	67	21110	0.0955777	0.158392	query_1	['GO:0008150']	4.76985	saur
GO:BP	GO:0023056	positive regulation of signaling	2.25702e-23	TRUE	"Any process that activates, maintains or increases the frequency, rate or extent of a signaling process." [GOC:mtg_signal]	1742	701	147	21110	0.2097	0.0843858	query_1	['GO:0023051', 'GO:0023052', 'GO:0048518']	2.5412	saur
GO:BP	GO:0012501	programmed cell death	2.71272e-23	TRUE	"A process which begins when a cell receives an internal or external signal and activates a series of biochemical events (signaling pathway). The process ends with the death of the cell." [GOC:lr, GOC:mtg_apoptosis]	1961	701	158	21110	0.225392	0.0805711	query_1	['GO:0008219']	2.42633	saur
GO:BP	GO:0035556	intracellular signal transduction	3.06674e-23	TRUE	"The process in which a signal is passed on to downstream components within the cell, which become activated themselves to further propagate the signal and finally trigger a change in the function or state of the cell." [GOC:bf, GOC:jl, GOC:signaling, ISBN:3527303782]	2669	701	192	21110	0.273894	0.0719371	query_1	['GO:0007165']	2.16632	saur
GO:BP	GO:0009967	positive regulation of signal transduction	3.09056e-23	TRUE	"Any process that activates or increases the frequency, rate or extent of signal transduction." [GOC:sm]	1538	701	136	21110	0.194009	0.0884265	query_1	['GO:0007165', 'GO:0009966', 'GO:0010647', 'GO:0023056', 'GO:0048584']	2.66289	saur
GO:BP	GO:0010647	positive regulation of cell communication	7.95878e-23	TRUE	"Any process that increases the frequency, rate or extent of cell communication. Cell communication is the process that mediates interactions between a cell and its surroundings. Encompasses interactions such as signaling or attachment between one cell and another cell, between a cell and an extracellular matrix, or between a cell and any other aspect of its environment." [GOC:dph, GOC:tb]	1744	701	146	21110	0.208274	0.0837156	query_1	['GO:0007154', 'GO:0010646', 'GO:0048522']	2.52102	saur
GO:CC	GO:0070062	extracellular exosome	8.63127e-23	TRUE	"A vesicle that is released into the extracellular region by fusion of the limiting endosomal membrane of a multivesicular body with the plasma membrane. Extracellular exosomes, also simply called exosomes, have a diameter of about 40-100 nm." [GOC:BHF, GOC:mah, GOC:vesicles, PMID:15908444, PMID:17641064, PMID:19442504, PMID:19498381, PMID:22418571, PMID:24009894]	2109	708	159	22122	0.224576	0.0753912	query_1	['GO:0005615', 'GO:1903561']	2.35565	saur
GO:CC	GO:1903561	extracellular vesicle	1.0027e-22	TRUE	"Any vesicle that is part of the extracellular region." [GO_REF:0000064, GOC:pm, GOC:TermGenie, PMID:24769233]	2133	708	160	22122	0.225989	0.0750117	query_1	['GO:0031982', 'GO:0065010']	2.3438	saur
GO:CC	GO:0065010	extracellular membrane-bounded organelle	1.05457e-22	TRUE	"Organized structure of distinctive morphology and function, bounded by a lipid bilayer membrane and occurring outside the cell." [GOC:isa_complete]	2134	708	160	22122	0.225989	0.0749766	query_1	['GO:0043227', 'GO:0043230']	2.3427	saur
GO:CC	GO:0043230	extracellular organelle	1.05457e-22	TRUE	"Organized structure of distinctive morphology and function, occurring outside the cell. Includes, for example, extracellular membrane vesicles (EMVs) and the cellulosomes of anaerobic bacteria and fungi." [GOC:jl, PMID:9914479]	2134	708	160	22122	0.225989	0.0749766	query_1	['GO:0005576', 'GO:0043226']	2.3427	saur
GO:BP	GO:0048523	negative regulation of cellular process	1.17754e-22	TRUE	"Any process that stops, prevents, or reduces the frequency, rate or extent of a cellular process, any of those that are carried out at the cellular level, but are not necessarily restricted to a single cell. For example, cell communication occurs among more than one cell, but occurs at the cellular level." [GOC:jid]	4753	701	280	21110	0.399429	0.0589102	query_1	['GO:0009987', 'GO:0048519', 'GO:0050794']	1.77403	saur
GO:BP	GO:1901701	cellular response to oxygen-containing compound	1.5036e-22	TRUE	"Any process that results in a change in state or activity of a cell (in terms of movement, secretion, enzyme production, gene expression, etc.) as a result of an oxygen-containing compound stimulus." [GOC:pr, GOC:TermGenie]	1287	701	121	21110	0.172611	0.0940171	query_1	['GO:0070887', 'GO:1901700']	2.83124	saur
GO:BP	GO:0030097	hemopoiesis	1.65614e-22	TRUE	"The process whose specific outcome is the progression of the myeloid and lymphoid derived organ/tissue systems of the blood and other parts of the body over time, from formation to the mature structure. The site of hemopoiesis is variable during development, but occurs primarily in bone marrow or kidney in many adult vertebrates." [GOC:dgh, ISBN:0198506732]	944	701	101	21110	0.14408	0.106992	query_1	['GO:0048468']	3.22196	saur
GO:CC	GO:0005615	extracellular space	2.27482e-22	TRUE	"That part of a multicellular organism outside the cells proper, usually taken to be outside the plasma membranes, and occupied by fluid." [ISBN:0198547684]	3384	708	215	22122	0.303672	0.0635343	query_1	['GO:0005576', 'GO:0110165']	1.98518	saur
GO:BP	GO:0006915	apoptotic process	3.01637e-22	TRUE	"A programmed cell death process which begins when a cell receives an internal (e.g. DNA damage) or external signal (e.g. an extracellular death ligand), and proceeds through a series of biochemical events (signaling pathway phase) which trigger an execution phase. The execution phase is the last step of an apoptotic process, and is typically characterized by rounding-up of the cell, retraction o…	1905	701	153	21110	0.21826	0.080315	query_1	['GO:0012501']	2.41861	saur
REAC	REAC:R-HSA-909733	Interferon alpha/beta signaling	1.00512e-21	TRUE	Interferon alpha/beta signaling	71	545	33	10790	0.0605505	0.464789	query_1	['REAC:R-HSA-913531']	9.20196	saur
GO:BP	GO:0048519	negative regulation of biological process	1.38029e-21	TRUE	"Any process that stops, prevents, or reduces the frequency, rate or extent of a biological process. Biological processes are regulated by many means; examples include the control of gene expression, protein modification or interaction with a protein or substrate molecule." [GOC:jid]	5932	701	323	21110	0.46077	0.0544504	query_1	['GO:0008150', 'GO:0050789']	1.63973	saur
TF	TF:M11664	Factor: IRF-2; motif: NGAAASYGAAAS	2.84728e-21	TRUE	Factor: IRF-2; motif: NGAAASYGAAAS	1700	719	148	20011	0.205841	0.0870588	query_1	['TF:M00000']	2.423	saur
GO:CC	GO:0009986	cell surface	3.82131e-21	TRUE	"The external part of the cell wall and/or plasma membrane." [GOC:jl, GOC:mtg_sensu, GOC:sm]	972	708	97	22122	0.137006	0.0997942	query_1	['GO:0110165']	3.11815	saur
GO:BP	GO:0050727	regulation of inflammatory response	4.61761e-21	TRUE	"Any process that modulates the frequency, rate or extent of the inflammatory response, the immediate defensive reaction (by vertebrate tissue) to infection or injury caused by chemical or physical agents." [GOC:ai]	374	701	60	21110	0.085592	0.160428	query_1	['GO:0006954', 'GO:0031347', 'GO:0032101']	4.83114	saur
GO:BP	GO:0002521	leukocyte differentiation	7.30072e-21	TRUE	"The process in which a relatively unspecialized hemopoietic precursor cell acquires the specialized features of a leukocyte. A leukocyte is an achromatic cell of the myeloid or lymphoid lineages capable of ameboid movement, found in blood or other tissue." [CL:0000738, GOC:add, PMID:16551264]	610	701	77	21110	0.109843	0.12623	query_1	['GO:0030097', 'GO:0030154']	3.80129	saur
REAC	REAC:R-HSA-877300	Interferon gamma signaling	1.58844e-20	TRUE	Interferon gamma signaling	87	545	35	10790	0.0642202	0.402299	query_1	['REAC:R-HSA-913531']	7.96478	saur
GO:BP	GO:1901564	organonitrogen compound metabolic process	1.59359e-20	TRUE	"The chemical reactions and pathways involving organonitrogen compound." [GOC:pr, GOC:TermGenie]	6441	701	339	21110	0.483595	0.0526316	query_1	['GO:0006807', 'GO:0071704']	1.58495	saur
GO:BP	GO:0040011	locomotion	2.64794e-20	TRUE	"Self-propelled movement of a cell or organism from one location to another." [GOC:dgh]	1365	701	121	21110	0.172611	0.0886447	query_1	['GO:0008150']	2.66946	saur
REAC	REAC:R-HSA-168249	Innate Immune System	3.02159e-20	TRUE	Innate Immune System	1100	545	133	10790	0.244037	0.120909	query_1	['REAC:R-HSA-168256']	2.39378	saur
TF	TF:M09957	Factor: IRF-2; motif: NAAANNGAAAGTGAAASTRN	3.177e-20	TRUE	Factor: IRF-2; motif: NAAANNGAAAGTGAAASTRN	278	719	53	20011	0.0737135	0.190647	query_1	['TF:M00000']	5.30605	saur
GO:BP	GO:0019058	viral life cycle	4.70206e-20	TRUE	"A set of processes which all viruses follow to ensure survival; includes attachment and entry of the virus particle, decoding of genome information, translation of viral mRNA by host ribosomes, genome replication, and assembly and release of viral particles containing the genome." [ISBN:1555811272]	316	701	54	21110	0.0770328	0.170886	query_1	['GO:0016032']	5.14608	saur
GO:CC	GO:0098588	bounding membrane of organelle	5.43388e-20	TRUE	"The lipid bilayer that forms the outer-most layer of an organelle." [GOC:dos]	2156	708	155	22122	0.218927	0.0718924	query_1	['GO:0031090']	2.24633	saur
GO:BP	GO:0071396	cellular response to lipid	6.76276e-20	TRUE	"Any process that results in a change in state or activity of a cell (in terms of movement, secretion, enzyme production, gene expression, etc.) as a result of a lipid stimulus." [GOC:mah]	602	701	75	21110	0.10699	0.124585	query_1	['GO:0033993', 'GO:0071310']	3.75176	saur
GO:BP	GO:0002274	myeloid leukocyte activation	9.48017e-20	TRUE	"A change in the morphology or behavior of a myeloid leukocyte resulting from exposure to an activating factor such as a cellular or soluble ligand." [GOC:add, ISBN:0781735149]	240	701	47	21110	0.0670471	0.195833	query_1	['GO:0045321']	5.89735	saur
TF	TF:M11685	Factor: IRF-8; motif: NCGAAACYGAAACYN	1.14556e-19	TRUE	Factor: IRF-8; motif: NCGAAACYGAAACYN	1671	719	143	20011	0.198887	0.0855775	query_1	['TF:M00000']	2.38177	saur
GO:BP	GO:0030334	regulation of cell migration	1.32359e-19	TRUE	"Any process that modulates the frequency, rate or extent of cell migration." [GOC:go_curators]	927	701	95	21110	0.135521	0.102481	query_1	['GO:0016477', 'GO:2000145']	3.08613	saur
TF	TF:M11686	Factor: IRF-4; motif: NYGAAASYGAAACYN	2.8424e-19	TRUE	Factor: IRF-4; motif: NYGAAASYGAAACYN	3456	719	230	20011	0.319889	0.0665509	query_1	['TF:M00000']	1.85223	saur
GO:BP	GO:0002697	regulation of immune effector process	8.12136e-19	TRUE	"Any process that modulates the frequency, rate, or extent of an immune effector process." [GOC:add]	373	701	57	21110	0.0813124	0.152815	query_1	['GO:0002252', 'GO:0002682']	4.60189	saur
GO:BP	GO:2000145	regulation of cell motility	1.00901e-18	TRUE	"Any process that modulates the frequency, rate or extent of cell motility." [GOC:mah]	988	701	97	21110	0.138374	0.0981781	query_1	['GO:0040012', 'GO:0048870', 'GO:0050794']	2.95655	saur
GO:BP	GO:0032102	negative regulation of response to external stimulus	1.03592e-18	TRUE	"Any process that stops, prevents, or reduces the frequency, rate or extent of a response to an external stimulus." [GOC:mah]	401	701	59	21110	0.0841655	0.147132	query_1	['GO:0009605', 'GO:0032101', 'GO:0048585']	4.43076	saur
GO:BP	GO:2000026	regulation of multicellular organismal development	1.10658e-18	TRUE	"Any process that modulates the frequency, rate or extent of multicellular organismal development." [GOC:obol]	1407	701	120	21110	0.171184	0.0852878	query_1	['GO:0007275', 'GO:0050793', 'GO:0051239']	2.56837	saur
GO:BP	GO:0031348	negative regulation of defense response	1.22054e-18	TRUE	"Any process that stops, prevents, or reduces the frequency, rate or extent of a defense response." [GOC:mah]	243	701	46	21110	0.0656205	0.1893	query_1	['GO:0006952', 'GO:0031347', 'GO:0048585']	5.70062	saur
TF	TF:M11665	Factor: IRF-2; motif: NGAAASYGAAAS	1.27185e-18	TRUE	Factor: IRF-2; motif: NGAAASYGAAAS	2456	719	181	20011	0.251739	0.0736971	query_1	['TF:M00000']	2.05112	saur
GO:BP	GO:0016477	cell migration	1.27194e-18	TRUE	"The controlled self-propelled movement of a cell from one site to a destination guided by molecular cues." [GOC:cjm, GOC:dph, GOC:ems, GOC:pf, Wikipedia:Cell_migration]	1505	701	125	21110	0.178317	0.0830565	query_1	['GO:0048870']	2.50117	saur
GO:BP	GO:0051246	regulation of protein metabolic process	1.43803e-18	TRUE	"Any process that modulates the frequency, rate or extent of the chemical reactions and pathways involving a protein." [GOC:ai]	2496	701	173	21110	0.24679	0.0693109	query_1	['GO:0019538', 'GO:0051171', 'GO:0060255', 'GO:0080090']	2.08724	saur
GO:CC	GO:0000323	lytic vacuole	1.76868e-18	TRUE	"A vacuole that is maintained at an acidic pH and which contains degradative enzymes, including a wide variety of acid hydrolases." [GOC:krc]	760	708	80	22122	0.112994	0.105263	query_1	['GO:0005773']	3.28903	saur
GO:CC	GO:0005764	lysosome	1.76868e-18	TRUE	"A small lytic vacuole that has cell cycle-independent morphology found in most animal cells and that contains a variety of hydrolases, most of which have their maximal activities in the pH range 5-6. The contained enzymes display latency if properly isolated. About 40 different lysosomal hydrolases are known and lysosomes have a great variety of morphologies and functions." [GOC:mah, ISBN:019850…	760	708	80	22122	0.112994	0.105263	query_1	['GO:0000323']	3.28903	saur
GO:BP	GO:0040012	regulation of locomotion	2.09544e-18	TRUE	"Any process that modulates the frequency, rate or extent of locomotion of a cell or organism." [GOC:ems]	1033	701	99	21110	0.141227	0.0958374	query_1	['GO:0040011', 'GO:0050789']	2.88606	saur
GO:BP	GO:0048585	negative regulation of response to stimulus	2.71397e-18	TRUE	"Any process that stops, prevents, or reduces the frequency, rate or extent of a response to a stimulus. Response to stimulus is a change in state or activity of a cell or an organism (in terms of movement, secretion, enzyme production, gene expression, etc.) as a result of a stimulus." [GOC:jid]	1616	701	130	21110	0.185449	0.0804455	query_1	['GO:0048519', 'GO:0048583', 'GO:0050896']	2.42255	saur
GO:BP	GO:0014070	response to organic cyclic compound	3.25268e-18	TRUE	"Any process that results in a change in state or activity of a cell or an organism (in terms of movement, secretion, enzyme production, gene expression, etc.) as a result of an organic cyclic compound stimulus." [GOC:ef]	935	701	93	21110	0.132668	0.0994652	query_1	['GO:0010033']	2.99531	saur
GO:BP	GO:0002460	adaptive immune response based on somatic recombination of immune receptors built from immunoglobulin superfamily domains	4.55536e-18	TRUE	"An immune response mediated by lymphocytes expressing specific receptors for antigen produced through a somatic diversification process that includes somatic recombination of germline gene segments encoding immunoglobulin superfamily domains. Recombined receptors for antigen encoded by immunoglobulin superfamily domains include T cell receptors and immunoglobulins (antibodies) produced by B cell…	360	701	55	21110	0.0784593	0.152778	query_1	['GO:0002250']	4.60077	saur
GO:BP	GO:0050777	negative regulation of immune response	4.76049e-18	TRUE	"Any process that stops, prevents, or reduces the frequency, rate or extent of the immune response, the immunological reaction of an organism to an immunogenic stimulus." [GOC:ai]	186	701	40	21110	0.0570613	0.215054	query_1	['GO:0002683', 'GO:0006955', 'GO:0048585', 'GO:0050776']	6.47616	saur
GO:BP	GO:0071346	cellular response to type II interferon	1.01758e-17	TRUE	"Any process that results in a change in state or activity of a cell (in terms of movement, secretion, enzyme production, gene expression, etc.) as a result of an interferon-gamma stimulus. Interferon gamma is the only member of the type II interferon found so far." [GOC:mah]	123	701	33	21110	0.0470756	0.268293	query_1	['GO:0034341', 'GO:0071345']	8.0794	saur
GO:BP	GO:0051241	negative regulation of multicellular organismal process	1.0582e-17	TRUE	"Any process that stops, prevents, or reduces the frequency, rate or extent of an organismal process, the processes pertinent to the function of an organism above the cellular level; includes the integrated processes of tissues and organs." [GOC:ai]	1110	701	102	21110	0.145506	0.0918919	query_1	['GO:0032501', 'GO:0048519', 'GO:0051239']	2.76724	saur
GO:BP	GO:0042127	regulation of cell population proliferation	1.10831e-17	TRUE	"Any process that modulates the frequency, rate or extent of cell proliferation." [GOC:jl]	1682	701	132	21110	0.188302	0.078478	query_1	['GO:0008283', 'GO:0050794']	2.3633	saur
TF	TF:M11670	Factor: IRF-5; motif: NYGAAACCGAAACY	1.13029e-17	TRUE	Factor: IRF-5; motif: NYGAAACCGAAACY	892	719	94	20011	0.130737	0.105381	query_1	['TF:M00000']	2.93294	saur
TF	TF:M04020	Factor: IRF8; motif: NCGAAACCGAAACT	1.2662e-17	TRUE	Factor: IRF8; motif: NCGAAACCGAAACT	1024	719	102	20011	0.141864	0.0996094	query_1	['TF:M00000']	2.7723	saur
WP	WP:WP619	Type II interferon signaling	1.40221e-17	TRUE	Type II interferon signaling	37	473	23	8133	0.0486258	0.621622	query_1	['WP:000000']	10.6885	saur
GO:CC	GO:0005773	vacuole	1.41076e-17	TRUE	"A closed structure, found only in eukaryotic cells, that is completely surrounded by unit membrane and contains liquid material. Cells contain one or several vacuoles, that may have different functions from each other. Vacuoles have a diverse array of functions. They can act as a storage organelle for nutrients or waste products, as a degradative compartment, as a cost-effective way of increasin…	855	708	84	22122	0.118644	0.0982456	query_1	['GO:0005737', 'GO:0043231']	3.06976	saur
GO:BP	GO:0002819	regulation of adaptive immune response	1.63764e-17	TRUE	"Any process that modulates the frequency, rate, or extent of an adaptive immune response." [GOC:add]	192	701	40	21110	0.0570613	0.208333	query_1	['GO:0002250', 'GO:0050776']	6.27378	saur
GO:CC	GO:0042582	azurophil granule	0.00223265	TRUE	"Primary lysosomal granule found in neutrophil granulocytes. Contains a wide range of hydrolytic enzymes and is released into the extracellular fluid." [GOC:jl, PMID:17152095]	154	683	17	22122	0.0248902	0.11039	query_1	['GO:0005766', 'GO:0030141']	3.57546	calb
TF	TF:M08887	Factor: IRF; motif: NNGAAANTGAAANN	1.83957e-17	TRUE	Factor: IRF; motif: NNGAAANTGAAANN	1304	719	118	20011	0.164117	0.0904908	query_1	['TF:M00000']	2.51851	saur
REAC	REAC:R-HSA-449147	Signaling by Interleukins	1.91763e-17	TRUE	Signaling by Interleukins	471	545	76	10790	0.13945	0.161359	query_1	['REAC:R-HSA-1280215']	3.19461	saur
TF	TF:M11685_1	Factor: IRF-8; motif: NCGAAACYGAAACYN; match class: 1	2.07454e-17	TRUE	Factor: IRF-8; motif: NCGAAACYGAAACYN; match class: 1	124	719	34	20011	0.0472879	0.274194	query_1	['TF:M11685']	7.63128	saur
TF	TF:M11687	Factor: IRF-4; motif: NCGAAACCGAAACYN	2.25119e-17	TRUE	Factor: IRF-4; motif: NCGAAACCGAAACYN	3683	719	235	20011	0.326843	0.0638067	query_1	['TF:M00000']	1.77585	saur
TF	TF:M00453	Factor: IRF-7; motif: TNSGAAWNCGAAANTNNN	4.06911e-17	TRUE	Factor: IRF-7; motif: TNSGAAWNCGAAANTNNN	3148	719	210	20011	0.292072	0.066709	query_1	['TF:M00000']	1.85663	saur
TF	TF:M11682	Factor: IRF-8; motif: NYGAAASYGAAACYN	5.71771e-17	TRUE	Factor: IRF-8; motif: NYGAAASYGAAACYN	3867	719	242	20011	0.336579	0.0625808	query_1	['TF:M00000']	1.74173	saur
GO:CC	GO:0005829	cytosol	8.09792e-17	TRUE	"The part of the cytoplasm that does not contain organelles but which does contain other particulate matter, such as protein complexes." [GOC:hjd, GOC:jl]	5453	708	281	22122	0.396893	0.0515313	query_1	['GO:0005737', 'GO:0110165']	1.61013	saur
GO:BP	GO:0032879	regulation of localization	8.26108e-17	TRUE	"Any process that modulates the frequency, rate or extent of any process in which a cell, a substance, or a cellular entity is transported to, or maintained in, a specific location." [GOC:mah]	2115	701	151	21110	0.215407	0.0713948	query_1	['GO:0050789', 'GO:0051179']	2.14999	saur
GO:BP	GO:1902531	regulation of intracellular signal transduction	1.167e-16	TRUE	"Any process that modulates the frequency, rate or extent of intracellular signal transduction." [GOC:dph, GOC:signaling, GOC:tb, GOC:TermGenie]	1728	701	132	21110	0.188302	0.0763889	query_1	['GO:0009966', 'GO:0035556']	2.30038	saur
GO:BP	GO:0002443	leukocyte mediated immunity	1.24296e-16	TRUE	"Any process involved in the carrying out of an immune response by a leukocyte." [GO_REF:0000022, GOC:add, ISBN:0781735149]	455	701	60	21110	0.085592	0.131868	query_1	['GO:0002252']	3.97109	saur
TF	TF:M07216	Factor: IRF1; motif: NNNYASTTTCACTTTCNNTTT	1.40395e-16	TRUE	Factor: IRF1; motif: NNNYASTTTCACTTTCNNTTT	446	719	62	20011	0.0862309	0.139013	query_1	['TF:M00000']	3.86898	saur
GO:BP	GO:0006796	phosphate-containing compound metabolic process	1.41794e-16	TRUE	"The chemical reactions and pathways involving the phosphate group, the anion or salt of any phosphoric acid." [GOC:ai]	2763	701	180	21110	0.256776	0.0651466	query_1	['GO:0006793']	1.96183	saur
GO:BP	GO:0006793	phosphorus metabolic process	1.55782e-16	TRUE	"The chemical reactions and pathways involving the nonmetallic element phosphorus or compounds that contain phosphorus, usually in the form of a phosphate group (PO4)." [GOC:ai]	2788	701	181	21110	0.258203	0.0649211	query_1	['GO:0044237']	1.95504	saur
GO:BP	GO:0030335	positive regulation of cell migration	1.9134e-16	TRUE	"Any process that activates or increases the frequency, rate or extent of cell migration." [GOC:go_curators]	532	701	65	21110	0.0927247	0.12218	query_1	['GO:0016477', 'GO:0030334', 'GO:2000147']	3.67936	saur
GO:BP	GO:0050793	regulation of developmental process	2.019e-16	TRUE	"Any process that modulates the frequency, rate or extent of development, the biological process whose specific outcome is the progression of a multicellular organism over time from an initial condition (e.g. a zygote, or a young adult) to a later condition (e.g. a multicellular animal or an aged adult)." [GOC:go_curators]	2482	701	167	21110	0.238231	0.0672844	query_1	['GO:0032502', 'GO:0050789']	2.02621	saur
GO:BP	GO:0008283	cell population proliferation	2.78526e-16	TRUE	"The multiplication or reproduction of cells, resulting in the expansion of a cell population." [GOC:mah, GOC:mb]	1994	701	144	21110	0.205421	0.0722166	query_1	['GO:0009987']	2.17474	saur
GO:BP	GO:0009056	catabolic process	2.80471e-16	TRUE	"The chemical reactions and pathways resulting in the breakdown of substances, including the breakdown of carbon compounds with the liberation of energy for use by the cell or organism." [ISBN:0198547684]	2601	701	172	21110	0.245364	0.0661284	query_1	['GO:0008152']	1.9914	saur
GO:BP	GO:0002250	adaptive immune response	3.24663e-16	TRUE	"An immune response mediated by cells expressing specific receptors for antigens produced through a somatic diversification process, and allowing for an enhanced secondary response to subsequent exposures to the same antigen (immunological memory)." [GO_REF:0000022, GOC:add, ISBN:0781735149]	726	701	77	21110	0.109843	0.106061	query_1	['GO:0006955']	3.19392	saur
GO:BP	GO:0010941	regulation of cell death	3.35917e-16	TRUE	"Any process that modulates the rate or frequency of cell death. Cell death is the specific activation or halting of processes within a cell so that its vital functions markedly cease, rather than simply deteriorating gradually over time, which culminates in cell death." [GOC:dph, GOC:tb]	1648	701	127	21110	0.18117	0.0770631	query_1	['GO:0008219', 'GO:0050794']	2.32069	saur
GO:BP	GO:0042592	homeostatic process	4.2825e-16	TRUE	"Any biological process involved in the maintenance of an internal steady state." [GOC:jl, ISBN:0395825172]	1673	701	128	21110	0.182596	0.0765093	query_1	['GO:0008150']	2.30401	saur
TF	TF:M09629	Factor: IRF-1; motif: NAAANNGAAAGTGAAASTRN	4.73474e-16	TRUE	Factor: IRF-1; motif: NAAANNGAAAGTGAAASTRN	340	719	53	20011	0.0737135	0.155882	query_1	['TF:M00000']	4.33847	saur
GO:BP	GO:0050790	regulation of catalytic activity	5.04973e-16	TRUE	"Any process that modulates the activity of an enzyme." [GOC:ai, GOC:ebc, GOC:vw]	1840	701	136	21110	0.194009	0.073913	query_1	['GO:0065009']	2.22583	saur
GO:BP	GO:1903706	regulation of hemopoiesis	5.52547e-16	TRUE	"Any process that modulates the frequency, rate or extent of hemopoiesis." [GO_REF:0000058, GOC:pad, GOC:PARL, GOC:TermGenie, PMID:20080761]	412	701	56	21110	0.0798859	0.135922	query_1	['GO:0002682', 'GO:0030097', 'GO:0060284', 'GO:2000026']	4.09318	saur
TF	TF:M08775_1	Factor: IRF-2; motif: NAANYGAAASYR; match class: 1	6.60164e-16	TRUE	Factor: IRF-2; motif: NAANYGAAASYR; match class: 1	2790	719	190	20011	0.264256	0.0681004	query_1	['TF:M08775']	1.89535	saur
GO:CC	GO:0098552	side of membrane	8.05983e-16	TRUE	"A cellular component consisting of one leaflet of a membrane bilayer and any proteins embedded or anchored in it or attached to its surface." [GOC:dos]	685	708	71	22122	0.100282	0.10365	query_1	['GO:0016020', 'GO:0110165']	3.23861	saur
TF	TF:M09733	Factor: STAT2; motif: NRGAAANNGAAACTNA	9.80033e-16	TRUE	Factor: STAT2; motif: NRGAAANNGAAACTNA	2800	719	190	20011	0.264256	0.0678571	query_1	['TF:M00000']	1.88858	saur
GO:CC	GO:0031090	organelle membrane	1.18245e-15	TRUE	"A membrane that is one of the two lipid bilayers of an organelle envelope or the outermost membrane of single membrane bound organelle." [GOC:dos, GOC:mah]	3728	708	211	22122	0.298023	0.0565987	query_1	['GO:0016020', 'GO:0043227']	1.76847	saur
GO:BP	GO:0050792	regulation of viral process	1.66686e-15	TRUE	"Any process that modulates the rate or extent of the viral life cycle, the set of processes by which a virus reproduces and spreads among hosts." [GOC:go_curators, GOC:tb]	163	701	35	21110	0.0499287	0.214724	query_1	['GO:0016032', 'GO:0050789']	6.46622	saur
GO:BP	GO:0050865	regulation of cell activation	2.05393e-15	TRUE	"Any process that modulates the frequency, rate or extent of cell activation, the change in the morphology or behavior of a cell resulting from exposure to an activating factor such as a cellular or soluble ligand." [GOC:ai]	716	701	75	21110	0.10699	0.104749	query_1	['GO:0001775', 'GO:0050794', 'GO:0051239']	3.15441	saur
GO:BP	GO:0048870	cell motility	2.07001e-15	TRUE	"Any process involved in the controlled self-propelled movement of a cell that results in translocation of the cell from one place to another." [GOC:dgh, GOC:dph, GOC:isa_complete, GOC:mlg]	1705	701	128	21110	0.182596	0.0750733	query_1	['GO:0009987']	2.26077	saur
GO:BP	GO:2000147	positive regulation of cell motility	2.32926e-15	TRUE	"Any process that activates or increases the frequency, rate or extent of cell motility." [GOC:mah]	558	701	65	21110	0.0927247	0.116487	query_1	['GO:0040017', 'GO:0048522', 'GO:0048870', 'GO:2000145']	3.50792	saur
GO:BP	GO:0002699	positive regulation of immune effector process	2.3794e-15	TRUE	"Any process that activates or increases the frequency, rate, or extent of an immune effector process." [GOC:add]	254	701	43	21110	0.0613409	0.169291	query_1	['GO:0002252', 'GO:0002684', 'GO:0002697']	5.09806	saur
GO:BP	GO:0040017	positive regulation of locomotion	2.45081e-15	TRUE	"Any process that activates or increases the frequency, rate or extent of locomotion of a cell or organism." [GOC:go_curators]	574	701	66	21110	0.0941512	0.114983	query_1	['GO:0040011', 'GO:0040012', 'GO:0048518']	3.4626	saur
GO:BP	GO:0048525	negative regulation of viral process	3.12156e-15	TRUE	"Any process that stops, prevents, or reduces the frequency, rate or extent of a multi-organism process in which a virus is a participant." [GOC:bf, GOC:jl]	92	701	27	21110	0.0385164	0.293478	query_1	['GO:0016032', 'GO:0048519', 'GO:0050792']	8.83784	saur
GO:CC	GO:0099503	secretory vesicle	3.20021e-15	TRUE	"A cytoplasmic, membrane bound vesicle that is capable of fusing to the plasma membrane to release its contents into the extracellular space." [GOC:dos]	1064	708	91	22122	0.128531	0.0855263	query_1	['GO:0031410']	2.67233	saur
TF	TF:M04018	Factor: IRF7; motif: NCGAAARYGAAANT	3.73151e-15	TRUE	Factor: IRF7; motif: NCGAAARYGAAANT	635	719	73	20011	0.10153	0.114961	query_1	['TF:M00000']	3.19955	saur
GO:BP	GO:0002694	regulation of leukocyte activation	4.77752e-15	TRUE	"Any process that modulates the frequency, rate, or extent of leukocyte activation." [GOC:add]	661	701	71	21110	0.101284	0.107413	query_1	['GO:0002682', 'GO:0045321', 'GO:0050865']	3.23465	saur
TF	TF:M11664_1	Factor: IRF-2; motif: NGAAASYGAAAS; match class: 1	5.77183e-15	TRUE	Factor: IRF-2; motif: NGAAASYGAAAS; match class: 1	146	719	34	20011	0.0472879	0.232877	query_1	['TF:M11664']	6.48136	saur
TF	TF:M11687_1	Factor: IRF-4; motif: NCGAAACCGAAACYN; match class: 1	5.93694e-15	TRUE	Factor: IRF-4; motif: NCGAAACCGAAACYN; match class: 1	494	719	63	20011	0.0876217	0.12753	query_1	['TF:M11687']	3.54939	saur
GO:BP	GO:1903131	mononuclear cell differentiation	7.92446e-15	TRUE	"The process in which a relatively unspecialized cell acquires the specialized features of a mononuclear cell." [CL:0000842, GO_REF:0000086, GOC:TermGenie, PMID:24759906]	480	701	59	21110	0.0841655	0.122917	query_1	['GO:0002521']	3.70153	saur
TF	TF:M11683_1	Factor: IRF-8; motif: NCGAAACCGAAACYN; match class: 1	8.28942e-15	TRUE	Factor: IRF-8; motif: NCGAAACCGAAACYN; match class: 1	833	719	85	20011	0.11822	0.102041	query_1	['TF:M11683']	2.83997	saur
GO:BP	GO:0043067	regulation of programmed cell death	8.42431e-15	TRUE	"Any process that modulates the frequency, rate or extent of programmed cell death, cell death resulting from activation of endogenous cellular processes." [GOC:jl]	1491	701	116	21110	0.165478	0.0778001	query_1	['GO:0010941', 'GO:0012501']	2.34288	saur
GO:BP	GO:0051179	localization	8.59663e-15	TRUE	"Any process in which a cell, a substance, or a cellular entity, such as a protein complex or organelle, is transported, tethered to or otherwise maintained in a specific location. In the case of substances, localization may also be achieved via selective degradation." [GOC:ai, GOC:dos]	5604	701	290	21110	0.413695	0.0517488	query_1	['GO:0008150']	1.55837	saur
TF	TF:M11684	Factor: IRF-8; motif: NYGAAACYGAAACTN	1.00711e-14	TRUE	Factor: IRF-8; motif: NYGAAACYGAAACTN	4750	719	273	20011	0.379694	0.0574737	query_1	['TF:M00000']	1.59959	saur
GO:BP	GO:0007249	I-kappaB kinase/NF-kappaB signaling	1.06468e-14	TRUE	"The process in which a signal is passed on to downstream components within the cell through the I-kappaB-kinase (IKK)-dependent activation of NF-kappaB. The cascade begins with activation of a trimeric IKK complex (consisting of catalytic kinase subunits IKKalpha and/or IKKbeta, and the regulatory scaffold protein NEMO) and ends with the regulation of transcription of target genes by NF-kappaB. …	289	701	45	21110	0.064194	0.155709	query_1	['GO:0035556']	4.68905	saur
GO:BP	GO:0002753	cytosolic pattern recognition receptor signaling pathway	1.42125e-14	TRUE	"The series of molecular signals initiated by the binding of a ligand from another organism to a cytosolic pattern recognition receptor (PRR). PRRs bind pathogen-associated molecular pattern (PAMPs), structures conserved among microbial species." [GOC:add, GOC:ar, ISBN:0781735149, PMID:15199967, PMID:17328678, PMID:18272355, PMID:19531363, PMID:21187438]	97	701	27	21110	0.0385164	0.278351	query_1	['GO:0002221', 'GO:0030522']	8.38228	saur
GO:BP	GO:0042116	macrophage activation	1.59231e-14	TRUE	"A change in morphology and behavior of a macrophage resulting from exposure to a cytokine, chemokine, cellular ligand, or soluble factor." [GOC:mgi_curators, ISBN:0781735149, PMID:14506301]	106	701	28	21110	0.0399429	0.264151	query_1	['GO:0002274']	7.95467	saur
GO:BP	GO:0008285	negative regulation of cell population proliferation	1.61409e-14	TRUE	"Any process that stops, prevents or reduces the rate or extent of cell proliferation." [GOC:go_curators]	709	701	73	21110	0.104137	0.102962	query_1	['GO:0008283', 'GO:0042127', 'GO:0048523']	3.10061	saur
GO:BP	GO:0046649	lymphocyte activation	1.81761e-14	TRUE	"A change in morphology and behavior of a lymphocyte resulting from exposure to a specific antigen, mitogen, cytokine, chemokine, cellular ligand, or soluble factor." [GOC:mgi_curators, ISBN:0781735149]	847	701	81	21110	0.115549	0.0956316	query_1	['GO:0045321']	2.87986	saur
GO:BP	GO:0045824	negative regulation of innate immune response	1.91901e-14	TRUE	"Any process that stops, prevents, or reduces the frequency, rate or extent of the innate immune response." [GOC:go_curators]	74	701	24	21110	0.0342368	0.324324	query_1	['GO:0002832', 'GO:0031348', 'GO:0032102', 'GO:0045087', 'GO:0045088', 'GO:0050777']	9.76674	saur
GO:BP	GO:0002822	regulation of adaptive immune response based on somatic recombination of immune receptors built from immunoglobulin superfamily domains	2.22625e-14	TRUE	"Any process that modulates the frequency, rate, or extent of an adaptive immune response based on somatic recombination of immune receptors built from immunoglobulin superfamily domains. An example of this process is found in the Gnathostomata." [GOC:add, GOC:mtg_sensu]	176	701	35	21110	0.0499287	0.198864	query_1	['GO:0002460', 'GO:0002819']	5.9886	saur
TF	TF:M11665_1	Factor: IRF-2; motif: NGAAASYGAAAS; match class: 1	2.28404e-14	TRUE	Factor: IRF-2; motif: NGAAASYGAAAS; match class: 1	259	719	44	20011	0.0611961	0.169884	query_1	['TF:M11665']	4.72817	saur
GO:BP	GO:0009719	response to endogenous stimulus	2.96012e-14	TRUE	"Any process that results in a change in state or activity of a cell or an organism (in terms of movement, secretion, enzyme production, gene expression, etc.) as a result of a stimulus arising within the organism." [GOC:sm]	1720	701	126	21110	0.179743	0.0732558	query_1	['GO:0050896']	2.20603	saur
GO:BP	GO:0042981	regulation of apoptotic process	3.4719e-14	TRUE	"Any process that modulates the occurrence or rate of cell death by apoptotic process." [GOC:jl, GOC:mtg_apoptosis]	1459	701	113	21110	0.161198	0.0774503	query_1	['GO:0006915', 'GO:0043067']	2.33235	saur
HPA	HPA:0310000	lymph node	3.69231e-14	TRUE	lymph node	6523	494	378	11006	0.765182	0.0579488	query_1	['HPA:0000000']	1.29106	saur
GO:BP	GO:0044093	positive regulation of molecular function	3.99901e-14	TRUE	"Any process that activates or increases the rate or extent of a molecular function, an elemental biological activity occurring at the molecular level, such as catalysis or binding." [GO:jl]	1522	701	116	21110	0.165478	0.0762155	query_1	['GO:0065009']	2.29516	saur
GO:BP	GO:0002768	immune response-regulating cell surface receptor signaling pathway	4.08731e-14	TRUE	"The series of molecular signals initiated by an extracellular ligand binding to a receptor on the surface of the target cell capable of activating, perpetuating, or inhibiting an immune response." [GOC:add, ISBN:0781735149, PMID:15771571]	380	701	51	21110	0.0727532	0.134211	query_1	['GO:0002764', 'GO:0007166']	4.04163	saur
HPA	HPA:0300411	lung; macrophages[‚â•Low]	4.09975e-14	TRUE	lung; macrophages[‚â•Low]	6779	494	388	11006	0.785425	0.0572356	query_1	['HPA:0300000']	1.27517	saur
TF	TF:M11683	Factor: IRF-8; motif: NCGAAACCGAAACYN	4.92919e-14	TRUE	Factor: IRF-8; motif: NCGAAACCGAAACYN	4780	719	272	20011	0.378303	0.0569038	query_1	['TF:M00000']	1.58373	saur
GO:BP	GO:0051094	positive regulation of developmental process	5.51002e-14	TRUE	"Any process that activates or increases the rate or extent of development, the biological process whose specific outcome is the progression of an organism over time from an initial condition (e.g. a zygote, or a young adult) to a later condition (e.g. a multicellular animal or an aged adult)." [GOC:ai]	1310	701	105	21110	0.149786	0.0801527	query_1	['GO:0032502', 'GO:0048518', 'GO:0050793']	2.41373	saur
TF	TF:M04014	Factor: IRF3; motif: NNRRAANGGAAACCGAAACYR	5.62501e-14	TRUE	Factor: IRF3; motif: NNRRAANGGAAACCGAAACYR	289	719	46	20011	0.0639777	0.15917	query_1	['TF:M00000']	4.42996	saur
GO:BP	GO:0140888	interferon-mediated signaling pathway	5.86469e-14	TRUE	"The series of molecular signals initiated by type II interferon binding to its receptor on the surface of a target cell, and ending with the regulation of a downstream cellular process, e.g. transcription. Type II interferon is also known as interferon-gamma." [GOC:add, GOC:dph, GOC:signaling, PMID:32464097]	102	701	27	21110	0.0385164	0.264706	query_1	['GO:0019221']	7.97139	saur
GO:BP	GO:0051247	positive regulation of protein metabolic process	6.35416e-14	TRUE	"Any process that activates or increases the frequency, rate or extent of the chemical reactions and pathways involving a protein." [GOC:ai]	1451	701	112	21110	0.159772	0.0771881	query_1	['GO:0010604', 'GO:0019538', 'GO:0051173', 'GO:0051246']	2.32445	saur
GO:BP	GO:0019538	protein metabolic process	7.5631e-14	TRUE	"The chemical reactions and pathways involving a protein. Includes protein modification." [GOC:ma]	5449	701	281	21110	0.400856	0.0515691	query_1	['GO:0043170', 'GO:0044238', 'GO:1901564']	1.55296	saur
GO:BP	GO:1903900	regulation of viral life cycle	8.30453e-14	TRUE	"Any process that modulates the frequency, rate or extent of viral life cycle." [GO_REF:0000058, GOC:TermGenie, PMID:18005716]	141	701	31	21110	0.0442225	0.219858	query_1	['GO:0019058', 'GO:0050792']	6.62084	saur
GO:BP	GO:1902533	positive regulation of intracellular signal transduction	9.2375e-14	TRUE	"Any process that activates or increases the frequency, rate or extent of intracellular signal transduction." [GOC:BHF, GOC:dph, GOC:signaling, GOC:tb, GOC:TermGenie]	997	701	88	21110	0.125535	0.0882648	query_1	['GO:0009967', 'GO:0035556', 'GO:1902531']	2.65802	saur
GO:BP	GO:0060759	regulation of response to cytokine stimulus	1.10318e-13	TRUE	"Any process that modulates the rate, frequency, or extent of a response to cytokine stimulus." [GOC:BHF, GOC:dph, GOC:tb]	163	701	33	21110	0.0470756	0.202454	query_1	['GO:0034097', 'GO:0048583']	6.09672	saur
TF	TF:M04788	Factor: IRF-1; motif: STTTCACTTTCNNT	1.20256e-13	TRUE	Factor: IRF-1; motif: STTTCACTTTCNNT	554	719	65	20011	0.0904033	0.117329	query_1	['TF:M00000']	3.26545	saur
GO:BP	GO:0032675	regulation of interleukin-6 production	1.21386e-13	TRUE	"Any process that modulates the frequency, rate, or extent of interleukin-6 production." [GOC:mah]	153	701	32	21110	0.0456491	0.20915	query_1	['GO:0001817', 'GO:0032635']	6.29838	saur
GO:BP	GO:0032635	interleukin-6 production	1.21386e-13	TRUE	"The appearance of interleukin-6 due to biosynthesis or secretion following a cellular stimulus, resulting in an increase in its intracellular or extracellular levels." [GOC:mah]	153	701	32	21110	0.0456491	0.20915	query_1	['GO:0001816']	6.29838	saur
GO:BP	GO:0007155	cell adhesion	1.58474e-13	TRUE	"The attachment of a cell, either to another cell or to an underlying substrate such as the extracellular matrix, via cell adhesion molecules." [GOC:hb, GOC:pf]	1530	701	115	21110	0.164051	0.0751634	query_1	['GO:0009987']	2.26348	saur
HPA	HPA:0300000	lung	1.6875e-13	TRUE	lung	7370	494	409	11006	0.827935	0.0554953	query_1	['HPA:0000000']	1.2364	saur
GO:BP	GO:0034612	response to tumor necrosis factor	1.96217e-13	TRUE	"Any process that results in a change in state or activity of a cell or an organism (in terms of movement, secretion, enzyme production, gene expression, etc.) as a result of a tumor necrosis factor stimulus." [GOC:mah]	247	701	40	21110	0.0570613	0.161943	query_1	['GO:0034097']	4.87678	saur
GO:BP	GO:0051234	establishment of localization	2.05259e-13	TRUE	"Any process that localizes a substance or cellular component. This may occur via movement, tethering or selective degradation." [GOC:ai, GOC:dos]	4964	701	261	21110	0.372325	0.0525786	query_1	['GO:0051179']	1.58336	saur
GO:BP	GO:0002449	lymphocyte mediated immunity	2.20443e-13	TRUE	"Any process involved in the carrying out of an immune response by a lymphocyte." [GO_REF:0000022, GOC:add, ISBN:0781735149]	353	701	48	21110	0.0684736	0.135977	query_1	['GO:0002443']	4.09484	saur
GO:CC	GO:0012506	vesicle membrane	2.87617e-13	TRUE	"The lipid bilayer surrounding any membrane-bounded vesicle in the cell." [GOC:mah, GOC:vesicle]	1223	708	95	22122	0.134181	0.0776778	query_1	['GO:0031090', 'GO:0031982']	2.4271	saur
GO:BP	GO:0060284	regulation of cell development	2.96449e-13	TRUE	"Any process that modulates the rate, frequency or extent of the progression of the cell over time, from its formation to the mature structure. Cell development does not include the steps involved in committing a cell to a specific fate." [GOC:dph, GOC:tb]	835	701	78	21110	0.11127	0.0934132	query_1	['GO:0045595', 'GO:0048468']	2.81306	saur
GO:BP	GO:0051090	regulation of DNA-binding transcription factor activity	3.2465e-13	TRUE	"Any process that modulates the frequency, rate or extent of the activity of a transcription factor, any factor involved in the initiation or regulation of transcription." [GOC:ai]	443	701	54	21110	0.0770328	0.121896	query_1	['GO:0006355', 'GO:0065009']	3.6708	saur
GO:BP	GO:0006810	transport	3.39828e-13	TRUE	"The directed movement of substances (such as macromolecules, small molecules, ions) or cellular components (such as complexes and organelles) into, out of or within a cell, or between cells, or within a multicellular organism by means of some agent such as a transporter or a transporter complex, a pore or a motor protein." [GOC:dos, GOC:dph, GOC:jl, GOC:mah]	4802	701	254	21110	0.36234	0.0528946	query_1	['GO:0051234']	1.59288	saur
GO:BP	GO:0032649	regulation of type II interferon production	3.40611e-13	TRUE	"Any process that modulates the frequency, rate, or extent of interferon-gamma production. Interferon-gamma is also known as type II interferon." [GOC:add, GOC:mah, PMID:15546383]	118	701	28	21110	0.0399429	0.237288	query_1	['GO:0001817', 'GO:0032609']	7.14572	saur
GO:BP	GO:0044092	negative regulation of molecular function	3.63918e-13	TRUE	"Any process that stops or reduces the rate or extent of a molecular function, an elemental biological activity occurring at the molecular level, such as catalysis or binding." [GO:jl]	1001	701	87	21110	0.124108	0.0869131	query_1	['GO:0065009']	2.61731	saur
GO:BP	GO:0019222	regulation of metabolic process	3.79343e-13	TRUE	"Any process that modulates the frequency, rate or extent of the chemical reactions and pathways within a cell or an organism." [GOC:go_curators]	7345	701	348	21110	0.496434	0.0473792	query_1	['GO:0008152', 'GO:0050789']	1.42678	saur
HPA	HPA:0600000	tonsil	4.23601e-13	TRUE	tonsil	7779	494	423	11006	0.856275	0.0543772	query_1	['HPA:0000000']	1.21149	saur
GO:BP	GO:0032609	type II interferon production	4.31681e-13	TRUE	"The appearance of interferon-gamma due to biosynthesis or secretion following a cellular stimulus, resulting in an increase in its intracellular or extracellular levels. Interferon-gamma is also known as type II interferon." [GOC:add, GOC:mah, PMID:15546383]	119	701	28	21110	0.0399429	0.235294	query_1	['GO:0001816']	7.08568	saur
GO:BP	GO:0000165	MAPK cascade	4.81887e-13	TRUE	"An intracellular protein kinase cascade containing at least a MAPK, a MAPKK and a MAP3K. The cascade can also contain an additional tiers: the upstream MAP4K. The kinases in each tier phosphorylate and activate the kinase in the downstream tier to transmit a signal within a cell." [GOC:bf, GOC:mtg_signaling_feb11, PMID:20811974, PMID:9561267]	772	701	74	21110	0.105563	0.0958549	query_1	['GO:0035556']	2.88659	saur
GO:BP	GO:0002832	negative regulation of response to biotic stimulus	5.45701e-13	TRUE	"Any process that stops, prevents, or reduces the frequency, rate, or extent of a response to biotic stimulus." [GOC:add]	120	701	28	21110	0.0399429	0.233333	query_1	['GO:0002831', 'GO:0009607', 'GO:0048585']	7.02663	saur
GO:BP	GO:0030099	myeloid cell differentiation	5.68868e-13	TRUE	"The process in which a relatively unspecialized myeloid precursor cell acquires the specialized features of any cell of the myeloid leukocyte, megakaryocyte, thrombocyte, or erythrocyte lineages." [GOC:add, ISBN:0781735149]	419	701	52	21110	0.0741797	0.124105	query_1	['GO:0030097', 'GO:0030154']	3.73731	saur
TF	TF:M04020_1	Factor: IRF8; motif: NCGAAACCGAAACT; match class: 1	6.13561e-13	TRUE	Factor: IRF8; motif: NCGAAACCGAAACT; match class: 1	44	719	19	20011	0.0264256	0.431818	query_1	['TF:M04020']	12.0182	saur
GO:BP	GO:0045071	negative regulation of viral genome replication	8.22648e-13	TRUE	"Any process that stops, prevents, or reduces the frequency, rate or extent of viral genome replication." [GOC:go_curators]	55	701	20	21110	0.0285307	0.363636	query_1	['GO:0019079', 'GO:0045069', 'GO:0048525']	10.9506	saur
GO:BP	GO:0042110	T cell activation	9.27417e-13	TRUE	"The change in morphology and behavior of a mature or immature T cell resulting from exposure to a mitogen, cytokine, chemokine, cellular ligand, or an antigen for which it is specific." [GOC:mgi_curators, ISBN:0781735149]	547	701	60	21110	0.085592	0.109689	query_1	['GO:0046649']	3.30319	saur
GO:BP	GO:0002429	immune response-activating cell surface receptor signaling pathway	9.56738e-13	TRUE	"The series of molecular signals initiated by an extracellular ligand binding to a receptor on the surface of a cell, leading to the activation or perpetuation of an immune response." [GO_REF:0000022, GOC:add, ISBN:0781735149]	352	701	47	21110	0.0670471	0.133523	query_1	['GO:0002757', 'GO:0002768']	4.02092	saur
GO:BP	GO:0050900	leukocyte migration	1.08061e-12	TRUE	"The movement of a leukocyte within or between different tissues and organs of the body." [GOC:add, ISBN:0781735149, PMID:14680625, PMID:14708592, PMID:7507411, PMID:8600538]	396	701	50	21110	0.0713267	0.126263	query_1	['GO:0002376', 'GO:0016477']	3.80229	saur
GO:BP	GO:0140895	cell surface toll-like receptor signaling pathway	1.11124e-12	TRUE	"The series of molecular signals initiated by a ligand binding to a cell surface pattern recognition receptor (PRR) of the toll-like family." [GOC:add, GOC:ar, ISBN:0781735149, PMID:15199967]	49	701	19	21110	0.0271041	0.387755	query_1	['GO:0002752']	11.6769	saur
GO:BP	GO:0002703	regulation of leukocyte mediated immunity	1.23618e-12	TRUE	"Any process that modulates the frequency, rate, or extent of leukocyte mediated immunity." [GOC:add]	235	701	38	21110	0.0542083	0.161702	query_1	['GO:0002443', 'GO:0002697']	4.86952	saur
GO:BP	GO:0002752	cell surface pattern recognition receptor signaling pathway	1.24036e-12	TRUE	"The series of molecular signals initiated by a ligand binding to a cell surface pattern recognition receptor (PRR). PRRs bind pathogen-associated molecular pattern (PAMPs), structures conserved among microbial species." [GOC:add, GOC:ar, ISBN:0781735149, PMID:15199967]	56	701	20	21110	0.0285307	0.357143	query_1	['GO:0002220', 'GO:0002221']	10.755	saur
GO:BP	GO:0031399	regulation of protein modification process	1.37954e-12	TRUE	"Any process that modulates the frequency, rate or extent of the covalent alteration of one or more amino acid residues within a protein." [GOC:mah, GOC:tb]	1494	701	111	21110	0.158345	0.0742972	query_1	['GO:0036211', 'GO:0051246']	2.23739	saur
GO:BP	GO:0032501	multicellular organismal process	1.41886e-12	TRUE	"Any biological process, occurring at the level of a multicellular organism, pertinent to its function." [GOC:curators, GOC:dph, GOC:isa_complete, GOC:tb]	7716	701	359	21110	0.512126	0.0465267	query_1	['GO:0008150']	1.40111	saur
GO:BP	GO:0030522	intracellular receptor signaling pathway	1.70797e-12	TRUE	"The series of molecular signals initiated by a ligand binding to a receptor located within a cell." [GOC:bf, GOC:mah]	302	701	43	21110	0.0613409	0.142384	query_1	['GO:0007165']	4.28777	saur
TF	TF:M04015	Factor: IRF-4; motif: NCGAAACCGAAACYA	1.92303e-12	TRUE	Factor: IRF-4; motif: NCGAAACCGAAACYA	2090	719	147	20011	0.204451	0.0703349	query_1	['TF:M00000']	1.95754	saur
GO:CC	GO:0030659	cytoplasmic vesicle membrane	2.37328e-12	TRUE	"The lipid bilayer surrounding a cytoplasmic vesicle." [GOC:mah]	1204	708	92	22122	0.129944	0.076412	query_1	['GO:0012506', 'GO:0031410']	2.38755	saur
TF	TF:M11677	Factor: IRF-3; motif: NGGAAACNGAAACCGAAACN	2.55711e-12	TRUE	Factor: IRF-3; motif: NGGAAACNGAAACCGAAACN	484	719	58	20011	0.0806676	0.119835	query_1	['TF:M00000']	3.33521	saur
GO:BP	GO:0044281	small molecule metabolic process	2.66787e-12	TRUE	"The chemical reactions and pathways involving small molecules, any low molecular weight, monomeric, non-encoded molecule." [GOC:curators, GOC:pde, GOC:vw]	1865	701	128	21110	0.182596	0.0686327	query_1	['GO:0008152']	2.06681	saur
TF	TF:M11679	Factor: IRF-7; motif: NCGAAANCGAAANYN	2.82962e-12	TRUE	Factor: IRF-7; motif: NCGAAANCGAAANYN	637	719	68	20011	0.0945758	0.10675	query_1	['TF:M00000']	2.97105	saur
GO:BP	GO:0002824	positive regulation of adaptive immune response based on somatic recombination of immune receptors built from immunoglobulin superfamily domains	2.85694e-12	TRUE	"Any process that activates or increases the frequency, rate, or extent of an adaptive immune response based on somatic recombination of immune receptors built from immunoglobulin superfamily domains. An example of this process is found in the Gnathostomata." [GOC:add, GOC:mtg_sensu]	108	701	26	21110	0.0370899	0.240741	query_1	['GO:0002460', 'GO:0002821', 'GO:0002822']	7.2497	saur
GO:BP	GO:1901575	organic substance catabolic process	3.75539e-12	TRUE	"The chemical reactions and pathways resulting in the breakdown of an organic substance, any molecular entity containing carbon." [GOC:pr, GOC:TermGenie]	2157	701	141	21110	0.201141	0.0653686	query_1	['GO:0009056', 'GO:0071704']	1.96852	saur
GO:BP	GO:0019220	regulation of phosphate metabolic process	3.76522e-12	TRUE	"Any process that modulates the frequency, rate or extent of the chemical reactions and pathways involving phosphates." [GOC:go_curators]	1333	701	102	21110	0.145506	0.0765191	query_1	['GO:0006796', 'GO:0051174']	2.30431	saur
GO:BP	GO:0051174	regulation of phosphorus metabolic process	3.95547e-12	TRUE	"Any process that modulates the frequency, rate or extent of the chemical reactions and pathways involving phosphorus or compounds containing phosphorus." [GOC:ai]	1334	701	102	21110	0.145506	0.0764618	query_1	['GO:0006793', 'GO:0031323']	2.30258	saur
GO:BP	GO:0043122	regulation of I-kappaB kinase/NF-kappaB signaling	3.97208e-12	TRUE	"Any process that modulates I-kappaB kinase/NF-kappaB signaling." [GOC:jl, PMID:12773372]	256	701	39	21110	0.0556348	0.152344	query_1	['GO:0007249', 'GO:1902531']	4.5877	saur
TF	TF:M11671	Factor: IRF-5; motif: NCGAAACCGAAACY	4.0394e-12	TRUE	Factor: IRF-5; motif: NCGAAACCGAAACY	403	719	52	20011	0.0723227	0.129032	query_1	['TF:M00000']	3.59119	saur
REAC	REAC:R-HSA-6798695	Neutrophil degranulation	4.90926e-12	TRUE	Neutrophil degranulation	476	545	67	10790	0.122936	0.140756	query_1	['REAC:R-HSA-168249']	2.78672	saur
TF	TF:M09956	Factor: IRF-1; motif: NAAANNGAAASTGAAASNRN	5.08983e-12	TRUE	Factor: IRF-1; motif: NAAANNGAAASTGAAASNRN	324	719	46	20011	0.0639777	0.141975	query_1	['TF:M00000']	3.95142	saur
HPA	HPA:0040081	bone marrow; hematopoietic cells[‚â•Low]	7.07315e-12	TRUE	bone marrow; hematopoietic cells[‚â•Low]	6486	494	370	11006	0.748988	0.0570459	query_1	['HPA:0040000']	1.27095	saur
HPA	HPA:0040000	bone marrow	7.07315e-12	TRUE	bone marrow	6486	494	370	11006	0.748988	0.0570459	query_1	['HPA:0000000']	1.27095	saur
GO:BP	GO:0032612	interleukin-1 production	7.37224e-12	TRUE	"The appearance of interleukin-1 due to biosynthesis or secretion following a cellular stimulus, resulting in an increase in its intracellular or extracellular levels." [GOC:mah]	112	701	26	21110	0.0370899	0.232143	query_1	['GO:0001816']	6.99078	saur
GO:BP	GO:0032652	regulation of interleukin-1 production	7.37224e-12	TRUE	"Any process that modulates the frequency, rate, or extent of interleukin-1 production." [GOC:mah]	112	701	26	21110	0.0370899	0.232143	query_1	['GO:0001817', 'GO:0032612']	6.99078	saur
GO:BP	GO:0001932	regulation of protein phosphorylation	7.39584e-12	TRUE	"Any process that modulates the frequency, rate or extent of addition of phosphate groups into an amino acid in a protein." [GOC:hjd]	1072	701	88	21110	0.125535	0.0820896	query_1	['GO:0006468', 'GO:0031399', 'GO:0042325']	2.47205	saur
GO:BP	GO:0030155	regulation of cell adhesion	7.91543e-12	TRUE	"Any process that modulates the frequency, rate or extent of attachment of a cell to another cell or to the extracellular matrix." [GOC:mah]	778	701	72	21110	0.10271	0.092545	query_1	['GO:0007155', 'GO:0050794']	2.78691	saur
TF	TF:M11684_1	Factor: IRF-8; motif: NYGAAACYGAAACTN; match class: 1	8.02052e-12	TRUE	Factor: IRF-8; motif: NYGAAACYGAAACTN; match class: 1	848	719	80	20011	0.111266	0.0943396	query_1	['TF:M11684']	2.62563	saur
TF	TF:M08887_1	Factor: IRF; motif: NNGAAANTGAAANN; match class: 1	8.07172e-12	TRUE	Factor: IRF; motif: NNGAAANTGAAANN; match class: 1	78	719	23	20011	0.0319889	0.294872	query_1	['TF:M08887']	8.20679	saur
GO:BP	GO:0016310	phosphorylation	8.86961e-12	TRUE	"The process of introducing a phosphate group into a molecule, usually with the formation of a phosphoric ester, a phosphoric anhydride or a phosphoric amide." [ISBN:0198506732]	1787	701	123	21110	0.175464	0.0688304	query_1	['GO:0006796']	2.07277	saur
GO:BP	GO:0044403	biological process involved in symbiotic interaction	1.00478e-11	TRUE	"A process carried out by gene products in an organism that enable the organism to engage in a symbiotic relationship, a more or less intimate association, with another organism. The various forms of symbiosis include parasitism, in which the association is disadvantageous or destructive to one of the organisms; mutualism, in which the association is advantageous, or often necessary to one or bot…	317	701	43	21110	0.0613409	0.135647	query_1	['GO:0044419']	4.08488	saur
GO:BP	GO:1902105	regulation of leukocyte differentiation	1.00478e-11	TRUE	"Any process that modulates the frequency, rate or extent of leukocyte differentiation." [GOC:add, GOC:TermGenie]	317	701	43	21110	0.0613409	0.135647	query_1	['GO:0002521', 'GO:1903706']	4.08488	saur
GO:BP	GO:0051049	regulation of transport	1.10756e-11	TRUE	"Any process that modulates the frequency, rate or extent of the directed movement of substances (such as macromolecules, small molecules, ions) into, out of or within a cell, or between cells, by means of some agent such as a transporter or pore." [GOC:ai]	1771	701	122	21110	0.174037	0.0688876	query_1	['GO:0006810', 'GO:0032879']	2.07449	saur
GO:BP	GO:0002821	positive regulation of adaptive immune response	1.16517e-11	TRUE	"Any process that activates or increases the frequency, rate, or extent of an adaptive immune response." [GOC:add]	114	701	26	21110	0.0370899	0.22807	query_1	['GO:0002250', 'GO:0002819', 'GO:0050778']	6.86813	saur
GO:BP	GO:0071407	cellular response to organic cyclic compound	1.16929e-11	TRUE	"Any process that results in a change in state or activity of a cell (in terms of movement, secretion, enzyme production, gene expression, etc.) as a result of an organic cyclic compound stimulus." [GOC:mah]	578	701	60	21110	0.085592	0.103806	query_1	['GO:0014070', 'GO:0071310']	3.12603	saur
GO:BP	GO:1903555	regulation of tumor necrosis factor superfamily cytokine production	1.50325e-11	TRUE	"Any process that modulates the frequency, rate or extent of tumor necrosis factor superfamily cytokine production." [GO_REF:0000058, GOC:TermGenie, PMID:24187568]	168	701	31	21110	0.0442225	0.184524	query_1	['GO:0001817', 'GO:0071706']	5.55677	saur
GO:BP	GO:0071706	tumor necrosis factor superfamily cytokine production	1.50325e-11	TRUE	"The appearance of any member of the TNF superfamily due to biosynthesis or secretion following a cellular stimulus, resulting in an increase in its intracellular or extracellular levels." [GOC:add]	168	701	31	21110	0.0442225	0.184524	query_1	['GO:0001816']	5.55677	saur
GO:MF	GO:0003824	catalytic activity	1.52012e-11	TRUE	"Catalysis of a biochemical reaction at physiological temperatures. In biologically catalyzed reactions, the reactants are known as substrates, and the catalysts are naturally occurring macromolecular substances known as enzymes. Enzymes possess specific binding sites for substrates, and are usually composed wholly or largely of protein, but RNA that has catalytic activity (ribozyme) is often als…	5758	713	296	20195	0.415147	0.0514067	query_1	['GO:0003674']	1.45604	saur
WP	WP:WP4197	Immune response to tuberculosis	1.61754e-11	TRUE	Immune response to tuberculosis	23	473	15	8133	0.0317125	0.652174	query_1	['WP:000000']	11.2138	saur
TF	TF:M11682_1	Factor: IRF-8; motif: NYGAAASYGAAACYN; match class: 1	1.74546e-11	TRUE	Factor: IRF-8; motif: NYGAAASYGAAACYN; match class: 1	566	719	62	20011	0.0862309	0.109541	query_1	['TF:M11682']	3.0487	saur
GO:CC	GO:0009897	external side of plasma membrane	1.76059e-11	TRUE	"The leaflet of the plasma membrane that faces away from the cytoplasm and any proteins embedded or anchored in it or attached to its surface." [GOC:dos, GOC:tb]	460	708	50	22122	0.0706215	0.108696	query_1	['GO:0005886', 'GO:0009986', 'GO:0098552']	3.39628	saur
GO:BP	GO:0019079	viral genome replication	1.81417e-11	TRUE	"Any process involved directly in viral genome replication, including viral nucleotide metabolism." [ISBN:0781702534]	126	701	27	21110	0.0385164	0.214286	query_1	['GO:0016032', 'GO:0019058']	6.45303	saur
GO:BP	GO:0050729	positive regulation of inflammatory response	1.82482e-11	TRUE	"Any process that activates or increases the frequency, rate or extent of the inflammatory response." [GOC:ai]	147	701	29	21110	0.0413695	0.197279	query_1	['GO:0006954', 'GO:0031349', 'GO:0032103', 'GO:0050727']	5.94088	saur
GO:BP	GO:0051050	positive regulation of transport	2.13806e-11	TRUE	"Any process that activates or increases the frequency, rate or extent of the directed movement of substances (such as macromolecules, small molecules, ions) into, out of or within a cell, or between cells, by means of some agent such as a transporter or pore." [GOC:ai]	921	701	79	21110	0.112696	0.0857763	query_1	['GO:0006810', 'GO:0048518', 'GO:0051049']	2.58308	saur
GO:BP	GO:0001818	negative regulation of cytokine production	2.30038e-11	TRUE	"Any process that stops, prevents, or reduces the rate of production of a cytokine." [GOC:add, ISBN:0781735149]	283	701	40	21110	0.0570613	0.141343	query_1	['GO:0001816', 'GO:0001817', 'GO:0010629', 'GO:0051241']	4.25641	saur
GO:BP	GO:0043408	regulation of MAPK cascade	2.41613e-11	TRUE	"Any process that modulates the frequency, rate or extent of signal transduction mediated by the MAP kinase (MAPK) cascade." [GOC:go_curators]	672	701	65	21110	0.0927247	0.0967262	query_1	['GO:0000165', 'GO:1902531']	2.91282	saur
TF	TF:M11670_1	Factor: IRF-5; motif: NYGAAACCGAAACY; match class: 1	2.81913e-11	TRUE	Factor: IRF-5; motif: NYGAAACCGAAACY; match class: 1	34	719	16	20011	0.0222531	0.470588	query_1	['TF:M11670']	13.0973	saur
GO:BP	GO:1901698	response to nitrogen compound	2.87456e-11	TRUE	"Any process that results in a change in state or activity of a cell or an organism (in terms of movement, secretion, enzyme production, gene expression, etc.) as a result of a nitrogen compound stimulus." [GOC:pr, GOC:TermGenie]	1136	701	90	21110	0.128388	0.0792254	query_1	['GO:0042221']	2.3858	saur
GO:BP	GO:0006897	endocytosis	2.90247e-11	TRUE	"A vesicle-mediated transport process in which cells take up external materials or membrane constituents by the invagination of a part of the plasma membrane to form a new membrane-bounded vesicle." [GOC:mah, ISBN:0198506732, ISBN:0716731363, Wikipedia:Endocytosis]	798	701	72	21110	0.10271	0.0902256	query_1	['GO:0016192']	2.71706	saur
GO:BP	GO:0048468	cell development	2.95824e-11	TRUE	"The cellular developmental process in which a specific cell progresses from an immature to a mature state. Cell development start once cell commitment has taken place." [GOC:go_curators]	2763	701	165	21110	0.235378	0.0597177	query_1	['GO:0030154', 'GO:0048856', 'GO:0048869']	1.79835	saur
TF	TF:M09733_1	Factor: STAT2; motif: NRGAAANNGAAACTNA; match class: 1	3.46256e-11	TRUE	Factor: STAT2; motif: NRGAAANNGAAACTNA; match class: 1	368	719	48	20011	0.0667594	0.130435	query_1	['TF:M09733']	3.63022	saur
GO:BP	GO:0051235	maintenance of location	4.12356e-11	TRUE	"Any process in which a cell, substance or cellular entity, such as a protein complex or organelle, is maintained in a location and prevented from moving elsewhere." [GOC:ai, GOC:dph, GOC:tb]	344	701	44	21110	0.0627675	0.127907	query_1	['GO:0051179']	3.85181	saur
GO:BP	GO:0032640	tumor necrosis factor production	4.43338e-11	TRUE	"The appearance of tumor necrosis factor due to biosynthesis or secretion following a cellular stimulus, resulting in an increase in its intracellular or extracellular levels. Tumor necrosis factor is an inflammatory cytokine produced by macrophages/monocytes during acute inflammation and which is responsible for a diverse range of signaling events within cells, leading to necrosis or apoptosis."…	163	701	30	21110	0.042796	0.184049	query_1	['GO:0071706']	5.54248	saur
GO:BP	GO:0032680	regulation of tumor necrosis factor production	4.43338e-11	TRUE	"Any process that modulates the frequency, rate or extent of tumor necrosis factor production." [GOC:mah, PMID:10891884, PMID:15560120]	163	701	30	21110	0.042796	0.184049	query_1	['GO:0032640', 'GO:1903555']	5.54248	saur
GO:BP	GO:0001959	regulation of cytokine-mediated signaling pathway	4.56868e-11	TRUE	"Any process that modulates the frequency, rate or extent of the cytokine mediated signaling pathway." [GOC:hjd]	152	701	29	21110	0.0413695	0.190789	query_1	['GO:0009966', 'GO:0019221', 'GO:0060759']	5.74546	saur
GO:BP	GO:0044248	cellular catabolic process	5.43824e-11	TRUE	"The chemical reactions and pathways resulting in the breakdown of substances, carried out by individual cells." [GOC:jl]	1513	701	108	21110	0.154066	0.0713814	query_1	['GO:0009056', 'GO:0044237']	2.14959	saur
GO:BP	GO:0032479	regulation of type I interferon production	6.23804e-11	TRUE	"Any process that modulates the frequency, rate, or extent of interferon type I production. Type I interferons include the interferon-alpha, beta, delta, episilon, zeta, kappa, tau, and omega gene families." [GOC:add, GOC:mah]	102	701	24	21110	0.0342368	0.235294	query_1	['GO:0001817', 'GO:0032606']	7.08568	saur
GO:BP	GO:0032606	type I interferon production	6.23804e-11	TRUE	"The appearance of type I interferon due to biosynthesis or secretion following a cellular stimulus, resulting in an increase in its intracellular or extracellular levels. Type I interferons include the interferon-alpha, beta, delta, episilon, zeta, kappa, tau, and omega gene families." [GOC:add, ISBN:0126896631, PMID:15546383, PMID:16681834]	102	701	24	21110	0.0342368	0.235294	query_1	['GO:0001816']	7.08568	saur
HPA	HPA:0310441	lymph node; non-germinal center cells[‚â•Low]	7.10808e-11	TRUE	lymph node; non-germinal center cells[‚â•Low]	6053	494	349	11006	0.706478	0.0576574	query_1	['HPA:0310000']	1.28457	saur
KEGG	KEGG:05164	Influenza A	8.02287e-11	TRUE	Influenza A	168	446	36	8161	0.0807175	0.214286	query_1	['KEGG:00000']	3.92104	saur
GO:BP	GO:0002220	innate immune response activating cell surface receptor signaling pathway	8.17823e-11	TRUE	"The series of molecular signals initiated by a ligand binding to a cell surface receptor that leads to the activation of an innate immune response." [GOC:add, ISBN:0781735149, PMID:15199967]	76	701	21	21110	0.0299572	0.276316	query_1	['GO:0002429', 'GO:0002758']	8.32101	saur
GO:BP	GO:0045069	regulation of viral genome replication	8.91946e-11	TRUE	"Any process that modulates the frequency, rate or extent of viral genome replication." [GOC:ai]	85	701	22	21110	0.0313837	0.258824	query_1	['GO:0019079', 'GO:1903900']	7.79424	saur
TF	TF:M10080	Factor: STAT2; motif: RRGRAANNGAAACTGAAAN	9.55077e-11	TRUE	Factor: STAT2; motif: RRGRAANNGAAACTGAAAN	350	719	46	20011	0.0639777	0.131429	query_1	['TF:M00000']	3.65788	saur
GO:BP	GO:0062208	positive regulation of pattern recognition receptor signaling pathway	1.01636e-10	TRUE	"Any process that decreases the rate, frequency or extent of a pattern recognition receptor signaling pathway." [PMID:30610168]	46	701	17	21110	0.0242511	0.369565	query_1	['GO:0002221', 'GO:0009967', 'GO:0045089', 'GO:0062207']	11.1291	saur
GO:BP	GO:0022407	regulation of cell-cell adhesion	1.1065e-10	TRUE	"Any process that modulates the frequency, rate or extent of attachment of a cell to another cell." [GOC:isa_complete]	476	701	52	21110	0.0741797	0.109244	query_1	['GO:0030155', 'GO:0098609']	3.28978	saur
WP	WP:WP5115	Network map of SARS-CoV-2 signaling pathway	1.22181e-10	TRUE	Network map of SARS-CoV-2 signaling pathway	217	473	43	8133	0.0909091	0.198157	query_1	['WP:000000']	3.40721	saur
GO:MF	GO:0042802	identical protein binding	1.22506e-10	TRUE	"Binding to an identical protein or proteins." [GOC:jl]	2136	713	140	20195	0.196353	0.0655431	query_1	['GO:0005515']	1.85644	saur
GO:BP	GO:0080090	regulation of primary metabolic process	1.27887e-10	TRUE	"Any process that modulates the frequency, rate or extent of the chemical reactions and pathways within a cell or an organism involving those compounds formed as a part of the normal anabolic and catabolic processes. These processes take place in most, if not all, cells of the organism." [PMID:19211694]	5836	701	284	21110	0.405136	0.0486635	query_1	['GO:0019222', 'GO:0044238']	1.46546	saur
GO:BP	GO:0034142	toll-like receptor 4 signaling pathway	1.31534e-10	TRUE	"The series of molecular signals initiated by a ligand binding to toll-like receptor 4." [GOC:add, PMID:16551253, PMID:17328678]	40	701	16	21110	0.0228245	0.4	query_1	['GO:0140895']	12.0456	saur
KEGG	KEGG:05169	Epstein-Barr virus infection	1.45737e-10	TRUE	Epstein-Barr virus infection	198	446	39	8161	0.0874439	0.19697	query_1	['KEGG:00000']	3.60419	saur
GO:BP	GO:0048856	anatomical structure development	1.45937e-10	TRUE	"The biological process whose specific outcome is the progression of an anatomical structure from an initial condition to its mature state. This process begins with the formation of the structure and ends with the mature structure, whatever form that may be including its natural destruction. An anatomical structure is any biological entity that occupies space and is distinguished from its surroun…	5896	701	286	21110	0.407989	0.0485075	query_1	['GO:0032502']	1.46076	saur
TF	TF:M11686_1	Factor: IRF-4; motif: NYGAAASYGAAACYN; match class: 1	1.55444e-10	TRUE	Factor: IRF-4; motif: NYGAAASYGAAACYN; match class: 1	470	719	54	20011	0.0751043	0.114894	query_1	['TF:M11686']	3.19769	saur
GO:CC	GO:0030139	endocytic vesicle	1.61935e-10	TRUE	"A membrane-bounded intracellular vesicle formed by invagination of the plasma membrane around an extracellular substance. Endocytic vesicles fuse with early endosomes to deliver the cargo for further sorting." [GOC:go_curators, PMID:19696797]	343	708	41	22122	0.0579096	0.119534	query_1	['GO:0031410']	3.73492	saur
GO:BP	GO:0019882	antigen processing and presentation	1.95335e-10	TRUE	"The process in which an antigen-presenting cell expresses antigen (peptide or lipid) on its cell surface in association with an MHC protein complex." [GO_REF:0000022, GOC:add, ISBN:0781735149, PMID:15771591, PMID:15928678]	107	701	24	21110	0.0342368	0.224299	query_1	['GO:0002376']	6.75457	saur
GO:BP	GO:0097190	apoptotic signaling pathway	2.01861e-10	TRUE	"The series of molecular signals which triggers the apoptotic death of a cell. The pathway starts with reception of a signal, and ends when the execution phase of apoptosis is triggered." [GOC:mtg_apoptosis]	599	701	59	21110	0.0841655	0.0984975	query_1	['GO:0006915', 'GO:0007165']	2.96617	saur
HPA	HPA:0530711	spleen; cells in red pulp[‚â•Low]	2.11468e-10	TRUE	spleen; cells in red pulp[‚â•Low]	5322	494	316	11006	0.639676	0.0593762	query_1	['HPA:0530000']	1.32286	saur
GO:BP	GO:0006508	proteolysis	2.13696e-10	TRUE	"The hydrolysis of proteins into smaller polypeptides and/or amino acids by cleavage of their peptide bonds." [GOC:bf, GOC:mah]	1780	701	119	21110	0.169757	0.0668539	query_1	['GO:0019538']	2.01325	saur
GO:BP	GO:0045597	positive regulation of cell differentiation	2.16246e-10	TRUE	"Any process that activates or increases the frequency, rate or extent of cell differentiation." [GOC:go_curators]	849	701	73	21110	0.104137	0.0859835	query_1	['GO:0030154', 'GO:0045595', 'GO:0048522', 'GO:0051094']	2.58932	saur
GO:BP	GO:0032502	developmental process	2.19586e-10	TRUE	"A biological process whose specific outcome is the progression of an integrated living unit: an anatomical structure (which may be a subcellular structure, cell, tissue, or organ), or organism over time from an initial condition to a later condition." [GOC:isa_complete]	6489	701	307	21110	0.437946	0.0473108	query_1	['GO:0008150']	1.42472	saur
GO:BP	GO:0045595	regulation of cell differentiation	2.33003e-10	TRUE	"Any process that modulates the frequency, rate or extent of cell differentiation, the process in which relatively unspecialized cells acquire specialized structural and functional features." [GOC:go_curators]	1568	701	109	21110	0.155492	0.0695153	query_1	['GO:0030154', 'GO:0050793', 'GO:0050794']	2.09339	saur
GO:BP	GO:0006468	protein phosphorylation	2.34123e-10	TRUE	"The process of introducing a phosphate group on to a protein." [GOC:hb]	1547	701	108	21110	0.154066	0.0698125	query_1	['GO:0016310', 'GO:0036211']	2.10234	saur
HPA	HPA:0530000	spleen	2.46686e-10	TRUE	spleen	5882	494	340	11006	0.688259	0.0578035	query_1	['HPA:0000000']	1.28782	saur
TF	TF:M04015_1	Factor: IRF-4; motif: NCGAAACCGAAACYA; match class: 1	2.57251e-10	TRUE	Factor: IRF-4; motif: NCGAAACCGAAACYA; match class: 1	170	719	31	20011	0.0431154	0.182353	query_1	['TF:M04015']	5.07519	saur
GO:BP	GO:0042325	regulation of phosphorylation	2.76581e-10	TRUE	"Any process that modulates the frequency, rate or extent of addition of phosphate groups into a molecule." [GOC:jl]	1181	701	90	21110	0.128388	0.0762066	query_1	['GO:0016310', 'GO:0019220']	2.2949	saur
GO:BP	GO:0043068	positive regulation of programmed cell death	3.33538e-10	TRUE	"Any process that activates or increases the frequency, rate or extent of programmed cell death, cell death resulting from activation of endogenous cellular processes." [GOC:jl]	522	701	54	21110	0.0770328	0.103448	query_1	['GO:0010942', 'GO:0012501', 'GO:0043067']	3.11525	saur
GO:BP	GO:0071356	cellular response to tumor necrosis factor	3.35392e-10	TRUE	"Any process that results in a change in state or activity of a cell (in terms of movement, secretion, enzyme production, gene expression, etc.) as a result of a tumor necrosis factor stimulus." [GOC:mah]	225	701	34	21110	0.0485021	0.151111	query_1	['GO:0034612', 'GO:0071345']	4.55058	saur
HPA	HPA:0600441	tonsil; non-germinal center cells[‚â•Low]	3.51498e-10	TRUE	tonsil; non-germinal center cells[‚â•Low]	6107	494	349	11006	0.706478	0.0571475	query_1	['HPA:0600000']	1.27321	saur
GO:CC	GO:0070161	anchoring junction	3.51845e-10	TRUE	"A cell junction that mechanically attaches a cell (and its cytoskeleton) to neighboring cells or to the extracellular matrix." [ISBN:0815332181]	902	708	72	22122	0.101695	0.0798226	query_1	['GO:0030054']	2.49412	saur
HPA	HPA:0300412	lung; macrophages[‚â•Medium]	3.52018e-10	TRUE	lung; macrophages[‚â•Medium]	4890	494	296	11006	0.59919	0.0605317	query_1	['HPA:0300411']	1.34861	saur
GO:BP	GO:0033554	cellular response to stress	3.87172e-10	TRUE	"Any process that results in a change in state or activity of a cell (in terms of movement, secretion, enzyme production, gene expression, etc.) as a result of a stimulus indicating the organism is under stress. The stress is usually, but not necessarily, exogenous (e.g. temperature, humidity, ionizing radiation)." [GOC:mah]	1949	701	126	21110	0.179743	0.0646485	query_1	['GO:0006950', 'GO:0051716']	1.94683	saur
GO:BP	GO:0030098	lymphocyte differentiation	4.06907e-10	TRUE	"The process in which a relatively unspecialized precursor cell acquires specialized features of a lymphocyte. A lymphocyte is a leukocyte commonly found in the blood and lymph that has the characteristics of a large nucleus, a neutral staining cytoplasm, and prominent heterochromatin." [CL:0000542, GOC:go_curators]	428	701	48	21110	0.0684736	0.11215	query_1	['GO:0046649', 'GO:1903131']	3.37728	saur
GO:BP	GO:0032760	positive regulation of tumor necrosis factor production	4.57064e-10	TRUE	"Any process that activates or increases the frequency, rate or extent of tumor necrosis factor production." [GO_REF:0000058, GOC:TermGenie, PMID:10891884, PMID:15560120]	101	701	23	21110	0.0328103	0.227723	query_1	['GO:0032640', 'GO:0032680', 'GO:1903557']	6.85767	saur
GO:BP	GO:0002696	positive regulation of leukocyte activation	4.94177e-10	TRUE	"Any process that activates or increases the frequency, rate, or extent of leukocyte activation." [GOC:add]	446	701	49	21110	0.0699001	0.109865	query_1	['GO:0002684', 'GO:0002694', 'GO:0045321', 'GO:0050867']	3.3085	saur
GO:BP	GO:0050867	positive regulation of cell activation	4.97232e-10	TRUE	"Any process that activates or increases the frequency, rate or extent of activation." [GOC:ai]	462	701	50	21110	0.0713267	0.108225	query_1	['GO:0001775', 'GO:0048522', 'GO:0050865', 'GO:0051240']	3.2591	saur
GO:BP	GO:0097529	myeloid leukocyte migration	5.5375e-10	TRUE	"The movement of a myeloid leukocyte within or between different tissues and organs of the body." [GOC:cvs, PMID:22342843, PMID:24157461]	242	701	35	21110	0.0499287	0.144628	query_1	['GO:0050900']	4.35535	saur
MIRNA	MIRNA:hsa-miR-146a-5p	hsa-miR-146a-5p	5.56019e-10	TRUE	hsa-miR-146a-5p	228	643	38	14850	0.059098	0.166667	query_1	['MIRNA:000000']	3.84914	saur
GO:BP	GO:0023057	negative regulation of signaling	5.70893e-10	TRUE	"Any process that stops, prevents, or reduces the frequency, rate or extent of a signaling process." [GOC:mtg_signal]	1359	701	98	21110	0.1398	0.0721118	query_1	['GO:0023051', 'GO:0023052', 'GO:0048519']	2.17159	saur
GO:CC	GO:0005765	lysosomal membrane	6.64108e-10	TRUE	"The lipid bilayer surrounding the lysosome and separating its contents from the cell cytoplasm." [GOC:ai]	422	708	45	22122	0.0635593	0.106635	query_1	['GO:0005764', 'GO:0098852']	3.33189	saur
GO:CC	GO:0098852	lytic vacuole membrane	6.64108e-10	TRUE	"The lipid bilayer surrounding a lytic vacuole and separating its contents from the cytoplasm of the cell." [GOC:dos]	422	708	45	22122	0.0635593	0.106635	query_1	['GO:0000323', 'GO:0005774']	3.33189	saur
GO:BP	GO:0051173	positive regulation of nitrogen compound metabolic process	7.39821e-10	TRUE	"Any process that activates or increases the frequency, rate or extent of the chemical reactions and pathways involving nitrogen or nitrogenous compounds." [GOC:ai, GOC:tb]	3131	701	176	21110	0.25107	0.0562121	query_1	['GO:0006807', 'GO:0009893', 'GO:0051171']	1.69278	saur
GO:BP	GO:0065008	regulation of biological quality	7.78008e-10	TRUE	"Any process that modulates a qualitative or quantitative trait of a biological quality. A biological quality is a measurable attribute of an organism or part of an organism, such as size, mass, shape, color, etc." [GOC:dph, GOC:isa_complete, GOC:mah, GOC:pr, GOC:vw]	2964	701	169	21110	0.241084	0.0570175	query_1	['GO:0065007']	1.71703	saur
GO:BP	GO:0060548	negative regulation of cell death	7.86932e-10	TRUE	"Any process that decreases the rate or frequency of cell death. Cell death is the specific activation or halting of processes within a cell so that its vital functions markedly cease, rather than simply deteriorating gradually over time, which culminates in cell death." [GOC:BHF, GOC:dph, GOC:tb]	1005	701	80	21110	0.114123	0.079602	query_1	['GO:0008219', 'GO:0010941', 'GO:0048523']	2.39714	saur
GO:BP	GO:0006909	phagocytosis	8.35022e-10	TRUE	"A vesicle-mediated transport process that results in the engulfment of external particulate material by phagocytes and their delivery to the lysosome. The particles are initially contained within phagocytic vacuoles (phagosomes), which then fuse with primary lysosomes to effect digestion of the particles." [ISBN:0198506732]	315	701	40	21110	0.0570613	0.126984	query_1	['GO:0006897']	3.82402	saur
GO:BP	GO:0032602	chemokine production	8.41491e-10	TRUE	"The appearance of a chemokine due to biosynthesis or secretion following a cellular stimulus, resulting in an increase in its intracellular or extracellular levels. All chemokines possess a number of conserved cysteine residues involved in intramolecular disulfide bond formation. Some chemokines are considered pro-inflammatory and can be induced during an immune response to recruit cells of the …	94	701	22	21110	0.0313837	0.234043	query_1	['GO:0001816']	7.04799	saur
GO:BP	GO:0032642	regulation of chemokine production	8.41491e-10	TRUE	"Any process that modulates the frequency, rate, or extent of chemokine production." [GOC:mah]	94	701	22	21110	0.0313837	0.234043	query_1	['GO:0001817', 'GO:0032602']	7.04799	saur
GO:CC	GO:0005768	endosome	8.78582e-10	TRUE	"A vacuole to which materials ingested by endocytosis are delivered." [ISBN:0198506732, PMID:19696797]	1040	708	78	22122	0.110169	0.075	query_1	['GO:0012505', 'GO:0031410']	2.34343	saur
GO:BP	GO:0002263	cell activation involved in immune response	9.6466e-10	TRUE	"A change in the morphology or behavior of a cell resulting from exposure to an activating factor such as a cellular or soluble ligand, leading to the initiation or perpetuation of an immune response." [GO_REF:0000022, GOC:add, ISBN:0781735149]	302	701	39	21110	0.0556348	0.129139	query_1	['GO:0001775', 'GO:0002252', 'GO:0006955']	3.88891	saur
GO:BP	GO:0022409	positive regulation of cell-cell adhesion	1.02774e-09	TRUE	"Any process that activates or increases the rate or extent of cell adhesion to another cell." [GOC:isa_complete]	317	701	40	21110	0.0570613	0.126183	query_1	['GO:0022407', 'GO:0045785', 'GO:0098609']	3.79989	saur
GO:BP	GO:0044409	entry into host	1.04054e-09	TRUE	"Entry of a symbiont into the body, tissues, or cells of a host organism as part of the symbiont life cycle. The host is defined as the larger of the organisms involved in a symbiotic interaction." [GOC:vw]	159	701	28	21110	0.0399429	0.176101	query_1	['GO:0044000']	5.30312	saur
GO:BP	GO:0048869	cellular developmental process	1.05606e-09	TRUE	"A biological process whose specific outcome is the progression of a cell over time from an initial condition to a later condition." [GOC:isa_complete]	4344	701	224	21110	0.319544	0.0515654	query_1	['GO:0009987', 'GO:0032502']	1.55285	saur
GO:BP	GO:0032651	regulation of interleukin-1 beta production	1.06141e-09	TRUE	"Any process that modulates the frequency, rate, or extent of interleukin-1 beta production." [GOC:mah]	95	701	22	21110	0.0313837	0.231579	query_1	['GO:0032611', 'GO:0032652']	6.9738	saur
GO:BP	GO:0032611	interleukin-1 beta production	1.06141e-09	TRUE	"The appearance of interleukin-1 beta due to biosynthesis or secretion following a cellular stimulus, resulting in an increase in its intracellular or extracellular levels." [GOC:mah]	95	701	22	21110	0.0313837	0.231579	query_1	['GO:0032612']	6.9738	saur
GO:BP	GO:1903557	positive regulation of tumor necrosis factor superfamily cytokine production	1.10236e-09	TRUE	"Any process that activates or increases the frequency, rate or extent of tumor necrosis factor superfamily cytokine production." [GO_REF:0000058, GOC:TermGenie, PMID:24187568]	105	701	23	21110	0.0328103	0.219048	query_1	['GO:0001819', 'GO:0071706', 'GO:1903555']	6.59643	saur
GO:BP	GO:0060255	regulation of macromolecule metabolic process	1.10267e-09	TRUE	"Any process that modulates the frequency, rate or extent of the chemical reactions and pathways involving macromolecules, any molecule of high relative molecular mass, the structure of which essentially comprises the multiple repetition of units derived, actually or conceptually, from molecules of low relative molecular mass." [GOC:dph, GOC:tb]	6816	701	316	21110	0.450785	0.0463615	query_1	['GO:0019222', 'GO:0043170']	1.39614	saur
TF	TF:M00258	Factor: ISGF-3; motif: CAGTTTCWCTTTYCC	1.16419e-09	TRUE	Factor: ISGF-3; motif: CAGTTTCWCTTTYCC	841	719	75	20011	0.104312	0.0891795	query_1	['TF:M00000']	2.48202	saur
GO:BP	GO:0006979	response to oxidative stress	1.22529e-09	TRUE	"Any process that results in a change in state or activity of a cell or an organism (in terms of movement, secretion, enzyme production, gene expression, etc.) as a result of oxidative stress, a state often resulting from exposure to high levels of reactive oxygen species, e.g. superoxide anions, hydrogen peroxide (H2O2), and hydroxyl radicals." [GOC:jl, PMID:12115731]	425	701	47	21110	0.0670471	0.110588	query_1	['GO:0006950']	3.33027	saur
GO:BP	GO:0043065	positive regulation of apoptotic process	1.34627e-09	TRUE	"Any process that activates or increases the frequency, rate or extent of cell death by apoptotic process." [GOC:jl, GOC:mtg_apoptosis]	507	701	52	21110	0.0741797	0.102564	query_1	['GO:0006915', 'GO:0042981', 'GO:0043068']	3.08863	saur
GO:BP	GO:0010648	negative regulation of cell communication	1.41713e-09	TRUE	"Any process that decreases the frequency, rate or extent of cell communication. Cell communication is the process that mediates interactions between a cell and its surroundings. Encompasses interactions such as signaling or attachment between one cell and another cell, between a cell and an extracellular matrix, or between a cell and any other aspect of its environment." [GOC:dph, GOC:tb]	1359	701	97	21110	0.138374	0.071376	query_1	['GO:0007154', 'GO:0010646', 'GO:0048523']	2.14943	saur
GO:BP	GO:0002706	regulation of lymphocyte mediated immunity	1.45852e-09	TRUE	"Any process that modulates the frequency, rate, or extent of lymphocyte mediated immunity." [GOC:add]	173	701	29	21110	0.0413695	0.16763	query_1	['GO:0002449', 'GO:0002703']	5.04803	saur
WP	WP:WP5039	SARS-CoV-2 innate immunity evasion and cell-specific immune response	1.45951e-09	TRUE	SARS-CoV-2 innate immunity evasion and cell-specific immune response	66	473	22	8133	0.0465116	0.333333	query_1	['WP:000000']	5.7315	saur
GO:BP	GO:0043085	positive regulation of catalytic activity	1.49085e-09	TRUE	"Any process that activates or increases the activity of an enzyme." [GOC:ebc, GOC:jl, GOC:tb, GOC:vw]	1116	701	85	21110	0.121255	0.0761649	query_1	['GO:0044093', 'GO:0050790']	2.29364	saur
GO:BP	GO:0034599	cellular response to oxidative stress	1.54149e-09	TRUE	"Any process that results in a change in state or activity of a cell (in terms of movement, secretion, enzyme production, gene expression, etc.) as a result of oxidative stress, a state often resulting from exposure to high levels of reactive oxygen species, e.g. superoxide anions, hydrogen peroxide (H2O2), and hydroxyl radicals." [GOC:mah]	278	701	37	21110	0.0527817	0.133094	query_1	['GO:0006979', 'GO:0062197']	4.00799	saur
GO:BP	GO:0045637	regulation of myeloid cell differentiation	1.59307e-09	TRUE	"Any process that modulates the frequency, rate or extent of myeloid cell differentiation." [GOC:go_curators]	211	701	32	21110	0.0456491	0.151659	query_1	['GO:0030099', 'GO:1903706']	4.56707	saur
GO:BP	GO:0044000	movement in host	1.64272e-09	TRUE	"The process in which an organism or its progeny spreads from one location to another within its host organism. The host is defined as the larger of the organisms involved in a symbiotic interaction." [GOC:cc]	186	701	30	21110	0.042796	0.16129	query_1	['GO:0051701']	4.85712	saur
GO:BP	GO:0002573	myeloid leukocyte differentiation	1.81175e-09	TRUE	"The process in which a relatively unspecialized myeloid precursor cell acquires the specialized features of any cell of the myeloid leukocyte lineage." [GOC:add, PMID:16551251]	225	701	33	21110	0.0470756	0.146667	query_1	['GO:0002521', 'GO:0030099']	4.41674	saur
GO:BP	GO:0006935	chemotaxis	1.88053e-09	TRUE	"The directed movement of a motile cell or organism, or the directed growth of a cell guided by a specific chemical concentration gradient. Movement may be towards a higher concentration (positive chemotaxis) or towards a lower concentration (negative chemotaxis)." [ISBN:0198506732]	631	701	59	21110	0.0841655	0.0935024	query_1	['GO:0042221', 'GO:0042330']	2.81574	saur
GO:BP	GO:0051171	regulation of nitrogen compound metabolic process	1.93141e-09	TRUE	"Any process that modulates the frequency, rate or extent of the chemical reactions and pathways involving nitrogen or nitrogenous compounds." [GOC:ai, GOC:tb]	5662	701	273	21110	0.389444	0.0482162	query_1	['GO:0006807', 'GO:0019222']	1.45199	saur
GO:BP	GO:0062197	cellular response to chemical stress	1.93871e-09	TRUE	"Any process that results in a change in state or activity of a cell (in terms of movement, secretion, enzyme production, gene expression, etc.) as a result of a chemical stimulus indicating the organism is under stress." [PMID:26653712]	338	701	41	21110	0.0584879	0.121302	query_1	['GO:0033554', 'GO:0070887']	3.6529	saur
GO:BP	GO:0032722	positive regulation of chemokine production	1.94544e-09	TRUE	"Any process that activates or increases the frequency, rate, or extent of chemokine production." [GOC:mah]	70	701	19	21110	0.0271041	0.271429	query_1	['GO:0001819', 'GO:0032602', 'GO:0032642']	8.17383	saur
GO:BP	GO:0030154	cell differentiation	1.95836e-09	TRUE	"The cellular developmental process in which a relatively unspecialized cell, e.g. embryonic or regenerative cell, acquires specialized structural and/or functional features that characterize a specific cell. Differentiation includes the processes involved in commitment of a cell to a specific fate and its subsequent development to the mature state." [ISBN:0198506732]	4318	701	222	21110	0.31669	0.0514127	query_1	['GO:0048869']	1.54825	saur
GO:BP	GO:0051248	negative regulation of protein metabolic process	2.04086e-09	TRUE	"Any process that stops, prevents, or reduces the frequency, rate or extent of chemical reactions and pathways involving a protein." [GOC:ai]	1004	701	79	21110	0.112696	0.0786853	query_1	['GO:0010605', 'GO:0019538', 'GO:0051172', 'GO:0051246']	2.36954	saur
GO:BP	GO:0002456	T cell mediated immunity	2.07461e-09	TRUE	"Any process involved in the carrying out of an immune response by a T cell." [GO_REF:0000022, GOC:add, ISBN:0781735149]	108	701	23	21110	0.0328103	0.212963	query_1	['GO:0002449', 'GO:0002460']	6.41319	saur
GO:BP	GO:0032755	positive regulation of interleukin-6 production	2.091e-09	TRUE	"Any process that activates or increases the frequency, rate, or extent of interleukin-6 production." [GOC:mah]	98	701	22	21110	0.0313837	0.22449	query_1	['GO:0001819', 'GO:0032635', 'GO:0032675']	6.76031	saur
GO:BP	GO:0042330	taxis	2.14956e-09	TRUE	"The directed movement of a motile cell or organism in response to an external stimulus." [GOC:jl, ISBN:0192801023]	633	701	59	21110	0.0841655	0.093207	query_1	['GO:0009605', 'GO:0040011']	2.80685	saur
GO:BP	GO:0032655	regulation of interleukin-12 production	2.1808e-09	TRUE	"Any process that modulates the frequency, rate, or extent of interleukin-12 production." [GOC:mah]	62	701	18	21110	0.0256776	0.290323	query_1	['GO:0001817', 'GO:0032615']	8.74281	saur
GO:BP	GO:0032615	interleukin-12 production	2.1808e-09	TRUE	"The appearance of interleukin-12 due to biosynthesis or secretion following a cellular stimulus, resulting in an increase in its intracellular or extracellular levels." [GOC:mah]	62	701	18	21110	0.0256776	0.290323	query_1	['GO:0001816']	8.74281	saur
GO:BP	GO:0030595	leukocyte chemotaxis	2.23611e-09	TRUE	"The movement of a leukocyte in response to an external stimulus." [GOC:add, GOC:jl]	240	701	34	21110	0.0485021	0.141667	query_1	['GO:0050900', 'GO:0060326']	4.26617	saur
GO:BP	GO:0007159	leukocyte cell-cell adhesion	2.54108e-09	TRUE	"The attachment of a leukocyte to another cell via adhesion molecules." [GOC:go_curators]	402	701	45	21110	0.064194	0.11194	query_1	['GO:0098609']	3.37098	saur
TF	TF:M00453_1	Factor: IRF-7; motif: TNSGAAWNCGAAANTNNN; match class: 1	2.573e-09	TRUE	Factor: IRF-7; motif: TNSGAAWNCGAAANTNNN; match class: 1	340	719	43	20011	0.0598053	0.126471	query_1	['TF:M00453']	3.51989	saur
GO:BP	GO:0030162	regulation of proteolysis	2.73172e-09	TRUE	"Any process that modulates the frequency, rate or extent of the hydrolysis of a peptide bond or bonds within a protein." [GOC:mah]	708	701	63	21110	0.0898716	0.0889831	query_1	['GO:0006508', 'GO:0051246']	2.67965	saur
GO:BP	GO:0002366	leukocyte activation involved in immune response	2.88185e-09	TRUE	"A change in morphology and behavior of a leukocyte resulting from exposure to a specific antigen, mitogen, cytokine, cellular ligand, or soluble factor, leading to the initiation or perpetuation of an immune response." [GOC:add, ISBN:0781735149]	298	701	38	21110	0.0542083	0.127517	query_1	['GO:0002263', 'GO:0045321']	3.84006	saur
WP	WP:WP2328	Allograft rejection	2.92515e-09	TRUE	Allograft rejection	88	473	25	8133	0.0528541	0.284091	query_1	['WP:000000']	4.8848	saur
GO:BP	GO:0009968	negative regulation of signal transduction	2.96432e-09	TRUE	"Any process that stops, prevents, or reduces the frequency, rate or extent of signal transduction." [GOC:sm]	1252	701	91	21110	0.129815	0.0726837	query_1	['GO:0007165', 'GO:0009966', 'GO:0010648', 'GO:0023057', 'GO:0048585']	2.18881	saur
REAC	REAC:R-HSA-168898	Toll-like Receptor Cascades	3.45899e-09	TRUE	Toll-like Receptor Cascades	165	545	33	10790	0.0605505	0.2	query_1	['REAC:R-HSA-168249']	3.95963	saur
GO:BP	GO:0010942	positive regulation of cell death	4.04984e-09	TRUE	"Any process that increases the rate or frequency of cell death. Cell death is the specific activation or halting of processes within a cell so that its vital functions markedly cease, rather than simply deteriorating gradually over time, which culminates in cell death." [GOC:dph, GOC:tb]	590	701	56	21110	0.0798859	0.0949153	query_1	['GO:0008219', 'GO:0010941', 'GO:0048522']	2.85829	saur
GO:BP	GO:0045765	regulation of angiogenesis	4.10477e-09	TRUE	"Any process that modulates the frequency, rate or extent of angiogenesis." [GOC:go_curators]	287	701	37	21110	0.0527817	0.12892	query_1	['GO:0001525', 'GO:0022603', 'GO:1901342']	3.88231	saur
GO:CC	GO:0042582	azurophil granule	0.00088648	TRUE	"Primary lysosomal granule found in neutrophil granulocytes. Contains a wide range of hydrolytic enzymes and is released into the extracellular fluid." [GOC:jl, PMID:17152095]	154	708	18	22122	0.0254237	0.116883	query_1	['GO:0005766', 'GO:0030141']	3.6521	saur
GO:BP	GO:0051092	positive regulation of NF-kappaB transcription factor activity	4.90451e-09	TRUE	"Any process that activates or increases the frequency, rate or extent of activity of the transcription factor NF-kappaB." [GOC:dph, GOC:tb, PMID:15087454, PMID:15170030]	157	701	27	21110	0.0385164	0.171975	query_1	['GO:0051091']	5.17886	saur
GO:BP	GO:0043069	negative regulation of programmed cell death	4.98541e-09	TRUE	"Any process that stops, prevents, or reduces the frequency, rate or extent of programmed cell death, cell death resulting from activation of endogenous cellular processes." [GOC:jl]	905	701	73	21110	0.104137	0.080663	query_1	['GO:0012501', 'GO:0043067', 'GO:0060548']	2.42909	saur
GO:BP	GO:0060326	cell chemotaxis	5.00992e-09	TRUE	"The directed movement of a motile cell guided by a specific chemical concentration gradient. Movement may be towards a higher concentration (positive chemotaxis) or towards a lower concentration (negative chemotaxis)." [GOC:dph]	318	701	39	21110	0.0556348	0.122642	query_1	['GO:0006935', 'GO:0016477', 'GO:0070887']	3.69324	saur
GO:BP	GO:0060760	positive regulation of response to cytokine stimulus	5.35152e-09	TRUE	"Any process that increases the rate, frequency, or extent of a response to cytokine stimulus." [GOC:BHF, GOC:dph, GOC:tb]	65	701	18	21110	0.0256776	0.276923	query_1	['GO:0034097', 'GO:0048584', 'GO:0060759']	8.3393	saur
TF	TF:M11681	Factor: IRF-9; motif: NCGAAACYGAAACYN	5.36576e-09	TRUE	Factor: IRF-9; motif: NCGAAACYGAAACYN	103	719	23	20011	0.0319889	0.223301	query_1	['TF:M00000']	6.21485	saur
GO:BP	GO:1903037	regulation of leukocyte cell-cell adhesion	5.42108e-09	TRUE	"Any process that modulates the frequency, rate or extent of leukocyte cell-cell adhesion." [GO_REF:0000058, GOC:BHF, GOC:rl, GOC:TermGenie, PMID:21106532]	364	701	42	21110	0.0599144	0.115385	query_1	['GO:0007159', 'GO:0022407']	3.47471	saur
GO:BP	GO:0019915	lipid storage	5.56426e-09	TRUE	"The accumulation and maintenance in cells or tissues of lipids, compounds soluble in organic solvents but insoluble or sparingly soluble in aqueous solvents. Lipid reserves can be accumulated during early developmental stages for mobilization and utilization at later stages of development." [GOC:dph, GOC:mah, GOC:tb, PMID:11102830]	83	701	20	21110	0.0285307	0.240964	query_1	['GO:0010876', 'GO:0051235']	7.25642	saur
GO:BP	GO:0062207	regulation of pattern recognition receptor signaling pathway	6.11149e-09	TRUE	"Any process that modulates the rate, frequency or extent of a pattern recognition receptor signaling pathway." [PMID:30610168]	103	701	22	21110	0.0313837	0.213592	query_1	['GO:0002221', 'GO:0009966', 'GO:0045088']	6.43214	saur
GO:BP	GO:1901342	regulation of vasculature development	6.25824e-09	TRUE	"Any process that modulates the frequency, rate or extent of vasculature development." [GOC:TermGenie]	291	701	37	21110	0.0527817	0.127148	query_1	['GO:0001944', 'GO:2000026']	3.82894	saur
GO:BP	GO:0051336	regulation of hydrolase activity	6.77863e-09	TRUE	"Any process that modulates the frequency, rate or extent of hydrolase activity, the catalysis of the hydrolysis of various bonds, e.g. C-O, C-N, C-C, phosphoric anhydride bonds, etc. Hydrolase is the systematic name for any enzyme of EC class 3." [GOC:ai]	969	701	76	21110	0.108417	0.0784314	query_1	['GO:0050790']	2.36189	saur
GO:MF	GO:0003725	double-stranded RNA binding	6.81238e-09	TRUE	"Binding to double-stranded RNA." [GOC:jl]	76	713	19	20195	0.026648	0.25	query_1	['GO:0003723']	7.081	saur
GO:BP	GO:0051701	biological process involved in interaction with host	7.58962e-09	TRUE	"An interaction between two organisms living together in more or less intimate association. The term host is used for the larger (macro) of the two members of a symbiosis; the various forms of symbiosis include parasitism, commensalism and mutualism." [GOC:cc]	210	701	31	21110	0.0442225	0.147619	query_1	['GO:0044403']	4.44542	saur
GO:BP	GO:0009725	response to hormone	7.77137e-09	TRUE	"Any process that results in a change in state or activity of a cell or an organism (in terms of movement, secretion, enzyme production, gene expression, etc.) as a result of a hormone stimulus." [GOC:jl]	875	701	71	21110	0.101284	0.0811429	query_1	['GO:0009719', 'GO:0010033']	2.44355	saur
GO:BP	GO:0048871	multicellular organismal-level homeostasis	8.71811e-09	TRUE	"Any process involved in the maintenance of an internal steady state at the level of the multicellular organism." [GOC:isa_complete]	764	701	65	21110	0.0927247	0.0850785	query_1	['GO:0032501', 'GO:0042592']	2.56207	saur
GO:BP	GO:0043410	positive regulation of MAPK cascade	9.61526e-09	TRUE	"Any process that activates or increases the frequency, rate or extent of signal transduction mediated by the MAPK cascade." [GOC:go_curators]	483	701	49	21110	0.0699001	0.101449	query_1	['GO:0000165', 'GO:0043408', 'GO:1902533']	3.05506	saur
TF	TF:M11672	Factor: IRF-5; motif: NCGAAACCGAAACY	9.63292e-09	TRUE	Factor: IRF-5; motif: NCGAAACCGAAACY	126	719	25	20011	0.0347705	0.198413	query_1	['TF:M00000']	5.52216	saur
GO:BP	GO:0032729	positive regulation of type II interferon production	9.72338e-09	TRUE	"Any process that activates or increases the frequency, rate, or extent of interferon-gamma production. Interferon-gamma is also known as type II interferon." [GOC:add, GOC:mah, PMID:15546383]	76	701	19	21110	0.0271041	0.25	query_1	['GO:0001819', 'GO:0032609', 'GO:0032649']	7.52853	saur
GO:BP	GO:0071495	cellular response to endogenous stimulus	1.00255e-08	TRUE	"Any process that results in a change in state or activity of a cell (in terms of movement, secretion, enzyme production, gene expression, etc.) as a result of a stimulus arising within the organism." [GOC:mah]	1469	701	100	21110	0.142653	0.0680735	query_1	['GO:0009719']	2.04997	saur
TF	TF:M11680	Factor: IRF-9; motif: NYGAAACYGAAACYN	1.03416e-08	TRUE	Factor: IRF-9; motif: NYGAAACYGAAACYN	137	719	26	20011	0.0361613	0.189781	query_1	['TF:M00000']	5.28193	saur
GO:BP	GO:0050728	negative regulation of inflammatory response	1.04447e-08	TRUE	"Any process that stops, prevents, or reduces the frequency, rate or extent of the inflammatory response." [GOC:ai]	150	701	26	21110	0.0370899	0.173333	query_1	['GO:0006954', 'GO:0031348', 'GO:0032102', 'GO:0050727']	5.21978	saur
REAC	REAC:R-HSA-6783783	Interleukin-10 signaling	1.06645e-08	TRUE	Interleukin-10 signaling	45	545	17	10790	0.0311927	0.377778	query_1	['REAC:R-HSA-449147']	7.47931	saur
TF	TF:M07045	Factor: IRF-1; motif: NNRAAANNGAAASN	1.06705e-08	TRUE	Factor: IRF-1; motif: NNRAAANNGAAASN	554	719	56	20011	0.077886	0.101083	query_1	['TF:M00000']	2.81331	saur
TF	TF:M00772	Factor: IRF; motif: RRAANTGAAASYGNV	1.11311e-08	TRUE	Factor: IRF; motif: RRAANTGAAASYGNV	1045	719	84	20011	0.116829	0.0803828	query_1	['TF:M00000']	2.23719	saur
GO:BP	GO:0010243	response to organonitrogen compound	1.22118e-08	TRUE	"Any process that results in a change in state or activity of a cell or an organism (in terms of movement, secretion, enzyme production, gene expression, etc.) as a result of an organonitrogen stimulus. An organonitrogen compound is formally a compound containing at least one carbon-nitrogen bond." [PMID:9869419]	1060	701	80	21110	0.114123	0.0754717	query_1	['GO:0010033', 'GO:1901698']	2.27276	saur
HPA	HPA:0530712	spleen; cells in red pulp[‚â•Medium]	1.33158e-08	TRUE	spleen; cells in red pulp[‚â•Medium]	3133	494	207	11006	0.419028	0.0660709	query_1	['HPA:0530711']	1.47202	saur
GO:BP	GO:0046718	viral entry into host cell	1.42973e-08	TRUE	"The process that occurs after viral attachment by which a virus, or viral nucleic acid, breaches the plasma membrane or cell envelope and enters the host cell. The process ends when the viral nucleic acid is released into the host cell cytoplasm." [GOC:jl]	152	701	26	21110	0.0370899	0.171053	query_1	['GO:0019058', 'GO:0044409']	5.1511	saur
GO:BP	GO:1901699	cellular response to nitrogen compound	1.84619e-08	TRUE	"Any process that results in a change in state or activity of a cell (in terms of movement, secretion, enzyme production, gene expression, etc.) as a result of a nitrogen compound stimulus." [GOC:pr, GOC:TermGenie]	703	701	61	21110	0.0870185	0.086771	query_1	['GO:0070887', 'GO:1901698']	2.61303	saur
GO:BP	GO:0007162	negative regulation of cell adhesion	1.85059e-08	TRUE	"Any process that stops, prevents, or reduces the frequency, rate or extent of cell adhesion." [GOC:go_curators]	287	701	36	21110	0.0513552	0.125436	query_1	['GO:0007155', 'GO:0030155', 'GO:0048523']	3.77738	saur
GO:BP	GO:0098609	cell-cell adhesion	1.87061e-08	TRUE	"The attachment of one cell to another cell via adhesion molecules." [GOC:dos]	950	701	74	21110	0.105563	0.0778947	query_1	['GO:0007155']	2.34573	saur
GO:BP	GO:0043123	positive regulation of I-kappaB kinase/NF-kappaB signaling	1.87575e-08	TRUE	"Any process that activates or increases the frequency, rate or extent of I-kappaB kinase/NF-kappaB signaling." [GOC:jl]	191	701	29	21110	0.0413695	0.151832	query_1	['GO:0007249', 'GO:0043122', 'GO:1902533']	4.5723	saur
GO:CC	GO:0005774	vacuolar membrane	1.94147e-08	TRUE	"The lipid bilayer surrounding the vacuole and separating its contents from the cytoplasm of the cell." [GOC:ai]	466	708	45	22122	0.0635593	0.0965665	query_1	['GO:0005773', 'GO:0098588']	3.01729	saur
GO:BP	GO:0002720	positive regulation of cytokine production involved in immune response	2.04667e-08	TRUE	"Any process that activates or increases the frequency, rate, or extent of cytokine production that contributes to an immune response." [GOC:add]	79	701	19	21110	0.0271041	0.240506	query_1	['GO:0001819', 'GO:0002367', 'GO:0002702', 'GO:0002718']	7.24264	saur
GO:BP	GO:0007275	multicellular organism development	2.30329e-08	TRUE	"The biological process whose specific outcome is the progression of a multicellular organism over time from an initial condition (e.g. a zygote or a young adult) to a later condition (e.g. a multicellular animal or an aged adult)." [GOC:dph, GOC:ems, GOC:isa_complete, GOC:tb]	4658	701	231	21110	0.329529	0.0495921	query_1	['GO:0032501', 'GO:0048856']	1.49342	saur
GO:BP	GO:0001525	angiogenesis	2.50565e-08	TRUE	"Blood vessel formation when new vessels emerge from the proliferation of pre-existing blood vessels." [ISBN:0878932453]	530	701	51	21110	0.0727532	0.0962264	query_1	['GO:0048514', 'GO:0048646']	2.89777	saur
GO:BP	GO:0051641	cellular localization	2.57832e-08	TRUE	"A cellular localization process whereby a substance or cellular entity, such as a protein complex or organelle, is transported to, and/or maintained in, a specific location within a cell including the localization of substances or cellular entities to the cell membrane." [GOC:tb, GOC:vw]	3635	701	191	21110	0.272468	0.0525447	query_1	['GO:0009987', 'GO:0051179']	1.58234	saur
TF	TF:M00699_1	Factor: ICSBP; motif: RAARTGAAACTG; match class: 1	2.65628e-08	TRUE	Factor: ICSBP; motif: RAARTGAAACTG; match class: 1	42	719	15	20011	0.0208623	0.357143	query_1	['TF:M00699']	9.9399	saur
GO:BP	GO:0048514	blood vessel morphogenesis	2.74757e-08	TRUE	"The process in which the anatomical structures of blood vessels are generated and organized. The blood vessel is the vasculature carrying blood." [GOC:jid]	619	701	56	21110	0.0798859	0.0904685	query_1	['GO:0001568', 'GO:0035239']	2.72438	saur
TF	TF:M00972_1	Factor: IRF; motif: RAAANTGAAAN; match class: 1	2.77851e-08	TRUE	Factor: IRF; motif: RAAANTGAAAN; match class: 1	214	719	32	20011	0.0445063	0.149533	query_1	['TF:M00972']	4.16175	saur
GO:MF	GO:0016787	hydrolase activity	2.88114e-08	TRUE	"Catalysis of the hydrolysis of various bonds, e.g. C-O, C-N, C-C, phosphoric anhydride bonds, etc." [ISBN:0198506732]	2479	713	148	20195	0.207574	0.0597015	query_1	['GO:0003824']	1.69098	saur
GO:MF	GO:0005488	binding	3.14039e-08	TRUE	"The selective, non-covalent, often stoichiometric, interaction of a molecule with one or more specific sites on another molecule." [GOC:ceb, GOC:mah, ISBN:0198506732]	18338	713	691	20195	0.969144	0.0376813	query_1	['GO:0003674']	1.06729	saur
GO:CC	GO:0048471	perinuclear region of cytoplasm	3.29778e-08	TRUE	"Cytoplasm situated near, or occurring around, the nucleus." [GOC:jid]	733	708	59	22122	0.0833333	0.0804911	query_1	['GO:0005737', 'GO:0110165']	2.51501	saur
GO:BP	GO:0050764	regulation of phagocytosis	3.32437e-08	TRUE	"Any process that modulates the frequency, rate or extent of phagocytosis, the process in which phagocytes engulf external particulate material." [GOC:ai]	101	701	21	21110	0.0299572	0.207921	query_1	['GO:0006909', 'GO:0030100']	6.26135	saur
GO:BP	GO:0031663	lipopolysaccharide-mediated signaling pathway	3.47173e-08	TRUE	"The series of molecular signals initiated by the binding of a lipopolysaccharide (LPS) to a receptor on the surface of a target cell, and ending with the regulation of a downstream cellular process, e.g. transcription. Lipopolysaccharides are major components of the outer membrane of Gram-negative bacteria, making them prime targets for recognition by the immune system." [GOC:mah, GOC:signaling,…	63	701	17	21110	0.0242511	0.269841	query_1	['GO:0007166', 'GO:0071222']	8.12603	saur
GO:BP	GO:0048002	antigen processing and presentation of peptide antigen	3.47173e-08	TRUE	"The process in which an antigen-presenting cell expresses peptide antigen in association with an MHC protein complex on its cell surface, including proteolysis and transport steps for the peptide antigen both prior to and following assembly with the MHC protein complex. The peptide antigen is typically, but not always, processed from an endogenous or exogenous protein." [GOC:add, ISBN:0781735149…	63	701	17	21110	0.0242511	0.269841	query_1	['GO:0019882']	8.12603	saur
GO:BP	GO:0032481	positive regulation of type I interferon production	3.47173e-08	TRUE	"Any process that activates or increases the frequency, rate, or extent of type I interferon production. Type I interferons include the interferon-alpha, beta, delta, episilon, zeta, kappa, tau, and omega gene families." [GOC:add, GOC:mah]	63	701	17	21110	0.0242511	0.269841	query_1	['GO:0001819', 'GO:0032479', 'GO:0032606']	8.12603	saur
GO:BP	GO:0051249	regulation of lymphocyte activation	3.58627e-08	TRUE	"Any process that modulates the frequency, rate or extent of lymphocyte activation." [GOC:ai]	570	701	53	21110	0.0756063	0.0929825	query_1	['GO:0002694', 'GO:0046649']	2.80009	saur
GO:BP	GO:0016192	vesicle-mediated transport	3.59873e-08	TRUE	"A cellular transport process in which transported substances are moved in membrane-bounded vesicles; transported substances are enclosed in the vesicle lumen or located in the vesicle membrane. The process begins with a step that directs a substance to the forming vesicle, and includes vesicle budding and coating. Vesicles are then targeted to, and fuse with, an acceptor membrane." [GOC:ai, GOC:…	1654	701	107	21110	0.152639	0.0646917	query_1	['GO:0006810']	1.94813	saur
HPA	HPA:0030000	appendix	3.64039e-08	TRUE	appendix	7821	494	411	11006	0.831984	0.0525508	query_1	['HPA:0000000']	1.1708	saur
GO:CC	GO:0005775	vacuolar lumen	4.09322e-08	TRUE	"The volume enclosed within the vacuolar membrane." [ISBN:0198506732]	178	708	26	22122	0.0367232	0.146067	query_1	['GO:0005773', 'GO:0070013']	4.56399	saur
GO:BP	GO:0070371	ERK1 and ERK2 cascade	4.13587e-08	TRUE	"An intracellular protein kinase cascade containing at least ERK1 or ERK2 (MAPKs), a MEK (a MAPKK) and a MAP3K. The cascade may involve 4 different kinases, as it can also contain an additional tier: the upstream MAP4K. The kinases in each tier phosphorylate and activate the kinase in the downstream tier to transmit a signal within a cell." [GOC:add, GOC:signaling, ISBN:0121245462, ISBN:089603998…	325	701	38	21110	0.0542083	0.116923	query_1	['GO:0000165']	3.52104	saur
GO:MF	GO:0019899	enzyme binding	4.47958e-08	TRUE	"Binding to an enzyme, a protein with catalytic activity." [GOC:jl]	2093	713	130	20195	0.182328	0.0621118	query_1	['GO:0005515']	1.75925	saur
GO:BP	GO:0002705	positive regulation of leukocyte mediated immunity	4.70208e-08	TRUE	"Any process that activates or increases the frequency, rate, or extent of leukocyte mediated immunity." [GOC:add]	136	701	24	21110	0.0342368	0.176471	query_1	['GO:0002443', 'GO:0002699', 'GO:0002703']	5.31426	saur
GO:BP	GO:0097191	extrinsic apoptotic signaling pathway	4.74073e-08	TRUE	"The series of molecular signals in which a signal is conveyed from the cell surface to trigger the apoptotic death of a cell. The pathway starts with either a ligand binding to a cell surface receptor, or a ligand being withdrawn from a cell surface receptor (e.g. in the case of signaling by dependence receptors), and ends when the execution phase of apoptosis is triggered." [GOC:mtg_apoptosis, …	225	701	31	21110	0.0442225	0.137778	query_1	['GO:0007166', 'GO:0097190']	4.14906	saur
GO:BP	GO:0051091	positive regulation of DNA-binding transcription factor activity	5.18151e-08	TRUE	"Any process that activates or increases the frequency, rate or extent of activity of a transcription factor, any factor involved in the initiation or regulation of transcription." [GOC:ai]	268	701	34	21110	0.0485021	0.126866	query_1	['GO:0044093', 'GO:0051090']	3.82045	saur
GO:CC	GO:0045335	phagocytic vesicle	5.95052e-08	TRUE	"A membrane-bounded intracellular vesicle that arises from the ingestion of particulate material by phagocytosis." [GOC:go_curators, ISBN:0198506732]	142	708	23	22122	0.0324859	0.161972	query_1	['GO:0030139']	5.06093	saur
TF	TF:M04016	Factor: IRF5; motif: CCGAAACCGAAACY	5.95331e-08	TRUE	Factor: IRF5; motif: CCGAAACCGAAACY	315	719	39	20011	0.054242	0.12381	query_1	['TF:M00000']	3.44583	saur
GO:BP	GO:0001568	blood vessel development	6.48658e-08	TRUE	"The process whose specific outcome is the progression of a blood vessel over time, from its formation to the mature structure. The blood vessel is the vasculature carrying blood." [GOC:hjd, UBERON:0001981]	706	701	60	21110	0.085592	0.0849858	query_1	['GO:0001944', 'GO:0048856']	2.55927	saur
GO:BP	GO:0002685	regulation of leukocyte migration	6.70418e-08	TRUE	"Any process that modulates the frequency, rate, or extent of leukocyte migration." [GOC:add]	228	701	31	21110	0.0442225	0.135965	query_1	['GO:0002682', 'GO:0030334', 'GO:0050900']	4.09446	saur
GO:BP	GO:0060333	type II interferon-mediated signaling pathway	7.28582e-08	TRUE	"The series of molecular signals initiated by interferon-gamma binding to its receptor on the surface of a target cell, and ending with the regulation of a downstream cellular process, e.g. transcription. Interferon gamma is the only member of the type II interferon found so far." [GOC:add, GOC:dph, GOC:signaling, PMID:28901902]	28	701	12	21110	0.0171184	0.428571	query_1	['GO:0071346', 'GO:0140888']	12.9061	saur
GO:BP	GO:0045785	positive regulation of cell adhesion	7.3866e-08	TRUE	"Any process that activates or increases the frequency, rate or extent of cell adhesion." [GOC:go_curators]	477	701	47	21110	0.0670471	0.0985325	query_1	['GO:0007155', 'GO:0030155', 'GO:0048522']	2.96722	saur
TF	TF:M00699	Factor: ICSBP; motif: RAARTGAAACTG	7.54768e-08	TRUE	Factor: ICSBP; motif: RAARTGAAACTG	1219	719	91	20011	0.126565	0.0746514	query_1	['TF:M00000']	2.07767	saur
GO:BP	GO:0070661	leukocyte proliferation	8.19489e-08	TRUE	"The expansion of a leukocyte population by cell division." [GOC:add]	348	701	39	21110	0.0556348	0.112069	query_1	['GO:0008283']	3.37486	saur
GO:CC	GO:0042582	azurophil granule	1.37e-08	TRUE	"Primary lysosomal granule found in neutrophil granulocytes. Contains a wide range of hydrolytic enzymes and is released into the extracellular fluid." [GOC:jl, PMID:17152095]	154	790	26	22122	0.0329114	0.168831	query_1	['GO:0005766', 'GO:0030141']	4.7277	polyic
GO:BP	GO:0002367	cytokine production involved in immune response	8.88091e-08	TRUE	"The appearance of a cytokine due to biosynthesis or secretion following a cellular stimulus contributing to an immune response, resulting in an increase in its intracellular or extracellular levels." [GO_REF:0000022, GOC:add, ISBN:0781735149]	117	701	22	21110	0.0313837	0.188034	query_1	['GO:0001816', 'GO:0002440', 'GO:0006955']	5.66248	saur
GO:BP	GO:0002718	regulation of cytokine production involved in immune response	8.88091e-08	TRUE	"Any process that modulates the frequency, rate, or extent of cytokine production that contributes to an immune response." [GOC:add]	117	701	22	21110	0.0313837	0.188034	query_1	['GO:0001817', 'GO:0002367', 'GO:0002700']	5.66248	saur
TF	TF:M09958	Factor: IRF-3; motif: RAAARGGAAANNGAAASNGA	9.39637e-08	TRUE	Factor: IRF-3; motif: RAAARGGAAANNGAAASNGA	602	719	57	20011	0.0792768	0.0946844	query_1	['TF:M00000']	2.63523	saur
KEGG	KEGG:05140	Leishmaniasis	9.54575e-08	TRUE	Leishmaniasis	72	446	20	8161	0.044843	0.277778	query_1	['KEGG:00000']	5.08284	saur
GO:BP	GO:0051128	regulation of cellular component organization	9.62444e-08	TRUE	"Any process that modulates the frequency, rate or extent of a process involved in the formation, arrangement of constituent parts, or disassembly of cell structures, including the plasma membrane and any external encapsulating structures such as the cell wall and cell envelope." [GOC:ai]	2462	701	141	21110	0.201141	0.0572705	query_1	['GO:0016043', 'GO:0050794']	1.72465	saur
GO:BP	GO:0010876	lipid localization	1.13564e-07	TRUE	"Any process in which a lipid is transported to, or maintained in, a specific location." [GOC:BHF, GOC:dph, GOC:tb]	483	701	47	21110	0.0670471	0.0973085	query_1	['GO:0033036']	2.93036	saur
REAC	REAC:R-HSA-1280218	Adaptive Immune System	1.29113e-07	TRUE	Adaptive Immune System	811	545	83	10790	0.152294	0.102343	query_1	['REAC:R-HSA-168256']	2.0262	saur
GO:BP	GO:0001944	vasculature development	1.29937e-07	TRUE	"The process whose specific outcome is the progression of the vasculature over time, from its formation to the mature structure. The vasculature is an interconnected tubular multi-tissue structure that contains fluid that is actively transported around the organism." [GOC:dph, UBERON:0002409]	737	701	61	21110	0.0870185	0.082768	query_1	['GO:0048731', 'GO:0072359']	2.49249	saur
GO:CC	GO:0005794	Golgi apparatus	1.44375e-07	TRUE	"A membrane-bound cytoplasmic organelle of the endomembrane system that further processes the core oligosaccharides (e.g. N-glycans) added to proteins in the endoplasmic reticulum and packages them into membrane-bound vesicles. The Golgi apparatus operates at the intersection of the secretory, lysosomal, and endocytic pathways." [ISBN:0198506732]	1648	708	100	22122	0.141243	0.0606796	query_1	['GO:0005737', 'GO:0012505', 'GO:0043231']	1.89598	saur
GO:BP	GO:0002695	negative regulation of leukocyte activation	1.67043e-07	TRUE	"Any process that stops, prevents, or reduces the frequency, rate, or extent of leukocyte activation." [GOC:add]	195	701	28	21110	0.0399429	0.14359	query_1	['GO:0002683', 'GO:0002694', 'GO:0045321', 'GO:0050866']	4.32408	saur
GO:BP	GO:0071702	organic substance transport	1.85305e-07	TRUE	"The directed movement of organic substances into, out of or within a cell, or between cells, or within a multicellular organism by means of some agent such as a transporter or pore. An organic substance is a molecular entity that contains carbon." [GOC:mah]	3017	701	163	21110	0.232525	0.0540272	query_1	['GO:0006810']	1.62698	saur
GO:BP	GO:0070555	response to interleukin-1	1.89186e-07	TRUE	"Any process that results in a change in state or activity of a cell or an organism (in terms of movement, secretion, enzyme production, gene expression, etc.) as a result of an interleukin-1 stimulus." [GOC:BHF, GOC:mah]	133	701	23	21110	0.0328103	0.172932	query_1	['GO:0034097']	5.20771	saur
GO:BP	GO:0045862	positive regulation of proteolysis	1.92879e-07	TRUE	"Any process that activates or increases the frequency, rate or extent of the hydrolysis of a peptide bond or bonds within a protein." [GOC:go_curators]	358	701	39	21110	0.0556348	0.108939	query_1	['GO:0006508', 'GO:0030162', 'GO:0051247']	3.28059	saur
GO:BP	GO:0032731	positive regulation of interleukin-1 beta production	2.21511e-07	TRUE	"Any process that activates or increases the frequency, rate, or extent of interleukin-1 beta production." [GOC:mah]	61	701	16	21110	0.0228245	0.262295	query_1	['GO:0032611', 'GO:0032651', 'GO:0032732']	7.89879	saur
GO:MF	GO:0097367	carbohydrate derivative binding	2.22535e-07	TRUE	"Binding to a carbohydrate derivative." [GOC:pr]	2301	713	137	20195	0.192146	0.0595393	query_1	['GO:0005488']	1.68639	saur
HPA	HPA:0310431	lymph node; germinal center cells[‚â•Low]	2.24105e-07	TRUE	lymph node; germinal center cells[‚â•Low]	5055	494	293	11006	0.593117	0.0579624	query_1	['HPA:0310000']	1.29137	saur
GO:BP	GO:0043066	negative regulation of apoptotic process	2.43871e-07	TRUE	"Any process that stops, prevents, or reduces the frequency, rate or extent of cell death by apoptotic process." [GOC:jl, GOC:mtg_apoptosis]	884	701	68	21110	0.0970043	0.0769231	query_1	['GO:0006915', 'GO:0042981', 'GO:0043069']	2.31647	saur
GO:BP	GO:0032943	mononuclear cell proliferation	2.48218e-07	TRUE	"The expansion of a mononuclear cell population by cell division. A mononuclear cell is a leukocyte with a single non-segmented nucleus in the mature form." [GOC:add]	314	701	36	21110	0.0513552	0.11465	query_1	['GO:0070661']	3.45257	saur
GO:BP	GO:1903039	positive regulation of leukocyte cell-cell adhesion	2.52578e-07	TRUE	"Any process that activates or increases the frequency, rate or extent of leukocyte cell-cell adhesion." [GO_REF:0000058, GOC:BHF, GOC:rl, GOC:TermGenie, PMID:21106532]	269	701	33	21110	0.0470756	0.122677	query_1	['GO:0007159', 'GO:0022409', 'GO:1903037']	3.6943	saur
GO:BP	GO:0010632	regulation of epithelial cell migration	2.86094e-07	TRUE	"Any process that modulates the frequency, rate or extent of epithelial cell migration." [GOC:BHF, GOC:dph, GOC:tb]	227	701	30	21110	0.042796	0.132159	query_1	['GO:0010631', 'GO:0030334', 'GO:0051239']	3.97984	saur
GO:BP	GO:0009892	negative regulation of metabolic process	2.92587e-07	TRUE	"Any process that stops, prevents, or reduces the frequency, rate or extent of the chemical reactions and pathways within a cell or an organism." [GOC:go_curators]	3559	701	184	21110	0.262482	0.0516999	query_1	['GO:0008152', 'GO:0019222', 'GO:0048519']	1.5569	saur
HPA	HPA:0310442	lymph node; non-germinal center cells[‚â•Medium]	2.99226e-07	TRUE	lymph node; non-germinal center cells[‚â•Medium]	3981	494	243	11006	0.491903	0.0610399	query_1	['HPA:0310441']	1.35993	saur
GO:BP	GO:0070372	regulation of ERK1 and ERK2 cascade	3.0637e-07	TRUE	"Any process that modulates the frequency, rate or extent of signal transduction mediated by the ERK1 and ERK2 cascade." [GOC:add, ISBN:0121245462, ISBN:0896039986]	301	701	35	21110	0.0499287	0.116279	query_1	['GO:0043408', 'GO:0070371']	3.50164	saur
GO:CC	GO:0042582	azurophil granule	1.07756e-08	TRUE	"Primary lysosomal granule found in neutrophil granulocytes. Contains a wide range of hydrolytic enzymes and is released into the extracellular fluid." [GOC:jl, PMID:17152095]	154	715	25	22122	0.034965	0.162338	query_1	['GO:0005766', 'GO:0030141']	5.0227	lps
TF	TF:M11676	Factor: IRF-3; motif: NGGAAANGGAAASNGAAACN	3.14209e-07	TRUE	Factor: IRF-3; motif: NGGAAANGGAAASNGAAACN	570	719	54	20011	0.0751043	0.0947368	query_1	['TF:M00000']	2.63669	saur
KEGG	KEGG:04621	NOD-like receptor signaling pathway	3.37738e-07	TRUE	NOD-like receptor signaling pathway	182	446	32	8161	0.0717489	0.175824	query_1	['KEGG:00000']	3.21727	saur
GO:BP	GO:0032732	positive regulation of interleukin-1 production	3.51555e-07	TRUE	"Any process that activates or increases the frequency, rate, or extent of interleukin-1 production." [GOC:mah]	72	701	17	21110	0.0242511	0.236111	query_1	['GO:0001819', 'GO:0032612', 'GO:0032652']	7.11028	saur
GO:MF	GO:0008289	lipid binding	3.73038e-07	TRUE	"Binding to a lipid." [GOC:ai]	831	713	66	20195	0.0925666	0.0794224	query_1	['GO:0005488']	2.24956	saur
GO:CC	GO:0005783	endoplasmic reticulum	4.04289e-07	TRUE	"The irregular network of unit membranes, visible only by electron microscopy, that occurs in the cytoplasm of many eukaryotic cells. The membranes form a complex meshwork of tubular channels, which are often expanded into slitlike cavities called cisternae. The ER takes two forms, rough (or granular), with ribosomes adhering to the outer surface, and smooth (with no ribosomes attached)." [ISBN:0…	2059	708	116	22122	0.163842	0.056338	query_1	['GO:0005737', 'GO:0012505', 'GO:0043231']	1.76032	saur
GO:BP	GO:0043433	negative regulation of DNA-binding transcription factor activity	4.22794e-07	TRUE	"Any process that stops, prevents, or reduces the frequency, rate or extent of the activity of a transcription factor, any factor involved in the initiation or regulation of transcription." [GOC:jl]	176	701	26	21110	0.0370899	0.147727	query_1	['GO:0044092', 'GO:0051090']	4.44868	saur
GO:BP	GO:0031325	positive regulation of cellular metabolic process	4.28624e-07	TRUE	"Any process that activates or increases the frequency, rate or extent of the chemical reactions and pathways by which individual cells transform chemical substances." [GOC:mah]	2976	701	160	21110	0.228245	0.0537634	query_1	['GO:0009893', 'GO:0031323', 'GO:0044237', 'GO:0048522']	1.61904	saur
GO:BP	GO:0051130	positive regulation of cellular component organization	4.30701e-07	TRUE	"Any process that activates or increases the frequency, rate or extent of a process involved in the formation, arrangement of constituent parts, or disassembly of cell structures, including the plasma membrane and any external encapsulating structures such as the cell wall and cell envelope." [GOC:ai]	1119	701	79	21110	0.112696	0.0705987	query_1	['GO:0016043', 'GO:0048522', 'GO:0051128']	2.12602	saur
GO:BP	GO:0002708	positive regulation of lymphocyte mediated immunity	4.38815e-07	TRUE	"Any process that activates or increases the frequency, rate, or extent of lymphocyte mediated immunity." [GOC:add]	115	701	21	21110	0.0299572	0.182609	query_1	['GO:0002449', 'GO:0002705', 'GO:0002706']	5.4991	saur
GO:BP	GO:0050866	negative regulation of cell activation	4.45783e-07	TRUE	"Any process that stops, prevents, or reduces the frequency, rate or extent of cell activation." [GOC:ai]	217	701	29	21110	0.0413695	0.133641	query_1	['GO:0001775', 'GO:0048523', 'GO:0050865', 'GO:0051241']	4.02447	saur
GO:BP	GO:2001233	regulation of apoptotic signaling pathway	4.75478e-07	TRUE	"Any process that modulates the frequency, rate or extent of apoptotic signaling pathway." [GOC:mtg_apoptosis]	369	701	39	21110	0.0556348	0.105691	query_1	['GO:0009966', 'GO:0042981', 'GO:0097190']	3.18279	saur
GO:CC	GO:0060205	cytoplasmic vesicle lumen	5.08912e-07	TRUE	"The volume enclosed by a cytoplasmic vesicle." [GOC:dph, GOC:vesicles]	323	708	34	22122	0.0480226	0.105263	query_1	['GO:0031410', 'GO:0031983', 'GO:0070013']	3.28903	saur
GO:BP	GO:0009611	response to wounding	5.10161e-07	TRUE	"Any process that results in a change in state or activity of a cell or an organism (in terms of movement, secretion, enzyme production, gene expression, etc.) as a result of a stimulus indicating damage to the organism." [GOC:go_curators]	576	701	51	21110	0.0727532	0.0885417	query_1	['GO:0006950']	2.66635	saur
GO:MF	GO:0005102	signaling receptor binding	5.45084e-07	TRUE	"Binding to one or more specific sites on a receptor molecule, a macromolecule that undergoes combination with a hormone, neurotransmitter, drug or intracellular messenger to initiate a change in cell function." [GOC:bf, GOC:ceb, ISBN:0198506732]	1564	713	102	20195	0.143058	0.0652174	query_1	['GO:0005515']	1.84722	saur
GO:BP	GO:0034340	response to type I interferon	5.66196e-07	TRUE	"Any process that results in a change in state or activity of a cell or an organism (in terms of movement, secretion, enzyme production, gene expression, etc.) as a result of a type I interferon stimulus. Type I interferons include the interferon-alpha, beta, delta, episilon, zeta, kappa, tau, and omega gene families." [GOC:add, ISBN:0126896631, PMID:15546383, PMID:16681834]	84	701	18	21110	0.0256776	0.214286	query_1	['GO:0034097', 'GO:0045087']	6.45303	saur
GO:BP	GO:0048878	chemical homeostasis	5.89478e-07	TRUE	"Any biological process involved in the maintenance of an internal steady state of a chemical." [GOC:isa_complete]	1003	701	73	21110	0.104137	0.0727817	query_1	['GO:0042592']	2.19176	saur
GO:CC	GO:0031983	vesicle lumen	5.97806e-07	TRUE	"The volume enclosed by the membrane or protein that forms a vesicle." [GOC:mah, GOC:vesicles]	325	708	34	22122	0.0480226	0.104615	query_1	['GO:0031982', 'GO:0043233']	3.26879	saur
GO:BP	GO:0050863	regulation of T cell activation	6.03998e-07	TRUE	"Any process that modulates the frequency, rate or extent of T cell activation." [GOC:ai]	372	701	39	21110	0.0556348	0.104839	query_1	['GO:0042110', 'GO:0051249']	3.15713	saur
GO:BP	GO:0032608	interferon-beta production	6.20068e-07	TRUE	"The appearance of interferon-beta due to biosynthesis or secretion following a cellular stimulus, resulting in an increase in its intracellular or extracellular levels." [GOC:mah, PMID:15546383]	56	701	15	21110	0.021398	0.267857	query_1	['GO:0032606']	8.06628	saur
GO:BP	GO:0032648	regulation of interferon-beta production	6.20068e-07	TRUE	"Any process that modulates the frequency, rate, or extent of interferon-beta production." [GOC:mah, PMID:15546383]	56	701	15	21110	0.021398	0.267857	query_1	['GO:0032479', 'GO:0032608']	8.06628	saur
KEGG	KEGG:05162	Measles	6.56051e-07	TRUE	Measles	139	446	27	8161	0.0605381	0.194245	query_1	['KEGG:00000']	3.55433	saur
GO:BP	GO:0032728	positive regulation of interferon-beta production	6.70065e-07	TRUE	"Any process that activates or increases the frequency, rate, or extent of interferon-beta production." [GOC:mah, PMID:15546383]	40	701	13	21110	0.0185449	0.325	query_1	['GO:0032481', 'GO:0032608', 'GO:0032648']	9.78709	saur
GO:BP	GO:0045859	regulation of protein kinase activity	6.70852e-07	TRUE	"Any process that modulates the frequency, rate or extent of protein kinase activity." [GOC:go_curators]	617	701	53	21110	0.0756063	0.0858995	query_1	['GO:0001932', 'GO:0043549']	2.58679	saur
GO:MF	GO:0140375	immune receptor activity	6.72378e-07	TRUE	"Receiving a signal and transmitting it in a cell to initiate an immune response." [PMID:31415752, Wikipedia:Immune_receptor]	143	713	23	20195	0.0322581	0.160839	query_1	['GO:0038023']	4.55561	saur
GO:BP	GO:0002709	regulation of T cell mediated immunity	6.96348e-07	TRUE	"Any process that modulates the frequency, rate, or extent of T cell mediated immunity." [GOC:add]	85	701	18	21110	0.0256776	0.211765	query_1	['GO:0002456', 'GO:0002706', 'GO:0002822']	6.37711	saur
GO:BP	GO:0035239	tube morphogenesis	7.25363e-07	TRUE	"The process in which the anatomical structures of a tube are generated and organized. Epithelial and endothelial tubes transport gases, liquids and cells from one site to another and form the basic structure of many organs and tissues, with tube shape and organization varying from the single-celled excretory organ in Caenorhabditis elegans to the branching trees of the mammalian kidney and insec…	867	701	66	21110	0.0941512	0.0761246	query_1	['GO:0009653', 'GO:0035295']	2.29242	saur
GO:BP	GO:0031323	regulation of cellular metabolic process	7.33456e-07	TRUE	"Any process that modulates the frequency, rate or extent of the chemical reactions and pathways by which individual cells transform chemical substances." [GOC:mah]	5493	701	256	21110	0.365193	0.0466048	query_1	['GO:0019222', 'GO:0044237', 'GO:0050794']	1.40346	saur
GO:BP	GO:0050801	monoatomic ion homeostasis	8.16771e-07	TRUE	"Any process involved in the maintenance of an internal steady state of monoatomic ions within an organism or cell. Monatomic ions (also called simple ions) are ions consisting of exactly one atom." [GOC:ai]	602	701	52	21110	0.0741797	0.0863787	query_1	['GO:0048878']	2.60122	saur
TF	TF:M07045_1	Factor: IRF-1; motif: NNRAAANNGAAASN; match class: 1	8.29423e-07	TRUE	Factor: IRF-1; motif: NNRAAANNGAAASN; match class: 1	19	719	10	20011	0.0139082	0.526316	query_1	['TF:M07045']	14.6483	saur
REAC	REAC:R-HSA-1236975	Antigen processing-Cross presentation	8.74421e-07	TRUE	Antigen processing-Cross presentation	105	545	23	10790	0.0422018	0.219048	query_1	['REAC:R-HSA-983169']	4.33674	saur
GO:BP	GO:0002269	leukocyte activation involved in inflammatory response	9.55458e-07	TRUE	"A change in the morphology or behavior of a leukocyte resulting from exposure to an activating factor such as a cellular or soluble ligand, leading to the initiation or perpetuation of an inflammatory response." [GOC:add, ISBN:0781735149]	49	701	14	21110	0.0199715	0.285714	query_1	['GO:0006954', 'GO:0045321']	8.60404	saur
GO:CC	GO:0030055	cell-substrate junction	9.79405e-07	TRUE	"A cell junction that forms a connection between a cell and the extracellular matrix." [GOC:aruk, GOC:bc, GOC:hb, GOC:mah, PMID:10419689, PMID:1643657, PMID:16805308, PMID:26923917, PMID:8314002]	435	708	40	22122	0.0564972	0.091954	query_1	['GO:0070161']	2.87317	saur
GO:BP	GO:0009991	response to extracellular stimulus	9.87715e-07	TRUE	"Any process that results in a change in state or activity of a cell or an organism (in terms of movement, secretion, enzyme production, gene expression, etc.) as a result of an extracellular stimulus." [GOC:go_curators]	515	701	47	21110	0.0670471	0.0912621	query_1	['GO:0009605']	2.74828	saur
GO:BP	GO:0002702	positive regulation of production of molecular mediator of immune response	1.01885e-06	TRUE	"Any process that activates or increases the frequency, rate, or extent of the production of molecular mediator of immune response." [GOC:add]	132	701	22	21110	0.0313837	0.166667	query_1	['GO:0002440', 'GO:0002699', 'GO:0002700', 'GO:0010628']	5.01902	saur
GO:CC	GO:0043202	lysosomal lumen	1.03187e-06	TRUE	"The volume enclosed within the lysosomal membrane." [GOC:jl, PMID:15213228]	100	708	18	22122	0.0254237	0.18	query_1	['GO:0005764', 'GO:0005775']	5.62424	saur
GO:BP	GO:0008284	positive regulation of cell population proliferation	1.04917e-06	TRUE	"Any process that activates or increases the rate or extent of cell proliferation." [GOC:go_curators]	955	701	70	21110	0.0998573	0.0732984	query_1	['GO:0008283', 'GO:0042127', 'GO:0048522']	2.20732	saur
GO:BP	GO:0043030	regulation of macrophage activation	1.06716e-06	TRUE	"Any process that modulates the frequency or rate of macrophage activation." [GOC:jl]	58	701	15	21110	0.021398	0.258621	query_1	['GO:0002694', 'GO:0042116']	7.78814	saur
GO:BP	GO:1905954	positive regulation of lipid localization	1.088e-06	TRUE	"Any process that activates or increases the frequency, rate or extent of lipid localization." [GO_REF:0000058, GOC:TermGenie, PMID:17564681]	109	701	20	21110	0.0285307	0.183486	query_1	['GO:0010876', 'GO:0048518', 'GO:1905952']	5.52553	saur
TF	TF:M08775	Factor: IRF-2; motif: NAANYGAAASYR	1.19813e-06	TRUE	Factor: IRF-2; motif: NAANYGAAASYR	8506	719	387	20011	0.538248	0.0454973	query_1	['TF:M00000']	1.26627	saur
GO:BP	GO:0035295	tube development	1.24527e-06	TRUE	"The process whose specific outcome is the progression of a tube over time, from its initial formation to a mature structure. Epithelial and endothelial tubes transport gases, liquids and cells from one site to another and form the basic structure of many organs and tissues including lung and trachea, kidney, the mammary gland, the vascular system and the gastrointestinal and urinary-genital trac…	1082	701	76	21110	0.108417	0.0702403	query_1	['GO:0007275', 'GO:0048856']	2.11522	saur
GO:BP	GO:0055080	monoatomic cation homeostasis	1.25759e-06	TRUE	"Any process involved in the maintenance of an internal steady state of monoatomic cations within an organism or cell. Monatomic cations (also called simple cations) are cations consisting of exactly one atom." [GOC:ceb, GOC:jid, GOC:mah]	591	701	51	21110	0.0727532	0.0862944	query_1	['GO:0050801']	2.59868	saur
REAC	REAC:R-HSA-166166	MyD88-independent TLR4 cascade	1.29351e-06	TRUE	MyD88-independent TLR4 cascade	107	545	23	10790	0.0422018	0.214953	query_1	['REAC:R-HSA-166016']	4.25568	saur
REAC	REAC:R-HSA-937061	TRIF(TICAM1)-mediated TLR4 signaling	1.29351e-06	TRUE	TRIF(TICAM1)-mediated TLR4 signaling	107	545	23	10790	0.0422018	0.214953	query_1	['REAC:R-HSA-166166']	4.25568	saur
GO:CC	GO:0035578	azurophil granule lumen	0.0128345	TRUE	"The volume enclosed by the membrane of an azurophil granule, a primary lysosomal granule found in neutrophil granulocytes that contains a wide range of hydrolytic enzymes and is released into the extracellular fluid." [GOC:bf, PMID:17152095]	91	708	12	22122	0.0169492	0.131868	query_1	['GO:0005775', 'GO:0034774', 'GO:0042582']	4.12032	saur
GO:BP	GO:0045937	positive regulation of phosphate metabolic process	1.33804e-06	TRUE	"Any process that activates or increases the frequency, rate or extent of the chemical reactions and pathways involving phosphates." [GOC:go_curators]	860	701	65	21110	0.0927247	0.0755814	query_1	['GO:0006796', 'GO:0010562', 'GO:0019220']	2.27607	saur
GO:BP	GO:0010562	positive regulation of phosphorus metabolic process	1.33804e-06	TRUE	"Any process that increases the frequency, rate or extent of the chemical reactions and pathways involving phosphorus or compounds containing phosphorus." [GOC:dph, GOC:tb]	860	701	65	21110	0.0927247	0.0755814	query_1	['GO:0006793', 'GO:0031325', 'GO:0051174']	2.27607	saur
GO:BP	GO:0071357	cellular response to type I interferon	1.35029e-06	TRUE	"Any process that results in a change in state or activity of a cell (in terms of movement, secretion, enzyme production, gene expression, etc.) as a result of a type I interferon stimulus. Type I interferons include the interferon-alpha, beta, delta, episilon, zeta, kappa, tau, and omega gene families." [GOC:mah]	78	701	17	21110	0.0242511	0.217949	query_1	['GO:0034340', 'GO:0071345']	6.56333	saur
TF	TF:M00772_1	Factor: IRF; motif: RRAANTGAAASYGNV; match class: 1	1.36602e-06	TRUE	Factor: IRF; motif: RRAANTGAAASYGNV; match class: 1	62	719	16	20011	0.0222531	0.258065	query_1	['TF:M00772']	7.18238	saur
GO:BP	GO:1901565	organonitrogen compound catabolic process	1.40434e-06	TRUE	"The chemical reactions and pathways resulting in the breakdown of organonitrogen compound." [GOC:pr, GOC:TermGenie]	1383	701	90	21110	0.128388	0.0650759	query_1	['GO:1901564', 'GO:1901575']	1.9597	saur
GO:CC	GO:0035578	azurophil granule lumen	0.00135166	TRUE	"The volume enclosed by the membrane of an azurophil granule, a primary lysosomal granule found in neutrophil granulocytes that contains a wide range of hydrolytic enzymes and is released into the extracellular fluid." [GOC:bf, PMID:17152095]	91	790	14	22122	0.0177215	0.153846	query_1	['GO:0005775', 'GO:0034774', 'GO:0042582']	4.30808	polyic
GO:BP	GO:0032944	regulation of mononuclear cell proliferation	1.53524e-06	TRUE	"Any process that modulates the frequency, rate or extent of mononuclear cell proliferation." [GOC:add]	243	701	30	21110	0.042796	0.123457	query_1	['GO:0032943', 'GO:0070663']	3.71779	saur
GO:BP	GO:0097530	granulocyte migration	1.54431e-06	TRUE	"The movement of a granulocyte within or between different tissues and organs of the body." [GOC:cvs, PMID:24163421, PMID:24193336]	160	701	24	21110	0.0342368	0.15	query_1	['GO:0097529']	4.51712	saur
HPA	HPA:0600431	tonsil; germinal center cells[‚â•Low]	1.63287e-06	TRUE	tonsil; germinal center cells[‚â•Low]	5977	494	330	11006	0.668016	0.0552116	query_1	['HPA:0600000']	1.23008	saur
GO:CC	GO:0005925	focal adhesion	1.64657e-06	TRUE	"A cell-substrate junction that anchors the cell to the extracellular matrix and that forms a point of termination of actin filaments. In insects focal adhesion has also been referred to as hemi-adherens junction (HAJ)." [GOC:aruk, GOC:bc, ISBN:0124325653, ISBN:0815316208, PMID:10419689, PMID:12191915, PMID:15246682, PMID:1643657, PMID:16805308, PMID:19197329, PMID:23033047, PMID:26923917, PMID:2…	425	708	39	22122	0.0550847	0.0917647	query_1	['GO:0030055']	2.86726	saur
HP	HP:0002733	Abnormal lymph node morphology	1.6892e-06	TRUE	A structural lymph node abnormality.	222	235	34	4851	0.144681	0.153153	query_1	['HP:0100763']	3.16147	saur
GO:BP	GO:0048646	anatomical structure formation involved in morphogenesis	1.73603e-06	TRUE	"The developmental process pertaining to the initial formation of an anatomical structure from unspecified parts. This process begins with the specific processes that contribute to the appearance of the discrete structure and ends when the structural rudiment is recognizable. An anatomical structure is any biological entity that occupies space and is distinguished from its surroundings. Anatomica…	1174	701	80	21110	0.114123	0.0681431	query_1	['GO:0009653', 'GO:0032502']	2.05207	saur
GO:BP	GO:0032689	negative regulation of type II interferon production	1.85789e-06	TRUE	"Any process that stops, prevents, or reduces the frequency, rate, or extent of interferon-gamma production. Interferon-gamma is also known as type II interferon." [GOC:add, GOC:mah, PMID:15546383]	43	701	13	21110	0.0185449	0.302326	query_1	['GO:0001818', 'GO:0032609', 'GO:0032649']	9.10427	saur
GO:BP	GO:0032735	positive regulation of interleukin-12 production	1.85789e-06	TRUE	"Any process that activates or increases the frequency, rate, or extent of interleukin-12 production." [GOC:mah]	43	701	13	21110	0.0185449	0.302326	query_1	['GO:0001819', 'GO:0032615', 'GO:0032655']	9.10427	saur
GO:BP	GO:0031098	stress-activated protein kinase signaling cascade	1.87361e-06	TRUE	"The series of molecular signals in which a stress-activated protein kinase (SAPK) cascade relays a signal." [GOC:mah]	245	701	30	21110	0.042796	0.122449	query_1	['GO:0033554', 'GO:0035556']	3.68744	saur
GO:BP	GO:0031401	positive regulation of protein modification process	1.95523e-06	TRUE	"Any process that activates or increases the frequency, rate or extent of the covalent alteration of one or more amino acid residues within a protein." [GOC:mah, GOC:tb]	969	701	70	21110	0.0998573	0.0722394	query_1	['GO:0031399', 'GO:0036211', 'GO:0051247']	2.17543	saur
KEGG	KEGG:05152	Tuberculosis	1.96881e-06	TRUE	Tuberculosis	175	446	30	8161	0.0672646	0.171429	query_1	['KEGG:00000']	3.13684	saur
GO:BP	GO:0036211	protein modification process	1.98287e-06	TRUE	"The covalent alteration of one or more amino acids occurring in proteins, peptides and nascent polypeptides (co-translational, post-translational modifications). Includes the modification of charged tRNAs that are destined to occur in a protein (pre-translation modification)." [GOC:bf, GOC:jl]	3617	701	183	21110	0.261056	0.0505944	query_1	['GO:0019538', 'GO:0043412']	1.52361	saur
GO:CC	GO:0045121	membrane raft	2.04153e-06	TRUE	"Any of the small (10-200 nm), heterogeneous, highly dynamic, sterol- and sphingolipid-enriched membrane domains that compartmentalize cellular processes. Small rafts can sometimes be stabilized to form larger platforms through protein-protein and protein-lipid interactions." [PMID:16645198, PMID:20044567]	324	708	33	22122	0.0466102	0.101852	query_1	['GO:0098857']	3.18244	saur
GO:BP	GO:0046651	lymphocyte proliferation	2.067e-06	TRUE	"The expansion of a lymphocyte population by cell division." [GOC:ai]	307	701	34	21110	0.0485021	0.110749	query_1	['GO:0032943', 'GO:0046649']	3.33511	saur
GO:BP	GO:0010605	negative regulation of macromolecule metabolic process	2.17305e-06	TRUE	"Any process that decreases the frequency, rate or extent of the chemical reactions and pathways involving macromolecules, any molecule of high relative molecular mass, the structure of which essentially comprises the multiple repetition of units derived, actually or conceptually, from molecules of low relative molecular mass." [GOC:dph, GOC:tb]	3342	701	172	21110	0.245364	0.0514662	query_1	['GO:0009892', 'GO:0043170', 'GO:0060255']	1.54986	saur
GO:BP	GO:0002688	regulation of leukocyte chemotaxis	2.18343e-06	TRUE	"Any process that modulates the frequency, rate, or extent of leukocyte chemotaxis." [GOC:add]	125	701	21	21110	0.0299572	0.168	query_1	['GO:0002685', 'GO:0030595', 'GO:0050920']	5.05917	saur
GO:CC	GO:0098857	membrane microdomain	2.20469e-06	TRUE	"A membrane region with a lipid composition that is distinct from that of the membrane regions that surround it." [PMID:20044567, PMID:26253820]	325	708	33	22122	0.0466102	0.101538	query_1	['GO:0016020']	3.17265	saur
REAC	REAC:R-HSA-6785807	Interleukin-4 and Interleukin-13 signaling	2.28379e-06	TRUE	Interleukin-4 and Interleukin-13 signaling	110	545	23	10790	0.0422018	0.209091	query_1	['REAC:R-HSA-449147']	4.13962	saur
KEGG	KEGG:04145	Phagosome	2.31017e-06	TRUE	Phagosome	147	446	27	8161	0.0605381	0.183673	query_1	['KEGG:00000']	3.3609	saur
GO:BP	GO:0150076	neuroinflammatory response	2.56675e-06	TRUE	"The immediate defensive reaction by neural vertebrate tissue to infection or injury caused by chemical or physical agents." [GOC:aruk, GOC:bc, PMID:10981966, PMID:11099416, PMID:18164423]	71	701	16	21110	0.0228245	0.225352	query_1	['GO:0006954']	6.78628	saur
GO:BP	GO:0033036	macromolecule localization	2.73322e-06	TRUE	"Any process in which a macromolecule is transported to, or maintained in, a specific location." [GOC:mah]	3201	701	166	21110	0.236805	0.0518588	query_1	['GO:0051179']	1.56168	saur
GO:CC	GO:0035578	azurophil granule lumen	1.77224e-06	TRUE	"The volume enclosed by the membrane of an azurophil granule, a primary lysosomal granule found in neutrophil granulocytes that contains a wide range of hydrolytic enzymes and is released into the extracellular fluid." [GOC:bf, PMID:17152095]	91	715	17	22122	0.0237762	0.186813	query_1	['GO:0005775', 'GO:0034774', 'GO:0042582']	5.77997	lps
TF	TF:M07323	Factor: IRF-4; motif: KRAAMNGAAANYN	2.88081e-06	TRUE	Factor: IRF-4; motif: KRAAMNGAAANYN	972	719	74	20011	0.102921	0.0761317	query_1	['TF:M00000']	2.11888	saur
GO:BP	GO:1904018	positive regulation of vasculature development	2.9295e-06	TRUE	"Any process that activates or increases the frequency, rate or extent of vasculature development." [GO_REF:0000058, GOC:TermGenie, PMID:21472453]	165	701	24	21110	0.0342368	0.145455	query_1	['GO:0001944', 'GO:0051094', 'GO:0051240', 'GO:1901342']	4.38024	saur
GO:BP	GO:0045766	positive regulation of angiogenesis	2.9295e-06	TRUE	"Any process that activates or increases angiogenesis." [GOC:go_curators]	165	701	24	21110	0.0342368	0.145455	query_1	['GO:0001525', 'GO:0045765', 'GO:1904018']	4.38024	saur
GO:BP	GO:0071417	cellular response to organonitrogen compound	2.94005e-06	TRUE	"Any process that results in a change in state or activity of a cell (in terms of movement, secretion, enzyme production, gene expression, etc.) as a result of an organonitrogen stimulus. An organonitrogen compound is formally a compound containing at least one carbon-nitrogen bond." [GOC:mah]	662	701	54	21110	0.0770328	0.081571	query_1	['GO:0010243', 'GO:0071310', 'GO:0071495', 'GO:1901699']	2.45644	saur
GO:BP	GO:0061900	glial cell activation	3.00793e-06	TRUE	"A change in morphology and behavior of a glial cell resulting from exposure to a cytokine, chemokine, cellular ligand, or soluble factor." [GOC:aruk, GOC:bc, PMID:18723082]	53	701	14	21110	0.0199715	0.264151	query_1	['GO:0001775', 'GO:0150076']	7.95467	saur
GO:BP	GO:0030003	intracellular monoatomic cation homeostasis	3.04798e-06	TRUE	"A homeostatic process involved in the maintenance of a steady state level of monoatomic cations within a cell. Monatomic cations (also called simple cations) are cations consisting of exactly one atom." [GOC:ceb, GOC:mah]	515	701	46	21110	0.0656205	0.0893204	query_1	['GO:0006873', 'GO:0055080']	2.68981	saur
WP	WP:WP5088	Prostaglandin signaling	3.09991e-06	TRUE	Prostaglandin signaling	33	473	13	8133	0.0274841	0.393939	query_1	['WP:000000']	6.77359	saur
REAC	REAC:R-HSA-168181	Toll Like Receptor 7/8 (TLR7/8) Cascade	3.26629e-06	TRUE	Toll Like Receptor 7/8 (TLR7/8) Cascade	103	545	22	10790	0.040367	0.213592	query_1	['REAC:R-HSA-168898']	4.22873	saur
GO:BP	GO:0022603	regulation of anatomical structure morphogenesis	3.39123e-06	TRUE	"Any process that modulates the frequency, rate or extent of anatomical structure morphogenesis." [GOC:mah]	880	701	65	21110	0.0927247	0.0738636	query_1	['GO:0009653', 'GO:0050793']	2.22434	saur
GO:BP	GO:0001909	leukocyte mediated cytotoxicity	3.42018e-06	TRUE	"The directed killing of a target cell by a leukocyte." [GO_REF:0000022, GOC:add, ISBN:0781735149, PMID:11911826]	128	701	21	21110	0.0299572	0.164062	query_1	['GO:0001906', 'GO:0002443']	4.9406	saur
GO:BP	GO:0031400	negative regulation of protein modification process	3.59586e-06	TRUE	"Any process that stops, prevents, or reduces the frequency, rate or extent of the covalent alteration of one or more amino acid residues within a protein." [GOC:mah, GOC:tb]	482	701	44	21110	0.0627675	0.0912863	query_1	['GO:0031399', 'GO:0036211', 'GO:0051248']	2.74901	saur
GO:BP	GO:0051403	stress-activated MAPK cascade	3.65147e-06	TRUE	"The series of molecular signals in which a stress-activated MAP kinase cascade relays a signal; MAP kinase cascades involve at least three protein kinase activities and culminate in the phosphorylation and activation of a MAP kinase." [GOC:ai, PMID:15936270]	237	701	29	21110	0.0413695	0.122363	query_1	['GO:0000165', 'GO:0031098']	3.68485	saur
GO:BP	GO:0070663	regulation of leukocyte proliferation	3.65487e-06	TRUE	"Any process that modulates the frequency, rate or extent of leukocyte proliferation." [GOC:add, GOC:mah]	267	701	31	21110	0.0442225	0.116105	query_1	['GO:0042127', 'GO:0070661']	3.4964	saur
GO:BP	GO:2001236	regulation of extrinsic apoptotic signaling pathway	3.82486e-06	TRUE	"Any process that modulates the frequency, rate or extent of extrinsic apoptotic signaling pathway." [GOC:mtg_apoptosis]	154	701	23	21110	0.0328103	0.149351	query_1	['GO:0097191', 'GO:2001233']	4.49756	saur
REAC	REAC:R-HSA-9020702	Interleukin-1 signaling	3.94682e-06	TRUE	Interleukin-1 signaling	113	545	23	10790	0.0422018	0.20354	query_1	['REAC:R-HSA-446652']	4.02972	saur
GO:BP	GO:0051770	positive regulation of nitric-oxide synthase biosynthetic process	4.13054e-06	TRUE	"Any process that activates or increases the frequency, rate or extent of the chemical reactions and pathways resulting in the formation of a nitric oxide synthase enzyme." [GOC:ai]	18	701	9	21110	0.0128388	0.5	query_1	['GO:0010557', 'GO:0051767', 'GO:0051769']	15.0571	saur
WP	WP:WP4341	Non-genomic actions of 1,25 dihydroxyvitamin D3	4.26268e-06	TRUE	Non-genomic actions of 1,25 dihydroxyvitamin D3	73	473	19	8133	0.0401691	0.260274	query_1	['WP:000000']	4.47528	saur
GO:BP	GO:0031667	response to nutrient levels	4.35708e-06	TRUE	"Any process that results in a change in state or activity of a cell or an organism (in terms of movement, secretion, enzyme production, gene expression, etc.) as a result of a stimulus reflecting the presence, absence, or concentration of nutrients." [GOC:mah]	485	701	44	21110	0.0627675	0.0907216	query_1	['GO:0009991']	2.732	saur
GO:BP	GO:0050670	regulation of lymphocyte proliferation	4.44514e-06	TRUE	"Any process that modulates the frequency, rate or extent of lymphocyte proliferation." [GOC:ai]	239	701	29	21110	0.0413695	0.121339	query_1	['GO:0032944', 'GO:0046651', 'GO:0051249']	3.65401	saur
GO:BP	GO:0051251	positive regulation of lymphocyte activation	4.60556e-06	TRUE	"Any process that activates or increases the frequency, rate or extent of lymphocyte activation." [GOC:ai]	399	701	39	21110	0.0556348	0.0977444	query_1	['GO:0002696', 'GO:0046649', 'GO:0051249']	2.94349	saur
GO:BP	GO:0001774	microglial cell activation	4.71533e-06	TRUE	"The change in morphology and behavior of a microglial cell resulting from exposure to a cytokine, chemokine, cellular ligand, or soluble factor." [GOC:mgi_curators, PMID:10626665, PMID:10695728, PMID:12580336, PMID:9893949]	46	701	13	21110	0.0185449	0.282609	query_1	['GO:0002269', 'GO:0042116', 'GO:0061900']	8.51051	saur
GO:BP	GO:0032757	positive regulation of interleukin-8 production	4.75523e-06	TRUE	"Any process that activates or increases the frequency, rate, or extent of interleukin-8 production." [GOC:mah]	64	701	15	21110	0.021398	0.234375	query_1	['GO:0001819', 'GO:0032637', 'GO:0032677']	7.058	saur
WP	WP:WP5078	T cell modulation in pancreatic cancer	4.85149e-06	TRUE	T cell modulation in pancreatic cancer	46	473	15	8133	0.0317125	0.326087	query_1	['WP:000000']	5.6069	saur
GO:BP	GO:1902107	positive regulation of leukocyte differentiation	5.04601e-06	TRUE	"Any process that activates or increases the frequency, rate or extent of leukocyte differentiation." [GOC:add, GOC:TermGenie]	183	701	25	21110	0.0356633	0.136612	query_1	['GO:0002521', 'GO:1902105', 'GO:1903708']	4.11395	saur
GO:BP	GO:1903708	positive regulation of hemopoiesis	5.04601e-06	TRUE	"Any process that activates or increases the frequency, rate or extent of hemopoiesis." [GO_REF:0000058, GOC:pad, GOC:PARL, GOC:TermGenie, PMID:20080761]	183	701	25	21110	0.0356633	0.136612	query_1	['GO:0002684', 'GO:0010720', 'GO:0030097', 'GO:0051240', 'GO:1903706']	4.11395	saur
REAC	REAC:R-HSA-166016	Toll Like Receptor 4 (TLR4) Cascade	5.12295e-06	TRUE	Toll Like Receptor 4 (TLR4) Cascade	143	545	26	10790	0.0477064	0.181818	query_1	['REAC:R-HSA-168898']	3.59967	saur
GO:BP	GO:0030217	T cell differentiation	5.16096e-06	TRUE	"The process in which a precursor cell type acquires characteristics of a more mature T-cell. A T cell is a type of lymphocyte whose definin characteristic is the expression of a T cell receptor complex." [GO_REF:0000022, GOC:jid, GOC:mah]	302	701	33	21110	0.0470756	0.109272	query_1	['GO:0030098', 'GO:0042110']	3.29062	saur
GO:BP	GO:0006873	intracellular monoatomic ion homeostasis	5.29344e-06	TRUE	"A homeostatic process involved in the maintenance of a steady state level of monoatomic ions within a cell. Monatomic ions (also called simple ions) are ions consisting of exactly one atom." [GOC:mah]	524	701	46	21110	0.0656205	0.0877863	query_1	['GO:0050801', 'GO:0055082']	2.64361	saur
GO:BP	GO:0001934	positive regulation of protein phosphorylation	5.41236e-06	TRUE	"Any process that activates or increases the frequency, rate or extent of addition of phosphate groups to amino acids within a protein." [GOC:hjd]	712	701	56	21110	0.0798859	0.0786517	query_1	['GO:0001932', 'GO:0006468', 'GO:0031401', 'GO:0042327']	2.36853	saur
GO:BP	GO:0032677	regulation of interleukin-8 production	5.53473e-06	TRUE	"Any process that modulates the frequency, rate, or extent of interleukin-8 production." [GOC:mah]	85	701	17	21110	0.0242511	0.2	query_1	['GO:0001817', 'GO:0032637']	6.02282	saur
GO:BP	GO:0032637	interleukin-8 production	5.53473e-06	TRUE	"The appearance of interleukin-8 due to biosynthesis or secretion following a cellular stimulus, resulting in an increase in its intracellular or extracellular levels." [GOC:mah]	85	701	17	21110	0.0242511	0.2	query_1	['GO:0001816']	6.02282	saur
KEGG	KEGG:04380	Osteoclast differentiation	5.94368e-06	TRUE	Osteoclast differentiation	125	446	24	8161	0.0538117	0.192	query_1	['KEGG:00000']	3.51326	saur
HP	HP:0001744	Splenomegaly	5.98314e-06	TRUE	Abnormal increased size of the spleen.	452	235	51	4851	0.217021	0.112832	query_1	['HP:0003271', 'HP:0025408']	2.32914	saur
GO:CC	GO:0035577	azurophil granule membrane	0.0476936	TRUE	"The lipid bilayer surrounding an azurophil granule, a primary lysosomal granule found in neutrophil granulocytes that contains a wide range of hydrolytic enzymes and is released into the extracellular fluid." [GOC:bf, PMID:17152095]	57	195	5	22122	0.025641	0.0877193	query_1	['GO:0005765', 'GO:0030667', 'GO:0042582']	-9.95142	saur
WP	WP:WP3865	Novel intracellular components of RIG-I-like receptor pathway	6.03085e-06	TRUE	Novel intracellular components of RIG-I-like receptor pathway	60	473	17	8133	0.0359408	0.283333	query_1	['WP:000000']	4.87178	saur
GO:BP	GO:0002437	inflammatory response to antigenic stimulus	6.05759e-06	TRUE	"An inflammatory response to an antigenic stimulus, which can be include any number of T cell or B cell epitopes." [GOC:add, ISBN:0781735149]	75	701	16	21110	0.0228245	0.213333	query_1	['GO:0006954', 'GO:0006955']	6.42435	saur
GO:BP	GO:0051172	negative regulation of nitrogen compound metabolic process	6.21776e-06	TRUE	"Any process that stops, prevents, or reduces the frequency, rate or extent of the chemical reactions and pathways involving nitrogen or nitrogenous compounds." [GOC:ai, GOC:tb]	2374	701	131	21110	0.186876	0.0551811	query_1	['GO:0006807', 'GO:0009892', 'GO:0051171']	1.66173	saur
GO:BP	GO:0042088	T-helper 1 type immune response	6.32169e-06	TRUE	"An immune response which is associated with resistance to intracellular bacteria, fungi, and protozoa, and pathological conditions such as arthritis, and which is typically orchestrated by the production of particular cytokines by T-helper 1 cells, most notably interferon-gamma, IL-2, and lymphotoxin." [GOC:add, ISBN:0781735149]	47	701	13	21110	0.0185449	0.276596	query_1	['GO:0002460']	8.32944	saur
TF	TF:M04788_1	Factor: IRF-1; motif: STTTCACTTTCNNT; match class: 1	6.36838e-06	TRUE	Factor: IRF-1; motif: STTTCACTTTCNNT; match class: 1	17	719	9	20011	0.0125174	0.529412	query_1	['TF:M04788']	14.7344	saur
GO:BP	GO:0016052	carbohydrate catabolic process	6.37596e-06	TRUE	"The chemical reactions and pathways resulting in the breakdown of carbohydrates, any of a group of organic compounds based of the general formula Cx(H2O)y." [ISBN:0198506732]	158	701	23	21110	0.0328103	0.14557	query_1	['GO:0005975', 'GO:1901575']	4.3837	saur
KEGG	KEGG:04210	Apoptosis	6.60778e-06	TRUE	Apoptosis	135	446	25	8161	0.0560538	0.185185	query_1	['KEGG:00000']	3.38856	saur
GO:BP	GO:0006096	glycolytic process	6.68802e-06	TRUE	"The chemical reactions and pathways resulting in the breakdown of a carbohydrate into pyruvate, with the concomitant production of a small amount of ATP and the reduction of NAD(P) to NAD(P)H. Glycolysis begins with the metabolism of a carbohydrate to generate products that can enter the pathway and ends with the production of pyruvate. Pyruvate may be converted to acetyl-coenzyme A, ethanol, la…	86	701	17	21110	0.0242511	0.197674	query_1	['GO:0006090', 'GO:0016052']	5.95279	saur
GO:BP	GO:0002478	antigen processing and presentation of exogenous peptide antigen	6.69574e-06	TRUE	"The process in which an antigen-presenting cell expresses a peptide antigen of exogenous origin on its cell surface in association with an MHC protein complex. The peptide is typically a fragment of a larger exogenous protein which has been degraded within the cell." [GOC:add, ISBN:0781735149]	39	701	12	21110	0.0171184	0.307692	query_1	['GO:0019884', 'GO:0048002']	9.26588	saur
GO:BP	GO:0030100	regulation of endocytosis	7.10908e-06	TRUE	"Any process that modulates the frequency, rate or extent of endocytosis." [GOC:go_curators]	290	701	32	21110	0.0456491	0.110345	query_1	['GO:0006897', 'GO:0051128', 'GO:0060627']	3.32294	saur
GO:CC	GO:0110165	cellular anatomical entity	7.12631e-06	TRUE	"A part of a cellular organism that is either an immaterial entity or a material entity with granularity above the level of a protein complex but below that of an anatomical system. Or, a substance produced by a cellular organism with granularity above the level of a protein complex." [GOC:kmv]	21581	708	708	22122	1	0.0328066	query_1	['GO:0005575']	1.02507	saur
GO:BP	GO:0060337	type I interferon-mediated signaling pathway	7.4395e-06	TRUE	"The series of molecular signals initiated by type I interferon binding to its receptor on the surface of a target cell, and ending with the regulation of a downstream cellular process, e.g. transcription. Type I interferons include the interferon-alpha, beta, delta, episilon, zeta, kappa, tau, and omega gene families." [GOC:add, GOC:dph, GOC:signaling, PMID:32464097]	76	701	16	21110	0.0228245	0.210526	query_1	['GO:0071357', 'GO:0140888']	6.33982	saur
GO:BP	GO:0060341	regulation of cellular localization	7.56273e-06	TRUE	"Any process that modulates the frequency, rate or extent of a process in which a cell, a substance, or a cellular entity is transported to, or maintained in a specific location within or in the membrane of a cell." [GOC:dph, GOC:tb]	980	701	69	21110	0.0984308	0.0704082	query_1	['GO:0032879', 'GO:0050794', 'GO:0051641']	2.12028	saur
GO:BP	GO:0062012	regulation of small molecule metabolic process	7.76546e-06	TRUE	"Any process that modulates the rate, frequency or extent of a small molecule metabolic process." [GOC:vw]	323	701	34	21110	0.0485021	0.105263	query_1	['GO:0019222', 'GO:0044281']	3.16991	saur
GO:BP	GO:0071674	mononuclear cell migration	7.87323e-06	TRUE	"The movement of a mononuclear cell within or between different tissues and organs of the body." [GOC:mah]	201	701	26	21110	0.0370899	0.129353	query_1	['GO:0050900']	3.89536	saur
GO:BP	GO:0051345	positive regulation of hydrolase activity	8.15269e-06	TRUE	"Any process that activates or increases the frequency, rate or extent of hydrolase activity, the catalysis of the hydrolysis of various bonds." [GOC:ai]	568	701	48	21110	0.0684736	0.084507	query_1	['GO:0043085', 'GO:0051336']	2.54486	saur
KEGG	KEGG:05145	Toxoplasmosis	8.50165e-06	TRUE	Toxoplasmosis	109	446	22	8161	0.0493274	0.201835	query_1	['KEGG:00000']	3.69322	saur
GO:BP	GO:0071675	regulation of mononuclear cell migration	8.52519e-06	TRUE	"Any process that modulates the rate, frequency or extent of mononuclear cell migration. Mononuclear cell migration is the movement of a mononuclear cell within or between different tissues and organs of the body." [GOC:mah]	122	701	20	21110	0.0285307	0.163934	query_1	['GO:0002685', 'GO:0071674']	4.93674	saur
GO:BP	GO:0071887	leukocyte apoptotic process	8.52519e-06	TRUE	"Any apoptotic process in a leukocyte, an achromatic cell of the myeloid or lymphoid lineages capable of ameboid movement, found in blood or other tissue." [CL:0000738, GOC:BHF, GOC:mah, GOC:mtg_apoptosis]	122	701	20	21110	0.0285307	0.163934	query_1	['GO:0006915']	4.93674	saur
GO:BP	GO:0005975	carbohydrate metabolic process	8.62956e-06	TRUE	"The chemical reactions and pathways involving carbohydrates, any of a group of organic compounds based of the general formula Cx(H2O)y." [GOC:mah, ISBN:0198506732]	569	701	48	21110	0.0684736	0.0843585	query_1	['GO:0044238', 'GO:0071704']	2.54038	saur
GO:BP	GO:0050870	positive regulation of T cell activation	8.69153e-06	TRUE	"Any process that activates or increases the frequency, rate or extent of T cell activation." [GOC:ai]	246	701	29	21110	0.0413695	0.117886	query_1	['GO:0042110', 'GO:0050863', 'GO:0051251', 'GO:1903039']	3.55004	saur
GO:BP	GO:0043549	regulation of kinase activity	9.37956e-06	TRUE	"Any process that modulates the frequency, rate or extent of kinase activity, the catalysis of the transfer of a phosphate group, usually from ATP, to a substrate molecule." [GOC:bf]	723	701	56	21110	0.0798859	0.077455	query_1	['GO:0042325', 'GO:0051338']	2.33249	saur
GO:BP	GO:0009653	anatomical structure morphogenesis	1.07802e-05	TRUE	"The process in which anatomical structures are generated and organized. Morphogenesis pertains to the creation of form." [GOC:go_curators, ISBN:0521436125]	2712	701	144	21110	0.205421	0.0530973	query_1	['GO:0032502', 'GO:0048856']	1.59898	saur
GO:BP	GO:0001961	positive regulation of cytokine-mediated signaling pathway	1.08836e-05	TRUE	"Any process that activates or increases the frequency, rate or extent of a cytokine mediated signaling pathway." [GOC:hjd]	58	701	14	21110	0.0199715	0.241379	query_1	['GO:0001959', 'GO:0009967', 'GO:0019221', 'GO:0060760']	7.26893	saur
GO:BP	GO:0045639	positive regulation of myeloid cell differentiation	1.11121e-05	TRUE	"Any process that activates or increases the frequency, rate or extent of myeloid cell differentiation." [GOC:go_curators]	100	701	18	21110	0.0256776	0.18	query_1	['GO:0030099', 'GO:0045597', 'GO:0045637']	5.42054	saur
WP	WP:WP4630	Measles virus infection	1.17345e-05	TRUE	Measles virus infection	136	473	26	8133	0.0549683	0.191176	query_1	['WP:000000']	3.28718	saur
GO:BP	GO:0051250	negative regulation of lymphocyte activation	1.17909e-05	TRUE	"Any process that stops, prevents, or reduces the frequency, rate or extent of lymphocyte activation." [GOC:ai]	163	701	23	21110	0.0328103	0.141104	query_1	['GO:0002695', 'GO:0046649', 'GO:0051249']	4.24923	saur
KEGG	KEGG:04064	NF-kappa B signaling pathway	1.17993e-05	TRUE	NF-kappa B signaling pathway	102	446	21	8161	0.0470852	0.205882	query_1	['KEGG:00000']	3.76728	saur
GO:BP	GO:0022408	negative regulation of cell-cell adhesion	1.23494e-05	TRUE	"Any process that stops, prevents or reduces the rate or extent of cell adhesion to another cell." [GOC:isa_complete]	191	701	25	21110	0.0356633	0.13089	query_1	['GO:0007162', 'GO:0022407', 'GO:0098609']	3.94164	saur
KEGG	KEGG:04612	Antigen processing and presentation	1.26687e-05	TRUE	Antigen processing and presentation	69	446	17	8161	0.0381166	0.246377	query_1	['KEGG:00000']	4.50825	saur
KEGG	KEGG:05330	Allograft rejection	1.29952e-05	TRUE	Allograft rejection	34	446	12	8161	0.0269058	0.352941	query_1	['KEGG:00000']	6.45819	saur
GO:BP	GO:0043367	CD4-positive, alpha-beta T cell differentiation	1.38719e-05	TRUE	"The process in which a relatively unspecialized T cell acquires specialized features of a mature CD4-positive, alpha-beta T cell." [CL:0000624, ISBN:0781735149]	90	701	17	21110	0.0242511	0.188889	query_1	['GO:0035710', 'GO:0046632']	5.68822	saur
WP	WP:WP4868	Type I interferon induction and signaling during SARS-CoV-2 infection	1.42534e-05	TRUE	Type I interferon induction and signaling during SARS-CoV-2 infection	31	473	12	8133	0.02537	0.387097	query_1	['WP:000000']	6.65594	saur
REAC	REAC:R-HSA-975155	MyD88 dependent cascade initiated on endosome	1.43754e-05	TRUE	MyD88 dependent cascade initiated on endosome	102	545	21	10790	0.0385321	0.205882	query_1	['REAC:R-HSA-168138', 'REAC:R-HSA-168181']	4.07609	saur
GO:BP	GO:0010468	regulation of gene expression	1.43792e-05	TRUE	"Any process that modulates the frequency, rate or extent of gene expression. Gene expression is the process in which a gene's coding sequence is converted into a mature gene product (protein or RNA)." [GOC:txnOH-2018]	5491	701	250	21110	0.356633	0.045529	query_1	['GO:0010467', 'GO:0060255']	1.37107	saur
GO:BP	GO:1905952	regulation of lipid localization	1.49715e-05	TRUE	"Any process that modulates the frequency, rate or extent of lipid localization." [GO_REF:0000058, GOC:TermGenie, PMID:17564681]	165	701	23	21110	0.0328103	0.139394	query_1	['GO:0010876', 'GO:0032879']	4.19773	saur
GO:BP	GO:0070665	positive regulation of leukocyte proliferation	1.49715e-05	TRUE	"Any process that activates or increases the frequency, rate or extent of leukocyte proliferation." [GOC:add, GOC:mah]	165	701	23	21110	0.0328103	0.139394	query_1	['GO:0008284', 'GO:0070661', 'GO:0070663']	4.19773	saur
GO:BP	GO:0046903	secretion	1.49974e-05	TRUE	"The controlled release of a substance by a cell or a tissue." [GOC:ai]	955	701	67	21110	0.0955777	0.0701571	query_1	['GO:0006810']	2.11272	saur
GO:BP	GO:0032880	regulation of protein localization	1.51134e-05	TRUE	"Any process that modulates the frequency, rate or extent of any process in which a protein is transported to, or maintained in, a specific location." [GOC:dph, GOC:mah, GOC:tb]	873	701	63	21110	0.0898716	0.0721649	query_1	['GO:0008104', 'GO:0060341']	2.17318	saur
GO:BP	GO:0006090	pyruvate metabolic process	1.57873e-05	TRUE	"The chemical reactions and pathways involving pyruvate, 2-oxopropanoate." [GOC:go_curators]	114	701	19	21110	0.0271041	0.166667	query_1	['GO:0032787']	5.01902	saur
REAC	REAC:R-HSA-446652	Interleukin-1 family signaling	1.65257e-05	TRUE	Interleukin-1 family signaling	151	545	26	10790	0.0477064	0.172185	query_1	['REAC:R-HSA-449147']	3.40896	saur
REAC	REAC:R-HSA-168188	Toll Like Receptor TLR6:TLR2 Cascade	1.65746e-05	TRUE	Toll Like Receptor TLR6:TLR2 Cascade	112	545	22	10790	0.040367	0.196429	query_1	['REAC:R-HSA-181438']	3.88893	saur
REAC	REAC:R-HSA-166058	MyD88:MAL(TIRAP) cascade initiated on plasma membrane	1.65746e-05	TRUE	MyD88:MAL(TIRAP) cascade initiated on plasma membrane	112	545	22	10790	0.040367	0.196429	query_1	['REAC:R-HSA-166016', 'REAC:R-HSA-168179', 'REAC:R-HSA-168188']	3.88893	saur
GO:BP	GO:1901652	response to peptide	1.68588e-05	TRUE	"Any process that results in a change in state or activity of a cell or an organism (in terms of movement, secretion, enzyme production, gene expression, etc.) as a result of a peptide stimulus." [GOC:pr, GOC:TermGenie]	507	701	44	21110	0.0627675	0.086785	query_1	['GO:0010243', 'GO:1901700']	2.61345	saur
GO:BP	GO:0070302	regulation of stress-activated protein kinase signaling cascade	1.70484e-05	TRUE	"Any process that modulates the frequency, rate or extent of signaling via a stress-activated protein kinase signaling cascade." [GOC:mah]	194	701	25	21110	0.0356633	0.128866	query_1	['GO:0031098', 'GO:0080135', 'GO:1902531']	3.88069	saur
GO:BP	GO:0032653	regulation of interleukin-10 production	1.75036e-05	TRUE	"Any process that modulates the frequency, rate, or extent of interleukin-10 production." [GOC:mah]	60	701	14	21110	0.0199715	0.233333	query_1	['GO:0001817', 'GO:0032613']	7.02663	saur
GO:BP	GO:0032613	interleukin-10 production	1.75036e-05	TRUE	"The appearance of interleukin-10 due to biosynthesis or secretion following a cellular stimulus, resulting in an increase in its intracellular or extracellular levels." [GOC:mah]	60	701	14	21110	0.0199715	0.233333	query_1	['GO:0001816']	7.02663	saur
GO:BP	GO:0002224	toll-like receptor signaling pathway	1.78767e-05	TRUE	"The series of molecular signals initiated by a ligand binding to a toll-like receptor of a target cell. Toll-like receptors directly bind pattern motifs from a variety of microbial sources to initiate an innate immune response." [GO_REF:0000022, GOC:add, ISBN:0781735149, PMID:12467241, PMID:12524386, PMID:12855817, PMID:15585605, PMID:15728447]	70	701	15	21110	0.021398	0.214286	query_1	['GO:0002221']	6.45303	saur
KEGG	KEGG:05417	Lipid and atherosclerosis	1.85168e-05	TRUE	Lipid and atherosclerosis	214	446	32	8161	0.0717489	0.149533	query_1	['KEGG:00000']	2.73618	saur
GO:BP	GO:0050920	regulation of chemotaxis	1.85815e-05	TRUE	"Any process that modulates the frequency, rate or extent of the directed movement of a motile cell or organism in response to a specific chemical concentration gradient." [GOC:ai]	224	701	27	21110	0.0385164	0.120536	query_1	['GO:0006935', 'GO:0032101', 'GO:0040012']	3.62983	saur
REAC	REAC:R-HSA-5357801	Programmed Cell Death	1.87785e-05	TRUE	Programmed Cell Death	205	545	31	10790	0.0568807	0.15122	query_1	['REAC:0000000']	2.99387	saur
GO:BP	GO:0080135	regulation of cellular response to stress	2.06816e-05	TRUE	"Any process that modulates the frequency, rate or extent of a cellular response to stress. Cellular response to stress is a change in state or activity of a cell (in terms of movement, secretion, enzyme production, gene expression, etc.) as a result of a stimulus indicating the organism is under stress. The stress is usually, but not necessarily, exogenous (e.g. temperature, humidity, ionizing r…	700	701	54	21110	0.0770328	0.0771429	query_1	['GO:0033554', 'GO:0050794', 'GO:0080134']	2.32309	saur
KEGG	KEGG:05167	Kaposi sarcoma-associated herpesvirus infection	2.15583e-05	TRUE	Kaposi sarcoma-associated herpesvirus infection	194	446	30	8161	0.0672646	0.154639	query_1	['KEGG:00000']	2.82962	saur
GO:BP	GO:0055082	intracellular chemical homeostasis	2.17183e-05	TRUE	"A homeostatic process involved in the maintenance of a steady state level of a chemical within a cell." [GOC:isa_complete, GOC:jid]	701	701	54	21110	0.0770328	0.0770328	query_1	['GO:0019725', 'GO:0048878']	2.31978	saur
GO:CC	GO:0010008	endosome membrane	2.1746e-05	TRUE	"The lipid bilayer surrounding an endosome." [GOC:mah]	544	708	43	22122	0.0607345	0.0790441	query_1	['GO:0005768', 'GO:0030659', 'GO:0098588']	2.46979	saur
KEGG	KEGG:05323	Rheumatoid arthritis	2.18825e-05	TRUE	Rheumatoid arthritis	88	446	19	8161	0.0426009	0.215909	query_1	['KEGG:00000']	3.95075	saur
HP	HP:0002716	Lymphadenopathy	2.22868e-05	TRUE	Enlargment (swelling) of a lymph node.	209	235	31	4851	0.131915	0.148325	query_1	['HP:0002733']	3.06181	saur
GO:BP	GO:0048872	homeostasis of number of cells	2.25646e-05	TRUE	"Any biological process involved in the maintenance of the steady-state number of cells within a population of cells." [GOC:isa_complete]	304	701	32	21110	0.0456491	0.105263	query_1	['GO:0048871']	3.16991	saur
GO:BP	GO:0051769	regulation of nitric-oxide synthase biosynthetic process	2.28302e-05	TRUE	"Any process that modulates the frequency, rate or extent of the chemical reactions and pathways resulting in the formation of a nitric-oxide synthase enzyme." [GOC:ai]	21	701	9	21110	0.0128388	0.428571	query_1	['GO:0010556', 'GO:0051767']	12.9061	saur
GO:BP	GO:0051767	nitric-oxide synthase biosynthetic process	2.28302e-05	TRUE	"The chemical reactions and pathways resulting in the formation of a nitric-oxide synthase, an enzyme which catalyzes the reaction L-arginine + n NADPH + n H+ + m O2 = citrulline + nitric oxide + n NADP+." [EC:1.14.13.39, GOC:ai]	21	701	9	21110	0.0128388	0.428571	query_1	['GO:0009059']	12.9061	saur
GO:BP	GO:0043086	negative regulation of catalytic activity	2.31128e-05	TRUE	"Any process that stops or reduces the activity of an enzyme." [GOC:ebc, GOC:jl, GOC:tb, GOC:vw]	644	701	51	21110	0.0727532	0.0791925	query_1	['GO:0044092', 'GO:0050790']	2.38481	saur
GO:BP	GO:0002861	regulation of inflammatory response to antigenic stimulus	2.32478e-05	TRUE	"Any process that modulates the frequency, rate, or extent of an inflammatory response to an antigenic stimulus." [GOC:add]	43	701	12	21110	0.0171184	0.27907	query_1	['GO:0002437', 'GO:0050727', 'GO:0050776']	8.40394	saur
TF	TF:M00972	Factor: IRF; motif: RAAANTGAAAN	2.36036e-05	TRUE	Factor: IRF; motif: RAAANTGAAAN	2027	719	122	20011	0.16968	0.0601875	query_1	['TF:M00000']	1.67512	saur
GO:BP	GO:0042327	positive regulation of phosphorylation	2.36308e-05	TRUE	"Any process that activates or increases the frequency, rate or extent of addition of phosphate groups to a molecule." [GOC:jl]	782	701	58	21110	0.0827389	0.0741688	query_1	['GO:0016310', 'GO:0042325', 'GO:0045937']	2.23353	saur
GO:BP	GO:0045589	regulation of regulatory T cell differentiation	2.40415e-05	TRUE	"Any process that modulates the frequency, rate or extent of differentiation of regulatory T cells." [ISBN:0781735149]	35	701	11	21110	0.0156919	0.314286	query_1	['GO:0045066', 'GO:0045580']	9.46444	saur
GO:CC	GO:0035577	azurophil granule membrane	0.00153054	TRUE	"The lipid bilayer surrounding an azurophil granule, a primary lysosomal granule found in neutrophil granulocytes that contains a wide range of hydrolytic enzymes and is released into the extracellular fluid." [GOC:bf, PMID:17152095]	57	790	11	22122	0.0139241	0.192982	query_1	['GO:0005765', 'GO:0030667', 'GO:0042582']	5.404	polyic
GO:BP	GO:0052547	regulation of peptidase activity	2.44679e-05	TRUE	"Any process that modulates the frequency, rate or extent of peptidase activity, the hydrolysis of peptide bonds within proteins." [GOC:ai]	406	701	38	21110	0.0542083	0.0935961	query_1	['GO:0030162', 'GO:0051336']	2.81856	saur
GO:BP	GO:0035710	CD4-positive, alpha-beta T cell activation	2.45988e-05	TRUE	"The change in morphology and behavior of a CD4-positive, alpha-beta T cell resulting from exposure to a mitogen, cytokine, chemokine, cellular ligand, or an antigen for which it is specific." [CL:0000624, GOC:BHF]	117	701	19	21110	0.0271041	0.162393	query_1	['GO:0046631']	4.89033	saur
GO:BP	GO:0043412	macromolecule modification	2.52795e-05	TRUE	"The covalent alteration of one or more monomeric units in a polypeptide, polynucleotide, polysaccharide, or other biological macromolecule, resulting in a change in its properties." [GOC:go_curators]	3840	701	187	21110	0.266762	0.0486979	query_1	['GO:0043170']	1.4665	saur
GO:BP	GO:0001933	negative regulation of protein phosphorylation	2.57256e-05	TRUE	"Any process that stops, prevents or reduces the rate of addition of phosphate groups to amino acids within a protein." [GOC:hjd]	322	701	33	21110	0.0470756	0.102484	query_1	['GO:0001932', 'GO:0006468', 'GO:0031400', 'GO:0042326']	3.08623	saur
GO:BP	GO:0045936	negative regulation of phosphate metabolic process	2.61551e-05	TRUE	"Any process that stops, prevents, or reduces the frequency, rate or extent of the chemical reactions and pathways involving phosphates." [GOC:go_curators]	407	701	38	21110	0.0542083	0.0933661	query_1	['GO:0006796', 'GO:0010563', 'GO:0019220']	2.81164	saur
GO:BP	GO:0050766	positive regulation of phagocytosis	2.69191e-05	TRUE	"Any process that activates or increases the frequency, rate or extent of phagocytosis." [GOC:ai]	72	701	15	21110	0.021398	0.208333	query_1	['GO:0006909', 'GO:0045807', 'GO:0050764']	6.27378	saur
REAC	REAC:R-HSA-168179	Toll Like Receptor TLR1:TLR2 Cascade	2.73507e-05	TRUE	Toll Like Receptor TLR1:TLR2 Cascade	115	545	22	10790	0.040367	0.191304	query_1	['REAC:R-HSA-181438']	3.78748	saur
REAC	REAC:R-HSA-181438	Toll Like Receptor 2 (TLR2) Cascade	2.73507e-05	TRUE	Toll Like Receptor 2 (TLR2) Cascade	115	545	22	10790	0.040367	0.191304	query_1	['REAC:R-HSA-168898']	3.78748	saur
GO:BP	GO:0010563	negative regulation of phosphorus metabolic process	2.79516e-05	TRUE	"Any process that decreases the frequency, rate or extent of the chemical reactions and pathways involving phosphorus or compounds containing phosphorus." [GOC:dph, GOC:tb]	408	701	38	21110	0.0542083	0.0931373	query_1	['GO:0006793', 'GO:0031324', 'GO:0051174']	2.80475	saur
GO:BP	GO:0002286	T cell activation involved in immune response	2.84233e-05	TRUE	"The change in morphology and behavior of a mature or immature T cell resulting from exposure to a mitogen, cytokine, chemokine, cellular ligand, or an antigen for which it is specific, leading to the initiation or perpetuation of an immune response." [GOC:add, ISBN:0781735149]	118	701	19	21110	0.0271041	0.161017	query_1	['GO:0002285', 'GO:0042110']	4.84888	saur
REAC	REAC:R-HSA-168138	Toll Like Receptor 9 (TLR9) Cascade	2.91746e-05	TRUE	Toll Like Receptor 9 (TLR9) Cascade	106	545	21	10790	0.0385321	0.198113	query_1	['REAC:R-HSA-168898']	3.92228	saur
GO:BP	GO:0071621	granulocyte chemotaxis	3.01468e-05	TRUE	"The movement of a granulocyte in response to an external stimulus." [GOC:rph]	131	701	20	21110	0.0285307	0.152672	query_1	['GO:0030595', 'GO:0097530']	4.59758	saur
GO:BP	GO:0052548	regulation of endopeptidase activity	3.23228e-05	TRUE	"Any process that modulates the frequency, rate or extent of endopeptidase activity, the endohydrolysis of peptide bonds within proteins." [GOC:ai, GOC:hjd]	325	701	33	21110	0.0470756	0.101538	query_1	['GO:0052547']	3.05774	saur
GO:BP	GO:1902106	negative regulation of leukocyte differentiation	3.38479e-05	TRUE	"Any process that stops, prevents or reduces the frequency, rate or extent of leukocyte differentiation." [GOC:add, GOC:TermGenie]	107	701	18	21110	0.0256776	0.168224	query_1	['GO:0002521', 'GO:1902105', 'GO:1903707']	5.06593	saur
GO:BP	GO:0009888	tissue development	3.39857e-05	TRUE	"The process whose specific outcome is the progression of a tissue over time, from its formation to the mature structure." [ISBN:0471245208]	2008	701	113	21110	0.161198	0.0562749	query_1	['GO:0048856']	1.69467	saur
KEGG	KEGG:05160	Hepatitis C	3.67912e-05	TRUE	Hepatitis C	157	446	26	8161	0.058296	0.165605	query_1	['KEGG:00000']	3.03028	saur
GO:BP	GO:0002700	regulation of production of molecular mediator of immune response	3.68964e-05	TRUE	"Any process that modulates the frequency, rate, or extent of the production of molecular mediator of immune response." [GOC:add]	187	701	24	21110	0.0342368	0.128342	query_1	['GO:0002440', 'GO:0002697', 'GO:0010468']	3.86491	saur
GO:BP	GO:0035455	response to interferon-alpha	3.7499e-05	TRUE	"Any process that results in a change in state or activity of a cell or an organism (in terms of movement, secretion, enzyme production, gene expression, etc.) as a result of an interferon-alpha stimulus. Interferon-alpha is a type I interferon." [GOC:sl, PMID:11356686]	22	701	9	21110	0.0128388	0.409091	query_1	['GO:0034097']	12.3194	saur
GO:BP	GO:0046632	alpha-beta T cell differentiation	3.77668e-05	TRUE	"The process in which a precursor cell type acquires the specialized features of an alpha-beta T cell. An alpha-beta T cell is a T cell that expresses an alpha-beta T cell receptor complex." [CL:0000789, GOC:ai]	120	701	19	21110	0.0271041	0.158333	query_1	['GO:0030217', 'GO:0046631']	4.76807	saur
GO:BP	GO:0002698	negative regulation of immune effector process	3.77668e-05	TRUE	"Any process that stops, prevents, or reduces the frequency, rate, or extent of an immune effector process." [GOC:add]	120	701	19	21110	0.0271041	0.158333	query_1	['GO:0002252', 'GO:0002683', 'GO:0002697']	4.76807	saur
GO:BP	GO:0045646	regulation of erythrocyte differentiation	4.10135e-05	TRUE	"Any process that modulates the frequency, rate or extent of erythrocyte differentiation." [GOC:go_curators]	45	701	12	21110	0.0171184	0.266667	query_1	['GO:0030218', 'GO:0045637']	8.03043	saur
GO:BP	GO:0002761	regulation of myeloid leukocyte differentiation	4.34322e-05	TRUE	"Any process that modulates the frequency, rate, or extent of myeloid leukocyte differentiation." [GOC:add]	121	701	19	21110	0.0271041	0.157025	query_1	['GO:0002573', 'GO:0045637', 'GO:1902105']	4.72866	saur
GO:BP	GO:0009894	regulation of catabolic process	4.46425e-05	TRUE	"Any process that modulates the frequency, rate, or extent of the chemical reactions and pathways resulting in the breakdown of substances." [GOC:go_curators]	1003	701	68	21110	0.0970043	0.0677966	query_1	['GO:0009056', 'GO:0019222']	2.04164	saur
GO:BP	GO:0001906	cell killing	4.55158e-05	TRUE	"Any process in an organism that results in the killing of its own cells or those of another organism, including in some cases the death of the other organism. Killing here refers to the induction of death in one cell by another cell, not cell-autonomous death due to internal or other environmental conditions." [GOC:add]	189	701	24	21110	0.0342368	0.126984	query_1	['GO:0009987']	3.82402	saur
GO:CC	GO:0005770	late endosome	4.6568e-05	TRUE	"A prelysosomal endocytic organelle differentiated from early endosomes by lower lumenal pH and different protein composition. Late endosomes are more spherical than early endosomes and are mostly juxtanuclear, being concentrated near the microtubule organizing center." [NIF_Subcellular:nlx_subcell_20090702, PMID:11964142, PMID:2557062]	298	708	29	22122	0.0409605	0.0973154	query_1	['GO:0005768']	3.0407	saur
GO:BP	GO:0071496	cellular response to external stimulus	4.69627e-05	TRUE	"Any process that results in a change in state or activity of a cell (in terms of movement, secretion, enzyme production, gene expression, etc.) as a result of an external stimulus." [GOC:mah]	330	701	33	21110	0.0470756	0.1	query_1	['GO:0009605']	3.01141	saur
GO:BP	GO:0002440	production of molecular mediator of immune response	4.82061e-05	TRUE	"The synthesis or release of any molecular mediator of the immune response, resulting in an increase in its intracellular or extracellular levels." [GO_REF:0000022, GOC:add, ISBN:0781735149]	219	701	26	21110	0.0370899	0.118721	query_1	['GO:0002376', 'GO:0010467']	3.57519	saur
GO:MF	GO:0043168	anion binding	4.83265e-05	TRUE	"Binding to an anion, a charged atom or group of atoms with a net negative charge." [GOC:jl]	2458	713	135	20195	0.189341	0.0549227	query_1	['GO:0043167']	1.55563	saur
GO:BP	GO:0032946	positive regulation of mononuclear cell proliferation	4.95144e-05	TRUE	"Any process that activates or increases the frequency, rate or extent of mononuclear cell proliferation." [GOC:add]	148	701	21	21110	0.0299572	0.141892	query_1	['GO:0032943', 'GO:0032944', 'GO:0070665']	4.27295	saur
GO:BP	GO:0051338	regulation of transferase activity	5.021e-05	TRUE	"Any process that modulates the frequency, rate or extent of transferase activity, the catalysis of the transfer of a group, e.g. a methyl group, glycosyl group, acyl group, phosphorus-containing, or other groups, from one compound (generally regarded as the donor) to another compound (generally regarded as the acceptor). Transferase is the systematic name for any enzyme of EC class 2." [GOC:ai]	860	701	61	21110	0.0870185	0.0709302	query_1	['GO:0050790']	2.136	saur
GO:BP	GO:0006869	lipid transport	5.10222e-05	TRUE	"The directed movement of lipids into, out of or within a cell, or between cells, by means of some agent such as a transporter or pore. Lipids are compounds soluble in an organic solvent but not, or sparingly, in an aqueous solvent." [ISBN:0198506732]	435	701	39	21110	0.0556348	0.0896552	query_1	['GO:0010876', 'GO:0071702']	2.69989	saur
GO:BP	GO:0046631	alpha-beta T cell activation	5.20708e-05	TRUE	"The change in morphology and behavior of an alpha-beta T cell resulting from exposure to a mitogen, cytokine, chemokine, cellular ligand, or an antigen for which it is specific." [GOC:add]	176	701	23	21110	0.0328103	0.130682	query_1	['GO:0042110']	3.93537	saur
GO:MF	GO:0044389	ubiquitin-like protein ligase binding	5.23764e-05	TRUE	"Binding to a ubiquitin-like protein ligase, such as ubiquitin-ligase." [GOC:jl]	315	713	32	20195	0.0448808	0.101587	query_1	['GO:0019899']	2.87736	saur
GO:BP	GO:0032940	secretion by cell	5.45621e-05	TRUE	"The controlled release of a substance by a cell." [GOC:mah]	821	701	59	21110	0.0841655	0.0718636	query_1	['GO:0046903', 'GO:0140352']	2.16411	saur
KEGG	KEGG:04620	Toll-like receptor signaling pathway	5.50083e-05	TRUE	Toll-like receptor signaling pathway	102	446	20	8161	0.044843	0.196078	query_1	['KEGG:00000']	3.58788	saur
KEGG	KEGG:04060	Cytokine-cytokine receptor interaction	5.59001e-05	TRUE	Cytokine-cytokine receptor interaction	293	446	38	8161	0.0852018	0.129693	query_1	['KEGG:00000']	2.37315	saur
GO:BP	GO:0032872	regulation of stress-activated MAPK cascade	5.59775e-05	TRUE	"Any process that modulates the frequency, rate or extent of signal transduction mediated by the stress-activated MAPK cascade." [GOC:mah]	191	701	24	21110	0.0342368	0.125654	query_1	['GO:0043408', 'GO:0051403', 'GO:0070302']	3.78397	saur
GO:BP	GO:0031324	negative regulation of cellular metabolic process	5.6111e-05	TRUE	"Any process that stops, prevents, or reduces the frequency, rate or extent of the chemical reactions and pathways by which individual cells transform chemical substances." [GOC:mah]	2194	701	120	21110	0.171184	0.0546946	query_1	['GO:0009892', 'GO:0031323', 'GO:0044237', 'GO:0048523']	1.64708	saur
GO:BP	GO:0140352	export from cell	5.78482e-05	TRUE	"The directed movement of some substance from a cell, into the extracellular region. This may occur via transport across the plasma membrane or via exocytosis." [GOC:pg]	884	701	62	21110	0.0884451	0.0701357	query_1	['GO:0006810', 'GO:0009987']	2.11208	saur
GO:BP	GO:0031329	regulation of cellular catabolic process	5.8247e-05	TRUE	"Any process that modulates the frequency, rate or extent of the chemical reactions and pathways resulting in the breakdown of substances, carried out by individual cells." [GOC:mah]	643	701	50	21110	0.0713267	0.0777605	query_1	['GO:0009894', 'GO:0031323', 'GO:0044248']	2.34169	saur
REAC	REAC:R-HSA-975138	TRAF6 mediated induction of NFkB and MAP kinases upon TLR7/8 or 9 activation	6.09378e-05	TRUE	TRAF6 mediated induction of NFkB and MAP kinases upon TLR7/8 or 9 activation	101	545	20	10790	0.0366972	0.19802	query_1	['REAC:R-HSA-975155']	3.92043	saur
GO:BP	GO:1903707	negative regulation of hemopoiesis	6.13334e-05	TRUE	"Any process that stops, prevents or reduces the frequency, rate or extent of hemopoiesis." [GO_REF:0000058, GOC:pad, GOC:PARL, GOC:TermGenie, PMID:20080761]	111	701	18	21110	0.0256776	0.162162	query_1	['GO:0002683', 'GO:0010721', 'GO:0030097', 'GO:0051241', 'GO:1903706']	4.88337	saur
GO:BP	GO:1901222	regulation of NIK/NF-kappaB signaling	6.20221e-05	TRUE	"Any process that modulates the frequency, rate or extent of NIK/NF-kappaB signaling." [GOC:TermGenie]	99	701	17	21110	0.0242511	0.171717	query_1	['GO:0038061', 'GO:1902531']	5.17111	saur
GO:BP	GO:0002687	positive regulation of leukocyte migration	6.29758e-05	TRUE	"Any process that activates or increases the frequency, rate, or extent of leukocyte migration." [GOC:add]	150	701	21	21110	0.0299572	0.14	query_1	['GO:0002684', 'GO:0002685', 'GO:0030335', 'GO:0050900']	4.21598	saur
GO:BP	GO:0019725	cellular homeostasis	6.31492e-05	TRUE	"Any process involved in the maintenance of an internal steady state at the level of the cell." [GOC:isa_complete, GOC:jl, ISBN:0395825172]	804	701	58	21110	0.0827389	0.0721393	query_1	['GO:0042592']	2.17241	saur
GO:BP	GO:0042326	negative regulation of phosphorylation	6.3277e-05	TRUE	"Any process that stops, prevents or decreases the rate of addition of phosphate groups to a molecule." [GOC:jl]	351	701	34	21110	0.0485021	0.0968661	query_1	['GO:0016310', 'GO:0042325', 'GO:0045936']	2.91704	saur
GO:BP	GO:0045066	regulatory T cell differentiation	6.33143e-05	TRUE	"The process in which a relatively unspecialized T cell acquires specialized features of a regulatory T cell. Regulatory T cells control or suppress immune responses through a variety of mechanisms and subsets include the CD4+CD25+ cell type as well as certain CD8+ cell types." [ISBN:0781735149]	38	701	11	21110	0.0156919	0.289474	query_1	['GO:0030217']	8.71725	saur
GO:BP	GO:0002285	lymphocyte activation involved in immune response	6.38998e-05	TRUE	"A change in morphology and behavior of a lymphocyte resulting from exposure to a specific antigen, mitogen, cytokine, chemokine, cellular ligand, or soluble factor, leading to the initiation or perpetuation of an immune response." [GOC:add, ISBN:0781735149]	207	701	25	21110	0.0356633	0.120773	query_1	['GO:0002366', 'GO:0046649']	3.63697	saur
GO:BP	GO:0097193	intrinsic apoptotic signaling pathway	6.40163e-05	TRUE	"The series of molecular signals in which an intracellular signal is conveyed to trigger the apoptotic death of a cell. The pathway starts with reception of an intracellular signal (e.g. DNA damage, endoplasmic reticulum stress, oxidative stress etc.), and ends when the execution phase of apoptosis is triggered. The intrinsic apoptotic signaling pathway is crucially regulated by permeabilization …	301	701	31	21110	0.0442225	0.10299	query_1	['GO:0035556', 'GO:0097190']	3.10145	saur
HPA	HPA:0471441	skin 2; fibrohistiocytic cells[‚â•Low]	6.44524e-05	TRUE	skin 2; fibrohistiocytic cells[‚â•Low]	1021	494	81	11006	0.163968	0.079334	query_1	['HPA:0470000']	1.76751	saur
GO:BP	GO:0002711	positive regulation of T cell mediated immunity	6.44846e-05	TRUE	"Any process that activates or increases the frequency, rate, or extent of T cell mediated immunity." [GOC:add]	56	701	13	21110	0.0185449	0.232143	query_1	['GO:0002456', 'GO:0002708', 'GO:0002709', 'GO:0002824']	6.99078	saur
GO:BP	GO:1901224	positive regulation of NIK/NF-kappaB signaling	6.49754e-05	TRUE	"Any process that activates or increases the frequency, rate or extent of NIK/NF-kappaB signaling." [GOC:TermGenie]	66	701	14	21110	0.0199715	0.212121	query_1	['GO:0038061', 'GO:1901222', 'GO:1902533']	6.38784	saur
GO:BP	GO:0010631	epithelial cell migration	6.91401e-05	TRUE	"The orderly movement of an epithelial cell from one site to another, often during the development of a multicellular organism." [GOC:ascb_2009, GOC:BHF, GOC:dph, GOC:tb]	302	701	31	21110	0.0442225	0.102649	query_1	['GO:0001667', 'GO:0090132']	3.09118	saur
GO:BP	GO:0060627	regulation of vesicle-mediated transport	7.02907e-05	TRUE	"Any process that modulates the rate, frequency, or extent of vesicle-mediated transport, the directed movement of substances, either within a vesicle or in the vesicle membrane, into, out of or within a cell." [GOC:dph, GOC:tb]	532	701	44	21110	0.0627675	0.0827068	query_1	['GO:0016192', 'GO:0050794', 'GO:0051049']	2.49064	saur
KEGG	KEGG:04668	TNF signaling pathway	7.27878e-05	TRUE	TNF signaling pathway	113	446	21	8161	0.0470852	0.185841	query_1	['KEGG:00000']	3.40055	saur
GO:BP	GO:0072359	circulatory system development	7.28794e-05	TRUE	"The process whose specific outcome is the progression of the circulatory system over time, from its formation to the mature structure. The circulatory system is the organ system that passes nutrients (such as amino acids and electrolytes), gases, hormones, blood cells, etc. to and from cells in the body to help fight diseases and help stabilize body temperature and pH to maintain homeostasis." […	1123	701	73	21110	0.104137	0.0650045	query_1	['GO:0048731']	1.95755	saur
WP	WP:WP75	Toll-like receptor signaling pathway	7.37049e-05	TRUE	Toll-like receptor signaling pathway	103	473	21	8133	0.0443975	0.203883	query_1	['WP:000000']	3.50568	saur
GO:BP	GO:1903038	negative regulation of leukocyte cell-cell adhesion	7.45254e-05	TRUE	"Any process that stops, prevents or reduces the frequency, rate or extent of leukocyte cell-cell adhesion." [GO_REF:0000058, GOC:BHF, GOC:rl, GOC:TermGenie, PMID:21106532]	138	701	20	21110	0.0285307	0.144928	query_1	['GO:0007159', 'GO:0022408', 'GO:1903037']	4.36437	saur
GO:BP	GO:0009628	response to abiotic stimulus	7.639e-05	TRUE	"Any process that results in a change in state or activity of a cell or an organism (in terms of movement, secretion, enzyme production, gene expression, etc.) as a result of an abiotic (not derived from living organisms) stimulus." [GOC:hb]	1146	701	74	21110	0.105563	0.0645724	query_1	['GO:0050896']	1.94454	saur
HP	HP:0010280	Stomatitis	7.64606e-05	TRUE	Stomatitis is an inflammation of the mucous membranes of any of the structures in the mouth.	65	235	16	4851	0.0680851	0.246154	query_1	['HP:0011830', 'HP:0012649']	5.08124	saur
TF	TF:M10080_1	Factor: STAT2; motif: RRGRAANNGAAACTGAAAN; match class: 1	7.80524e-05	TRUE	Factor: STAT2; motif: RRGRAANNGAAACTGAAAN; match class: 1	11	719	7	20011	0.00973574	0.636364	query_1	['TF:M10080']	17.7111	saur
WP	WP:WP4754	IL-18 signaling pathway	8.02057e-05	TRUE	IL-18 signaling pathway	273	473	38	8133	0.0803383	0.139194	query_1	['WP:000000']	2.39337	saur
GO:BP	GO:0032088	negative regulation of NF-kappaB transcription factor activity	8.11585e-05	TRUE	"Any process that stops, prevents, or reduces the frequency, rate or extent of the activity of the transcription factor NF-kappaB." [GOC:dph, GOC:rl, GOC:tb]	89	701	16	21110	0.0228245	0.179775	query_1	['GO:0043433']	5.41377	saur
GO:BP	GO:0002275	myeloid cell activation involved in immune response	8.44589e-05	TRUE	"A change in the morphology or behavior of a myeloid cell resulting from exposure to an activating factor such as a cellular or soluble ligand, leading to the initiation or perpetuation of an immune response." [GOC:add, ISBN:0781735149]	101	701	17	21110	0.0242511	0.168317	query_1	['GO:0002274', 'GO:0002366']	5.06871	saur
GO:BP	GO:0046209	nitric oxide metabolic process	8.4597e-05	TRUE	"The chemical reactions and pathways involving nitric oxide, nitrogen monoxide (NO), a colorless gas only slightly soluble in water." [GOC:ai]	78	701	15	21110	0.021398	0.192308	query_1	['GO:2001057']	5.79118	saur
GO:BP	GO:0038061	NIK/NF-kappaB signaling	8.54323e-05	TRUE	"The process in which a signal is passed on to downstream components within the cell through the NIK-dependent processing and activation of NF-KappaB. Begins with activation of the NF-KappaB-inducing kinase (NIK), which in turn phosphorylates and activates IkappaB kinase alpha (IKKalpha). IKKalpha phosphorylates the NF-Kappa B2 protein (p100) leading to p100 processing and release of an active NF…	126	701	19	21110	0.0271041	0.150794	query_1	['GO:0035556']	4.54102	saur
REAC	REAC:R-HSA-168164	Toll Like Receptor 3 (TLR3) Cascade	8.55654e-05	TRUE	Toll Like Receptor 3 (TLR3) Cascade	103	545	20	10790	0.0366972	0.194175	query_1	['REAC:R-HSA-168898']	3.8443	saur
GO:BP	GO:0032647	regulation of interferon-alpha production	8.5872e-05	TRUE	"Any process that modulates the frequency, rate, or extent of interferon-alpha production." [GOC:mah, PMID:15546383]	31	701	10	21110	0.0142653	0.322581	query_1	['GO:0032479', 'GO:0032607']	9.71423	saur
GO:BP	GO:0032607	interferon-alpha production	8.5872e-05	TRUE	"The appearance of interferon-alpha due to biosynthesis or secretion following a cellular stimulus, resulting in an increase in its intracellular or extracellular levels." [GOC:mah, PMID:15546383]	31	701	10	21110	0.0142653	0.322581	query_1	['GO:0032606']	9.71423	saur
GO:BP	GO:0090132	epithelium migration	8.69101e-05	TRUE	"The process in which the population of cells that make up an epithelium undergo directed movement." [GOC:ascb_2009, GOC:dph, GOC:tb]	305	701	31	21110	0.0442225	0.101639	query_1	['GO:0090130']	3.06078	saur
TF	TF:M00258_1	Factor: ISGF-3; motif: CAGTTTCWCTTTYCC; match class: 1	8.78249e-05	TRUE	Factor: ISGF-3; motif: CAGTTTCWCTTTYCC; match class: 1	28	719	10	20011	0.0139082	0.357143	query_1	['TF:M00258']	9.9399	saur
TF	TF:M11673	Factor: IRF-5; motif: NCGAAACCGAAACY	8.85637e-05	TRUE	Factor: IRF-5; motif: NCGAAACCGAAACY	61	719	14	20011	0.0194715	0.229508	query_1	['TF:M00000']	6.38761	saur
GO:BP	GO:0019884	antigen processing and presentation of exogenous antigen	9.06791e-05	TRUE	"The process in which an antigen-presenting cell expresses antigen (peptide or lipid) of exogenous origin on its cell surface in association with an MHC protein complex." [GOC:add, ISBN:0781735149, PMID:15771591, PMID:15928678]	48	701	12	21110	0.0171184	0.25	query_1	['GO:0019882']	7.52853	saur
GO:BP	GO:0007259	receptor signaling pathway via JAK-STAT	9.07949e-05	TRUE	"Any process in which STAT proteins (Signal Transducers and Activators of Transcription) and JAK (Janus Activated Kinase) proteins convey a signal to trigger a change in the activity or state of a cell. The receptor signaling pathway via JAK-STAT begins with activation of a receptor and proceeeds through STAT protein activation by members of the JAK family of tyrosine kinases. STAT proteins dimer…	167	701	22	21110	0.0313837	0.131737	query_1	['GO:0097696']	3.96713	saur
GO:CC	GO:0030666	endocytic vesicle membrane	9.67676e-05	TRUE	"The lipid bilayer surrounding an endocytic vesicle." [GOC:mah]	192	708	22	22122	0.0310734	0.114583	query_1	['GO:0030139', 'GO:0030659', 'GO:0098588']	3.58024	saur
GO:BP	GO:0050868	negative regulation of T cell activation	9.7392e-05	TRUE	"Any process that stops, prevents, or reduces the frequency, rate or extent of T cell activation." [GOC:ai]	127	701	19	21110	0.0271041	0.149606	query_1	['GO:0042110', 'GO:0050863', 'GO:0051250', 'GO:1903038']	4.50526	saur
GO:BP	GO:0009057	macromolecule catabolic process	9.83719e-05	TRUE	"The chemical reactions and pathways resulting in the breakdown of a macromolecule, any molecule of high relative molecular mass, the structure of which essentially comprises the multiple repetition of units derived, actually or conceptually, from molecules of low relative molecular mass." [GOC:mah]	1397	701	85	21110	0.121255	0.0608447	query_1	['GO:0043170', 'GO:1901575']	1.83228	saur
GO:BP	GO:2001057	reactive nitrogen species metabolic process	0.00010126	TRUE	"The chemical reactions and pathways involving a reactive nitrogen species." [GOC:obol]	79	701	15	21110	0.021398	0.189873	query_1	['GO:0006807']	5.71787	saur
GO:BP	GO:0045619	regulation of lymphocyte differentiation	0.000103023	TRUE	"Any process that modulates the frequency, rate or extent of lymphocyte differentiation." [GOC:go_curators]	212	701	25	21110	0.0356633	0.117925	query_1	['GO:0030098', 'GO:0051249', 'GO:1902105']	3.55119	saur
KEGG	KEGG:05171	Coronavirus disease - COVID-19	0.000108174	TRUE	Coronavirus disease - COVID-19	231	446	32	8161	0.0717489	0.138528	query_1	['KEGG:00000']	2.53482	saur
KEGG	KEGG:04622	RIG-I-like receptor signaling pathway	0.000111184	TRUE	RIG-I-like receptor signaling pathway	71	446	16	8161	0.0358744	0.225352	query_1	['KEGG:00000']	4.12354	saur
GO:BP	GO:0042098	T cell proliferation	0.000113135	TRUE	"The expansion of a T cell population by cell division. Follows T cell activation." [GOC:jl]	213	701	25	21110	0.0356633	0.117371	query_1	['GO:0042110', 'GO:0046651']	3.53452	saur
GO:CC	GO:0031904	endosome lumen	0.000113421	TRUE	"The volume enclosed by the membrane of an endosome." [GOC:mah]	39	708	10	22122	0.0141243	0.25641	query_1	['GO:0005768', 'GO:0070013']	8.01173	saur
GO:CC	GO:0030054	cell junction	0.00011409	TRUE	"A cellular component that forms a specialized region of connection between two or more cells, or between a cell and the extracellular matrix, or between two membrane-bound components of a cell, such as flagella." [GOC:aruk, GOC:bc, GOC:mah, http://www.vivo.colostate.edu/hbooks/cmb/cells/pmemb/junctions_a.html, ISBN:0198506732, PMID:26820516, PMID:28096264]	2230	708	114	22122	0.161017	0.0511211	query_1	['GO:0110165']	1.59732	saur
GO:BP	GO:0140894	endolysosomal toll-like receptor signaling pathway	0.000114491	TRUE	"The series of molecular signals initiated by a ligand binding to an endolysosomal pattern recognition receptor (PRR) of the toll-like family. PRRs bind pathogen-associated molecular pattern (PAMPs), structures conserved among microbial species." [PMID:29679565]	40	701	11	21110	0.0156919	0.275	query_1	['GO:0002753']	8.28138	saur
WP	WP:WP4891	COVID-19 adverse outcome pathway	0.000118138	TRUE	COVID-19 adverse outcome pathway	15	473	8	8133	0.0169133	0.533333	query_1	['WP:000000']	9.1704	saur
GO:BP	GO:0002292	T cell differentiation involved in immune response	0.00012085	TRUE	"The process in which an antigenically naive T cell acquires the specialized features of an effector, regulatory, or memory T cell as part of an immune response. Effector T cells include cells which provide T cell help or exhibit cytotoxicity towards other cells." [GOC:add, ISBN:0781735149]	80	701	15	21110	0.021398	0.1875	query_1	['GO:0002286', 'GO:0030217']	5.6464	saur
GO:BP	GO:0002507	tolerance induction	0.000121204	TRUE	"A process that directly activates any of the steps required for tolerance, a physiologic state in which the immune system does not react destructively against the components of an organism that harbors it or against antigens that are introduced to it." [GO_REF:0000022, GOC:jal, ISBN:0781735149]	32	701	10	21110	0.0142653	0.3125	query_1	['GO:0002376', 'GO:0002520']	9.41066	saur
GO:BP	GO:0010721	negative regulation of cell development	0.000125643	TRUE	"Any process that decreases the rate, frequency or extent of the progression of the cell over time, from its formation to the mature structure. Cell development does not include the steps involved in committing a cell to a specific fate." [GOC:BHF, GOC:dph, GOC:tb]	277	701	29	21110	0.0413695	0.104693	query_1	['GO:0045596', 'GO:0048468', 'GO:0060284']	3.15274	saur
GO:BP	GO:0070304	positive regulation of stress-activated protein kinase signaling cascade	0.000126052	TRUE	"Any process that activates or increases the frequency, rate or extent of signaling via the stress-activated protein kinase signaling cascade." [GOC:mah]	129	701	19	21110	0.0271041	0.147287	query_1	['GO:0031098', 'GO:0070302', 'GO:1902533']	4.43541	saur
HPA	HPA:0030071	appendix; lymphoid tissue[‚â•Low]	0.000126448	TRUE	appendix; lymphoid tissue[‚â•Low]	4726	494	266	11006	0.538462	0.0562844	query_1	['HPA:0030000']	1.25398	saur
REAC	REAC:R-HSA-1169410	Antiviral mechanism by IFN-stimulated genes	0.000127651	TRUE	Antiviral mechanism by IFN-stimulated genes	78	545	17	10790	0.0311927	0.217949	query_1	['REAC:R-HSA-913531']	4.31498	saur
GO:BP	GO:0033209	tumor necrosis factor-mediated signaling pathway	0.000132248	TRUE	"The series of molecular signals initiated by tumor necrosis factor binding to its receptor on the surface of a cell, and ending with the regulation of a downstream cellular process, e.g. transcription." [GOC:mah, GOC:signaling]	104	701	17	21110	0.0242511	0.163462	query_1	['GO:0019221', 'GO:0071356']	4.9225	saur
GO:BP	GO:0030316	osteoclast differentiation	0.000132248	TRUE	"The process in which a relatively unspecialized monocyte acquires the specialized features of an osteoclast. An osteoclast is a specialized phagocytic cell associated with the absorption and removal of the mineralized matrix of bone tissue." [CL:0000092, GOC:add, ISBN:0781735149, PMID:12161749]	104	701	17	21110	0.0242511	0.163462	query_1	['GO:0002573']	4.9225	saur
GO:BP	GO:0090130	tissue migration	0.000135972	TRUE	"The process in which the population of cells that make up a tissue undergo directed movement." [GOC:ascb_2009, GOC:dph, GOC:tb]	311	701	31	21110	0.0442225	0.0996785	query_1	['GO:0032501']	3.00173	saur
GO:BP	GO:0010883	regulation of lipid storage	0.000148681	TRUE	"Any process that modulates the rate, frequency or extent of lipid storage. Lipid storage is the accumulation and maintenance in cells or tissues of lipids, compounds soluble in organic solvents but insoluble or sparingly soluble in aqueous solvents. Lipid reserves can be accumulated during early developmental stages for mobilization and utilization at later stages of development." [GOC:BHF, GOC:…	50	701	12	21110	0.0171184	0.24	query_1	['GO:0019915', 'GO:0032879']	7.22739	saur
GO:BP	GO:0002762	negative regulation of myeloid leukocyte differentiation	0.000148681	TRUE	"Any process that stops, prevents, or reduces the frequency, rate, or extent of myeloid leukocyte differentiation." [GOC:add]	50	701	12	21110	0.0171184	0.24	query_1	['GO:0002573', 'GO:0002761', 'GO:0045638', 'GO:1902106']	7.22739	saur
GO:BP	GO:2001238	positive regulation of extrinsic apoptotic signaling pathway	0.000148681	TRUE	"Any process that activates or increases the frequency, rate or extent of extrinsic apoptotic signaling pathway." [GOC:mtg_apoptosis]	50	701	12	21110	0.0171184	0.24	query_1	['GO:0097191', 'GO:2001235', 'GO:2001236']	7.22739	saur
GO:BP	GO:0045638	negative regulation of myeloid cell differentiation	0.000154773	TRUE	"Any process that stops, prevents, or reduces the frequency, rate or extent of myeloid cell differentiation." [GOC:go_curators]	93	701	16	21110	0.0228245	0.172043	query_1	['GO:0030099', 'GO:0045596', 'GO:0045637']	5.18092	saur
GO:BP	GO:0019752	carboxylic acid metabolic process	0.00015774	TRUE	"The chemical reactions and pathways involving carboxylic acids, any organic acid containing one or more carboxyl (COOH) groups or anions (COO-)." [ISBN:0198506732]	951	701	64	21110	0.0912981	0.0672976	query_1	['GO:0043436']	2.02661	saur
GO:BP	GO:0048731	system development	0.000159047	TRUE	"The process whose specific outcome is the progression of an organismal system over time, from its formation to the mature structure. A system is a regularly interacting or interdependent group of organs or tissues that work together to carry out a given biological process." [GOC:dph, GOC:jid]	3987	701	189	21110	0.269615	0.0474041	query_1	['GO:0007275', 'GO:0048856']	1.42753	saur
GO:BP	GO:0045621	positive regulation of lymphocyte differentiation	0.000162282	TRUE	"Any process that activates or increases the frequency, rate or extent of lymphocyte differentiation." [GOC:go_curators]	131	701	19	21110	0.0271041	0.145038	query_1	['GO:0030098', 'GO:0045619', 'GO:0051251', 'GO:1902107']	4.3677	saur
GO:BP	GO:1990266	neutrophil migration	0.000162282	TRUE	"The movement of a neutrophil within or between different tissues and organs of the body." [PMID:1826836]	131	701	19	21110	0.0271041	0.145038	query_1	['GO:0097530']	4.3677	saur
GO:BP	GO:0043436	oxoacid metabolic process	0.000162479	TRUE	"The chemical reactions and pathways involving any oxoacid; an oxoacid is a compound which contains oxygen, at least one other element, and at least one hydrogen bound to oxygen, and which produces a conjugate base by loss of positive hydrogen ion(s) (hydrons)." [Wikipedia:Oxyacid]	973	701	65	21110	0.0927247	0.0668037	query_1	['GO:0006082']	2.01173	saur
GO:BP	GO:0002526	acute inflammatory response	0.00016262	TRUE	"Inflammation which comprises a rapid, short-lived, relatively uniform response to acute injury or antigenic challenge and is characterized by accumulations of fluid, plasma proteins, and granulocytic leukocytes. An acute inflammatory response occurs within a matter of minutes or hours, and either resolves within a few days or becomes a chronic inflammatory response." [GO_REF:0000022, GOC:add, IS…	118	701	18	21110	0.0256776	0.152542	query_1	['GO:0006954']	4.59368	saur
WP	WP:WP5218	Extrafollicular and follicular B cell activation by SARS-CoV-2	0.00016714	TRUE	Extrafollicular and follicular B cell activation by SARS-CoV-2	74	473	17	8133	0.0359408	0.22973	query_1	['WP:000000']	3.95009	saur
KEGG	KEGG:04217	Necroptosis	0.000169015	TRUE	Necroptosis	159	446	25	8161	0.0560538	0.157233	query_1	['KEGG:00000']	2.87708	saur
GO:BP	GO:0002532	production of molecular mediator involved in inflammatory response	0.000170688	TRUE	"The synthesis or release of any molecular mediator of the inflammatory response following an inflammatory stimulus, resulting in an increase in its intracellular or extracellular levels." [GOC:add, GOC:dph, GOC:tb, ISBN:0781735149]	82	701	15	21110	0.021398	0.182927	query_1	['GO:0006954', 'GO:0032501']	5.50868	saur
GO:BP	GO:0097696	receptor signaling pathway via STAT	0.000172554	TRUE	"An intracellular signal transduction process in which STAT proteins (Signal Transducers and Activators of Transcription) convey a signal to trigger a change in the activity or state of a cell. The STAT cascade begins with receptor activation followed by activation of STAT proteins by kinases. It proceeds through STA dimerization and subsequent nuclear translocation of STAT proteins, and ends wit…	173	701	22	21110	0.0313837	0.127168	query_1	['GO:0007166']	3.82954	saur
GO:BP	GO:0050671	positive regulation of lymphocyte proliferation	0.000173554	TRUE	"Any process that activates or increases the rate or extent of lymphocyte proliferation." [GOC:ai]	145	701	20	21110	0.0285307	0.137931	query_1	['GO:0032946', 'GO:0046651', 'GO:0050670', 'GO:0051251']	4.15367	saur
GO:MF	GO:0050839	cell adhesion molecule binding	0.000174474	TRUE	"Binding to a cell adhesion molecule." [GOC:ai]	562	713	45	20195	0.0631136	0.0800712	query_1	['GO:0005515']	2.26793	saur
GO:BP	GO:0071347	cellular response to interleukin-1	0.000176669	TRUE	"Any process that results in a change in state or activity of a cell (in terms of movement, secretion, enzyme production, gene expression, etc.) as a result of an interleukin-1 stimulus." [GOC:mah]	106	701	17	21110	0.0242511	0.160377	query_1	['GO:0070555', 'GO:0071345']	4.82962	saur
GO:BP	GO:0010878	cholesterol storage	0.000184879	TRUE	"The accumulation and maintenance in cells or tissues of cholesterol, cholest-5-en-3 beta-ol, the principal sterol of vertebrates and the precursor of many steroids, including bile acids and steroid hormones." [GOC:BHF, GOC:dph, GOC:tb]	19	701	8	21110	0.0114123	0.421053	query_1	['GO:0019915']	12.6796	saur
GO:BP	GO:0016485	protein processing	0.00019066	TRUE	"Any protein maturation process achieved by the cleavage of a peptide bond or bonds within a protein. Protein maturation is the process leading to the attainment of the full functional capacity of a protein." [GOC:curators, GOC:jl, GOC:jsg]	250	701	27	21110	0.0385164	0.108	query_1	['GO:0006508', 'GO:0051604']	3.25233	saur
WP	WP:WP5284	Cell interactions of the pancreatic cancer microenvironment	0.000196428	TRUE	Cell interactions of the pancreatic cancer microenvironment	26	473	10	8133	0.0211416	0.384615	query_1	['WP:000000']	6.61327	saur
GO:BP	GO:0006082	organic acid metabolic process	0.0002037	TRUE	"The chemical reactions and pathways involving organic acids, any acidic compound containing carbon in covalent linkage." [ISBN:0198506732]	979	701	65	21110	0.0927247	0.0663943	query_1	['GO:0044237', 'GO:0044281', 'GO:0071704']	1.99941	saur
GO:BP	GO:0098771	inorganic ion homeostasis	0.000204724	TRUE	"Any process involved in the maintenance of an internal steady state of inorganic ions within an organism or cell." [GOC:dos]	533	701	43	21110	0.0613409	0.0806754	query_1	['GO:0048878']	2.42947	saur
GO:BP	GO:0055085	transmembrane transport	0.000206092	TRUE	"The process in which a solute is transported across a lipid bilayer, from one side of a membrane to the other." [GOC:dph, GOC:jid]	1558	701	91	21110	0.129815	0.0584082	query_1	['GO:0006810', 'GO:0009987']	1.75891	saur
GO:BP	GO:0042267	natural killer cell mediated cytotoxicity	0.000208646	TRUE	"The directed killing of a target cell by a natural killer cell through the release of granules containing cytotoxic mediators or through the engagement of death receptors." [GOC:add, GOC:pr]	72	701	14	21110	0.0199715	0.194444	query_1	['GO:0001909', 'GO:0002228']	5.85552	saur
GO:CC	GO:0036464	cytoplasmic ribonucleoprotein granule	0.0127561	TRUE	"A ribonucleoprotein granule located in the cytoplasm." [GOC:bf, GOC:PARL, PMID:15121898]	249	683	21	22122	0.0307467	0.0843373	query_1	['GO:0005737', 'GO:0035770']	2.73164	calb
GO:CC	GO:0042470	melanosome	0.000218494	TRUE	"A tissue-specific, membrane-bounded cytoplasmic organelle within which melanin pigments are synthesized and stored. Melanosomes are synthesized in melanocyte cells." [GOC:jl, PMID:11584301]	112	708	16	22122	0.0225989	0.142857	query_1	['GO:0048770']	4.46368	saur
REAC	REAC:R-HSA-1236974	ER-Phagosome pathway	0.000223624	TRUE	ER-Phagosome pathway	90	545	18	10790	0.0330275	0.2	query_1	['REAC:R-HSA-1236975']	3.95963	saur
KEGG	KEGG:04142	Lysosome	0.000269949	TRUE	Lysosome	132	446	22	8161	0.0493274	0.166667	query_1	['KEGG:00000']	3.0497	saur
WP	WP:WP236	Adipogenesis	0.00029065	TRUE	Adipogenesis	130	473	23	8133	0.0486258	0.176923	query_1	['WP:000000']	3.0421	saur
WP	WP:WP4880	Host-pathogen interaction of human coronaviruses - interferon induction	0.000294614	TRUE	Host-pathogen interaction of human coronaviruses - interferon induction	33	473	11	8133	0.0232558	0.333333	query_1	['WP:000000']	5.7315	saur
HP	HP:0030057	Autoimmune antibody positivity	0.00029479	TRUE	The presence of an antibody in the blood circulation that is directed against the organism's own cells or tissues.	80	235	17	4851	0.0723404	0.2125	query_1	['HP:0002960']	4.38654	saur
GO:BP	GO:0002834	regulation of response to tumor cell	0.00029917	TRUE	"Any process that modulates the frequency, rate, or extent of a response to tumor cell." [GOC:add]	20	701	8	21110	0.0114123	0.4	query_1	['GO:0002347', 'GO:0002831']	12.0456	saur
KEGG	KEGG:05332	Graft-versus-host disease	0.000312922	TRUE	Graft-versus-host disease	37	446	11	8161	0.0246637	0.297297	query_1	['KEGG:00000']	5.44001	saur
GO:BP	GO:0001667	ameboidal-type cell migration	0.000316202	TRUE	"Cell migration that is accomplished by extension and retraction of a pseudopodium." [GOC:dph]	429	701	37	21110	0.0527817	0.0862471	query_1	['GO:0016477']	2.59726	saur
HP	HP:0033331	Acute phase response	0.000333042	TRUE	Presence of one or more manifestations of the acute phase response. Acute phase proteins (APP) are blood proteins primarily synthesized by hepatocytes as part of the acute phase response (APR). The APR is part of the early-defense or innate immune system, which is triggered by different stimuli including trauma, infection, stress, neoplasia, and inflammation. The APR results in a complex systemic…	163	235	25	4851	0.106383	0.153374	query_1	['HP:0001939']	3.16604	saur
GO:MF	GO:0042803	protein homodimerization activity	0.000336869	TRUE	"Binding to an identical protein to form a homodimer." [GOC:jl]	710	713	52	20195	0.0729313	0.0732394	query_1	['GO:0042802', 'GO:0046983']	2.07443	saur
GO:MF	GO:0044877	protein-containing complex binding	0.000338298	TRUE	"Binding to a macromolecular complex." [GOC:jl]	1311	713	81	20195	0.113604	0.0617849	query_1	['GO:0005488']	1.74999	saur
GO:BP	GO:0010035	response to inorganic substance	0.000339283	TRUE	"Any process that results in a change in state or activity of a cell or an organism (in terms of movement, secretion, enzyme production, gene expression, etc.) as a result of an inorganic substance stimulus." [GOC:sm]	562	701	44	21110	0.0627675	0.0782918	query_1	['GO:0042221']	2.35769	saur
HPA	HPA:0300413	lung; macrophages[High]	0.000346915	TRUE	lung; macrophages[High]	1367	494	98	11006	0.198381	0.0716898	query_1	['HPA:0300412']	1.5972	saur
HP	HP:0011830	Abnormal oral mucosa morphology	0.000356554	TRUE	Abnormality of the oral mucosa.	339	235	39	4851	0.165957	0.115044	query_1	['HP:0000163']	2.37481	saur
GO:BP	GO:0002228	natural killer cell mediated immunity	0.000357065	TRUE	"The promotion of an immune response by natural killer cells through direct recognition of target cells or through the release of cytokines." [GO_REF:0000022, GOC:add, ISBN:0781735149]	75	701	14	21110	0.0199715	0.186667	query_1	['GO:0002449', 'GO:0045087']	5.6213	saur
HPA	HPA:0600442	tonsil; non-germinal center cells[‚â•Medium]	0.000364883	TRUE	tonsil; non-germinal center cells[‚â•Medium]	4190	494	239	11006	0.483806	0.0570406	query_1	['HPA:0600441']	1.27083	saur
HP	HP:0011873	Abnormal platelet count	0.000376939	TRUE	Abnormal number of platelets per volume of blood. In a healthy adult, a normal platelet count is between 150,000 and 450,000 per microliter of blood.	395	235	43	4851	0.182979	0.108861	query_1	['HP:0011875']	2.24716	saur
KEGG	KEGG:04630	JAK-STAT signaling pathway	0.000379092	TRUE	JAK-STAT signaling pathway	166	446	25	8161	0.0560538	0.150602	query_1	['KEGG:00000']	2.75575	saur
GO:BP	GO:1990868	response to chemokine	0.000381861	TRUE	"Any process that results in a change in state or activity of a cell or an organism (in terms of movement, secretion, enzyme production, gene expression, etc.) as a result of a chemokine stimulus." [PMID:11113082]	99	701	16	21110	0.0228245	0.161616	query_1	['GO:0034097']	4.86693	saur
GO:BP	GO:1990869	cellular response to chemokine	0.000381861	TRUE	"Any process that results in a change in state or activity of a cell (in terms of movement, secretion, enzyme production, gene expression, etc.) as a result of a chemokine stimulus." [PMID:11113082]	99	701	16	21110	0.0228245	0.161616	query_1	['GO:0071345', 'GO:1990868']	4.86693	saur
GO:BP	GO:0032370	positive regulation of lipid transport	0.000386515	TRUE	"Any process that activates or increases the frequency, rate or extent of the directed movement of lipids into, out of or within a cell, or between cells, by means of some agent such as a transporter or pore." [GOC:mah]	87	701	15	21110	0.021398	0.172414	query_1	['GO:0006869', 'GO:0032368', 'GO:0051050', 'GO:1905954']	5.19209	saur
WP	WP:WP254	Apoptosis	0.000408081	TRUE	Apoptosis	87	473	18	8133	0.038055	0.206897	query_1	['WP:000000']	3.55748	saur
GO:BP	GO:0009891	positive regulation of biosynthetic process	0.000417581	TRUE	"Any process that activates or increases the frequency, rate or extent of the chemical reactions and pathways resulting in the formation of substances." [GOC:go_curators]	2081	701	112	21110	0.159772	0.0538203	query_1	['GO:0009058', 'GO:0009889', 'GO:0009893']	1.62075	saur
TF	TF:M00208	Factor: NF-kappaB; motif: NGGGACTTTCCA	0.00041894	TRUE	Factor: NF-kappaB; motif: NGGGACTTTCCA	3808	719	193	20011	0.268428	0.0506828	query_1	['TF:M00000']	1.41059	saur
GO:BP	GO:0070482	response to oxygen levels	0.000421974	TRUE	"Any process that results in a change in state or activity of a cell or an organism (in terms of movement, secretion, enzyme production, gene expression, etc.) as a result of a stimulus reflecting the presence, absence, or concentration of oxygen." [GOC:BHF, GOC:mah]	327	701	31	21110	0.0442225	0.0948012	query_1	['GO:0009628']	2.85486	saur
GO:BP	GO:0042129	regulation of T cell proliferation	0.000427567	TRUE	"Any process that modulates the frequency, rate or extent of T cell proliferation." [GOC:jl]	182	701	22	21110	0.0313837	0.120879	query_1	['GO:0042098', 'GO:0050670', 'GO:0050863']	3.64017	saur
TF	TF:M09964	Factor: JunD; motif: NRTGAGTCAYN	0.000434603	TRUE	Factor: JunD; motif: NRTGAGTCAYN	5107	719	245	20011	0.340751	0.0479734	query_1	['TF:M00000']	1.33518	saur
GO:BP	GO:0090025	regulation of monocyte chemotaxis	0.000435362	TRUE	"Any process that modulates the frequency, rate, or extent of monocyte chemotaxis." [GOC:dph, GOC:tb]	28	701	9	21110	0.0128388	0.321429	query_1	['GO:0002548', 'GO:0002688', 'GO:0071675']	9.67954	saur
REAC	REAC:R-HSA-982772	Growth hormone receptor signaling	0.000442048	TRUE	Growth hormone receptor signaling	23	545	9	10790	0.0165138	0.391304	query_1	['REAC:R-HSA-1280215']	7.74711	saur
GO:BP	GO:0046634	regulation of alpha-beta T cell activation	0.000461081	TRUE	"Any process that modulates the frequency, rate or extent of alpha-beta T cell activation." [GOC:ai]	113	701	17	21110	0.0242511	0.150442	query_1	['GO:0046631', 'GO:0050863']	4.53044	saur
HP	HP:0001873	Thrombocytopenia	0.000468387	TRUE	A reduction in the number of circulating thrombocytes.	370	235	41	4851	0.174468	0.110811	query_1	['HP:0011873']	2.28742	saur
HP	HP:0002960	Autoimmunity	0.000472792	TRUE	The occurrence of an immune reaction against the organism's own cells or tissues.	201	235	28	4851	0.119149	0.139303	query_1	['HP:0010978']	2.87558	saur
GO:BP	GO:0032787	monocarboxylic acid metabolic process	0.000480037	TRUE	"The chemical reactions and pathways involving monocarboxylic acids, any organic acid containing one carboxyl (COOH) group or anion (COO-)." [GOC:vk]	628	701	47	21110	0.0670471	0.0748408	query_1	['GO:0019752']	2.25376	saur
GO:BP	GO:0032874	positive regulation of stress-activated MAPK cascade	0.000511576	TRUE	"Any process that activates or increases the frequency, rate or extent of signal transduction mediated by the stress-activated MAPK cascade." [GOC:mah]	127	701	18	21110	0.0256776	0.141732	query_1	['GO:0032872', 'GO:0043410', 'GO:0051403', 'GO:0070304']	4.26814	saur
GO:BP	GO:0071900	regulation of protein serine/threonine kinase activity	0.000514618	TRUE	"Any process that modulates the rate, frequency, or extent of protein serine/threonine kinase activity." [GOC:mah]	365	701	33	21110	0.0470756	0.090411	query_1	['GO:0045859']	2.72265	saur
KEGG	KEGG:05321	Inflammatory bowel disease	0.000520258	TRUE	Inflammatory bowel disease	62	446	14	8161	0.0313901	0.225806	query_1	['KEGG:00000']	4.13185	saur
GO:BP	GO:1903829	positive regulation of protein localization	0.000524106	TRUE	"Any process that activates or increases the frequency, rate or extent of a protein localization." [GO_REF:0000058, GOC:TermGenie, GOC:vw]	475	701	39	21110	0.0556348	0.0821053	query_1	['GO:0008104', 'GO:0032880', 'GO:0048522']	2.47253	saur
GO:BP	GO:0045807	positive regulation of endocytosis	0.000529737	TRUE	"Any process that activates or increases the frequency, rate or extent of endocytosis." [GOC:go_curators]	155	701	20	21110	0.0285307	0.129032	query_1	['GO:0006897', 'GO:0030100', 'GO:0051050', 'GO:0051130']	3.88569	saur
GO:BP	GO:0097028	dendritic cell differentiation	0.000551019	TRUE	"The process in which a precursor cell type acquires the specialized features of a dendritic cell. A dendritic cell is a leukocyte of dendritic lineage specialized in the uptake, processing, and transport of antigens to lymph nodes for the purpose of stimulating an immune response via T cell activation." [CL:0000451, GOC:pr]	46	701	11	21110	0.0156919	0.23913	query_1	['GO:1903131']	7.2012	saur
GO:BP	GO:0002504	antigen processing and presentation of peptide or polysaccharide antigen via MHC class II	0.000563113	TRUE	"The process in which an antigen-presenting cell expresses antigen (peptide or polysaccharide) on its cell surface in association with an MHC class II protein complex." [GOC:add, ISBN:0781735149, PMID:15531770, PMID:15771591, PMID:16153240]	37	701	10	21110	0.0142653	0.27027	query_1	['GO:0019882']	8.13895	saur
HP	HP:0011875	Abnormal platelet morphology	0.000579833	TRUE	An anomaly in platelet form, ultrastructure, or intracellular organelles.	401	235	43	4851	0.182979	0.107232	query_1	['HP:0001872']	2.21354	saur
GO:BP	GO:0050878	regulation of body fluid levels	0.000583769	TRUE	"Any process that modulates the levels of body fluids." [GOC:ai, GOC:dph, GOC:tb]	367	701	33	21110	0.0470756	0.0899183	query_1	['GO:0065008']	2.70781	saur
REAC	REAC:R-HSA-445989	TAK1-dependent IKK and NF-kappa-B activation	0.000595574	TRUE	TAK1-dependent IKK and NF-kappa-B activation	44	545	12	10790	0.0220183	0.272727	query_1	['REAC:R-HSA-166058', 'REAC:R-HSA-168164', 'REAC:R-HSA-9020702', 'REAC:R-HSA-937061', 'REAC:R-HSA-975138', 'REAC:R-HSA-975871']	5.3995	saur
HP	HP:0001872	Abnormality of thrombocytes	0.000597057	TRUE	An abnormality of platelets.	430	235	45	4851	0.191489	0.104651	query_1	['HP:0001871']	2.16027	saur
GO:BP	GO:0002474	antigen processing and presentation of peptide antigen via MHC class I	0.000612741	TRUE	"The process in which an antigen-presenting cell expresses a peptide antigen on its cell surface in association with an MHC class I protein complex. Class I here refers to classical class I molecules." [GOC:add, ISBN:0781735149, PMID:15224092, PMID:15771591]	29	701	9	21110	0.0128388	0.310345	query_1	['GO:0048002']	9.34576	saur
GO:BP	GO:0019637	organophosphate metabolic process	0.00064377	TRUE	"The chemical reactions and pathways involving organophosphates, any phosphate-containing organic compound." [ISBN:0198506732]	989	701	64	21110	0.0912981	0.0647118	query_1	['GO:0006793', 'GO:0071704']	1.94874	saur
GO:BP	GO:0002262	myeloid cell homeostasis	0.000684331	TRUE	"The process of regulating the proliferation and elimination of myeloid cells such that the total number of myeloid cells within a whole or part of an organism is stable over time in the absence of an outside stimulus." [CL:0000763, GOC:add]	172	701	21	21110	0.0299572	0.122093	query_1	['GO:0002376', 'GO:0048872']	3.67672	saur
GO:BP	GO:0070997	neuron death	0.000703887	TRUE	"The process of cell death in a neuron." [GOC:BHF, GOC:mah]	370	701	33	21110	0.0470756	0.0891892	query_1	['GO:0008219']	2.68585	saur
GO:BP	GO:0050817	coagulation	0.000706456	TRUE	"The process in which a fluid solution, or part of it, changes into a solid or semisolid mass." [ISBN:0198506732]	234	701	25	21110	0.0356633	0.106838	query_1	['GO:0032501']	3.21732	saur
GO:BP	GO:1901576	organic substance biosynthetic process	0.000707111	TRUE	"The chemical reactions and pathways resulting in the formation of an organic substance, any molecular entity containing carbon." [GOC:pr, GOC:TermGenie]	5894	701	256	21110	0.365193	0.043434	query_1	['GO:0009058', 'GO:0071704']	1.30798	saur
GO:BP	GO:0036473	cell death in response to oxidative stress	0.000712022	TRUE	"Any biological process that results in permanent cessation of all vital functions of a cell upon exposure to an oxidative stress stimulus." [GOC:bf, GOC:PARL]	91	701	15	21110	0.021398	0.164835	query_1	['GO:0008219', 'GO:0034599']	4.96387	saur
KEGG	KEGG:04940	Type I diabetes mellitus	0.000728751	TRUE	Type I diabetes mellitus	40	446	11	8161	0.0246637	0.275	query_1	['KEGG:00000']	5.03201	saur
HPA	HPA:0471443	skin 2; fibrohistiocytic cells[High]	0.000731661	TRUE	skin 2; fibrohistiocytic cells[High]	467	494	44	11006	0.0890688	0.0942184	query_1	['HPA:0471442']	2.09913	saur
GO:BP	GO:2001235	positive regulation of apoptotic signaling pathway	0.000731807	TRUE	"Any process that activates or increases the frequency, rate or extent of apoptotic signaling pathway." [GOC:mtg_apoptosis]	130	701	18	21110	0.0256776	0.138462	query_1	['GO:0009967', 'GO:0043065', 'GO:0097190', 'GO:2001233']	4.16965	saur
TF	TF:M00054	Factor: NF-kappaB; motif: GGGAMTTYCC	0.000735583	TRUE	Factor: NF-kappaB; motif: GGGAMTTYCC	2476	719	136	20011	0.189152	0.0549273	query_1	['TF:M00000']	1.52872	saur
GO:BP	GO:0045730	respiratory burst	0.000741613	TRUE	"A phase of elevated metabolic activity, during which oxygen consumption increases; this leads to the production, by an NADH dependent system, of hydrogen peroxide (H2O2), superoxide anions and hydroxyl radicals." [ISBN:0198506732]	38	701	10	21110	0.0142653	0.263158	query_1	['GO:0008152']	7.92477	saur
GO:BP	GO:0050730	regulation of peptidyl-tyrosine phosphorylation	0.000754383	TRUE	"Any process that modulates the frequency, rate or extent of the phosphorylation of peptidyl-tyrosine." [GOC:ai]	251	701	26	21110	0.0370899	0.103586	query_1	['GO:0001932', 'GO:0018108']	3.11939	saur
GO:MF	GO:1901265	nucleoside phosphate binding	0.000774498	TRUE	"Binding to nucleoside phosphate." [GOC:TermGenie]	2179	713	118	20195	0.165498	0.0541533	query_1	['GO:0097159', 'GO:1901363']	1.53384	saur
GO:BP	GO:0018108	peptidyl-tyrosine phosphorylation	0.000796349	TRUE	"The phosphorylation of peptidyl-tyrosine to form peptidyl-O4'-phospho-L-tyrosine." [RESID:AA0039]	372	701	33	21110	0.0470756	0.0887097	query_1	['GO:0006468', 'GO:0018212']	2.67141	saur
GO:BP	GO:0007584	response to nutrient	0.000805472	TRUE	"Any process that results in a change in state or activity of a cell or an organism (in terms of movement, secretion, enzyme production, gene expression, etc.) as a result of a nutrient stimulus." [GOC:go_curators]	159	701	20	21110	0.0285307	0.125786	query_1	['GO:0031667', 'GO:0042221']	3.78794	saur
GO:BP	GO:0003158	endothelium development	0.000822528	TRUE	"The process whose specific outcome is the progression of an endothelium over time, from its formation to the mature structure. Endothelium refers to the layer of cells lining blood vessels, lymphatics, the heart, and serous cavities, and is derived from bone marrow or mesoderm. Corneal endothelium is a special case, derived from neural crest cells." [GOC:mtg_heart]	131	701	18	21110	0.0256776	0.137405	query_1	['GO:0060429']	4.13782	saur
GO:BP	GO:0042063	gliogenesis	0.000845774	TRUE	"The process that results in the generation of glial cells. This includes the production of glial progenitors and their differentiation into mature glia." [GOC:dgh, GOC:jid]	320	701	30	21110	0.042796	0.09375	query_1	['GO:0022008']	2.8232	saur
GO:BP	GO:0002825	regulation of T-helper 1 type immune response	0.000849652	TRUE	"Any process that modulates the frequency, rate, or extent of a T-helper 1 type immune response." [GOC:add]	30	701	9	21110	0.0128388	0.3	query_1	['GO:0002822', 'GO:0042088']	9.03424	saur
GO:CC	GO:0036464	cytoplasmic ribonucleoprotein granule	0.00718625	TRUE	"A ribonucleoprotein granule located in the cytoplasm." [GOC:bf, GOC:PARL, PMID:15121898]	249	708	22	22122	0.0310734	0.0883534	query_1	['GO:0005737', 'GO:0035770']	2.76067	saur
GO:CC	GO:0005766	primary lysosome	0.00088648	TRUE	"A lysosome before it has fused with a vesicle or vacuole." [GOC:jl, ISBN:0815316194]	154	708	18	22122	0.0254237	0.116883	query_1	['GO:0005764']	3.6521	saur
GO:MF	GO:0001730	2'-5'-oligoadenylate synthetase activity	0.00089603	TRUE	"Catalysis of the reaction: ATP = pppA(2'p5'A)n oligomers. This reaction requires the binding of double-stranded RNA." [ISBN:0198506732]	4	713	4	20195	0.0056101	1	query_1	['GO:0070566']	28.324	saur
GO:BP	GO:0018212	peptidyl-tyrosine modification	0.00090002	TRUE	"The modification of peptidyl-tyrosine." [GOC:go_curators]	374	701	33	21110	0.0470756	0.0882353	query_1	['GO:0018193']	2.65713	saur
GO:BP	GO:0070431	nucleotide-binding oligomerization domain containing 2 signaling pathway	0.000906242	TRUE	"The series of molecular signals initiated by the binding of a ligand (such as a bacterial peptidoglycan) to a cytoplasmic nucleotide-binding oligomerization domain containing 2 (NOD2) protein receptor, and ending with regulation of a downstream cellular process." [GOC:add, PMID:17944960, PMID:18585455]	16	701	7	21110	0.00998573	0.4375	query_1	['GO:0070423']	13.1749	saur
GO:BP	GO:0097398	cellular response to interleukin-17	0.000906242	TRUE	"Any process that results in a change in state or activity of a cell (in terms of movement, secretion, enzyme production, gene expression, etc.) as a result of an interleukin-17 stimulus." [GOC:pr]	16	701	7	21110	0.00998573	0.4375	query_1	['GO:0071345', 'GO:0097396']	13.1749	saur
HP	HP:0011111	Abnormality of immune serum protein physiology	0.000907618	TRUE	An abnormality of the concentration or function of circulating immune proteins.	43	235	12	4851	0.0510638	0.27907	query_1	['HP:0010978']	5.76071	saur
GO:BP	GO:0009058	biosynthetic process	0.000944184	TRUE	"The chemical reactions and pathways resulting in the formation of substances; typically the energy-requiring part of metabolism in which simpler substances are transformed into more complex ones." [GOC:curators, ISBN:0198547684]	5969	701	258	21110	0.368046	0.0432233	query_1	['GO:0008152']	1.30163	saur
GO:BP	GO:0030593	neutrophil chemotaxis	0.00100387	TRUE	"The directed movement of a neutrophil cell, the most numerous polymorphonuclear leukocyte found in the blood, in response to an external stimulus, usually an infection or wounding." [GOC:jl, ISBN:0198506732]	106	701	16	21110	0.0228245	0.150943	query_1	['GO:0071621', 'GO:1990266']	4.54553	saur
GO:BP	GO:0002418	immune response to tumor cell	0.00106586	TRUE	"An immune system process that functions in the response of an organism to a tumor cell." [GOC:add, ISBN:0781735149, PMID:16730260]	23	701	8	21110	0.0114123	0.347826	query_1	['GO:0002347', 'GO:0006955']	10.4745	saur
HPA	HPA:0471442	skin 2; fibrohistiocytic cells[‚â•Medium]	0.00107146	TRUE	skin 2; fibrohistiocytic cells[‚â•Medium]	833	494	66	11006	0.133603	0.0792317	query_1	['HPA:0471441']	1.76523	saur
GO:BP	GO:0032870	cellular response to hormone stimulus	0.00108952	TRUE	"Any process that results in a change in state or activity of a cell (in terms of movement, secretion, enzyme production, gene expression, etc.) as a result of a hormone stimulus." [GOC:mah]	606	701	45	21110	0.064194	0.0742574	query_1	['GO:0009725', 'GO:0071310', 'GO:0071495']	2.2362	saur
GO:BP	GO:0010952	positive regulation of peptidase activity	0.00111014	TRUE	"Any process that increases the frequency, rate or extent of peptidase activity, the hydrolysis of peptide bonds within proteins." [GOC:dph, GOC:tb]	177	701	21	21110	0.0299572	0.118644	query_1	['GO:0045862', 'GO:0051345', 'GO:0052547']	3.57286	saur
GO:BP	GO:0010720	positive regulation of cell development	0.00113763	TRUE	"Any process that increases the rate, frequency or extent of the progression of the cell over time, from its formation to the mature structure. Cell development does not include the steps involved in committing a cell to a specific fate." [GOC:BHF, GOC:dph, GOC:tb]	433	701	36	21110	0.0513552	0.0831409	query_1	['GO:0045597', 'GO:0048468', 'GO:0060284']	2.50371	saur
GO:BP	GO:0045648	positive regulation of erythrocyte differentiation	0.00116211	TRUE	"Any process that activates or increases the frequency, rate or extent of erythrocyte differentiation." [GOC:go_curators]	31	701	9	21110	0.0128388	0.290323	query_1	['GO:0030218', 'GO:0045639', 'GO:0045646']	8.74281	saur
GO:BP	GO:1903203	regulation of oxidative stress-induced neuron death	0.00116211	TRUE	"Any process that modulates the frequency, rate or extent of oxidative stress-induced neuron death." [GO_REF:0000058, GOC:bf, GOC:PARL, GOC:TermGenie]	31	701	9	21110	0.0128388	0.290323	query_1	['GO:0036475', 'GO:1901214', 'GO:1903201']	8.74281	saur
GO:MF	GO:0098772	molecular function regulator activity	0.00117426	TRUE	"A molecular function regulator regulates the activity of its target via non-covalent binding that does not result in covalent modification to the target. Examples of molecular function regulators include regulatory subunits of multimeric enzymes and channels. Mechanisms of regulation include allosteric changes in the target and competitive inhibition." [GOC:dos, GOC:pt]	2057	713	112	20195	0.157083	0.0544482	query_1	['GO:0003674']	1.54219	saur
GO:BP	GO:0002294	CD4-positive, alpha-beta T cell differentiation involved in immune response	0.00125388	TRUE	"The process in which an antigenically naive CD4-positive, alpha-beta T cell acquires the specialized features of an effector, regulatory, or memory T cell as part of an immune response. Effector T cells include cells which provide T cell help or exhibit cytotoxicity towards other cells." [GOC:add, ISBN:0781735149]	71	701	13	21110	0.0185449	0.183099	query_1	['GO:0002293', 'GO:0043367']	5.51385	saur
GO:MF	GO:0005126	cytokine receptor binding	0.00126013	TRUE	"Binding to a cytokine receptor." [GOC:mah, GOC:vw]	278	713	27	20195	0.0378682	0.0971223	query_1	['GO:0005102']	2.75089	saur
TF	TF:M11679_1	Factor: IRF-7; motif: NCGAAANCGAAANYN; match class: 1	0.00126774	TRUE	Factor: IRF-7; motif: NCGAAANCGAAANYN; match class: 1	28	719	9	20011	0.0125174	0.321429	query_1	['TF:M11679']	8.94591	saur
GO:BP	GO:0010634	positive regulation of epithelial cell migration	0.00127492	TRUE	"Any process that activates or increases the frequency, rate or extent of epithelial cell migration." [GOC:BHF, GOC:dph, GOC:tb]	149	701	19	21110	0.0271041	0.127517	query_1	['GO:0010631', 'GO:0010632', 'GO:0030335']	3.84006	saur
TF	TF:M09957_1	Factor: IRF-2; motif: NAAANNGAAAGTGAAASTRN; match class: 1	0.00128189	TRUE	Factor: IRF-2; motif: NAAANNGAAAGTGAAASTRN; match class: 1	21	719	8	20011	0.0111266	0.380952	query_1	['TF:M09957']	10.6026	saur
GO:MF	GO:0000166	nucleotide binding	0.00128545	TRUE	"Binding to a nucleotide, any compound consisting of a nucleoside that is esterified with (ortho)phosphate or an oligophosphate at any hydroxyl group on the ribose or deoxyribose." [GOC:mah, ISBN:0198547684]	2178	713	117	20195	0.164095	0.053719	query_1	['GO:0036094', 'GO:1901265']	1.52154	saur
GO:MF	GO:0004896	cytokine receptor activity	0.00129428	TRUE	"Combining with a cytokine and transmitting the signal from one side of the membrane to the other to initiate a change in cell activity." [GOC:add, GOC:mah]	100	713	15	20195	0.0210379	0.15	query_1	['GO:0004888', 'GO:0140375']	4.2486	saur
REAC	REAC:R-HSA-109581	Apoptosis	0.00129496	TRUE	Apoptosis	176	545	25	10790	0.0458716	0.142045	query_1	['REAC:R-HSA-5357801']	2.81224	saur
GO:BP	GO:0001910	regulation of leukocyte mediated cytotoxicity	0.00131824	TRUE	"Any process that modulates the frequency, rate, or extent of leukocyte mediated cytotoxicity." [GOC:add, ISBN:0781735149, PMID:11911826]	83	701	14	21110	0.0199715	0.168675	query_1	['GO:0001909', 'GO:0002703', 'GO:0031341']	5.07949	saur
GO:MF	GO:0036094	small molecule binding	0.00134374	TRUE	"Binding to a small molecule, any low molecular weight, monomeric, non-encoded molecule." [GOC:curators, GOC:pde, GOC:pm]	2584	713	134	20195	0.187938	0.0518576	query_1	['GO:0005488']	1.46881	saur
GO:BP	GO:0032715	negative regulation of interleukin-6 production	0.00136715	TRUE	"Any process that stops, prevents, or reduces the frequency, rate, or extent of interleukin-6 production." [GOC:mah]	50	701	11	21110	0.0156919	0.22	query_1	['GO:0001818', 'GO:0032635', 'GO:0032675']	6.62511	saur
REAC	REAC:R-HSA-168928	DDX58/IFIH1-mediated induction of interferon-alpha/beta	0.00137718	TRUE	DDX58/IFIH1-mediated induction of interferon-alpha/beta	82	545	16	10790	0.0293578	0.195122	query_1	['REAC:R-HSA-168249']	3.86306	saur
KEGG	KEGG:05133	Pertussis	0.00138695	TRUE	Pertussis	76	446	15	8161	0.0336323	0.197368	query_1	['KEGG:00000']	3.61149	saur
GO:MF	GO:0031625	ubiquitin protein ligase binding	0.00147037	TRUE	"Binding to a ubiquitin protein ligase enzyme, any of the E3 proteins." [GOC:vp]	297	713	28	20195	0.0392707	0.0942761	query_1	['GO:0044389']	2.67027	saur
GO:BP	GO:0006809	nitric oxide biosynthetic process	0.00148418	TRUE	"The chemical reactions and pathways resulting in the formation of nitric oxide, nitrogen monoxide (NO), a colorless gas only slightly soluble in water." [GOC:ai]	72	701	13	21110	0.0185449	0.180556	query_1	['GO:0044271', 'GO:0046209']	5.43727	saur
GO:BP	GO:0002293	alpha-beta T cell differentiation involved in immune response	0.00148418	TRUE	"The process in which an antigenically naive alpha-beta T cell acquires the specialized features of an effector, regulatory, or memory T cell during an immune response. Effector T cells include cells which provide T cell help or exhibit cytotoxicity towards other cells." [GOC:add, ISBN:0781735149]	72	701	13	21110	0.0185449	0.180556	query_1	['GO:0002287', 'GO:0002292', 'GO:0046632']	5.43727	saur
GO:BP	GO:0002287	alpha-beta T cell activation involved in immune response	0.00148418	TRUE	"The change in morphology and behavior of an alpha-beta T cell resulting from exposure to a mitogen, cytokine, chemokine, cellular ligand, or an antigen for which it is specific, leading to the initiation or perpetuation of an immune response." [GOC:add, ISBN:0781735149]	72	701	13	21110	0.0185449	0.180556	query_1	['GO:0002286', 'GO:0046631']	5.43727	saur
GO:CC	GO:0042175	nuclear outer membrane-endoplasmic reticulum membrane network	0.00149203	TRUE	"The continuous network of membranes encompassing the nuclear outer membrane and the endoplasmic reticulum membrane." [GOC:bf, GOC:jl, GOC:mah, GOC:mcc, GOC:pr, GOC:vw]	1203	708	68	22122	0.0960452	0.0565254	query_1	['GO:0012505', 'GO:0016020']	1.76618	saur
GO:BP	GO:0034134	toll-like receptor 2 signaling pathway	0.00149645	TRUE	"The series of molecular signals initiated by a ligand binding to toll-like receptor 2." [GOC:add, PMID:16551253, PMID:17328678]	17	701	7	21110	0.00998573	0.411765	query_1	['GO:0140895']	12.3999	saur
GO:BP	GO:0097396	response to interleukin-17	0.00149645	TRUE	"Any process that results in a change in state or activity of a cell or an organism (in terms of movement, secretion, enzyme production, gene expression, etc.) as a result of an interleukin-17 stimulus." [GOC:pr]	17	701	7	21110	0.00998573	0.411765	query_1	['GO:0034097']	12.3999	saur
GO:BP	GO:1905517	macrophage migration	0.00152715	TRUE	"The orderly movement of a macrophage from one site to another." [GO_REF:0000091, GOC:TermGenie, PMID:25749876]	61	701	12	21110	0.0171184	0.196721	query_1	['GO:0097529']	5.92409	saur
GO:BP	GO:0034143	regulation of toll-like receptor 4 signaling pathway	0.00155237	TRUE	"Any process that modulates the frequency, rate, or extent of toll-like receptor 4 signaling pathway." [GOC:add, PMID:16551253, PMID:17328678]	24	701	8	21110	0.0114123	0.333333	query_1	['GO:0034142', 'GO:0062207']	10.038	saur
GO:BP	GO:0045591	positive regulation of regulatory T cell differentiation	0.00155237	TRUE	"Any process that activates or increases the frequency, rate or extent of differentiation of regulatory T cells." [ISBN:0781735149]	24	701	8	21110	0.0114123	0.333333	query_1	['GO:0045066', 'GO:0045582', 'GO:0045589']	10.038	saur
GO:MF	GO:0001618	virus receptor activity	0.00158028	TRUE	"Combining with a virus component and mediating entry of the virus into the cell." [GOC:bf, GOC:dph, PMID:7621403, UniProtKB-KW:KW-1183]	77	713	13	20195	0.0182328	0.168831	query_1	['GO:0140272']	4.78197	saur
GO:BP	GO:0060338	regulation of type I interferon-mediated signaling pathway	0.00160728	TRUE	"Any process that modulates the rate, frequency or extent of a type I interferon-mediated signaling pathway." [GOC:dph]	41	701	10	21110	0.0142653	0.243902	query_1	['GO:0001959', 'GO:0045088', 'GO:0060337']	7.34491	saur
GO:BP	GO:0032733	positive regulation of interleukin-10 production	0.00160728	TRUE	"Any process that activates or increases the frequency, rate, or extent of interleukin-10 production." [GOC:mah]	41	701	10	21110	0.0142653	0.243902	query_1	['GO:0001819', 'GO:0032613', 'GO:0032653']	7.34491	saur
GO:BP	GO:0014002	astrocyte development	0.00160728	TRUE	"The process aimed at the progression of an astrocyte over time, from initial commitment of the cell to a specific fate, to the fully functional differentiated cell. An astrocyte is the most abundant type of glial cell. Astrocytes provide support for neurons and regulate the environment in which they function." [GOC:dgh, GOC:ef]	41	701	10	21110	0.0142653	0.243902	query_1	['GO:0021782', 'GO:0048708']	7.34491	saur
REAC	REAC:R-HSA-983169	Class I MHC mediated antigen processing & presentation	0.00166286	TRUE	Class I MHC mediated antigen processing & presentation	380	545	41	10790	0.0752294	0.107895	query_1	['REAC:R-HSA-1280218']	2.13612	saur
GO:BP	GO:1902532	negative regulation of intracellular signal transduction	0.00170685	TRUE	"Any process that stops, prevents or reduces the frequency, rate or extent of intracellular signal transduction." [GOC:dph, GOC:signaling, GOC:tb, GOC:TermGenie]	517	701	40	21110	0.0570613	0.0773694	query_1	['GO:0009968', 'GO:0035556', 'GO:1902531']	2.32991	saur
GO:BP	GO:0007596	blood coagulation	0.00172674	TRUE	"The sequential process in which the multiple coagulation factors of the blood interact, ultimately resulting in the formation of an insoluble fibrin clot; it may be divided into three stages: stage 1, the formation of intrinsic and extrinsic prothrombin converting principle; stage 2, the formation of thrombin; stage 3, the formation of stable fibrin polymers." [http://www.graylab.ac.uk/omd/, ISB…	229	701	24	21110	0.0342368	0.104803	query_1	['GO:0007599', 'GO:0042060', 'GO:0050817']	3.15607	saur
GO:BP	GO:0070374	positive regulation of ERK1 and ERK2 cascade	0.00173567	TRUE	"Any process that activates or increases the frequency, rate or extent of signal transduction mediated by the ERK1 and ERK2 cascade." [GOC:mah]	213	701	23	21110	0.0328103	0.107981	query_1	['GO:0043410', 'GO:0070371', 'GO:0070372']	3.25176	saur
GO:MF	GO:0019900	kinase binding	0.00179664	TRUE	"Binding to a kinase, any enzyme that catalyzes the transfer of a phosphate group." [GOC:jl]	792	713	54	20195	0.0757363	0.0681818	query_1	['GO:0019899']	1.93118	saur
GO:BP	GO:0030163	protein catabolic process	0.00181569	TRUE	"The chemical reactions and pathways resulting in the breakdown of a protein by the destruction of the native, active configuration, with or without the hydrolysis of peptide bonds." [GOC:mah]	1041	701	65	21110	0.0927247	0.06244	query_1	['GO:0009057', 'GO:0019538', 'GO:1901565']	1.88032	saur
GO:MF	GO:0140272	exogenous protein binding	0.00183584	TRUE	"Binding to a protein or protein complex from a different species, for example a pathogen molecule binding to a host protein." [PMID:28861068]	78	713	13	20195	0.0182328	0.166667	query_1	['GO:0005488']	4.72066	saur
HP	HP:0001945	Fever	0.00185383	TRUE	Body temperature elevated above the normal range.	375	235	40	4851	0.170213	0.106667	query_1	['HP:0004370']	2.20187	saur
REAC	REAC:R-HSA-140534	Caspase activation via Death Receptors in the presence of ligand	0.00185881	TRUE	Caspase activation via Death Receptors in the presence of ligand	15	545	7	10790	0.012844	0.466667	query_1	['REAC:R-HSA-5357769']	9.23914	saur
GO:BP	GO:0060558	regulation of calcidiol 1-monooxygenase activity	0.00188331	TRUE	"Any process that modulates the rate, frequency or extent of calcidiol 1-monooxygenase activity. Calcidiol 1-monooxygenase activity is catalysis of the reaction: calcidiol + NADPH + H+ + O2 = calcitriol + NADP+ + H2O." [GOC:BHF, GOC:dph, GOC:tb]	7	701	5	21110	0.00713267	0.714286	query_1	['GO:0032768']	21.5101	saur
GO:BP	GO:0070106	interleukin-27-mediated signaling pathway	0.00188331	TRUE	"The series of molecular signals initiated by interleukin-27 binding to a receptor on the surface of a target cell, and ending with the regulation of a downstream cellular process, e.g. transcription." [GOC:add, GOC:BHF, GOC:mah, GOC:signaling]	7	701	5	21110	0.00713267	0.714286	query_1	['GO:0019221']	21.5101	saur
GO:BP	GO:0031328	positive regulation of cellular biosynthetic process	0.0019099	TRUE	"Any process that activates or increases the frequency, rate or extent of the chemical reactions and pathways resulting in the formation of substances, carried out by individual cells." [GOC:mah]	2023	701	107	21110	0.152639	0.0528917	query_1	['GO:0009891', 'GO:0031325', 'GO:0031326', 'GO:0044249']	1.59279	saur
GO:BP	GO:0042060	wound healing	0.00195882	TRUE	"The series of events that restore integrity to a damaged tissue, following an injury." [GOC:bf, PMID:15269788]	443	701	36	21110	0.0513552	0.0812641	query_1	['GO:0009611']	2.4472	saur
GO:CC	GO:0036021	endolysosome lumen	0.00198059	TRUE	"The volume enclosed by the membrane of an endolysosome. An endolysosome is a transient hybrid organelle formed by fusion of a late endosome with a lysosome." [GOC:pde]	5	708	4	22122	0.00564972	0.8	query_1	['GO:0031904', 'GO:0036019', 'GO:0043202']	24.9966	saur
GO:MF	GO:0035639	purine ribonucleoside triphosphate binding	0.00200901	TRUE	"Binding to a purine ribonucleoside triphosphate, a compound consisting of a purine base linked to a ribose sugar esterified with triphosphate on the sugar." [GOC:BHF, GOC:ebc, ISBN:0198506732]	1848	713	102	20195	0.143058	0.0551948	query_1	['GO:0043168', 'GO:1901265']	1.56334	saur
GO:BP	GO:0010629	negative regulation of gene expression	0.0020207	TRUE	"Any process that decreases the frequency, rate or extent of gene expression. Gene expression is the process in which a gene's coding sequence is converted into a mature gene product (protein or RNA)." [GOC:txnOH-2018]	1570	701	88	21110	0.125535	0.056051	query_1	['GO:0010467', 'GO:0010468', 'GO:0010605']	1.68793	saur
GO:BP	GO:0071677	positive regulation of mononuclear cell migration	0.00206096	TRUE	"Any process that increases the rate, frequency or extent of mononuclear cell migration. Mononuclear cell migration is the movement of a mononuclear cell within or between different tissues and organs of the body." [GOC:mah]	74	701	13	21110	0.0185449	0.175676	query_1	['GO:0002687', 'GO:0071674', 'GO:0071675']	5.29032	saur
GO:BP	GO:0035456	response to interferon-beta	0.00209467	TRUE	"Any process that results in a change in state or activity of a cell or an organism (in terms of movement, secretion, enzyme production, gene expression, etc.) as a result of an interferon-beta stimulus. Interferon-beta is a type I interferon." [GOC:sl, PMID:9561374]	33	701	9	21110	0.0128388	0.272727	query_1	['GO:0034097']	8.21294	saur
GO:BP	GO:0002495	antigen processing and presentation of peptide antigen via MHC class II	0.00209467	TRUE	"The process in which an antigen-presenting cell expresses a peptide antigen on its cell surface in association with an MHC class II protein complex. The peptide antigen is typically, but not always, processed from a whole protein." [GOC:add, ISBN:0781735149, PMID:15531770, PMID:15771591]	33	701	9	21110	0.0128388	0.272727	query_1	['GO:0002504', 'GO:0048002']	8.21294	saur
GO:BP	GO:0043372	positive regulation of CD4-positive, alpha-beta T cell differentiation	0.00209467	TRUE	"Any process that activates or increases the frequency, rate or extent of CD4-positive, alpha-beta T cell differentiation." [GOC:add, GOC:pr, ISBN:0781735149]	33	701	9	21110	0.0128388	0.272727	query_1	['GO:0043367', 'GO:0043370', 'GO:0046638', 'GO:2000516']	8.21294	saur
HP	HP:0100763	Abnormality of the lymphatic system	0.00211447	TRUE	An anomaly of the lymphatic system, a network of lymphatic vessels that carry a clear fluid called lymph unidirectionally towards either the right lymphatic duct or the thoracic duct, which in turn drain into the right and left subclavian veins respectively.	713	235	62	4851	0.26383	0.0869565	query_1	['HP:0002597', 'HP:0002715']	1.795	saur
GO:BP	GO:0043405	regulation of MAP kinase activity	0.00211778	TRUE	"Any process that modulates the frequency, rate or extent of MAP kinase activity." [GOC:dph, GOC:go_curators]	184	701	21	21110	0.0299572	0.11413	query_1	['GO:0071900']	3.43694	saur
GO:CC	GO:0005769	early endosome	0.00214365	TRUE	"A membrane-bounded organelle that receives incoming material from primary endocytic vesicles that have been generated by clathrin-dependent and clathrin-independent endocytosis; vesicles fuse with the early endosome to deliver cargo for sorting into recycling or degradation pathways." [GOC:mah, NIF_Subcellular:nlx_subcell_20090701, PMID:19696797]	418	708	32	22122	0.0451977	0.076555	query_1	['GO:0005768']	2.39202	saur
GO:BP	GO:0032663	regulation of interleukin-2 production	0.00220142	TRUE	"Any process that modulates the frequency, rate, or extent of interleukin-2 production." [GOC:mah]	63	701	12	21110	0.0171184	0.190476	query_1	['GO:0001817', 'GO:0032623']	5.73602	saur
GO:BP	GO:0032623	interleukin-2 production	0.00220142	TRUE	"The appearance of interleukin-2 due to biosynthesis or secretion following a cellular stimulus, resulting in an increase in its intracellular or extracellular levels." [GOC:mah]	63	701	12	21110	0.0171184	0.190476	query_1	['GO:0001816']	5.73602	saur
GO:BP	GO:0002755	MyD88-dependent toll-like receptor signaling pathway	0.00221662	TRUE	"A toll-like receptor signaling pathway in which the MyD88 adaptor molecule mediates transduction of the signal. Toll-like receptors directly bind pattern motifs from a variety of microbial sources to initiate an innate immune response." [GOC:add, ISBN:0781735149, PMID:12467241, PMID:12524386, PMID:12855817, PMID:15585605, PMID:15728447]	25	701	8	21110	0.0114123	0.32	query_1	['GO:0002224']	9.63652	saur
KEGG	KEGG:04061	Viral protein interaction with cytokine and cytokine receptor	0.00222854	TRUE	Viral protein interaction with cytokine and cytokine receptor	98	446	17	8161	0.0381166	0.173469	query_1	['KEGG:00000']	3.17418	saur
GO:MF	GO:0038187	pattern recognition receptor activity	0.00224019	TRUE	"Combining with a pathogen-associated molecular pattern (PAMP), a structure conserved among microbial species to initiate an innate immune response." [GOC:ar, GOC:bf]	28	713	8	20195	0.0112202	0.285714	query_1	['GO:0038023']	8.09257	saur
MIRNA	MIRNA:hsa-miR-30a-5p	hsa-miR-30a-5p	0.00227936	TRUE	hsa-miR-30a-5p	731	643	59	14850	0.0917574	0.0807114	query_1	['MIRNA:000000']	1.86402	saur
WP	WP:WP2882	Nuclear receptors meta-pathway	0.00232953	TRUE	Nuclear receptors meta-pathway	313	473	38	8133	0.0803383	0.121406	query_1	['WP:000000']	2.08751	saur
GO:BP	GO:2000116	regulation of cysteine-type endopeptidase activity	0.00236171	TRUE	"Any process that modulates the frequency, rate or extent of cysteine-type endopeptidase activity." [GOC:obol, GOC:yaf]	233	701	24	21110	0.0342368	0.103004	query_1	['GO:0052548']	3.10188	saur
GO:BP	GO:0061620	glycolytic process through glucose-6-phosphate	0.00237859	TRUE	"The chemical reactions and pathways resulting in the breakdown of a carbohydrate into pyruvate, occurring through a glucose-6-phosphate intermediate, with the concomitant production of a small amount of ATP." [GOC:dph, ISBN:0201090910, ISBN:0879010479]	18	701	7	21110	0.00998573	0.388889	query_1	['GO:0061615']	11.711	saur
GO:BP	GO:0034138	toll-like receptor 3 signaling pathway	0.00237859	TRUE	"The series of molecular signals initiated by a ligand binding to the endolysosomal toll-like receptor 3." [GOC:add, PMID:16551253, PMID:17328678]	18	701	7	21110	0.00998573	0.388889	query_1	['GO:0140894']	11.711	saur
GO:MF	GO:0140096	catalytic activity, acting on a protein	0.00240551	TRUE	"Catalytic activity that acts to modify a protein." [GOC:molecular_function_refactoring, GOC:pdt]	2349	713	123	20195	0.172511	0.0523627	query_1	['GO:0003824']	1.48312	saur
GO:BP	GO:0034145	positive regulation of toll-like receptor 4 signaling pathway	0.00243382	TRUE	"Any process that activates or increases the frequency, rate, or extent of toll-like receptor 4 signaling pathway." [GOC:add, PMID:16551253, PMID:17328678]	12	701	6	21110	0.0085592	0.5	query_1	['GO:0034142', 'GO:0034143', 'GO:0062208']	15.0571	saur
GO:BP	GO:0031341	regulation of cell killing	0.0024951	TRUE	"Any process that modulates the frequency, rate or extent of cell killing, the process in which a cell brings about the death of another cell, either in the same or a different organism." [GOC:mah]	100	701	15	21110	0.021398	0.15	query_1	['GO:0001906', 'GO:0050794']	4.51712	saur
GO:CC	GO:0005912	adherens junction	0.00252424	TRUE	"A cell-cell junction composed of the epithelial cadherin-catenin complex. The epithelial cadherins, or E-cadherins, of each interacting cell extend through the plasma membrane into the extracellular space and bind to each other. The E-cadherins bind to catenins on the cytoplasmic side of the membrane, where the E-cadherin-catenin complex binds to cytoskeletal components and regulatory and signal…	182	708	19	22122	0.0268362	0.104396	query_1	['GO:0005911']	3.26192	saur
KEGG	KEGG:05130	Pathogenic Escherichia coli infection	0.00253125	TRUE	Pathogenic Escherichia coli infection	196	446	26	8161	0.058296	0.132653	query_1	['KEGG:00000']	2.42731	saur
GO:CC	GO:0030670	phagocytic vesicle membrane	0.00258028	TRUE	"The lipid bilayer surrounding a phagocytic vesicle." [GOC:mah]	78	708	12	22122	0.0169492	0.153846	query_1	['GO:0030666', 'GO:0045335']	4.80704	saur
REAC	REAC:R-HSA-975871	MyD88 cascade initiated on plasma membrane	0.00271767	TRUE	MyD88 cascade initiated on plasma membrane	96	545	17	10790	0.0311927	0.177083	query_1	['REAC:R-HSA-168142', 'REAC:R-HSA-168176']	3.50593	saur
REAC	REAC:R-HSA-168176	Toll Like Receptor 5 (TLR5) Cascade	0.00271767	TRUE	Toll Like Receptor 5 (TLR5) Cascade	96	545	17	10790	0.0311927	0.177083	query_1	['REAC:R-HSA-168898']	3.50593	saur
REAC	REAC:R-HSA-168142	Toll Like Receptor 10 (TLR10) Cascade	0.00271767	TRUE	Toll Like Receptor 10 (TLR10) Cascade	96	545	17	10790	0.0311927	0.177083	query_1	['REAC:R-HSA-168898']	3.50593	saur
GO:BP	GO:0007599	hemostasis	0.00275387	TRUE	"The stopping of bleeding (loss of body fluid) or the arrest of the circulation to an organ or part." [ISBN:0198506732]	235	701	24	21110	0.0342368	0.102128	query_1	['GO:0050878']	3.07548	saur
GO:BP	GO:0034614	cellular response to reactive oxygen species	0.00275881	TRUE	"Any process that results in a change in state or activity of a cell (in terms of movement, secretion, enzyme production, gene expression, etc.) as a result of a reactive oxygen species stimulus. Reactive oxygen species include singlet oxygen, superoxide, and oxygen free radicals." [GOC:mah]	142	701	18	21110	0.0256776	0.126761	query_1	['GO:0000302', 'GO:0034599', 'GO:1901701']	3.81728	saur
GO:BP	GO:0036475	neuron death in response to oxidative stress	0.00276524	TRUE	"Any biological process that results in permanent cessation of all vital functions of a neuron upon exposure to an oxidative stress stimulus." [GOC:bf, GOC:PARL]	34	701	9	21110	0.0128388	0.264706	query_1	['GO:0036473', 'GO:0070997']	7.97139	saur
GO:BP	GO:0150077	regulation of neuroinflammatory response	0.00276524	TRUE	"Any process that modulates the frequency, rate or extent of neuroinflammatory response." [GOC:aruk, GOC:bc, PMID:10981966, PMID:11099416, PMID:18164423]	34	701	9	21110	0.0128388	0.264706	query_1	['GO:0050727', 'GO:0150076']	7.97139	saur
GO:BP	GO:0006629	lipid metabolic process	0.00277515	TRUE	"The chemical reactions and pathways involving lipids, compounds soluble in an organic solvent but not, or sparingly, in an aqueous solvent. Includes fatty acids; neutral fats, other fatty-acid esters, and soaps; long-chain (fatty) alcohols and waxes; sphingoids and other long-chain bases; glycolipids, phospholipids and sphingolipids; and carotenes, polyprenols, sterols, terpenes and other isopre…	1418	701	81	21110	0.115549	0.0571227	query_1	['GO:0044238', 'GO:0071704']	1.7202	saur
HPA	HPA:0040082	bone marrow; hematopoietic cells[‚â•Medium]	0.00278636	TRUE	bone marrow; hematopoietic cells[‚â•Medium]	4247	494	237	11006	0.479757	0.0558041	query_1	['HPA:0040081']	1.24328	saur
TF	TF:M00053	Factor: c-Rel; motif: SGGRNTTTCC	0.00279178	TRUE	Factor: c-Rel; motif: SGGRNTTTCC	3712	719	185	20011	0.257302	0.0498384	query_1	['TF:M00000']	1.38709	saur
GO:BP	GO:0009612	response to mechanical stimulus	0.00282503	TRUE	"Any process that results in a change in state or activity of a cell or an organism (in terms of movement, secretion, enzyme production, gene expression, etc.) as a result of a mechanical stimulus." [GOC:hb]	219	701	23	21110	0.0328103	0.105023	query_1	['GO:0009605', 'GO:0009628']	3.16267	saur
GO:BP	GO:0002838	negative regulation of immune response to tumor cell	0.00287124	TRUE	"Any process that stops, prevents, or reduces the frequency, rate, or extent of an immune response to tumor cell." [GOC:add]	4	701	4	21110	0.00570613	1	query_1	['GO:0002418', 'GO:0002835', 'GO:0002837', 'GO:0050777']	30.1141	saur
GO:BP	GO:0015821	methionine transport	0.00287124	TRUE	"The directed movement of methionine, 2-amino-4-(methylthio)butanoic acid, into, out of or within a cell, or between cells, by means of some agent such as a transporter or pore." [GOC:ai]	4	701	4	21110	0.00570613	1	query_1	['GO:0000101']	30.1141	saur
GO:BP	GO:0002484	antigen processing and presentation of endogenous peptide antigen via MHC class I via ER pathway	0.00287124	TRUE	"The process in which an antigen-presenting cell expresses a peptide antigen of endogenous origin on its cell surface in association with an MHC class I protein complex following intracellular transport via an ER pathway. The peptide is typically a fragment of a larger endogenous protein which has been degraded within the cell and becomes associated with the MHC class I molecule in the ER. Class …	4	701	4	21110	0.00570613	1	query_1	['GO:0019885']	30.1141	saur
GO:BP	GO:0002835	negative regulation of response to tumor cell	0.00287124	TRUE	"Any process that stops, prevents, or reduces the frequency, rate, or extent of a response to tumor cell." [GOC:add]	4	701	4	21110	0.00570613	1	query_1	['GO:0002347', 'GO:0002832', 'GO:0002834']	30.1141	saur
WP	WP:WP5049	Glycolysis in senescence	0.00288123	TRUE	Glycolysis in senescence	11	473	6	8133	0.012685	0.545455	query_1	['WP:000000']	9.37882	saur
GO:CC	GO:0005789	endoplasmic reticulum membrane	0.00294171	TRUE	"The lipid bilayer surrounding the endoplasmic reticulum." [GOC:mah]	1180	708	66	22122	0.0932203	0.0559322	query_1	['GO:0031090', 'GO:0042175', 'GO:0098827']	1.74764	saur
HP	HP:0001743	Abnormality of the spleen	0.00294831	TRUE	An abnormality of the spleen.	592	235	54	4851	0.229787	0.0912162	query_1	['HP:0002012', 'HP:0100763']	1.88294	saur
GO:BP	GO:0006914	autophagy	0.00294893	TRUE	"The cellular catabolic process in which cells digest parts of their own cytoplasm; allows for both recycling of macromolecular constituents under conditions of cellular stress and remodeling the intracellular structure for cell differentiation." [GOC:autophagy, ISBN:0198547684, PMID:11099404, PMID:9412464]	568	701	42	21110	0.0599144	0.0739437	query_1	['GO:0044248', 'GO:0061919']	2.22675	saur
GO:BP	GO:0061919	process utilizing autophagic mechanism	0.00294893	TRUE	"A cellular process involving delivery of a portion of the cytoplasm to lysosomes or to the plant or fungal vacuole that does not involve direct transport through the endocytic or vacuolar protein sorting (Vps) pathways. This process typically leads to degradation of the cargo; however, it can also be used to deliver resident proteins, such as in the cytoplasm-to-vacuole targeting (Cvt) pathway."…	568	701	42	21110	0.0599144	0.0739437	query_1	['GO:0009987']	2.22675	saur
REAC	REAC:R-HSA-1643685	Disease	0.00298869	TRUE	Disease	1830	545	132	10790	0.242202	0.0721311	query_1	['REAC:0000000']	1.42806	saur
GO:BP	GO:0043370	regulation of CD4-positive, alpha-beta T cell differentiation	0.00310487	TRUE	"Any process that modulates the frequency, rate, or extent of CD4-positive, alpha-beta T cell differentiation." [GOC:add, GOC:pr, ISBN:0781735149]	54	701	11	21110	0.0156919	0.203704	query_1	['GO:0043367', 'GO:0046637', 'GO:2000514']	6.13436	saur
GO:BP	GO:0002707	negative regulation of lymphocyte mediated immunity	0.00310487	TRUE	"Any process that stops, prevents, or reduces the frequency, rate, or extent of lymphocyte mediated immunity." [GOC:add]	54	701	11	21110	0.0156919	0.203704	query_1	['GO:0002449', 'GO:0002704', 'GO:0002706']	6.13436	saur
GO:BP	GO:0030218	erythrocyte differentiation	0.00315056	TRUE	"The process in which a myeloid precursor cell acquires specializes features of an erythrocyte." [GOC:mah]	129	701	17	21110	0.0242511	0.131783	query_1	['GO:0030099', 'GO:0034101']	3.96853	saur
GO:CC	GO:0005902	microvillus	0.00318533	TRUE	"Thin cylindrical membrane-covered projections on the surface of an animal cell containing a core bundle of actin filaments. Present in especially large numbers on the absorptive surface of intestinal cells." [ISBN:0815316194]	93	708	13	22122	0.0183616	0.139785	query_1	['GO:0098858']	4.36769	saur
GO:BP	GO:1905521	regulation of macrophage migration	0.00325115	TRUE	"Any process that modulates the frequency, rate or extent of macrophage migration." [GO_REF:0000058, GOC:TermGenie, PMID:25749876]	44	701	10	21110	0.0142653	0.227273	query_1	['GO:0002685', 'GO:1905517']	6.84412	saur
GO:CC	GO:0098827	endoplasmic reticulum subcompartment	0.00328082	TRUE	"A distinct region of the endoplasmic reticulum." [GOC:dos]	1184	708	66	22122	0.0932203	0.0557432	query_1	['GO:0005783', 'GO:0031984']	1.74174	saur
TF	TF:M01066	Factor: Blimp-1; motif: NRGRAAGKGAAAGKRN	0.0032821	TRUE	Factor: Blimp-1; motif: NRGRAAGKGAAAGKRN	412	719	36	20011	0.0500695	0.0873786	query_1	['TF:M00000']	2.4319	saur
GO:BP	GO:0051093	negative regulation of developmental process	0.00329266	TRUE	"Any process that stops, prevents or reduces the rate or extent of development, the biological process whose specific outcome is the progression of an organism over time from an initial condition (e.g. a zygote, or a young adult) to a later condition (e.g. a multicellular animal or an aged adult)." [GOC:ai]	927	701	59	21110	0.0841655	0.0636462	query_1	['GO:0032502', 'GO:0048519', 'GO:0050793']	1.91665	saur
GO:BP	GO:0098586	cellular response to virus	0.00330221	TRUE	"Any process that results in a change in state or activity of a cell (in terms of movement, secretion, enzyme production, gene expression, etc.) as a result of a stimulus from a virus." [GOC:dos]	77	701	13	21110	0.0185449	0.168831	query_1	['GO:0009615']	5.0842	saur
GO:BP	GO:2000514	regulation of CD4-positive, alpha-beta T cell activation	0.00330221	TRUE	"Any process that modulates the frequency, rate or extent of CD4-positive, alpha-beta T cell activation." [GOC:obol]	77	701	13	21110	0.0185449	0.168831	query_1	['GO:0035710', 'GO:0046634']	5.0842	saur
GO:MF	GO:0032555	purine ribonucleotide binding	0.0033957	TRUE	"Binding to a purine ribonucleotide, any compound consisting of a purine ribonucleoside that is esterified with (ortho)phosphate or an oligophosphate at any hydroxyl group on the ribose moiety." [GOC:mah]	1917	713	104	20195	0.145863	0.0542514	query_1	['GO:0017076', 'GO:0032553']	1.53662	saur
GO:BP	GO:0007254	JNK cascade	0.00343199	TRUE	"An intracellular protein kinase cascade containing at least a JNK (a MAPK), a JNKK (a MAPKK) and a JUN3K (a MAP3K). The cascade can also contain an additional tier: the upstream MAP4K. The kinases in each tier phosphorylate and activate the kinases in the downstream tier to transmit a signal within a cell." [GOC:bf, GOC:signaling, PMID:11790549, PMID:20811974]	174	701	20	21110	0.0285307	0.114943	query_1	['GO:0051403']	3.46139	saur
MIRNA	MIRNA:hsa-miR-98-5p	hsa-miR-98-5p	0.00343962	TRUE	hsa-miR-98-5p	775	643	61	14850	0.0948678	0.0787097	query_1	['MIRNA:000000']	1.81779	saur
GO:BP	GO:0034762	regulation of transmembrane transport	0.00351541	TRUE	"Any process that modulates the frequency, rate or extent of the directed movement of a solute from one side of a membrane to the other." [GOC:mah]	592	701	43	21110	0.0613409	0.0726351	query_1	['GO:0050794', 'GO:0051049', 'GO:0055085']	2.18734	saur
GO:MF	GO:0046977	TAP binding	0.00352148	TRUE	"Binding to TAP protein, transporter associated with antigen processing protein. TAP protein is a heterodimeric peptide transporter consisting of the subunits TAP1 and TAP2." [PMID:11133832]	9	713	5	20195	0.00701262	0.555556	query_1	['GO:0005515']	15.7355	saur
GO:MF	GO:0019901	protein kinase binding	0.00360414	TRUE	"Binding to a protein kinase, any enzyme that catalyzes the transfer of a phosphate group, usually from ATP, to a protein substrate." [GOC:jl]	709	713	49	20195	0.0687237	0.0691114	query_1	['GO:0019900']	1.95751	saur
GO:BP	GO:0070098	chemokine-mediated signaling pathway	0.00363638	TRUE	"The series of molecular signals initiated by a chemokine binding to its receptor on the surface of a target cell, and ending with the regulation of a downstream cellular process, e.g. transcription." [GOC:mah, GOC:signaling]	90	701	14	21110	0.0199715	0.155556	query_1	['GO:0019221', 'GO:1990869']	4.68442	saur
GO:BP	GO:0002837	regulation of immune response to tumor cell	0.00365826	TRUE	"Any process that modulates the frequency, rate, or extent of an immune response to tumor cell." [GOC:add]	19	701	7	21110	0.00998573	0.368421	query_1	['GO:0002418', 'GO:0002834', 'GO:0050776']	11.0947	saur
GO:BP	GO:0061615	glycolytic process through fructose-6-phosphate	0.00365826	TRUE	"The chemical reactions and pathways resulting in the breakdown of a monosaccharide into pyruvate, occurring through a fructose-6-phosphate intermediate, with the concomitant production of ATP and NADH." [GOC:dph, ISBN:0201090910, ISBN:0879010479]	19	701	7	21110	0.00998573	0.368421	query_1	['GO:0006096']	11.0947	saur
HP	HP:0025408	Abnormal spleen morphology	0.00370018	TRUE	Any anomaly of the structure of the spleen.	565	235	52	4851	0.221277	0.0920354	query_1	['HP:0001743']	1.89985	saur
GO:BP	GO:0030225	macrophage differentiation	0.0037657	TRUE	"The process in which a relatively unspecialized monocyte acquires the specialized features of a macrophage." [GOC:add, ISBN:0781735149]	55	701	11	21110	0.0156919	0.2	query_1	['GO:0002573']	6.02282	saur
GO:CC	GO:0031984	organelle subcompartment	0.00382971	TRUE	"A compartment that consists of a lumen and an enclosing membrane, and is part of an organelle." [GOC:mah, GOC:pz]	1506	708	79	22122	0.111582	0.0524568	query_1	['GO:0043227', 'GO:0043229', 'GO:0110165']	1.63905	saur
GO:BP	GO:0031099	regeneration	0.00390481	TRUE	"The regrowth of a lost or destroyed body part, such as an organ or tissue. This process may occur via renewal, repair, and/or growth alone (i.e. increase in size or mass)." [GOC:mah, GOC:pr]	191	701	21	21110	0.0299572	0.109948	query_1	['GO:0048856']	3.31098	saur
GO:MF	GO:0043167	ion binding	0.00392897	TRUE	"Binding to an ion, a charged atoms or groups of atoms." [GOC:jl]	6120	713	270	20195	0.378682	0.0441176	query_1	['GO:0005488']	1.24959	saur
GO:BP	GO:0051223	regulation of protein transport	0.0039808	TRUE	"Any process that modulates the frequency, rate or extent of the directed movement of a protein into, out of or within a cell, or between cells, by means of some agent such as a transporter or pore." [GOC:ai]	515	701	39	21110	0.0556348	0.0757282	query_1	['GO:0015031', 'GO:0051049', 'GO:0070201']	2.28049	saur
GO:CC	GO:0043235	receptor complex	0.00399234	TRUE	"Any protein complex that undergoes combination with a hormone, neurotransmitter, drug or intracellular messenger to initiate a change in cell function." [GOC:go_curators]	534	708	37	22122	0.0522599	0.0692884	query_1	['GO:0032991']	2.16497	saur
GO:BP	GO:0042269	regulation of natural killer cell mediated cytotoxicity	0.00405659	TRUE	"Any process that modulates the frequency, rate, or extent of natural killer cell mediated cytotoxicity." [GOC:add, ISBN:0781735149]	45	701	10	21110	0.0142653	0.222222	query_1	['GO:0001910', 'GO:0002715', 'GO:0042267']	6.69203	saur
WP	WP:WP4141	PI3K/AKT/mTOR - vitamin D3 signaling	0.00408236	TRUE	PI3K/AKT/mTOR - vitamin D3 signaling	22	473	8	8133	0.0169133	0.363636	query_1	['WP:000000']	6.25255	saur
GO:BP	GO:0042102	positive regulation of T cell proliferation	0.00415599	TRUE	"Any process that activates or increases the rate or extent of T cell proliferation." [GOC:ai]	104	701	15	21110	0.021398	0.144231	query_1	['GO:0042098', 'GO:0042129', 'GO:0050671', 'GO:0050870']	4.34338	saur
GO:BP	GO:0045860	positive regulation of protein kinase activity	0.00428906	TRUE	"Any process that activates or increases the frequency, rate or extent of protein kinase activity." [GOC:go_curators]	364	701	31	21110	0.0442225	0.0851648	query_1	['GO:0001934', 'GO:0033674', 'GO:0045859']	2.56466	saur
GO:BP	GO:1905523	positive regulation of macrophage migration	0.00428973	TRUE	"Any process that activates or increases the frequency, rate or extent of macrophage migration." [GO_REF:0000058, GOC:TermGenie, PMID:25749876]	27	701	8	21110	0.0114123	0.296296	query_1	['GO:0002687', 'GO:1905517', 'GO:1905521']	8.9227	saur
GO:BP	GO:0000101	sulfur amino acid transport	0.00439279	TRUE	"The directed movement of amino acids containing sulfur (cystine, methionine and their derivatives) into, out of or within a cell, or between cells, by means of some agent such as a transporter or pore." [GOC:ai]	13	701	6	21110	0.0085592	0.461538	query_1	['GO:0006865', 'GO:0072348']	13.8988	saur
TF	TF:M09745	Factor: HELIOS; motif: RNARRRGGAASTGARAN	0.00443489	TRUE	Factor: HELIOS; motif: RNARRRGGAASTGARAN	3590	719	179	20011	0.248957	0.0498607	query_1	['TF:M00000']	1.38771	saur
GO:BP	GO:1901184	regulation of ERBB signaling pathway	0.00446273	TRUE	"Any process that modulates the frequency, rate or extent of ERBB signaling pathway." [GOC:BHF, GOC:TermGenie]	79	701	13	21110	0.0185449	0.164557	query_1	['GO:0009966', 'GO:0038127']	4.95549	saur
GO:BP	GO:1903532	positive regulation of secretion by cell	0.00450535	TRUE	"Any process that activates or increases the frequency, rate or extent of secretion by cell." [GO_REF:0000058, GOC:pm, GOC:TermGenie, PMID:12130530]	293	701	27	21110	0.0385164	0.0921502	query_1	['GO:0032940', 'GO:0048522', 'GO:0051047', 'GO:1903530']	2.77502	saur
GO:BP	GO:0014074	response to purine-containing compound	0.00458629	TRUE	"Any process that results in a change in state or activity of a cell or an organism (in terms of movement, secretion, enzyme production, gene expression, etc.) as a result of a purine-containing compound stimulus." [GOC:ef]	147	701	18	21110	0.0256776	0.122449	query_1	['GO:0010243', 'GO:0014070']	3.68744	saur
GO:BP	GO:0090077	foam cell differentiation	0.00467664	TRUE	"The process in which a relatively unspecialized cell acquires the specialized features of a foam cell. A foam cell is a type of cell containing lipids in small vacuoles and typically seen in atherosclerotic lesions, as well as other conditions." [GOC:add, GOC:BHF, GOC:dph, GOC:tb]	36	701	9	21110	0.0128388	0.25	query_1	['GO:0030154']	7.52853	saur
GO:BP	GO:0010742	macrophage derived foam cell differentiation	0.00467664	TRUE	"The process in which a monocyte acquires the specialized features of a foam cell. A foam cell is a type of cell containing lipids in small vacuoles and typically seen in atherosclerotic lesions, as well as other conditions." [GOC:add, GOC:dph, GOC:tb]	36	701	9	21110	0.0128388	0.25	query_1	['GO:0090077']	7.52853	saur
GO:MF	GO:0060089	molecular transducer activity	0.00469591	TRUE	"A compound molecular function in which an effector function is controlled by one or more regulatory components." [GOC:dos, GOC:pdt]	1494	713	85	20195	0.119215	0.0568942	query_1	['GO:0003674']	1.61147	saur
GO:MF	GO:0038023	signaling receptor activity	0.00469591	TRUE	"Receiving a signal and transmitting it in the cell to initiate a change in cell activity. A signal is a physical entity or change in state that is used to transfer information in order to trigger a response." [GOC:bf, GOC:signaling]	1494	713	85	20195	0.119215	0.0568942	query_1	['GO:0060089']	1.61147	saur
GO:BP	GO:0051649	establishment of localization in cell	0.00476886	TRUE	"Any process, occuring in a cell, that localizes a substance or cellular component. This may occur via movement, tethering or selective degradation." [GOC:ai, GOC:dos, GOC:dph, GOC:tb]	2386	701	120	21110	0.171184	0.0502934	query_1	['GO:0051234', 'GO:0051641']	1.51454	saur
GO:BP	GO:0033674	positive regulation of kinase activity	0.00476906	TRUE	"Any process that activates or increases the frequency, rate or extent of kinase activity, the catalysis of the transfer of a phosphate group, usually from ATP, to a substrate molecule." [GOC:mah]	441	701	35	21110	0.0499287	0.0793651	query_1	['GO:0042327', 'GO:0043549', 'GO:0051347']	2.39001	saur
GO:BP	GO:0010557	positive regulation of macromolecule biosynthetic process	0.00493702	TRUE	"Any process that increases the rate, frequency or extent of the chemical reactions and pathways resulting in the formation of a macromolecule, any molecule of high relative molecular mass, the structure of which essentially comprises the multiple repetition of units derived, actually or conceptually, from molecules of low relative molecular mass." [GOC:dph, GOC:tb]	1942	701	102	21110	0.145506	0.0525232	query_1	['GO:0009059', 'GO:0009891', 'GO:0010556', 'GO:0010604']	1.58169	saur
GO:MF	GO:0032553	ribonucleotide binding	0.0049734	TRUE	"Binding to a ribonucleotide, any compound consisting of a ribonucleoside that is esterified with (ortho)phosphate or an oligophosphate at any hydroxyl group on the ribose moiety." [GOC:mah]	1934	713	104	20195	0.145863	0.0537746	query_1	['GO:0000166', 'GO:0097367']	1.52311	saur
GO:BP	GO:0000302	response to reactive oxygen species	0.00502617	TRUE	"Any process that results in a change in state or activity of a cell or an organism (in terms of movement, secretion, enzyme production, gene expression, etc.) as a result of a reactive oxygen species stimulus. Reactive oxygen species include singlet oxygen, superoxide, and oxygen free radicals." [GOC:krc]	194	701	21	21110	0.0299572	0.108247	query_1	['GO:0006979', 'GO:1901700']	3.25978	saur
GO:BP	GO:1902652	secondary alcohol metabolic process	0.00506245	TRUE	"The chemical reactions and pathways involving secondary alcohol." [GO_REF:0000068, GOC:mengo_curators, GOC:TermGenie, PMID:11288200]	148	701	18	21110	0.0256776	0.121622	query_1	['GO:0006066']	3.66253	saur
GO:BP	GO:0070201	regulation of establishment of protein localization	0.00506587	TRUE	"Any process that modulates the frequency, rate or extent of the directed movement of a protein to a specific location." [GOC:BHF, GOC:mah]	540	701	40	21110	0.0570613	0.0740741	query_1	['GO:0032880', 'GO:0045184']	2.23068	saur
WP	WP:WP5198	Inflammatory bowel disease signaling	0.00514898	TRUE	Inflammatory bowel disease signaling	43	473	11	8133	0.0232558	0.255814	query_1	['WP:000000']	4.39859	saur
GO:BP	GO:0010506	regulation of autophagy	0.00519702	TRUE	"Any process that modulates the frequency, rate or extent of autophagy. Autophagy is the process in which cells digest parts of their own cytoplasm." [GOC:dph, GOC:tb]	349	701	30	21110	0.042796	0.0859599	query_1	['GO:0006914', 'GO:0031329']	2.58861	saur
GO:BP	GO:0051222	positive regulation of protein transport	0.00522595	TRUE	"Any process that activates or increases the frequency, rate or extent of the directed movement of a protein into, out of or within a cell, or between cells, by means of some agent such as a transporter or pore." [GOC:ai]	313	701	28	21110	0.0399429	0.0894569	query_1	['GO:0015031', 'GO:0051050', 'GO:0051223', 'GO:1904951']	2.69392	saur
GO:MF	GO:0061629	RNA polymerase II-specific DNA-binding transcription factor binding	0.0052817	TRUE	"Binding to a sequence-specific DNA binding RNA polymerase II transcription factor, any of the factors that interact selectively and non-covalently with a specific DNA sequence in order to modulate transcription." [GOC:dph, GOC:vw]	353	713	30	20195	0.0420757	0.0849858	query_1	['GO:0140297']	2.40714	saur
WP	WP:WP2037	Prolactin signaling pathway	0.00533173	TRUE	Prolactin signaling pathway	76	473	15	8133	0.0317125	0.197368	query_1	['WP:000000']	3.39365	saur
GO:BP	GO:0043331	response to dsRNA	0.00546681	TRUE	"Any process that results in a change in state or activity of a cell or an organism (in terms of movement, secretion, enzyme production, gene expression, etc.) as a result of a double-stranded RNA stimulus." [GOC:jl]	57	701	11	21110	0.0156919	0.192982	query_1	['GO:0014070', 'GO:1901698']	5.8115	saur
GO:BP	GO:0002643	regulation of tolerance induction	0.00546699	TRUE	"Any process that modulates the frequency, rate, or extent of tolerance induction." [GOC:add]	20	701	7	21110	0.00998573	0.35	query_1	['GO:0002507', 'GO:0002682']	10.5399	saur
WP	WP:WP4495	IL-10 anti-inflammatory signaling pathway	0.00548004	TRUE	IL-10 anti-inflammatory signaling pathway	12	473	6	8133	0.012685	0.5	query_1	['WP:000000']	8.59725	saur
HP	HP:0011112	Abnormality of serum cytokine level	0.00549892	TRUE	Abnormality of the cytokine levels in the blood, i.e., an abnormality of any of the non-antibody proteins made by inflammatory leukocytes and some non-leukocytic cells that affect the behavior of other cells.	42	235	11	4851	0.0468085	0.261905	query_1	['HP:0011111']	5.40638	saur
GO:BP	GO:0051046	regulation of secretion	0.00555489	TRUE	"Any process that modulates the frequency, rate or extent of the controlled release of a substance from a cell or a tissue." [GOC:ai]	623	701	44	21110	0.0627675	0.070626	query_1	['GO:0046903', 'GO:0051049']	2.12684	saur
HPA	HPA:0470202	skin 2; endothelial cells[‚â•Medium]	0.00573131	TRUE	skin 2; endothelial cells[‚â•Medium]	637	494	52	11006	0.105263	0.0816327	query_1	['HPA:0470201']	1.81872	saur
GO:BP	GO:0031668	cellular response to extracellular stimulus	0.00576392	TRUE	"Any process that results in a change in state or activity of a cell (in terms of movement, secretion, enzyme production, gene expression, etc.) as a result of an extracellular stimulus." [GOC:mah]	262	701	25	21110	0.0356633	0.0954198	query_1	['GO:0007154', 'GO:0009991', 'GO:0051716', 'GO:0071496']	2.87348	saur
GO:BP	GO:0042742	defense response to bacterium	0.00582787	TRUE	"Reactions triggered in response to the presence of a bacterium that act to protect the cell or organism." [GOC:jl]	388	701	32	21110	0.0456491	0.0824742	query_1	['GO:0009617', 'GO:0098542']	2.48364	saur
GO:BP	GO:0002862	negative regulation of inflammatory response to antigenic stimulus	0.00583147	TRUE	"Any process that stops, prevents, or reduces the frequency, rate, or extent of an inflammatory response to an antigenic stimulus." [GOC:add]	28	701	8	21110	0.0114123	0.285714	query_1	['GO:0002437', 'GO:0002861', 'GO:0050728', 'GO:0050777']	8.60404	saur
REAC	REAC:R-HSA-877312	Regulation of IFNG signaling	0.00586722	TRUE	Regulation of IFNG signaling	12	545	6	10790	0.0110092	0.5	query_1	['REAC:R-HSA-877300']	9.89908	saur
KEGG	KEGG:05144	Malaria	0.00587391	TRUE	Malaria	49	446	11	8161	0.0246637	0.22449	query_1	['KEGG:00000']	4.10776	saur
TF	TF:M03545_1	Factor: c-Rel; motif: NGGGAATYTCCN; match class: 1	0.00587489	TRUE	Factor: c-Rel; motif: NGGGAATYTCCN; match class: 1	1026	719	67	20011	0.093185	0.0653021	query_1	['TF:M03545']	1.81747	saur
TF	TF:M11680_1	Factor: IRF-9; motif: NYGAAACYGAAACYN; match class: 1	0.00590449	TRUE	Factor: IRF-9; motif: NYGAAACYGAAACYN; match class: 1	4	719	4	20011	0.00556328	1	query_1	['TF:M11680']	27.8317	saur
WP	WP:WP5044	Kynurenine pathway and links to cell senescence	0.00594386	TRUE	Kynurenine pathway and links to cell senescence	23	473	8	8133	0.0169133	0.347826	query_1	['WP:000000']	5.9807	saur
GO:BP	GO:1901653	cellular response to peptide	0.00603244	TRUE	"Any process that results in a change in state or activity of a cell (in terms of movement, secretion, enzyme production, gene expression, etc.) as a result of a peptide stimulus." [GOC:pr, GOC:TermGenie]	370	701	31	21110	0.0442225	0.0837838	query_1	['GO:0071417', 'GO:1901652', 'GO:1901701']	2.52308	saur
GO:BP	GO:1903530	regulation of secretion by cell	0.00604815	TRUE	"Any process that modulates the frequency, rate or extent of secretion by cell." [GO_REF:0000058, GOC:pm, GOC:TermGenie, PMID:12130530]	564	701	41	21110	0.0584879	0.072695	query_1	['GO:0032940', 'GO:0050794', 'GO:0051046']	2.18915	saur
KEGG	KEGG:04216	Ferroptosis	0.00605028	TRUE	Ferroptosis	41	446	10	8161	0.0224215	0.243902	query_1	['KEGG:00000']	4.46298	saur
GO:BP	GO:0045670	regulation of osteoclast differentiation	0.00606204	TRUE	"Any process that modulates the frequency, rate or extent of osteoclast differentiation." [GOC:go_curators]	69	701	12	21110	0.0171184	0.173913	query_1	['GO:0002761', 'GO:0030316']	5.23724	saur
GO:BP	GO:0002548	monocyte chemotaxis	0.00606204	TRUE	"The movement of a monocyte in response to an external stimulus." [GOC:add, PMID:11696603, PMID:15173832]	69	701	12	21110	0.0171184	0.173913	query_1	['GO:0030595', 'GO:0071674', 'GO:0097529']	5.23724	saur
TF	TF:M03793	Factor: IRF-7; motif: AARGGAAANNGAA	0.00608212	TRUE	Factor: IRF-7; motif: AARGGAAANNGAA	1991	719	111	20011	0.154381	0.0557509	query_1	['TF:M00000']	1.55164	saur
GO:BP	GO:0050731	positive regulation of peptidyl-tyrosine phosphorylation	0.00636333	TRUE	"Any process that activates or increases the frequency, rate or extent of the phosphorylation of peptidyl-tyrosine." [GOC:ai]	181	701	20	21110	0.0285307	0.110497	query_1	['GO:0001934', 'GO:0018108', 'GO:0050730']	3.32753	saur
HP	HP:0001892	Abnormal bleeding	0.00644898	TRUE	An abnormal susceptibility to bleeding, often referred to as a bleeding diathesis. A bleeding diathesis may be related to vascular, platelet and coagulation defects.	498	235	47	4851	0.2	0.0943775	query_1	['HP:0001871']	1.94819	saur
HP	HP:0002725	Systemic lupus erythematosus	0.00660917	TRUE	A chronic, relapsing, inflammatory, and often febrile multisystemic disorder of connective tissue, characterized principally by involvement of the skin, joints, kidneys, and serosal membranes.	35	235	10	4851	0.0425532	0.285714	query_1	['HP:0002960']	5.89787	saur
GO:BP	GO:1901135	carbohydrate derivative metabolic process	0.00661134	TRUE	"The chemical reactions and pathways involving carbohydrate derivative." [GOC:TermGenie]	1059	701	64	21110	0.0912981	0.0604344	query_1	['GO:0071704']	1.81993	saur
GO:BP	GO:0009889	regulation of biosynthetic process	0.00666842	TRUE	"Any process that modulates the frequency, rate or extent of the chemical reactions and pathways resulting in the formation of substances." [GOC:go_curators]	4177	701	188	21110	0.268188	0.0450084	query_1	['GO:0009058', 'GO:0019222']	1.35539	saur
GO:MF	GO:0005164	tumor necrosis factor receptor binding	0.00668969	TRUE	"Binding to a tumor necrosis factor receptor." [GOC:ai]	32	713	8	20195	0.0112202	0.25	query_1	['GO:0032813']	7.081	saur
GO:MF	GO:0017076	purine nucleotide binding	0.00682245	TRUE	"Binding to a purine nucleotide, a compound consisting of a purine nucleoside esterified with (ortho)phosphate." [GOC:ai]	2019	713	107	20195	0.15007	0.0529965	query_1	['GO:0000166']	1.50107	saur
GO:BP	GO:0030282	bone mineralization	0.00685009	TRUE	"The deposition of hydroxyapatite, a form of calcium phosphate with the formula Ca10(PO4)6(OH)2, in bone tissue." [GOC:mah, PMID:22936354]	122	701	16	21110	0.0228245	0.131148	query_1	['GO:0001503', 'GO:0031214']	3.94939	saur
GO:BP	GO:1900407	regulation of cellular response to oxidative stress	0.00688447	TRUE	"Any process that modulates the frequency, rate or extent of cellular response to oxidative stress." [GOC:mah, GOC:TermGenie]	82	701	13	21110	0.0185449	0.158537	query_1	['GO:0034599', 'GO:0080135', 'GO:1902882']	4.77419	saur
GO:BP	GO:0046635	positive regulation of alpha-beta T cell activation	0.00709777	TRUE	"Any process that activates or increases the frequency, rate or extent of alpha-beta T cell activation." [GOC:ai]	70	701	12	21110	0.0171184	0.171429	query_1	['GO:0046631', 'GO:0046634', 'GO:0050870']	5.16242	saur
GO:MF	GO:0005125	cytokine activity	0.00713083	TRUE	"The activity of a soluble extracellular gene product that interacts with a receptor to effect a change in the activity of the receptor to control the survival, growth, differentiation and effector function of tissues and cells." [ISBN:0198599471, PMID:11530802]	237	713	23	20195	0.0322581	0.0970464	query_1	['GO:0048018']	2.74874	saur
GO:CC	GO:0036464	cytoplasmic ribonucleoprotein granule	0.00035701	TRUE	"A ribonucleoprotein granule located in the cytoplasm." [GOC:bf, GOC:PARL, PMID:15121898]	249	790	26	22122	0.0329114	0.104418	query_1	['GO:0005737', 'GO:0035770']	2.92396	polyic
GO:BP	GO:0015711	organic anion transport	0.00723755	TRUE	"The directed movement of organic anions into, out of or within a cell, or between cells, by means of some agent such as a transporter or pore. Organic anions are atoms or small molecules with a negative charge which contain carbon in covalent linkage." [GOC:ai, GOC:krc]	430	701	34	21110	0.0485021	0.0790698	query_1	['GO:0071702']	2.38112	saur
TF	TF:M11320_1	Factor: C/EBPdelta; motif: NRTTGCGYAAYN; match class: 1	0.00725298	TRUE	Factor: C/EBPdelta; motif: NRTTGCGYAAYN; match class: 1	2627	719	138	20011	0.191933	0.0525314	query_1	['TF:M11320']	1.46204	saur
GO:BP	GO:0010950	positive regulation of endopeptidase activity	0.00729175	TRUE	"Any process that increases the frequency, rate or extent of endopeptidase activity, the endohydrolysis of peptide bonds within proteins." [GOC:dph, GOC:tb]	167	701	19	21110	0.0271041	0.113772	query_1	['GO:0010952', 'GO:0052548']	3.42616	saur
GO:BP	GO:0010594	regulation of endothelial cell migration	0.00729175	TRUE	"Any process that modulates the rate, frequency, or extent of the orderly movement of an endothelial cell into the extracellular matrix to form an endothelium." [GOC:BHF, GOC:dph, GOC:tb]	167	701	19	21110	0.0271041	0.113772	query_1	['GO:0010632', 'GO:0043542']	3.42616	saur
GO:BP	GO:0032368	regulation of lipid transport	0.0073225	TRUE	"Any process that modulates the frequency, rate or extent of the directed movement of lipids into, out of or within a cell, or between cells, by means of some agent such as a transporter or pore." [GOC:mah]	137	701	17	21110	0.0242511	0.124088	query_1	['GO:0006869', 'GO:0051049', 'GO:1905952']	3.73679	saur
REAC	REAC:R-HSA-5218859	Regulated Necrosis	0.00744415	TRUE	Regulated Necrosis	55	545	12	10790	0.0220183	0.218182	query_1	['REAC:R-HSA-5357801']	4.3196	saur
GO:BP	GO:0045834	positive regulation of lipid metabolic process	0.0074472	TRUE	"Any process that activates or increases the frequency, rate or extent of the chemical reactions and pathways involving lipids." [GOC:go_curators]	152	701	18	21110	0.0256776	0.118421	query_1	['GO:0006629', 'GO:0009893', 'GO:0019216']	3.56615	saur
GO:BP	GO:0071639	positive regulation of monocyte chemotactic protein-1 production	0.00747127	TRUE	"Any process that activates or increases the frequency, rate, or extent of production of monocyte chemotactic protein-1." [GOC:mah]	14	701	6	21110	0.0085592	0.428571	query_1	['GO:0032722', 'GO:0071605', 'GO:0071637']	12.9061	saur
GO:BP	GO:0002347	response to tumor cell	0.0076304	TRUE	"Any process that results in a change in state or activity of a cell or an organism (in terms of movement, secretion, enzyme production, gene expression, etc.) as a result of a stimulus from a tumor cell." [GOC:add, ISBN:0781735149, PMID:16730260]	38	701	9	21110	0.0128388	0.236842	query_1	['GO:0009607']	7.13229	saur
GO:BP	GO:0042542	response to hydrogen peroxide	0.00763596	TRUE	"Any process that results in a change in state or activity of a cell or an organism (in terms of movement, secretion, enzyme production, gene expression, etc.) as a result of a hydrogen peroxide (H2O2) stimulus." [GOC:jl]	123	701	16	21110	0.0228245	0.130081	query_1	['GO:0000302', 'GO:0010033', 'GO:0010035']	3.91728	saur
GO:BP	GO:0046942	carboxylic acid transport	0.00777543	TRUE	"The directed movement of carboxylic acids into, out of or within a cell, or between cells, by means of some agent such as a transporter or pore. Carboxylic acids are organic acids containing one or more carboxyl (COOH) groups or anions (COO-)." [GOC:ai]	356	701	30	21110	0.042796	0.0842697	query_1	['GO:0015711', 'GO:0015849']	2.53771	saur
GO:BP	GO:0015804	neutral amino acid transport	0.00780695	TRUE	"The directed movement of neutral amino acids, amino acids with no net charge, into, out of or within a cell, or between cells, by means of some agent such as a transporter or pore." [GOC:ai]	59	701	11	21110	0.0156919	0.186441	query_1	['GO:0006865']	5.6145	saur
GO:BP	GO:0019886	antigen processing and presentation of exogenous peptide antigen via MHC class II	0.00781956	TRUE	"The process in which an antigen-presenting cell expresses a peptide antigen of exogenous origin on its cell surface in association with an MHC class II protein complex. The peptide antigen is typically, but not always, processed from a whole protein." [GOC:add, ISBN:0781735149, PMID:15771591]	29	701	8	21110	0.0114123	0.275862	query_1	['GO:0002478', 'GO:0002495']	8.30734	saur
GO:BP	GO:0048513	animal organ development	0.00788655	TRUE	"Development of a tissue or tissues that work together to perform a specific function or functions. Development pertains to the process whose specific outcome is the progression of a structure over time, from its formation to the mature structure. Organs are commonly observed as visibly distinct structures, but may also exist as loosely associated clusters of cells that work together to perform a…	3128	701	148	21110	0.211127	0.0473146	query_1	['GO:0048856']	1.42484	saur
REAC	REAC:R-HSA-5663205	Infectious disease	0.00789119	TRUE	Infectious disease	1059	545	84	10790	0.154128	0.0793201	query_1	['REAC:R-HSA-1643685']	1.57039	saur
TF	TF:M04201	Factor: CEBPB; motif: ATTRCGCAAY	0.00789733	TRUE	Factor: CEBPB; motif: ATTRCGCAAY	4093	719	198	20011	0.275382	0.0483753	query_1	['TF:M00000']	1.34637	saur
GO:BP	GO:0010888	negative regulation of lipid storage	0.00796588	TRUE	"Any process that decreases the rate, frequency or extent of lipid storage. Lipid storage is the accumulation and maintenance in cells or tissues of lipids, compounds soluble in organic solvents but insoluble or sparingly soluble in aqueous solvents. Lipid reserves can be accumulated during early developmental stages for mobilization and utilization at later stages of development." [GOC:BHF, GOC:…	21	701	7	21110	0.00998573	0.333333	query_1	['GO:0010883', 'GO:0019915', 'GO:1905953']	10.038	saur
GO:BP	GO:0034101	erythrocyte homeostasis	0.00809781	TRUE	"Any process of regulating the production and elimination of erythrocytes within an organism." [GOC:add, PMID:10694114, PMID:14754397]	138	701	17	21110	0.0242511	0.123188	query_1	['GO:0002262']	3.70971	saur
GO:BP	GO:0008203	cholesterol metabolic process	0.00809781	TRUE	"The chemical reactions and pathways involving cholesterol, cholest-5-en-3 beta-ol, the principal sterol of vertebrates and the precursor of many steroids, including bile acids and steroid hormones. It is a component of the plasma membrane lipid bilayer and of plasma lipoproteins and can be found in all animal tissues." [ISBN:0198506732]	138	701	17	21110	0.0242511	0.123188	query_1	['GO:0016125', 'GO:1902652']	3.70971	saur
WP	WP:WP534	Glycolysis and gluconeogenesis	0.00817299	TRUE	Glycolysis and gluconeogenesis	45	473	11	8133	0.0232558	0.244444	query_1	['WP:000000']	4.2031	saur
GO:BP	GO:0015849	organic acid transport	0.00822751	TRUE	"The directed movement of organic acids, any acidic compound containing carbon in covalent linkage, into, out of or within a cell, or between cells, by means of some agent such as a transporter or pore." [ISBN:0198506732]	357	701	30	21110	0.042796	0.0840336	query_1	['GO:0071702']	2.5306	saur
GO:CC	GO:0001891	phagocytic cup	0.00858348	TRUE	"An invagination of the cell membrane formed by an actin dependent process during phagocytosis. Following internalization it is converted into a phagosome." [PMID:10358769]	28	708	7	22122	0.00988701	0.25	query_1	['GO:0005886', 'GO:0110165']	7.81144	saur
HPA	HPA:0100201	cerebral cortex; endothelial cells[‚â•Low]	0.00859231	TRUE	cerebral cortex; endothelial cells[‚â•Low]	4633	494	252	11006	0.510121	0.0543924	query_1	['HPA:0100000']	1.21183	saur
HPA	HPA:0470201	skin 2; endothelial cells[‚â•Low]	0.00869522	TRUE	skin 2; endothelial cells[‚â•Low]	888	494	66	11006	0.133603	0.0743243	query_1	['HPA:0470000']	1.6559	saur
GO:CC	GO:0005911	cell-cell junction	0.00878447	TRUE	"A cell junction that forms a connection between two or more cells of an organism; excludes direct cytoplasmic intercellular bridges, such as ring canals in insects." [GOC:aruk, GOC:bc, GOC:dgh, GOC:hb, GOC:mah, PMID:21422226, PMID:28096264]	511	708	35	22122	0.049435	0.0684932	query_1	['GO:0070161']	2.14012	saur
GO:BP	GO:0001666	response to hypoxia	0.00892847	TRUE	"Any process that results in a change in state or activity of a cell or an organism (in terms of movement, secretion, enzyme production, gene expression, etc.) as a result of a stimulus indicating lowered oxygen tension. Hypoxia, defined as a decline in O2 levels below normoxic levels of 20.8 - 20.95%, results in metabolic adaptation at both the cellular and organismal level." [GOC:hjd]	286	701	26	21110	0.0370899	0.0909091	query_1	['GO:0006950', 'GO:0036293']	2.73765	saur
GO:BP	GO:0016125	sterol metabolic process	0.00898479	TRUE	"The chemical reactions and pathways involving sterols, steroids with one or more hydroxyl groups and a hydrocarbon side-chain in the molecule." [ISBN:0198547684]	154	701	18	21110	0.0256776	0.116883	query_1	['GO:0008202', 'GO:1901615']	3.51983	saur
KEGG	KEGG:05163	Human cytomegalovirus infection	0.00902071	TRUE	Human cytomegalovirus infection	223	446	27	8161	0.0605381	0.121076	query_1	['KEGG:00000']	2.21548	saur
GO:BP	GO:0051047	positive regulation of secretion	0.00904443	TRUE	"Any process that activates or increases the frequency, rate or extent of the controlled release of a substance from a cell or a tissue." [GOC:ai]	322	701	28	21110	0.0399429	0.0869565	query_1	['GO:0046903', 'GO:0051046', 'GO:0051050']	2.61862	saur
GO:BP	GO:0002690	positive regulation of leukocyte chemotaxis	0.00908346	TRUE	"Any process that activates or increases the frequency, rate, or extent of leukocyte chemotaxis." [GOC:add]	97	701	14	21110	0.0199715	0.14433	query_1	['GO:0002687', 'GO:0002688', 'GO:0030595', 'GO:0050921']	4.34637	saur
HPA	HPA:0460000	skin 1	0.00909896	TRUE	skin 1	7238	494	366	11006	0.740891	0.0505665	query_1	['HPA:0000000']	1.12659	saur
GO:BP	GO:0002715	regulation of natural killer cell mediated immunity	0.00926943	TRUE	"Any process that modulates the frequency, rate, or extent of natural killer cell mediated immunity." [GOC:add]	49	701	10	21110	0.0142653	0.204082	query_1	['GO:0002228', 'GO:0002706', 'GO:0045088']	6.14574	saur
GO:BP	GO:0080164	regulation of nitric oxide metabolic process	0.00927565	TRUE	"Any process that modulates the frequency, rate or extent of the chemical reactions and pathways involving nitric oxide, nitrogen monoxide (NO), a colorless gas only slightly soluble in water." [GOC:DHL]	60	701	11	21110	0.0156919	0.183333	query_1	['GO:0046209', 'GO:0051171']	5.52092	saur
GO:BP	GO:0034113	heterotypic cell-cell adhesion	0.00927565	TRUE	"The attachment of a cell to a cell of a different type via adhesion molecules." [GOC:add]	60	701	11	21110	0.0156919	0.183333	query_1	['GO:0098609']	5.52092	saur
TF	TF:M12657	Factor: RELA; motif: GGGRMTKYCCC	0.00944572	TRUE	Factor: RELA; motif: GGGRMTKYCCC	6444	719	289	20011	0.401947	0.0448479	query_1	['TF:M00000']	1.24819	saur
WP	WP:WP183	Proteasome degradation	0.00948337	TRUE	Proteasome degradation	62	473	13	8133	0.0274841	0.209677	query_1	['WP:000000']	3.6053	saur
HP	HP:0031020	Bone marrow hypercellularity	0.00963192	TRUE	A larger than normal amount or percentage of hematopoietic cells relative to marrow fat.	29	235	9	4851	0.0382979	0.310345	query_1	['HP:0012145']	6.40631	saur
GO:BP	GO:0046637	regulation of alpha-beta T cell differentiation	0.0096468	TRUE	"Any process that modulates the frequency, rate or extent of alpha-beta T cell differentiation." [GOC:ai]	72	701	12	21110	0.0171184	0.166667	query_1	['GO:0045580', 'GO:0046632', 'GO:0046634']	5.01902	saur
GO:BP	GO:0042130	negative regulation of T cell proliferation	0.0096468	TRUE	"Any process that stops, prevents or reduces the rate or extent of T cell proliferation." [GOC:jl]	72	701	12	21110	0.0171184	0.166667	query_1	['GO:0042098', 'GO:0042129', 'GO:0050672', 'GO:0050868']	5.01902	saur
KEGG	KEGG:05235	PD-L1 expression and PD-1 checkpoint pathway in cancer	0.00967749	TRUE	PD-L1 expression and PD-1 checkpoint pathway in cancer	89	446	15	8161	0.0336323	0.168539	query_1	['KEGG:00000']	3.08397	saur
GO:MF	GO:0042277	peptide binding	0.0100367	TRUE	"Binding to a peptide, an organic compound comprising two or more amino acids linked by peptide bonds." [GOC:jl]	311	713	27	20195	0.0378682	0.0868167	query_1	['GO:0033218']	2.459	saur
GO:MF	GO:0140677	molecular function activator activity	0.0100874	TRUE	"A molecular function regulator that activates or increases the activity of its target via non-covalent binding that does not result in covalent modification to the target." [GOC:curators]	1321	713	76	20195	0.106592	0.0575322	query_1	['GO:0098772']	1.62954	saur
REAC	REAC:R-HSA-933542	TRAF6 mediated NF-kB activation	0.0103424	TRUE	TRAF6 mediated NF-kB activation	25	545	8	10790	0.0146789	0.32	query_1	['REAC:R-HSA-168928']	6.33541	saur
REAC	REAC:R-HSA-5357769	Caspase activation via extrinsic apoptotic signalling pathway	0.0103424	TRUE	Caspase activation via extrinsic apoptotic signalling pathway	25	545	8	10790	0.0146789	0.32	query_1	['REAC:R-HSA-109581']	6.33541	saur
REAC	REAC:R-HSA-9705462	Inactivation of CSF3 (G-CSF) signaling	0.0103424	TRUE	Inactivation of CSF3 (G-CSF) signaling	25	545	8	10790	0.0146789	0.32	query_1	['REAC:R-HSA-9674555']	6.33541	saur
GO:BP	GO:0097066	response to thyroid hormone	0.0103541	TRUE	"A change in state or activity of a cell or an organism (in terms of movement, secretion, enzyme production, gene expression, etc.) as a result of a thyroid hormone stimulus." [GOC:sjw, PMID:9916872]	30	701	8	21110	0.0114123	0.266667	query_1	['GO:0009725']	8.03043	saur
GO:BP	GO:0043281	regulation of cysteine-type endopeptidase activity involved in apoptotic process	0.0103731	TRUE	"Any process that modulates the activity of a cysteine-type endopeptidase involved in apoptosis." [GOC:jl, GOC:mtg_apoptosis]	203	701	21	21110	0.0299572	0.103448	query_1	['GO:2000116']	3.11525	saur
TF	TF:M11671_1	Factor: IRF-5; motif: NCGAAACCGAAACY; match class: 1	0.0104045	TRUE	Factor: IRF-5; motif: NCGAAACCGAAACY; match class: 1	13	719	6	20011	0.00834492	0.461538	query_1	['TF:M11671']	12.8454	saur
GO:BP	GO:0070227	lymphocyte apoptotic process	0.0104062	TRUE	"Any apoptotic process in a lymphocyte, a leukocyte commonly found in the blood and lymph that has the characteristics of a large nucleus, a neutral staining cytoplasm, and prominent heterochromatin." [CL:0000542, GOC:add, GOC:mtg_apoptosis, ISBN:0781765196]	85	701	13	21110	0.0185449	0.152941	query_1	['GO:0071887']	4.60569	saur
REAC	REAC:R-HSA-1679131	Trafficking and processing of endosomal TLR	0.0104319	TRUE	Trafficking and processing of endosomal TLR	13	545	6	10790	0.0110092	0.461538	query_1	['REAC:R-HSA-168898']	9.13761	saur
GO:BP	GO:0060700	regulation of ribonuclease activity	0.0106885	TRUE	"Any process that modulates the rate, frequency, or extent of ribonuclease activity, catalysis of the hydrolysis of phosphodiester bonds in chains of RNA." [GOC:dph, GOC:tb]	9	701	5	21110	0.00713267	0.555556	query_1	['GO:0032069', 'GO:0051252']	16.7301	saur
GO:BP	GO:0042590	antigen processing and presentation of exogenous peptide antigen via MHC class I	0.0106885	TRUE	"The process in which an antigen-presenting cell expresses a peptide antigen of exogenous origin on its cell surface in association with an MHC class I protein complex. The peptide antigen is typically, but not always, processed from a whole protein. Class I here refers to classical class I molecules." [GOC:add, ISBN:0781735149, PMID:15771591]	9	701	5	21110	0.00713267	0.555556	query_1	['GO:0002474', 'GO:0002478']	16.7301	saur
GO:BP	GO:0045446	endothelial cell differentiation	0.010699	TRUE	"The process in which a mesodermal, bone marrow or neural crest cell acquires specialized features of an endothelial cell, a thin flattened cell. A layer of such cells lines the inside surfaces of body cavities, blood vessels, and lymph vessels, making up the endothelium." [CL:0000115, GOC:go_curators]	112	701	15	21110	0.021398	0.133929	query_1	['GO:0003158', 'GO:0030855']	4.03314	saur
GO:BP	GO:0046328	regulation of JNK cascade	0.0108867	TRUE	"Any process that modulates the frequency, rate or extent of signal transduction mediated by the JNK cascade." [GOC:bf]	141	701	17	21110	0.0242511	0.120567	query_1	['GO:0007254', 'GO:0032872']	3.63078	saur
GO:BP	GO:0070265	necrotic cell death	0.0109803	TRUE	"A type of cell death that is morphologically characterized by an increasingly translucent cytoplasm, swelling of organelles, minor ultrastructural modifications of the nucleus (specifically, dilatation of the nuclear membrane and condensation of chromatin into small, irregular, circumscribed patches) and increased cell volume (oncosis), culminating in the disruption of the plasma membrane and su…	61	701	11	21110	0.0156919	0.180328	query_1	['GO:0008219']	5.43042	saur
GO:BP	GO:0070727	cellular macromolecule localization	0.0110354	TRUE	"Any process in which a macromolecule is transported to, and/or maintained in, a specific location at the level of a cell. Localization at the cellular level encompasses movement within the cell, from within the cell to the cell surface, or from one location to another at the surface of a cell." [GOC:mah]	2733	701	132	21110	0.188302	0.0482986	query_1	['GO:0033036', 'GO:0051641']	1.45447	saur
GO:BP	GO:0006953	acute-phase response	0.011245	TRUE	"An acute inflammatory response that involves non-antibody proteins whose concentrations in the plasma increase in response to infection or injury of homeothermic animals." [ISBN:0198506732]	50	701	10	21110	0.0142653	0.2	query_1	['GO:0002526']	6.02282	saur
GO:BP	GO:0051348	negative regulation of transferase activity	0.0112603	TRUE	"Any process that stops or reduces the rate of transferase activity, the catalysis of the transfer of a group, e.g. a methyl group, glycosyl group, acyl group, phosphorus-containing, or other groups, from a donor compound to an acceptor." [GOC:ai]	272	701	25	21110	0.0356633	0.0919118	query_1	['GO:0043086', 'GO:0051338']	2.76784	saur
GO:BP	GO:0003013	circulatory system process	0.0112915	TRUE	"A organ system process carried out by any of the organs or tissues of the circulatory system. The circulatory system is an organ system that moves extracellular fluids to and from tissue within a multicellular organism." [GOC:mtg_cardio]	599	701	42	21110	0.0599144	0.0701169	query_1	['GO:0003008']	2.11151	saur
GO:BP	GO:0048143	astrocyte activation	0.0113492	TRUE	"A change in morphology and behavior of an astrocyte resulting from exposure to a cytokine, chemokine, cellular ligand, or soluble factor." [GOC:mgi_curators, PMID:10526094, PMID:10695728, PMID:12529254, PMID:12580336, PMID:9585813]	22	701	7	21110	0.00998573	0.318182	query_1	['GO:0014002', 'GO:0061900']	9.58177	saur
GO:BP	GO:0055074	calcium ion homeostasis	0.0114525	TRUE	"Any process involved in the maintenance of an internal steady state of calcium ions within an organism or cell." [GOC:ceb, GOC:jid, GOC:mah]	326	701	28	21110	0.0399429	0.0858896	query_1	['GO:0055080', 'GO:0098771']	2.58649	saur
GO:BP	GO:0008610	lipid biosynthetic process	0.0119112	TRUE	"The chemical reactions and pathways resulting in the formation of lipids, compounds soluble in an organic solvent but not, or sparingly, in an aqueous solvent." [GOC:go_curators]	726	701	48	21110	0.0684736	0.0661157	query_1	['GO:0006629', 'GO:1901576']	1.99102	saur
GO:BP	GO:0062013	positive regulation of small molecule metabolic process	0.0119921	TRUE	"Any process that activates or increases the frequency, rate or extent of a small molecule metabolic process." [GOC:vw]	142	701	17	21110	0.0242511	0.119718	query_1	['GO:0009893', 'GO:0044281', 'GO:0062012']	3.60521	saur
GO:BP	GO:0032620	interleukin-17 production	0.0120612	TRUE	"The appearance of any member of the interleukin-17 family of cytokines due to biosynthesis or secretion following a cellular stimulus, resulting in an increase in its intracellular or extracellular levels." [GOC:mah, GOC:rv, Wikipedia:Interleukin_17]	40	701	9	21110	0.0128388	0.225	query_1	['GO:0001816']	6.77568	saur
GO:BP	GO:0032660	regulation of interleukin-17 production	0.0120612	TRUE	"Any process that modulates the frequency, rate, or extent of production of any member of the interleukin-17 family of cytokines." [GOC:add, GOC:mah, PMID:16482511]	40	701	9	21110	0.0128388	0.225	query_1	['GO:0001817', 'GO:0032620']	6.77568	saur
GO:BP	GO:0002679	respiratory burst involved in defense response	0.0121022	TRUE	"A phase of elevated metabolic activity, during which oxygen consumption increases made as part of a defense response ; this leads to the production, by an NADH dependent system, of hydrogen peroxide (H2O2), superoxide anions and hydroxyl radicals." [GOC:add, ISBN:0781735149, PMID:12789499]	15	701	6	21110	0.0085592	0.4	query_1	['GO:0002252', 'GO:0006952', 'GO:0045730']	12.0456	saur
GO:CC	GO:0098858	actin-based cell projection	0.0121038	TRUE	"A cell projection supported by an assembly of actin filaments, and which lacks microtubules." [PMID:15661519]	221	708	20	22122	0.0282486	0.0904977	query_1	['GO:0120025']	2.82767	saur
GO:MF	GO:0015173	aromatic amino acid transmembrane transporter activity	0.0121712	TRUE	"Enables the transfer of aromatic amino acids from one side of a membrane to the other. Aromatic amino acids have an aromatic ring." [GOC:ai, GOC:mtg_transport, ISBN:0815340729]	11	713	5	20195	0.00701262	0.454545	query_1	['GO:0015171']	12.8745	saur
KEGG	KEGG:04662	B cell receptor signaling pathway	0.0125521	TRUE	B cell receptor signaling pathway	81	446	14	8161	0.0313901	0.17284	query_1	['KEGG:00000']	3.16265	saur
WP	WP:WP4478	LTF danger signal response pathway	0.012559	TRUE	LTF danger signal response pathway	19	473	7	8133	0.0147992	0.368421	query_1	['WP:000000']	6.33482	saur
WP	WP:WP2203	Thymic stromal lymphopoietin (TSLP) signaling pathway	0.0126151	TRUE	Thymic stromal lymphopoietin (TSLP) signaling pathway	47	473	11	8133	0.0232558	0.234043	query_1	['WP:000000']	4.02425	saur
GO:MF	GO:0001875	lipopolysaccharide immune receptor activity	0.0126964	TRUE	"Combining with a lipopolysaccharide and transmitting the signal across the cell membrane to initiate an innate immune response. Lipopolysaccharides (LPS) are major components of the outer membrane of Gram-negative bacteria, making them prime targets for recognition by the immune system." [PMID:14609719, PMID:15379975]	6	713	4	20195	0.0056101	0.666667	query_1	['GO:0038187']	18.8827	saur
GO:CC	GO:0070721	ISGF3 complex	0.0127527	TRUE	"A transcription factor complex that consists of a Stat1-Stat2 heterodimer and the IRF9 protein." [GOC:mah, PMID:8943351]	3	708	3	22122	0.00423729	1	query_1	['GO:0090575']	31.2458	saur
GO:CC	GO:0101002	ficolin-1-rich granule	8.63864e-08	TRUE	"Highly exocytosable gelatinase-poor granules found in neutrophils and rich in ficolin-1. Ficolin-1 is released from neutrophil granules by stimulation with fMLP or PMA, and the majority becomes associated with the surface membrane of the cells and can be detected by flow cytometry." [GOC:mec, PMID:19741154]	184	708	26	22122	0.0367232	0.141304	query_1	['GO:0030141']	4.41516	saur
GO:BP	GO:0006469	negative regulation of protein kinase activity	0.0130707	TRUE	"Any process that stops, prevents, or reduces the frequency, rate or extent of protein kinase activity." [GOC:go_curators]	206	701	21	21110	0.0299572	0.101942	query_1	['GO:0001933', 'GO:0033673', 'GO:0045859']	3.06989	saur
GO:BP	GO:0044703	multi-organism reproductive process	0.0130707	TRUE	"A biological process that directly contributes to the process of producing new individuals, involving another organism." [GOC:jl]	206	701	21	21110	0.0299572	0.101942	query_1	['GO:0022414']	3.06989	saur
TF	TF:M07216_1	Factor: IRF1; motif: NNNYASTTTCACTTTCNNTTT; match class: 1	0.0133513	TRUE	Factor: IRF1; motif: NNNYASTTTCACTTTCNNTTT; match class: 1	36	719	9	20011	0.0125174	0.25	query_1	['TF:M07216']	6.95793	saur
GO:BP	GO:0031214	biomineral tissue development	0.0133941	TRUE	"Formation of hard tissues that consist mainly of inorganic compounds, and also contain a small amounts of organic matrices that are believed to play important roles in their formation." [PMID:15132736]	174	701	19	21110	0.0271041	0.109195	query_1	['GO:0009888', 'GO:0048513']	3.28832	saur
WP	WP:WP4313	Ferroptosis	0.0134755	TRUE	Ferroptosis	64	473	13	8133	0.0274841	0.203125	query_1	['WP:000000']	3.49263	saur
GO:BP	GO:0070301	cellular response to hydrogen peroxide	0.013562	TRUE	"Any process that results in a change in state or activity of a cell (in terms of movement, secretion, enzyme production, gene expression, etc.) as a result of a hydrogen peroxide (H2O2) stimulus." [CHEBI:16240, GOC:mah]	87	701	13	21110	0.0185449	0.149425	query_1	['GO:0034614', 'GO:0042542']	4.49981	saur
GO:BP	GO:0046638	positive regulation of alpha-beta T cell differentiation	0.0135752	TRUE	"Any process that activates or increases the frequency, rate or extent of alpha-beta T cell differentiation." [GOC:ai]	51	701	10	21110	0.0142653	0.196078	query_1	['GO:0045582', 'GO:0046632', 'GO:0046635', 'GO:0046637']	5.90473	saur
GO:BP	GO:1904951	positive regulation of establishment of protein localization	0.0136295	TRUE	"Any process that activates or increases the frequency, rate or extent of establishment of protein localization." [GO_REF:0000058, GOC:TermGenie, PMID:22761445]	329	701	28	21110	0.0399429	0.0851064	query_1	['GO:0045184', 'GO:0070201', 'GO:1903829']	2.5629	saur
HP	HP:0011450	Unusual CNS infection	0.0140068	TRUE	A type of infection of the central nervous system that can be regarded as a sign of a pathological susceptibility to infection.	104	235	17	4851	0.0723404	0.163462	query_1	['HP:0002011', 'HP:0032158']	3.37426	saur
GO:MF	GO:0070566	adenylyltransferase activity	0.0141181	TRUE	"Catalysis of the transfer of an adenylyl group to an acceptor." [GOC:mah]	26	713	7	20195	0.00981767	0.269231	query_1	['GO:0016779']	7.62569	saur
GO:BP	GO:0050921	positive regulation of chemotaxis	0.0145099	TRUE	"Any process that activates or increases the frequency, rate or extent of the directed movement of a motile cell or organism in response to a specific chemical concentration gradient." [GOC:ai]	144	701	17	21110	0.0242511	0.118056	query_1	['GO:0006935', 'GO:0032103', 'GO:0040017', 'GO:0050920']	3.55514	saur
GO:MF	GO:0019903	protein phosphatase binding	0.0146235	TRUE	"Binding to a protein phosphatase." [GOC:jl]	151	713	17	20195	0.0238429	0.112583	query_1	['GO:0019902']	3.18879	saur
GO:BP	GO:0008104	protein localization	0.0147726	TRUE	"Any process in which a protein is transported to, or maintained in, a specific location." [GOC:ai]	2723	701	131	21110	0.186876	0.0481087	query_1	['GO:0070727']	1.44875	saur
GO:BP	GO:1903556	negative regulation of tumor necrosis factor superfamily cytokine production	0.0152266	TRUE	"Any process that stops, prevents or reduces the frequency, rate or extent of tumor necrosis factor superfamily cytokine production." [GO_REF:0000058, GOC:TermGenie, PMID:24187568]	63	701	11	21110	0.0156919	0.174603	query_1	['GO:0001818', 'GO:0071706', 'GO:1903555']	5.25802	saur
GO:BP	GO:0050672	negative regulation of lymphocyte proliferation	0.0154359	TRUE	"Any process that stops, prevents or reduces the rate or extent of lymphocyte proliferation." [GOC:ai]	88	701	13	21110	0.0185449	0.147727	query_1	['GO:0032945', 'GO:0046651', 'GO:0050670', 'GO:0051250']	4.44868	saur
REAC	REAC:R-HSA-9705671	SARS-CoV-2 activates/modulates innate and adaptive immune responses	0.0156013	TRUE	SARS-CoV-2 activates/modulates innate and adaptive immune responses	120	545	18	10790	0.0330275	0.15	query_1	['REAC:R-HSA-9705683']	2.96972	saur
TF	TF:M03557_1	Factor: P50; motif: GGRRANTCCCNN; match class: 1	0.0159493	TRUE	Factor: P50; motif: GGRRANTCCCNN; match class: 1	1314	719	79	20011	0.109875	0.0601218	query_1	['TF:M03557']	1.67329	saur
GO:MF	GO:0042887	amide transmembrane transporter activity	0.0160801	TRUE	"Enables the transfer of an amide, any compound containing one, two, or three acyl groups attached to a nitrogen atom, from one side of a membrane to the other." [GOC:jl, ISBN:0198506732]	46	713	9	20195	0.0126227	0.195652	query_1	['GO:0022857']	5.54165	saur
GO:MF	GO:0015175	neutral L-amino acid transmembrane transporter activity	0.0160801	TRUE	"Enables the transfer of neutral L-amino acids from one side of a membrane to the other. Neutral amino acids have side chains with no charge at pH 7.3." [GOC:ai, GOC:mtg_transport, ISBN:0815340729]	46	713	9	20195	0.0126227	0.195652	query_1	['GO:0015171']	5.54165	saur
GO:BP	GO:1901615	organic hydroxy compound metabolic process	0.0164483	TRUE	"The chemical reactions and pathways involving organic hydroxy compound." [GOC:pr, GOC:TermGenie]	567	701	40	21110	0.0570613	0.0705467	query_1	['GO:0071704']	2.12445	saur
GO:BP	GO:0003333	amino acid transmembrane transport	0.016577	TRUE	"The process in which an amino acid is transported across a membrane." [GOC:dph, GOC:tb]	102	701	14	21110	0.0199715	0.137255	query_1	['GO:0006865', 'GO:1905039']	4.13331	saur
GO:BP	GO:0045582	positive regulation of T cell differentiation	0.0165984	TRUE	"Any process that activates or increases the frequency, rate or extent of T cell differentiation." [GOC:go_curators]	116	701	15	21110	0.021398	0.12931	query_1	['GO:0030217', 'GO:0045580', 'GO:0045621', 'GO:0050870']	3.89407	saur
TF	TF:M04202_1	Factor: CEBPD; motif: RTTRCGCAAY; match class: 1	0.0168551	TRUE	Factor: CEBPD; motif: RTTRCGCAAY; match class: 1	2012	719	110	20011	0.15299	0.054672	query_1	['TF:M04202']	1.52161	saur
GO:MF	GO:0015171	amino acid transmembrane transporter activity	0.0171104	TRUE	"Enables the transfer of amino acids from one side of a membrane to the other. Amino acids are organic molecules that contain an amino group and a carboxyl group." [GOC:ai, GOC:mtg_transport, ISBN:0815340729]	82	713	12	20195	0.0168303	0.146341	query_1	['GO:0046943']	4.14497	saur
GO:MF	GO:0016798	hydrolase activity, acting on glycosyl bonds	0.0174693	TRUE	"Catalysis of the hydrolysis of any glycosyl bond." [GOC:jl]	138	713	16	20195	0.0224404	0.115942	query_1	['GO:0016787']	3.28394	saur
REAC	REAC:R-HSA-8983711	OAS antiviral response	0.0175185	TRUE	OAS antiviral response	9	545	5	10790	0.00917431	0.555556	query_1	['REAC:R-HSA-1169410']	10.999	saur
GO:BP	GO:0032945	negative regulation of mononuclear cell proliferation	0.0175346	TRUE	"Any process that stops, prevents, or reduces the frequency, rate or extent of mononuclear cell proliferation." [GOC:add]	89	701	13	21110	0.0185449	0.146067	query_1	['GO:0032943', 'GO:0032944', 'GO:0070664']	4.39869	saur
GO:MF	GO:0016772	transferase activity, transferring phosphorus-containing groups	0.0176265	TRUE	"Catalysis of the transfer of a phosphorus-containing group from one compound (donor) to another (acceptor)." [GOC:jl, ISBN:0198506732]	966	713	59	20195	0.0827489	0.0610766	query_1	['GO:0016740']	1.72993	saur
HP	HP:0004370	Abnormality of temperature regulation	0.0177251	TRUE	An abnormality of temperature homeostasis.	501	235	46	4851	0.195745	0.0918164	query_1	['HP:0012337']	1.89532	saur
GO:BP	GO:0060429	epithelium development	0.0182359	TRUE	"The process whose specific outcome is the progression of an epithelium over time, from its formation to the mature structure. An epithelium is a tissue that covers the internal or external surfaces of an anatomical structure." [GOC:dph, GOC:mtg_lung]	1231	701	70	21110	0.0998573	0.0568643	query_1	['GO:0009888']	1.71242	saur
GO:BP	GO:2000516	positive regulation of CD4-positive, alpha-beta T cell activation	0.0185343	TRUE	"Any process that activates or increases the frequency, rate or extent of CD4-positive, alpha-beta T cell activation." [GOC:obol]	42	701	9	21110	0.0128388	0.214286	query_1	['GO:0035710', 'GO:0046635', 'GO:2000514']	6.45303	saur
KEGG	KEGG:05200	Pathways in cancer	0.0187596	TRUE	Pathways in cancer	529	446	49	8161	0.109865	0.0926276	query_1	['KEGG:00000']	1.69492	saur
GO:BP	GO:0061621	canonical glycolysis	0.0188198	TRUE	"The glycolytic process that begins with the conversion of glucose to glucose-6-phosphate by glucokinase activity. Glycolytic processes are the chemical reactions and pathways resulting in the breakdown of a carbohydrate into pyruvate, with the concomitant production of a small amount of ATP." [GOC:dph, ISBN:0201090910, ISBN:0879010479]	16	701	6	21110	0.0085592	0.375	query_1	['GO:0006735', 'GO:0061620', 'GO:0061718']	11.2928	saur
GO:BP	GO:0061718	glucose catabolic process to pyruvate	0.0188198	TRUE	"The chemical reactions and pathways resulting in the breakdown of glucose, with the production of pyruvate." [GOC:dph]	16	701	6	21110	0.0085592	0.375	query_1	['GO:0006007', 'GO:0006090']	11.2928	saur
GO:BP	GO:0006735	NADH regeneration	0.0188198	TRUE	"A metabolic process that generates a pool of NADH by the reduction of NAD+." [GOC:mah]	16	701	6	21110	0.0085592	0.375	query_1	['GO:0008152']	11.2928	saur
GO:BP	GO:0046683	response to organophosphorus	0.0192716	TRUE	"Any process that results in a change in state or activity of a cell or an organism (in terms of movement, secretion, enzyme production, gene expression, etc.) as a result of an organophosphorus stimulus. Organophosphorus is a compound containing phosphorus bound to an organic molecule; several organophosphorus compounds are used as insecticides, and they are highly toxic cholinesterase inhibitor…	132	701	16	21110	0.0228245	0.121212	query_1	['GO:0010033']	3.6502	saur
GO:CC	GO:0031252	cell leading edge	0.0193108	TRUE	"The area of a motile cell closest to the direction of movement." [GOC:pg]	425	708	30	22122	0.0423729	0.0705882	query_1	['GO:0110165']	2.20558	saur
GO:MF	GO:0033218	amide binding	0.0198035	TRUE	"Binding to an amide, any derivative of an oxoacid in which an acidic hydroxy group has been replaced by an amino or substituted amino group." [GOC:mah]	397	713	31	20195	0.0434783	0.0780856	query_1	['GO:0005488']	2.2117	saur
HP	HP:0001871	Abnormality of blood and blood-forming tissues	0.0198063	TRUE	An abnormality of the hematopoietic system.	1382	235	97	4851	0.412766	0.0701881	query_1	['HP:0000118']	1.44886	saur
GO:BP	GO:1902475	L-alpha-amino acid transmembrane transport	0.0198325	TRUE	"The directed movement of L-alpha-amino acid across a membrane." [GOC:kmv, GOC:TermGenie, PMID:14668347]	77	701	12	21110	0.0171184	0.155844	query_1	['GO:0003333', 'GO:0015807']	4.69311	saur
GO:BP	GO:0042509	regulation of tyrosine phosphorylation of STAT protein	0.0198325	TRUE	"Any process that modulates the frequency, rate or extent of the introduction of a phosphate group to a tyrosine residue of a STAT (Signal Transducer and Activator of Transcription) protein." [GOC:jl, PMID:11426647]	77	701	12	21110	0.0171184	0.155844	query_1	['GO:0007260', 'GO:0050730']	4.69311	saur
KEGG	KEGG:05161	Hepatitis B	0.0198363	TRUE	Hepatitis B	161	446	21	8161	0.0470852	0.130435	query_1	['KEGG:00000']	2.38672	saur
GO:BP	GO:0071902	positive regulation of protein serine/threonine kinase activity	0.0198443	TRUE	"Any process that increases the rate, frequency, or extent of protein serine/threonine kinase activity." [GOC:mah]	195	701	20	21110	0.0285307	0.102564	query_1	['GO:0045860', 'GO:0071900']	3.08863	saur
GO:BP	GO:0036293	response to decreased oxygen levels	0.0199287	TRUE	"Any process that results in a change in state or activity of a cell or an organism (in terms of movement, secretion, enzyme production, gene expression, etc.) as a result of a stimulus reflecting a decline in the level of oxygen." [GOC:al]	299	701	26	21110	0.0370899	0.0869565	query_1	['GO:0070482']	2.61862	saur
CORUM	CORUM:60	Interferon-stimulated gene factor 3 transcription complex ISGF3	0.020241	TRUE	Interferon-stimulated gene factor 3 transcription complex ISGF3	3	142	3	3383	0.0211268	1	query_1	['CORUM:0000000']	23.8239	saur
CORUM	CORUM:7385	DTX3L-PARP9-STAT1 complex	0.020241	TRUE	DTX3L-PARP9-STAT1 complex	3	142	3	3383	0.0211268	1	query_1	['CORUM:0000000']	23.8239	saur
GO:MF	GO:0000099	sulfur amino acid transmembrane transporter activity	0.0202582	TRUE	"Enables the transfer of sulfur amino acids from one side of a membrane to the other. Sulphur amino acids contain sulfur in the form of cystine, methionine or their derivatives." [GOC:ai, GOC:mtg_transport, ISBN:0815340729]	12	713	5	20195	0.00701262	0.416667	query_1	['GO:0015171', 'GO:1901682']	11.8017	saur
REAC	REAC:R-HSA-1169408	ISG15 antiviral mechanism	0.0205721	TRUE	ISG15 antiviral mechanism	70	545	13	10790	0.0238532	0.185714	query_1	['REAC:R-HSA-1169410']	3.6768	saur
GO:BP	GO:0010887	negative regulation of cholesterol storage	0.0207913	TRUE	"Any process that decreases the rate or extent of cholesterol storage. Cholesterol storage is the accumulation and maintenance in cells or tissues of cholesterol, cholest-5-en-3 beta-ol, the principal sterol of vertebrates and the precursor of many steroids, including bile acids and steroid hormones." [GOC:BHF, GOC:dph, GOC:tb]	10	701	5	21110	0.00713267	0.5	query_1	['GO:0010878', 'GO:0010885', 'GO:0010888']	15.0571	saur
GO:CC	GO:0101002	ficolin-1-rich granule	1.94e-10	TRUE	"Highly exocytosable gelatinase-poor granules found in neutrophils and rich in ficolin-1. Ficolin-1 is released from neutrophil granules by stimulation with fMLP or PMA, and the majority becomes associated with the surface membrane of the cells and can be detected by flow cytometry." [GOC:mec, PMID:19741154]	184	790	31	22122	0.0392405	0.168478	query_1	['GO:0030141']	4.71782	polyic
GO:BP	GO:0031638	zymogen activation	0.0208387	TRUE	"The proteolytic processing of an inactive enzyme to an active form." [GOC:hjd]	65	701	11	21110	0.0156919	0.169231	query_1	['GO:0016485']	5.09624	saur
GO:BP	GO:0031326	regulation of cellular biosynthetic process	0.0215171	TRUE	"Any process that modulates the frequency, rate or extent of the chemical reactions and pathways resulting in the formation of substances, carried out by individual cells." [GOC:mah]	4064	701	181	21110	0.258203	0.0445374	query_1	['GO:0009889', 'GO:0031323', 'GO:0044249']	1.3412	saur
WP	WP:WP5092	Interactions of natural killer cells in pancreatic cancer	0.0218876	TRUE	Interactions of natural killer cells in pancreatic cancer	27	473	8	8133	0.0169133	0.296296	query_1	['WP:000000']	5.09467	saur
GO:BP	GO:0045580	regulation of T cell differentiation	0.0219482	TRUE	"Any process that modulates the frequency, rate or extent of T cell differentiation." [GOC:go_curators]	180	701	19	21110	0.0271041	0.105556	query_1	['GO:0030217', 'GO:0045619', 'GO:0050863']	3.17871	saur
GO:BP	GO:0042594	response to starvation	0.0219966	TRUE	"Any process that results in a change in state or activity of a cell or an organism (in terms of movement, secretion, enzyme production, gene expression, etc.) as a result of a starvation stimulus, deprivation of nourishment." [GOC:go_curators]	213	701	21	21110	0.0299572	0.0985915	query_1	['GO:0006950', 'GO:0031667']	2.969	saur
GO:BP	GO:0051651	maintenance of location in cell	0.0220399	TRUE	"Any process in which a substance or cellular entity, such as a protein complex or organelle, is maintained in a specific location within, or in the membrane of, a cell, and is prevented from moving elsewhere." [GOC:ai]	230	701	22	21110	0.0313837	0.0956522	query_1	['GO:0009987', 'GO:0051235', 'GO:0051641']	2.88048	saur
GO:BP	GO:0045596	negative regulation of cell differentiation	0.0222015	TRUE	"Any process that stops, prevents, or reduces the frequency, rate or extent of cell differentiation." [GOC:go_curators]	679	701	45	21110	0.064194	0.0662739	query_1	['GO:0030154', 'GO:0045595', 'GO:0048523', 'GO:0051093']	1.99578	saur
GO:BP	GO:1902882	regulation of response to oxidative stress	0.0224999	TRUE	"Any process that modulates the frequency, rate or extent of response to oxidative stress." [GO_REF:0000058, GOC:kmv, GOC:TermGenie, PMID:16899554]	91	701	13	21110	0.0185449	0.142857	query_1	['GO:0006979', 'GO:0080134']	4.30202	saur
WP	WP:WP3611	Photodynamic therapy-induced AP-1 survival signaling	0.0230863	TRUE	Photodynamic therapy-induced AP-1 survival signaling	50	473	11	8133	0.0232558	0.22	query_1	['WP:000000']	3.78279	saur
GO:BP	GO:0039531	regulation of viral-induced cytoplasmic pattern recognition receptor signaling pathway	0.0232417	TRUE	"Any process that modulates the frequency, rate or extent of a cytoplasmic pattern recognition receptor signaling pathway in response to a virus." [GOC:bf, GOC:jl]	54	701	10	21110	0.0142653	0.185185	query_1	['GO:0002753', 'GO:0062207']	5.57669	saur
GO:BP	GO:0051452	intracellular pH reduction	0.0232417	TRUE	"Any process that reduces the internal pH of a cell, measured by the concentration of the hydrogen ion." [GOC:ai]	54	701	10	21110	0.0142653	0.185185	query_1	['GO:0051453']	5.57669	saur
HP	HP:0032158	Unusual infection by anatomical site	0.0235896	TRUE	An unusual infection classified by the affected body part.	108	235	17	4851	0.0723404	0.157407	query_1	['HP:0032101']	3.24929	saur
GO:BP	GO:2001234	negative regulation of apoptotic signaling pathway	0.0236153	TRUE	"Any process that stops, prevents or reduces the frequency, rate or extent of apoptotic signaling pathway." [GOC:mtg_apoptosis]	231	701	22	21110	0.0313837	0.0952381	query_1	['GO:0009968', 'GO:0043066', 'GO:0097190', 'GO:2001233']	2.86801	saur
TF	TF:M03557	Factor: P50; motif: GGRRANTCCCNN	0.0237301	TRUE	Factor: P50; motif: GGRRANTCCCNN	5024	719	232	20011	0.32267	0.0461783	query_1	['TF:M00000']	1.28522	saur
GO:BP	GO:0044283	small molecule biosynthetic process	0.0238234	TRUE	"The chemical reactions and pathways resulting in the formation of small molecules, any low molecular weight, monomeric, non-encoded molecule." [GOC:curators, GOC:pde, GOC:vw]	576	701	40	21110	0.0570613	0.0694444	query_1	['GO:0009058', 'GO:0044281']	2.09126	saur
HPA	HPA:0380000	placenta	0.0241896	TRUE	placenta	7509	494	375	11006	0.759109	0.0499401	query_1	['HPA:0000000']	1.11263	saur
GO:BP	GO:0002704	negative regulation of leukocyte mediated immunity	0.0242649	TRUE	"Any process that stops, prevents, or reduces the frequency, rate, or extent of leukocyte mediated immunity." [GOC:add]	66	701	11	21110	0.0156919	0.166667	query_1	['GO:0002443', 'GO:0002698', 'GO:0002703']	5.01902	saur
GO:CC	GO:0045178	basal part of cell	0.0242747	TRUE	"The region of a cell situated near the base. For example, in a polarized epithelial cell, the basal surface rests on the basal lamina that separates the epithelium from other tissue." [GOC:mah, ISBN:0815316194]	289	708	23	22122	0.0324859	0.0795848	query_1	['GO:0110165']	2.48669	saur
GO:CC	GO:0031902	late endosome membrane	0.0242832	TRUE	"The lipid bilayer surrounding a late endosome." [GOC:pz]	161	708	16	22122	0.0225989	0.0993789	query_1	['GO:0005770', 'GO:0010008']	3.10517	saur
GO:CC	GO:0000932	P-body	0.0243559	TRUE	"A focus in the cytoplasm where mRNAs may become inactivated by decapping or some other mechanism. Protein and RNA localized to these foci are involved in mRNA degradation, nonsense-mediated mRNA decay (NMD), translational repression, and RNA-mediated gene silencing." [GOC:clt, PMID:12730603]	97	708	12	22122	0.0169492	0.123711	query_1	['GO:0036464']	3.86546	saur
GO:MF	GO:0008233	peptidase activity	0.0249746	TRUE	"Catalysis of the hydrolysis of a peptide bond. A peptide bond is a covalent bond formed when the carbon atom from the carboxyl group of one amino acid shares electrons with the nitrogen atom from the amino group of a second amino acid." [GOC:jl, ISBN:0815332181]	639	713	43	20195	0.0603086	0.0672926	query_1	['GO:0016787', 'GO:0140096']	1.906	saur
KEGG	KEGG:05134	Legionellosis	0.0250324	TRUE	Legionellosis	57	446	11	8161	0.0246637	0.192982	query_1	['KEGG:00000']	3.53123	saur
GO:BP	GO:0030278	regulation of ossification	0.0252349	TRUE	"Any process that modulates the frequency, rate or extent of ossification, the formation of bone or of a bony substance or the conversion of fibrous tissue or of cartilage into bone or a bony substance." [GOC:go_curators]	120	701	15	21110	0.021398	0.125	query_1	['GO:0001503', 'GO:0051239']	3.76427	saur
GO:BP	GO:0031669	cellular response to nutrient levels	0.0252919	TRUE	"Any process that results in a change in state or activity of a cell (in terms of movement, secretion, enzyme production, gene expression, etc.) as a result of a stimulus reflecting the presence, absence, or concentration of nutrients." [GOC:mah]	232	701	22	21110	0.0313837	0.0948276	query_1	['GO:0031667', 'GO:0031668']	2.85565	saur
HP	HP:0030355	Abnormal circulating interferon-gamma concentration	0.0253948	TRUE	Abnormal levels of interferon gamma measured in the blood circulation.	25	235	8	4851	0.0340426	0.32	query_1	['HP:0030354']	6.60562	saur
HP	HP:0030354	Abnormal circulating interferon concentration	0.0253948	TRUE	Abnormal levels of interferon in the blood.	25	235	8	4851	0.0340426	0.32	query_1	['HP:0011112']	6.60562	saur
KEGG	KEGG:05203	Viral carcinogenesis	0.0257264	TRUE	Viral carcinogenesis	200	446	24	8161	0.0538117	0.12	query_1	['KEGG:00000']	2.19578	saur
GO:CC	GO:0098590	plasma membrane region	0.0266791	TRUE	"A membrane that is a (regional) part of the plasma membrane." [GOC:dos]	1292	708	67	22122	0.0946328	0.0518576	query_1	['GO:0005886', 'GO:0016020']	1.62033	saur
GO:BP	GO:0060249	anatomical structure homeostasis	0.0269394	TRUE	"A homeostatic process involved in the maintenance of an internal steady state within a defined anatomical structure of an organism, including control of cellular proliferation and death and control of metabolic function. An anatomical structure is any biological entity that occupies space and is distinguished from its surroundings. Anatomical structures can be macroscopic such as a carpel, or mi…	268	701	24	21110	0.0342368	0.0895522	query_1	['GO:0048871']	2.69679	saur
GO:BP	GO:0001894	tissue homeostasis	0.0269394	TRUE	"A homeostatic process involved in the maintenance of an internal steady state within a defined tissue of an organism, including control of cellular proliferation and death and control of metabolic function." [GOC:add, GOC:isa_complete]	268	701	24	21110	0.0342368	0.0895522	query_1	['GO:0048871', 'GO:0060249']	2.69679	saur
GO:MF	GO:0019955	cytokine binding	0.0271019	TRUE	"Binding to a cytokine, any of a group of proteins that function to control the survival, growth and differentiation of tissues and cells, and which have autocrine and paracrine activity." [GOC:ai, GOC:bf, ISBN:0198599471]	143	713	16	20195	0.0224404	0.111888	query_1	['GO:0005515']	3.16912	saur
GO:MF	GO:0032813	tumor necrosis factor receptor superfamily binding	0.0272817	TRUE	"Binding to a member of the tumor necrosis factor receptor superfamily." [GOC:add]	49	713	9	20195	0.0126227	0.183673	query_1	['GO:0005126']	5.20236	saur
GO:BP	GO:0044706	multi-multicellular organism process	0.027282	TRUE	"A multicellular organism process which involves another multicellular organism of the same or different species." [GOC:jl]	216	701	21	21110	0.0299572	0.0972222	query_1	['GO:0032501']	2.92776	saur
TF	TF:M04202	Factor: CEBPD; motif: RTTRCGCAAY	0.0273346	TRUE	Factor: CEBPD; motif: RTTRCGCAAY	5085	719	234	20011	0.325452	0.0460177	query_1	['TF:M00000']	1.28075	saur
HP	HP:0011029	Internal hemorrhage	0.0273632	TRUE	The presence of hemorrhage within the body.	315	235	33	4851	0.140426	0.104762	query_1	['HP:0001892', 'HP:0011028']	2.16255	saur
GO:BP	GO:0052372	modulation by symbiont of entry into host	0.0275697	TRUE	"Any process in which an organism modulates the frequency, rate or extent to which it enters into the host organism, where the two organisms are in a symbiotic interaction." [GOC:mtg_pamgo_17jul06]	55	701	10	21110	0.0142653	0.181818	query_1	['GO:0043903', 'GO:0044409']	5.4753	saur
GO:BP	GO:0006509	membrane protein ectodomain proteolysis	0.0277704	TRUE	"The proteolytic cleavage of transmembrane proteins and release of their ectodomain (extracellular domain)." [GOC:jl, http://www.copewithcytokines.de/]	44	701	9	21110	0.0128388	0.204545	query_1	['GO:0033619']	6.15971	saur
GO:BP	GO:0050691	regulation of defense response to virus by host	0.0277704	TRUE	"Any host process that modulates the frequency, rate, or extent of the antiviral response of a host cell or organism." [GOC:ai, GOC:dph]	44	701	9	21110	0.0128388	0.204545	query_1	['GO:0050688']	6.15971	saur
WP	WP:WP2877	Vitamin D receptor pathway	0.0281232	TRUE	Vitamin D receptor pathway	182	473	24	8133	0.05074	0.131868	query_1	['WP:000000']	2.26741	saur
GO:BP	GO:0048545	response to steroid hormone	0.0281564	TRUE	"Any process that results in a change in state or activity of a cell or an organism (in terms of movement, secretion, enzyme production, gene expression, etc.) as a result of a steroid hormone stimulus." [GOC:go_curators]	342	701	28	21110	0.0399429	0.0818713	query_1	['GO:0009725', 'GO:0014070', 'GO:0033993']	2.46548	saur
GO:BP	GO:0045953	negative regulation of natural killer cell mediated cytotoxicity	0.0282689	TRUE	"Any process that stops, prevents, or reduces the rate of natural killer mediated cytotoxicity." [GOC:add, ISBN:0781735149]	17	701	6	21110	0.0085592	0.352941	query_1	['GO:0001911', 'GO:0002716', 'GO:0042267', 'GO:0042269']	10.6285	saur
GO:BP	GO:0010885	regulation of cholesterol storage	0.0282689	TRUE	"Any process that modulates the rate or extent of cholesterol storage. Cholesterol storage is the accumulation and maintenance in cells or tissues of cholesterol, cholest-5-en-3 beta-ol, the principal sterol of vertebrates and the precursor of many steroids, including bile acids and steroid hormones." [GOC:BHF, GOC:dph, GOC:tb]	17	701	6	21110	0.0085592	0.352941	query_1	['GO:0010878', 'GO:0010883']	10.6285	saur
GO:BP	GO:0002431	Fc receptor mediated stimulatory signaling pathway	0.0285584	TRUE	"The series of molecular signals generated as a consequence of a the binding of the Fc portion of an immunoglobulin by an Fc receptor capable of activating or perpetuating an immune response. The Fc portion of an immunoglobulin is its C-terminal constant region." [GO_REF:0000022, GOC:add, ISBN:0781735149]	34	701	8	21110	0.0114123	0.235294	query_1	['GO:0002429']	7.08568	saur
GO:BP	GO:0061081	positive regulation of myeloid leukocyte cytokine production involved in immune response	0.0285584	TRUE	"Any process that modulates the rate, frequency, or extent of the production of a cytokine that contributes to the immune response." [GOC:BHF, GOC:dph]	34	701	8	21110	0.0114123	0.235294	query_1	['GO:0002720', 'GO:0061082']	7.08568	saur
GO:BP	GO:0032366	intracellular sterol transport	0.0285584	TRUE	"The directed movement of sterols within cells." [GOC:mah]	34	701	8	21110	0.0114123	0.235294	query_1	['GO:0015918', 'GO:0032365']	7.08568	saur
GO:BP	GO:2000106	regulation of leukocyte apoptotic process	0.0286636	TRUE	"Any process that modulates the frequency, rate or extent of leukocyte apoptotic process." [GOC:BHF, GOC:mtg_apoptosis]	93	701	13	21110	0.0185449	0.139785	query_1	['GO:0042981', 'GO:0071887']	4.2095	saur
GO:MF	GO:0015190	L-leucine transmembrane transporter activity	0.0287946	TRUE	"Enables the transfer of L-leucine from one side of a membrane to the other. L-leucine is 2-amino-4-methylpentanoic acid." [GOC:ai, GOC:mtg_transport, ISBN:0815340729]	7	713	4	20195	0.0056101	0.571429	query_1	['GO:0015175', 'GO:0015179', 'GO:0015658']	16.1851	saur
WP	WP:WP314	Fas ligand pathway and stress induction of heat shock proteins	0.0289479	TRUE	Fas ligand pathway and stress induction of heat shock proteins	43	473	10	8133	0.0211416	0.232558	query_1	['WP:000000']	3.99872	saur
GO:BP	GO:1901214	regulation of neuron death	0.0292263	TRUE	"Any process that modulates the frequency, rate or extent of neuron death." [GOC:rph, GOC:TermGenie]	324	701	27	21110	0.0385164	0.0833333	query_1	['GO:0010941', 'GO:0070997']	2.50951	saur
GO:BP	GO:0032727	positive regulation of interferon-alpha production	0.029325	TRUE	"Any process that activates or increases the frequency, rate, or extent of interferon-alpha production." [GOC:mah, PMID:15546383]	25	701	7	21110	0.00998573	0.28	query_1	['GO:0032481', 'GO:0032607', 'GO:0032647']	8.43195	saur
GO:BP	GO:0046697	decidualization	0.029325	TRUE	"The cellular and vascular changes occurring in the endometrium of the pregnant uterus just after the onset of blastocyst implantation. This process involves the proliferation and differentiation of the fibroblast-like endometrial stromal cells into large, polyploid decidual cells that eventually form the maternal component of the placenta." [ISBN:0721662544, PMID:11133685]	25	701	7	21110	0.00998573	0.28	query_1	['GO:0001893', 'GO:0003006', 'GO:0009888']	8.43195	saur
GO:BP	GO:0070423	nucleotide-binding oligomerization domain containing signaling pathway	0.029325	TRUE	"The series of molecular signals initiated by the binding of a ligand (such as a bacterial peptidoglycan) to a cytoplasmic nucleotide-binding oligomerization domain containing (NOD) protein receptor, and ending with regulation of a downstream cellular process." [GOC:add, PMID:17944960, PMID:18585455]	25	701	7	21110	0.00998573	0.28	query_1	['GO:0002753', 'GO:0035872']	8.43195	saur
GO:BP	GO:0007260	tyrosine phosphorylation of STAT protein	0.0296914	TRUE	"The process of introducing a phosphate group to a tyrosine residue of a STAT (Signal Transducer and Activator of Transcription) protein." [GOC:jl, PMID:10918594]	80	701	12	21110	0.0171184	0.15	query_1	['GO:0007259', 'GO:0018108']	4.51712	saur
KEGG	KEGG:05320	Autoimmune thyroid disease	0.0299216	TRUE	Autoimmune thyroid disease	49	446	10	8161	0.0224215	0.204082	query_1	['KEGG:00000']	3.73433	saur
HP	HP:0002841	Recurrent fungal infections	0.0302964	TRUE	Increased susceptibility to fungal infections, as manifested by multiple episodes of fungal infection.	99	235	16	4851	0.0680851	0.161616	query_1	['HP:0002719', 'HP:0020100']	3.33617	saur
KEGG	KEGG:04066	HIF-1 signaling pathway	0.0303657	TRUE	HIF-1 signaling pathway	109	446	16	8161	0.0358744	0.146789	query_1	['KEGG:00000']	2.68598	saur
HPA	HPA:0460202	skin 1; endothelial cells[‚â•Medium]	0.0304215	TRUE	skin 1; endothelial cells[‚â•Medium]	593	494	47	11006	0.0951417	0.079258	query_1	['HPA:0460201']	1.76582	saur
KEGG	KEGG:04062	Chemokine signaling pathway	0.03047	TRUE	Chemokine signaling pathway	190	446	23	8161	0.0515695	0.121053	query_1	['KEGG:00000']	2.21505	saur
TF	TF:M09745_1	Factor: HELIOS; motif: RNARRRGGAASTGARAN; match class: 1	0.0311658	TRUE	Factor: HELIOS; motif: RNARRRGGAASTGARAN; match class: 1	492	719	38	20011	0.0528512	0.0772358	query_1	['TF:M09745']	2.1496	saur
HP	HP:0003613	Antiphospholipid antibody positivity	0.0312579	TRUE	The presence of circulating autoantibodies to phospholipids.	19	235	7	4851	0.0297872	0.368421	query_1	['HP:0030057']	7.60515	saur
TF	TF:M03866	Factor: c-Fos:c-Jun; motif: NTGACTCAN	0.0312839	TRUE	Factor: c-Fos:c-Jun; motif: NTGACTCAN	1628	719	92	20011	0.127955	0.0565111	query_1	['TF:M00000']	1.5728	saur
GO:MF	GO:0016799	hydrolase activity, hydrolyzing N-glycosyl compounds	0.0314519	TRUE	"Catalysis of the hydrolysis of any N-glycosyl bond." [GOC:jl]	39	713	8	20195	0.0112202	0.205128	query_1	['GO:0016798']	5.81005	saur
GO:CC	GO:0001726	ruffle	0.0315727	TRUE	"Projection at the leading edge of a crawling cell; the protrusions are supported by a microfilament meshwork." [ISBN:0124325653]	182	708	17	22122	0.0240113	0.0934066	query_1	['GO:0031252', 'GO:0120025']	2.91856	saur
GO:BP	GO:0044249	cellular biosynthetic process	0.0319409	TRUE	"The chemical reactions and pathways resulting in the formation of substances, carried out by individual cells." [GOC:jl]	5521	701	233	21110	0.332382	0.0422025	query_1	['GO:0009058', 'GO:0044237']	1.27089	saur
HP	HP:0012145	Abnormality of multiple cell lineages in the bone marrow	0.0330318	TRUE	Abnormality of multiple cell lineages in the bone marrow	170	235	22	4851	0.093617	0.129412	query_1	['HP:0005561']	2.67139	saur
GO:BP	GO:0001913	T cell mediated cytotoxicity	0.0336989	TRUE	"The directed killing of a target cell by a T cell through the release of granules containing cytotoxic mediators or through the engagement of death receptors." [GOC:add, GOC:pr, ISBN:0781735149, PMID:11911826]	45	701	9	21110	0.0128388	0.2	query_1	['GO:0001909', 'GO:0002456']	6.02282	saur
GO:BP	GO:0031295	T cell costimulation	0.0336989	TRUE	"The process of providing, via surface-bound receptor-ligand pairs, a second, antigen-independent, signal in addition to that provided by the T cell receptor to augment T cell activation." [ISBN:0781735149]	45	701	9	21110	0.0128388	0.2	query_1	['GO:0031294', 'GO:0050870']	6.02282	saur
HPA	HPA:0461442	skin 1; fibrohistiocytic cells[‚â•Medium]	0.0344787	TRUE	skin 1; fibrohistiocytic cells[‚â•Medium]	699	494	53	11006	0.107287	0.0758226	query_1	['HPA:0461441']	1.68928	saur
GO:MF	GO:0016740	transferase activity	0.0345588	TRUE	"Catalysis of the transfer of a group, e.g. a methyl group, glycosyl group, acyl group, phosphorus-containing, or other groups, from one compound (generally regarded as the donor) to another compound (generally regarded as the acceptor). Transferase is the systematic name for any enzyme of EC class 2." [ISBN:0198506732]	2341	713	117	20195	0.164095	0.0499786	query_1	['GO:0003824']	1.41559	saur
KEGG	KEGG:04658	Th1 and Th2 cell differentiation	0.0351934	TRUE	Th1 and Th2 cell differentiation	89	446	14	8161	0.0313901	0.157303	query_1	['KEGG:00000']	2.87837	saur
GO:CC	GO:0005739	mitochondrion	0.0355085	TRUE	"A semiautonomous, self replicating organelle that occurs in varying numbers, shapes, and sizes in the cytoplasm of virtually all eukaryotic cells. It is notably the site of tissue respiration." [GOC:giardia, ISBN:0198506732]	1710	708	83	22122	0.117232	0.048538	query_1	['GO:0005737', 'GO:0043231']	1.51661	saur
GO:BP	GO:0043409	negative regulation of MAPK cascade	0.0359422	TRUE	"Any process that stops, prevents, or reduces the frequency, rate or extent of signal transduction mediated by the MAPKKK cascade." [GOC:go_curators]	170	701	18	21110	0.0256776	0.105882	query_1	['GO:0000165', 'GO:0043408', 'GO:1902532']	3.18855	saur
GO:BP	GO:0038094	Fc-gamma receptor signaling pathway	0.0359495	TRUE	"The series of molecular signals initiated by the binding of the Fc portion of immunoglobulin G (IgG) to an Fc-gamma receptor on the surface of a target cell, and ending with the regulation of a downstream cellular process, e.g. transcription. The Fc portion of an immunoglobulin is its C-terminal constant region." [GOC:phg, PMID:11244038]	35	701	8	21110	0.0114123	0.228571	query_1	['GO:0038093']	6.88323	saur
GO:BP	GO:0016064	immunoglobulin mediated immune response	0.0360726	TRUE	"An immune response mediated by immunoglobulins, whether cell-bound or in solution." [GO_REF:0000022, GOC:add, ISBN:0781735149]	203	701	20	21110	0.0285307	0.0985222	query_1	['GO:0019724']	2.96691	saur
HP	HP:0011122	Abnormality of skin physiology	0.0367842	TRUE	Any abnormality of the physiological function of the skin.	515	235	46	4851	0.195745	0.0893204	query_1	['HP:0000951']	1.8438	saur
GO:BP	GO:0032661	regulation of interleukin-18 production	0.0370739	TRUE	"Any process that modulates the frequency, rate, or extent of interleukin-18 production." [GOC:mah, PMID:23710316]	11	701	5	21110	0.00713267	0.454545	query_1	['GO:0001817', 'GO:0032621']	13.6882	saur
GO:BP	GO:0039530	MDA-5 signaling pathway	0.0370739	TRUE	"The series of molecular signals initiated by the binding of dsRNA from another organism to the cytoplasmic pattern recognition receptor (PRR) MDA-5 (also known as IFIH1). MDA-5 detects RNA synthesized during viral replication or shed by non-viral pathogens, and triggers a signaling pathway to protect the host against infection, for example by inducing the expression of cytokines." [GOC:bf, PMID:…	11	701	5	21110	0.00713267	0.454545	query_1	['GO:0002753']	13.6882	saur
GO:BP	GO:0032621	interleukin-18 production	0.0370739	TRUE	"The appearance of interleukin-18 due to biosynthesis or secretion following a cellular stimulus, resulting in an increase in its intracellular or extracellular levels." [GOC:mah]	11	701	5	21110	0.00713267	0.454545	query_1	['GO:0001816']	13.6882	saur
GO:BP	GO:0042093	T-helper cell differentiation	0.0376457	TRUE	"The process in which a relatively unspecialized thymocyte acquires specialized features of a T-helper cell." [GOC:ebc]	69	701	11	21110	0.0156919	0.15942	query_1	['GO:0002294']	4.8008	saur
GO:MF	GO:0019200	carbohydrate kinase activity	0.0379803	TRUE	"Catalysis of the transfer of a phosphate group, usually from ATP, to a carbohydrate substrate molecule." [GOC:jl]	21	713	6	20195	0.00841515	0.285714	query_1	['GO:0016301']	8.09257	saur
GO:BP	GO:0045428	regulation of nitric oxide biosynthetic process	0.0383423	TRUE	"Any process that modulates the frequency, rate or extent of the chemical reactions and pathways resulting in the formation of nitric oxide." [GOC:go_curators]	57	701	10	21110	0.0142653	0.175439	query_1	['GO:0006809', 'GO:0031326', 'GO:0080164']	5.28318	saur
GO:BP	GO:0050688	regulation of defense response to virus	0.0384334	TRUE	"Any process that modulates the frequency, rate or extent of the antiviral response of a cell or organism." [GOC:ai]	82	701	12	21110	0.0171184	0.146341	query_1	['GO:0002831', 'GO:0031347', 'GO:0032101', 'GO:0051607']	4.40694	saur
GO:MF	GO:0015179	L-amino acid transmembrane transporter activity	0.0386597	TRUE	"Enables the transfer of an L-amino acid from one side of a membrane to the other. L-amino acids are the L-enantiomers of amino acids." [GOC:ai, GOC:jsg, GOC:mah, GOC:mtg_transport, ISBN:0815340729]	63	713	10	20195	0.0140252	0.15873	query_1	['GO:0015171']	4.49587	saur
GO:BP	GO:0042832	defense response to protozoan	0.0389835	TRUE	"Reactions triggered in response to the presence of a protozoan that act to protect the cell or organism." [GOC:jl]	26	701	7	21110	0.00998573	0.269231	query_1	['GO:0001562', 'GO:0098542']	8.10765	saur
GO:BP	GO:0002726	positive regulation of T cell cytokine production	0.0389835	TRUE	"Any process that activates or increases the frequency, rate, or extent of T cell cytokine production." [GOC:add]	26	701	7	21110	0.00998573	0.269231	query_1	['GO:0002369', 'GO:0002711', 'GO:0002720', 'GO:0002724']	8.10765	saur
GO:BP	GO:0035872	nucleotide-binding domain, leucine rich repeat containing receptor signaling pathway	0.0389835	TRUE	"The series of molecular signals initiated by a ligand binding to a nucleotide-binding domain, leucine rich repeat containing receptor (NLR), and ending with the regulation of a downstream cellular process. NLRs are cytoplasmic receptors defined by their tripartite domain architecture that contains: a variable C-terminus, a middle nucleotide-binding domain, and a LRR domain that is variable in th…	26	701	7	21110	0.00998573	0.269231	query_1	['GO:0030522']	8.10765	saur
GO:BP	GO:0140374	antiviral innate immune response	0.0389835	TRUE	"A defense response against viruses mediated through an innate immune response. An innate immune response is mediated by germline encoded components that directly recognize components of potential pathogens." [PMID:31006531]	26	701	7	21110	0.00998573	0.269231	query_1	['GO:0045087', 'GO:0051607']	8.10765	saur
HP	HP:0011107	Recurrent aphthous stomatitis	0.0392316	TRUE	Recurrent episodes of ulceration of the oral mucosa, typically presenting as painful, sharply circumscribed fibrin-covered mucosal defects with a hyperemic border.	42	235	10	4851	0.0425532	0.238095	query_1	['HP:0010280', 'HP:0032154']	4.91489	saur
GO:BP	GO:0071705	nitrogen compound transport	0.0392757	TRUE	"The directed movement of nitrogen-containing compounds into, out of or within a cell, or between cells, by means of some agent such as a transporter or pore." [GOC:mah]	2290	701	112	21110	0.159772	0.0489083	query_1	['GO:0006810']	1.47283	saur
TF	TF:M09956_1	Factor: IRF-1; motif: NAAANNGAAASTGAAASNRN; match class: 1	0.0397368	TRUE	Factor: IRF-1; motif: NAAANNGAAASTGAAASNRN; match class: 1	23	719	7	20011	0.00973574	0.304348	query_1	['TF:M09956']	8.47052	saur
HP	HP:0002103	Abnormal pleura morphology	0.0398349	TRUE	An abnormality of the pulmonary pleura, the thin, transparent membrane which covers the lungs and lines the inside of the chest walls.	172	235	22	4851	0.093617	0.127907	query_1	['HP:0002088']	2.64033	saur
WP	WP:WP2864	Apoptosis-related network due to altered Notch3 in ovarian cancer	0.0402073	TRUE	Apoptosis-related network due to altered Notch3 in ovarian cancer	53	473	11	8133	0.0232558	0.207547	query_1	['WP:000000']	3.56867	saur
GO:BP	GO:0097300	programmed necrotic cell death	0.0406723	TRUE	"A necrotic cell death process that results from the activation of endogenous cellular processes, such as signaling involving death domain receptors or Toll-like receptors." [GOC:mtg_apoptosis, PMID:21760595]	46	701	9	21110	0.0128388	0.195652	query_1	['GO:0012501', 'GO:0070265']	5.89189	saur
GO:BP	GO:0070664	negative regulation of leukocyte proliferation	0.0406899	TRUE	"Any process that stops, prevents, or reduces the frequency, rate or extent of leukocyte proliferation." [GOC:add, GOC:mah]	96	701	13	21110	0.0185449	0.135417	query_1	['GO:0008285', 'GO:0070661', 'GO:0070663']	4.07795	saur
GO:BP	GO:0046330	positive regulation of JNK cascade	0.0406899	TRUE	"Any process that activates or increases the frequency, rate or extent of signal transduction mediated by the JNK cascade." [GOC:bf]	96	701	13	21110	0.0185449	0.135417	query_1	['GO:0007254', 'GO:0032874', 'GO:0046328']	4.07795	saur
GO:BP	GO:1903508	positive regulation of nucleic acid-templated transcription	0.0407473	TRUE	"Any process that activates or increases the frequency, rate or extent of nucleic acid-templated transcription." [GO_REF:0000058, GOC:pr, GOC:TermGenie, GOC:txnOH, GOC:vw]	1718	701	89	21110	0.126961	0.0518044	query_1	['GO:0097659', 'GO:1902680', 'GO:1903506']	1.56004	saur
GO:BP	GO:0045893	positive regulation of DNA-templated transcription	0.0407473	TRUE	"Any process that activates or increases the frequency, rate or extent of cellular DNA-templated transcription." [GOC:go_curators, GOC:txnOH]	1718	701	89	21110	0.126961	0.0518044	query_1	['GO:0006351', 'GO:0006355', 'GO:1903508']	1.56004	saur
GO:MF	GO:0008514	organic anion transmembrane transporter activity	0.0411921	TRUE	"Enables the transfer of organic anions from one side of a membrane to the other. Organic anions are atoms or small molecules with a negative charge which contain carbon in covalent linkage." [GOC:ai]	230	713	21	20195	0.029453	0.0913043	query_1	['GO:0022857']	2.5861	saur
GO:BP	GO:0043031	negative regulation of macrophage activation	0.0412141	TRUE	"Any process that stops, prevents, or reduces the frequency, rate or extent of macrophage activation." [GOC:jl]	18	701	6	21110	0.0085592	0.333333	query_1	['GO:0002695', 'GO:0042116', 'GO:0043030']	10.038	saur
GO:BP	GO:0002716	negative regulation of natural killer cell mediated immunity	0.0412141	TRUE	"Any process that stops, prevents, or reduces the frequency, rate, or extent of natural killer cell mediated immunity." [GOC:add]	18	701	6	21110	0.0085592	0.333333	query_1	['GO:0002228', 'GO:0002707', 'GO:0002715', 'GO:0045824']	10.038	saur
GO:BP	GO:0097067	cellular response to thyroid hormone stimulus	0.0412141	TRUE	"A change in state or activity of a cell (in terms of movement, secretion, enzyme production, gene expression, etc.) as a result of a thyroid hormone stimulus." [GOC:sjw, PMID:9916872]	18	701	6	21110	0.0085592	0.333333	query_1	['GO:0032870', 'GO:0097066']	10.038	saur
GO:BP	GO:0002827	positive regulation of T-helper 1 type immune response	0.0412141	TRUE	"Any process that activates or increases the frequency, rate, or extent of a T-helper 1 type immune response." [GOC:add]	18	701	6	21110	0.0085592	0.333333	query_1	['GO:0002824', 'GO:0002825', 'GO:0042088']	10.038	saur
KEGG	KEGG:05142	Chagas disease	0.0412776	TRUE	Chagas disease	101	446	15	8161	0.0336323	0.148515	query_1	['KEGG:00000']	2.71756	saur
GO:BP	GO:0007169	transmembrane receptor protein tyrosine kinase signaling pathway	0.0412937	TRUE	"The series of molecular signals initiated by an extracellular ligand binding to a receptor on the surface of the target cell where the receptor possesses tyrosine kinase activity, and ending with the regulation of a downstream cellular process, e.g. transcription." [GOC:ceb, GOC:signaling]	632	701	42	21110	0.0599144	0.0664557	query_1	['GO:0007167']	2.00125	saur
HP	HP:0032251	Abnormal immune system morphology	0.0425429	TRUE	Abnormal immune system morphology	630	235	53	4851	0.225532	0.084127	query_1	['HP:0002715']	1.7366	saur
TF	TF:M01279	Factor: IRF-3; motif: NBNBTTTCSCTTT	0.043156	TRUE	Factor: IRF-3; motif: NBNBTTTCSCTTT	1664	719	93	20011	0.129346	0.0558894	query_1	['TF:M00000']	1.5555	saur
WP	WP:WP2873	Aryl hydrocarbon receptor pathway	0.0433682	TRUE	Aryl hydrocarbon receptor pathway	45	473	10	8133	0.0211416	0.222222	query_1	['WP:000000']	3.821	saur
GO:CC	GO:0005811	lipid droplet	0.043891	TRUE	"An intracellular non-membrane-bounded organelle comprising a matrix of coalesced lipids surrounded by a phospholipid monolayer. May include associated proteins." [GOC:mah, GOC:tb]	103	708	12	22122	0.0169492	0.116505	query_1	['GO:0043232']	3.64028	saur
GO:BP	GO:0005996	monosaccharide metabolic process	0.0438927	TRUE	"The chemical reactions and pathways involving monosaccharides, the simplest carbohydrates. They are polyhydric alcohols containing either an aldehyde or a keto group and between three to ten or more carbon atoms. They form the constitutional repeating units of oligo- and polysaccharides." [ISBN:0198506732]	258	701	23	21110	0.0328103	0.0891473	query_1	['GO:0005975', 'GO:0044281']	2.68459	saur
HP	HP:0020100	Unusual fungal infection	0.0446017	TRUE	An unusual fungal infection that is regarded as a sign of a pathological susceptibility to infection by a fungal agent.	102	235	16	4851	0.0680851	0.156863	query_1	['HP:0032101']	3.23805	saur
GO:BP	GO:0019724	B cell mediated immunity	0.0447318	TRUE	"Any process involved with the carrying out of an immune response by a B cell, through, for instance, the production of antibodies or cytokines, or antigen presentation to T cells." [GO_REF:0000022, GOC:add, ISBN:0781735149]	206	701	20	21110	0.0285307	0.0970874	query_1	['GO:0002449', 'GO:0002460']	2.9237	saur
REAC	REAC:R-HSA-9674555	Signaling by CSF3 (G-CSF)	0.0447343	TRUE	Signaling by CSF3 (G-CSF)	30	545	8	10790	0.0146789	0.266667	query_1	['REAC:R-HSA-1280215']	5.27951	saur
GO:BP	GO:0010573	vascular endothelial growth factor production	0.0448846	TRUE	"The appearance of vascular endothelial growth factor production due to biosynthesis or secretion following a cellular stimulus, resulting in an increase in its intracellular or extracellular levels." [GOC:rl]	36	701	8	21110	0.0114123	0.222222	query_1	['GO:0001816']	6.69203	saur
GO:BP	GO:0002534	cytokine production involved in inflammatory response	0.0449666	TRUE	"The synthesis or release of a cytokine following a inflammatory stimulus as part of an inflammatory response, resulting in an increase in its intracellular or extracellular levels." [GOC:add, ISBN:0781735149]	58	701	10	21110	0.0142653	0.172414	query_1	['GO:0001816', 'GO:0002532']	5.19209	saur
GO:BP	GO:0033619	membrane protein proteolysis	0.0449666	TRUE	"The proteolytic cleavage of a transmembrane protein leading to the release of its intracellular or ecto-domains." [GOC:pde]	58	701	10	21110	0.0142653	0.172414	query_1	['GO:0006508']	5.19209	saur
GO:BP	GO:1900015	regulation of cytokine production involved in inflammatory response	0.0449666	TRUE	"Any process that modulates the frequency, rate or extent of cytokine production involved in inflammatory response." [GOC:TermGenie]	58	701	10	21110	0.0142653	0.172414	query_1	['GO:0001817', 'GO:0002534']	5.19209	saur
GO:CC	GO:0042824	MHC class I peptide loading complex	0.0450306	TRUE	"A large, multisubunit complex which consists of the MHC class I-beta 2 microglobulin dimer, the transporter associated with antigen presentation (TAP), tapasin (an MHC-encoded membrane protein), the chaperone calreticulin and the thiol oxidoreductase ERp57. Functions in the assembly of peptides with newly synthesized MHC class I molecules." [GOC:jl, PMID:10631934]	9	708	4	22122	0.00564972	0.444444	query_1	['GO:0005789', 'GO:0098796', 'GO:0140534']	13.887	saur
GO:MF	GO:0005543	phospholipid binding	0.0463425	TRUE	"Binding to a phospholipid, a class of lipids containing phosphoric acid as a mono- or diester." [ISBN:0198506732]	474	713	34	20195	0.0476858	0.07173	query_1	['GO:0008289']	2.03168	saur
HPA	HPA:0461441	skin 1; fibrohistiocytic cells[‚â•Low]	0.0473448	TRUE	skin 1; fibrohistiocytic cells[‚â•Low]	885	494	63	11006	0.12753	0.0711864	query_1	['HPA:0460000']	1.58599	saur
GO:BP	GO:1902680	positive regulation of RNA biosynthetic process	0.0474928	TRUE	"Any process that activates or increases the frequency, rate or extent of RNA biosynthetic process." [GO:jl, GO_REF:0000058, GOC:TermGenie]	1725	701	89	21110	0.126961	0.0515942	query_1	['GO:0010557', 'GO:0031328', 'GO:0032774', 'GO:0051254', 'GO:2001141']	1.55371	saur
HP	HP:0011028	Abnormality of blood circulation	0.0478648	TRUE	An abnormality of blood circulation.	338	235	34	4851	0.144681	0.100592	query_1	['HP:0011025']	2.07647	saur
GO:MF	GO:0005313	L-glutamate transmembrane transporter activity	0.0482774	TRUE	"Enables the transfer of L-glutamate from one side of a membrane to the other. L-glutamate is the anion of 2-aminopentanedioic acid." [GOC:ai, GOC:mtg_transport, ISBN:0815340729]	14	713	5	20195	0.00701262	0.357143	query_1	['GO:0015172', 'GO:0015179', 'GO:0042887', 'GO:1901702']	10.1157	saur
GO:BP	GO:0031294	lymphocyte costimulation	0.0488365	TRUE	"The process of providing, via surface-bound receptor-ligand pairs, a second, antigen-independent, signal in addition to that provided by the B- or T cell receptor to augment B- or T cell activation." [ISBN:0781735149]	47	701	9	21110	0.0128388	0.191489	query_1	['GO:0002376', 'GO:0051251']	5.76653	saur
GO:BP	GO:0007167	enzyme-linked receptor protein signaling pathway	0.0489581	TRUE	"The series of molecular signals initiated by an extracellular ligand binding to a receptor on the surface of the target cell, where the receptor possesses catalytic activity or is closely associated with an enzyme such as a protein kinase, and ending with the regulation of a downstream cellular process, e.g. transcription." [GOC:mah, GOC:signaling, ISBN:0815316194]	990	701	58	21110	0.0827389	0.0585859	query_1	['GO:0007166']	1.76426	saur
GO:BP	GO:1903201	regulation of oxidative stress-induced cell death	0.0497678	TRUE	"Any process that modulates the frequency, rate or extent of oxidative stress-induced cell death." [GO_REF:0000058, GOC:bf, GOC:PARL, GOC:TermGenie]	71	701	11	21110	0.0156919	0.15493	query_1	['GO:0010941', 'GO:0036473', 'GO:1900407']	4.66557	saur
GO:BP	GO:0030335	positive regulation of cell migration	2.71926e-06	TRUE	"Any process that activates or increases the frequency, rate or extent of cell migration." [GOC:go_curators]	532	182	22	21110	0.120879	0.0413534	query_1	['GO:0016477', 'GO:0030334', 'GO:2000147']	-4.79654	saur
GO:BP	GO:2000147	positive regulation of cell motility	6.54436e-06	TRUE	"Any process that activates or increases the frequency, rate or extent of cell motility." [GOC:mah]	558	182	22	21110	0.120879	0.0394265	query_1	['GO:0040017', 'GO:0048522', 'GO:0048870', 'GO:2000145']	-4.57304	saur
GO:CC	GO:0071944	cell periphery	7.13627e-06	TRUE	"The broad region around and including the plasma membrane of a cell, encompassing the cell cortex (inside the cell), the plasma membrane, and any external encapsulating structures." [GOC:pdt]	6303	195	92	22122	0.471795	0.0145962	query_1	['GO:0110165']	-1.65589	saur
GO:BP	GO:0048522	positive regulation of cellular process	8.82905e-06	TRUE	"Any process that activates or increases the frequency, rate or extent of a cellular process, any of those that are carried out at the cellular level, but are not necessarily restricted to a single cell. For example, cell communication occurs among more than one cell, but occurs at the cellular level." [GOC:jid]	5615	182	85	21110	0.467033	0.015138	query_1	['GO:0009987', 'GO:0048518', 'GO:0050794']	-1.75584	saur
GO:BP	GO:0040017	positive regulation of locomotion	1.09573e-05	TRUE	"Any process that activates or increases the frequency, rate or extent of locomotion of a cell or organism." [GOC:go_curators]	574	182	22	21110	0.120879	0.0383275	query_1	['GO:0040011', 'GO:0040012', 'GO:0048518']	-4.44557	saur
GO:CC	GO:0016020	membrane	2.32301e-05	TRUE	"A lipid bilayer along with all the proteins and protein complexes embedded in it and attached to it." [GOC:dos, GOC:mah, ISBN:0815316194]	9878	195	124	22122	0.635897	0.0125531	query_1	['GO:0110165']	-1.42411	saur
GO:BP	GO:0048518	positive regulation of biological process	2.8851e-05	TRUE	"Any process that activates or increases the frequency, rate or extent of a biological process. Biological processes are regulated by many means; examples include the control of gene expression, protein modification or interaction with a protein or substrate molecule." [GOC:jid]	6358	182	91	21110	0.5	0.0143127	query_1	['GO:0008150', 'GO:0050789']	-1.66011	saur
GO:CC	GO:0031982	vesicle	2.90418e-05	TRUE	"Any small, fluid-filled, spherical organelle enclosed by membrane." [GOC:mah, GOC:pz, GOC:vesicles]	3998	195	66	22122	0.338462	0.0165083	query_1	['GO:0043227']	-1.8728	saur
GO:BP	GO:0016477	cell migration	3.90437e-05	TRUE	"The controlled self-propelled movement of a cell from one site to a destination guided by molecular cues." [GOC:cjm, GOC:dph, GOC:ems, GOC:pf, Wikipedia:Cell_migration]	1505	182	36	21110	0.197802	0.0239203	query_1	['GO:0048870']	-2.77449	saur
GO:CC	GO:0005886	plasma membrane	3.97031e-05	TRUE	"The membrane surrounding a cell that separates the cell from its external environment. It consists of a phospholipid bilayer and associated proteins." [ISBN:0716731363]	5819	195	85	22122	0.435897	0.0146073	query_1	['GO:0016020', 'GO:0071944']	-1.65714	saur
GO:BP	GO:0023056	positive regulation of signaling	5.35991e-05	TRUE	"Any process that activates, maintains or increases the frequency, rate or extent of a signaling process." [GOC:mtg_signal]	1742	182	39	21110	0.214286	0.0223881	query_1	['GO:0023051', 'GO:0023052', 'GO:0048518']	-2.59677	saur
GO:BP	GO:0010647	positive regulation of cell communication	5.52863e-05	TRUE	"Any process that increases the frequency, rate or extent of cell communication. Cell communication is the process that mediates interactions between a cell and its surroundings. Encompasses interactions such as signaling or attachment between one cell and another cell, between a cell and an extracellular matrix, or between a cell and any other aspect of its environment." [GOC:dph, GOC:tb]	1744	182	39	21110	0.214286	0.0223624	query_1	['GO:0007154', 'GO:0010646', 'GO:0048522']	-2.59379	saur
GO:BP	GO:1904646	cellular response to amyloid-beta	6.61742e-05	TRUE	"Any process that results in a change in state or activity of a cell (in terms of movement, secretion, enzyme production, gene expression, etc.) as a result of a amyloid-beta stimulus." [GO_REF:0000071, GOC:TermGenie, PMID:23555824]	38	182	7	21110	0.0384615	0.184211	query_1	['GO:1901653', 'GO:1904645']	-21.3664	saur
GO:CC	GO:0012505	endomembrane system	9.93674e-05	TRUE	"A collection of membranous structures involved in transport within the cell. The main components of the endomembrane system are endoplasmic reticulum, Golgi bodies, vesicles, cell membrane and nuclear envelope. Members of the endomembrane system pass materials through each other or though the use of vesicles." [GOC:lh]	4776	195	73	22122	0.374359	0.0152848	query_1	['GO:0110165']	-1.734	saur
GO:BP	GO:0009967	positive regulation of signal transduction	0.000218094	TRUE	"Any process that activates or increases the frequency, rate or extent of signal transduction." [GOC:sm]	1538	182	35	21110	0.192308	0.0227568	query_1	['GO:0007165', 'GO:0009966', 'GO:0010647', 'GO:0023056', 'GO:0048584']	-2.63954	saur
GO:BP	GO:0051240	positive regulation of multicellular organismal process	0.000287587	TRUE	"Any process that activates or increases the frequency, rate or extent of an organismal process, any of the processes pertinent to the function of an organism above the cellular level; includes the integrated processes of tissues and organs." [GOC:ai]	1704	182	37	21110	0.203297	0.0217136	query_1	['GO:0032501', 'GO:0048518', 'GO:0051239']	-2.51854	saur
GO:BP	GO:1904645	response to amyloid-beta	0.000308905	TRUE	"Any process that results in a change in state or activity of a cell or an organism (in terms of movement, secretion, enzyme production, gene expression, etc.) as a result of a amyloid-beta stimulus." [GO_REF:0000071, GOC:TermGenie, PMID:23555824]	47	182	7	21110	0.0384615	0.148936	query_1	['GO:1901652']	-17.275	saur
[truncated: 3,958 more rows]
