# Supplementary material for: Multi-omic profiling of pathogen-stimulated primary immune cells
Source: iScience. 2024 Jul 6;27(8):110471. doi: 10.1016/j.isci.2024.110471 (PMC11293528; doi:10.1016/j.isci.2024.110471)
Supplement: Table S5. Consequences per isoform switch, related to Figures 4, S5 and S8 [file mmc6.xlsx]

## Sheet: Sheet1
gene_ref	gene_id	gene_name	condition_1	condition_2	isoformUpregulated	isoformDownregulated	iso_ref_up	iso_ref_down	featureCompared	isoformsDifferent	switchConsequence
geneComp_00000034	ENSG00000003402.21	CFLAR	rpmi	calb	ENST00000423241.6	ENST00000309955.8	isoComp_00000087	isoComp_00000086	intron_retention	TRUE	Intron retention loss
geneComp_00000034	ENSG00000003402.21	CFLAR	rpmi	calb	ENST00000423241.6	ENST00000309955.8	isoComp_00000087	isoComp_00000086	coding_potential	FALSE	NA
geneComp_00000034	ENSG00000003402.21	CFLAR	rpmi	calb	ENST00000423241.6	ENST00000309955.8	isoComp_00000087	isoComp_00000086	ORF_seq_similarity	FALSE	NA
geneComp_00000034	ENSG00000003402.21	CFLAR	rpmi	calb	ENST00000423241.6	ENST00000309955.8	isoComp_00000087	isoComp_00000086	NMD_status	FALSE	NA
geneComp_00000034	ENSG00000003402.21	CFLAR	rpmi	calb	ENST00000423241.6	ENST00000309955.8	isoComp_00000087	isoComp_00000086	domains_identified	FALSE	NA
geneComp_00000034	ENSG00000003402.21	CFLAR	rpmi	calb	ENST00000423241.6	ENST00000309955.8	isoComp_00000087	isoComp_00000086	signal_peptide_identified	FALSE	NA
geneComp_00000034	ENSG00000003402.21	CFLAR	rpmi	calb	ENST00000423241.6	transcript30174.chr2.nnic	isoComp_00000087	isoComp_00000088	intron_retention	FALSE	NA
geneComp_00000034	ENSG00000003402.21	CFLAR	rpmi	calb	ENST00000423241.6	transcript30174.chr2.nnic	isoComp_00000087	isoComp_00000088	coding_potential	FALSE	NA
geneComp_00000034	ENSG00000003402.21	CFLAR	rpmi	calb	ENST00000423241.6	transcript30174.chr2.nnic	isoComp_00000087	isoComp_00000088	ORF_seq_similarity	FALSE	NA
geneComp_00000034	ENSG00000003402.21	CFLAR	rpmi	calb	ENST00000423241.6	transcript30174.chr2.nnic	isoComp_00000087	isoComp_00000088	NMD_status	TRUE	NMD insensitive
geneComp_00000034	ENSG00000003402.21	CFLAR	rpmi	calb	ENST00000423241.6	transcript30174.chr2.nnic	isoComp_00000087	isoComp_00000088	domains_identified	FALSE	NA
geneComp_00000034	ENSG00000003402.21	CFLAR	rpmi	calb	ENST00000423241.6	transcript30174.chr2.nnic	isoComp_00000087	isoComp_00000088	signal_peptide_identified	FALSE	NA
geneComp_00000034	ENSG00000003402.21	CFLAR	rpmi	calb	transcript30324.chr2.nnic	ENST00000309955.8	isoComp_00000089	isoComp_00000086	intron_retention	TRUE	Intron retention loss
geneComp_00000034	ENSG00000003402.21	CFLAR	rpmi	calb	transcript30324.chr2.nnic	ENST00000309955.8	isoComp_00000089	isoComp_00000086	coding_potential	FALSE	NA
geneComp_00000034	ENSG00000003402.21	CFLAR	rpmi	calb	transcript30324.chr2.nnic	ENST00000309955.8	isoComp_00000089	isoComp_00000086	ORF_seq_similarity	FALSE	NA
geneComp_00000034	ENSG00000003402.21	CFLAR	rpmi	calb	transcript30324.chr2.nnic	ENST00000309955.8	isoComp_00000089	isoComp_00000086	NMD_status	TRUE	NMD sensitive
geneComp_00000034	ENSG00000003402.21	CFLAR	rpmi	calb	transcript30324.chr2.nnic	ENST00000309955.8	isoComp_00000089	isoComp_00000086	domains_identified	FALSE	NA
geneComp_00000034	ENSG00000003402.21	CFLAR	rpmi	calb	transcript30324.chr2.nnic	ENST00000309955.8	isoComp_00000089	isoComp_00000086	signal_peptide_identified	FALSE	NA
geneComp_00000037	ENSG00000003756.17	RBM5	rpmi	calb	ENST00000347869.8	ENST00000469838.5	isoComp_00000093	isoComp_00000094	intron_retention	TRUE	Intron retention loss
geneComp_00000037	ENSG00000003756.17	RBM5	rpmi	calb	ENST00000347869.8	ENST00000469838.5	isoComp_00000093	isoComp_00000094	coding_potential	FALSE	NA
geneComp_00000037	ENSG00000003756.17	RBM5	rpmi	calb	ENST00000347869.8	ENST00000469838.5	isoComp_00000093	isoComp_00000094	ORF_seq_similarity	TRUE	ORF is longer
geneComp_00000037	ENSG00000003756.17	RBM5	rpmi	calb	ENST00000347869.8	ENST00000469838.5	isoComp_00000093	isoComp_00000094	NMD_status	FALSE	NA
geneComp_00000037	ENSG00000003756.17	RBM5	rpmi	calb	ENST00000347869.8	ENST00000469838.5	isoComp_00000093	isoComp_00000094	domains_identified	TRUE	Domain gain
geneComp_00000037	ENSG00000003756.17	RBM5	rpmi	calb	ENST00000347869.8	ENST00000469838.5	isoComp_00000093	isoComp_00000094	signal_peptide_identified	FALSE	NA
geneComp_00000043	ENSG00000004468.13	CD38	rpmi	calb	ENST00000226279.8	ENST00000506191.1	isoComp_00000106	isoComp_00000108	intron_retention	TRUE	Intron retention gain
geneComp_00000043	ENSG00000004468.13	CD38	rpmi	calb	ENST00000226279.8	ENST00000506191.1	isoComp_00000106	isoComp_00000108	coding_potential	FALSE	NA
geneComp_00000043	ENSG00000004468.13	CD38	rpmi	calb	ENST00000226279.8	ENST00000506191.1	isoComp_00000106	isoComp_00000108	ORF_seq_similarity	TRUE	ORF is longer
geneComp_00000043	ENSG00000004468.13	CD38	rpmi	calb	ENST00000226279.8	ENST00000506191.1	isoComp_00000106	isoComp_00000108	NMD_status	FALSE	NA
geneComp_00000043	ENSG00000004468.13	CD38	rpmi	calb	ENST00000226279.8	ENST00000506191.1	isoComp_00000106	isoComp_00000108	domains_identified	FALSE	NA
geneComp_00000043	ENSG00000004468.13	CD38	rpmi	calb	ENST00000226279.8	ENST00000506191.1	isoComp_00000106	isoComp_00000108	signal_peptide_identified	FALSE	NA
geneComp_00000166	ENSG00000010244.19	ZNF207	rpmi	calb	ENST00000394673.6	transcript10534.chr17.nic	isoComp_00000525	isoComp_00000527	intron_retention	TRUE	Intron retention gain
geneComp_00000166	ENSG00000010244.19	ZNF207	rpmi	calb	ENST00000394673.6	transcript10534.chr17.nic	isoComp_00000525	isoComp_00000527	coding_potential	FALSE	NA
geneComp_00000166	ENSG00000010244.19	ZNF207	rpmi	calb	ENST00000394673.6	transcript10534.chr17.nic	isoComp_00000525	isoComp_00000527	ORF_seq_similarity	FALSE	NA
geneComp_00000166	ENSG00000010244.19	ZNF207	rpmi	calb	ENST00000394673.6	transcript10534.chr17.nic	isoComp_00000525	isoComp_00000527	NMD_status	TRUE	NMD insensitive
geneComp_00000166	ENSG00000010244.19	ZNF207	rpmi	calb	ENST00000394673.6	transcript10534.chr17.nic	isoComp_00000525	isoComp_00000527	domains_identified	FALSE	NA
geneComp_00000166	ENSG00000010244.19	ZNF207	rpmi	calb	ENST00000394673.6	transcript10534.chr17.nic	isoComp_00000525	isoComp_00000527	signal_peptide_identified	FALSE	NA
geneComp_00000181	ENSG00000010810.17	FYN	rpmi	calb	transcript18513.chr6.nic	ENST00000462856.6	isoComp_00000592	isoComp_00000588	intron_retention	FALSE	NA
geneComp_00000181	ENSG00000010810.17	FYN	rpmi	calb	transcript18513.chr6.nic	ENST00000462856.6	isoComp_00000592	isoComp_00000588	coding_potential	FALSE	NA
geneComp_00000181	ENSG00000010810.17	FYN	rpmi	calb	transcript18513.chr6.nic	ENST00000462856.6	isoComp_00000592	isoComp_00000588	ORF_seq_similarity	NA	NA
geneComp_00000181	ENSG00000010810.17	FYN	rpmi	calb	transcript18513.chr6.nic	ENST00000462856.6	isoComp_00000592	isoComp_00000588	NMD_status	FALSE	NA
geneComp_00000181	ENSG00000010810.17	FYN	rpmi	calb	transcript18513.chr6.nic	ENST00000462856.6	isoComp_00000592	isoComp_00000588	domains_identified	TRUE	Domain gain
geneComp_00000181	ENSG00000010810.17	FYN	rpmi	calb	transcript18513.chr6.nic	ENST00000462856.6	isoComp_00000592	isoComp_00000588	signal_peptide_identified	FALSE	NA
geneComp_00000231	ENSG00000013441.17	CLK1	rpmi	calb	ENST00000432425.5	ENST00000473565.5	isoComp_00000765	isoComp_00000766	intron_retention	TRUE	Intron retention loss
geneComp_00000231	ENSG00000013441.17	CLK1	rpmi	calb	ENST00000432425.5	ENST00000473565.5	isoComp_00000765	isoComp_00000766	coding_potential	FALSE	NA
geneComp_00000231	ENSG00000013441.17	CLK1	rpmi	calb	ENST00000432425.5	ENST00000473565.5	isoComp_00000765	isoComp_00000766	ORF_seq_similarity	FALSE	NA
geneComp_00000231	ENSG00000013441.17	CLK1	rpmi	calb	ENST00000432425.5	ENST00000473565.5	isoComp_00000765	isoComp_00000766	NMD_status	FALSE	NA
geneComp_00000231	ENSG00000013441.17	CLK1	rpmi	calb	ENST00000432425.5	ENST00000473565.5	isoComp_00000765	isoComp_00000766	domains_identified	FALSE	NA
geneComp_00000231	ENSG00000013441.17	CLK1	rpmi	calb	ENST00000432425.5	ENST00000473565.5	isoComp_00000765	isoComp_00000766	signal_peptide_identified	FALSE	NA
geneComp_00000246	ENSG00000014641.21	MDH1	rpmi	calb	ENST00000485155.1	transcript10096.chr2.nic	isoComp_00000826	isoComp_00000828	intron_retention	TRUE	Intron retention loss
geneComp_00000246	ENSG00000014641.21	MDH1	rpmi	calb	ENST00000485155.1	transcript10096.chr2.nic	isoComp_00000826	isoComp_00000828	coding_potential	TRUE	Transcript is Noncoding
geneComp_00000246	ENSG00000014641.21	MDH1	rpmi	calb	ENST00000485155.1	transcript10096.chr2.nic	isoComp_00000826	isoComp_00000828	ORF_seq_similarity	TRUE	Complete ORF loss
geneComp_00000246	ENSG00000014641.21	MDH1	rpmi	calb	ENST00000485155.1	transcript10096.chr2.nic	isoComp_00000826	isoComp_00000828	NMD_status	NA	NA
geneComp_00000246	ENSG00000014641.21	MDH1	rpmi	calb	ENST00000485155.1	transcript10096.chr2.nic	isoComp_00000826	isoComp_00000828	domains_identified	TRUE	Domain loss
geneComp_00000246	ENSG00000014641.21	MDH1	rpmi	calb	ENST00000485155.1	transcript10096.chr2.nic	isoComp_00000826	isoComp_00000828	signal_peptide_identified	FALSE	NA
geneComp_00000246	ENSG00000014641.21	MDH1	rpmi	calb	ENST00000485155.1	transcript10097.chr2.nic	isoComp_00000826	isoComp_00000829	intron_retention	TRUE	Intron retention loss
geneComp_00000246	ENSG00000014641.21	MDH1	rpmi	calb	ENST00000485155.1	transcript10097.chr2.nic	isoComp_00000826	isoComp_00000829	coding_potential	TRUE	Transcript is Noncoding
geneComp_00000246	ENSG00000014641.21	MDH1	rpmi	calb	ENST00000485155.1	transcript10097.chr2.nic	isoComp_00000826	isoComp_00000829	ORF_seq_similarity	TRUE	Complete ORF loss
geneComp_00000246	ENSG00000014641.21	MDH1	rpmi	calb	ENST00000485155.1	transcript10097.chr2.nic	isoComp_00000826	isoComp_00000829	NMD_status	NA	NA
geneComp_00000246	ENSG00000014641.21	MDH1	rpmi	calb	ENST00000485155.1	transcript10097.chr2.nic	isoComp_00000826	isoComp_00000829	domains_identified	FALSE	NA
geneComp_00000246	ENSG00000014641.21	MDH1	rpmi	calb	ENST00000485155.1	transcript10097.chr2.nic	isoComp_00000826	isoComp_00000829	signal_peptide_identified	FALSE	NA
geneComp_00000246	ENSG00000014641.21	MDH1	rpmi	calb	ENST00000539945.7	transcript10096.chr2.nic	isoComp_00000827	isoComp_00000828	intron_retention	TRUE	Intron retention loss
geneComp_00000246	ENSG00000014641.21	MDH1	rpmi	calb	ENST00000539945.7	transcript10096.chr2.nic	isoComp_00000827	isoComp_00000828	coding_potential	FALSE	NA
geneComp_00000246	ENSG00000014641.21	MDH1	rpmi	calb	ENST00000539945.7	transcript10096.chr2.nic	isoComp_00000827	isoComp_00000828	ORF_seq_similarity	TRUE	Complete ORF loss
geneComp_00000246	ENSG00000014641.21	MDH1	rpmi	calb	ENST00000539945.7	transcript10096.chr2.nic	isoComp_00000827	isoComp_00000828	NMD_status	NA	NA
geneComp_00000246	ENSG00000014641.21	MDH1	rpmi	calb	ENST00000539945.7	transcript10096.chr2.nic	isoComp_00000827	isoComp_00000828	domains_identified	TRUE	Domain loss
geneComp_00000246	ENSG00000014641.21	MDH1	rpmi	calb	ENST00000539945.7	transcript10096.chr2.nic	isoComp_00000827	isoComp_00000828	signal_peptide_identified	FALSE	NA
geneComp_00000246	ENSG00000014641.21	MDH1	rpmi	calb	ENST00000539945.7	transcript10097.chr2.nic	isoComp_00000827	isoComp_00000829	intron_retention	TRUE	Intron retention loss
geneComp_00000246	ENSG00000014641.21	MDH1	rpmi	calb	ENST00000539945.7	transcript10097.chr2.nic	isoComp_00000827	isoComp_00000829	coding_potential	FALSE	NA
geneComp_00000246	ENSG00000014641.21	MDH1	rpmi	calb	ENST00000539945.7	transcript10097.chr2.nic	isoComp_00000827	isoComp_00000829	ORF_seq_similarity	TRUE	Complete ORF loss
geneComp_00000246	ENSG00000014641.21	MDH1	rpmi	calb	ENST00000539945.7	transcript10097.chr2.nic	isoComp_00000827	isoComp_00000829	NMD_status	NA	NA
geneComp_00000246	ENSG00000014641.21	MDH1	rpmi	calb	ENST00000539945.7	transcript10097.chr2.nic	isoComp_00000827	isoComp_00000829	domains_identified	FALSE	NA
geneComp_00000246	ENSG00000014641.21	MDH1	rpmi	calb	ENST00000539945.7	transcript10097.chr2.nic	isoComp_00000827	isoComp_00000829	signal_peptide_identified	FALSE	NA
geneComp_00000280	ENSG00000020633.19	RUNX3	rpmi	calb	ENST00000338888.3	transcript7920.chr1.nic	isoComp_00000941	isoComp_00000947	intron_retention	TRUE	Intron retention loss
geneComp_00000280	ENSG00000020633.19	RUNX3	rpmi	calb	ENST00000338888.3	transcript7920.chr1.nic	isoComp_00000941	isoComp_00000947	coding_potential	FALSE	NA
geneComp_00000280	ENSG00000020633.19	RUNX3	rpmi	calb	ENST00000338888.3	transcript7920.chr1.nic	isoComp_00000941	isoComp_00000947	ORF_seq_similarity	TRUE	ORF is longer
geneComp_00000280	ENSG00000020633.19	RUNX3	rpmi	calb	ENST00000338888.3	transcript7920.chr1.nic	isoComp_00000941	isoComp_00000947	NMD_status	FALSE	NA
geneComp_00000280	ENSG00000020633.19	RUNX3	rpmi	calb	ENST00000338888.3	transcript7920.chr1.nic	isoComp_00000941	isoComp_00000947	domains_identified	FALSE	NA
geneComp_00000280	ENSG00000020633.19	RUNX3	rpmi	calb	ENST00000338888.3	transcript7920.chr1.nic	isoComp_00000941	isoComp_00000947	signal_peptide_identified	FALSE	NA
geneComp_00000371	ENSG00000035141.8	FAM136A	rpmi	calb	ENST00000037869.7	ENST00000460307.1	isoComp_00001260	isoComp_00001262	intron_retention	TRUE	Intron retention loss
geneComp_00000371	ENSG00000035141.8	FAM136A	rpmi	calb	ENST00000037869.7	ENST00000460307.1	isoComp_00001260	isoComp_00001262	coding_potential	FALSE	NA
geneComp_00000371	ENSG00000035141.8	FAM136A	rpmi	calb	ENST00000037869.7	ENST00000460307.1	isoComp_00001260	isoComp_00001262	ORF_seq_similarity	TRUE	ORF is longer
geneComp_00000371	ENSG00000035141.8	FAM136A	rpmi	calb	ENST00000037869.7	ENST00000460307.1	isoComp_00001260	isoComp_00001262	NMD_status	TRUE	NMD insensitive
geneComp_00000371	ENSG00000035141.8	FAM136A	rpmi	calb	ENST00000037869.7	ENST00000460307.1	isoComp_00001260	isoComp_00001262	domains_identified	TRUE	Domain gain
geneComp_00000371	ENSG00000035141.8	FAM136A	rpmi	calb	ENST00000037869.7	ENST00000460307.1	isoComp_00001260	isoComp_00001262	signal_peptide_identified	FALSE	NA
geneComp_00000412	ENSG00000041357.16	PSMA4	rpmi	calb	ENST00000044462.12	ENST00000559934.5	isoComp_00001409	isoComp_00001413	intron_retention	TRUE	Intron retention loss
geneComp_00000412	ENSG00000041357.16	PSMA4	rpmi	calb	ENST00000044462.12	ENST00000559934.5	isoComp_00001409	isoComp_00001413	coding_potential	FALSE	NA
geneComp_00000412	ENSG00000041357.16	PSMA4	rpmi	calb	ENST00000044462.12	ENST00000559934.5	isoComp_00001409	isoComp_00001413	ORF_seq_similarity	TRUE	Complete ORF gain
geneComp_00000412	ENSG00000041357.16	PSMA4	rpmi	calb	ENST00000044462.12	ENST00000559934.5	isoComp_00001409	isoComp_00001413	NMD_status	NA	NA
geneComp_00000412	ENSG00000041357.16	PSMA4	rpmi	calb	ENST00000044462.12	ENST00000559934.5	isoComp_00001409	isoComp_00001413	domains_identified	TRUE	Domain gain
geneComp_00000412	ENSG00000041357.16	PSMA4	rpmi	calb	ENST00000044462.12	ENST00000559934.5	isoComp_00001409	isoComp_00001413	signal_peptide_identified	FALSE	NA
geneComp_00000422	ENSG00000042980.13	ADAM28	rpmi	calb	ENST00000265769.9	ENST00000437154.6	isoComp_00001453	isoComp_00001454	intron_retention	FALSE	NA
geneComp_00000422	ENSG00000042980.13	ADAM28	rpmi	calb	ENST00000265769.9	ENST00000437154.6	isoComp_00001453	isoComp_00001454	coding_potential	FALSE	NA
geneComp_00000422	ENSG00000042980.13	ADAM28	rpmi	calb	ENST00000265769.9	ENST00000437154.6	isoComp_00001453	isoComp_00001454	ORF_seq_similarity	TRUE	ORF is longer
geneComp_00000422	ENSG00000042980.13	ADAM28	rpmi	calb	ENST00000265769.9	ENST00000437154.6	isoComp_00001453	isoComp_00001454	NMD_status	FALSE	NA
geneComp_00000422	ENSG00000042980.13	ADAM28	rpmi	calb	ENST00000265769.9	ENST00000437154.6	isoComp_00001453	isoComp_00001454	domains_identified	FALSE	NA
geneComp_00000422	ENSG00000042980.13	ADAM28	rpmi	calb	ENST00000265769.9	ENST00000437154.6	isoComp_00001453	isoComp_00001454	signal_peptide_identified	FALSE	NA
geneComp_00000515	ENSG00000054267.22	ARID4B	rpmi	calb	ENST00000264183.9	transcript51628.chr1.nic	isoComp_00001805	isoComp_00001808	intron_retention	FALSE	NA
geneComp_00000515	ENSG00000054267.22	ARID4B	rpmi	calb	ENST00000264183.9	transcript51628.chr1.nic	isoComp_00001805	isoComp_00001808	coding_potential	FALSE	NA
geneComp_00000515	ENSG00000054267.22	ARID4B	rpmi	calb	ENST00000264183.9	transcript51628.chr1.nic	isoComp_00001805	isoComp_00001808	ORF_seq_similarity	TRUE	ORF is longer
geneComp_00000515	ENSG00000054267.22	ARID4B	rpmi	calb	ENST00000264183.9	transcript51628.chr1.nic	isoComp_00001805	isoComp_00001808	NMD_status	FALSE	NA
geneComp_00000515	ENSG00000054267.22	ARID4B	rpmi	calb	ENST00000264183.9	transcript51628.chr1.nic	isoComp_00001805	isoComp_00001808	domains_identified	TRUE	Domain gain
geneComp_00000515	ENSG00000054267.22	ARID4B	rpmi	calb	ENST00000264183.9	transcript51628.chr1.nic	isoComp_00001805	isoComp_00001808	signal_peptide_identified	FALSE	NA
geneComp_00000568	ENSG00000059378.13	PARP12	rpmi	calb	ENST00000263549.8	transcript21763.chr7.nic	isoComp_00001973	isoComp_00001974	intron_retention	FALSE	NA
geneComp_00000568	ENSG00000059378.13	PARP12	rpmi	calb	ENST00000263549.8	transcript21763.chr7.nic	isoComp_00001973	isoComp_00001974	coding_potential	FALSE	NA
geneComp_00000568	ENSG00000059378.13	PARP12	rpmi	calb	ENST00000263549.8	transcript21763.chr7.nic	isoComp_00001973	isoComp_00001974	ORF_seq_similarity	TRUE	ORF is longer
geneComp_00000568	ENSG00000059378.13	PARP12	rpmi	calb	ENST00000263549.8	transcript21763.chr7.nic	isoComp_00001973	isoComp_00001974	NMD_status	TRUE	NMD insensitive
geneComp_00000568	ENSG00000059378.13	PARP12	rpmi	calb	ENST00000263549.8	transcript21763.chr7.nic	isoComp_00001973	isoComp_00001974	domains_identified	TRUE	Domain gain
geneComp_00000568	ENSG00000059378.13	PARP12	rpmi	calb	ENST00000263549.8	transcript21763.chr7.nic	isoComp_00001973	isoComp_00001974	signal_peptide_identified	FALSE	NA
geneComp_00000598	ENSG00000062485.19	CS	rpmi	calb	ENST00000351328.8	transcript13683.chr12.nic	isoComp_00002061	isoComp_00002064	intron_retention	TRUE	Intron retention loss
geneComp_00000598	ENSG00000062485.19	CS	rpmi	calb	ENST00000351328.8	transcript13683.chr12.nic	isoComp_00002061	isoComp_00002064	coding_potential	FALSE	NA
geneComp_00000598	ENSG00000062485.19	CS	rpmi	calb	ENST00000351328.8	transcript13683.chr12.nic	isoComp_00002061	isoComp_00002064	ORF_seq_similarity	TRUE	ORF is longer
geneComp_00000598	ENSG00000062485.19	CS	rpmi	calb	ENST00000351328.8	transcript13683.chr12.nic	isoComp_00002061	isoComp_00002064	NMD_status	FALSE	NA
geneComp_00000598	ENSG00000062485.19	CS	rpmi	calb	ENST00000351328.8	transcript13683.chr12.nic	isoComp_00002061	isoComp_00002064	domains_identified	FALSE	NA
geneComp_00000598	ENSG00000062485.19	CS	rpmi	calb	ENST00000351328.8	transcript13683.chr12.nic	isoComp_00002061	isoComp_00002064	signal_peptide_identified	FALSE	NA
geneComp_00000630	ENSG00000064607.17	SUGP2	rpmi	calb	ENST00000452918.7	transcript8939.chr19.nic	isoComp_00002163	isoComp_00002165	intron_retention	TRUE	Intron retention switch
geneComp_00000630	ENSG00000064607.17	SUGP2	rpmi	calb	ENST00000452918.7	transcript8939.chr19.nic	isoComp_00002163	isoComp_00002165	coding_potential	FALSE	NA
geneComp_00000630	ENSG00000064607.17	SUGP2	rpmi	calb	ENST00000452918.7	transcript8939.chr19.nic	isoComp_00002163	isoComp_00002165	ORF_seq_similarity	FALSE	NA
geneComp_00000630	ENSG00000064607.17	SUGP2	rpmi	calb	ENST00000452918.7	transcript8939.chr19.nic	isoComp_00002163	isoComp_00002165	NMD_status	TRUE	NMD insensitive
geneComp_00000630	ENSG00000064607.17	SUGP2	rpmi	calb	ENST00000452918.7	transcript8939.chr19.nic	isoComp_00002163	isoComp_00002165	domains_identified	FALSE	NA
geneComp_00000630	ENSG00000064607.17	SUGP2	rpmi	calb	ENST00000452918.7	transcript8939.chr19.nic	isoComp_00002163	isoComp_00002165	signal_peptide_identified	FALSE	NA
geneComp_00000630	ENSG00000064607.17	SUGP2	rpmi	calb	ENST00000452918.7	transcript9017.chr19.nic	isoComp_00002163	isoComp_00002167	intron_retention	TRUE	Intron retention loss
geneComp_00000630	ENSG00000064607.17	SUGP2	rpmi	calb	ENST00000452918.7	transcript9017.chr19.nic	isoComp_00002163	isoComp_00002167	coding_potential	FALSE	NA
geneComp_00000630	ENSG00000064607.17	SUGP2	rpmi	calb	ENST00000452918.7	transcript9017.chr19.nic	isoComp_00002163	isoComp_00002167	ORF_seq_similarity	FALSE	NA
geneComp_00000630	ENSG00000064607.17	SUGP2	rpmi	calb	ENST00000452918.7	transcript9017.chr19.nic	isoComp_00002163	isoComp_00002167	NMD_status	FALSE	NA
geneComp_00000630	ENSG00000064607.17	SUGP2	rpmi	calb	ENST00000452918.7	transcript9017.chr19.nic	isoComp_00002163	isoComp_00002167	domains_identified	FALSE	NA
geneComp_00000630	ENSG00000064607.17	SUGP2	rpmi	calb	ENST00000452918.7	transcript9017.chr19.nic	isoComp_00002163	isoComp_00002167	signal_peptide_identified	FALSE	NA
geneComp_00000659	ENSG00000065413.20	ANKRD44	rpmi	calb	ENST00000282272.15	ENST00000409919.5	isoComp_00002261	isoComp_00002262	intron_retention	FALSE	NA
geneComp_00000659	ENSG00000065413.20	ANKRD44	rpmi	calb	ENST00000282272.15	ENST00000409919.5	isoComp_00002261	isoComp_00002262	coding_potential	FALSE	NA
geneComp_00000659	ENSG00000065413.20	ANKRD44	rpmi	calb	ENST00000282272.15	ENST00000409919.5	isoComp_00002261	isoComp_00002262	ORF_seq_similarity	TRUE	ORF is longer
geneComp_00000659	ENSG00000065413.20	ANKRD44	rpmi	calb	ENST00000282272.15	ENST00000409919.5	isoComp_00002261	isoComp_00002262	NMD_status	FALSE	NA
geneComp_00000659	ENSG00000065413.20	ANKRD44	rpmi	calb	ENST00000282272.15	ENST00000409919.5	isoComp_00002261	isoComp_00002262	domains_identified	TRUE	Domain gain
geneComp_00000659	ENSG00000065413.20	ANKRD44	rpmi	calb	ENST00000282272.15	ENST00000409919.5	isoComp_00002261	isoComp_00002262	signal_peptide_identified	FALSE	NA
geneComp_00000671	ENSG00000065615.14	CYB5R4	rpmi	calb	ENST00000369681.10	transcript14892.chr6.nic	isoComp_00002298	isoComp_00002301	intron_retention	FALSE	NA
geneComp_00000671	ENSG00000065615.14	CYB5R4	rpmi	calb	ENST00000369681.10	transcript14892.chr6.nic	isoComp_00002298	isoComp_00002301	coding_potential	TRUE	Transcript is coding
geneComp_00000671	ENSG00000065615.14	CYB5R4	rpmi	calb	ENST00000369681.10	transcript14892.chr6.nic	isoComp_00002298	isoComp_00002301	ORF_seq_similarity	TRUE	Complete ORF gain
geneComp_00000671	ENSG00000065615.14	CYB5R4	rpmi	calb	ENST00000369681.10	transcript14892.chr6.nic	isoComp_00002298	isoComp_00002301	NMD_status	NA	NA
geneComp_00000671	ENSG00000065615.14	CYB5R4	rpmi	calb	ENST00000369681.10	transcript14892.chr6.nic	isoComp_00002298	isoComp_00002301	domains_identified	TRUE	Domain gain
geneComp_00000671	ENSG00000065615.14	CYB5R4	rpmi	calb	ENST00000369681.10	transcript14892.chr6.nic	isoComp_00002298	isoComp_00002301	signal_peptide_identified	FALSE	NA
geneComp_00000683	ENSG00000065978.19	YBX1	rpmi	calb	ENST00000321358.12	transcript14596.chr1.nic	isoComp_00002335	isoComp_00002337	intron_retention	TRUE	Intron retention loss
geneComp_00000683	ENSG00000065978.19	YBX1	rpmi	calb	ENST00000321358.12	transcript14596.chr1.nic	isoComp_00002335	isoComp_00002337	coding_potential	FALSE	NA
geneComp_00000683	ENSG00000065978.19	YBX1	rpmi	calb	ENST00000321358.12	transcript14596.chr1.nic	isoComp_00002335	isoComp_00002337	ORF_seq_similarity	TRUE	ORF is longer
geneComp_00000683	ENSG00000065978.19	YBX1	rpmi	calb	ENST00000321358.12	transcript14596.chr1.nic	isoComp_00002335	isoComp_00002337	NMD_status	TRUE	NMD insensitive
geneComp_00000683	ENSG00000065978.19	YBX1	rpmi	calb	ENST00000321358.12	transcript14596.chr1.nic	isoComp_00002335	isoComp_00002337	domains_identified	FALSE	NA
geneComp_00000683	ENSG00000065978.19	YBX1	rpmi	calb	ENST00000321358.12	transcript14596.chr1.nic	isoComp_00002335	isoComp_00002337	signal_peptide_identified	FALSE	NA
geneComp_00000713	ENSG00000067064.12	IDI1	rpmi	calb	ENST00000381344.8	ENST00000491735.1	isoComp_00002430	isoComp_00002432	intron_retention	FALSE	NA
geneComp_00000713	ENSG00000067064.12	IDI1	rpmi	calb	ENST00000381344.8	ENST00000491735.1	isoComp_00002430	isoComp_00002432	coding_potential	TRUE	Transcript is coding
geneComp_00000713	ENSG00000067064.12	IDI1	rpmi	calb	ENST00000381344.8	ENST00000491735.1	isoComp_00002430	isoComp_00002432	ORF_seq_similarity	TRUE	Complete ORF gain
geneComp_00000713	ENSG00000067064.12	IDI1	rpmi	calb	ENST00000381344.8	ENST00000491735.1	isoComp_00002430	isoComp_00002432	NMD_status	NA	NA
geneComp_00000713	ENSG00000067064.12	IDI1	rpmi	calb	ENST00000381344.8	ENST00000491735.1	isoComp_00002430	isoComp_00002432	domains_identified	TRUE	Domain gain
geneComp_00000713	ENSG00000067064.12	IDI1	rpmi	calb	ENST00000381344.8	ENST00000491735.1	isoComp_00002430	isoComp_00002432	signal_peptide_identified	FALSE	NA
geneComp_00000715	ENSG00000067082.15	KLF6	rpmi	calb	ENST00000497571.6	ENST00000469435.1	isoComp_00002439	isoComp_00002438	intron_retention	FALSE	NA
geneComp_00000715	ENSG00000067082.15	KLF6	rpmi	calb	ENST00000497571.6	ENST00000469435.1	isoComp_00002439	isoComp_00002438	coding_potential	FALSE	NA
geneComp_00000715	ENSG00000067082.15	KLF6	rpmi	calb	ENST00000497571.6	ENST00000469435.1	isoComp_00002439	isoComp_00002438	ORF_seq_similarity	FALSE	NA
geneComp_00000715	ENSG00000067082.15	KLF6	rpmi	calb	ENST00000497571.6	ENST00000469435.1	isoComp_00002439	isoComp_00002438	NMD_status	FALSE	NA
geneComp_00000715	ENSG00000067082.15	KLF6	rpmi	calb	ENST00000497571.6	ENST00000469435.1	isoComp_00002439	isoComp_00002438	domains_identified	TRUE	Domain gain
geneComp_00000715	ENSG00000067082.15	KLF6	rpmi	calb	ENST00000497571.6	ENST00000469435.1	isoComp_00002439	isoComp_00002438	signal_peptide_identified	FALSE	NA
geneComp_00000757	ENSG00000068745.15	IP6K2	rpmi	calb	ENST00000328631.10	transcript9177.chr3.nic	isoComp_00002595	isoComp_00002599	intron_retention	TRUE	Intron retention loss
geneComp_00000757	ENSG00000068745.15	IP6K2	rpmi	calb	ENST00000328631.10	transcript9177.chr3.nic	isoComp_00002595	isoComp_00002599	coding_potential	FALSE	NA
geneComp_00000757	ENSG00000068745.15	IP6K2	rpmi	calb	ENST00000328631.10	transcript9177.chr3.nic	isoComp_00002595	isoComp_00002599	ORF_seq_similarity	TRUE	ORF is longer
geneComp_00000757	ENSG00000068745.15	IP6K2	rpmi	calb	ENST00000328631.10	transcript9177.chr3.nic	isoComp_00002595	isoComp_00002599	NMD_status	TRUE	NMD insensitive
geneComp_00000757	ENSG00000068745.15	IP6K2	rpmi	calb	ENST00000328631.10	transcript9177.chr3.nic	isoComp_00002595	isoComp_00002599	domains_identified	TRUE	Domain gain
geneComp_00000757	ENSG00000068745.15	IP6K2	rpmi	calb	ENST00000328631.10	transcript9177.chr3.nic	isoComp_00002595	isoComp_00002599	signal_peptide_identified	FALSE	NA
geneComp_00000774	ENSG00000069667.16	RORA	rpmi	calb	ENST00000449337.6	ENST00000558234.1	isoComp_00002651	isoComp_00002652	intron_retention	FALSE	NA
geneComp_00000774	ENSG00000069667.16	RORA	rpmi	calb	ENST00000449337.6	ENST00000558234.1	isoComp_00002651	isoComp_00002652	coding_potential	TRUE	Transcript is coding
geneComp_00000774	ENSG00000069667.16	RORA	rpmi	calb	ENST00000449337.6	ENST00000558234.1	isoComp_00002651	isoComp_00002652	ORF_seq_similarity	TRUE	Complete ORF gain
geneComp_00000774	ENSG00000069667.16	RORA	rpmi	calb	ENST00000449337.6	ENST00000558234.1	isoComp_00002651	isoComp_00002652	NMD_status	NA	NA
geneComp_00000774	ENSG00000069667.16	RORA	rpmi	calb	ENST00000449337.6	ENST00000558234.1	isoComp_00002651	isoComp_00002652	domains_identified	TRUE	Domain gain
geneComp_00000774	ENSG00000069667.16	RORA	rpmi	calb	ENST00000449337.6	ENST00000558234.1	isoComp_00002651	isoComp_00002652	signal_peptide_identified	FALSE	NA
geneComp_00000843	ENSG00000072042.13	RDH11	rpmi	calb	ENST00000381346.9	transcript9057.chr14.nic	isoComp_00002891	isoComp_00002894	intron_retention	TRUE	Intron retention loss
geneComp_00000843	ENSG00000072042.13	RDH11	rpmi	calb	ENST00000381346.9	transcript9057.chr14.nic	isoComp_00002891	isoComp_00002894	coding_potential	FALSE	NA
geneComp_00000843	ENSG00000072042.13	RDH11	rpmi	calb	ENST00000381346.9	transcript9057.chr14.nic	isoComp_00002891	isoComp_00002894	ORF_seq_similarity	TRUE	ORF is longer
geneComp_00000843	ENSG00000072042.13	RDH11	rpmi	calb	ENST00000381346.9	transcript9057.chr14.nic	isoComp_00002891	isoComp_00002894	NMD_status	TRUE	NMD insensitive
geneComp_00000843	ENSG00000072042.13	RDH11	rpmi	calb	ENST00000381346.9	transcript9057.chr14.nic	isoComp_00002891	isoComp_00002894	domains_identified	TRUE	Domain gain
geneComp_00000843	ENSG00000072042.13	RDH11	rpmi	calb	ENST00000381346.9	transcript9057.chr14.nic	isoComp_00002891	isoComp_00002894	signal_peptide_identified	FALSE	NA
geneComp_00000864	ENSG00000072778.20	ACADVL	rpmi	calb	ENST00000356839.10	transcript4337.chr17.nic	isoComp_00002975	isoComp_00002976	intron_retention	TRUE	Intron retention loss
geneComp_00000864	ENSG00000072778.20	ACADVL	rpmi	calb	ENST00000356839.10	transcript4337.chr17.nic	isoComp_00002975	isoComp_00002976	coding_potential	FALSE	NA
geneComp_00000864	ENSG00000072778.20	ACADVL	rpmi	calb	ENST00000356839.10	transcript4337.chr17.nic	isoComp_00002975	isoComp_00002976	ORF_seq_similarity	TRUE	ORF is longer
geneComp_00000864	ENSG00000072778.20	ACADVL	rpmi	calb	ENST00000356839.10	transcript4337.chr17.nic	isoComp_00002975	isoComp_00002976	NMD_status	TRUE	NMD insensitive
geneComp_00000864	ENSG00000072778.20	ACADVL	rpmi	calb	ENST00000356839.10	transcript4337.chr17.nic	isoComp_00002975	isoComp_00002976	domains_identified	TRUE	Domain gain
geneComp_00000864	ENSG00000072778.20	ACADVL	rpmi	calb	ENST00000356839.10	transcript4337.chr17.nic	isoComp_00002975	isoComp_00002976	signal_peptide_identified	FALSE	NA
geneComp_00000864	ENSG00000072778.20	ACADVL	rpmi	calb	ENST00000356839.10	transcript4381.chr17.nic	isoComp_00002975	isoComp_00002978	intron_retention	TRUE	Intron retention loss
geneComp_00000864	ENSG00000072778.20	ACADVL	rpmi	calb	ENST00000356839.10	transcript4381.chr17.nic	isoComp_00002975	isoComp_00002978	coding_potential	FALSE	NA
geneComp_00000864	ENSG00000072778.20	ACADVL	rpmi	calb	ENST00000356839.10	transcript4381.chr17.nic	isoComp_00002975	isoComp_00002978	ORF_seq_similarity	TRUE	ORF is longer
geneComp_00000864	ENSG00000072778.20	ACADVL	rpmi	calb	ENST00000356839.10	transcript4381.chr17.nic	isoComp_00002975	isoComp_00002978	NMD_status	TRUE	NMD insensitive
geneComp_00000864	ENSG00000072778.20	ACADVL	rpmi	calb	ENST00000356839.10	transcript4381.chr17.nic	isoComp_00002975	isoComp_00002978	domains_identified	TRUE	Domain gain
geneComp_00000864	ENSG00000072778.20	ACADVL	rpmi	calb	ENST00000356839.10	transcript4381.chr17.nic	isoComp_00002975	isoComp_00002978	signal_peptide_identified	FALSE	NA
geneComp_00000902	ENSG00000074319.13	TSG101	rpmi	calb	ENST00000251968.4	transcript6064.chr11.nic	isoComp_00003093	isoComp_00003094	intron_retention	TRUE	Intron retention loss
geneComp_00000902	ENSG00000074319.13	TSG101	rpmi	calb	ENST00000251968.4	transcript6064.chr11.nic	isoComp_00003093	isoComp_00003094	coding_potential	FALSE	NA
geneComp_00000902	ENSG00000074319.13	TSG101	rpmi	calb	ENST00000251968.4	transcript6064.chr11.nic	isoComp_00003093	isoComp_00003094	ORF_seq_similarity	FALSE	NA
geneComp_00000902	ENSG00000074319.13	TSG101	rpmi	calb	ENST00000251968.4	transcript6064.chr11.nic	isoComp_00003093	isoComp_00003094	NMD_status	FALSE	NA
geneComp_00000902	ENSG00000074319.13	TSG101	rpmi	calb	ENST00000251968.4	transcript6064.chr11.nic	isoComp_00003093	isoComp_00003094	domains_identified	FALSE	NA
geneComp_00000902	ENSG00000074319.13	TSG101	rpmi	calb	ENST00000251968.4	transcript6064.chr11.nic	isoComp_00003093	isoComp_00003094	signal_peptide_identified	FALSE	NA
geneComp_00001026	ENSG00000078668.14	VDAC3	rpmi	calb	ENST00000022615.9	transcript6337.chr8.nic	isoComp_00003539	isoComp_00003541	intron_retention	TRUE	Intron retention loss
geneComp_00001026	ENSG00000078668.14	VDAC3	rpmi	calb	ENST00000022615.9	transcript6337.chr8.nic	isoComp_00003539	isoComp_00003541	coding_potential	FALSE	NA
geneComp_00001026	ENSG00000078668.14	VDAC3	rpmi	calb	ENST00000022615.9	transcript6337.chr8.nic	isoComp_00003539	isoComp_00003541	ORF_seq_similarity	TRUE	ORF is longer
geneComp_00001026	ENSG00000078668.14	VDAC3	rpmi	calb	ENST00000022615.9	transcript6337.chr8.nic	isoComp_00003539	isoComp_00003541	NMD_status	TRUE	NMD insensitive
geneComp_00001026	ENSG00000078668.14	VDAC3	rpmi	calb	ENST00000022615.9	transcript6337.chr8.nic	isoComp_00003539	isoComp_00003541	domains_identified	FALSE	NA
geneComp_00001026	ENSG00000078668.14	VDAC3	rpmi	calb	ENST00000022615.9	transcript6337.chr8.nic	isoComp_00003539	isoComp_00003541	signal_peptide_identified	FALSE	NA
geneComp_00001054	ENSG00000079616.14	KIF22	rpmi	calb	ENST00000160827.9	ENST00000691169.1	isoComp_00003619	isoComp_00003624	intron_retention	TRUE	Intron retention loss
geneComp_00001054	ENSG00000079616.14	KIF22	rpmi	calb	ENST00000160827.9	ENST00000691169.1	isoComp_00003619	isoComp_00003624	coding_potential	FALSE	NA
geneComp_00001054	ENSG00000079616.14	KIF22	rpmi	calb	ENST00000160827.9	ENST00000691169.1	isoComp_00003619	isoComp_00003624	ORF_seq_similarity	TRUE	ORF is longer
geneComp_00001054	ENSG00000079616.14	KIF22	rpmi	calb	ENST00000160827.9	ENST00000691169.1	isoComp_00003619	isoComp_00003624	NMD_status	TRUE	NMD insensitive
geneComp_00001054	ENSG00000079616.14	KIF22	rpmi	calb	ENST00000160827.9	ENST00000691169.1	isoComp_00003619	isoComp_00003624	domains_identified	TRUE	Domain gain
geneComp_00001054	ENSG00000079616.14	KIF22	rpmi	calb	ENST00000160827.9	ENST00000691169.1	isoComp_00003619	isoComp_00003624	signal_peptide_identified	FALSE	NA
geneComp_00001071	ENSG00000080546.14	SESN1	rpmi	calb	ENST00000436639.7	ENST00000356644.7	isoComp_00003698	isoComp_00003697	intron_retention	FALSE	NA
geneComp_00001071	ENSG00000080546.14	SESN1	rpmi	calb	ENST00000436639.7	ENST00000356644.7	isoComp_00003698	isoComp_00003697	coding_potential	FALSE	NA
geneComp_00001071	ENSG00000080546.14	SESN1	rpmi	calb	ENST00000436639.7	ENST00000356644.7	isoComp_00003698	isoComp_00003697	ORF_seq_similarity	TRUE	ORF is longer
geneComp_00001071	ENSG00000080546.14	SESN1	rpmi	calb	ENST00000436639.7	ENST00000356644.7	isoComp_00003698	isoComp_00003697	NMD_status	FALSE	NA
geneComp_00001071	ENSG00000080546.14	SESN1	rpmi	calb	ENST00000436639.7	ENST00000356644.7	isoComp_00003698	isoComp_00003697	domains_identified	FALSE	NA
geneComp_00001071	ENSG00000080546.14	SESN1	rpmi	calb	ENST00000436639.7	ENST00000356644.7	isoComp_00003698	isoComp_00003697	signal_peptide_identified	FALSE	NA
geneComp_00001077	ENSG00000080822.17	CLDND1	rpmi	calb	ENST00000508902.5	ENST00000502980.1	isoComp_00003720	isoComp_00003718	intron_retention	FALSE	NA
geneComp_00001077	ENSG00000080822.17	CLDND1	rpmi	calb	ENST00000508902.5	ENST00000502980.1	isoComp_00003720	isoComp_00003718	coding_potential	TRUE	Transcript is coding
geneComp_00001077	ENSG00000080822.17	CLDND1	rpmi	calb	ENST00000508902.5	ENST00000502980.1	isoComp_00003720	isoComp_00003718	ORF_seq_similarity	TRUE	Complete ORF gain
geneComp_00001077	ENSG00000080822.17	CLDND1	rpmi	calb	ENST00000508902.5	ENST00000502980.1	isoComp_00003720	isoComp_00003718	NMD_status	NA	NA
geneComp_00001077	ENSG00000080822.17	CLDND1	rpmi	calb	ENST00000508902.5	ENST00000502980.1	isoComp_00003720	isoComp_00003718	domains_identified	TRUE	Domain gain
geneComp_00001077	ENSG00000080822.17	CLDND1	rpmi	calb	ENST00000508902.5	ENST00000502980.1	isoComp_00003720	isoComp_00003718	signal_peptide_identified	FALSE	NA
geneComp_00001140	ENSG00000083720.13	OXCT1	rpmi	calb	ENST00000196371.10	transcript3218.chr5.nic	isoComp_00003943	isoComp_00003945	intron_retention	FALSE	NA
geneComp_00001140	ENSG00000083720.13	OXCT1	rpmi	calb	ENST00000196371.10	transcript3218.chr5.nic	isoComp_00003943	isoComp_00003945	coding_potential	FALSE	NA
geneComp_00001140	ENSG00000083720.13	OXCT1	rpmi	calb	ENST00000196371.10	transcript3218.chr5.nic	isoComp_00003943	isoComp_00003945	ORF_seq_similarity	TRUE	ORF is longer
geneComp_00001140	ENSG00000083720.13	OXCT1	rpmi	calb	ENST00000196371.10	transcript3218.chr5.nic	isoComp_00003943	isoComp_00003945	NMD_status	FALSE	NA
geneComp_00001140	ENSG00000083720.13	OXCT1	rpmi	calb	ENST00000196371.10	transcript3218.chr5.nic	isoComp_00003943	isoComp_00003945	domains_identified	TRUE	Domain gain
geneComp_00001140	ENSG00000083720.13	OXCT1	rpmi	calb	ENST00000196371.10	transcript3218.chr5.nic	isoComp_00003943	isoComp_00003945	signal_peptide_identified	FALSE	NA
geneComp_00001171	ENSG00000085117.12	CD82	rpmi	calb	ENST00000227155.9	transcript8292.chr11.nic	isoComp_00004037	isoComp_00004038	intron_retention	FALSE	NA
geneComp_00001171	ENSG00000085117.12	CD82	rpmi	calb	ENST00000227155.9	transcript8292.chr11.nic	isoComp_00004037	isoComp_00004038	coding_potential	FALSE	NA
geneComp_00001171	ENSG00000085117.12	CD82	rpmi	calb	ENST00000227155.9	transcript8292.chr11.nic	isoComp_00004037	isoComp_00004038	ORF_seq_similarity	TRUE	ORF is longer
geneComp_00001171	ENSG00000085117.12	CD82	rpmi	calb	ENST00000227155.9	transcript8292.chr11.nic	isoComp_00004037	isoComp_00004038	NMD_status	FALSE	NA
geneComp_00001171	ENSG00000085117.12	CD82	rpmi	calb	ENST00000227155.9	transcript8292.chr11.nic	isoComp_00004037	isoComp_00004038	domains_identified	FALSE	NA
geneComp_00001171	ENSG00000085117.12	CD82	rpmi	calb	ENST00000227155.9	transcript8292.chr11.nic	isoComp_00004037	isoComp_00004038	signal_peptide_identified	FALSE	NA
geneComp_00001171	ENSG00000085117.12	CD82	rpmi	calb	ENST00000227155.9	transcript8299.chr11.nic	isoComp_00004037	isoComp_00004039	intron_retention	FALSE	NA
geneComp_00001171	ENSG00000085117.12	CD82	rpmi	calb	ENST00000227155.9	transcript8299.chr11.nic	isoComp_00004037	isoComp_00004039	coding_potential	TRUE	Transcript is coding
geneComp_00001171	ENSG00000085117.12	CD82	rpmi	calb	ENST00000227155.9	transcript8299.chr11.nic	isoComp_00004037	isoComp_00004039	ORF_seq_similarity	TRUE	Complete ORF gain
geneComp_00001171	ENSG00000085117.12	CD82	rpmi	calb	ENST00000227155.9	transcript8299.chr11.nic	isoComp_00004037	isoComp_00004039	NMD_status	NA	NA
geneComp_00001171	ENSG00000085117.12	CD82	rpmi	calb	ENST00000227155.9	transcript8299.chr11.nic	isoComp_00004037	isoComp_00004039	domains_identified	TRUE	Domain gain
geneComp_00001171	ENSG00000085117.12	CD82	rpmi	calb	ENST00000227155.9	transcript8299.chr11.nic	isoComp_00004037	isoComp_00004039	signal_peptide_identified	FALSE	NA
geneComp_00001198	ENSG00000085978.22	ATG16L1	rpmi	calb	ENST00000392020.8	ENST00000479942.5	isoComp_00004111	isoComp_00004113	intron_retention	TRUE	Intron retention loss
geneComp_00001198	ENSG00000085978.22	ATG16L1	rpmi	calb	ENST00000392020.8	ENST00000479942.5	isoComp_00004111	isoComp_00004113	coding_potential	FALSE	NA
geneComp_00001198	ENSG00000085978.22	ATG16L1	rpmi	calb	ENST00000392020.8	ENST00000479942.5	isoComp_00004111	isoComp_00004113	ORF_seq_similarity	TRUE	ORF is longer
geneComp_00001198	ENSG00000085978.22	ATG16L1	rpmi	calb	ENST00000392020.8	ENST00000479942.5	isoComp_00004111	isoComp_00004113	NMD_status	TRUE	NMD insensitive
geneComp_00001198	ENSG00000085978.22	ATG16L1	rpmi	calb	ENST00000392020.8	ENST00000479942.5	isoComp_00004111	isoComp_00004113	domains_identified	TRUE	Domain gain
geneComp_00001198	ENSG00000085978.22	ATG16L1	rpmi	calb	ENST00000392020.8	ENST00000479942.5	isoComp_00004111	isoComp_00004113	signal_peptide_identified	FALSE	NA
geneComp_00001214	ENSG00000086589.12	RBM22	rpmi	calb	ENST00000199814.9	transcript17294.chr5.nic	isoComp_00004150	isoComp_00004151	intron_retention	TRUE	Intron retention loss
geneComp_00001214	ENSG00000086589.12	RBM22	rpmi	calb	ENST00000199814.9	transcript17294.chr5.nic	isoComp_00004150	isoComp_00004151	coding_potential	FALSE	NA
geneComp_00001214	ENSG00000086589.12	RBM22	rpmi	calb	ENST00000199814.9	transcript17294.chr5.nic	isoComp_00004150	isoComp_00004151	ORF_seq_similarity	TRUE	ORF is longer
geneComp_00001214	ENSG00000086589.12	RBM22	rpmi	calb	ENST00000199814.9	transcript17294.chr5.nic	isoComp_00004150	isoComp_00004151	NMD_status	TRUE	NMD insensitive
geneComp_00001214	ENSG00000086589.12	RBM22	rpmi	calb	ENST00000199814.9	transcript17294.chr5.nic	isoComp_00004150	isoComp_00004151	domains_identified	TRUE	Domain gain
geneComp_00001214	ENSG00000086589.12	RBM22	rpmi	calb	ENST00000199814.9	transcript17294.chr5.nic	isoComp_00004150	isoComp_00004151	signal_peptide_identified	FALSE	NA
geneComp_00001248	ENSG00000087365.16	SF3B2	rpmi	calb	ENST00000322535.11	transcript15154.chr11.nic	isoComp_00004266	isoComp_00004267	intron_retention	TRUE	Intron retention loss
geneComp_00001248	ENSG00000087365.16	SF3B2	rpmi	calb	ENST00000322535.11	transcript15154.chr11.nic	isoComp_00004266	isoComp_00004267	coding_potential	FALSE	NA
geneComp_00001248	ENSG00000087365.16	SF3B2	rpmi	calb	ENST00000322535.11	transcript15154.chr11.nic	isoComp_00004266	isoComp_00004267	ORF_seq_similarity	TRUE	ORF is longer
geneComp_00001248	ENSG00000087365.16	SF3B2	rpmi	calb	ENST00000322535.11	transcript15154.chr11.nic	isoComp_00004266	isoComp_00004267	NMD_status	TRUE	NMD insensitive
geneComp_00001248	ENSG00000087365.16	SF3B2	rpmi	calb	ENST00000322535.11	transcript15154.chr11.nic	isoComp_00004266	isoComp_00004267	domains_identified	TRUE	Domain gain
geneComp_00001248	ENSG00000087365.16	SF3B2	rpmi	calb	ENST00000322535.11	transcript15154.chr11.nic	isoComp_00004266	isoComp_00004267	signal_peptide_identified	FALSE	NA
geneComp_00001301	ENSG00000089094.20	KDM2B	rpmi	calb	transcript26581.chr12.nic	transcript26524.chr12.nic	isoComp_00004454	isoComp_00004452	intron_retention	FALSE	NA
geneComp_00001301	ENSG00000089094.20	KDM2B	rpmi	calb	transcript26581.chr12.nic	transcript26524.chr12.nic	isoComp_00004454	isoComp_00004452	coding_potential	FALSE	NA
geneComp_00001301	ENSG00000089094.20	KDM2B	rpmi	calb	transcript26581.chr12.nic	transcript26524.chr12.nic	isoComp_00004454	isoComp_00004452	ORF_seq_similarity	TRUE	ORF is shorter
geneComp_00001301	ENSG00000089094.20	KDM2B	rpmi	calb	transcript26581.chr12.nic	transcript26524.chr12.nic	isoComp_00004454	isoComp_00004452	NMD_status	FALSE	NA
geneComp_00001301	ENSG00000089094.20	KDM2B	rpmi	calb	transcript26581.chr12.nic	transcript26524.chr12.nic	isoComp_00004454	isoComp_00004452	domains_identified	TRUE	Domain loss
geneComp_00001301	ENSG00000089094.20	KDM2B	rpmi	calb	transcript26581.chr12.nic	transcript26524.chr12.nic	isoComp_00004454	isoComp_00004452	signal_peptide_identified	FALSE	NA
geneComp_00001301	ENSG00000089094.20	KDM2B	rpmi	calb	transcript26581.chr12.nic	transcript26526.chr12.nic	isoComp_00004454	isoComp_00004453	intron_retention	FALSE	NA
geneComp_00001301	ENSG00000089094.20	KDM2B	rpmi	calb	transcript26581.chr12.nic	transcript26526.chr12.nic	isoComp_00004454	isoComp_00004453	coding_potential	FALSE	NA
geneComp_00001301	ENSG00000089094.20	KDM2B	rpmi	calb	transcript26581.chr12.nic	transcript26526.chr12.nic	isoComp_00004454	isoComp_00004453	ORF_seq_similarity	TRUE	ORF is shorter
geneComp_00001301	ENSG00000089094.20	KDM2B	rpmi	calb	transcript26581.chr12.nic	transcript26526.chr12.nic	isoComp_00004454	isoComp_00004453	NMD_status	FALSE	NA
geneComp_00001301	ENSG00000089094.20	KDM2B	rpmi	calb	transcript26581.chr12.nic	transcript26526.chr12.nic	isoComp_00004454	isoComp_00004453	domains_identified	TRUE	Domain loss
geneComp_00001301	ENSG00000089094.20	KDM2B	rpmi	calb	transcript26581.chr12.nic	transcript26526.chr12.nic	isoComp_00004454	isoComp_00004453	signal_peptide_identified	FALSE	NA
geneComp_00001343	ENSG00000090316.16	MAEA	rpmi	calb	ENST00000303400.9	transcript931.chr4.nic	isoComp_00004587	isoComp_00004589	intron_retention	TRUE	Intron retention loss
geneComp_00001343	ENSG00000090316.16	MAEA	rpmi	calb	ENST00000303400.9	transcript931.chr4.nic	isoComp_00004587	isoComp_00004589	coding_potential	FALSE	NA
geneComp_00001343	ENSG00000090316.16	MAEA	rpmi	calb	ENST00000303400.9	transcript931.chr4.nic	isoComp_00004587	isoComp_00004589	ORF_seq_similarity	TRUE	ORF is longer
geneComp_00001343	ENSG00000090316.16	MAEA	rpmi	calb	ENST00000303400.9	transcript931.chr4.nic	isoComp_00004587	isoComp_00004589	NMD_status	TRUE	NMD insensitive
geneComp_00001343	ENSG00000090316.16	MAEA	rpmi	calb	ENST00000303400.9	transcript931.chr4.nic	isoComp_00004587	isoComp_00004589	domains_identified	FALSE	NA
geneComp_00001343	ENSG00000090316.16	MAEA	rpmi	calb	ENST00000303400.9	transcript931.chr4.nic	isoComp_00004587	isoComp_00004589	signal_peptide_identified	FALSE	NA
geneComp_00001352	ENSG00000090520.12	DNAJB11	rpmi	calb	ENST00000265028.8	ENST00000495390.2	isoComp_00004605	isoComp_00004607	intron_retention	TRUE	Intron retention loss
geneComp_00001352	ENSG00000090520.12	DNAJB11	rpmi	calb	ENST00000265028.8	ENST00000495390.2	isoComp_00004605	isoComp_00004607	coding_potential	FALSE	NA
geneComp_00001352	ENSG00000090520.12	DNAJB11	rpmi	calb	ENST00000265028.8	ENST00000495390.2	isoComp_00004605	isoComp_00004607	ORF_seq_similarity	TRUE	ORF is longer
geneComp_00001352	ENSG00000090520.12	DNAJB11	rpmi	calb	ENST00000265028.8	ENST00000495390.2	isoComp_00004605	isoComp_00004607	NMD_status	TRUE	NMD insensitive
geneComp_00001352	ENSG00000090520.12	DNAJB11	rpmi	calb	ENST00000265028.8	ENST00000495390.2	isoComp_00004605	isoComp_00004607	domains_identified	TRUE	Domain gain
geneComp_00001352	ENSG00000090520.12	DNAJB11	rpmi	calb	ENST00000265028.8	ENST00000495390.2	isoComp_00004605	isoComp_00004607	signal_peptide_identified	FALSE	NA
geneComp_00001421	ENSG00000092871.17	RFFL	rpmi	calb	ENST00000315249.11	ENST00000584541.1	isoComp_00004811	isoComp_00004812	intron_retention	FALSE	NA
geneComp_00001421	ENSG00000092871.17	RFFL	rpmi	calb	ENST00000315249.11	ENST00000584541.1	isoComp_00004811	isoComp_00004812	coding_potential	TRUE	Transcript is coding
geneComp_00001421	ENSG00000092871.17	RFFL	rpmi	calb	ENST00000315249.11	ENST00000584541.1	isoComp_00004811	isoComp_00004812	ORF_seq_similarity	TRUE	Complete ORF gain
geneComp_00001421	ENSG00000092871.17	RFFL	rpmi	calb	ENST00000315249.11	ENST00000584541.1	isoComp_00004811	isoComp_00004812	NMD_status	NA	NA
geneComp_00001421	ENSG00000092871.17	RFFL	rpmi	calb	ENST00000315249.11	ENST00000584541.1	isoComp_00004811	isoComp_00004812	domains_identified	TRUE	Domain gain
geneComp_00001421	ENSG00000092871.17	RFFL	rpmi	calb	ENST00000315249.11	ENST00000584541.1	isoComp_00004811	isoComp_00004812	signal_peptide_identified	FALSE	NA
geneComp_00001421	ENSG00000092871.17	RFFL	rpmi	calb	transcript10918.chr17.nic	ENST00000584541.1	isoComp_00004815	isoComp_00004812	intron_retention	FALSE	NA
geneComp_00001421	ENSG00000092871.17	RFFL	rpmi	calb	transcript10918.chr17.nic	ENST00000584541.1	isoComp_00004815	isoComp_00004812	coding_potential	TRUE	Transcript is coding
geneComp_00001421	ENSG00000092871.17	RFFL	rpmi	calb	transcript10918.chr17.nic	ENST00000584541.1	isoComp_00004815	isoComp_00004812	ORF_seq_similarity	TRUE	Complete ORF gain
geneComp_00001421	ENSG00000092871.17	RFFL	rpmi	calb	transcript10918.chr17.nic	ENST00000584541.1	isoComp_00004815	isoComp_00004812	NMD_status	NA	NA
geneComp_00001421	ENSG00000092871.17	RFFL	rpmi	calb	transcript10918.chr17.nic	ENST00000584541.1	isoComp_00004815	isoComp_00004812	domains_identified	TRUE	Domain gain
geneComp_00001421	ENSG00000092871.17	RFFL	rpmi	calb	transcript10918.chr17.nic	ENST00000584541.1	isoComp_00004815	isoComp_00004812	signal_peptide_identified	FALSE	NA
geneComp_00001436	ENSG00000094631.21	HDAC6	rpmi	calb	ENST00000644068.1	transcript4153.chrX.nic	isoComp_00004867	isoComp_00004870	intron_retention	TRUE	Intron retention loss
geneComp_00001436	ENSG00000094631.21	HDAC6	rpmi	calb	ENST00000644068.1	transcript4153.chrX.nic	isoComp_00004867	isoComp_00004870	coding_potential	FALSE	NA
geneComp_00001436	ENSG00000094631.21	HDAC6	rpmi	calb	ENST00000644068.1	transcript4153.chrX.nic	isoComp_00004867	isoComp_00004870	ORF_seq_similarity	TRUE	ORF is longer
geneComp_00001436	ENSG00000094631.21	HDAC6	rpmi	calb	ENST00000644068.1	transcript4153.chrX.nic	isoComp_00004867	isoComp_00004870	NMD_status	TRUE	NMD insensitive
geneComp_00001436	ENSG00000094631.21	HDAC6	rpmi	calb	ENST00000644068.1	transcript4153.chrX.nic	isoComp_00004867	isoComp_00004870	domains_identified	TRUE	Domain gain
geneComp_00001436	ENSG00000094631.21	HDAC6	rpmi	calb	ENST00000644068.1	transcript4153.chrX.nic	isoComp_00004867	isoComp_00004870	signal_peptide_identified	FALSE	NA
geneComp_00001457	ENSG00000095564.15	BTAF1	rpmi	calb	ENST00000265990.12	transcript12766.chr10.nic	isoComp_00004944	isoComp_00004945	intron_retention	FALSE	NA
geneComp_00001457	ENSG00000095564.15	BTAF1	rpmi	calb	ENST00000265990.12	transcript12766.chr10.nic	isoComp_00004944	isoComp_00004945	coding_potential	FALSE	NA
geneComp_00001457	ENSG00000095564.15	BTAF1	rpmi	calb	ENST00000265990.12	transcript12766.chr10.nic	isoComp_00004944	isoComp_00004945	ORF_seq_similarity	TRUE	ORF is longer
geneComp_00001457	ENSG00000095564.15	BTAF1	rpmi	calb	ENST00000265990.12	transcript12766.chr10.nic	isoComp_00004944	isoComp_00004945	NMD_status	TRUE	NMD insensitive
geneComp_00001457	ENSG00000095564.15	BTAF1	rpmi	calb	ENST00000265990.12	transcript12766.chr10.nic	isoComp_00004944	isoComp_00004945	domains_identified	TRUE	Domain gain
geneComp_00001457	ENSG00000095564.15	BTAF1	rpmi	calb	ENST00000265990.12	transcript12766.chr10.nic	isoComp_00004944	isoComp_00004945	signal_peptide_identified	FALSE	NA
geneComp_00001528	ENSG00000099968.18	BCL2L13	rpmi	calb	ENST00000485631.1	transcript255.chr22.nic	isoComp_00005193	isoComp_00005194	intron_retention	FALSE	NA
geneComp_00001528	ENSG00000099968.18	BCL2L13	rpmi	calb	ENST00000485631.1	transcript255.chr22.nic	isoComp_00005193	isoComp_00005194	coding_potential	FALSE	NA
geneComp_00001528	ENSG00000099968.18	BCL2L13	rpmi	calb	ENST00000485631.1	transcript255.chr22.nic	isoComp_00005193	isoComp_00005194	ORF_seq_similarity	TRUE	ORF is shorter
geneComp_00001528	ENSG00000099968.18	BCL2L13	rpmi	calb	ENST00000485631.1	transcript255.chr22.nic	isoComp_00005193	isoComp_00005194	NMD_status	FALSE	NA
geneComp_00001528	ENSG00000099968.18	BCL2L13	rpmi	calb	ENST00000485631.1	transcript255.chr22.nic	isoComp_00005193	isoComp_00005194	domains_identified	TRUE	Domain loss
geneComp_00001528	ENSG00000099968.18	BCL2L13	rpmi	calb	ENST00000485631.1	transcript255.chr22.nic	isoComp_00005193	isoComp_00005194	signal_peptide_identified	FALSE	NA
geneComp_00001547	ENSG00000100055.21	CYTH4	rpmi	calb	ENST00000248901.11	ENST00000480510.5	isoComp_00005260	isoComp_00005262	intron_retention	FALSE	NA
geneComp_00001547	ENSG00000100055.21	CYTH4	rpmi	calb	ENST00000248901.11	ENST00000480510.5	isoComp_00005260	isoComp_00005262	coding_potential	FALSE	NA
geneComp_00001547	ENSG00000100055.21	CYTH4	rpmi	calb	ENST00000248901.11	ENST00000480510.5	isoComp_00005260	isoComp_00005262	ORF_seq_similarity	TRUE	ORF is longer
geneComp_00001547	ENSG00000100055.21	CYTH4	rpmi	calb	ENST00000248901.11	ENST00000480510.5	isoComp_00005260	isoComp_00005262	NMD_status	FALSE	NA
geneComp_00001547	ENSG00000100055.21	CYTH4	rpmi	calb	ENST00000248901.11	ENST00000480510.5	isoComp_00005260	isoComp_00005262	domains_identified	TRUE	Domain gain
geneComp_00001547	ENSG00000100055.21	CYTH4	rpmi	calb	ENST00000248901.11	ENST00000480510.5	isoComp_00005260	isoComp_00005262	signal_peptide_identified	FALSE	NA
geneComp_00001625	ENSG00000100365.16	NCF4	rpmi	calb	ENST00000248899.11	ENST00000397147.7	isoComp_00005479	isoComp_00005480	intron_retention	TRUE	Intron retention loss
geneComp_00001625	ENSG00000100365.16	NCF4	rpmi	calb	ENST00000248899.11	ENST00000397147.7	isoComp_00005479	isoComp_00005480	coding_potential	FALSE	NA
geneComp_00001625	ENSG00000100365.16	NCF4	rpmi	calb	ENST00000248899.11	ENST00000397147.7	isoComp_00005479	isoComp_00005480	ORF_seq_similarity	FALSE	NA
geneComp_00001625	ENSG00000100365.16	NCF4	rpmi	calb	ENST00000248899.11	ENST00000397147.7	isoComp_00005479	isoComp_00005480	NMD_status	FALSE	NA
geneComp_00001625	ENSG00000100365.16	NCF4	rpmi	calb	ENST00000248899.11	ENST00000397147.7	isoComp_00005479	isoComp_00005480	domains_identified	TRUE	Domain gain
geneComp_00001625	ENSG00000100365.16	NCF4	rpmi	calb	ENST00000248899.11	ENST00000397147.7	isoComp_00005479	isoComp_00005480	signal_peptide_identified	FALSE	NA
geneComp_00001652	ENSG00000100453.14	GZMB	rpmi	calb	ENST00000216341.9	transcript3078.chr14.nic	isoComp_00005565	isoComp_00005566	intron_retention	TRUE	Intron retention loss
geneComp_00001652	ENSG00000100453.14	GZMB	rpmi	calb	ENST00000216341.9	transcript3078.chr14.nic	isoComp_00005565	isoComp_00005566	coding_potential	FALSE	NA
geneComp_00001652	ENSG00000100453.14	GZMB	rpmi	calb	ENST00000216341.9	transcript3078.chr14.nic	isoComp_00005565	isoComp_00005566	ORF_seq_similarity	TRUE	Complete ORF gain
geneComp_00001652	ENSG00000100453.14	GZMB	rpmi	calb	ENST00000216341.9	transcript3078.chr14.nic	isoComp_00005565	isoComp_00005566	NMD_status	NA	NA
geneComp_00001652	ENSG00000100453.14	GZMB	rpmi	calb	ENST00000216341.9	transcript3078.chr14.nic	isoComp_00005565	isoComp_00005566	domains_identified	TRUE	Domain gain
geneComp_00001652	ENSG00000100453.14	GZMB	rpmi	calb	ENST00000216341.9	transcript3078.chr14.nic	isoComp_00005565	isoComp_00005566	signal_peptide_identified	TRUE	Signal peptide gain
geneComp_00001734	ENSG00000101019.22	UQCC1	rpmi	calb	ENST00000374385.10	ENST00000397554.5	isoComp_00005850	isoComp_00005851	intron_retention	FALSE	NA
geneComp_00001734	ENSG00000101019.22	UQCC1	rpmi	calb	ENST00000374385.10	ENST00000397554.5	isoComp_00005850	isoComp_00005851	coding_potential	FALSE	NA
geneComp_00001734	ENSG00000101019.22	UQCC1	rpmi	calb	ENST00000374385.10	ENST00000397554.5	isoComp_00005850	isoComp_00005851	ORF_seq_similarity	TRUE	ORF is longer
geneComp_00001734	ENSG00000101019.22	UQCC1	rpmi	calb	ENST00000374385.10	ENST00000397554.5	isoComp_00005850	isoComp_00005851	NMD_status	FALSE	NA
geneComp_00001734	ENSG00000101019.22	UQCC1	rpmi	calb	ENST00000374385.10	ENST00000397554.5	isoComp_00005850	isoComp_00005851	domains_identified	FALSE	NA
geneComp_00001734	ENSG00000101019.22	UQCC1	rpmi	calb	ENST00000374385.10	ENST00000397554.5	isoComp_00005850	isoComp_00005851	signal_peptide_identified	FALSE	NA
geneComp_00001814	ENSG00000101608.13	MYL12A	rpmi	calb	ENST00000217652.8	transcript572.chr18.nic	isoComp_00006106	isoComp_00006110	intron_retention	TRUE	Intron retention loss
geneComp_00001814	ENSG00000101608.13	MYL12A	rpmi	calb	ENST00000217652.8	transcript572.chr18.nic	isoComp_00006106	isoComp_00006110	coding_potential	FALSE	NA
geneComp_00001814	ENSG00000101608.13	MYL12A	rpmi	calb	ENST00000217652.8	transcript572.chr18.nic	isoComp_00006106	isoComp_00006110	ORF_seq_similarity	FALSE	NA
geneComp_00001814	ENSG00000101608.13	MYL12A	rpmi	calb	ENST00000217652.8	transcript572.chr18.nic	isoComp_00006106	isoComp_00006110	NMD_status	FALSE	NA
geneComp_00001814	ENSG00000101608.13	MYL12A	rpmi	calb	ENST00000217652.8	transcript572.chr18.nic	isoComp_00006106	isoComp_00006110	domains_identified	FALSE	NA
geneComp_00001814	ENSG00000101608.13	MYL12A	rpmi	calb	ENST00000217652.8	transcript572.chr18.nic	isoComp_00006106	isoComp_00006110	signal_peptide_identified	FALSE	NA
geneComp_00001910	ENSG00000102804.15	TSC22D1	rpmi	calb	ENST00000261489.6	ENST00000458659.3	isoComp_00006452	isoComp_00006453	intron_retention	FALSE	NA
geneComp_00001910	ENSG00000102804.15	TSC22D1	rpmi	calb	ENST00000261489.6	ENST00000458659.3	isoComp_00006452	isoComp_00006453	coding_potential	FALSE	NA
geneComp_00001910	ENSG00000102804.15	TSC22D1	rpmi	calb	ENST00000261489.6	ENST00000458659.3	isoComp_00006452	isoComp_00006453	ORF_seq_similarity	TRUE	ORF is shorter
geneComp_00001910	ENSG00000102804.15	TSC22D1	rpmi	calb	ENST00000261489.6	ENST00000458659.3	isoComp_00006452	isoComp_00006453	NMD_status	FALSE	NA
geneComp_00001910	ENSG00000102804.15	TSC22D1	rpmi	calb	ENST00000261489.6	ENST00000458659.3	isoComp_00006452	isoComp_00006453	domains_identified	FALSE	NA
geneComp_00001910	ENSG00000102804.15	TSC22D1	rpmi	calb	ENST00000261489.6	ENST00000458659.3	isoComp_00006452	isoComp_00006453	signal_peptide_identified	FALSE	NA
geneComp_00001910	ENSG00000102804.15	TSC22D1	rpmi	calb	ENST00000261489.6	transcript4483.chr13.nnic	isoComp_00006452	isoComp_00006454	intron_retention	FALSE	NA
geneComp_00001910	ENSG00000102804.15	TSC22D1	rpmi	calb	ENST00000261489.6	transcript4483.chr13.nnic	isoComp_00006452	isoComp_00006454	coding_potential	FALSE	NA
geneComp_00001910	ENSG00000102804.15	TSC22D1	rpmi	calb	ENST00000261489.6	transcript4483.chr13.nnic	isoComp_00006452	isoComp_00006454	ORF_seq_similarity	TRUE	ORF is shorter
geneComp_00001910	ENSG00000102804.15	TSC22D1	rpmi	calb	ENST00000261489.6	transcript4483.chr13.nnic	isoComp_00006452	isoComp_00006454	NMD_status	FALSE	NA
geneComp_00001910	ENSG00000102804.15	TSC22D1	rpmi	calb	ENST00000261489.6	transcript4483.chr13.nnic	isoComp_00006452	isoComp_00006454	domains_identified	FALSE	NA
geneComp_00001910	ENSG00000102804.15	TSC22D1	rpmi	calb	ENST00000261489.6	transcript4483.chr13.nnic	isoComp_00006452	isoComp_00006454	signal_peptide_identified	FALSE	NA
geneComp_00001910	ENSG00000102804.15	TSC22D1	rpmi	calb	ENST00000261489.6	transcript4485.chr13.nic	isoComp_00006452	isoComp_00006455	intron_retention	FALSE	NA
geneComp_00001910	ENSG00000102804.15	TSC22D1	rpmi	calb	ENST00000261489.6	transcript4485.chr13.nic	isoComp_00006452	isoComp_00006455	coding_potential	FALSE	NA
geneComp_00001910	ENSG00000102804.15	TSC22D1	rpmi	calb	ENST00000261489.6	transcript4485.chr13.nic	isoComp_00006452	isoComp_00006455	ORF_seq_similarity	TRUE	ORF is shorter
geneComp_00001910	ENSG00000102804.15	TSC22D1	rpmi	calb	ENST00000261489.6	transcript4485.chr13.nic	isoComp_00006452	isoComp_00006455	NMD_status	FALSE	NA
geneComp_00001910	ENSG00000102804.15	TSC22D1	rpmi	calb	ENST00000261489.6	transcript4485.chr13.nic	isoComp_00006452	isoComp_00006455	domains_identified	FALSE	NA
geneComp_00001910	ENSG00000102804.15	TSC22D1	rpmi	calb	ENST00000261489.6	transcript4485.chr13.nic	isoComp_00006452	isoComp_00006455	signal_peptide_identified	FALSE	NA
geneComp_00001934	ENSG00000103035.11	PSMD7	rpmi	calb	ENST00000219313.9	ENST00000568615.2	isoComp_00006523	isoComp_00006524	intron_retention	FALSE	NA
geneComp_00001934	ENSG00000103035.11	PSMD7	rpmi	calb	ENST00000219313.9	ENST00000568615.2	isoComp_00006523	isoComp_00006524	coding_potential	FALSE	NA
geneComp_00001934	ENSG00000103035.11	PSMD7	rpmi	calb	ENST00000219313.9	ENST00000568615.2	isoComp_00006523	isoComp_00006524	ORF_seq_similarity	TRUE	ORF is longer
geneComp_00001934	ENSG00000103035.11	PSMD7	rpmi	calb	ENST00000219313.9	ENST00000568615.2	isoComp_00006523	isoComp_00006524	NMD_status	FALSE	NA
geneComp_00001934	ENSG00000103035.11	PSMD7	rpmi	calb	ENST00000219313.9	ENST00000568615.2	isoComp_00006523	isoComp_00006524	domains_identified	TRUE	Domain gain
geneComp_00001934	ENSG00000103035.11	PSMD7	rpmi	calb	ENST00000219313.9	ENST00000568615.2	isoComp_00006523	isoComp_00006524	signal_peptide_identified	FALSE	NA
geneComp_00001937	ENSG00000103043.15	VAC14	rpmi	calb	ENST00000261776.10	transcript17864.chr16.nic	isoComp_00006542	isoComp_00006544	intron_retention	FALSE	NA
geneComp_00001937	ENSG00000103043.15	VAC14	rpmi	calb	ENST00000261776.10	transcript17864.chr16.nic	isoComp_00006542	isoComp_00006544	coding_potential	FALSE	NA
geneComp_00001937	ENSG00000103043.15	VAC14	rpmi	calb	ENST00000261776.10	transcript17864.chr16.nic	isoComp_00006542	isoComp_00006544	ORF_seq_similarity	TRUE	ORF is longer
geneComp_00001937	ENSG00000103043.15	VAC14	rpmi	calb	ENST00000261776.10	transcript17864.chr16.nic	isoComp_00006542	isoComp_00006544	NMD_status	FALSE	NA
geneComp_00001937	ENSG00000103043.15	VAC14	rpmi	calb	ENST00000261776.10	transcript17864.chr16.nic	isoComp_00006542	isoComp_00006544	domains_identified	TRUE	Domain gain
geneComp_00001937	ENSG00000103043.15	VAC14	rpmi	calb	ENST00000261776.10	transcript17864.chr16.nic	isoComp_00006542	isoComp_00006544	signal_peptide_identified	FALSE	NA
geneComp_00002065	ENSG00000104518.11	GSDMD	rpmi	calb	ENST00000262580.9	transcript16316.chr8.nic	isoComp_00006976	isoComp_00006978	intron_retention	TRUE	Intron retention loss
geneComp_00002065	ENSG00000104518.11	GSDMD	rpmi	calb	ENST00000262580.9	transcript16316.chr8.nic	isoComp_00006976	isoComp_00006978	coding_potential	FALSE	NA
geneComp_00002065	ENSG00000104518.11	GSDMD	rpmi	calb	ENST00000262580.9	transcript16316.chr8.nic	isoComp_00006976	isoComp_00006978	ORF_seq_similarity	TRUE	ORF is shorter
geneComp_00002065	ENSG00000104518.11	GSDMD	rpmi	calb	ENST00000262580.9	transcript16316.chr8.nic	isoComp_00006976	isoComp_00006978	NMD_status	FALSE	NA
geneComp_00002065	ENSG00000104518.11	GSDMD	rpmi	calb	ENST00000262580.9	transcript16316.chr8.nic	isoComp_00006976	isoComp_00006978	domains_identified	TRUE	Domain loss
geneComp_00002065	ENSG00000104518.11	GSDMD	rpmi	calb	ENST00000262580.9	transcript16316.chr8.nic	isoComp_00006976	isoComp_00006978	signal_peptide_identified	FALSE	NA
geneComp_00002065	ENSG00000104518.11	GSDMD	rpmi	calb	ENST00000262580.9	transcript16330.chr8.nic	isoComp_00006976	isoComp_00006979	intron_retention	TRUE	Intron retention loss
geneComp_00002065	ENSG00000104518.11	GSDMD	rpmi	calb	ENST00000262580.9	transcript16330.chr8.nic	isoComp_00006976	isoComp_00006979	coding_potential	FALSE	NA
geneComp_00002065	ENSG00000104518.11	GSDMD	rpmi	calb	ENST00000262580.9	transcript16330.chr8.nic	isoComp_00006976	isoComp_00006979	ORF_seq_similarity	FALSE	NA
geneComp_00002065	ENSG00000104518.11	GSDMD	rpmi	calb	ENST00000262580.9	transcript16330.chr8.nic	isoComp_00006976	isoComp_00006979	NMD_status	TRUE	NMD insensitive
geneComp_00002065	ENSG00000104518.11	GSDMD	rpmi	calb	ENST00000262580.9	transcript16330.chr8.nic	isoComp_00006976	isoComp_00006979	domains_identified	TRUE	Domain switch
geneComp_00002065	ENSG00000104518.11	GSDMD	rpmi	calb	ENST00000262580.9	transcript16330.chr8.nic	isoComp_00006976	isoComp_00006979	signal_peptide_identified	FALSE	NA
geneComp_00002094	ENSG00000104852.15	SNRNP70	rpmi	calb	ENST00000221448.9	ENST00000401730.5	isoComp_00007065	isoComp_00007066	intron_retention	FALSE	NA
geneComp_00002094	ENSG00000104852.15	SNRNP70	rpmi	calb	ENST00000221448.9	ENST00000401730.5	isoComp_00007065	isoComp_00007066	coding_potential	FALSE	NA
geneComp_00002094	ENSG00000104852.15	SNRNP70	rpmi	calb	ENST00000221448.9	ENST00000401730.5	isoComp_00007065	isoComp_00007066	ORF_seq_similarity	TRUE	ORF is longer
geneComp_00002094	ENSG00000104852.15	SNRNP70	rpmi	calb	ENST00000221448.9	ENST00000401730.5	isoComp_00007065	isoComp_00007066	NMD_status	TRUE	NMD insensitive
geneComp_00002094	ENSG00000104852.15	SNRNP70	rpmi	calb	ENST00000221448.9	ENST00000401730.5	isoComp_00007065	isoComp_00007066	domains_identified	FALSE	NA
geneComp_00002094	ENSG00000104852.15	SNRNP70	rpmi	calb	ENST00000221448.9	ENST00000401730.5	isoComp_00007065	isoComp_00007066	signal_peptide_identified	FALSE	NA
geneComp_00002094	ENSG00000104852.15	SNRNP70	rpmi	calb	ENST00000221448.9	transcript18330.chr19.nic	isoComp_00007065	isoComp_00007071	intron_retention	TRUE	Intron retention loss
geneComp_00002094	ENSG00000104852.15	SNRNP70	rpmi	calb	ENST00000221448.9	transcript18330.chr19.nic	isoComp_00007065	isoComp_00007071	coding_potential	FALSE	NA
geneComp_00002094	ENSG00000104852.15	SNRNP70	rpmi	calb	ENST00000221448.9	transcript18330.chr19.nic	isoComp_00007065	isoComp_00007071	ORF_seq_similarity	TRUE	ORF is longer
geneComp_00002094	ENSG00000104852.15	SNRNP70	rpmi	calb	ENST00000221448.9	transcript18330.chr19.nic	isoComp_00007065	isoComp_00007071	NMD_status	TRUE	NMD insensitive
geneComp_00002094	ENSG00000104852.15	SNRNP70	rpmi	calb	ENST00000221448.9	transcript18330.chr19.nic	isoComp_00007065	isoComp_00007071	domains_identified	FALSE	NA
geneComp_00002094	ENSG00000104852.15	SNRNP70	rpmi	calb	ENST00000221448.9	transcript18330.chr19.nic	isoComp_00007065	isoComp_00007071	signal_peptide_identified	FALSE	NA
geneComp_00002094	ENSG00000104852.15	SNRNP70	rpmi	calb	ENST00000598441.6	ENST00000401730.5	isoComp_00007067	isoComp_00007066	intron_retention	FALSE	NA
geneComp_00002094	ENSG00000104852.15	SNRNP70	rpmi	calb	ENST00000598441.6	ENST00000401730.5	isoComp_00007067	isoComp_00007066	coding_potential	FALSE	NA
geneComp_00002094	ENSG00000104852.15	SNRNP70	rpmi	calb	ENST00000598441.6	ENST00000401730.5	isoComp_00007067	isoComp_00007066	ORF_seq_similarity	TRUE	ORF is longer
geneComp_00002094	ENSG00000104852.15	SNRNP70	rpmi	calb	ENST00000598441.6	ENST00000401730.5	isoComp_00007067	isoComp_00007066	NMD_status	TRUE	NMD insensitive
geneComp_00002094	ENSG00000104852.15	SNRNP70	rpmi	calb	ENST00000598441.6	ENST00000401730.5	isoComp_00007067	isoComp_00007066	domains_identified	FALSE	NA
geneComp_00002094	ENSG00000104852.15	SNRNP70	rpmi	calb	ENST00000598441.6	ENST00000401730.5	isoComp_00007067	isoComp_00007066	signal_peptide_identified	FALSE	NA
geneComp_00002094	ENSG00000104852.15	SNRNP70	rpmi	calb	ENST00000598441.6	transcript18330.chr19.nic	isoComp_00007067	isoComp_00007071	intron_retention	TRUE	Intron retention loss
geneComp_00002094	ENSG00000104852.15	SNRNP70	rpmi	calb	ENST00000598441.6	transcript18330.chr19.nic	isoComp_00007067	isoComp_00007071	coding_potential	FALSE	NA
geneComp_00002094	ENSG00000104852.15	SNRNP70	rpmi	calb	ENST00000598441.6	transcript18330.chr19.nic	isoComp_00007067	isoComp_00007071	ORF_seq_similarity	TRUE	ORF is longer
geneComp_00002094	ENSG00000104852.15	SNRNP70	rpmi	calb	ENST00000598441.6	transcript18330.chr19.nic	isoComp_00007067	isoComp_00007071	NMD_status	TRUE	NMD insensitive
geneComp_00002094	ENSG00000104852.15	SNRNP70	rpmi	calb	ENST00000598441.6	transcript18330.chr19.nic	isoComp_00007067	isoComp_00007071	domains_identified	FALSE	NA
geneComp_00002094	ENSG00000104852.15	SNRNP70	rpmi	calb	ENST00000598441.6	transcript18330.chr19.nic	isoComp_00007067	isoComp_00007071	signal_peptide_identified	FALSE	NA
geneComp_00002207	ENSG00000105705.16	SUGP1	rpmi	calb	ENST00000247001.10	transcript9228.chr19.nic	isoComp_00007410	isoComp_00007414	intron_retention	TRUE	Intron retention loss
geneComp_00002207	ENSG00000105705.16	SUGP1	rpmi	calb	ENST00000247001.10	transcript9228.chr19.nic	isoComp_00007410	isoComp_00007414	coding_potential	FALSE	NA
geneComp_00002207	ENSG00000105705.16	SUGP1	rpmi	calb	ENST00000247001.10	transcript9228.chr19.nic	isoComp_00007410	isoComp_00007414	ORF_seq_similarity	TRUE	ORF is longer
geneComp_00002207	ENSG00000105705.16	SUGP1	rpmi	calb	ENST00000247001.10	transcript9228.chr19.nic	isoComp_00007410	isoComp_00007414	NMD_status	TRUE	NMD insensitive
geneComp_00002207	ENSG00000105705.16	SUGP1	rpmi	calb	ENST00000247001.10	transcript9228.chr19.nic	isoComp_00007410	isoComp_00007414	domains_identified	TRUE	Domain gain
geneComp_00002207	ENSG00000105705.16	SUGP1	rpmi	calb	ENST00000247001.10	transcript9228.chr19.nic	isoComp_00007410	isoComp_00007414	signal_peptide_identified	FALSE	NA
geneComp_00002211	ENSG00000105726.17	ATP13A1	rpmi	calb	ENST00000357324.11	transcript9530.chr19.nic	isoComp_00007419	isoComp_00007422	intron_retention	TRUE	Intron retention loss
geneComp_00002211	ENSG00000105726.17	ATP13A1	rpmi	calb	ENST00000357324.11	transcript9530.chr19.nic	isoComp_00007419	isoComp_00007422	coding_potential	FALSE	NA
geneComp_00002211	ENSG00000105726.17	ATP13A1	rpmi	calb	ENST00000357324.11	transcript9530.chr19.nic	isoComp_00007419	isoComp_00007422	ORF_seq_similarity	TRUE	ORF is longer
geneComp_00002211	ENSG00000105726.17	ATP13A1	rpmi	calb	ENST00000357324.11	transcript9530.chr19.nic	isoComp_00007419	isoComp_00007422	NMD_status	TRUE	NMD insensitive
geneComp_00002211	ENSG00000105726.17	ATP13A1	rpmi	calb	ENST00000357324.11	transcript9530.chr19.nic	isoComp_00007419	isoComp_00007422	domains_identified	TRUE	Domain gain
geneComp_00002211	ENSG00000105726.17	ATP13A1	rpmi	calb	ENST00000357324.11	transcript9530.chr19.nic	isoComp_00007419	isoComp_00007422	signal_peptide_identified	FALSE	NA
geneComp_00002299	ENSG00000106554.13	CHCHD3	rpmi	calb	ENST00000262570.10	transcript20547.chr7.nic	isoComp_00007719	isoComp_00007721	intron_retention	FALSE	NA
geneComp_00002299	ENSG00000106554.13	CHCHD3	rpmi	calb	ENST00000262570.10	transcript20547.chr7.nic	isoComp_00007719	isoComp_00007721	coding_potential	FALSE	NA
geneComp_00002299	ENSG00000106554.13	CHCHD3	rpmi	calb	ENST00000262570.10	transcript20547.chr7.nic	isoComp_00007719	isoComp_00007721	ORF_seq_similarity	TRUE	ORF is longer
geneComp_00002299	ENSG00000106554.13	CHCHD3	rpmi	calb	ENST00000262570.10	transcript20547.chr7.nic	isoComp_00007719	isoComp_00007721	NMD_status	FALSE	NA
geneComp_00002299	ENSG00000106554.13	CHCHD3	rpmi	calb	ENST00000262570.10	transcript20547.chr7.nic	isoComp_00007719	isoComp_00007721	domains_identified	FALSE	NA
geneComp_00002299	ENSG00000106554.13	CHCHD3	rpmi	calb	ENST00000262570.10	transcript20547.chr7.nic	isoComp_00007719	isoComp_00007721	signal_peptide_identified	FALSE	NA
geneComp_00002299	ENSG00000106554.13	CHCHD3	rpmi	calb	ENST00000262570.10	transcript20561.chr7.nic	isoComp_00007719	isoComp_00007724	intron_retention	TRUE	Intron retention loss
geneComp_00002299	ENSG00000106554.13	CHCHD3	rpmi	calb	ENST00000262570.10	transcript20561.chr7.nic	isoComp_00007719	isoComp_00007724	coding_potential	FALSE	NA
geneComp_00002299	ENSG00000106554.13	CHCHD3	rpmi	calb	ENST00000262570.10	transcript20561.chr7.nic	isoComp_00007719	isoComp_00007724	ORF_seq_similarity	TRUE	ORF is longer
geneComp_00002299	ENSG00000106554.13	CHCHD3	rpmi	calb	ENST00000262570.10	transcript20561.chr7.nic	isoComp_00007719	isoComp_00007724	NMD_status	FALSE	NA
geneComp_00002299	ENSG00000106554.13	CHCHD3	rpmi	calb	ENST00000262570.10	transcript20561.chr7.nic	isoComp_00007719	isoComp_00007724	domains_identified	FALSE	NA
geneComp_00002299	ENSG00000106554.13	CHCHD3	rpmi	calb	ENST00000262570.10	transcript20561.chr7.nic	isoComp_00007719	isoComp_00007724	signal_peptide_identified	FALSE	NA
geneComp_00002310	ENSG00000106617.15	PRKAG2	rpmi	calb	ENST00000476632.2	ENST00000287878.9	isoComp_00007757	isoComp_00007755	intron_retention	FALSE	NA
geneComp_00002310	ENSG00000106617.15	PRKAG2	rpmi	calb	ENST00000476632.2	ENST00000287878.9	isoComp_00007757	isoComp_00007755	coding_potential	FALSE	NA
geneComp_00002310	ENSG00000106617.15	PRKAG2	rpmi	calb	ENST00000476632.2	ENST00000287878.9	isoComp_00007757	isoComp_00007755	ORF_seq_similarity	TRUE	ORF is shorter
geneComp_00002310	ENSG00000106617.15	PRKAG2	rpmi	calb	ENST00000476632.2	ENST00000287878.9	isoComp_00007757	isoComp_00007755	NMD_status	FALSE	NA
geneComp_00002310	ENSG00000106617.15	PRKAG2	rpmi	calb	ENST00000476632.2	ENST00000287878.9	isoComp_00007757	isoComp_00007755	domains_identified	FALSE	NA
geneComp_00002310	ENSG00000106617.15	PRKAG2	rpmi	calb	ENST00000476632.2	ENST00000287878.9	isoComp_00007757	isoComp_00007755	signal_peptide_identified	FALSE	NA
geneComp_00002314	ENSG00000106636.9	YKT6	rpmi	calb	ENST00000677090.1	ENST00000679310.1	isoComp_00007768	isoComp_00007770	intron_retention	TRUE	Intron retention loss
geneComp_00002314	ENSG00000106636.9	YKT6	rpmi	calb	ENST00000677090.1	ENST00000679310.1	isoComp_00007768	isoComp_00007770	coding_potential	FALSE	NA
geneComp_00002314	ENSG00000106636.9	YKT6	rpmi	calb	ENST00000677090.1	ENST00000679310.1	isoComp_00007768	isoComp_00007770	ORF_seq_similarity	TRUE	ORF is longer
geneComp_00002314	ENSG00000106636.9	YKT6	rpmi	calb	ENST00000677090.1	ENST00000679310.1	isoComp_00007768	isoComp_00007770	NMD_status	TRUE	NMD insensitive
geneComp_00002314	ENSG00000106636.9	YKT6	rpmi	calb	ENST00000677090.1	ENST00000679310.1	isoComp_00007768	isoComp_00007770	domains_identified	TRUE	Domain gain
geneComp_00002314	ENSG00000106636.9	YKT6	rpmi	calb	ENST00000677090.1	ENST00000679310.1	isoComp_00007768	isoComp_00007770	signal_peptide_identified	FALSE	NA
geneComp_00002340	ENSG00000107104.21	KANK1	rpmi	calb	ENST00000382293.7	ENST00000382297.7	isoComp_00007863	isoComp_00007864	intron_retention	FALSE	NA
geneComp_00002340	ENSG00000107104.21	KANK1	rpmi	calb	ENST00000382293.7	ENST00000382297.7	isoComp_00007863	isoComp_00007864	coding_potential	FALSE	NA
geneComp_00002340	ENSG00000107104.21	KANK1	rpmi	calb	ENST00000382293.7	ENST00000382297.7	isoComp_00007863	isoComp_00007864	ORF_seq_similarity	TRUE	Complete ORF loss
geneComp_00002340	ENSG00000107104.21	KANK1	rpmi	calb	ENST00000382293.7	ENST00000382297.7	isoComp_00007863	isoComp_00007864	NMD_status	NA	NA
geneComp_00002340	ENSG00000107104.21	KANK1	rpmi	calb	ENST00000382293.7	ENST00000382297.7	isoComp_00007863	isoComp_00007864	domains_identified	TRUE	Domain loss
geneComp_00002340	ENSG00000107104.21	KANK1	rpmi	calb	ENST00000382293.7	ENST00000382297.7	isoComp_00007863	isoComp_00007864	signal_peptide_identified	FALSE	NA
geneComp_00002378	ENSG00000107798.18	LIPA	rpmi	calb	transcript12454.chr10.nnic	ENST00000336233.10	isoComp_00007980	isoComp_00007979	intron_retention	FALSE	NA
geneComp_00002378	ENSG00000107798.18	LIPA	rpmi	calb	transcript12454.chr10.nnic	ENST00000336233.10	isoComp_00007980	isoComp_00007979	coding_potential	TRUE	Transcript is Noncoding
geneComp_00002378	ENSG00000107798.18	LIPA	rpmi	calb	transcript12454.chr10.nnic	ENST00000336233.10	isoComp_00007980	isoComp_00007979	ORF_seq_similarity	TRUE	Complete ORF loss
geneComp_00002378	ENSG00000107798.18	LIPA	rpmi	calb	transcript12454.chr10.nnic	ENST00000336233.10	isoComp_00007980	isoComp_00007979	NMD_status	NA	NA
geneComp_00002378	ENSG00000107798.18	LIPA	rpmi	calb	transcript12454.chr10.nnic	ENST00000336233.10	isoComp_00007980	isoComp_00007979	domains_identified	TRUE	Domain loss
geneComp_00002378	ENSG00000107798.18	LIPA	rpmi	calb	transcript12454.chr10.nnic	ENST00000336233.10	isoComp_00007980	isoComp_00007979	signal_peptide_identified	TRUE	Signal peptide loss
geneComp_00002403	ENSG00000108039.18	XPNPEP1	rpmi	calb	ENST00000502935.6	transcript18121.chr10.nic	isoComp_00008069	isoComp_00008070	intron_retention	TRUE	Intron retention loss
geneComp_00002403	ENSG00000108039.18	XPNPEP1	rpmi	calb	ENST00000502935.6	transcript18121.chr10.nic	isoComp_00008069	isoComp_00008070	coding_potential	FALSE	NA
geneComp_00002403	ENSG00000108039.18	XPNPEP1	rpmi	calb	ENST00000502935.6	transcript18121.chr10.nic	isoComp_00008069	isoComp_00008070	ORF_seq_similarity	TRUE	ORF is longer
geneComp_00002403	ENSG00000108039.18	XPNPEP1	rpmi	calb	ENST00000502935.6	transcript18121.chr10.nic	isoComp_00008069	isoComp_00008070	NMD_status	TRUE	NMD insensitive
geneComp_00002403	ENSG00000108039.18	XPNPEP1	rpmi	calb	ENST00000502935.6	transcript18121.chr10.nic	isoComp_00008069	isoComp_00008070	domains_identified	TRUE	Domain gain
geneComp_00002403	ENSG00000108039.18	XPNPEP1	rpmi	calb	ENST00000502935.6	transcript18121.chr10.nic	isoComp_00008069	isoComp_00008070	signal_peptide_identified	FALSE	NA
geneComp_00002443	ENSG00000108518.8	PFN1	rpmi	calb	ENST00000225655.6	ENST00000574872.1	isoComp_00008197	isoComp_00008198	intron_retention	FALSE	NA
geneComp_00002443	ENSG00000108518.8	PFN1	rpmi	calb	ENST00000225655.6	ENST00000574872.1	isoComp_00008197	isoComp_00008198	coding_potential	FALSE	NA
geneComp_00002443	ENSG00000108518.8	PFN1	rpmi	calb	ENST00000225655.6	ENST00000574872.1	isoComp_00008197	isoComp_00008198	ORF_seq_similarity	TRUE	ORF is longer
geneComp_00002443	ENSG00000108518.8	PFN1	rpmi	calb	ENST00000225655.6	ENST00000574872.1	isoComp_00008197	isoComp_00008198	NMD_status	FALSE	NA
geneComp_00002443	ENSG00000108518.8	PFN1	rpmi	calb	ENST00000225655.6	ENST00000574872.1	isoComp_00008197	isoComp_00008198	domains_identified	FALSE	NA
geneComp_00002443	ENSG00000108518.8	PFN1	rpmi	calb	ENST00000225655.6	ENST00000574872.1	isoComp_00008197	isoComp_00008198	signal_peptide_identified	FALSE	NA
geneComp_00002463	ENSG00000108654.16	DDX5	rpmi	calb	ENST00000225792.10	ENST00000581230.5	isoComp_00008250	isoComp_00008251	intron_retention	TRUE	Intron retention loss
geneComp_00002463	ENSG00000108654.16	DDX5	rpmi	calb	ENST00000225792.10	ENST00000581230.5	isoComp_00008250	isoComp_00008251	coding_potential	FALSE	NA
geneComp_00002463	ENSG00000108654.16	DDX5	rpmi	calb	ENST00000225792.10	ENST00000581230.5	isoComp_00008250	isoComp_00008251	ORF_seq_similarity	TRUE	ORF is longer
geneComp_00002463	ENSG00000108654.16	DDX5	rpmi	calb	ENST00000225792.10	ENST00000581230.5	isoComp_00008250	isoComp_00008251	NMD_status	TRUE	NMD insensitive
geneComp_00002463	ENSG00000108654.16	DDX5	rpmi	calb	ENST00000225792.10	ENST00000581230.5	isoComp_00008250	isoComp_00008251	domains_identified	TRUE	Domain gain
geneComp_00002463	ENSG00000108654.16	DDX5	rpmi	calb	ENST00000225792.10	ENST00000581230.5	isoComp_00008250	isoComp_00008251	signal_peptide_identified	FALSE	NA
geneComp_00002482	ENSG00000108848.16	LUC7L3	rpmi	calb	ENST00000240304.5	ENST00000505658.6	isoComp_00008300	isoComp_00008302	intron_retention	TRUE	Intron retention loss
geneComp_00002482	ENSG00000108848.16	LUC7L3	rpmi	calb	ENST00000240304.5	ENST00000505658.6	isoComp_00008300	isoComp_00008302	coding_potential	FALSE	NA
geneComp_00002482	ENSG00000108848.16	LUC7L3	rpmi	calb	ENST00000240304.5	ENST00000505658.6	isoComp_00008300	isoComp_00008302	ORF_seq_similarity	FALSE	NA
geneComp_00002482	ENSG00000108848.16	LUC7L3	rpmi	calb	ENST00000240304.5	ENST00000505658.6	isoComp_00008300	isoComp_00008302	NMD_status	FALSE	NA
geneComp_00002482	ENSG00000108848.16	LUC7L3	rpmi	calb	ENST00000240304.5	ENST00000505658.6	isoComp_00008300	isoComp_00008302	domains_identified	FALSE	NA
geneComp_00002482	ENSG00000108848.16	LUC7L3	rpmi	calb	ENST00000240304.5	ENST00000505658.6	isoComp_00008300	isoComp_00008302	signal_peptide_identified	FALSE	NA
geneComp_00002482	ENSG00000108848.16	LUC7L3	rpmi	calb	ENST00000393227.6	ENST00000505658.6	isoComp_00008301	isoComp_00008302	intron_retention	TRUE	Intron retention loss
geneComp_00002482	ENSG00000108848.16	LUC7L3	rpmi	calb	ENST00000393227.6	ENST00000505658.6	isoComp_00008301	isoComp_00008302	coding_potential	FALSE	NA
geneComp_00002482	ENSG00000108848.16	LUC7L3	rpmi	calb	ENST00000393227.6	ENST00000505658.6	isoComp_00008301	isoComp_00008302	ORF_seq_similarity	NA	NA
geneComp_00002482	ENSG00000108848.16	LUC7L3	rpmi	calb	ENST00000393227.6	ENST00000505658.6	isoComp_00008301	isoComp_00008302	NMD_status	FALSE	NA
geneComp_00002482	ENSG00000108848.16	LUC7L3	rpmi	calb	ENST00000393227.6	ENST00000505658.6	isoComp_00008301	isoComp_00008302	domains_identified	TRUE	Domain loss
geneComp_00002482	ENSG00000108848.16	LUC7L3	rpmi	calb	ENST00000393227.6	ENST00000505658.6	isoComp_00008301	isoComp_00008302	signal_peptide_identified	FALSE	NA
geneComp_00002493	ENSG00000109046.15	WSB1	rpmi	calb	ENST00000262394.7	ENST00000467843.6	isoComp_00008333	isoComp_00008334	intron_retention	FALSE	NA
geneComp_00002493	ENSG00000109046.15	WSB1	rpmi	calb	ENST00000262394.7	ENST00000467843.6	isoComp_00008333	isoComp_00008334	coding_potential	FALSE	NA
geneComp_00002493	ENSG00000109046.15	WSB1	rpmi	calb	ENST00000262394.7	ENST00000467843.6	isoComp_00008333	isoComp_00008334	ORF_seq_similarity	TRUE	ORF is longer
geneComp_00002493	ENSG00000109046.15	WSB1	rpmi	calb	ENST00000262394.7	ENST00000467843.6	isoComp_00008333	isoComp_00008334	NMD_status	TRUE	NMD insensitive
geneComp_00002493	ENSG00000109046.15	WSB1	rpmi	calb	ENST00000262394.7	ENST00000467843.6	isoComp_00008333	isoComp_00008334	domains_identified	TRUE	Domain gain
geneComp_00002493	ENSG00000109046.15	WSB1	rpmi	calb	ENST00000262394.7	ENST00000467843.6	isoComp_00008333	isoComp_00008334	signal_peptide_identified	FALSE	NA
geneComp_00002495	ENSG00000109065.12	NAT9	rpmi	calb	ENST00000580301.5	transcript24975.chr17.nic	isoComp_00008340	isoComp_00008347	intron_retention	TRUE	Intron retention loss
geneComp_00002495	ENSG00000109065.12	NAT9	rpmi	calb	ENST00000580301.5	transcript24975.chr17.nic	isoComp_00008340	isoComp_00008347	coding_potential	TRUE	Transcript is coding
geneComp_00002495	ENSG00000109065.12	NAT9	rpmi	calb	ENST00000580301.5	transcript24975.chr17.nic	isoComp_00008340	isoComp_00008347	ORF_seq_similarity	TRUE	Complete ORF gain
geneComp_00002495	ENSG00000109065.12	NAT9	rpmi	calb	ENST00000580301.5	transcript24975.chr17.nic	isoComp_00008340	isoComp_00008347	NMD_status	NA	NA
geneComp_00002495	ENSG00000109065.12	NAT9	rpmi	calb	ENST00000580301.5	transcript24975.chr17.nic	isoComp_00008340	isoComp_00008347	domains_identified	TRUE	Domain gain
geneComp_00002495	ENSG00000109065.12	NAT9	rpmi	calb	ENST00000580301.5	transcript24975.chr17.nic	isoComp_00008340	isoComp_00008347	signal_peptide_identified	FALSE	NA
geneComp_00002495	ENSG00000109065.12	NAT9	rpmi	calb	ENST00000580301.5	transcript25003.chr17.nic	isoComp_00008340	isoComp_00008349	intron_retention	TRUE	Intron retention loss
geneComp_00002495	ENSG00000109065.12	NAT9	rpmi	calb	ENST00000580301.5	transcript25003.chr17.nic	isoComp_00008340	isoComp_00008349	coding_potential	TRUE	Transcript is coding
geneComp_00002495	ENSG00000109065.12	NAT9	rpmi	calb	ENST00000580301.5	transcript25003.chr17.nic	isoComp_00008340	isoComp_00008349	ORF_seq_similarity	TRUE	Complete ORF gain
geneComp_00002495	ENSG00000109065.12	NAT9	rpmi	calb	ENST00000580301.5	transcript25003.chr17.nic	isoComp_00008340	isoComp_00008349	NMD_status	NA	NA
geneComp_00002495	ENSG00000109065.12	NAT9	rpmi	calb	ENST00000580301.5	transcript25003.chr17.nic	isoComp_00008340	isoComp_00008349	domains_identified	TRUE	Domain gain
geneComp_00002495	ENSG00000109065.12	NAT9	rpmi	calb	ENST00000580301.5	transcript25003.chr17.nic	isoComp_00008340	isoComp_00008349	signal_peptide_identified	FALSE	NA
geneComp_00002495	ENSG00000109065.12	NAT9	rpmi	calb	ENST00000583757.5	transcript24975.chr17.nic	isoComp_00008345	isoComp_00008347	intron_retention	TRUE	Intron retention loss
geneComp_00002495	ENSG00000109065.12	NAT9	rpmi	calb	ENST00000583757.5	transcript24975.chr17.nic	isoComp_00008345	isoComp_00008347	coding_potential	TRUE	Transcript is coding
geneComp_00002495	ENSG00000109065.12	NAT9	rpmi	calb	ENST00000583757.5	transcript24975.chr17.nic	isoComp_00008345	isoComp_00008347	ORF_seq_similarity	TRUE	Complete ORF gain
geneComp_00002495	ENSG00000109065.12	NAT9	rpmi	calb	ENST00000583757.5	transcript24975.chr17.nic	isoComp_00008345	isoComp_00008347	NMD_status	NA	NA
geneComp_00002495	ENSG00000109065.12	NAT9	rpmi	calb	ENST00000583757.5	transcript24975.chr17.nic	isoComp_00008345	isoComp_00008347	domains_identified	TRUE	Domain gain
geneComp_00002495	ENSG00000109065.12	NAT9	rpmi	calb	ENST00000583757.5	transcript24975.chr17.nic	isoComp_00008345	isoComp_00008347	signal_peptide_identified	FALSE	NA
geneComp_00002495	ENSG00000109065.12	NAT9	rpmi	calb	ENST00000583757.5	transcript25003.chr17.nic	isoComp_00008345	isoComp_00008349	intron_retention	TRUE	Intron retention loss
geneComp_00002495	ENSG00000109065.12	NAT9	rpmi	calb	ENST00000583757.5	transcript25003.chr17.nic	isoComp_00008345	isoComp_00008349	coding_potential	TRUE	Transcript is coding
geneComp_00002495	ENSG00000109065.12	NAT9	rpmi	calb	ENST00000583757.5	transcript25003.chr17.nic	isoComp_00008345	isoComp_00008349	ORF_seq_similarity	TRUE	Complete ORF gain
geneComp_00002495	ENSG00000109065.12	NAT9	rpmi	calb	ENST00000583757.5	transcript25003.chr17.nic	isoComp_00008345	isoComp_00008349	NMD_status	NA	NA
geneComp_00002495	ENSG00000109065.12	NAT9	rpmi	calb	ENST00000583757.5	transcript25003.chr17.nic	isoComp_00008345	isoComp_00008349	domains_identified	TRUE	Domain gain
geneComp_00002495	ENSG00000109065.12	NAT9	rpmi	calb	ENST00000583757.5	transcript25003.chr17.nic	isoComp_00008345	isoComp_00008349	signal_peptide_identified	FALSE	NA
geneComp_00002514	ENSG00000109320.13	NFKB1	rpmi	calb	transcript11498.chr4.nic	ENST00000226574.9	isoComp_00008418	isoComp_00008414	intron_retention	FALSE	NA
geneComp_00002514	ENSG00000109320.13	NFKB1	rpmi	calb	transcript11498.chr4.nic	ENST00000226574.9	isoComp_00008418	isoComp_00008414	coding_potential	FALSE	NA
geneComp_00002514	ENSG00000109320.13	NFKB1	rpmi	calb	transcript11498.chr4.nic	ENST00000226574.9	isoComp_00008418	isoComp_00008414	ORF_seq_similarity	TRUE	ORF is shorter
geneComp_00002514	ENSG00000109320.13	NFKB1	rpmi	calb	transcript11498.chr4.nic	ENST00000226574.9	isoComp_00008418	isoComp_00008414	NMD_status	FALSE	NA
geneComp_00002514	ENSG00000109320.13	NFKB1	rpmi	calb	transcript11498.chr4.nic	ENST00000226574.9	isoComp_00008418	isoComp_00008414	domains_identified	FALSE	NA
geneComp_00002514	ENSG00000109320.13	NFKB1	rpmi	calb	transcript11498.chr4.nic	ENST00000226574.9	isoComp_00008418	isoComp_00008414	signal_peptide_identified	FALSE	NA
geneComp_00002515	ENSG00000109323.11	MANBA	rpmi	calb	ENST00000647097.2	ENST00000507358.1	isoComp_00008423	isoComp_00008421	intron_retention	FALSE	NA
geneComp_00002515	ENSG00000109323.11	MANBA	rpmi	calb	ENST00000647097.2	ENST00000507358.1	isoComp_00008423	isoComp_00008421	coding_potential	TRUE	Transcript is coding
geneComp_00002515	ENSG00000109323.11	MANBA	rpmi	calb	ENST00000647097.2	ENST00000507358.1	isoComp_00008423	isoComp_00008421	ORF_seq_similarity	TRUE	Complete ORF gain
geneComp_00002515	ENSG00000109323.11	MANBA	rpmi	calb	ENST00000647097.2	ENST00000507358.1	isoComp_00008423	isoComp_00008421	NMD_status	NA	NA
geneComp_00002515	ENSG00000109323.11	MANBA	rpmi	calb	ENST00000647097.2	ENST00000507358.1	isoComp_00008423	isoComp_00008421	domains_identified	TRUE	Domain gain
geneComp_00002515	ENSG00000109323.11	MANBA	rpmi	calb	ENST00000647097.2	ENST00000507358.1	isoComp_00008423	isoComp_00008421	signal_peptide_identified	TRUE	Signal peptide gain
geneComp_00002520	ENSG00000109445.11	ZNF330	rpmi	calb	ENST00000262990.9	transcript14918.chr4.nic	isoComp_00008441	isoComp_00008443	intron_retention	TRUE	Intron retention loss
geneComp_00002520	ENSG00000109445.11	ZNF330	rpmi	calb	ENST00000262990.9	transcript14918.chr4.nic	isoComp_00008441	isoComp_00008443	coding_potential	FALSE	NA
geneComp_00002520	ENSG00000109445.11	ZNF330	rpmi	calb	ENST00000262990.9	transcript14918.chr4.nic	isoComp_00008441	isoComp_00008443	ORF_seq_similarity	TRUE	ORF is longer
geneComp_00002520	ENSG00000109445.11	ZNF330	rpmi	calb	ENST00000262990.9	transcript14918.chr4.nic	isoComp_00008441	isoComp_00008443	NMD_status	TRUE	NMD insensitive
geneComp_00002520	ENSG00000109445.11	ZNF330	rpmi	calb	ENST00000262990.9	transcript14918.chr4.nic	isoComp_00008441	isoComp_00008443	domains_identified	FALSE	NA
geneComp_00002520	ENSG00000109445.11	ZNF330	rpmi	calb	ENST00000262990.9	transcript14918.chr4.nic	isoComp_00008441	isoComp_00008443	signal_peptide_identified	FALSE	NA
geneComp_00002626	ENSG00000110848.8	CD69	rpmi	calb	ENST00000228434.7	ENST00000416624.6	isoComp_00008773	isoComp_00008774	intron_retention	TRUE	Intron retention loss
geneComp_00002626	ENSG00000110848.8	CD69	rpmi	calb	ENST00000228434.7	ENST00000416624.6	isoComp_00008773	isoComp_00008774	coding_potential	TRUE	Transcript is coding
geneComp_00002626	ENSG00000110848.8	CD69	rpmi	calb	ENST00000228434.7	ENST00000416624.6	isoComp_00008773	isoComp_00008774	ORF_seq_similarity	TRUE	Complete ORF gain
geneComp_00002626	ENSG00000110848.8	CD69	rpmi	calb	ENST00000228434.7	ENST00000416624.6	isoComp_00008773	isoComp_00008774	NMD_status	NA	NA
geneComp_00002626	ENSG00000110848.8	CD69	rpmi	calb	ENST00000228434.7	ENST00000416624.6	isoComp_00008773	isoComp_00008774	domains_identified	TRUE	Domain gain
geneComp_00002626	ENSG00000110848.8	CD69	rpmi	calb	ENST00000228434.7	ENST00000416624.6	isoComp_00008773	isoComp_00008774	signal_peptide_identified	FALSE	NA
geneComp_00002638	ENSG00000110934.13	BIN2	rpmi	calb	ENST00000615107.6	ENST00000605039.5	isoComp_00008811	isoComp_00008810	intron_retention	TRUE	Intron retention loss
geneComp_00002638	ENSG00000110934.13	BIN2	rpmi	calb	ENST00000615107.6	ENST00000605039.5	isoComp_00008811	isoComp_00008810	coding_potential	FALSE	NA
geneComp_00002638	ENSG00000110934.13	BIN2	rpmi	calb	ENST00000615107.6	ENST00000605039.5	isoComp_00008811	isoComp_00008810	ORF_seq_similarity	TRUE	ORF is longer
geneComp_00002638	ENSG00000110934.13	BIN2	rpmi	calb	ENST00000615107.6	ENST00000605039.5	isoComp_00008811	isoComp_00008810	NMD_status	TRUE	NMD insensitive
geneComp_00002638	ENSG00000110934.13	BIN2	rpmi	calb	ENST00000615107.6	ENST00000605039.5	isoComp_00008811	isoComp_00008810	domains_identified	FALSE	NA
geneComp_00002638	ENSG00000110934.13	BIN2	rpmi	calb	ENST00000615107.6	ENST00000605039.5	isoComp_00008811	isoComp_00008810	signal_peptide_identified	FALSE	NA
geneComp_00002639	ENSG00000110955.9	ATP5F1B	rpmi	calb	ENST00000262030.8	transcript14123.chr12.nic	isoComp_00008813	isoComp_00008814	intron_retention	TRUE	Intron retention loss
geneComp_00002639	ENSG00000110955.9	ATP5F1B	rpmi	calb	ENST00000262030.8	transcript14123.chr12.nic	isoComp_00008813	isoComp_00008814	coding_potential	FALSE	NA
geneComp_00002639	ENSG00000110955.9	ATP5F1B	rpmi	calb	ENST00000262030.8	transcript14123.chr12.nic	isoComp_00008813	isoComp_00008814	ORF_seq_similarity	TRUE	ORF is longer
geneComp_00002639	ENSG00000110955.9	ATP5F1B	rpmi	calb	ENST00000262030.8	transcript14123.chr12.nic	isoComp_00008813	isoComp_00008814	NMD_status	TRUE	NMD insensitive
geneComp_00002639	ENSG00000110955.9	ATP5F1B	rpmi	calb	ENST00000262030.8	transcript14123.chr12.nic	isoComp_00008813	isoComp_00008814	domains_identified	FALSE	NA
geneComp_00002639	ENSG00000110955.9	ATP5F1B	rpmi	calb	ENST00000262030.8	transcript14123.chr12.nic	isoComp_00008813	isoComp_00008814	signal_peptide_identified	FALSE	NA
geneComp_00002721	ENSG00000111790.14	FGFR1OP2	rpmi	calb	ENST00000229395.8	ENST00000327214.5	isoComp_00009059	isoComp_00009060	intron_retention	FALSE	NA
geneComp_00002721	ENSG00000111790.14	FGFR1OP2	rpmi	calb	ENST00000229395.8	ENST00000327214.5	isoComp_00009059	isoComp_00009060	coding_potential	FALSE	NA
geneComp_00002721	ENSG00000111790.14	FGFR1OP2	rpmi	calb	ENST00000229395.8	ENST00000327214.5	isoComp_00009059	isoComp_00009060	ORF_seq_similarity	TRUE	ORF is longer
geneComp_00002721	ENSG00000111790.14	FGFR1OP2	rpmi	calb	ENST00000229395.8	ENST00000327214.5	isoComp_00009059	isoComp_00009060	NMD_status	FALSE	NA
geneComp_00002721	ENSG00000111790.14	FGFR1OP2	rpmi	calb	ENST00000229395.8	ENST00000327214.5	isoComp_00009059	isoComp_00009060	domains_identified	TRUE	Domain gain
geneComp_00002721	ENSG00000111790.14	FGFR1OP2	rpmi	calb	ENST00000229395.8	ENST00000327214.5	isoComp_00009059	isoComp_00009060	signal_peptide_identified	FALSE	NA
geneComp_00002742	ENSG00000111912.20	NCOA7	rpmi	calb	ENST00000438495.6	ENST00000368357.7	isoComp_00009134	isoComp_00009132	intron_retention	FALSE	NA
geneComp_00002742	ENSG00000111912.20	NCOA7	rpmi	calb	ENST00000438495.6	ENST00000368357.7	isoComp_00009134	isoComp_00009132	coding_potential	FALSE	NA
geneComp_00002742	ENSG00000111912.20	NCOA7	rpmi	calb	ENST00000438495.6	ENST00000368357.7	isoComp_00009134	isoComp_00009132	ORF_seq_similarity	TRUE	ORF is shorter
geneComp_00002742	ENSG00000111912.20	NCOA7	rpmi	calb	ENST00000438495.6	ENST00000368357.7	isoComp_00009134	isoComp_00009132	NMD_status	FALSE	NA
geneComp_00002742	ENSG00000111912.20	NCOA7	rpmi	calb	ENST00000438495.6	ENST00000368357.7	isoComp_00009134	isoComp_00009132	domains_identified	TRUE	Domain loss
geneComp_00002742	ENSG00000111912.20	NCOA7	rpmi	calb	ENST00000438495.6	ENST00000368357.7	isoComp_00009134	isoComp_00009132	signal_peptide_identified	FALSE	NA
geneComp_00002742	ENSG00000111912.20	NCOA7	rpmi	calb	ENST00000438495.6	ENST00000392477.7	isoComp_00009134	isoComp_00009133	intron_retention	FALSE	NA
geneComp_00002742	ENSG00000111912.20	NCOA7	rpmi	calb	ENST00000438495.6	ENST00000392477.7	isoComp_00009134	isoComp_00009133	coding_potential	FALSE	NA
geneComp_00002742	ENSG00000111912.20	NCOA7	rpmi	calb	ENST00000438495.6	ENST00000392477.7	isoComp_00009134	isoComp_00009133	ORF_seq_similarity	TRUE	ORF is shorter
geneComp_00002742	ENSG00000111912.20	NCOA7	rpmi	calb	ENST00000438495.6	ENST00000392477.7	isoComp_00009134	isoComp_00009133	NMD_status	FALSE	NA
geneComp_00002742	ENSG00000111912.20	NCOA7	rpmi	calb	ENST00000438495.6	ENST00000392477.7	isoComp_00009134	isoComp_00009133	domains_identified	TRUE	Domain loss
geneComp_00002742	ENSG00000111912.20	NCOA7	rpmi	calb	ENST00000438495.6	ENST00000392477.7	isoComp_00009134	isoComp_00009133	signal_peptide_identified	FALSE	NA
geneComp_00002803	ENSG00000112576.13	CCND3	rpmi	calb	ENST00000372991.9	ENST00000372988.8	isoComp_00009322	isoComp_00009321	intron_retention	FALSE	NA
geneComp_00002803	ENSG00000112576.13	CCND3	rpmi	calb	ENST00000372991.9	ENST00000372988.8	isoComp_00009322	isoComp_00009321	coding_potential	FALSE	NA
geneComp_00002803	ENSG00000112576.13	CCND3	rpmi	calb	ENST00000372991.9	ENST00000372988.8	isoComp_00009322	isoComp_00009321	ORF_seq_similarity	TRUE	ORF is longer
geneComp_00002803	ENSG00000112576.13	CCND3	rpmi	calb	ENST00000372991.9	ENST00000372988.8	isoComp_00009322	isoComp_00009321	NMD_status	FALSE	NA
geneComp_00002803	ENSG00000112576.13	CCND3	rpmi	calb	ENST00000372991.9	ENST00000372988.8	isoComp_00009322	isoComp_00009321	domains_identified	FALSE	NA
geneComp_00002803	ENSG00000112576.13	CCND3	rpmi	calb	ENST00000372991.9	ENST00000372988.8	isoComp_00009322	isoComp_00009321	signal_peptide_identified	FALSE	NA
geneComp_00002803	ENSG00000112576.13	CCND3	rpmi	calb	ENST00000372991.9	ENST00000415497.6	isoComp_00009322	isoComp_00009323	intron_retention	FALSE	NA
geneComp_00002803	ENSG00000112576.13	CCND3	rpmi	calb	ENST00000372991.9	ENST00000415497.6	isoComp_00009322	isoComp_00009323	coding_potential	FALSE	NA
geneComp_00002803	ENSG00000112576.13	CCND3	rpmi	calb	ENST00000372991.9	ENST00000415497.6	isoComp_00009322	isoComp_00009323	ORF_seq_similarity	TRUE	Complete ORF gain
geneComp_00002803	ENSG00000112576.13	CCND3	rpmi	calb	ENST00000372991.9	ENST00000415497.6	isoComp_00009322	isoComp_00009323	NMD_status	NA	NA
geneComp_00002803	ENSG00000112576.13	CCND3	rpmi	calb	ENST00000372991.9	ENST00000415497.6	isoComp_00009322	isoComp_00009323	domains_identified	TRUE	Domain gain
geneComp_00002803	ENSG00000112576.13	CCND3	rpmi	calb	ENST00000372991.9	ENST00000415497.6	isoComp_00009322	isoComp_00009323	signal_peptide_identified	FALSE	NA
geneComp_00002803	ENSG00000112576.13	CCND3	rpmi	calb	ENST00000372991.9	ENST00000511161.5	isoComp_00009322	isoComp_00009325	intron_retention	FALSE	NA
geneComp_00002803	ENSG00000112576.13	CCND3	rpmi	calb	ENST00000372991.9	ENST00000511161.5	isoComp_00009322	isoComp_00009325	coding_potential	TRUE	Transcript is coding
geneComp_00002803	ENSG00000112576.13	CCND3	rpmi	calb	ENST00000372991.9	ENST00000511161.5	isoComp_00009322	isoComp_00009325	ORF_seq_similarity	TRUE	Complete ORF gain
geneComp_00002803	ENSG00000112576.13	CCND3	rpmi	calb	ENST00000372991.9	ENST00000511161.5	isoComp_00009322	isoComp_00009325	NMD_status	NA	NA
geneComp_00002803	ENSG00000112576.13	CCND3	rpmi	calb	ENST00000372991.9	ENST00000511161.5	isoComp_00009322	isoComp_00009325	domains_identified	TRUE	Domain gain
geneComp_00002803	ENSG00000112576.13	CCND3	rpmi	calb	ENST00000372991.9	ENST00000511161.5	isoComp_00009322	isoComp_00009325	signal_peptide_identified	FALSE	NA
geneComp_00002866	ENSG00000113391.19	FAM172A	rpmi	calb	ENST00000509163.5	ENST00000395965.8	isoComp_00009517	isoComp_00009515	intron_retention	FALSE	NA
geneComp_00002866	ENSG00000113391.19	FAM172A	rpmi	calb	ENST00000509163.5	ENST00000395965.8	isoComp_00009517	isoComp_00009515	coding_potential	FALSE	NA
geneComp_00002866	ENSG00000113391.19	FAM172A	rpmi	calb	ENST00000509163.5	ENST00000395965.8	isoComp_00009517	isoComp_00009515	ORF_seq_similarity	TRUE	ORF is shorter
geneComp_00002866	ENSG00000113391.19	FAM172A	rpmi	calb	ENST00000509163.5	ENST00000395965.8	isoComp_00009517	isoComp_00009515	NMD_status	FALSE	NA
geneComp_00002866	ENSG00000113391.19	FAM172A	rpmi	calb	ENST00000509163.5	ENST00000395965.8	isoComp_00009517	isoComp_00009515	domains_identified	TRUE	Domain gain
geneComp_00002866	ENSG00000113391.19	FAM172A	rpmi	calb	ENST00000509163.5	ENST00000395965.8	isoComp_00009517	isoComp_00009515	signal_peptide_identified	TRUE	Signal peptide loss
geneComp_00002868	ENSG00000113441.16	LNPEP	rpmi	calb	transcript10510.chr5.nnic	ENST00000231368.10	isoComp_00009524	isoComp_00009523	intron_retention	TRUE	Intron retention loss
geneComp_00002868	ENSG00000113441.16	LNPEP	rpmi	calb	transcript10510.chr5.nnic	ENST00000231368.10	isoComp_00009524	isoComp_00009523	coding_potential	FALSE	NA
geneComp_00002868	ENSG00000113441.16	LNPEP	rpmi	calb	transcript10510.chr5.nnic	ENST00000231368.10	isoComp_00009524	isoComp_00009523	ORF_seq_similarity	FALSE	NA
geneComp_00002868	ENSG00000113441.16	LNPEP	rpmi	calb	transcript10510.chr5.nnic	ENST00000231368.10	isoComp_00009524	isoComp_00009523	NMD_status	TRUE	NMD sensitive
geneComp_00002868	ENSG00000113441.16	LNPEP	rpmi	calb	transcript10510.chr5.nnic	ENST00000231368.10	isoComp_00009524	isoComp_00009523	domains_identified	FALSE	NA
geneComp_00002868	ENSG00000113441.16	LNPEP	rpmi	calb	transcript10510.chr5.nnic	ENST00000231368.10	isoComp_00009524	isoComp_00009523	signal_peptide_identified	FALSE	NA
geneComp_00002938	ENSG00000114439.19	BBX	rpmi	calb	ENST00000325805.13	ENST00000474137.1	isoComp_00009766	isoComp_00009768	intron_retention	FALSE	NA
geneComp_00002938	ENSG00000114439.19	BBX	rpmi	calb	ENST00000325805.13	ENST00000474137.1	isoComp_00009766	isoComp_00009768	coding_potential	TRUE	Transcript is coding
geneComp_00002938	ENSG00000114439.19	BBX	rpmi	calb	ENST00000325805.13	ENST00000474137.1	isoComp_00009766	isoComp_00009768	ORF_seq_similarity	TRUE	Complete ORF gain
geneComp_00002938	ENSG00000114439.19	BBX	rpmi	calb	ENST00000325805.13	ENST00000474137.1	isoComp_00009766	isoComp_00009768	NMD_status	NA	NA
geneComp_00002938	ENSG00000114439.19	BBX	rpmi	calb	ENST00000325805.13	ENST00000474137.1	isoComp_00009766	isoComp_00009768	domains_identified	TRUE	Domain gain
geneComp_00002938	ENSG00000114439.19	BBX	rpmi	calb	ENST00000325805.13	ENST00000474137.1	isoComp_00009766	isoComp_00009768	signal_peptide_identified	FALSE	NA
geneComp_00002938	ENSG00000114439.19	BBX	rpmi	calb	ENST00000415149.6	ENST00000474137.1	isoComp_00009767	isoComp_00009768	intron_retention	FALSE	NA
geneComp_00002938	ENSG00000114439.19	BBX	rpmi	calb	ENST00000415149.6	ENST00000474137.1	isoComp_00009767	isoComp_00009768	coding_potential	TRUE	Transcript is coding
geneComp_00002938	ENSG00000114439.19	BBX	rpmi	calb	ENST00000415149.6	ENST00000474137.1	isoComp_00009767	isoComp_00009768	ORF_seq_similarity	TRUE	Complete ORF gain
geneComp_00002938	ENSG00000114439.19	BBX	rpmi	calb	ENST00000415149.6	ENST00000474137.1	isoComp_00009767	isoComp_00009768	NMD_status	NA	NA
geneComp_00002938	ENSG00000114439.19	BBX	rpmi	calb	ENST00000415149.6	ENST00000474137.1	isoComp_00009767	isoComp_00009768	domains_identified	TRUE	Domain gain
geneComp_00002938	ENSG00000114439.19	BBX	rpmi	calb	ENST00000415149.6	ENST00000474137.1	isoComp_00009767	isoComp_00009768	signal_peptide_identified	FALSE	NA
geneComp_00002944	ENSG00000114503.11	NCBP2	rpmi	calb	ENST00000321256.10	ENST00000468923.5	isoComp_00009793	isoComp_00009800	intron_retention	TRUE	Intron retention loss
geneComp_00002944	ENSG00000114503.11	NCBP2	rpmi	calb	ENST00000321256.10	ENST00000468923.5	isoComp_00009793	isoComp_00009800	coding_potential	FALSE	NA
geneComp_00002944	ENSG00000114503.11	NCBP2	rpmi	calb	ENST00000321256.10	ENST00000468923.5	isoComp_00009793	isoComp_00009800	ORF_seq_similarity	TRUE	ORF is longer
geneComp_00002944	ENSG00000114503.11	NCBP2	rpmi	calb	ENST00000321256.10	ENST00000468923.5	isoComp_00009793	isoComp_00009800	NMD_status	FALSE	NA
geneComp_00002944	ENSG00000114503.11	NCBP2	rpmi	calb	ENST00000321256.10	ENST00000468923.5	isoComp_00009793	isoComp_00009800	domains_identified	FALSE	NA
geneComp_00002944	ENSG00000114503.11	NCBP2	rpmi	calb	ENST00000321256.10	ENST00000468923.5	isoComp_00009793	isoComp_00009800	signal_peptide_identified	FALSE	NA
geneComp_00002991	ENSG00000115085.14	ZAP70	rpmi	calb	ENST00000264972.10	transcript16861.chr2.nic	isoComp_00009964	isoComp_00009968	intron_retention	TRUE	Intron retention loss
geneComp_00002991	ENSG00000115085.14	ZAP70	rpmi	calb	ENST00000264972.10	transcript16861.chr2.nic	isoComp_00009964	isoComp_00009968	coding_potential	FALSE	NA
geneComp_00002991	ENSG00000115085.14	ZAP70	rpmi	calb	ENST00000264972.10	transcript16861.chr2.nic	isoComp_00009964	isoComp_00009968	ORF_seq_similarity	TRUE	ORF is longer
geneComp_00002991	ENSG00000115085.14	ZAP70	rpmi	calb	ENST00000264972.10	transcript16861.chr2.nic	isoComp_00009964	isoComp_00009968	NMD_status	TRUE	NMD insensitive
geneComp_00002991	ENSG00000115085.14	ZAP70	rpmi	calb	ENST00000264972.10	transcript16861.chr2.nic	isoComp_00009964	isoComp_00009968	domains_identified	TRUE	Domain gain
geneComp_00002991	ENSG00000115085.14	ZAP70	rpmi	calb	ENST00000264972.10	transcript16861.chr2.nic	isoComp_00009964	isoComp_00009968	signal_peptide_identified	FALSE	NA
geneComp_00003022	ENSG00000115310.19	RTN4	rpmi	calb	ENST00000317610.11	ENST00000394609.6	isoComp_00010073	isoComp_00010075	intron_retention	FALSE	NA
geneComp_00003022	ENSG00000115310.19	RTN4	rpmi	calb	ENST00000317610.11	ENST00000394609.6	isoComp_00010073	isoComp_00010075	coding_potential	FALSE	NA
geneComp_00003022	ENSG00000115310.19	RTN4	rpmi	calb	ENST00000317610.11	ENST00000394609.6	isoComp_00010073	isoComp_00010075	ORF_seq_similarity	TRUE	ORF is longer
geneComp_00003022	ENSG00000115310.19	RTN4	rpmi	calb	ENST00000317610.11	ENST00000394609.6	isoComp_00010073	isoComp_00010075	NMD_status	FALSE	NA
geneComp_00003022	ENSG00000115310.19	RTN4	rpmi	calb	ENST00000317610.11	ENST00000394609.6	isoComp_00010073	isoComp_00010075	domains_identified	FALSE	NA
geneComp_00003022	ENSG00000115310.19	RTN4	rpmi	calb	ENST00000317610.11	ENST00000394609.6	isoComp_00010073	isoComp_00010075	signal_peptide_identified	FALSE	NA
geneComp_00003047	ENSG00000115524.17	SF3B1	rpmi	calb	ENST00000335508.11	ENST00000470268.2	isoComp_00010169	isoComp_00010170	intron_retention	TRUE	Intron retention loss
geneComp_00003047	ENSG00000115524.17	SF3B1	rpmi	calb	ENST00000335508.11	ENST00000470268.2	isoComp_00010169	isoComp_00010170	coding_potential	FALSE	NA
geneComp_00003047	ENSG00000115524.17	SF3B1	rpmi	calb	ENST00000335508.11	ENST00000470268.2	isoComp_00010169	isoComp_00010170	ORF_seq_similarity	TRUE	ORF is longer
geneComp_00003047	ENSG00000115524.17	SF3B1	rpmi	calb	ENST00000335508.11	ENST00000470268.2	isoComp_00010169	isoComp_00010170	NMD_status	TRUE	NMD insensitive
geneComp_00003047	ENSG00000115524.17	SF3B1	rpmi	calb	ENST00000335508.11	ENST00000470268.2	isoComp_00010169	isoComp_00010170	domains_identified	TRUE	Domain gain
geneComp_00003047	ENSG00000115524.17	SF3B1	rpmi	calb	ENST00000335508.11	ENST00000470268.2	isoComp_00010169	isoComp_00010170	signal_peptide_identified	FALSE	NA
geneComp_00003067	ENSG00000115694.15	STK25	rpmi	calb	ENST00000403346.7	transcript38961.chr2.nic	isoComp_00010239	isoComp_00010240	intron_retention	TRUE	Intron retention loss
geneComp_00003067	ENSG00000115694.15	STK25	rpmi	calb	ENST00000403346.7	transcript38961.chr2.nic	isoComp_00010239	isoComp_00010240	coding_potential	FALSE	NA
geneComp_00003067	ENSG00000115694.15	STK25	rpmi	calb	ENST00000403346.7	transcript38961.chr2.nic	isoComp_00010239	isoComp_00010240	ORF_seq_similarity	TRUE	ORF is longer
geneComp_00003067	ENSG00000115694.15	STK25	rpmi	calb	ENST00000403346.7	transcript38961.chr2.nic	isoComp_00010239	isoComp_00010240	NMD_status	TRUE	NMD insensitive
geneComp_00003067	ENSG00000115694.15	STK25	rpmi	calb	ENST00000403346.7	transcript38961.chr2.nic	isoComp_00010239	isoComp_00010240	domains_identified	FALSE	NA
geneComp_00003067	ENSG00000115694.15	STK25	rpmi	calb	ENST00000403346.7	transcript38961.chr2.nic	isoComp_00010239	isoComp_00010240	signal_peptide_identified	FALSE	NA
geneComp_00003082	ENSG00000115875.19	SRSF7	rpmi	calb	ENST00000409276.5	ENST00000443213.5	isoComp_00010285	isoComp_00010287	intron_retention	TRUE	Intron retention loss
geneComp_00003082	ENSG00000115875.19	SRSF7	rpmi	calb	ENST00000409276.5	ENST00000443213.5	isoComp_00010285	isoComp_00010287	coding_potential	TRUE	Transcript is coding
geneComp_00003082	ENSG00000115875.19	SRSF7	rpmi	calb	ENST00000409276.5	ENST00000443213.5	isoComp_00010285	isoComp_00010287	ORF_seq_similarity	TRUE	Complete ORF gain
geneComp_00003082	ENSG00000115875.19	SRSF7	rpmi	calb	ENST00000409276.5	ENST00000443213.5	isoComp_00010285	isoComp_00010287	NMD_status	NA	NA
geneComp_00003082	ENSG00000115875.19	SRSF7	rpmi	calb	ENST00000409276.5	ENST00000443213.5	isoComp_00010285	isoComp_00010287	domains_identified	TRUE	Domain gain
geneComp_00003082	ENSG00000115875.19	SRSF7	rpmi	calb	ENST00000409276.5	ENST00000443213.5	isoComp_00010285	isoComp_00010287	signal_peptide_identified	FALSE	NA
geneComp_00003086	ENSG00000115919.15	KYNU	rpmi	calb	transcript22519.chr2.nnic	transcript22614.chr2.nic	isoComp_00010305	isoComp_00010308	intron_retention	FALSE	NA
geneComp_00003086	ENSG00000115919.15	KYNU	rpmi	calb	transcript22519.chr2.nnic	transcript22614.chr2.nic	isoComp_00010305	isoComp_00010308	coding_potential	FALSE	NA
geneComp_00003086	ENSG00000115919.15	KYNU	rpmi	calb	transcript22519.chr2.nnic	transcript22614.chr2.nic	isoComp_00010305	isoComp_00010308	ORF_seq_similarity	TRUE	ORF is longer
geneComp_00003086	ENSG00000115919.15	KYNU	rpmi	calb	transcript22519.chr2.nnic	transcript22614.chr2.nic	isoComp_00010305	isoComp_00010308	NMD_status	TRUE	NMD sensitive
geneComp_00003086	ENSG00000115919.15	KYNU	rpmi	calb	transcript22519.chr2.nnic	transcript22614.chr2.nic	isoComp_00010305	isoComp_00010308	domains_identified	TRUE	Domain gain
geneComp_00003086	ENSG00000115919.15	KYNU	rpmi	calb	transcript22519.chr2.nnic	transcript22614.chr2.nic	isoComp_00010305	isoComp_00010308	signal_peptide_identified	FALSE	NA
geneComp_00003094	ENSG00000115993.13	TRAK2	rpmi	calb	ENST00000332624.8	transcript30647.chr2.nnic	isoComp_00010339	isoComp_00010341	intron_retention	FALSE	NA
geneComp_00003094	ENSG00000115993.13	TRAK2	rpmi	calb	ENST00000332624.8	transcript30647.chr2.nnic	isoComp_00010339	isoComp_00010341	coding_potential	FALSE	NA
geneComp_00003094	ENSG00000115993.13	TRAK2	rpmi	calb	ENST00000332624.8	transcript30647.chr2.nnic	isoComp_00010339	isoComp_00010341	ORF_seq_similarity	TRUE	ORF is longer
geneComp_00003094	ENSG00000115993.13	TRAK2	rpmi	calb	ENST00000332624.8	transcript30647.chr2.nnic	isoComp_00010339	isoComp_00010341	NMD_status	TRUE	NMD insensitive
geneComp_00003094	ENSG00000115993.13	TRAK2	rpmi	calb	ENST00000332624.8	transcript30647.chr2.nnic	isoComp_00010339	isoComp_00010341	domains_identified	TRUE	Domain gain
geneComp_00003094	ENSG00000115993.13	TRAK2	rpmi	calb	ENST00000332624.8	transcript30647.chr2.nnic	isoComp_00010339	isoComp_00010341	signal_peptide_identified	FALSE	NA
geneComp_00003101	ENSG00000116044.16	NFE2L2	rpmi	calb	ENST00000397062.8	ENST00000397063.8	isoComp_00010362	isoComp_00010363	intron_retention	FALSE	NA
geneComp_00003101	ENSG00000116044.16	NFE2L2	rpmi	calb	ENST00000397062.8	ENST00000397063.8	isoComp_00010362	isoComp_00010363	coding_potential	FALSE	NA
geneComp_00003101	ENSG00000116044.16	NFE2L2	rpmi	calb	ENST00000397062.8	ENST00000397063.8	isoComp_00010362	isoComp_00010363	ORF_seq_similarity	TRUE	Complete ORF gain
geneComp_00003101	ENSG00000116044.16	NFE2L2	rpmi	calb	ENST00000397062.8	ENST00000397063.8	isoComp_00010362	isoComp_00010363	NMD_status	NA	NA
geneComp_00003101	ENSG00000116044.16	NFE2L2	rpmi	calb	ENST00000397062.8	ENST00000397063.8	isoComp_00010362	isoComp_00010363	domains_identified	TRUE	Domain gain
geneComp_00003101	ENSG00000116044.16	NFE2L2	rpmi	calb	ENST00000397062.8	ENST00000397063.8	isoComp_00010362	isoComp_00010363	signal_peptide_identified	FALSE	NA
geneComp_00003178	ENSG00000116824.5	CD2	rpmi	calb	ENST00000369478.4	ENST00000369477.1	isoComp_00010608	isoComp_00010607	intron_retention	FALSE	NA
geneComp_00003178	ENSG00000116824.5	CD2	rpmi	calb	ENST00000369478.4	ENST00000369477.1	isoComp_00010608	isoComp_00010607	coding_potential	TRUE	Transcript is coding
geneComp_00003178	ENSG00000116824.5	CD2	rpmi	calb	ENST00000369478.4	ENST00000369477.1	isoComp_00010608	isoComp_00010607	ORF_seq_similarity	TRUE	Complete ORF gain
geneComp_00003178	ENSG00000116824.5	CD2	rpmi	calb	ENST00000369478.4	ENST00000369477.1	isoComp_00010608	isoComp_00010607	NMD_status	NA	NA
geneComp_00003178	ENSG00000116824.5	CD2	rpmi	calb	ENST00000369478.4	ENST00000369477.1	isoComp_00010608	isoComp_00010607	domains_identified	TRUE	Domain gain
geneComp_00003178	ENSG00000116824.5	CD2	rpmi	calb	ENST00000369478.4	ENST00000369477.1	isoComp_00010608	isoComp_00010607	signal_peptide_identified	TRUE	Signal peptide gain
geneComp_00003189	ENSG00000116977.19	LGALS8	rpmi	calb	ENST00000366584.9	transcript52167.chr1.nic	isoComp_00010646	isoComp_00010647	intron_retention	TRUE	Intron retention loss
geneComp_00003189	ENSG00000116977.19	LGALS8	rpmi	calb	ENST00000366584.9	transcript52167.chr1.nic	isoComp_00010646	isoComp_00010647	coding_potential	FALSE	NA
geneComp_00003189	ENSG00000116977.19	LGALS8	rpmi	calb	ENST00000366584.9	transcript52167.chr1.nic	isoComp_00010646	isoComp_00010647	ORF_seq_similarity	TRUE	ORF is longer
geneComp_00003189	ENSG00000116977.19	LGALS8	rpmi	calb	ENST00000366584.9	transcript52167.chr1.nic	isoComp_00010646	isoComp_00010647	NMD_status	TRUE	NMD insensitive
geneComp_00003189	ENSG00000116977.19	LGALS8	rpmi	calb	ENST00000366584.9	transcript52167.chr1.nic	isoComp_00010646	isoComp_00010647	domains_identified	TRUE	Domain gain
geneComp_00003189	ENSG00000116977.19	LGALS8	rpmi	calb	ENST00000366584.9	transcript52167.chr1.nic	isoComp_00010646	isoComp_00010647	signal_peptide_identified	FALSE	NA
geneComp_00003203	ENSG00000117091.10	CD48	rpmi	calb	ENST00000368046.8	transcript38043.chr1.nic	isoComp_00010686	isoComp_00010690	intron_retention	TRUE	Intron retention loss
geneComp_00003203	ENSG00000117091.10	CD48	rpmi	calb	ENST00000368046.8	transcript38043.chr1.nic	isoComp_00010686	isoComp_00010690	coding_potential	FALSE	NA
geneComp_00003203	ENSG00000117091.10	CD48	rpmi	calb	ENST00000368046.8	transcript38043.chr1.nic	isoComp_00010686	isoComp_00010690	ORF_seq_similarity	TRUE	ORF is longer
geneComp_00003203	ENSG00000117091.10	CD48	rpmi	calb	ENST00000368046.8	transcript38043.chr1.nic	isoComp_00010686	isoComp_00010690	NMD_status	TRUE	NMD insensitive
geneComp_00003203	ENSG00000117091.10	CD48	rpmi	calb	ENST00000368046.8	transcript38043.chr1.nic	isoComp_00010686	isoComp_00010690	domains_identified	TRUE	Domain gain
geneComp_00003203	ENSG00000117091.10	CD48	rpmi	calb	ENST00000368046.8	transcript38043.chr1.nic	isoComp_00010686	isoComp_00010690	signal_peptide_identified	FALSE	NA
geneComp_00003215	ENSG00000117228.11	GBP1	rpmi	calb	ENST00000370473.5	ENST00000459831.2	isoComp_00010735	isoComp_00010736	intron_retention	TRUE	Intron retention loss
geneComp_00003215	ENSG00000117228.11	GBP1	rpmi	calb	ENST00000370473.5	ENST00000459831.2	isoComp_00010735	isoComp_00010736	coding_potential	FALSE	NA
geneComp_00003215	ENSG00000117228.11	GBP1	rpmi	calb	ENST00000370473.5	ENST00000459831.2	isoComp_00010735	isoComp_00010736	ORF_seq_similarity	TRUE	ORF is longer
geneComp_00003215	ENSG00000117228.11	GBP1	rpmi	calb	ENST00000370473.5	ENST00000459831.2	isoComp_00010735	isoComp_00010736	NMD_status	TRUE	NMD insensitive
geneComp_00003215	ENSG00000117228.11	GBP1	rpmi	calb	ENST00000370473.5	ENST00000459831.2	isoComp_00010735	isoComp_00010736	domains_identified	TRUE	Domain gain
geneComp_00003215	ENSG00000117228.11	GBP1	rpmi	calb	ENST00000370473.5	ENST00000459831.2	isoComp_00010735	isoComp_00010736	signal_peptide_identified	FALSE	NA
geneComp_00003307	ENSG00000118503.16	TNFAIP3	rpmi	calb	transcript21422.chr6.nnic	transcript21449.chr6.nnic	isoComp_00011069	isoComp_00011070	intron_retention	FALSE	NA
geneComp_00003307	ENSG00000118503.16	TNFAIP3	rpmi	calb	transcript21422.chr6.nnic	transcript21449.chr6.nnic	isoComp_00011069	isoComp_00011070	coding_potential	FALSE	NA
geneComp_00003307	ENSG00000118503.16	TNFAIP3	rpmi	calb	transcript21422.chr6.nnic	transcript21449.chr6.nnic	isoComp_00011069	isoComp_00011070	ORF_seq_similarity	TRUE	ORF is longer
geneComp_00003307	ENSG00000118503.16	TNFAIP3	rpmi	calb	transcript21422.chr6.nnic	transcript21449.chr6.nnic	isoComp_00011069	isoComp_00011070	NMD_status	TRUE	NMD insensitive
geneComp_00003307	ENSG00000118503.16	TNFAIP3	rpmi	calb	transcript21422.chr6.nnic	transcript21449.chr6.nnic	isoComp_00011069	isoComp_00011070	domains_identified	TRUE	Domain gain
geneComp_00003307	ENSG00000118503.16	TNFAIP3	rpmi	calb	transcript21422.chr6.nnic	transcript21449.chr6.nnic	isoComp_00011069	isoComp_00011070	signal_peptide_identified	FALSE	NA
geneComp_00003345	ENSG00000119203.14	CPSF3	rpmi	calb	ENST00000238112.8	transcript1067.chr2.nic	isoComp_00011208	isoComp_00011209	intron_retention	TRUE	Intron retention loss
geneComp_00003345	ENSG00000119203.14	CPSF3	rpmi	calb	ENST00000238112.8	transcript1067.chr2.nic	isoComp_00011208	isoComp_00011209	coding_potential	FALSE	NA
geneComp_00003345	ENSG00000119203.14	CPSF3	rpmi	calb	ENST00000238112.8	transcript1067.chr2.nic	isoComp_00011208	isoComp_00011209	ORF_seq_similarity	TRUE	ORF is longer
geneComp_00003345	ENSG00000119203.14	CPSF3	rpmi	calb	ENST00000238112.8	transcript1067.chr2.nic	isoComp_00011208	isoComp_00011209	NMD_status	TRUE	NMD insensitive
geneComp_00003345	ENSG00000119203.14	CPSF3	rpmi	calb	ENST00000238112.8	transcript1067.chr2.nic	isoComp_00011208	isoComp_00011209	domains_identified	TRUE	Domain gain
geneComp_00003345	ENSG00000119203.14	CPSF3	rpmi	calb	ENST00000238112.8	transcript1067.chr2.nic	isoComp_00011208	isoComp_00011209	signal_peptide_identified	FALSE	NA
geneComp_00003405	ENSG00000119760.16	SUPT7L	rpmi	calb	ENST00000337768.10	ENST00000406540.5	isoComp_00011401	isoComp_00011403	intron_retention	TRUE	Intron retention loss
geneComp_00003405	ENSG00000119760.16	SUPT7L	rpmi	calb	ENST00000337768.10	ENST00000406540.5	isoComp_00011401	isoComp_00011403	coding_potential	FALSE	NA
geneComp_00003405	ENSG00000119760.16	SUPT7L	rpmi	calb	ENST00000337768.10	ENST00000406540.5	isoComp_00011401	isoComp_00011403	ORF_seq_similarity	FALSE	NA
geneComp_00003405	ENSG00000119760.16	SUPT7L	rpmi	calb	ENST00000337768.10	ENST00000406540.5	isoComp_00011401	isoComp_00011403	NMD_status	FALSE	NA
geneComp_00003405	ENSG00000119760.16	SUPT7L	rpmi	calb	ENST00000337768.10	ENST00000406540.5	isoComp_00011401	isoComp_00011403	domains_identified	FALSE	NA
geneComp_00003405	ENSG00000119760.16	SUPT7L	rpmi	calb	ENST00000337768.10	ENST00000406540.5	isoComp_00011401	isoComp_00011403	signal_peptide_identified	FALSE	NA
geneComp_00003475	ENSG00000120686.12	UFM1	rpmi	calb	ENST00000239878.9	transcript3433.chr13.nic	isoComp_00011650	isoComp_00011654	intron_retention	TRUE	Intron retention loss
geneComp_00003475	ENSG00000120686.12	UFM1	rpmi	calb	ENST00000239878.9	transcript3433.chr13.nic	isoComp_00011650	isoComp_00011654	coding_potential	FALSE	NA
geneComp_00003475	ENSG00000120686.12	UFM1	rpmi	calb	ENST00000239878.9	transcript3433.chr13.nic	isoComp_00011650	isoComp_00011654	ORF_seq_similarity	FALSE	NA
geneComp_00003475	ENSG00000120686.12	UFM1	rpmi	calb	ENST00000239878.9	transcript3433.chr13.nic	isoComp_00011650	isoComp_00011654	NMD_status	NA	NA
geneComp_00003475	ENSG00000120686.12	UFM1	rpmi	calb	ENST00000239878.9	transcript3433.chr13.nic	isoComp_00011650	isoComp_00011654	domains_identified	NA	NA
geneComp_00003475	ENSG00000120686.12	UFM1	rpmi	calb	ENST00000239878.9	transcript3433.chr13.nic	isoComp_00011650	isoComp_00011654	signal_peptide_identified	NA	NA
geneComp_00003502	ENSG00000120910.15	PPP3CC	rpmi	calb	ENST00000240139.10	transcript2525.chr8.nic	isoComp_00011713	isoComp_00011716	intron_retention	TRUE	Intron retention loss
geneComp_00003502	ENSG00000120910.15	PPP3CC	rpmi	calb	ENST00000240139.10	transcript2525.chr8.nic	isoComp_00011713	isoComp_00011716	coding_potential	FALSE	NA
geneComp_00003502	ENSG00000120910.15	PPP3CC	rpmi	calb	ENST00000240139.10	transcript2525.chr8.nic	isoComp_00011713	isoComp_00011716	ORF_seq_similarity	TRUE	ORF is longer
geneComp_00003502	ENSG00000120910.15	PPP3CC	rpmi	calb	ENST00000240139.10	transcript2525.chr8.nic	isoComp_00011713	isoComp_00011716	NMD_status	FALSE	NA
geneComp_00003502	ENSG00000120910.15	PPP3CC	rpmi	calb	ENST00000240139.10	transcript2525.chr8.nic	isoComp_00011713	isoComp_00011716	domains_identified	FALSE	NA
geneComp_00003502	ENSG00000120910.15	PPP3CC	rpmi	calb	ENST00000240139.10	transcript2525.chr8.nic	isoComp_00011713	isoComp_00011716	signal_peptide_identified	FALSE	NA
geneComp_00003517	ENSG00000121064.13	SCPEP1	rpmi	calb	ENST00000262288.8	transcript20298.chr17.nic	isoComp_00011767	isoComp_00011768	intron_retention	FALSE	NA
geneComp_00003517	ENSG00000121064.13	SCPEP1	rpmi	calb	ENST00000262288.8	transcript20298.chr17.nic	isoComp_00011767	isoComp_00011768	coding_potential	FALSE	NA
geneComp_00003517	ENSG00000121064.13	SCPEP1	rpmi	calb	ENST00000262288.8	transcript20298.chr17.nic	isoComp_00011767	isoComp_00011768	ORF_seq_similarity	TRUE	ORF is longer
geneComp_00003517	ENSG00000121064.13	SCPEP1	rpmi	calb	ENST00000262288.8	transcript20298.chr17.nic	isoComp_00011767	isoComp_00011768	NMD_status	TRUE	NMD insensitive
geneComp_00003517	ENSG00000121064.13	SCPEP1	rpmi	calb	ENST00000262288.8	transcript20298.chr17.nic	isoComp_00011767	isoComp_00011768	domains_identified	FALSE	NA
geneComp_00003517	ENSG00000121064.13	SCPEP1	rpmi	calb	ENST00000262288.8	transcript20298.chr17.nic	isoComp_00011767	isoComp_00011768	signal_peptide_identified	FALSE	NA
geneComp_00003604	ENSG00000122566.22	HNRNPA2B1	rpmi	calb	ENST00000679123.1	ENST00000677906.1	isoComp_00012076	isoComp_00012072	intron_retention	TRUE	Intron retention loss
geneComp_00003604	ENSG00000122566.22	HNRNPA2B1	rpmi	calb	ENST00000679123.1	ENST00000677906.1	isoComp_00012076	isoComp_00012072	coding_potential	FALSE	NA
geneComp_00003604	ENSG00000122566.22	HNRNPA2B1	rpmi	calb	ENST00000679123.1	ENST00000677906.1	isoComp_00012076	isoComp_00012072	ORF_seq_similarity	TRUE	Complete ORF loss
geneComp_00003604	ENSG00000122566.22	HNRNPA2B1	rpmi	calb	ENST00000679123.1	ENST00000677906.1	isoComp_00012076	isoComp_00012072	NMD_status	NA	NA
geneComp_00003604	ENSG00000122566.22	HNRNPA2B1	rpmi	calb	ENST00000679123.1	ENST00000677906.1	isoComp_00012076	isoComp_00012072	domains_identified	TRUE	Domain loss
geneComp_00003604	ENSG00000122566.22	HNRNPA2B1	rpmi	calb	ENST00000679123.1	ENST00000677906.1	isoComp_00012076	isoComp_00012072	signal_peptide_identified	FALSE	NA
geneComp_00003608	ENSG00000122643.23	NT5C3A	rpmi	calb	ENST00000409467.6	ENST00000456458.5	isoComp_00012084	isoComp_00012085	intron_retention	FALSE	NA
geneComp_00003608	ENSG00000122643.23	NT5C3A	rpmi	calb	ENST00000409467.6	ENST00000456458.5	isoComp_00012084	isoComp_00012085	coding_potential	FALSE	NA
geneComp_00003608	ENSG00000122643.23	NT5C3A	rpmi	calb	ENST00000409467.6	ENST00000456458.5	isoComp_00012084	isoComp_00012085	ORF_seq_similarity	TRUE	ORF is longer
geneComp_00003608	ENSG00000122643.23	NT5C3A	rpmi	calb	ENST00000409467.6	ENST00000456458.5	isoComp_00012084	isoComp_00012085	NMD_status	TRUE	NMD insensitive
geneComp_00003608	ENSG00000122643.23	NT5C3A	rpmi	calb	ENST00000409467.6	ENST00000456458.5	isoComp_00012084	isoComp_00012085	domains_identified	TRUE	Domain gain
geneComp_00003608	ENSG00000122643.23	NT5C3A	rpmi	calb	ENST00000409467.6	ENST00000456458.5	isoComp_00012084	isoComp_00012085	signal_peptide_identified	FALSE	NA
geneComp_00003608	ENSG00000122643.23	NT5C3A	rpmi	calb	ENST00000409467.6	ENST00000610140.7	isoComp_00012084	isoComp_00012086	intron_retention	FALSE	NA
geneComp_00003608	ENSG00000122643.23	NT5C3A	rpmi	calb	ENST00000409467.6	ENST00000610140.7	isoComp_00012084	isoComp_00012086	coding_potential	FALSE	NA
geneComp_00003608	ENSG00000122643.23	NT5C3A	rpmi	calb	ENST00000409467.6	ENST00000610140.7	isoComp_00012084	isoComp_00012086	ORF_seq_similarity	TRUE	ORF is shorter
geneComp_00003608	ENSG00000122643.23	NT5C3A	rpmi	calb	ENST00000409467.6	ENST00000610140.7	isoComp_00012084	isoComp_00012086	NMD_status	FALSE	NA
geneComp_00003608	ENSG00000122643.23	NT5C3A	rpmi	calb	ENST00000409467.6	ENST00000610140.7	isoComp_00012084	isoComp_00012086	domains_identified	FALSE	NA
geneComp_00003608	ENSG00000122643.23	NT5C3A	rpmi	calb	ENST00000409467.6	ENST00000610140.7	isoComp_00012084	isoComp_00012086	signal_peptide_identified	FALSE	NA
geneComp_00003608	ENSG00000122643.23	NT5C3A	rpmi	calb	ENST00000643244.1	ENST00000456458.5	isoComp_00012087	isoComp_00012085	intron_retention	FALSE	NA
geneComp_00003608	ENSG00000122643.23	NT5C3A	rpmi	calb	ENST00000643244.1	ENST00000456458.5	isoComp_00012087	isoComp_00012085	coding_potential	FALSE	NA
geneComp_00003608	ENSG00000122643.23	NT5C3A	rpmi	calb	ENST00000643244.1	ENST00000456458.5	isoComp_00012087	isoComp_00012085	ORF_seq_similarity	TRUE	ORF is longer
geneComp_00003608	ENSG00000122643.23	NT5C3A	rpmi	calb	ENST00000643244.1	ENST00000456458.5	isoComp_00012087	isoComp_00012085	NMD_status	TRUE	NMD insensitive
geneComp_00003608	ENSG00000122643.23	NT5C3A	rpmi	calb	ENST00000643244.1	ENST00000456458.5	isoComp_00012087	isoComp_00012085	domains_identified	TRUE	Domain gain
geneComp_00003608	ENSG00000122643.23	NT5C3A	rpmi	calb	ENST00000643244.1	ENST00000456458.5	isoComp_00012087	isoComp_00012085	signal_peptide_identified	FALSE	NA
geneComp_00003608	ENSG00000122643.23	NT5C3A	rpmi	calb	ENST00000643244.1	ENST00000610140.7	isoComp_00012087	isoComp_00012086	intron_retention	FALSE	NA
geneComp_00003608	ENSG00000122643.23	NT5C3A	rpmi	calb	ENST00000643244.1	ENST00000610140.7	isoComp_00012087	isoComp_00012086	coding_potential	FALSE	NA
geneComp_00003608	ENSG00000122643.23	NT5C3A	rpmi	calb	ENST00000643244.1	ENST00000610140.7	isoComp_00012087	isoComp_00012086	ORF_seq_similarity	TRUE	ORF is shorter
geneComp_00003608	ENSG00000122643.23	NT5C3A	rpmi	calb	ENST00000643244.1	ENST00000610140.7	isoComp_00012087	isoComp_00012086	NMD_status	FALSE	NA
geneComp_00003608	ENSG00000122643.23	NT5C3A	rpmi	calb	ENST00000643244.1	ENST00000610140.7	isoComp_00012087	isoComp_00012086	domains_identified	FALSE	NA
geneComp_00003608	ENSG00000122643.23	NT5C3A	rpmi	calb	ENST00000643244.1	ENST00000610140.7	isoComp_00012087	isoComp_00012086	signal_peptide_identified	FALSE	NA
geneComp_00003632	ENSG00000122965.11	RBM19	rpmi	calb	ENST00000261741.10	ENST00000545145.6	isoComp_00012157	isoComp_00012158	intron_retention	TRUE	Intron retention loss
geneComp_00003632	ENSG00000122965.11	RBM19	rpmi	calb	ENST00000261741.10	ENST00000545145.6	isoComp_00012157	isoComp_00012158	coding_potential	FALSE	NA
geneComp_00003632	ENSG00000122965.11	RBM19	rpmi	calb	ENST00000261741.10	ENST00000545145.6	isoComp_00012157	isoComp_00012158	ORF_seq_similarity	FALSE	NA
geneComp_00003632	ENSG00000122965.11	RBM19	rpmi	calb	ENST00000261741.10	ENST00000545145.6	isoComp_00012157	isoComp_00012158	NMD_status	FALSE	NA
geneComp_00003632	ENSG00000122965.11	RBM19	rpmi	calb	ENST00000261741.10	ENST00000545145.6	isoComp_00012157	isoComp_00012158	domains_identified	FALSE	NA
geneComp_00003632	ENSG00000122965.11	RBM19	rpmi	calb	ENST00000261741.10	ENST00000545145.6	isoComp_00012157	isoComp_00012158	signal_peptide_identified	FALSE	NA
geneComp_00003646	ENSG00000123136.15	DDX39A	rpmi	calb	ENST00000242776.9	transcript6452.chr19.nic	isoComp_00012195	isoComp_00012196	intron_retention	TRUE	Intron retention loss
geneComp_00003646	ENSG00000123136.15	DDX39A	rpmi	calb	ENST00000242776.9	transcript6452.chr19.nic	isoComp_00012195	isoComp_00012196	coding_potential	FALSE	NA
geneComp_00003646	ENSG00000123136.15	DDX39A	rpmi	calb	ENST00000242776.9	transcript6452.chr19.nic	isoComp_00012195	isoComp_00012196	ORF_seq_similarity	TRUE	ORF is longer
geneComp_00003646	ENSG00000123136.15	DDX39A	rpmi	calb	ENST00000242776.9	transcript6452.chr19.nic	isoComp_00012195	isoComp_00012196	NMD_status	TRUE	NMD insensitive
geneComp_00003646	ENSG00000123136.15	DDX39A	rpmi	calb	ENST00000242776.9	transcript6452.chr19.nic	isoComp_00012195	isoComp_00012196	domains_identified	TRUE	Domain gain
geneComp_00003646	ENSG00000123136.15	DDX39A	rpmi	calb	ENST00000242776.9	transcript6452.chr19.nic	isoComp_00012195	isoComp_00012196	signal_peptide_identified	FALSE	NA
geneComp_00003646	ENSG00000123136.15	DDX39A	rpmi	calb	ENST00000242776.9	transcript6453.chr19.nic	isoComp_00012195	isoComp_00012197	intron_retention	TRUE	Intron retention loss
geneComp_00003646	ENSG00000123136.15	DDX39A	rpmi	calb	ENST00000242776.9	transcript6453.chr19.nic	isoComp_00012195	isoComp_00012197	coding_potential	FALSE	NA
geneComp_00003646	ENSG00000123136.15	DDX39A	rpmi	calb	ENST00000242776.9	transcript6453.chr19.nic	isoComp_00012195	isoComp_00012197	ORF_seq_similarity	TRUE	ORF is longer
geneComp_00003646	ENSG00000123136.15	DDX39A	rpmi	calb	ENST00000242776.9	transcript6453.chr19.nic	isoComp_00012195	isoComp_00012197	NMD_status	TRUE	NMD insensitive
geneComp_00003646	ENSG00000123136.15	DDX39A	rpmi	calb	ENST00000242776.9	transcript6453.chr19.nic	isoComp_00012195	isoComp_00012197	domains_identified	TRUE	Domain gain
geneComp_00003646	ENSG00000123136.15	DDX39A	rpmi	calb	ENST00000242776.9	transcript6453.chr19.nic	isoComp_00012195	isoComp_00012197	signal_peptide_identified	FALSE	NA
geneComp_00003659	ENSG00000123329.20	ARHGAP9	rpmi	calb	transcript14712.chr12.nic	transcript14732.chr12.nic	isoComp_00012235	isoComp_00012236	intron_retention	TRUE	Intron retention loss
geneComp_00003659	ENSG00000123329.20	ARHGAP9	rpmi	calb	transcript14712.chr12.nic	transcript14732.chr12.nic	isoComp_00012235	isoComp_00012236	coding_potential	FALSE	NA
geneComp_00003659	ENSG00000123329.20	ARHGAP9	rpmi	calb	transcript14712.chr12.nic	transcript14732.chr12.nic	isoComp_00012235	isoComp_00012236	ORF_seq_similarity	TRUE	ORF is longer
geneComp_00003659	ENSG00000123329.20	ARHGAP9	rpmi	calb	transcript14712.chr12.nic	transcript14732.chr12.nic	isoComp_00012235	isoComp_00012236	NMD_status	TRUE	NMD insensitive
geneComp_00003659	ENSG00000123329.20	ARHGAP9	rpmi	calb	transcript14712.chr12.nic	transcript14732.chr12.nic	isoComp_00012235	isoComp_00012236	domains_identified	TRUE	Domain gain
geneComp_00003659	ENSG00000123329.20	ARHGAP9	rpmi	calb	transcript14712.chr12.nic	transcript14732.chr12.nic	isoComp_00012235	isoComp_00012236	signal_peptide_identified	FALSE	NA
geneComp_00003836	ENSG00000125633.11	CCDC93	rpmi	calb	transcript19984.chr2.nic	transcript20017.chr2.nic	isoComp_00012804	isoComp_00012806	intron_retention	FALSE	NA
geneComp_00003836	ENSG00000125633.11	CCDC93	rpmi	calb	transcript19984.chr2.nic	transcript20017.chr2.nic	isoComp_00012804	isoComp_00012806	coding_potential	FALSE	NA
geneComp_00003836	ENSG00000125633.11	CCDC93	rpmi	calb	transcript19984.chr2.nic	transcript20017.chr2.nic	isoComp_00012804	isoComp_00012806	ORF_seq_similarity	FALSE	NA
geneComp_00003836	ENSG00000125633.11	CCDC93	rpmi	calb	transcript19984.chr2.nic	transcript20017.chr2.nic	isoComp_00012804	isoComp_00012806	NMD_status	TRUE	NMD sensitive
geneComp_00003836	ENSG00000125633.11	CCDC93	rpmi	calb	transcript19984.chr2.nic	transcript20017.chr2.nic	isoComp_00012804	isoComp_00012806	domains_identified	FALSE	NA
geneComp_00003836	ENSG00000125633.11	CCDC93	rpmi	calb	transcript19984.chr2.nic	transcript20017.chr2.nic	isoComp_00012804	isoComp_00012806	signal_peptide_identified	FALSE	NA
geneComp_00003856	ENSG00000125772.14	GPCPD1	rpmi	calb	ENST00000379019.7	transcript2139.chr20.nic	isoComp_00012862	isoComp_00012865	intron_retention	FALSE	NA
geneComp_00003856	ENSG00000125772.14	GPCPD1	rpmi	calb	ENST00000379019.7	transcript2139.chr20.nic	isoComp_00012862	isoComp_00012865	coding_potential	FALSE	NA
geneComp_00003856	ENSG00000125772.14	GPCPD1	rpmi	calb	ENST00000379019.7	transcript2139.chr20.nic	isoComp_00012862	isoComp_00012865	ORF_seq_similarity	TRUE	ORF is longer
geneComp_00003856	ENSG00000125772.14	GPCPD1	rpmi	calb	ENST00000379019.7	transcript2139.chr20.nic	isoComp_00012862	isoComp_00012865	NMD_status	TRUE	NMD insensitive
geneComp_00003856	ENSG00000125772.14	GPCPD1	rpmi	calb	ENST00000379019.7	transcript2139.chr20.nic	isoComp_00012862	isoComp_00012865	domains_identified	TRUE	Domain gain
geneComp_00003856	ENSG00000125772.14	GPCPD1	rpmi	calb	ENST00000379019.7	transcript2139.chr20.nic	isoComp_00012862	isoComp_00012865	signal_peptide_identified	FALSE	NA
geneComp_00003860	ENSG00000125818.18	PSMF1	rpmi	calb	ENST00000246015.8	transcript296.chr20.nic	isoComp_00012873	isoComp_00012874	intron_retention	FALSE	NA
geneComp_00003860	ENSG00000125818.18	PSMF1	rpmi	calb	ENST00000246015.8	transcript296.chr20.nic	isoComp_00012873	isoComp_00012874	coding_potential	FALSE	NA
geneComp_00003860	ENSG00000125818.18	PSMF1	rpmi	calb	ENST00000246015.8	transcript296.chr20.nic	isoComp_00012873	isoComp_00012874	ORF_seq_similarity	TRUE	ORF is longer
geneComp_00003860	ENSG00000125818.18	PSMF1	rpmi	calb	ENST00000246015.8	transcript296.chr20.nic	isoComp_00012873	isoComp_00012874	NMD_status	FALSE	NA
geneComp_00003860	ENSG00000125818.18	PSMF1	rpmi	calb	ENST00000246015.8	transcript296.chr20.nic	isoComp_00012873	isoComp_00012874	domains_identified	TRUE	Domain gain
geneComp_00003860	ENSG00000125818.18	PSMF1	rpmi	calb	ENST00000246015.8	transcript296.chr20.nic	isoComp_00012873	isoComp_00012874	signal_peptide_identified	FALSE	NA
geneComp_00003883	ENSG00000125952.20	MAX	rpmi	calb	ENST00000358664.9	ENST00000284165.10	isoComp_00012951	isoComp_00012950	intron_retention	TRUE	Intron retention loss
geneComp_00003883	ENSG00000125952.20	MAX	rpmi	calb	ENST00000358664.9	ENST00000284165.10	isoComp_00012951	isoComp_00012950	coding_potential	TRUE	Transcript is coding
geneComp_00003883	ENSG00000125952.20	MAX	rpmi	calb	ENST00000358664.9	ENST00000284165.10	isoComp_00012951	isoComp_00012950	ORF_seq_similarity	TRUE	Complete ORF gain
geneComp_00003883	ENSG00000125952.20	MAX	rpmi	calb	ENST00000358664.9	ENST00000284165.10	isoComp_00012951	isoComp_00012950	NMD_status	NA	NA
geneComp_00003883	ENSG00000125952.20	MAX	rpmi	calb	ENST00000358664.9	ENST00000284165.10	isoComp_00012951	isoComp_00012950	domains_identified	TRUE	Domain gain
geneComp_00003883	ENSG00000125952.20	MAX	rpmi	calb	ENST00000358664.9	ENST00000284165.10	isoComp_00012951	isoComp_00012950	signal_peptide_identified	FALSE	NA
geneComp_00003919	ENSG00000126524.11	SBDS	rpmi	calb	ENST00000246868.7	transcript9772.chr7.nic	isoComp_00013082	isoComp_00013083	intron_retention	TRUE	Intron retention loss
geneComp_00003919	ENSG00000126524.11	SBDS	rpmi	calb	ENST00000246868.7	transcript9772.chr7.nic	isoComp_00013082	isoComp_00013083	coding_potential	FALSE	NA
geneComp_00003919	ENSG00000126524.11	SBDS	rpmi	calb	ENST00000246868.7	transcript9772.chr7.nic	isoComp_00013082	isoComp_00013083	ORF_seq_similarity	TRUE	ORF is longer
geneComp_00003919	ENSG00000126524.11	SBDS	rpmi	calb	ENST00000246868.7	transcript9772.chr7.nic	isoComp_00013082	isoComp_00013083	NMD_status	TRUE	NMD insensitive
geneComp_00003919	ENSG00000126524.11	SBDS	rpmi	calb	ENST00000246868.7	transcript9772.chr7.nic	isoComp_00013082	isoComp_00013083	domains_identified	TRUE	Domain gain
geneComp_00003919	ENSG00000126524.11	SBDS	rpmi	calb	ENST00000246868.7	transcript9772.chr7.nic	isoComp_00013082	isoComp_00013083	signal_peptide_identified	FALSE	NA
geneComp_00003954	ENSG00000127080.10	IPPK	rpmi	calb	ENST00000287996.8	transcript8716.chr9.nic	isoComp_00013196	isoComp_00013198	intron_retention	FALSE	NA
geneComp_00003954	ENSG00000127080.10	IPPK	rpmi	calb	ENST00000287996.8	transcript8716.chr9.nic	isoComp_00013196	isoComp_00013198	coding_potential	FALSE	NA
geneComp_00003954	ENSG00000127080.10	IPPK	rpmi	calb	ENST00000287996.8	transcript8716.chr9.nic	isoComp_00013196	isoComp_00013198	ORF_seq_similarity	TRUE	ORF is longer
geneComp_00003954	ENSG00000127080.10	IPPK	rpmi	calb	ENST00000287996.8	transcript8716.chr9.nic	isoComp_00013196	isoComp_00013198	NMD_status	TRUE	NMD insensitive
geneComp_00003954	ENSG00000127080.10	IPPK	rpmi	calb	ENST00000287996.8	transcript8716.chr9.nic	isoComp_00013196	isoComp_00013198	domains_identified	FALSE	NA
geneComp_00003954	ENSG00000127080.10	IPPK	rpmi	calb	ENST00000287996.8	transcript8716.chr9.nic	isoComp_00013196	isoComp_00013198	signal_peptide_identified	FALSE	NA
geneComp_00003954	ENSG00000127080.10	IPPK	rpmi	calb	ENST00000287996.8	transcript8734.chr9.nnic	isoComp_00013196	isoComp_00013199	intron_retention	TRUE	Intron retention loss
geneComp_00003954	ENSG00000127080.10	IPPK	rpmi	calb	ENST00000287996.8	transcript8734.chr9.nnic	isoComp_00013196	isoComp_00013199	coding_potential	FALSE	NA
geneComp_00003954	ENSG00000127080.10	IPPK	rpmi	calb	ENST00000287996.8	transcript8734.chr9.nnic	isoComp_00013196	isoComp_00013199	ORF_seq_similarity	TRUE	ORF is longer
geneComp_00003954	ENSG00000127080.10	IPPK	rpmi	calb	ENST00000287996.8	transcript8734.chr9.nnic	isoComp_00013196	isoComp_00013199	NMD_status	TRUE	NMD insensitive
geneComp_00003954	ENSG00000127080.10	IPPK	rpmi	calb	ENST00000287996.8	transcript8734.chr9.nnic	isoComp_00013196	isoComp_00013199	domains_identified	FALSE	NA
geneComp_00003954	ENSG00000127080.10	IPPK	rpmi	calb	ENST00000287996.8	transcript8734.chr9.nnic	isoComp_00013196	isoComp_00013199	signal_peptide_identified	FALSE	NA
geneComp_00004023	ENSG00000128284.19	APOL3	rpmi	calb	ENST00000422426.5	ENST00000432700.5	isoComp_00013420	isoComp_00013421	intron_retention	TRUE	Intron retention loss
geneComp_00004023	ENSG00000128284.19	APOL3	rpmi	calb	ENST00000422426.5	ENST00000432700.5	isoComp_00013420	isoComp_00013421	coding_potential	FALSE	NA
geneComp_00004023	ENSG00000128284.19	APOL3	rpmi	calb	ENST00000422426.5	ENST00000432700.5	isoComp_00013420	isoComp_00013421	ORF_seq_similarity	TRUE	Complete ORF gain
geneComp_00004023	ENSG00000128284.19	APOL3	rpmi	calb	ENST00000422426.5	ENST00000432700.5	isoComp_00013420	isoComp_00013421	NMD_status	NA	NA
geneComp_00004023	ENSG00000128284.19	APOL3	rpmi	calb	ENST00000422426.5	ENST00000432700.5	isoComp_00013420	isoComp_00013421	domains_identified	FALSE	NA
geneComp_00004023	ENSG00000128284.19	APOL3	rpmi	calb	ENST00000422426.5	ENST00000432700.5	isoComp_00013420	isoComp_00013421	signal_peptide_identified	FALSE	NA
geneComp_00004086	ENSG00000129128.13	SPCS3	rpmi	calb	ENST00000503362.2	transcript18181.chr4.nnic	isoComp_00013605	isoComp_00013606	intron_retention	TRUE	Intron retention gain
geneComp_00004086	ENSG00000129128.13	SPCS3	rpmi	calb	ENST00000503362.2	transcript18181.chr4.nnic	isoComp_00013605	isoComp_00013606	coding_potential	FALSE	NA
geneComp_00004086	ENSG00000129128.13	SPCS3	rpmi	calb	ENST00000503362.2	transcript18181.chr4.nnic	isoComp_00013605	isoComp_00013606	ORF_seq_similarity	FALSE	NA
geneComp_00004086	ENSG00000129128.13	SPCS3	rpmi	calb	ENST00000503362.2	transcript18181.chr4.nnic	isoComp_00013605	isoComp_00013606	NMD_status	TRUE	NMD insensitive
geneComp_00004086	ENSG00000129128.13	SPCS3	rpmi	calb	ENST00000503362.2	transcript18181.chr4.nnic	isoComp_00013605	isoComp_00013606	domains_identified	FALSE	NA
geneComp_00004086	ENSG00000129128.13	SPCS3	rpmi	calb	ENST00000503362.2	transcript18181.chr4.nnic	isoComp_00013605	isoComp_00013606	signal_peptide_identified	FALSE	NA
geneComp_00004222	ENSG00000130816.17	DNMT1	rpmi	calb	transcript4059.chr19.nic	transcript4118.chr19.nic	isoComp_00014057	isoComp_00014060	intron_retention	TRUE	Intron retention loss
geneComp_00004222	ENSG00000130816.17	DNMT1	rpmi	calb	transcript4059.chr19.nic	transcript4118.chr19.nic	isoComp_00014057	isoComp_00014060	coding_potential	FALSE	NA
geneComp_00004222	ENSG00000130816.17	DNMT1	rpmi	calb	transcript4059.chr19.nic	transcript4118.chr19.nic	isoComp_00014057	isoComp_00014060	ORF_seq_similarity	TRUE	ORF is longer
geneComp_00004222	ENSG00000130816.17	DNMT1	rpmi	calb	transcript4059.chr19.nic	transcript4118.chr19.nic	isoComp_00014057	isoComp_00014060	NMD_status	FALSE	NA
geneComp_00004222	ENSG00000130816.17	DNMT1	rpmi	calb	transcript4059.chr19.nic	transcript4118.chr19.nic	isoComp_00014057	isoComp_00014060	domains_identified	TRUE	Domain gain
geneComp_00004222	ENSG00000130816.17	DNMT1	rpmi	calb	transcript4059.chr19.nic	transcript4118.chr19.nic	isoComp_00014057	isoComp_00014060	signal_peptide_identified	FALSE	NA
geneComp_00004238	ENSG00000131018.25	SYNE1	rpmi	calb	transcript23152.chr6.nic	transcript23257.chr6.nic	isoComp_00014115	isoComp_00014118	intron_retention	FALSE	NA
geneComp_00004238	ENSG00000131018.25	SYNE1	rpmi	calb	transcript23152.chr6.nic	transcript23257.chr6.nic	isoComp_00014115	isoComp_00014118	coding_potential	FALSE	NA
geneComp_00004238	ENSG00000131018.25	SYNE1	rpmi	calb	transcript23152.chr6.nic	transcript23257.chr6.nic	isoComp_00014115	isoComp_00014118	ORF_seq_similarity	TRUE	ORF is shorter
geneComp_00004238	ENSG00000131018.25	SYNE1	rpmi	calb	transcript23152.chr6.nic	transcript23257.chr6.nic	isoComp_00014115	isoComp_00014118	NMD_status	FALSE	NA
geneComp_00004238	ENSG00000131018.25	SYNE1	rpmi	calb	transcript23152.chr6.nic	transcript23257.chr6.nic	isoComp_00014115	isoComp_00014118	domains_identified	TRUE	Domain gain
geneComp_00004238	ENSG00000131018.25	SYNE1	rpmi	calb	transcript23152.chr6.nic	transcript23257.chr6.nic	isoComp_00014115	isoComp_00014118	signal_peptide_identified	FALSE	NA
geneComp_00004243	ENSG00000131051.24	RBM39	rpmi	calb	ENST00000361162.10	ENST00000463004.5	isoComp_00014135	isoComp_00014136	intron_retention	TRUE	Intron retention loss
geneComp_00004243	ENSG00000131051.24	RBM39	rpmi	calb	ENST00000361162.10	ENST00000463004.5	isoComp_00014135	isoComp_00014136	coding_potential	FALSE	NA
geneComp_00004243	ENSG00000131051.24	RBM39	rpmi	calb	ENST00000361162.10	ENST00000463004.5	isoComp_00014135	isoComp_00014136	ORF_seq_similarity	TRUE	Complete ORF gain
geneComp_00004243	ENSG00000131051.24	RBM39	rpmi	calb	ENST00000361162.10	ENST00000463004.5	isoComp_00014135	isoComp_00014136	NMD_status	NA	NA
geneComp_00004243	ENSG00000131051.24	RBM39	rpmi	calb	ENST00000361162.10	ENST00000463004.5	isoComp_00014135	isoComp_00014136	domains_identified	TRUE	Domain gain
geneComp_00004243	ENSG00000131051.24	RBM39	rpmi	calb	ENST00000361162.10	ENST00000463004.5	isoComp_00014135	isoComp_00014136	signal_peptide_identified	FALSE	NA
geneComp_00004276	ENSG00000131446.17	MGAT1	rpmi	calb	ENST00000513431.5	ENST00000427865.2	isoComp_00014257	isoComp_00014256	intron_retention	FALSE	NA
geneComp_00004276	ENSG00000131446.17	MGAT1	rpmi	calb	ENST00000513431.5	ENST00000427865.2	isoComp_00014257	isoComp_00014256	coding_potential	FALSE	NA
geneComp_00004276	ENSG00000131446.17	MGAT1	rpmi	calb	ENST00000513431.5	ENST00000427865.2	isoComp_00014257	isoComp_00014256	ORF_seq_similarity	TRUE	ORF is shorter
geneComp_00004276	ENSG00000131446.17	MGAT1	rpmi	calb	ENST00000513431.5	ENST00000427865.2	isoComp_00014257	isoComp_00014256	NMD_status	FALSE	NA
geneComp_00004276	ENSG00000131446.17	MGAT1	rpmi	calb	ENST00000513431.5	ENST00000427865.2	isoComp_00014257	isoComp_00014256	domains_identified	FALSE	NA
geneComp_00004276	ENSG00000131446.17	MGAT1	rpmi	calb	ENST00000513431.5	ENST00000427865.2	isoComp_00014257	isoComp_00014256	signal_peptide_identified	FALSE	NA
geneComp_00004276	ENSG00000131446.17	MGAT1	rpmi	calb	ENST00000513431.5	ENST00000514283.1	isoComp_00014257	isoComp_00014258	intron_retention	FALSE	NA
geneComp_00004276	ENSG00000131446.17	MGAT1	rpmi	calb	ENST00000513431.5	ENST00000514283.1	isoComp_00014257	isoComp_00014258	coding_potential	FALSE	NA
geneComp_00004276	ENSG00000131446.17	MGAT1	rpmi	calb	ENST00000513431.5	ENST00000514283.1	isoComp_00014257	isoComp_00014258	ORF_seq_similarity	TRUE	ORF is shorter
geneComp_00004276	ENSG00000131446.17	MGAT1	rpmi	calb	ENST00000513431.5	ENST00000514283.1	isoComp_00014257	isoComp_00014258	NMD_status	FALSE	NA
geneComp_00004276	ENSG00000131446.17	MGAT1	rpmi	calb	ENST00000513431.5	ENST00000514283.1	isoComp_00014257	isoComp_00014258	domains_identified	FALSE	NA
geneComp_00004276	ENSG00000131446.17	MGAT1	rpmi	calb	ENST00000513431.5	ENST00000514283.1	isoComp_00014257	isoComp_00014258	signal_peptide_identified	FALSE	NA
geneComp_00004276	ENSG00000131446.17	MGAT1	rpmi	calb	ENST00000514438.1	ENST00000427865.2	isoComp_00014259	isoComp_00014256	intron_retention	FALSE	NA
geneComp_00004276	ENSG00000131446.17	MGAT1	rpmi	calb	ENST00000514438.1	ENST00000427865.2	isoComp_00014259	isoComp_00014256	coding_potential	FALSE	NA
geneComp_00004276	ENSG00000131446.17	MGAT1	rpmi	calb	ENST00000514438.1	ENST00000427865.2	isoComp_00014259	isoComp_00014256	ORF_seq_similarity	TRUE	ORF is shorter
geneComp_00004276	ENSG00000131446.17	MGAT1	rpmi	calb	ENST00000514438.1	ENST00000427865.2	isoComp_00014259	isoComp_00014256	NMD_status	FALSE	NA
geneComp_00004276	ENSG00000131446.17	MGAT1	rpmi	calb	ENST00000514438.1	ENST00000427865.2	isoComp_00014259	isoComp_00014256	domains_identified	FALSE	NA
geneComp_00004276	ENSG00000131446.17	MGAT1	rpmi	calb	ENST00000514438.1	ENST00000427865.2	isoComp_00014259	isoComp_00014256	signal_peptide_identified	FALSE	NA
geneComp_00004276	ENSG00000131446.17	MGAT1	rpmi	calb	ENST00000514438.1	ENST00000514283.1	isoComp_00014259	isoComp_00014258	intron_retention	FALSE	NA
geneComp_00004276	ENSG00000131446.17	MGAT1	rpmi	calb	ENST00000514438.1	ENST00000514283.1	isoComp_00014259	isoComp_00014258	coding_potential	FALSE	NA
geneComp_00004276	ENSG00000131446.17	MGAT1	rpmi	calb	ENST00000514438.1	ENST00000514283.1	isoComp_00014259	isoComp_00014258	ORF_seq_similarity	TRUE	ORF is shorter
geneComp_00004276	ENSG00000131446.17	MGAT1	rpmi	calb	ENST00000514438.1	ENST00000514283.1	isoComp_00014259	isoComp_00014258	NMD_status	FALSE	NA
geneComp_00004276	ENSG00000131446.17	MGAT1	rpmi	calb	ENST00000514438.1	ENST00000514283.1	isoComp_00014259	isoComp_00014258	domains_identified	FALSE	NA
geneComp_00004276	ENSG00000131446.17	MGAT1	rpmi	calb	ENST00000514438.1	ENST00000514283.1	isoComp_00014259	isoComp_00014258	signal_peptide_identified	FALSE	NA
geneComp_00004315	ENSG00000131876.18	SNRPA1	rpmi	calb	ENST00000254193.11	ENST00000558036.5	isoComp_00014406	isoComp_00014407	intron_retention	TRUE	Intron retention loss
geneComp_00004315	ENSG00000131876.18	SNRPA1	rpmi	calb	ENST00000254193.11	ENST00000558036.5	isoComp_00014406	isoComp_00014407	coding_potential	FALSE	NA
geneComp_00004315	ENSG00000131876.18	SNRPA1	rpmi	calb	ENST00000254193.11	ENST00000558036.5	isoComp_00014406	isoComp_00014407	ORF_seq_similarity	TRUE	ORF is longer
geneComp_00004315	ENSG00000131876.18	SNRPA1	rpmi	calb	ENST00000254193.11	ENST00000558036.5	isoComp_00014406	isoComp_00014407	NMD_status	TRUE	NMD insensitive
geneComp_00004315	ENSG00000131876.18	SNRPA1	rpmi	calb	ENST00000254193.11	ENST00000558036.5	isoComp_00014406	isoComp_00014407	domains_identified	FALSE	NA
geneComp_00004315	ENSG00000131876.18	SNRPA1	rpmi	calb	ENST00000254193.11	ENST00000558036.5	isoComp_00014406	isoComp_00014407	signal_peptide_identified	FALSE	NA
geneComp_00004346	ENSG00000132300.19	PTCD3	rpmi	calb	ENST00000254630.12	transcript14491.chr2.nic	isoComp_00014510	isoComp_00014511	intron_retention	TRUE	Intron retention loss
geneComp_00004346	ENSG00000132300.19	PTCD3	rpmi	calb	ENST00000254630.12	transcript14491.chr2.nic	isoComp_00014510	isoComp_00014511	coding_potential	FALSE	NA
geneComp_00004346	ENSG00000132300.19	PTCD3	rpmi	calb	ENST00000254630.12	transcript14491.chr2.nic	isoComp_00014510	isoComp_00014511	ORF_seq_similarity	TRUE	ORF is longer
geneComp_00004346	ENSG00000132300.19	PTCD3	rpmi	calb	ENST00000254630.12	transcript14491.chr2.nic	isoComp_00014510	isoComp_00014511	NMD_status	TRUE	NMD insensitive
geneComp_00004346	ENSG00000132300.19	PTCD3	rpmi	calb	ENST00000254630.12	transcript14491.chr2.nic	isoComp_00014510	isoComp_00014511	domains_identified	TRUE	Domain gain
geneComp_00004346	ENSG00000132300.19	PTCD3	rpmi	calb	ENST00000254630.12	transcript14491.chr2.nic	isoComp_00014510	isoComp_00014511	signal_peptide_identified	FALSE	NA
geneComp_00004375	ENSG00000132485.14	ZRANB2	rpmi	calb	ENST00000370920.8	transcript20468.chr1.nic	isoComp_00014609	isoComp_00014615	intron_retention	TRUE	Intron retention loss
geneComp_00004375	ENSG00000132485.14	ZRANB2	rpmi	calb	ENST00000370920.8	transcript20468.chr1.nic	isoComp_00014609	isoComp_00014615	coding_potential	FALSE	NA
geneComp_00004375	ENSG00000132485.14	ZRANB2	rpmi	calb	ENST00000370920.8	transcript20468.chr1.nic	isoComp_00014609	isoComp_00014615	ORF_seq_similarity	TRUE	ORF is longer
geneComp_00004375	ENSG00000132485.14	ZRANB2	rpmi	calb	ENST00000370920.8	transcript20468.chr1.nic	isoComp_00014609	isoComp_00014615	NMD_status	FALSE	NA
geneComp_00004375	ENSG00000132485.14	ZRANB2	rpmi	calb	ENST00000370920.8	transcript20468.chr1.nic	isoComp_00014609	isoComp_00014615	domains_identified	FALSE	NA
geneComp_00004375	ENSG00000132485.14	ZRANB2	rpmi	calb	ENST00000370920.8	transcript20468.chr1.nic	isoComp_00014609	isoComp_00014615	signal_peptide_identified	FALSE	NA
geneComp_00004388	ENSG00000132589.16	FLOT2	rpmi	calb	ENST00000394908.9	transcript9174.chr17.nic	isoComp_00014642	isoComp_00014645	intron_retention	FALSE	NA
geneComp_00004388	ENSG00000132589.16	FLOT2	rpmi	calb	ENST00000394908.9	transcript9174.chr17.nic	isoComp_00014642	isoComp_00014645	coding_potential	FALSE	NA
geneComp_00004388	ENSG00000132589.16	FLOT2	rpmi	calb	ENST00000394908.9	transcript9174.chr17.nic	isoComp_00014642	isoComp_00014645	ORF_seq_similarity	TRUE	ORF is longer
geneComp_00004388	ENSG00000132589.16	FLOT2	rpmi	calb	ENST00000394908.9	transcript9174.chr17.nic	isoComp_00014642	isoComp_00014645	NMD_status	TRUE	NMD insensitive
geneComp_00004388	ENSG00000132589.16	FLOT2	rpmi	calb	ENST00000394908.9	transcript9174.chr17.nic	isoComp_00014642	isoComp_00014645	domains_identified	TRUE	Domain gain
geneComp_00004388	ENSG00000132589.16	FLOT2	rpmi	calb	ENST00000394908.9	transcript9174.chr17.nic	isoComp_00014642	isoComp_00014645	signal_peptide_identified	FALSE	NA
geneComp_00004393	ENSG00000132612.16	VPS4A	rpmi	calb	ENST00000254950.13	transcript16731.chr16.nic	isoComp_00014653	isoComp_00014654	intron_retention	TRUE	Intron retention loss
geneComp_00004393	ENSG00000132612.16	VPS4A	rpmi	calb	ENST00000254950.13	transcript16731.chr16.nic	isoComp_00014653	isoComp_00014654	coding_potential	FALSE	NA
geneComp_00004393	ENSG00000132612.16	VPS4A	rpmi	calb	ENST00000254950.13	transcript16731.chr16.nic	isoComp_00014653	isoComp_00014654	ORF_seq_similarity	TRUE	ORF is longer
geneComp_00004393	ENSG00000132612.16	VPS4A	rpmi	calb	ENST00000254950.13	transcript16731.chr16.nic	isoComp_00014653	isoComp_00014654	NMD_status	TRUE	NMD insensitive
geneComp_00004393	ENSG00000132612.16	VPS4A	rpmi	calb	ENST00000254950.13	transcript16731.chr16.nic	isoComp_00014653	isoComp_00014654	domains_identified	TRUE	Domain gain
geneComp_00004393	ENSG00000132612.16	VPS4A	rpmi	calb	ENST00000254950.13	transcript16731.chr16.nic	isoComp_00014653	isoComp_00014654	signal_peptide_identified	FALSE	NA
geneComp_00004455	ENSG00000133193.13	FAM104A	rpmi	calb	ENST00000403627.7	ENST00000581110.1	isoComp_00014866	isoComp_00014868	intron_retention	FALSE	NA
geneComp_00004455	ENSG00000133193.13	FAM104A	rpmi	calb	ENST00000403627.7	ENST00000581110.1	isoComp_00014866	isoComp_00014868	coding_potential	TRUE	Transcript is coding
geneComp_00004455	ENSG00000133193.13	FAM104A	rpmi	calb	ENST00000403627.7	ENST00000581110.1	isoComp_00014866	isoComp_00014868	ORF_seq_similarity	TRUE	Complete ORF gain
geneComp_00004455	ENSG00000133193.13	FAM104A	rpmi	calb	ENST00000403627.7	ENST00000581110.1	isoComp_00014866	isoComp_00014868	NMD_status	NA	NA
geneComp_00004455	ENSG00000133193.13	FAM104A	rpmi	calb	ENST00000403627.7	ENST00000581110.1	isoComp_00014866	isoComp_00014868	domains_identified	TRUE	Domain gain
geneComp_00004455	ENSG00000133193.13	FAM104A	rpmi	calb	ENST00000403627.7	ENST00000581110.1	isoComp_00014866	isoComp_00014868	signal_peptide_identified	FALSE	NA
geneComp_00004528	ENSG00000134109.11	EDEM1	rpmi	calb	transcript477.chr3.nnic	ENST00000256497.9	isoComp_00015092	isoComp_00015090	intron_retention	FALSE	NA
geneComp_00004528	ENSG00000134109.11	EDEM1	rpmi	calb	transcript477.chr3.nnic	ENST00000256497.9	isoComp_00015092	isoComp_00015090	coding_potential	FALSE	NA
geneComp_00004528	ENSG00000134109.11	EDEM1	rpmi	calb	transcript477.chr3.nnic	ENST00000256497.9	isoComp_00015092	isoComp_00015090	ORF_seq_similarity	TRUE	Complete ORF loss
geneComp_00004528	ENSG00000134109.11	EDEM1	rpmi	calb	transcript477.chr3.nnic	ENST00000256497.9	isoComp_00015092	isoComp_00015090	NMD_status	NA	NA
geneComp_00004528	ENSG00000134109.11	EDEM1	rpmi	calb	transcript477.chr3.nnic	ENST00000256497.9	isoComp_00015092	isoComp_00015090	domains_identified	TRUE	Domain loss
geneComp_00004528	ENSG00000134109.11	EDEM1	rpmi	calb	transcript477.chr3.nnic	ENST00000256497.9	isoComp_00015092	isoComp_00015090	signal_peptide_identified	FALSE	NA
geneComp_00004571	ENSG00000134453.16	RBM17	rpmi	calb	ENST00000379888.9	transcript1111.chr10.nic	isoComp_00015233	isoComp_00015234	intron_retention	FALSE	NA
geneComp_00004571	ENSG00000134453.16	RBM17	rpmi	calb	ENST00000379888.9	transcript1111.chr10.nic	isoComp_00015233	isoComp_00015234	coding_potential	FALSE	NA
geneComp_00004571	ENSG00000134453.16	RBM17	rpmi	calb	ENST00000379888.9	transcript1111.chr10.nic	isoComp_00015233	isoComp_00015234	ORF_seq_similarity	TRUE	ORF is longer
geneComp_00004571	ENSG00000134453.16	RBM17	rpmi	calb	ENST00000379888.9	transcript1111.chr10.nic	isoComp_00015233	isoComp_00015234	NMD_status	TRUE	NMD insensitive
geneComp_00004571	ENSG00000134453.16	RBM17	rpmi	calb	ENST00000379888.9	transcript1111.chr10.nic	isoComp_00015233	isoComp_00015234	domains_identified	TRUE	Domain gain
geneComp_00004571	ENSG00000134453.16	RBM17	rpmi	calb	ENST00000379888.9	transcript1111.chr10.nic	isoComp_00015233	isoComp_00015234	signal_peptide_identified	FALSE	NA
geneComp_00004718	ENSG00000135655.16	USP15	rpmi	calb	ENST00000312635.10	transcript15307.chr12.nic	isoComp_00015700	isoComp_00015703	intron_retention	FALSE	NA
geneComp_00004718	ENSG00000135655.16	USP15	rpmi	calb	ENST00000312635.10	transcript15307.chr12.nic	isoComp_00015700	isoComp_00015703	coding_potential	TRUE	Transcript is coding
geneComp_00004718	ENSG00000135655.16	USP15	rpmi	calb	ENST00000312635.10	transcript15307.chr12.nic	isoComp_00015700	isoComp_00015703	ORF_seq_similarity	TRUE	Complete ORF gain
geneComp_00004718	ENSG00000135655.16	USP15	rpmi	calb	ENST00000312635.10	transcript15307.chr12.nic	isoComp_00015700	isoComp_00015703	NMD_status	NA	NA
geneComp_00004718	ENSG00000135655.16	USP15	rpmi	calb	ENST00000312635.10	transcript15307.chr12.nic	isoComp_00015700	isoComp_00015703	domains_identified	TRUE	Domain gain
geneComp_00004718	ENSG00000135655.16	USP15	rpmi	calb	ENST00000312635.10	transcript15307.chr12.nic	isoComp_00015700	isoComp_00015703	signal_peptide_identified	FALSE	NA
geneComp_00004718	ENSG00000135655.16	USP15	rpmi	calb	ENST00000353364.7	transcript15307.chr12.nic	isoComp_00015701	isoComp_00015703	intron_retention	FALSE	NA
geneComp_00004718	ENSG00000135655.16	USP15	rpmi	calb	ENST00000353364.7	transcript15307.chr12.nic	isoComp_00015701	isoComp_00015703	coding_potential	TRUE	Transcript is coding
geneComp_00004718	ENSG00000135655.16	USP15	rpmi	calb	ENST00000353364.7	transcript15307.chr12.nic	isoComp_00015701	isoComp_00015703	ORF_seq_similarity	TRUE	Complete ORF gain
geneComp_00004718	ENSG00000135655.16	USP15	rpmi	calb	ENST00000353364.7	transcript15307.chr12.nic	isoComp_00015701	isoComp_00015703	NMD_status	NA	NA
geneComp_00004718	ENSG00000135655.16	USP15	rpmi	calb	ENST00000353364.7	transcript15307.chr12.nic	isoComp_00015701	isoComp_00015703	domains_identified	TRUE	Domain gain
geneComp_00004718	ENSG00000135655.16	USP15	rpmi	calb	ENST00000353364.7	transcript15307.chr12.nic	isoComp_00015701	isoComp_00015703	signal_peptide_identified	FALSE	NA
geneComp_00004725	ENSG00000135720.13	DYNC1LI2	rpmi	calb	ENST00000258198.7	transcript14589.chr16.nic	isoComp_00015722	isoComp_00015724	intron_retention	TRUE	Intron retention loss
geneComp_00004725	ENSG00000135720.13	DYNC1LI2	rpmi	calb	ENST00000258198.7	transcript14589.chr16.nic	isoComp_00015722	isoComp_00015724	coding_potential	FALSE	NA
geneComp_00004725	ENSG00000135720.13	DYNC1LI2	rpmi	calb	ENST00000258198.7	transcript14589.chr16.nic	isoComp_00015722	isoComp_00015724	ORF_seq_similarity	TRUE	ORF is longer
geneComp_00004725	ENSG00000135720.13	DYNC1LI2	rpmi	calb	ENST00000258198.7	transcript14589.chr16.nic	isoComp_00015722	isoComp_00015724	NMD_status	TRUE	NMD insensitive
geneComp_00004725	ENSG00000135720.13	DYNC1LI2	rpmi	calb	ENST00000258198.7	transcript14589.chr16.nic	isoComp_00015722	isoComp_00015724	domains_identified	FALSE	NA
geneComp_00004725	ENSG00000135720.13	DYNC1LI2	rpmi	calb	ENST00000258198.7	transcript14589.chr16.nic	isoComp_00015722	isoComp_00015724	signal_peptide_identified	FALSE	NA
geneComp_00004776	ENSG00000136040.9	PLXNC1	rpmi	calb	ENST00000258526.9	ENST00000545312.1	isoComp_00015874	isoComp_00015875	intron_retention	FALSE	NA
geneComp_00004776	ENSG00000136040.9	PLXNC1	rpmi	calb	ENST00000258526.9	ENST00000545312.1	isoComp_00015874	isoComp_00015875	coding_potential	FALSE	NA
geneComp_00004776	ENSG00000136040.9	PLXNC1	rpmi	calb	ENST00000258526.9	ENST00000545312.1	isoComp_00015874	isoComp_00015875	ORF_seq_similarity	TRUE	ORF is longer
geneComp_00004776	ENSG00000136040.9	PLXNC1	rpmi	calb	ENST00000258526.9	ENST00000545312.1	isoComp_00015874	isoComp_00015875	NMD_status	FALSE	NA
geneComp_00004776	ENSG00000136040.9	PLXNC1	rpmi	calb	ENST00000258526.9	ENST00000545312.1	isoComp_00015874	isoComp_00015875	domains_identified	TRUE	Domain gain
geneComp_00004776	ENSG00000136040.9	PLXNC1	rpmi	calb	ENST00000258526.9	ENST00000545312.1	isoComp_00015874	isoComp_00015875	signal_peptide_identified	TRUE	Signal peptide gain
geneComp_00004831	ENSG00000136450.13	SRSF1	rpmi	calb	ENST00000258962.5	ENST00000582730.6	isoComp_00016087	isoComp_00016088	intron_retention	TRUE	Intron retention loss
geneComp_00004831	ENSG00000136450.13	SRSF1	rpmi	calb	ENST00000258962.5	ENST00000582730.6	isoComp_00016087	isoComp_00016088	coding_potential	FALSE	NA
geneComp_00004831	ENSG00000136450.13	SRSF1	rpmi	calb	ENST00000258962.5	ENST00000582730.6	isoComp_00016087	isoComp_00016088	ORF_seq_similarity	TRUE	ORF is longer
geneComp_00004831	ENSG00000136450.13	SRSF1	rpmi	calb	ENST00000258962.5	ENST00000582730.6	isoComp_00016087	isoComp_00016088	NMD_status	FALSE	NA
geneComp_00004831	ENSG00000136450.13	SRSF1	rpmi	calb	ENST00000258962.5	ENST00000582730.6	isoComp_00016087	isoComp_00016088	domains_identified	FALSE	NA
geneComp_00004831	ENSG00000136450.13	SRSF1	rpmi	calb	ENST00000258962.5	ENST00000582730.6	isoComp_00016087	isoComp_00016088	signal_peptide_identified	FALSE	NA
geneComp_00004859	ENSG00000136709.12	WDR33	rpmi	calb	ENST00000322313.9	transcript20938.chr2.nnic	isoComp_00016184	isoComp_00016187	intron_retention	TRUE	Intron retention loss
geneComp_00004859	ENSG00000136709.12	WDR33	rpmi	calb	ENST00000322313.9	transcript20938.chr2.nnic	isoComp_00016184	isoComp_00016187	coding_potential	FALSE	NA
geneComp_00004859	ENSG00000136709.12	WDR33	rpmi	calb	ENST00000322313.9	transcript20938.chr2.nnic	isoComp_00016184	isoComp_00016187	ORF_seq_similarity	TRUE	ORF is longer
geneComp_00004859	ENSG00000136709.12	WDR33	rpmi	calb	ENST00000322313.9	transcript20938.chr2.nnic	isoComp_00016184	isoComp_00016187	NMD_status	TRUE	NMD insensitive
geneComp_00004859	ENSG00000136709.12	WDR33	rpmi	calb	ENST00000322313.9	transcript20938.chr2.nnic	isoComp_00016184	isoComp_00016187	domains_identified	TRUE	Domain gain
geneComp_00004859	ENSG00000136709.12	WDR33	rpmi	calb	ENST00000322313.9	transcript20938.chr2.nnic	isoComp_00016184	isoComp_00016187	signal_peptide_identified	FALSE	NA
geneComp_00004873	ENSG00000136813.15	ECPAS	rpmi	calb	ENST00000338205.9	transcript11811.chr9.nic	isoComp_00016228	isoComp_00016231	intron_retention	TRUE	Intron retention gain
geneComp_00004873	ENSG00000136813.15	ECPAS	rpmi	calb	ENST00000338205.9	transcript11811.chr9.nic	isoComp_00016228	isoComp_00016231	coding_potential	FALSE	NA
geneComp_00004873	ENSG00000136813.15	ECPAS	rpmi	calb	ENST00000338205.9	transcript11811.chr9.nic	isoComp_00016228	isoComp_00016231	ORF_seq_similarity	FALSE	NA
geneComp_00004873	ENSG00000136813.15	ECPAS	rpmi	calb	ENST00000338205.9	transcript11811.chr9.nic	isoComp_00016228	isoComp_00016231	NMD_status	FALSE	NA
geneComp_00004873	ENSG00000136813.15	ECPAS	rpmi	calb	ENST00000338205.9	transcript11811.chr9.nic	isoComp_00016228	isoComp_00016231	domains_identified	FALSE	NA
geneComp_00004873	ENSG00000136813.15	ECPAS	rpmi	calb	ENST00000338205.9	transcript11811.chr9.nic	isoComp_00016228	isoComp_00016231	signal_peptide_identified	FALSE	NA
geneComp_00004958	ENSG00000137409.20	MTCH1	rpmi	calb	ENST00000373616.9	ENST00000460219.2	isoComp_00016506	isoComp_00016508	intron_retention	FALSE	NA
geneComp_00004958	ENSG00000137409.20	MTCH1	rpmi	calb	ENST00000373616.9	ENST00000460219.2	isoComp_00016506	isoComp_00016508	coding_potential	FALSE	NA
geneComp_00004958	ENSG00000137409.20	MTCH1	rpmi	calb	ENST00000373616.9	ENST00000460219.2	isoComp_00016506	isoComp_00016508	ORF_seq_similarity	TRUE	Complete ORF loss
geneComp_00004958	ENSG00000137409.20	MTCH1	rpmi	calb	ENST00000373616.9	ENST00000460219.2	isoComp_00016506	isoComp_00016508	NMD_status	NA	NA
geneComp_00004958	ENSG00000137409.20	MTCH1	rpmi	calb	ENST00000373616.9	ENST00000460219.2	isoComp_00016506	isoComp_00016508	domains_identified	TRUE	Domain loss
geneComp_00004958	ENSG00000137409.20	MTCH1	rpmi	calb	ENST00000373616.9	ENST00000460219.2	isoComp_00016506	isoComp_00016508	signal_peptide_identified	FALSE	NA
geneComp_00004958	ENSG00000137409.20	MTCH1	rpmi	calb	ENST00000373616.9	transcript9961.chr6.nic	isoComp_00016506	isoComp_00016510	intron_retention	TRUE	Intron retention loss
geneComp_00004958	ENSG00000137409.20	MTCH1	rpmi	calb	ENST00000373616.9	transcript9961.chr6.nic	isoComp_00016506	isoComp_00016510	coding_potential	FALSE	NA
geneComp_00004958	ENSG00000137409.20	MTCH1	rpmi	calb	ENST00000373616.9	transcript9961.chr6.nic	isoComp_00016506	isoComp_00016510	ORF_seq_similarity	FALSE	NA
geneComp_00004958	ENSG00000137409.20	MTCH1	rpmi	calb	ENST00000373616.9	transcript9961.chr6.nic	isoComp_00016506	isoComp_00016510	NMD_status	NA	NA
geneComp_00004958	ENSG00000137409.20	MTCH1	rpmi	calb	ENST00000373616.9	transcript9961.chr6.nic	isoComp_00016506	isoComp_00016510	domains_identified	NA	NA
geneComp_00004958	ENSG00000137409.20	MTCH1	rpmi	calb	ENST00000373616.9	transcript9961.chr6.nic	isoComp_00016506	isoComp_00016510	signal_peptide_identified	NA	NA
geneComp_00004958	ENSG00000137409.20	MTCH1	rpmi	calb	ENST00000373627.10	transcript9961.chr6.nic	isoComp_00016507	isoComp_00016510	intron_retention	TRUE	Intron retention loss
geneComp_00004958	ENSG00000137409.20	MTCH1	rpmi	calb	ENST00000373627.10	transcript9961.chr6.nic	isoComp_00016507	isoComp_00016510	coding_potential	FALSE	NA
geneComp_00004958	ENSG00000137409.20	MTCH1	rpmi	calb	ENST00000373627.10	transcript9961.chr6.nic	isoComp_00016507	isoComp_00016510	ORF_seq_similarity	TRUE	Complete ORF gain
geneComp_00004958	ENSG00000137409.20	MTCH1	rpmi	calb	ENST00000373627.10	transcript9961.chr6.nic	isoComp_00016507	isoComp_00016510	NMD_status	NA	NA
geneComp_00004958	ENSG00000137409.20	MTCH1	rpmi	calb	ENST00000373627.10	transcript9961.chr6.nic	isoComp_00016507	isoComp_00016510	domains_identified	TRUE	Domain gain
geneComp_00004958	ENSG00000137409.20	MTCH1	rpmi	calb	ENST00000373627.10	transcript9961.chr6.nic	isoComp_00016507	isoComp_00016510	signal_peptide_identified	FALSE	NA
geneComp_00005057	ENSG00000138134.12	STAMBPL1	rpmi	calb	transcript12168.chr10.nnic	ENST00000371926.8	isoComp_00016823	isoComp_00016822	intron_retention	FALSE	NA
geneComp_00005057	ENSG00000138134.12	STAMBPL1	rpmi	calb	transcript12168.chr10.nnic	ENST00000371926.8	isoComp_00016823	isoComp_00016822	coding_potential	FALSE	NA
geneComp_00005057	ENSG00000138134.12	STAMBPL1	rpmi	calb	transcript12168.chr10.nnic	ENST00000371926.8	isoComp_00016823	isoComp_00016822	ORF_seq_similarity	FALSE	NA
geneComp_00005057	ENSG00000138134.12	STAMBPL1	rpmi	calb	transcript12168.chr10.nnic	ENST00000371926.8	isoComp_00016823	isoComp_00016822	NMD_status	TRUE	NMD sensitive
geneComp_00005057	ENSG00000138134.12	STAMBPL1	rpmi	calb	transcript12168.chr10.nnic	ENST00000371926.8	isoComp_00016823	isoComp_00016822	domains_identified	FALSE	NA
geneComp_00005057	ENSG00000138134.12	STAMBPL1	rpmi	calb	transcript12168.chr10.nnic	ENST00000371926.8	isoComp_00016823	isoComp_00016822	signal_peptide_identified	FALSE	NA
geneComp_00005139	ENSG00000138760.11	SCARB2	rpmi	calb	transcript8380.chr4.nnic	ENST00000639145.1	isoComp_00017099	isoComp_00017098	intron_retention	FALSE	NA
geneComp_00005139	ENSG00000138760.11	SCARB2	rpmi	calb	transcript8380.chr4.nnic	ENST00000639145.1	isoComp_00017099	isoComp_00017098	coding_potential	FALSE	NA
geneComp_00005139	ENSG00000138760.11	SCARB2	rpmi	calb	transcript8380.chr4.nnic	ENST00000639145.1	isoComp_00017099	isoComp_00017098	ORF_seq_similarity	FALSE	NA
geneComp_00005139	ENSG00000138760.11	SCARB2	rpmi	calb	transcript8380.chr4.nnic	ENST00000639145.1	isoComp_00017099	isoComp_00017098	NMD_status	TRUE	NMD sensitive
geneComp_00005139	ENSG00000138760.11	SCARB2	rpmi	calb	transcript8380.chr4.nnic	ENST00000639145.1	isoComp_00017099	isoComp_00017098	domains_identified	FALSE	NA
geneComp_00005139	ENSG00000138760.11	SCARB2	rpmi	calb	transcript8380.chr4.nnic	ENST00000639145.1	isoComp_00017099	isoComp_00017098	signal_peptide_identified	FALSE	NA
geneComp_00005152	ENSG00000138801.9	PAPSS1	rpmi	calb	transcript12137.chr4.nic	ENST00000265174.5	isoComp_00017135	isoComp_00017134	intron_retention	FALSE	NA
geneComp_00005152	ENSG00000138801.9	PAPSS1	rpmi	calb	transcript12137.chr4.nic	ENST00000265174.5	isoComp_00017135	isoComp_00017134	coding_potential	FALSE	NA
geneComp_00005152	ENSG00000138801.9	PAPSS1	rpmi	calb	transcript12137.chr4.nic	ENST00000265174.5	isoComp_00017135	isoComp_00017134	ORF_seq_similarity	TRUE	ORF is shorter
geneComp_00005152	ENSG00000138801.9	PAPSS1	rpmi	calb	transcript12137.chr4.nic	ENST00000265174.5	isoComp_00017135	isoComp_00017134	NMD_status	TRUE	NMD sensitive
geneComp_00005152	ENSG00000138801.9	PAPSS1	rpmi	calb	transcript12137.chr4.nic	ENST00000265174.5	isoComp_00017135	isoComp_00017134	domains_identified	TRUE	Domain loss
geneComp_00005152	ENSG00000138801.9	PAPSS1	rpmi	calb	transcript12137.chr4.nic	ENST00000265174.5	isoComp_00017135	isoComp_00017134	signal_peptide_identified	FALSE	NA
geneComp_00005152	ENSG00000138801.9	PAPSS1	rpmi	calb	transcript12138.chr4.nic	ENST00000265174.5	isoComp_00017136	isoComp_00017134	intron_retention	FALSE	NA
geneComp_00005152	ENSG00000138801.9	PAPSS1	rpmi	calb	transcript12138.chr4.nic	ENST00000265174.5	isoComp_00017136	isoComp_00017134	coding_potential	FALSE	NA
geneComp_00005152	ENSG00000138801.9	PAPSS1	rpmi	calb	transcript12138.chr4.nic	ENST00000265174.5	isoComp_00017136	isoComp_00017134	ORF_seq_similarity	TRUE	ORF is shorter
geneComp_00005152	ENSG00000138801.9	PAPSS1	rpmi	calb	transcript12138.chr4.nic	ENST00000265174.5	isoComp_00017136	isoComp_00017134	NMD_status	TRUE	NMD sensitive
geneComp_00005152	ENSG00000138801.9	PAPSS1	rpmi	calb	transcript12138.chr4.nic	ENST00000265174.5	isoComp_00017136	isoComp_00017134	domains_identified	TRUE	Domain loss
geneComp_00005152	ENSG00000138801.9	PAPSS1	rpmi	calb	transcript12138.chr4.nic	ENST00000265174.5	isoComp_00017136	isoComp_00017134	signal_peptide_identified	FALSE	NA
geneComp_00005155	ENSG00000138821.14	SLC39A8	rpmi	calb	ENST00000356736.5	transcript11328.chr4.nnic	isoComp_00017154	isoComp_00017156	intron_retention	TRUE	Intron retention loss
geneComp_00005155	ENSG00000138821.14	SLC39A8	rpmi	calb	ENST00000356736.5	transcript11328.chr4.nnic	isoComp_00017154	isoComp_00017156	coding_potential	FALSE	NA
geneComp_00005155	ENSG00000138821.14	SLC39A8	rpmi	calb	ENST00000356736.5	transcript11328.chr4.nnic	isoComp_00017154	isoComp_00017156	ORF_seq_similarity	FALSE	NA
geneComp_00005155	ENSG00000138821.14	SLC39A8	rpmi	calb	ENST00000356736.5	transcript11328.chr4.nnic	isoComp_00017154	isoComp_00017156	NMD_status	TRUE	NMD insensitive
geneComp_00005155	ENSG00000138821.14	SLC39A8	rpmi	calb	ENST00000356736.5	transcript11328.chr4.nnic	isoComp_00017154	isoComp_00017156	domains_identified	FALSE	NA
geneComp_00005155	ENSG00000138821.14	SLC39A8	rpmi	calb	ENST00000356736.5	transcript11328.chr4.nnic	isoComp_00017154	isoComp_00017156	signal_peptide_identified	FALSE	NA
geneComp_00005166	ENSG00000139112.11	GABARAPL1	rpmi	calb	ENST00000266458.10	ENST00000421801.6	isoComp_00017187	isoComp_00017188	intron_retention	TRUE	Intron retention gain
geneComp_00005166	ENSG00000139112.11	GABARAPL1	rpmi	calb	ENST00000266458.10	ENST00000421801.6	isoComp_00017187	isoComp_00017188	coding_potential	FALSE	NA
geneComp_00005166	ENSG00000139112.11	GABARAPL1	rpmi	calb	ENST00000266458.10	ENST00000421801.6	isoComp_00017187	isoComp_00017188	ORF_seq_similarity	TRUE	ORF is shorter
geneComp_00005166	ENSG00000139112.11	GABARAPL1	rpmi	calb	ENST00000266458.10	ENST00000421801.6	isoComp_00017187	isoComp_00017188	NMD_status	FALSE	NA
geneComp_00005166	ENSG00000139112.11	GABARAPL1	rpmi	calb	ENST00000266458.10	ENST00000421801.6	isoComp_00017187	isoComp_00017188	domains_identified	FALSE	NA
geneComp_00005166	ENSG00000139112.11	GABARAPL1	rpmi	calb	ENST00000266458.10	ENST00000421801.6	isoComp_00017187	isoComp_00017188	signal_peptide_identified	FALSE	NA
geneComp_00005207	ENSG00000139436.22	GIT2	rpmi	calb	ENST00000355312.8	transcript22574.chr12.nic	isoComp_00017321	isoComp_00017326	intron_retention	FALSE	NA
geneComp_00005207	ENSG00000139436.22	GIT2	rpmi	calb	ENST00000355312.8	transcript22574.chr12.nic	isoComp_00017321	isoComp_00017326	coding_potential	FALSE	NA
geneComp_00005207	ENSG00000139436.22	GIT2	rpmi	calb	ENST00000355312.8	transcript22574.chr12.nic	isoComp_00017321	isoComp_00017326	ORF_seq_similarity	TRUE	ORF is longer
geneComp_00005207	ENSG00000139436.22	GIT2	rpmi	calb	ENST00000355312.8	transcript22574.chr12.nic	isoComp_00017321	isoComp_00017326	NMD_status	TRUE	NMD insensitive
geneComp_00005207	ENSG00000139436.22	GIT2	rpmi	calb	ENST00000355312.8	transcript22574.chr12.nic	isoComp_00017321	isoComp_00017326	domains_identified	TRUE	Domain loss
geneComp_00005207	ENSG00000139436.22	GIT2	rpmi	calb	ENST00000355312.8	transcript22574.chr12.nic	isoComp_00017321	isoComp_00017326	signal_peptide_identified	FALSE	NA
geneComp_00005297	ENSG00000140474.14	ULK3	rpmi	calb	ENST00000569437.5	ENST00000570276.5	isoComp_00017625	isoComp_00017626	intron_retention	TRUE	Intron retention loss
geneComp_00005297	ENSG00000140474.14	ULK3	rpmi	calb	ENST00000569437.5	ENST00000570276.5	isoComp_00017625	isoComp_00017626	coding_potential	FALSE	NA
geneComp_00005297	ENSG00000140474.14	ULK3	rpmi	calb	ENST00000569437.5	ENST00000570276.5	isoComp_00017625	isoComp_00017626	ORF_seq_similarity	TRUE	ORF is longer
geneComp_00005297	ENSG00000140474.14	ULK3	rpmi	calb	ENST00000569437.5	ENST00000570276.5	isoComp_00017625	isoComp_00017626	NMD_status	TRUE	NMD insensitive
geneComp_00005297	ENSG00000140474.14	ULK3	rpmi	calb	ENST00000569437.5	ENST00000570276.5	isoComp_00017625	isoComp_00017626	domains_identified	TRUE	Domain gain
geneComp_00005297	ENSG00000140474.14	ULK3	rpmi	calb	ENST00000569437.5	ENST00000570276.5	isoComp_00017625	isoComp_00017626	signal_peptide_identified	FALSE	NA
geneComp_00005321	ENSG00000140750.17	ARHGAP17	rpmi	calb	transcript7349.chr16.nic	transcript7363.chr16.nic	isoComp_00017703	isoComp_00017705	intron_retention	FALSE	NA
geneComp_00005321	ENSG00000140750.17	ARHGAP17	rpmi	calb	transcript7349.chr16.nic	transcript7363.chr16.nic	isoComp_00017703	isoComp_00017705	coding_potential	FALSE	NA
geneComp_00005321	ENSG00000140750.17	ARHGAP17	rpmi	calb	transcript7349.chr16.nic	transcript7363.chr16.nic	isoComp_00017703	isoComp_00017705	ORF_seq_similarity	TRUE	ORF is longer
geneComp_00005321	ENSG00000140750.17	ARHGAP17	rpmi	calb	transcript7349.chr16.nic	transcript7363.chr16.nic	isoComp_00017703	isoComp_00017705	NMD_status	FALSE	NA
geneComp_00005321	ENSG00000140750.17	ARHGAP17	rpmi	calb	transcript7349.chr16.nic	transcript7363.chr16.nic	isoComp_00017703	isoComp_00017705	domains_identified	FALSE	NA
geneComp_00005321	ENSG00000140750.17	ARHGAP17	rpmi	calb	transcript7349.chr16.nic	transcript7363.chr16.nic	isoComp_00017703	isoComp_00017705	signal_peptide_identified	FALSE	NA
geneComp_00005378	ENSG00000141425.18	RPRD1A	rpmi	calb	ENST00000588737.5	transcript4248.chr18.nic	isoComp_00017903	isoComp_00017906	intron_retention	FALSE	NA
geneComp_00005378	ENSG00000141425.18	RPRD1A	rpmi	calb	ENST00000588737.5	transcript4248.chr18.nic	isoComp_00017903	isoComp_00017906	coding_potential	FALSE	NA
geneComp_00005378	ENSG00000141425.18	RPRD1A	rpmi	calb	ENST00000588737.5	transcript4248.chr18.nic	isoComp_00017903	isoComp_00017906	ORF_seq_similarity	TRUE	ORF is longer
geneComp_00005378	ENSG00000141425.18	RPRD1A	rpmi	calb	ENST00000588737.5	transcript4248.chr18.nic	isoComp_00017903	isoComp_00017906	NMD_status	FALSE	NA
geneComp_00005378	ENSG00000141425.18	RPRD1A	rpmi	calb	ENST00000588737.5	transcript4248.chr18.nic	isoComp_00017903	isoComp_00017906	domains_identified	FALSE	NA
geneComp_00005378	ENSG00000141425.18	RPRD1A	rpmi	calb	ENST00000588737.5	transcript4248.chr18.nic	isoComp_00017903	isoComp_00017906	signal_peptide_identified	FALSE	NA
geneComp_00005385	ENSG00000141480.18	ARRB2	rpmi	calb	ENST00000269260.7	transcript2602.chr17.nic	isoComp_00017925	isoComp_00017929	intron_retention	TRUE	Intron retention loss
geneComp_00005385	ENSG00000141480.18	ARRB2	rpmi	calb	ENST00000269260.7	transcript2602.chr17.nic	isoComp_00017925	isoComp_00017929	coding_potential	FALSE	NA
geneComp_00005385	ENSG00000141480.18	ARRB2	rpmi	calb	ENST00000269260.7	transcript2602.chr17.nic	isoComp_00017925	isoComp_00017929	ORF_seq_similarity	TRUE	ORF is longer
geneComp_00005385	ENSG00000141480.18	ARRB2	rpmi	calb	ENST00000269260.7	transcript2602.chr17.nic	isoComp_00017925	isoComp_00017929	NMD_status	TRUE	NMD insensitive
geneComp_00005385	ENSG00000141480.18	ARRB2	rpmi	calb	ENST00000269260.7	transcript2602.chr17.nic	isoComp_00017925	isoComp_00017929	domains_identified	TRUE	Domain gain
geneComp_00005385	ENSG00000141480.18	ARRB2	rpmi	calb	ENST00000269260.7	transcript2602.chr17.nic	isoComp_00017925	isoComp_00017929	signal_peptide_identified	FALSE	NA
geneComp_00005390	ENSG00000141506.15	PIK3R5	rpmi	calb	ENST00000447110.6	transcript6037.chr17.nic	isoComp_00017944	isoComp_00017947	intron_retention	FALSE	NA
geneComp_00005390	ENSG00000141506.15	PIK3R5	rpmi	calb	ENST00000447110.6	transcript6037.chr17.nic	isoComp_00017944	isoComp_00017947	coding_potential	FALSE	NA
geneComp_00005390	ENSG00000141506.15	PIK3R5	rpmi	calb	ENST00000447110.6	transcript6037.chr17.nic	isoComp_00017944	isoComp_00017947	ORF_seq_similarity	TRUE	ORF is longer
geneComp_00005390	ENSG00000141506.15	PIK3R5	rpmi	calb	ENST00000447110.6	transcript6037.chr17.nic	isoComp_00017944	isoComp_00017947	NMD_status	FALSE	NA
geneComp_00005390	ENSG00000141506.15	PIK3R5	rpmi	calb	ENST00000447110.6	transcript6037.chr17.nic	isoComp_00017944	isoComp_00017947	domains_identified	FALSE	NA
geneComp_00005390	ENSG00000141506.15	PIK3R5	rpmi	calb	ENST00000447110.6	transcript6037.chr17.nic	isoComp_00017944	isoComp_00017947	signal_peptide_identified	FALSE	NA
geneComp_00005577	ENSG00000143641.10	GALNT2	rpmi	calb	transcript50808.chr1.nnic	ENST00000366672.5	isoComp_00018518	isoComp_00018517	intron_retention	TRUE	Intron retention loss
geneComp_00005577	ENSG00000143641.10	GALNT2	rpmi	calb	transcript50808.chr1.nnic	ENST00000366672.5	isoComp_00018518	isoComp_00018517	coding_potential	FALSE	NA
geneComp_00005577	ENSG00000143641.10	GALNT2	rpmi	calb	transcript50808.chr1.nnic	ENST00000366672.5	isoComp_00018518	isoComp_00018517	ORF_seq_similarity	FALSE	NA
geneComp_00005577	ENSG00000143641.10	GALNT2	rpmi	calb	transcript50808.chr1.nnic	ENST00000366672.5	isoComp_00018518	isoComp_00018517	NMD_status	TRUE	NMD sensitive
geneComp_00005577	ENSG00000143641.10	GALNT2	rpmi	calb	transcript50808.chr1.nnic	ENST00000366672.5	isoComp_00018518	isoComp_00018517	domains_identified	FALSE	NA
geneComp_00005577	ENSG00000143641.10	GALNT2	rpmi	calb	transcript50808.chr1.nnic	ENST00000366672.5	isoComp_00018518	isoComp_00018517	signal_peptide_identified	FALSE	NA
geneComp_00005606	ENSG00000143889.16	HNRNPLL	rpmi	calb	ENST00000608859.5	ENST00000358367.8	isoComp_00018614	isoComp_00018612	intron_retention	TRUE	Intron retention gain
geneComp_00005606	ENSG00000143889.16	HNRNPLL	rpmi	calb	ENST00000608859.5	ENST00000358367.8	isoComp_00018614	isoComp_00018612	coding_potential	FALSE	NA
geneComp_00005606	ENSG00000143889.16	HNRNPLL	rpmi	calb	ENST00000608859.5	ENST00000358367.8	isoComp_00018614	isoComp_00018612	ORF_seq_similarity	FALSE	NA
geneComp_00005606	ENSG00000143889.16	HNRNPLL	rpmi	calb	ENST00000608859.5	ENST00000358367.8	isoComp_00018614	isoComp_00018612	NMD_status	FALSE	NA
geneComp_00005606	ENSG00000143889.16	HNRNPLL	rpmi	calb	ENST00000608859.5	ENST00000358367.8	isoComp_00018614	isoComp_00018612	domains_identified	FALSE	NA
geneComp_00005606	ENSG00000143889.16	HNRNPLL	rpmi	calb	ENST00000608859.5	ENST00000358367.8	isoComp_00018614	isoComp_00018612	signal_peptide_identified	FALSE	NA
geneComp_00005635	ENSG00000144224.17	UBXN4	rpmi	calb	ENST00000272638.14	transcript22199.chr2.nic	isoComp_00018714	isoComp_00018715	intron_retention	TRUE	Intron retention loss
geneComp_00005635	ENSG00000144224.17	UBXN4	rpmi	calb	ENST00000272638.14	transcript22199.chr2.nic	isoComp_00018714	isoComp_00018715	coding_potential	FALSE	NA
geneComp_00005635	ENSG00000144224.17	UBXN4	rpmi	calb	ENST00000272638.14	transcript22199.chr2.nic	isoComp_00018714	isoComp_00018715	ORF_seq_similarity	TRUE	ORF is longer
geneComp_00005635	ENSG00000144224.17	UBXN4	rpmi	calb	ENST00000272638.14	transcript22199.chr2.nic	isoComp_00018714	isoComp_00018715	NMD_status	TRUE	NMD insensitive
geneComp_00005635	ENSG00000144224.17	UBXN4	rpmi	calb	ENST00000272638.14	transcript22199.chr2.nic	isoComp_00018714	isoComp_00018715	domains_identified	TRUE	Domain gain
geneComp_00005635	ENSG00000144224.17	UBXN4	rpmi	calb	ENST00000272638.14	transcript22199.chr2.nic	isoComp_00018714	isoComp_00018715	signal_peptide_identified	FALSE	NA
geneComp_00005696	ENSG00000144895.12	EIF2A	rpmi	calb	ENST00000460851.6	transcript24861.chr3.nic	isoComp_00018911	isoComp_00018912	intron_retention	TRUE	Intron retention gain
geneComp_00005696	ENSG00000144895.12	EIF2A	rpmi	calb	ENST00000460851.6	transcript24861.chr3.nic	isoComp_00018911	isoComp_00018912	coding_potential	FALSE	NA
geneComp_00005696	ENSG00000144895.12	EIF2A	rpmi	calb	ENST00000460851.6	transcript24861.chr3.nic	isoComp_00018911	isoComp_00018912	ORF_seq_similarity	TRUE	ORF is longer
geneComp_00005696	ENSG00000144895.12	EIF2A	rpmi	calb	ENST00000460851.6	transcript24861.chr3.nic	isoComp_00018911	isoComp_00018912	NMD_status	TRUE	NMD insensitive
geneComp_00005696	ENSG00000144895.12	EIF2A	rpmi	calb	ENST00000460851.6	transcript24861.chr3.nic	isoComp_00018911	isoComp_00018912	domains_identified	TRUE	Domain gain
geneComp_00005696	ENSG00000144895.12	EIF2A	rpmi	calb	ENST00000460851.6	transcript24861.chr3.nic	isoComp_00018911	isoComp_00018912	signal_peptide_identified	FALSE	NA
geneComp_00005731	ENSG00000145416.14	MARCHF1	rpmi	calb	ENST00000339875.9	ENST00000505517.1	isoComp_00019029	isoComp_00019030	intron_retention	FALSE	NA
geneComp_00005731	ENSG00000145416.14	MARCHF1	rpmi	calb	ENST00000339875.9	ENST00000505517.1	isoComp_00019029	isoComp_00019030	coding_potential	TRUE	Transcript is coding
geneComp_00005731	ENSG00000145416.14	MARCHF1	rpmi	calb	ENST00000339875.9	ENST00000505517.1	isoComp_00019029	isoComp_00019030	ORF_seq_similarity	TRUE	Complete ORF gain
geneComp_00005731	ENSG00000145416.14	MARCHF1	rpmi	calb	ENST00000339875.9	ENST00000505517.1	isoComp_00019029	isoComp_00019030	NMD_status	NA	NA
geneComp_00005731	ENSG00000145416.14	MARCHF1	rpmi	calb	ENST00000339875.9	ENST00000505517.1	isoComp_00019029	isoComp_00019030	domains_identified	TRUE	Domain gain
geneComp_00005731	ENSG00000145416.14	MARCHF1	rpmi	calb	ENST00000339875.9	ENST00000505517.1	isoComp_00019029	isoComp_00019030	signal_peptide_identified	FALSE	NA
geneComp_00005738	ENSG00000145495.16	MARCHF6	rpmi	calb	ENST00000274140.10	ENST00000511802.5	isoComp_00019045	isoComp_00019047	intron_retention	TRUE	Intron retention loss
geneComp_00005738	ENSG00000145495.16	MARCHF6	rpmi	calb	ENST00000274140.10	ENST00000511802.5	isoComp_00019045	isoComp_00019047	coding_potential	FALSE	NA
geneComp_00005738	ENSG00000145495.16	MARCHF6	rpmi	calb	ENST00000274140.10	ENST00000511802.5	isoComp_00019045	isoComp_00019047	ORF_seq_similarity	TRUE	ORF is longer
geneComp_00005738	ENSG00000145495.16	MARCHF6	rpmi	calb	ENST00000274140.10	ENST00000511802.5	isoComp_00019045	isoComp_00019047	NMD_status	TRUE	NMD insensitive
geneComp_00005738	ENSG00000145495.16	MARCHF6	rpmi	calb	ENST00000274140.10	ENST00000511802.5	isoComp_00019045	isoComp_00019047	domains_identified	FALSE	NA
geneComp_00005738	ENSG00000145495.16	MARCHF6	rpmi	calb	ENST00000274140.10	ENST00000511802.5	isoComp_00019045	isoComp_00019047	signal_peptide_identified	FALSE	NA
geneComp_00005759	ENSG00000145779.8	TNFAIP8	rpmi	calb	transcript12435.chr5.nnic	ENST00000274456.6	isoComp_00019114	isoComp_00019109	intron_retention	FALSE	NA
geneComp_00005759	ENSG00000145779.8	TNFAIP8	rpmi	calb	transcript12435.chr5.nnic	ENST00000274456.6	isoComp_00019114	isoComp_00019109	coding_potential	FALSE	NA
geneComp_00005759	ENSG00000145779.8	TNFAIP8	rpmi	calb	transcript12435.chr5.nnic	ENST00000274456.6	isoComp_00019114	isoComp_00019109	ORF_seq_similarity	TRUE	Complete ORF loss
geneComp_00005759	ENSG00000145779.8	TNFAIP8	rpmi	calb	transcript12435.chr5.nnic	ENST00000274456.6	isoComp_00019114	isoComp_00019109	NMD_status	NA	NA
geneComp_00005759	ENSG00000145779.8	TNFAIP8	rpmi	calb	transcript12435.chr5.nnic	ENST00000274456.6	isoComp_00019114	isoComp_00019109	domains_identified	FALSE	NA
geneComp_00005759	ENSG00000145779.8	TNFAIP8	rpmi	calb	transcript12435.chr5.nnic	ENST00000274456.6	isoComp_00019114	isoComp_00019109	signal_peptide_identified	FALSE	NA
geneComp_00005759	ENSG00000145779.8	TNFAIP8	rpmi	calb	transcript12435.chr5.nnic	transcript12428.chr5.nnic	isoComp_00019114	isoComp_00019113	intron_retention	FALSE	NA
geneComp_00005759	ENSG00000145779.8	TNFAIP8	rpmi	calb	transcript12435.chr5.nnic	transcript12428.chr5.nnic	isoComp_00019114	isoComp_00019113	coding_potential	FALSE	NA
geneComp_00005759	ENSG00000145779.8	TNFAIP8	rpmi	calb	transcript12435.chr5.nnic	transcript12428.chr5.nnic	isoComp_00019114	isoComp_00019113	ORF_seq_similarity	TRUE	Complete ORF loss
geneComp_00005759	ENSG00000145779.8	TNFAIP8	rpmi	calb	transcript12435.chr5.nnic	transcript12428.chr5.nnic	isoComp_00019114	isoComp_00019113	NMD_status	NA	NA
geneComp_00005759	ENSG00000145779.8	TNFAIP8	rpmi	calb	transcript12435.chr5.nnic	transcript12428.chr5.nnic	isoComp_00019114	isoComp_00019113	domains_identified	TRUE	Domain loss
geneComp_00005759	ENSG00000145779.8	TNFAIP8	rpmi	calb	transcript12435.chr5.nnic	transcript12428.chr5.nnic	isoComp_00019114	isoComp_00019113	signal_peptide_identified	FALSE	NA
geneComp_00005759	ENSG00000145779.8	TNFAIP8	rpmi	calb	transcript12468.chr5.nnic	ENST00000274456.6	isoComp_00019116	isoComp_00019109	intron_retention	FALSE	NA
geneComp_00005759	ENSG00000145779.8	TNFAIP8	rpmi	calb	transcript12468.chr5.nnic	ENST00000274456.6	isoComp_00019116	isoComp_00019109	coding_potential	FALSE	NA
geneComp_00005759	ENSG00000145779.8	TNFAIP8	rpmi	calb	transcript12468.chr5.nnic	ENST00000274456.6	isoComp_00019116	isoComp_00019109	ORF_seq_similarity	NA	NA
geneComp_00005759	ENSG00000145779.8	TNFAIP8	rpmi	calb	transcript12468.chr5.nnic	ENST00000274456.6	isoComp_00019116	isoComp_00019109	NMD_status	TRUE	NMD sensitive
geneComp_00005759	ENSG00000145779.8	TNFAIP8	rpmi	calb	transcript12468.chr5.nnic	ENST00000274456.6	isoComp_00019116	isoComp_00019109	domains_identified	TRUE	Domain gain
geneComp_00005759	ENSG00000145779.8	TNFAIP8	rpmi	calb	transcript12468.chr5.nnic	ENST00000274456.6	isoComp_00019116	isoComp_00019109	signal_peptide_identified	FALSE	NA
geneComp_00005844	ENSG00000147010.18	SH3KBP1	rpmi	calb	ENST00000397821.8	ENST00000379698.8	isoComp_00019397	isoComp_00019395	intron_retention	FALSE	NA
geneComp_00005844	ENSG00000147010.18	SH3KBP1	rpmi	calb	ENST00000397821.8	ENST00000379698.8	isoComp_00019397	isoComp_00019395	coding_potential	FALSE	NA
geneComp_00005844	ENSG00000147010.18	SH3KBP1	rpmi	calb	ENST00000397821.8	ENST00000379698.8	isoComp_00019397	isoComp_00019395	ORF_seq_similarity	FALSE	NA
geneComp_00005844	ENSG00000147010.18	SH3KBP1	rpmi	calb	ENST00000397821.8	ENST00000379698.8	isoComp_00019397	isoComp_00019395	NMD_status	FALSE	NA
geneComp_00005844	ENSG00000147010.18	SH3KBP1	rpmi	calb	ENST00000397821.8	ENST00000379698.8	isoComp_00019397	isoComp_00019395	domains_identified	TRUE	Domain gain
geneComp_00005844	ENSG00000147010.18	SH3KBP1	rpmi	calb	ENST00000397821.8	ENST00000379698.8	isoComp_00019397	isoComp_00019395	signal_peptide_identified	FALSE	NA
geneComp_00005859	ENSG00000147140.17	NONO	rpmi	calb	ENST00000677014.1	ENST00000473525.2	isoComp_00019461	isoComp_00019459	intron_retention	TRUE	Intron retention loss
geneComp_00005859	ENSG00000147140.17	NONO	rpmi	calb	ENST00000677014.1	ENST00000473525.2	isoComp_00019461	isoComp_00019459	coding_potential	FALSE	NA
geneComp_00005859	ENSG00000147140.17	NONO	rpmi	calb	ENST00000677014.1	ENST00000473525.2	isoComp_00019461	isoComp_00019459	ORF_seq_similarity	TRUE	ORF is shorter
geneComp_00005859	ENSG00000147140.17	NONO	rpmi	calb	ENST00000677014.1	ENST00000473525.2	isoComp_00019461	isoComp_00019459	NMD_status	FALSE	NA
geneComp_00005859	ENSG00000147140.17	NONO	rpmi	calb	ENST00000677014.1	ENST00000473525.2	isoComp_00019461	isoComp_00019459	domains_identified	TRUE	Domain loss
geneComp_00005859	ENSG00000147140.17	NONO	rpmi	calb	ENST00000677014.1	ENST00000473525.2	isoComp_00019461	isoComp_00019459	signal_peptide_identified	FALSE	NA
geneComp_00005859	ENSG00000147140.17	NONO	rpmi	calb	ENST00000677014.1	transcript6889.chrX.nic	isoComp_00019461	isoComp_00019463	intron_retention	TRUE	Intron retention loss
geneComp_00005859	ENSG00000147140.17	NONO	rpmi	calb	ENST00000677014.1	transcript6889.chrX.nic	isoComp_00019461	isoComp_00019463	coding_potential	FALSE	NA
geneComp_00005859	ENSG00000147140.17	NONO	rpmi	calb	ENST00000677014.1	transcript6889.chrX.nic	isoComp_00019461	isoComp_00019463	ORF_seq_similarity	TRUE	ORF is shorter
geneComp_00005859	ENSG00000147140.17	NONO	rpmi	calb	ENST00000677014.1	transcript6889.chrX.nic	isoComp_00019461	isoComp_00019463	NMD_status	FALSE	NA
geneComp_00005859	ENSG00000147140.17	NONO	rpmi	calb	ENST00000677014.1	transcript6889.chrX.nic	isoComp_00019461	isoComp_00019463	domains_identified	TRUE	Domain loss
geneComp_00005859	ENSG00000147140.17	NONO	rpmi	calb	ENST00000677014.1	transcript6889.chrX.nic	isoComp_00019461	isoComp_00019463	signal_peptide_identified	FALSE	NA
geneComp_00005883	ENSG00000147439.14	BIN3	rpmi	calb	ENST00000276416.11	ENST00000522268.1	isoComp_00019543	isoComp_00019545	intron_retention	FALSE	NA
geneComp_00005883	ENSG00000147439.14	BIN3	rpmi	calb	ENST00000276416.11	ENST00000522268.1	isoComp_00019543	isoComp_00019545	coding_potential	TRUE	Transcript is coding
geneComp_00005883	ENSG00000147439.14	BIN3	rpmi	calb	ENST00000276416.11	ENST00000522268.1	isoComp_00019543	isoComp_00019545	ORF_seq_similarity	TRUE	Complete ORF gain
geneComp_00005883	ENSG00000147439.14	BIN3	rpmi	calb	ENST00000276416.11	ENST00000522268.1	isoComp_00019543	isoComp_00019545	NMD_status	NA	NA
geneComp_00005883	ENSG00000147439.14	BIN3	rpmi	calb	ENST00000276416.11	ENST00000522268.1	isoComp_00019543	isoComp_00019545	domains_identified	TRUE	Domain gain
geneComp_00005883	ENSG00000147439.14	BIN3	rpmi	calb	ENST00000276416.11	ENST00000522268.1	isoComp_00019543	isoComp_00019545	signal_peptide_identified	FALSE	NA
geneComp_00005917	ENSG00000147894.17	C9orf72	rpmi	calb	ENST00000380003.8	transcript2933.chr9.nic	isoComp_00019666	isoComp_00019670	intron_retention	TRUE	Intron retention loss
geneComp_00005917	ENSG00000147894.17	C9orf72	rpmi	calb	ENST00000380003.8	transcript2933.chr9.nic	isoComp_00019666	isoComp_00019670	coding_potential	FALSE	NA
geneComp_00005917	ENSG00000147894.17	C9orf72	rpmi	calb	ENST00000380003.8	transcript2933.chr9.nic	isoComp_00019666	isoComp_00019670	ORF_seq_similarity	TRUE	ORF is longer
geneComp_00005917	ENSG00000147894.17	C9orf72	rpmi	calb	ENST00000380003.8	transcript2933.chr9.nic	isoComp_00019666	isoComp_00019670	NMD_status	TRUE	NMD insensitive
geneComp_00005917	ENSG00000147894.17	C9orf72	rpmi	calb	ENST00000380003.8	transcript2933.chr9.nic	isoComp_00019666	isoComp_00019670	domains_identified	FALSE	NA
geneComp_00005917	ENSG00000147894.17	C9orf72	rpmi	calb	ENST00000380003.8	transcript2933.chr9.nic	isoComp_00019666	isoComp_00019670	signal_peptide_identified	FALSE	NA
geneComp_00005934	ENSG00000148218.16	ALAD	rpmi	calb	ENST00000409155.8	transcript12458.chr9.nic	isoComp_00019742	isoComp_00019744	intron_retention	TRUE	Intron retention loss
geneComp_00005934	ENSG00000148218.16	ALAD	rpmi	calb	ENST00000409155.8	transcript12458.chr9.nic	isoComp_00019742	isoComp_00019744	coding_potential	FALSE	NA
geneComp_00005934	ENSG00000148218.16	ALAD	rpmi	calb	ENST00000409155.8	transcript12458.chr9.nic	isoComp_00019742	isoComp_00019744	ORF_seq_similarity	TRUE	ORF is longer
geneComp_00005934	ENSG00000148218.16	ALAD	rpmi	calb	ENST00000409155.8	transcript12458.chr9.nic	isoComp_00019742	isoComp_00019744	NMD_status	TRUE	NMD insensitive
geneComp_00005934	ENSG00000148218.16	ALAD	rpmi	calb	ENST00000409155.8	transcript12458.chr9.nic	isoComp_00019742	isoComp_00019744	domains_identified	FALSE	NA
geneComp_00005934	ENSG00000148218.16	ALAD	rpmi	calb	ENST00000409155.8	transcript12458.chr9.nic	isoComp_00019742	isoComp_00019744	signal_peptide_identified	FALSE	NA
geneComp_00006146	ENSG00000151532.14	VTI1A	rpmi	calb	ENST00000393077.3	transcript18897.chr10.nic	isoComp_00020471	isoComp_00020473	intron_retention	FALSE	NA
geneComp_00006146	ENSG00000151532.14	VTI1A	rpmi	calb	ENST00000393077.3	transcript18897.chr10.nic	isoComp_00020471	isoComp_00020473	coding_potential	FALSE	NA
geneComp_00006146	ENSG00000151532.14	VTI1A	rpmi	calb	ENST00000393077.3	transcript18897.chr10.nic	isoComp_00020471	isoComp_00020473	ORF_seq_similarity	TRUE	ORF is longer
geneComp_00006146	ENSG00000151532.14	VTI1A	rpmi	calb	ENST00000393077.3	transcript18897.chr10.nic	isoComp_00020471	isoComp_00020473	NMD_status	FALSE	NA
geneComp_00006146	ENSG00000151532.14	VTI1A	rpmi	calb	ENST00000393077.3	transcript18897.chr10.nic	isoComp_00020471	isoComp_00020473	domains_identified	FALSE	NA
geneComp_00006146	ENSG00000151532.14	VTI1A	rpmi	calb	ENST00000393077.3	transcript18897.chr10.nic	isoComp_00020471	isoComp_00020473	signal_peptide_identified	FALSE	NA
geneComp_00006200	ENSG00000152256.14	PDK1	rpmi	calb	ENST00000392571.6	transcript25651.chr2.nic	isoComp_00020675	isoComp_00020677	intron_retention	TRUE	Intron retention loss
geneComp_00006200	ENSG00000152256.14	PDK1	rpmi	calb	ENST00000392571.6	transcript25651.chr2.nic	isoComp_00020675	isoComp_00020677	coding_potential	FALSE	NA
geneComp_00006200	ENSG00000152256.14	PDK1	rpmi	calb	ENST00000392571.6	transcript25651.chr2.nic	isoComp_00020675	isoComp_00020677	ORF_seq_similarity	TRUE	ORF is longer
geneComp_00006200	ENSG00000152256.14	PDK1	rpmi	calb	ENST00000392571.6	transcript25651.chr2.nic	isoComp_00020675	isoComp_00020677	NMD_status	TRUE	NMD insensitive
geneComp_00006200	ENSG00000152256.14	PDK1	rpmi	calb	ENST00000392571.6	transcript25651.chr2.nic	isoComp_00020675	isoComp_00020677	domains_identified	TRUE	Domain gain
geneComp_00006200	ENSG00000152256.14	PDK1	rpmi	calb	ENST00000392571.6	transcript25651.chr2.nic	isoComp_00020675	isoComp_00020677	signal_peptide_identified	FALSE	NA
geneComp_00006214	ENSG00000152443.13	ZNF776	rpmi	calb	ENST00000317178.10	transcript23625.chr19.nic	isoComp_00020713	isoComp_00020715	intron_retention	TRUE	Intron retention gain
geneComp_00006214	ENSG00000152443.13	ZNF776	rpmi	calb	ENST00000317178.10	transcript23625.chr19.nic	isoComp_00020713	isoComp_00020715	coding_potential	FALSE	NA
geneComp_00006214	ENSG00000152443.13	ZNF776	rpmi	calb	ENST00000317178.10	transcript23625.chr19.nic	isoComp_00020713	isoComp_00020715	ORF_seq_similarity	FALSE	NA
geneComp_00006214	ENSG00000152443.13	ZNF776	rpmi	calb	ENST00000317178.10	transcript23625.chr19.nic	isoComp_00020713	isoComp_00020715	NMD_status	TRUE	NMD insensitive
geneComp_00006214	ENSG00000152443.13	ZNF776	rpmi	calb	ENST00000317178.10	transcript23625.chr19.nic	isoComp_00020713	isoComp_00020715	domains_identified	FALSE	NA
geneComp_00006214	ENSG00000152443.13	ZNF776	rpmi	calb	ENST00000317178.10	transcript23625.chr19.nic	isoComp_00020713	isoComp_00020715	signal_peptide_identified	FALSE	NA
geneComp_00006245	ENSG00000152795.18	HNRNPDL	rpmi	calb	ENST00000602300.5	ENST00000507721.5	isoComp_00020807	isoComp_00020806	intron_retention	TRUE	Intron retention loss
geneComp_00006245	ENSG00000152795.18	HNRNPDL	rpmi	calb	ENST00000602300.5	ENST00000507721.5	isoComp_00020807	isoComp_00020806	coding_potential	FALSE	NA
geneComp_00006245	ENSG00000152795.18	HNRNPDL	rpmi	calb	ENST00000602300.5	ENST00000507721.5	isoComp_00020807	isoComp_00020806	ORF_seq_similarity	FALSE	NA
geneComp_00006245	ENSG00000152795.18	HNRNPDL	rpmi	calb	ENST00000602300.5	ENST00000507721.5	isoComp_00020807	isoComp_00020806	NMD_status	FALSE	NA
geneComp_00006245	ENSG00000152795.18	HNRNPDL	rpmi	calb	ENST00000602300.5	ENST00000507721.5	isoComp_00020807	isoComp_00020806	domains_identified	FALSE	NA
geneComp_00006245	ENSG00000152795.18	HNRNPDL	rpmi	calb	ENST00000602300.5	ENST00000507721.5	isoComp_00020807	isoComp_00020806	signal_peptide_identified	FALSE	NA
geneComp_00006245	ENSG00000152795.18	HNRNPDL	rpmi	calb	ENST00000602300.5	transcript8823.chr4.nic	isoComp_00020807	isoComp_00020809	intron_retention	TRUE	Intron retention loss
geneComp_00006245	ENSG00000152795.18	HNRNPDL	rpmi	calb	ENST00000602300.5	transcript8823.chr4.nic	isoComp_00020807	isoComp_00020809	coding_potential	FALSE	NA
geneComp_00006245	ENSG00000152795.18	HNRNPDL	rpmi	calb	ENST00000602300.5	transcript8823.chr4.nic	isoComp_00020807	isoComp_00020809	ORF_seq_similarity	TRUE	ORF is longer
geneComp_00006245	ENSG00000152795.18	HNRNPDL	rpmi	calb	ENST00000602300.5	transcript8823.chr4.nic	isoComp_00020807	isoComp_00020809	NMD_status	TRUE	NMD insensitive
geneComp_00006245	ENSG00000152795.18	HNRNPDL	rpmi	calb	ENST00000602300.5	transcript8823.chr4.nic	isoComp_00020807	isoComp_00020809	domains_identified	TRUE	Domain gain
geneComp_00006245	ENSG00000152795.18	HNRNPDL	rpmi	calb	ENST00000602300.5	transcript8823.chr4.nic	isoComp_00020807	isoComp_00020809	signal_peptide_identified	FALSE	NA
geneComp_00006288	ENSG00000153395.10	LPCAT1	rpmi	calb	transcript380.chr5.nnic	ENST00000283415.4	isoComp_00020960	isoComp_00020959	intron_retention	FALSE	NA
geneComp_00006288	ENSG00000153395.10	LPCAT1	rpmi	calb	transcript380.chr5.nnic	ENST00000283415.4	isoComp_00020960	isoComp_00020959	coding_potential	FALSE	NA
geneComp_00006288	ENSG00000153395.10	LPCAT1	rpmi	calb	transcript380.chr5.nnic	ENST00000283415.4	isoComp_00020960	isoComp_00020959	ORF_seq_similarity	TRUE	ORF is shorter
geneComp_00006288	ENSG00000153395.10	LPCAT1	rpmi	calb	transcript380.chr5.nnic	ENST00000283415.4	isoComp_00020960	isoComp_00020959	NMD_status	FALSE	NA
geneComp_00006288	ENSG00000153395.10	LPCAT1	rpmi	calb	transcript380.chr5.nnic	ENST00000283415.4	isoComp_00020960	isoComp_00020959	domains_identified	TRUE	Domain loss
geneComp_00006288	ENSG00000153395.10	LPCAT1	rpmi	calb	transcript380.chr5.nnic	ENST00000283415.4	isoComp_00020960	isoComp_00020959	signal_peptide_identified	FALSE	NA
geneComp_00006341	ENSG00000154305.18	MIA3	rpmi	calb	ENST00000340535.11	ENST00000344922.10	isoComp_00021113	isoComp_00021114	intron_retention	FALSE	NA
geneComp_00006341	ENSG00000154305.18	MIA3	rpmi	calb	ENST00000340535.11	ENST00000344922.10	isoComp_00021113	isoComp_00021114	coding_potential	FALSE	NA
geneComp_00006341	ENSG00000154305.18	MIA3	rpmi	calb	ENST00000340535.11	ENST00000344922.10	isoComp_00021113	isoComp_00021114	ORF_seq_similarity	TRUE	ORF is shorter
geneComp_00006341	ENSG00000154305.18	MIA3	rpmi	calb	ENST00000340535.11	ENST00000344922.10	isoComp_00021113	isoComp_00021114	NMD_status	FALSE	NA
geneComp_00006341	ENSG00000154305.18	MIA3	rpmi	calb	ENST00000340535.11	ENST00000344922.10	isoComp_00021113	isoComp_00021114	domains_identified	TRUE	Domain loss
geneComp_00006341	ENSG00000154305.18	MIA3	rpmi	calb	ENST00000340535.11	ENST00000344922.10	isoComp_00021113	isoComp_00021114	signal_peptide_identified	TRUE	Signal peptide loss
geneComp_00006351	ENSG00000154451.15	GBP5	rpmi	calb	transcript22600.chr1.nnic	transcript22633.chr1.nnic	isoComp_00021147	isoComp_00021149	intron_retention	TRUE	Intron retention loss
geneComp_00006351	ENSG00000154451.15	GBP5	rpmi	calb	transcript22600.chr1.nnic	transcript22633.chr1.nnic	isoComp_00021147	isoComp_00021149	coding_potential	FALSE	NA
geneComp_00006351	ENSG00000154451.15	GBP5	rpmi	calb	transcript22600.chr1.nnic	transcript22633.chr1.nnic	isoComp_00021147	isoComp_00021149	ORF_seq_similarity	FALSE	NA
geneComp_00006351	ENSG00000154451.15	GBP5	rpmi	calb	transcript22600.chr1.nnic	transcript22633.chr1.nnic	isoComp_00021147	isoComp_00021149	NMD_status	FALSE	NA
geneComp_00006351	ENSG00000154451.15	GBP5	rpmi	calb	transcript22600.chr1.nnic	transcript22633.chr1.nnic	isoComp_00021147	isoComp_00021149	domains_identified	FALSE	NA
geneComp_00006351	ENSG00000154451.15	GBP5	rpmi	calb	transcript22600.chr1.nnic	transcript22633.chr1.nnic	isoComp_00021147	isoComp_00021149	signal_peptide_identified	FALSE	NA
geneComp_00006352	ENSG00000154473.18	BUB3	rpmi	calb	ENST00000368865.9	transcript20843.chr10.nic	isoComp_00021151	isoComp_00021153	intron_retention	TRUE	Intron retention switch
geneComp_00006352	ENSG00000154473.18	BUB3	rpmi	calb	ENST00000368865.9	transcript20843.chr10.nic	isoComp_00021151	isoComp_00021153	coding_potential	FALSE	NA
geneComp_00006352	ENSG00000154473.18	BUB3	rpmi	calb	ENST00000368865.9	transcript20843.chr10.nic	isoComp_00021151	isoComp_00021153	ORF_seq_similarity	FALSE	NA
geneComp_00006352	ENSG00000154473.18	BUB3	rpmi	calb	ENST00000368865.9	transcript20843.chr10.nic	isoComp_00021151	isoComp_00021153	NMD_status	FALSE	NA
geneComp_00006352	ENSG00000154473.18	BUB3	rpmi	calb	ENST00000368865.9	transcript20843.chr10.nic	isoComp_00021151	isoComp_00021153	domains_identified	FALSE	NA
geneComp_00006352	ENSG00000154473.18	BUB3	rpmi	calb	ENST00000368865.9	transcript20843.chr10.nic	isoComp_00021151	isoComp_00021153	signal_peptide_identified	FALSE	NA
geneComp_00006397	ENSG00000155097.12	ATP6V1C1	rpmi	calb	transcript12443.chr8.nnic	ENST00000518738.2	isoComp_00021289	isoComp_00021287	intron_retention	TRUE	Intron retention loss
geneComp_00006397	ENSG00000155097.12	ATP6V1C1	rpmi	calb	transcript12443.chr8.nnic	ENST00000518738.2	isoComp_00021289	isoComp_00021287	coding_potential	FALSE	NA
geneComp_00006397	ENSG00000155097.12	ATP6V1C1	rpmi	calb	transcript12443.chr8.nnic	ENST00000518738.2	isoComp_00021289	isoComp_00021287	ORF_seq_similarity	FALSE	NA
geneComp_00006397	ENSG00000155097.12	ATP6V1C1	rpmi	calb	transcript12443.chr8.nnic	ENST00000518738.2	isoComp_00021289	isoComp_00021287	NMD_status	TRUE	NMD sensitive
geneComp_00006397	ENSG00000155097.12	ATP6V1C1	rpmi	calb	transcript12443.chr8.nnic	ENST00000518738.2	isoComp_00021289	isoComp_00021287	domains_identified	FALSE	NA
geneComp_00006397	ENSG00000155097.12	ATP6V1C1	rpmi	calb	transcript12443.chr8.nnic	ENST00000518738.2	isoComp_00021289	isoComp_00021287	signal_peptide_identified	FALSE	NA
geneComp_00006503	ENSG00000156639.12	ZFAND3	rpmi	calb	ENST00000287218.9	transcript10232.chr6.nic	isoComp_00021635	isoComp_00021638	intron_retention	FALSE	NA
geneComp_00006503	ENSG00000156639.12	ZFAND3	rpmi	calb	ENST00000287218.9	transcript10232.chr6.nic	isoComp_00021635	isoComp_00021638	coding_potential	FALSE	NA
geneComp_00006503	ENSG00000156639.12	ZFAND3	rpmi	calb	ENST00000287218.9	transcript10232.chr6.nic	isoComp_00021635	isoComp_00021638	ORF_seq_similarity	FALSE	NA
geneComp_00006503	ENSG00000156639.12	ZFAND3	rpmi	calb	ENST00000287218.9	transcript10232.chr6.nic	isoComp_00021635	isoComp_00021638	NMD_status	FALSE	NA
geneComp_00006503	ENSG00000156639.12	ZFAND3	rpmi	calb	ENST00000287218.9	transcript10232.chr6.nic	isoComp_00021635	isoComp_00021638	domains_identified	TRUE	Domain gain
geneComp_00006503	ENSG00000156639.12	ZFAND3	rpmi	calb	ENST00000287218.9	transcript10232.chr6.nic	isoComp_00021635	isoComp_00021638	signal_peptide_identified	FALSE	NA
geneComp_00006563	ENSG00000157538.14	VPS26C	rpmi	calb	ENST00000309117.11	ENST00000475009.1	isoComp_00021842	isoComp_00021845	intron_retention	FALSE	NA
geneComp_00006563	ENSG00000157538.14	VPS26C	rpmi	calb	ENST00000309117.11	ENST00000475009.1	isoComp_00021842	isoComp_00021845	coding_potential	FALSE	NA
geneComp_00006563	ENSG00000157538.14	VPS26C	rpmi	calb	ENST00000309117.11	ENST00000475009.1	isoComp_00021842	isoComp_00021845	ORF_seq_similarity	TRUE	ORF is longer
geneComp_00006563	ENSG00000157538.14	VPS26C	rpmi	calb	ENST00000309117.11	ENST00000475009.1	isoComp_00021842	isoComp_00021845	NMD_status	FALSE	NA
geneComp_00006563	ENSG00000157538.14	VPS26C	rpmi	calb	ENST00000309117.11	ENST00000475009.1	isoComp_00021842	isoComp_00021845	domains_identified	FALSE	NA
geneComp_00006563	ENSG00000157538.14	VPS26C	rpmi	calb	ENST00000309117.11	ENST00000475009.1	isoComp_00021842	isoComp_00021845	signal_peptide_identified	FALSE	NA
geneComp_00006597	ENSG00000158019.21	BABAM2	rpmi	calb	ENST00000379624.6	ENST00000492702.1	isoComp_00021980	isoComp_00021982	intron_retention	FALSE	NA
geneComp_00006597	ENSG00000158019.21	BABAM2	rpmi	calb	ENST00000379624.6	ENST00000492702.1	isoComp_00021980	isoComp_00021982	coding_potential	TRUE	Transcript is coding
geneComp_00006597	ENSG00000158019.21	BABAM2	rpmi	calb	ENST00000379624.6	ENST00000492702.1	isoComp_00021980	isoComp_00021982	ORF_seq_similarity	TRUE	Complete ORF gain
geneComp_00006597	ENSG00000158019.21	BABAM2	rpmi	calb	ENST00000379624.6	ENST00000492702.1	isoComp_00021980	isoComp_00021982	NMD_status	NA	NA
geneComp_00006597	ENSG00000158019.21	BABAM2	rpmi	calb	ENST00000379624.6	ENST00000492702.1	isoComp_00021980	isoComp_00021982	domains_identified	TRUE	Domain gain
geneComp_00006597	ENSG00000158019.21	BABAM2	rpmi	calb	ENST00000379624.6	ENST00000492702.1	isoComp_00021980	isoComp_00021982	signal_peptide_identified	FALSE	NA
geneComp_00006602	ENSG00000158092.7	NCK1	rpmi	calb	ENST00000469404.1	ENST00000288986.6	isoComp_00022002	isoComp_00022000	intron_retention	FALSE	NA
geneComp_00006602	ENSG00000158092.7	NCK1	rpmi	calb	ENST00000469404.1	ENST00000288986.6	isoComp_00022002	isoComp_00022000	coding_potential	FALSE	NA
geneComp_00006602	ENSG00000158092.7	NCK1	rpmi	calb	ENST00000469404.1	ENST00000288986.6	isoComp_00022002	isoComp_00022000	ORF_seq_similarity	TRUE	ORF is shorter
geneComp_00006602	ENSG00000158092.7	NCK1	rpmi	calb	ENST00000469404.1	ENST00000288986.6	isoComp_00022002	isoComp_00022000	NMD_status	FALSE	NA
geneComp_00006602	ENSG00000158092.7	NCK1	rpmi	calb	ENST00000469404.1	ENST00000288986.6	isoComp_00022002	isoComp_00022000	domains_identified	TRUE	Domain loss
geneComp_00006602	ENSG00000158092.7	NCK1	rpmi	calb	ENST00000469404.1	ENST00000288986.6	isoComp_00022002	isoComp_00022000	signal_peptide_identified	FALSE	NA
geneComp_00006613	ENSG00000158201.10	ABHD3	rpmi	calb	ENST00000289119.7	ENST00000579982.1	isoComp_00022039	isoComp_00022040	intron_retention	FALSE	NA
geneComp_00006613	ENSG00000158201.10	ABHD3	rpmi	calb	ENST00000289119.7	ENST00000579982.1	isoComp_00022039	isoComp_00022040	coding_potential	FALSE	NA
geneComp_00006613	ENSG00000158201.10	ABHD3	rpmi	calb	ENST00000289119.7	ENST00000579982.1	isoComp_00022039	isoComp_00022040	ORF_seq_similarity	TRUE	ORF is longer
geneComp_00006613	ENSG00000158201.10	ABHD3	rpmi	calb	ENST00000289119.7	ENST00000579982.1	isoComp_00022039	isoComp_00022040	NMD_status	FALSE	NA
geneComp_00006613	ENSG00000158201.10	ABHD3	rpmi	calb	ENST00000289119.7	ENST00000579982.1	isoComp_00022039	isoComp_00022040	domains_identified	TRUE	Domain gain
geneComp_00006613	ENSG00000158201.10	ABHD3	rpmi	calb	ENST00000289119.7	ENST00000579982.1	isoComp_00022039	isoComp_00022040	signal_peptide_identified	FALSE	NA
geneComp_00006613	ENSG00000158201.10	ABHD3	rpmi	calb	ENST00000289119.7	transcript2245.chr18.nic	isoComp_00022039	isoComp_00022042	intron_retention	FALSE	NA
geneComp_00006613	ENSG00000158201.10	ABHD3	rpmi	calb	ENST00000289119.7	transcript2245.chr18.nic	isoComp_00022039	isoComp_00022042	coding_potential	FALSE	NA
geneComp_00006613	ENSG00000158201.10	ABHD3	rpmi	calb	ENST00000289119.7	transcript2245.chr18.nic	isoComp_00022039	isoComp_00022042	ORF_seq_similarity	TRUE	ORF is longer
geneComp_00006613	ENSG00000158201.10	ABHD3	rpmi	calb	ENST00000289119.7	transcript2245.chr18.nic	isoComp_00022039	isoComp_00022042	NMD_status	TRUE	NMD insensitive
geneComp_00006613	ENSG00000158201.10	ABHD3	rpmi	calb	ENST00000289119.7	transcript2245.chr18.nic	isoComp_00022039	isoComp_00022042	domains_identified	TRUE	Domain gain
geneComp_00006613	ENSG00000158201.10	ABHD3	rpmi	calb	ENST00000289119.7	transcript2245.chr18.nic	isoComp_00022039	isoComp_00022042	signal_peptide_identified	FALSE	NA
geneComp_00006642	ENSG00000158669.11	GPAT4	rpmi	calb	ENST00000396987.7	transcript5839.chr8.nic	isoComp_00022127	isoComp_00022129	intron_retention	TRUE	Intron retention loss
geneComp_00006642	ENSG00000158669.11	GPAT4	rpmi	calb	ENST00000396987.7	transcript5839.chr8.nic	isoComp_00022127	isoComp_00022129	coding_potential	FALSE	NA
geneComp_00006642	ENSG00000158669.11	GPAT4	rpmi	calb	ENST00000396987.7	transcript5839.chr8.nic	isoComp_00022127	isoComp_00022129	ORF_seq_similarity	TRUE	ORF is longer
geneComp_00006642	ENSG00000158669.11	GPAT4	rpmi	calb	ENST00000396987.7	transcript5839.chr8.nic	isoComp_00022127	isoComp_00022129	NMD_status	TRUE	NMD insensitive
geneComp_00006642	ENSG00000158669.11	GPAT4	rpmi	calb	ENST00000396987.7	transcript5839.chr8.nic	isoComp_00022127	isoComp_00022129	domains_identified	TRUE	Domain gain
geneComp_00006642	ENSG00000158669.11	GPAT4	rpmi	calb	ENST00000396987.7	transcript5839.chr8.nic	isoComp_00022127	isoComp_00022129	signal_peptide_identified	FALSE	NA
geneComp_00006661	ENSG00000158864.13	NDUFS2	rpmi	calb	ENST00000676972.1	ENST00000392179.5	isoComp_00022198	isoComp_00022196	intron_retention	TRUE	Intron retention loss
geneComp_00006661	ENSG00000158864.13	NDUFS2	rpmi	calb	ENST00000676972.1	ENST00000392179.5	isoComp_00022198	isoComp_00022196	coding_potential	FALSE	NA
geneComp_00006661	ENSG00000158864.13	NDUFS2	rpmi	calb	ENST00000676972.1	ENST00000392179.5	isoComp_00022198	isoComp_00022196	ORF_seq_similarity	TRUE	Complete ORF gain
geneComp_00006661	ENSG00000158864.13	NDUFS2	rpmi	calb	ENST00000676972.1	ENST00000392179.5	isoComp_00022198	isoComp_00022196	NMD_status	NA	NA
geneComp_00006661	ENSG00000158864.13	NDUFS2	rpmi	calb	ENST00000676972.1	ENST00000392179.5	isoComp_00022198	isoComp_00022196	domains_identified	TRUE	Domain gain
geneComp_00006661	ENSG00000158864.13	NDUFS2	rpmi	calb	ENST00000676972.1	ENST00000392179.5	isoComp_00022198	isoComp_00022196	signal_peptide_identified	FALSE	NA
geneComp_00006668	ENSG00000159023.22	EPB41	rpmi	calb	ENST00000647103.1	transcript9639.chr1.nic	isoComp_00022216	isoComp_00022217	intron_retention	FALSE	NA
geneComp_00006668	ENSG00000159023.22	EPB41	rpmi	calb	ENST00000647103.1	transcript9639.chr1.nic	isoComp_00022216	isoComp_00022217	coding_potential	FALSE	NA
geneComp_00006668	ENSG00000159023.22	EPB41	rpmi	calb	ENST00000647103.1	transcript9639.chr1.nic	isoComp_00022216	isoComp_00022217	ORF_seq_similarity	TRUE	ORF is shorter
geneComp_00006668	ENSG00000159023.22	EPB41	rpmi	calb	ENST00000647103.1	transcript9639.chr1.nic	isoComp_00022216	isoComp_00022217	NMD_status	FALSE	NA
geneComp_00006668	ENSG00000159023.22	EPB41	rpmi	calb	ENST00000647103.1	transcript9639.chr1.nic	isoComp_00022216	isoComp_00022217	domains_identified	FALSE	NA
geneComp_00006668	ENSG00000159023.22	EPB41	rpmi	calb	ENST00000647103.1	transcript9639.chr1.nic	isoComp_00022216	isoComp_00022217	signal_peptide_identified	FALSE	NA
geneComp_00006688	ENSG00000159202.18	UBE2Z	rpmi	calb	ENST00000506271.1	ENST00000360943.10	isoComp_00022271	isoComp_00022270	intron_retention	TRUE	Intron retention loss
geneComp_00006688	ENSG00000159202.18	UBE2Z	rpmi	calb	ENST00000506271.1	ENST00000360943.10	isoComp_00022271	isoComp_00022270	coding_potential	FALSE	NA
geneComp_00006688	ENSG00000159202.18	UBE2Z	rpmi	calb	ENST00000506271.1	ENST00000360943.10	isoComp_00022271	isoComp_00022270	ORF_seq_similarity	TRUE	ORF is shorter
geneComp_00006688	ENSG00000159202.18	UBE2Z	rpmi	calb	ENST00000506271.1	ENST00000360943.10	isoComp_00022271	isoComp_00022270	NMD_status	FALSE	NA
geneComp_00006688	ENSG00000159202.18	UBE2Z	rpmi	calb	ENST00000506271.1	ENST00000360943.10	isoComp_00022271	isoComp_00022270	domains_identified	TRUE	Domain loss
geneComp_00006688	ENSG00000159202.18	UBE2Z	rpmi	calb	ENST00000506271.1	ENST00000360943.10	isoComp_00022271	isoComp_00022270	signal_peptide_identified	FALSE	NA
geneComp_00006688	ENSG00000159202.18	UBE2Z	rpmi	calb	ENST00000506271.1	transcript19220.chr17.nnic	isoComp_00022271	isoComp_00022272	intron_retention	FALSE	NA
geneComp_00006688	ENSG00000159202.18	UBE2Z	rpmi	calb	ENST00000506271.1	transcript19220.chr17.nnic	isoComp_00022271	isoComp_00022272	coding_potential	FALSE	NA
geneComp_00006688	ENSG00000159202.18	UBE2Z	rpmi	calb	ENST00000506271.1	transcript19220.chr17.nnic	isoComp_00022271	isoComp_00022272	ORF_seq_similarity	TRUE	ORF is longer
geneComp_00006688	ENSG00000159202.18	UBE2Z	rpmi	calb	ENST00000506271.1	transcript19220.chr17.nnic	isoComp_00022271	isoComp_00022272	NMD_status	TRUE	NMD insensitive
geneComp_00006688	ENSG00000159202.18	UBE2Z	rpmi	calb	ENST00000506271.1	transcript19220.chr17.nnic	isoComp_00022271	isoComp_00022272	domains_identified	FALSE	NA
geneComp_00006688	ENSG00000159202.18	UBE2Z	rpmi	calb	ENST00000506271.1	transcript19220.chr17.nnic	isoComp_00022271	isoComp_00022272	signal_peptide_identified	FALSE	NA
geneComp_00006851	ENSG00000161203.14	AP2M1	rpmi	calb	ENST00000292807.9	ENST00000442686.2	isoComp_00022783	isoComp_00022785	intron_retention	TRUE	Intron retention loss
geneComp_00006851	ENSG00000161203.14	AP2M1	rpmi	calb	ENST00000292807.9	ENST00000442686.2	isoComp_00022783	isoComp_00022785	coding_potential	FALSE	NA
geneComp_00006851	ENSG00000161203.14	AP2M1	rpmi	calb	ENST00000292807.9	ENST00000442686.2	isoComp_00022783	isoComp_00022785	ORF_seq_similarity	FALSE	NA
geneComp_00006851	ENSG00000161203.14	AP2M1	rpmi	calb	ENST00000292807.9	ENST00000442686.2	isoComp_00022783	isoComp_00022785	NMD_status	FALSE	NA
geneComp_00006851	ENSG00000161203.14	AP2M1	rpmi	calb	ENST00000292807.9	ENST00000442686.2	isoComp_00022783	isoComp_00022785	domains_identified	FALSE	NA
geneComp_00006851	ENSG00000161203.14	AP2M1	rpmi	calb	ENST00000292807.9	ENST00000442686.2	isoComp_00022783	isoComp_00022785	signal_peptide_identified	FALSE	NA
geneComp_00006865	ENSG00000161547.17	SRSF2	rpmi	calb	ENST00000359995.10	ENST00000392485.2	isoComp_00022838	isoComp_00022839	intron_retention	TRUE	Intron retention loss
geneComp_00006865	ENSG00000161547.17	SRSF2	rpmi	calb	ENST00000359995.10	ENST00000392485.2	isoComp_00022838	isoComp_00022839	coding_potential	FALSE	NA
geneComp_00006865	ENSG00000161547.17	SRSF2	rpmi	calb	ENST00000359995.10	ENST00000392485.2	isoComp_00022838	isoComp_00022839	ORF_seq_similarity	FALSE	NA
geneComp_00006865	ENSG00000161547.17	SRSF2	rpmi	calb	ENST00000359995.10	ENST00000392485.2	isoComp_00022838	isoComp_00022839	NMD_status	FALSE	NA
geneComp_00006865	ENSG00000161547.17	SRSF2	rpmi	calb	ENST00000359995.10	ENST00000392485.2	isoComp_00022838	isoComp_00022839	domains_identified	FALSE	NA
geneComp_00006865	ENSG00000161547.17	SRSF2	rpmi	calb	ENST00000359995.10	ENST00000392485.2	isoComp_00022838	isoComp_00022839	signal_peptide_identified	FALSE	NA
geneComp_00007073	ENSG00000163516.14	ANKZF1	rpmi	calb	ENST00000323348.10	transcript34371.chr2.nic	isoComp_00023441	isoComp_00023448	intron_retention	TRUE	Intron retention loss
geneComp_00007073	ENSG00000163516.14	ANKZF1	rpmi	calb	ENST00000323348.10	transcript34371.chr2.nic	isoComp_00023441	isoComp_00023448	coding_potential	FALSE	NA
geneComp_00007073	ENSG00000163516.14	ANKZF1	rpmi	calb	ENST00000323348.10	transcript34371.chr2.nic	isoComp_00023441	isoComp_00023448	ORF_seq_similarity	TRUE	ORF is longer
geneComp_00007073	ENSG00000163516.14	ANKZF1	rpmi	calb	ENST00000323348.10	transcript34371.chr2.nic	isoComp_00023441	isoComp_00023448	NMD_status	TRUE	NMD insensitive
geneComp_00007073	ENSG00000163516.14	ANKZF1	rpmi	calb	ENST00000323348.10	transcript34371.chr2.nic	isoComp_00023441	isoComp_00023448	domains_identified	TRUE	Domain gain
geneComp_00007073	ENSG00000163516.14	ANKZF1	rpmi	calb	ENST00000323348.10	transcript34371.chr2.nic	isoComp_00023441	isoComp_00023448	signal_peptide_identified	FALSE	NA
geneComp_00007108	ENSG00000163636.11	PSMD6	rpmi	calb	ENST00000295901.9	ENST00000476464.5	isoComp_00023550	isoComp_00023551	intron_retention	TRUE	Intron retention loss
geneComp_00007108	ENSG00000163636.11	PSMD6	rpmi	calb	ENST00000295901.9	ENST00000476464.5	isoComp_00023550	isoComp_00023551	coding_potential	FALSE	NA
geneComp_00007108	ENSG00000163636.11	PSMD6	rpmi	calb	ENST00000295901.9	ENST00000476464.5	isoComp_00023550	isoComp_00023551	ORF_seq_similarity	TRUE	ORF is longer
geneComp_00007108	ENSG00000163636.11	PSMD6	rpmi	calb	ENST00000295901.9	ENST00000476464.5	isoComp_00023550	isoComp_00023551	NMD_status	TRUE	NMD insensitive
geneComp_00007108	ENSG00000163636.11	PSMD6	rpmi	calb	ENST00000295901.9	ENST00000476464.5	isoComp_00023550	isoComp_00023551	domains_identified	TRUE	Domain gain
geneComp_00007108	ENSG00000163636.11	PSMD6	rpmi	calb	ENST00000295901.9	ENST00000476464.5	isoComp_00023550	isoComp_00023551	signal_peptide_identified	FALSE	NA
geneComp_00007195	ENSG00000164054.17	SHISA5	rpmi	calb	ENST00000296444.7	ENST00000426002.5	isoComp_00023855	isoComp_00023856	intron_retention	FALSE	NA
geneComp_00007195	ENSG00000164054.17	SHISA5	rpmi	calb	ENST00000296444.7	ENST00000426002.5	isoComp_00023855	isoComp_00023856	coding_potential	TRUE	Transcript is coding
geneComp_00007195	ENSG00000164054.17	SHISA5	rpmi	calb	ENST00000296444.7	ENST00000426002.5	isoComp_00023855	isoComp_00023856	ORF_seq_similarity	TRUE	Complete ORF gain
geneComp_00007195	ENSG00000164054.17	SHISA5	rpmi	calb	ENST00000296444.7	ENST00000426002.5	isoComp_00023855	isoComp_00023856	NMD_status	NA	NA
geneComp_00007195	ENSG00000164054.17	SHISA5	rpmi	calb	ENST00000296444.7	ENST00000426002.5	isoComp_00023855	isoComp_00023856	domains_identified	TRUE	Domain gain
geneComp_00007195	ENSG00000164054.17	SHISA5	rpmi	calb	ENST00000296444.7	ENST00000426002.5	isoComp_00023855	isoComp_00023856	signal_peptide_identified	TRUE	Signal peptide gain
geneComp_00007195	ENSG00000164054.17	SHISA5	rpmi	calb	ENST00000296444.7	transcript8757.chr3.nic	isoComp_00023855	isoComp_00023857	intron_retention	FALSE	NA
geneComp_00007195	ENSG00000164054.17	SHISA5	rpmi	calb	ENST00000296444.7	transcript8757.chr3.nic	isoComp_00023855	isoComp_00023857	coding_potential	TRUE	Transcript is coding
geneComp_00007195	ENSG00000164054.17	SHISA5	rpmi	calb	ENST00000296444.7	transcript8757.chr3.nic	isoComp_00023855	isoComp_00023857	ORF_seq_similarity	TRUE	Complete ORF gain
geneComp_00007195	ENSG00000164054.17	SHISA5	rpmi	calb	ENST00000296444.7	transcript8757.chr3.nic	isoComp_00023855	isoComp_00023857	NMD_status	NA	NA
geneComp_00007195	ENSG00000164054.17	SHISA5	rpmi	calb	ENST00000296444.7	transcript8757.chr3.nic	isoComp_00023855	isoComp_00023857	domains_identified	TRUE	Domain gain
geneComp_00007195	ENSG00000164054.17	SHISA5	rpmi	calb	ENST00000296444.7	transcript8757.chr3.nic	isoComp_00023855	isoComp_00023857	signal_peptide_identified	TRUE	Signal peptide gain
geneComp_00007291	ENSG00000164597.15	COG5	rpmi	calb	ENST00000297135.9	ENST00000605888.1	isoComp_00024171	isoComp_00024173	intron_retention	FALSE	NA
geneComp_00007291	ENSG00000164597.15	COG5	rpmi	calb	ENST00000297135.9	ENST00000605888.1	isoComp_00024171	isoComp_00024173	coding_potential	FALSE	NA
geneComp_00007291	ENSG00000164597.15	COG5	rpmi	calb	ENST00000297135.9	ENST00000605888.1	isoComp_00024171	isoComp_00024173	ORF_seq_similarity	TRUE	ORF is longer
geneComp_00007291	ENSG00000164597.15	COG5	rpmi	calb	ENST00000297135.9	ENST00000605888.1	isoComp_00024171	isoComp_00024173	NMD_status	FALSE	NA
geneComp_00007291	ENSG00000164597.15	COG5	rpmi	calb	ENST00000297135.9	ENST00000605888.1	isoComp_00024171	isoComp_00024173	domains_identified	TRUE	Domain loss
geneComp_00007291	ENSG00000164597.15	COG5	rpmi	calb	ENST00000297135.9	ENST00000605888.1	isoComp_00024171	isoComp_00024173	signal_peptide_identified	FALSE	NA
geneComp_00007336	ENSG00000164924.18	YWHAZ	rpmi	calb	ENST00000395956.7	ENST00000395953.6	isoComp_00024304	isoComp_00024303	intron_retention	FALSE	NA
geneComp_00007336	ENSG00000164924.18	YWHAZ	rpmi	calb	ENST00000395956.7	ENST00000395953.6	isoComp_00024304	isoComp_00024303	coding_potential	FALSE	NA
geneComp_00007336	ENSG00000164924.18	YWHAZ	rpmi	calb	ENST00000395956.7	ENST00000395953.6	isoComp_00024304	isoComp_00024303	ORF_seq_similarity	TRUE	Complete ORF loss
geneComp_00007336	ENSG00000164924.18	YWHAZ	rpmi	calb	ENST00000395956.7	ENST00000395953.6	isoComp_00024304	isoComp_00024303	NMD_status	NA	NA
geneComp_00007336	ENSG00000164924.18	YWHAZ	rpmi	calb	ENST00000395956.7	ENST00000395953.6	isoComp_00024304	isoComp_00024303	domains_identified	TRUE	Domain loss
geneComp_00007336	ENSG00000164924.18	YWHAZ	rpmi	calb	ENST00000395956.7	ENST00000395953.6	isoComp_00024304	isoComp_00024303	signal_peptide_identified	FALSE	NA
geneComp_00007412	ENSG00000165487.14	MICU2	rpmi	calb	ENST00000382374.9	transcript1169.chr13.nnic	isoComp_00024539	isoComp_00024540	intron_retention	FALSE	NA
geneComp_00007412	ENSG00000165487.14	MICU2	rpmi	calb	ENST00000382374.9	transcript1169.chr13.nnic	isoComp_00024539	isoComp_00024540	coding_potential	FALSE	NA
geneComp_00007412	ENSG00000165487.14	MICU2	rpmi	calb	ENST00000382374.9	transcript1169.chr13.nnic	isoComp_00024539	isoComp_00024540	ORF_seq_similarity	FALSE	NA
geneComp_00007412	ENSG00000165487.14	MICU2	rpmi	calb	ENST00000382374.9	transcript1169.chr13.nnic	isoComp_00024539	isoComp_00024540	NMD_status	TRUE	NMD insensitive
geneComp_00007412	ENSG00000165487.14	MICU2	rpmi	calb	ENST00000382374.9	transcript1169.chr13.nnic	isoComp_00024539	isoComp_00024540	domains_identified	TRUE	Domain gain
geneComp_00007412	ENSG00000165487.14	MICU2	rpmi	calb	ENST00000382374.9	transcript1169.chr13.nnic	isoComp_00024539	isoComp_00024540	signal_peptide_identified	FALSE	NA
geneComp_00007462	ENSG00000165806.21	CASP7	rpmi	calb	ENST00000369318.8	transcript19045.chr10.nic	isoComp_00024695	isoComp_00024698	intron_retention	TRUE	Intron retention loss
geneComp_00007462	ENSG00000165806.21	CASP7	rpmi	calb	ENST00000369318.8	transcript19045.chr10.nic	isoComp_00024695	isoComp_00024698	coding_potential	FALSE	NA
geneComp_00007462	ENSG00000165806.21	CASP7	rpmi	calb	ENST00000369318.8	transcript19045.chr10.nic	isoComp_00024695	isoComp_00024698	ORF_seq_similarity	TRUE	ORF is longer
geneComp_00007462	ENSG00000165806.21	CASP7	rpmi	calb	ENST00000369318.8	transcript19045.chr10.nic	isoComp_00024695	isoComp_00024698	NMD_status	TRUE	NMD insensitive
geneComp_00007462	ENSG00000165806.21	CASP7	rpmi	calb	ENST00000369318.8	transcript19045.chr10.nic	isoComp_00024695	isoComp_00024698	domains_identified	FALSE	NA
geneComp_00007462	ENSG00000165806.21	CASP7	rpmi	calb	ENST00000369318.8	transcript19045.chr10.nic	isoComp_00024695	isoComp_00024698	signal_peptide_identified	FALSE	NA
geneComp_00007483	ENSG00000165997.5	ARL5B	rpmi	calb	transcript3032.chr10.nnic	ENST00000377275.4	isoComp_00024753	isoComp_00024752	intron_retention	TRUE	Intron retention loss
geneComp_00007483	ENSG00000165997.5	ARL5B	rpmi	calb	transcript3032.chr10.nnic	ENST00000377275.4	isoComp_00024753	isoComp_00024752	coding_potential	FALSE	NA
geneComp_00007483	ENSG00000165997.5	ARL5B	rpmi	calb	transcript3032.chr10.nnic	ENST00000377275.4	isoComp_00024753	isoComp_00024752	ORF_seq_similarity	FALSE	NA
geneComp_00007483	ENSG00000165997.5	ARL5B	rpmi	calb	transcript3032.chr10.nnic	ENST00000377275.4	isoComp_00024753	isoComp_00024752	NMD_status	NA	NA
geneComp_00007483	ENSG00000165997.5	ARL5B	rpmi	calb	transcript3032.chr10.nnic	ENST00000377275.4	isoComp_00024753	isoComp_00024752	domains_identified	NA	NA
geneComp_00007483	ENSG00000165997.5	ARL5B	rpmi	calb	transcript3032.chr10.nnic	ENST00000377275.4	isoComp_00024753	isoComp_00024752	signal_peptide_identified	NA	NA
geneComp_00007564	ENSG00000166508.18	MCM7	rpmi	calb	ENST00000303887.10	ENST00000621318.4	isoComp_00025000	isoComp_00025002	intron_retention	TRUE	Intron retention loss
geneComp_00007564	ENSG00000166508.18	MCM7	rpmi	calb	ENST00000303887.10	ENST00000621318.4	isoComp_00025000	isoComp_00025002	coding_potential	FALSE	NA
geneComp_00007564	ENSG00000166508.18	MCM7	rpmi	calb	ENST00000303887.10	ENST00000621318.4	isoComp_00025000	isoComp_00025002	ORF_seq_similarity	TRUE	ORF is longer
geneComp_00007564	ENSG00000166508.18	MCM7	rpmi	calb	ENST00000303887.10	ENST00000621318.4	isoComp_00025000	isoComp_00025002	NMD_status	FALSE	NA
geneComp_00007564	ENSG00000166508.18	MCM7	rpmi	calb	ENST00000303887.10	ENST00000621318.4	isoComp_00025000	isoComp_00025002	domains_identified	TRUE	Domain gain
geneComp_00007564	ENSG00000166508.18	MCM7	rpmi	calb	ENST00000303887.10	ENST00000621318.4	isoComp_00025000	isoComp_00025002	signal_peptide_identified	FALSE	NA
geneComp_00007577	ENSG00000166598.16	HSP90B1	rpmi	calb	ENST00000550595.2	ENST00000680281.1	isoComp_00025038	isoComp_00025040	intron_retention	TRUE	Intron retention loss
geneComp_00007577	ENSG00000166598.16	HSP90B1	rpmi	calb	ENST00000550595.2	ENST00000680281.1	isoComp_00025038	isoComp_00025040	coding_potential	FALSE	NA
geneComp_00007577	ENSG00000166598.16	HSP90B1	rpmi	calb	ENST00000550595.2	ENST00000680281.1	isoComp_00025038	isoComp_00025040	ORF_seq_similarity	TRUE	ORF is longer
geneComp_00007577	ENSG00000166598.16	HSP90B1	rpmi	calb	ENST00000550595.2	ENST00000680281.1	isoComp_00025038	isoComp_00025040	NMD_status	TRUE	NMD insensitive
geneComp_00007577	ENSG00000166598.16	HSP90B1	rpmi	calb	ENST00000550595.2	ENST00000680281.1	isoComp_00025038	isoComp_00025040	domains_identified	FALSE	NA
geneComp_00007577	ENSG00000166598.16	HSP90B1	rpmi	calb	ENST00000550595.2	ENST00000680281.1	isoComp_00025038	isoComp_00025040	signal_peptide_identified	FALSE	NA
geneComp_00007577	ENSG00000166598.16	HSP90B1	rpmi	calb	ENST00000679538.1	ENST00000680281.1	isoComp_00025039	isoComp_00025040	intron_retention	TRUE	Intron retention loss
geneComp_00007577	ENSG00000166598.16	HSP90B1	rpmi	calb	ENST00000679538.1	ENST00000680281.1	isoComp_00025039	isoComp_00025040	coding_potential	FALSE	NA
geneComp_00007577	ENSG00000166598.16	HSP90B1	rpmi	calb	ENST00000679538.1	ENST00000680281.1	isoComp_00025039	isoComp_00025040	ORF_seq_similarity	TRUE	ORF is shorter
geneComp_00007577	ENSG00000166598.16	HSP90B1	rpmi	calb	ENST00000679538.1	ENST00000680281.1	isoComp_00025039	isoComp_00025040	NMD_status	FALSE	NA
geneComp_00007577	ENSG00000166598.16	HSP90B1	rpmi	calb	ENST00000679538.1	ENST00000680281.1	isoComp_00025039	isoComp_00025040	domains_identified	TRUE	Domain loss
geneComp_00007577	ENSG00000166598.16	HSP90B1	rpmi	calb	ENST00000679538.1	ENST00000680281.1	isoComp_00025039	isoComp_00025040	signal_peptide_identified	FALSE	NA
geneComp_00007584	ENSG00000166710.22	B2M	rpmi	calb	ENST00000648006.3	transcript5100.chr15.nnic	isoComp_00025067	isoComp_00025068	intron_retention	TRUE	Intron retention loss
geneComp_00007584	ENSG00000166710.22	B2M	rpmi	calb	ENST00000648006.3	transcript5100.chr15.nnic	isoComp_00025067	isoComp_00025068	coding_potential	FALSE	NA
geneComp_00007584	ENSG00000166710.22	B2M	rpmi	calb	ENST00000648006.3	transcript5100.chr15.nnic	isoComp_00025067	isoComp_00025068	ORF_seq_similarity	FALSE	NA
geneComp_00007584	ENSG00000166710.22	B2M	rpmi	calb	ENST00000648006.3	transcript5100.chr15.nnic	isoComp_00025067	isoComp_00025068	NMD_status	NA	NA
geneComp_00007584	ENSG00000166710.22	B2M	rpmi	calb	ENST00000648006.3	transcript5100.chr15.nnic	isoComp_00025067	isoComp_00025068	domains_identified	NA	NA
geneComp_00007584	ENSG00000166710.22	B2M	rpmi	calb	ENST00000648006.3	transcript5100.chr15.nnic	isoComp_00025067	isoComp_00025068	signal_peptide_identified	NA	NA
geneComp_00007743	ENSG00000167792.13	NDUFV1	rpmi	calb	ENST00000322776.11	transcript16210.chr11.nic	isoComp_00025500	isoComp_00025502	intron_retention	TRUE	Intron retention loss
geneComp_00007743	ENSG00000167792.13	NDUFV1	rpmi	calb	ENST00000322776.11	transcript16210.chr11.nic	isoComp_00025500	isoComp_00025502	coding_potential	FALSE	NA
geneComp_00007743	ENSG00000167792.13	NDUFV1	rpmi	calb	ENST00000322776.11	transcript16210.chr11.nic	isoComp_00025500	isoComp_00025502	ORF_seq_similarity	TRUE	ORF is longer
geneComp_00007743	ENSG00000167792.13	NDUFV1	rpmi	calb	ENST00000322776.11	transcript16210.chr11.nic	isoComp_00025500	isoComp_00025502	NMD_status	TRUE	NMD insensitive
geneComp_00007743	ENSG00000167792.13	NDUFV1	rpmi	calb	ENST00000322776.11	transcript16210.chr11.nic	isoComp_00025500	isoComp_00025502	domains_identified	TRUE	Domain gain
geneComp_00007743	ENSG00000167792.13	NDUFV1	rpmi	calb	ENST00000322776.11	transcript16210.chr11.nic	isoComp_00025500	isoComp_00025502	signal_peptide_identified	FALSE	NA
geneComp_00007743	ENSG00000167792.13	NDUFV1	rpmi	calb	ENST00000322776.11	transcript16221.chr11.nic	isoComp_00025500	isoComp_00025503	intron_retention	TRUE	Intron retention loss
geneComp_00007743	ENSG00000167792.13	NDUFV1	rpmi	calb	ENST00000322776.11	transcript16221.chr11.nic	isoComp_00025500	isoComp_00025503	coding_potential	FALSE	NA
geneComp_00007743	ENSG00000167792.13	NDUFV1	rpmi	calb	ENST00000322776.11	transcript16221.chr11.nic	isoComp_00025500	isoComp_00025503	ORF_seq_similarity	TRUE	ORF is longer
geneComp_00007743	ENSG00000167792.13	NDUFV1	rpmi	calb	ENST00000322776.11	transcript16221.chr11.nic	isoComp_00025500	isoComp_00025503	NMD_status	TRUE	NMD insensitive
geneComp_00007743	ENSG00000167792.13	NDUFV1	rpmi	calb	ENST00000322776.11	transcript16221.chr11.nic	isoComp_00025500	isoComp_00025503	domains_identified	TRUE	Domain gain
geneComp_00007743	ENSG00000167792.13	NDUFV1	rpmi	calb	ENST00000322776.11	transcript16221.chr11.nic	isoComp_00025500	isoComp_00025503	signal_peptide_identified	FALSE	NA
geneComp_00007780	ENSG00000168036.18	CTNNB1	rpmi	calb	ENST00000645982.1	ENST00000644873.1	isoComp_00025634	isoComp_00025633	intron_retention	TRUE	Intron retention loss
geneComp_00007780	ENSG00000168036.18	CTNNB1	rpmi	calb	ENST00000645982.1	ENST00000644873.1	isoComp_00025634	isoComp_00025633	coding_potential	FALSE	NA
geneComp_00007780	ENSG00000168036.18	CTNNB1	rpmi	calb	ENST00000645982.1	ENST00000644873.1	isoComp_00025634	isoComp_00025633	ORF_seq_similarity	FALSE	NA
geneComp_00007780	ENSG00000168036.18	CTNNB1	rpmi	calb	ENST00000645982.1	ENST00000644873.1	isoComp_00025634	isoComp_00025633	NMD_status	FALSE	NA
geneComp_00007780	ENSG00000168036.18	CTNNB1	rpmi	calb	ENST00000645982.1	ENST00000644873.1	isoComp_00025634	isoComp_00025633	domains_identified	FALSE	NA
geneComp_00007780	ENSG00000168036.18	CTNNB1	rpmi	calb	ENST00000645982.1	ENST00000644873.1	isoComp_00025634	isoComp_00025633	signal_peptide_identified	FALSE	NA
geneComp_00007812	ENSG00000168259.17	DNAJC7	rpmi	calb	ENST00000674453.1	ENST00000674337.1	isoComp_00025735	isoComp_00025734	intron_retention	TRUE	Intron retention loss
geneComp_00007812	ENSG00000168259.17	DNAJC7	rpmi	calb	ENST00000674453.1	ENST00000674337.1	isoComp_00025735	isoComp_00025734	coding_potential	FALSE	NA
geneComp_00007812	ENSG00000168259.17	DNAJC7	rpmi	calb	ENST00000674453.1	ENST00000674337.1	isoComp_00025735	isoComp_00025734	ORF_seq_similarity	TRUE	ORF is longer
geneComp_00007812	ENSG00000168259.17	DNAJC7	rpmi	calb	ENST00000674453.1	ENST00000674337.1	isoComp_00025735	isoComp_00025734	NMD_status	TRUE	NMD sensitive
geneComp_00007812	ENSG00000168259.17	DNAJC7	rpmi	calb	ENST00000674453.1	ENST00000674337.1	isoComp_00025735	isoComp_00025734	domains_identified	TRUE	Domain gain
geneComp_00007812	ENSG00000168259.17	DNAJC7	rpmi	calb	ENST00000674453.1	ENST00000674337.1	isoComp_00025735	isoComp_00025734	signal_peptide_identified	FALSE	NA
geneComp_00007812	ENSG00000168259.17	DNAJC7	rpmi	calb	ENST00000674453.1	transcript14869.chr17.nic	isoComp_00025735	isoComp_00025737	intron_retention	TRUE	Intron retention loss
geneComp_00007812	ENSG00000168259.17	DNAJC7	rpmi	calb	ENST00000674453.1	transcript14869.chr17.nic	isoComp_00025735	isoComp_00025737	coding_potential	FALSE	NA
geneComp_00007812	ENSG00000168259.17	DNAJC7	rpmi	calb	ENST00000674453.1	transcript14869.chr17.nic	isoComp_00025735	isoComp_00025737	ORF_seq_similarity	TRUE	ORF is longer
geneComp_00007812	ENSG00000168259.17	DNAJC7	rpmi	calb	ENST00000674453.1	transcript14869.chr17.nic	isoComp_00025735	isoComp_00025737	NMD_status	TRUE	NMD sensitive
geneComp_00007812	ENSG00000168259.17	DNAJC7	rpmi	calb	ENST00000674453.1	transcript14869.chr17.nic	isoComp_00025735	isoComp_00025737	domains_identified	TRUE	Domain gain
geneComp_00007812	ENSG00000168259.17	DNAJC7	rpmi	calb	ENST00000674453.1	transcript14869.chr17.nic	isoComp_00025735	isoComp_00025737	signal_peptide_identified	FALSE	NA
geneComp_00007823	ENSG00000168329.14	CX3CR1	rpmi	calb	ENST00000358309.3	ENST00000435290.1	isoComp_00025761	isoComp_00025764	intron_retention	FALSE	NA
geneComp_00007823	ENSG00000168329.14	CX3CR1	rpmi	calb	ENST00000358309.3	ENST00000435290.1	isoComp_00025761	isoComp_00025764	coding_potential	FALSE	NA
geneComp_00007823	ENSG00000168329.14	CX3CR1	rpmi	calb	ENST00000358309.3	ENST00000435290.1	isoComp_00025761	isoComp_00025764	ORF_seq_similarity	TRUE	ORF is longer
geneComp_00007823	ENSG00000168329.14	CX3CR1	rpmi	calb	ENST00000358309.3	ENST00000435290.1	isoComp_00025761	isoComp_00025764	NMD_status	FALSE	NA
geneComp_00007823	ENSG00000168329.14	CX3CR1	rpmi	calb	ENST00000358309.3	ENST00000435290.1	isoComp_00025761	isoComp_00025764	domains_identified	FALSE	NA
geneComp_00007823	ENSG00000168329.14	CX3CR1	rpmi	calb	ENST00000358309.3	ENST00000435290.1	isoComp_00025761	isoComp_00025764	signal_peptide_identified	FALSE	NA
geneComp_00007823	ENSG00000168329.14	CX3CR1	rpmi	calb	ENST00000412814.1	ENST00000399220.3	isoComp_00025763	isoComp_00025762	intron_retention	FALSE	NA
geneComp_00007823	ENSG00000168329.14	CX3CR1	rpmi	calb	ENST00000412814.1	ENST00000399220.3	isoComp_00025763	isoComp_00025762	coding_potential	FALSE	NA
geneComp_00007823	ENSG00000168329.14	CX3CR1	rpmi	calb	ENST00000412814.1	ENST00000399220.3	isoComp_00025763	isoComp_00025762	ORF_seq_similarity	TRUE	ORF is shorter
geneComp_00007823	ENSG00000168329.14	CX3CR1	rpmi	calb	ENST00000412814.1	ENST00000399220.3	isoComp_00025763	isoComp_00025762	NMD_status	FALSE	NA
geneComp_00007823	ENSG00000168329.14	CX3CR1	rpmi	calb	ENST00000412814.1	ENST00000399220.3	isoComp_00025763	isoComp_00025762	domains_identified	TRUE	Domain loss
geneComp_00007823	ENSG00000168329.14	CX3CR1	rpmi	calb	ENST00000412814.1	ENST00000399220.3	isoComp_00025763	isoComp_00025762	signal_peptide_identified	FALSE	NA
geneComp_00007823	ENSG00000168329.14	CX3CR1	rpmi	calb	ENST00000412814.1	ENST00000435290.1	isoComp_00025763	isoComp_00025764	intron_retention	FALSE	NA
geneComp_00007823	ENSG00000168329.14	CX3CR1	rpmi	calb	ENST00000412814.1	ENST00000435290.1	isoComp_00025763	isoComp_00025764	coding_potential	FALSE	NA
geneComp_00007823	ENSG00000168329.14	CX3CR1	rpmi	calb	ENST00000412814.1	ENST00000435290.1	isoComp_00025763	isoComp_00025764	ORF_seq_similarity	TRUE	ORF is shorter
geneComp_00007823	ENSG00000168329.14	CX3CR1	rpmi	calb	ENST00000412814.1	ENST00000435290.1	isoComp_00025763	isoComp_00025764	NMD_status	FALSE	NA
geneComp_00007823	ENSG00000168329.14	CX3CR1	rpmi	calb	ENST00000412814.1	ENST00000435290.1	isoComp_00025763	isoComp_00025764	domains_identified	TRUE	Domain loss
geneComp_00007823	ENSG00000168329.14	CX3CR1	rpmi	calb	ENST00000412814.1	ENST00000435290.1	isoComp_00025763	isoComp_00025764	signal_peptide_identified	FALSE	NA
geneComp_00007829	ENSG00000168394.12	TAP1	rpmi	calb	ENST00000354258.5	transcript7754.chr6.nic	isoComp_00025775	isoComp_00025776	intron_retention	TRUE	Intron retention loss
geneComp_00007829	ENSG00000168394.12	TAP1	rpmi	calb	ENST00000354258.5	transcript7754.chr6.nic	isoComp_00025775	isoComp_00025776	coding_potential	FALSE	NA
geneComp_00007829	ENSG00000168394.12	TAP1	rpmi	calb	ENST00000354258.5	transcript7754.chr6.nic	isoComp_00025775	isoComp_00025776	ORF_seq_similarity	TRUE	ORF is longer
geneComp_00007829	ENSG00000168394.12	TAP1	rpmi	calb	ENST00000354258.5	transcript7754.chr6.nic	isoComp_00025775	isoComp_00025776	NMD_status	TRUE	NMD insensitive
geneComp_00007829	ENSG00000168394.12	TAP1	rpmi	calb	ENST00000354258.5	transcript7754.chr6.nic	isoComp_00025775	isoComp_00025776	domains_identified	TRUE	Domain gain
geneComp_00007829	ENSG00000168394.12	TAP1	rpmi	calb	ENST00000354258.5	transcript7754.chr6.nic	isoComp_00025775	isoComp_00025776	signal_peptide_identified	FALSE	NA
geneComp_00007831	ENSG00000168397.17	ATG4B	rpmi	calb	ENST00000404914.8	transcript39020.chr2.nic	isoComp_00025780	isoComp_00025784	intron_retention	TRUE	Intron retention loss
geneComp_00007831	ENSG00000168397.17	ATG4B	rpmi	calb	ENST00000404914.8	transcript39020.chr2.nic	isoComp_00025780	isoComp_00025784	coding_potential	FALSE	NA
geneComp_00007831	ENSG00000168397.17	ATG4B	rpmi	calb	ENST00000404914.8	transcript39020.chr2.nic	isoComp_00025780	isoComp_00025784	ORF_seq_similarity	FALSE	NA
geneComp_00007831	ENSG00000168397.17	ATG4B	rpmi	calb	ENST00000404914.8	transcript39020.chr2.nic	isoComp_00025780	isoComp_00025784	NMD_status	FALSE	NA
geneComp_00007831	ENSG00000168397.17	ATG4B	rpmi	calb	ENST00000404914.8	transcript39020.chr2.nic	isoComp_00025780	isoComp_00025784	domains_identified	TRUE	Domain gain
geneComp_00007831	ENSG00000168397.17	ATG4B	rpmi	calb	ENST00000404914.8	transcript39020.chr2.nic	isoComp_00025780	isoComp_00025784	signal_peptide_identified	FALSE	NA
geneComp_00007863	ENSG00000168675.19	LDLRAD4	rpmi	calb	ENST00000586765.1	ENST00000590115.1	isoComp_00025889	isoComp_00025892	intron_retention	FALSE	NA
geneComp_00007863	ENSG00000168675.19	LDLRAD4	rpmi	calb	ENST00000586765.1	ENST00000590115.1	isoComp_00025889	isoComp_00025892	coding_potential	TRUE	Transcript is coding
geneComp_00007863	ENSG00000168675.19	LDLRAD4	rpmi	calb	ENST00000586765.1	ENST00000590115.1	isoComp_00025889	isoComp_00025892	ORF_seq_similarity	TRUE	Complete ORF gain
geneComp_00007863	ENSG00000168675.19	LDLRAD4	rpmi	calb	ENST00000586765.1	ENST00000590115.1	isoComp_00025889	isoComp_00025892	NMD_status	NA	NA
geneComp_00007863	ENSG00000168675.19	LDLRAD4	rpmi	calb	ENST00000586765.1	ENST00000590115.1	isoComp_00025889	isoComp_00025892	domains_identified	FALSE	NA
geneComp_00007863	ENSG00000168675.19	LDLRAD4	rpmi	calb	ENST00000586765.1	ENST00000590115.1	isoComp_00025889	isoComp_00025892	signal_peptide_identified	FALSE	NA
geneComp_00007863	ENSG00000168675.19	LDLRAD4	rpmi	calb	ENST00000586765.1	ENST00000678400.1	isoComp_00025889	isoComp_00025893	intron_retention	FALSE	NA
geneComp_00007863	ENSG00000168675.19	LDLRAD4	rpmi	calb	ENST00000586765.1	ENST00000678400.1	isoComp_00025889	isoComp_00025893	coding_potential	FALSE	NA
geneComp_00007863	ENSG00000168675.19	LDLRAD4	rpmi	calb	ENST00000586765.1	ENST00000678400.1	isoComp_00025889	isoComp_00025893	ORF_seq_similarity	TRUE	ORF is longer
geneComp_00007863	ENSG00000168675.19	LDLRAD4	rpmi	calb	ENST00000586765.1	ENST00000678400.1	isoComp_00025889	isoComp_00025893	NMD_status	FALSE	NA
geneComp_00007863	ENSG00000168675.19	LDLRAD4	rpmi	calb	ENST00000586765.1	ENST00000678400.1	isoComp_00025889	isoComp_00025893	domains_identified	FALSE	NA
geneComp_00007863	ENSG00000168675.19	LDLRAD4	rpmi	calb	ENST00000586765.1	ENST00000678400.1	isoComp_00025889	isoComp_00025893	signal_peptide_identified	FALSE	NA
geneComp_00007863	ENSG00000168675.19	LDLRAD4	rpmi	calb	ENST00000587757.5	ENST00000590115.1	isoComp_00025891	isoComp_00025892	intron_retention	FALSE	NA
geneComp_00007863	ENSG00000168675.19	LDLRAD4	rpmi	calb	ENST00000587757.5	ENST00000590115.1	isoComp_00025891	isoComp_00025892	coding_potential	TRUE	Transcript is coding
geneComp_00007863	ENSG00000168675.19	LDLRAD4	rpmi	calb	ENST00000587757.5	ENST00000590115.1	isoComp_00025891	isoComp_00025892	ORF_seq_similarity	TRUE	Complete ORF gain
geneComp_00007863	ENSG00000168675.19	LDLRAD4	rpmi	calb	ENST00000587757.5	ENST00000590115.1	isoComp_00025891	isoComp_00025892	NMD_status	NA	NA
geneComp_00007863	ENSG00000168675.19	LDLRAD4	rpmi	calb	ENST00000587757.5	ENST00000590115.1	isoComp_00025891	isoComp_00025892	domains_identified	FALSE	NA
geneComp_00007863	ENSG00000168675.19	LDLRAD4	rpmi	calb	ENST00000587757.5	ENST00000590115.1	isoComp_00025891	isoComp_00025892	signal_peptide_identified	FALSE	NA
geneComp_00007865	ENSG00000168685.15	IL7R	rpmi	calb	transcript2099.chr5.nnic	ENST00000511982.1	isoComp_00025904	isoComp_00025902	intron_retention	FALSE	NA
geneComp_00007865	ENSG00000168685.15	IL7R	rpmi	calb	transcript2099.chr5.nnic	ENST00000511982.1	isoComp_00025904	isoComp_00025902	coding_potential	TRUE	Transcript is coding
geneComp_00007865	ENSG00000168685.15	IL7R	rpmi	calb	transcript2099.chr5.nnic	ENST00000511982.1	isoComp_00025904	isoComp_00025902	ORF_seq_similarity	TRUE	Complete ORF gain
geneComp_00007865	ENSG00000168685.15	IL7R	rpmi	calb	transcript2099.chr5.nnic	ENST00000511982.1	isoComp_00025904	isoComp_00025902	NMD_status	NA	NA
geneComp_00007865	ENSG00000168685.15	IL7R	rpmi	calb	transcript2099.chr5.nnic	ENST00000511982.1	isoComp_00025904	isoComp_00025902	domains_identified	TRUE	Domain gain
geneComp_00007865	ENSG00000168685.15	IL7R	rpmi	calb	transcript2099.chr5.nnic	ENST00000511982.1	isoComp_00025904	isoComp_00025902	signal_peptide_identified	TRUE	Signal peptide gain
geneComp_00007971	ENSG00000169519.21	METTL15	rpmi	calb	ENST00000407364.8	transcript6521.chr11.nic	isoComp_00026215	isoComp_00026216	intron_retention	FALSE	NA
geneComp_00007971	ENSG00000169519.21	METTL15	rpmi	calb	ENST00000407364.8	transcript6521.chr11.nic	isoComp_00026215	isoComp_00026216	coding_potential	TRUE	Transcript is coding
geneComp_00007971	ENSG00000169519.21	METTL15	rpmi	calb	ENST00000407364.8	transcript6521.chr11.nic	isoComp_00026215	isoComp_00026216	ORF_seq_similarity	TRUE	Complete ORF gain
geneComp_00007971	ENSG00000169519.21	METTL15	rpmi	calb	ENST00000407364.8	transcript6521.chr11.nic	isoComp_00026215	isoComp_00026216	NMD_status	NA	NA
geneComp_00007971	ENSG00000169519.21	METTL15	rpmi	calb	ENST00000407364.8	transcript6521.chr11.nic	isoComp_00026215	isoComp_00026216	domains_identified	TRUE	Domain gain
geneComp_00007971	ENSG00000169519.21	METTL15	rpmi	calb	ENST00000407364.8	transcript6521.chr11.nic	isoComp_00026215	isoComp_00026216	signal_peptide_identified	FALSE	NA
geneComp_00007972	ENSG00000169554.23	ZEB2	rpmi	calb	ENST00000462355.2	ENST00000472146.5	isoComp_00026219	isoComp_00026221	intron_retention	FALSE	NA
geneComp_00007972	ENSG00000169554.23	ZEB2	rpmi	calb	ENST00000462355.2	ENST00000472146.5	isoComp_00026219	isoComp_00026221	coding_potential	TRUE	Transcript is Noncoding
geneComp_00007972	ENSG00000169554.23	ZEB2	rpmi	calb	ENST00000462355.2	ENST00000472146.5	isoComp_00026219	isoComp_00026221	ORF_seq_similarity	TRUE	Complete ORF loss
geneComp_00007972	ENSG00000169554.23	ZEB2	rpmi	calb	ENST00000462355.2	ENST00000472146.5	isoComp_00026219	isoComp_00026221	NMD_status	NA	NA
geneComp_00007972	ENSG00000169554.23	ZEB2	rpmi	calb	ENST00000462355.2	ENST00000472146.5	isoComp_00026219	isoComp_00026221	domains_identified	FALSE	NA
geneComp_00007972	ENSG00000169554.23	ZEB2	rpmi	calb	ENST00000462355.2	ENST00000472146.5	isoComp_00026219	isoComp_00026221	signal_peptide_identified	FALSE	NA
geneComp_00007998	ENSG00000169756.16	LIMS1	rpmi	calb	ENST00000332345.10	ENST00000409441.5	isoComp_00026299	isoComp_00026301	intron_retention	FALSE	NA
geneComp_00007998	ENSG00000169756.16	LIMS1	rpmi	calb	ENST00000332345.10	ENST00000409441.5	isoComp_00026299	isoComp_00026301	coding_potential	FALSE	NA
geneComp_00007998	ENSG00000169756.16	LIMS1	rpmi	calb	ENST00000332345.10	ENST00000409441.5	isoComp_00026299	isoComp_00026301	ORF_seq_similarity	TRUE	ORF is shorter
geneComp_00007998	ENSG00000169756.16	LIMS1	rpmi	calb	ENST00000332345.10	ENST00000409441.5	isoComp_00026299	isoComp_00026301	NMD_status	FALSE	NA
geneComp_00007998	ENSG00000169756.16	LIMS1	rpmi	calb	ENST00000332345.10	ENST00000409441.5	isoComp_00026299	isoComp_00026301	domains_identified	FALSE	NA
geneComp_00007998	ENSG00000169756.16	LIMS1	rpmi	calb	ENST00000332345.10	ENST00000409441.5	isoComp_00026299	isoComp_00026301	signal_peptide_identified	FALSE	NA
geneComp_00008048	ENSG00000170248.15	PDCD6IP	rpmi	calb	ENST00000307296.8	transcript5363.chr3.nic	isoComp_00026453	isoComp_00026455	intron_retention	TRUE	Intron retention loss
geneComp_00008048	ENSG00000170248.15	PDCD6IP	rpmi	calb	ENST00000307296.8	transcript5363.chr3.nic	isoComp_00026453	isoComp_00026455	coding_potential	FALSE	NA
geneComp_00008048	ENSG00000170248.15	PDCD6IP	rpmi	calb	ENST00000307296.8	transcript5363.chr3.nic	isoComp_00026453	isoComp_00026455	ORF_seq_similarity	TRUE	ORF is longer
geneComp_00008048	ENSG00000170248.15	PDCD6IP	rpmi	calb	ENST00000307296.8	transcript5363.chr3.nic	isoComp_00026453	isoComp_00026455	NMD_status	TRUE	NMD insensitive
geneComp_00008048	ENSG00000170248.15	PDCD6IP	rpmi	calb	ENST00000307296.8	transcript5363.chr3.nic	isoComp_00026453	isoComp_00026455	domains_identified	TRUE	Domain gain
geneComp_00008048	ENSG00000170248.15	PDCD6IP	rpmi	calb	ENST00000307296.8	transcript5363.chr3.nic	isoComp_00026453	isoComp_00026455	signal_peptide_identified	FALSE	NA
geneComp_00008103	ENSG00000170832.13	USP32	rpmi	calb	transcript21577.chr17.nic	transcript21620.chr17.nic	isoComp_00026601	isoComp_00026603	intron_retention	FALSE	NA
geneComp_00008103	ENSG00000170832.13	USP32	rpmi	calb	transcript21577.chr17.nic	transcript21620.chr17.nic	isoComp_00026601	isoComp_00026603	coding_potential	FALSE	NA
geneComp_00008103	ENSG00000170832.13	USP32	rpmi	calb	transcript21577.chr17.nic	transcript21620.chr17.nic	isoComp_00026601	isoComp_00026603	ORF_seq_similarity	TRUE	Complete ORF gain
geneComp_00008103	ENSG00000170832.13	USP32	rpmi	calb	transcript21577.chr17.nic	transcript21620.chr17.nic	isoComp_00026601	isoComp_00026603	NMD_status	NA	NA
geneComp_00008103	ENSG00000170832.13	USP32	rpmi	calb	transcript21577.chr17.nic	transcript21620.chr17.nic	isoComp_00026601	isoComp_00026603	domains_identified	TRUE	Domain gain
geneComp_00008103	ENSG00000170832.13	USP32	rpmi	calb	transcript21577.chr17.nic	transcript21620.chr17.nic	isoComp_00026601	isoComp_00026603	signal_peptide_identified	FALSE	NA
geneComp_00008166	ENSG00000171310.11	CHST11	rpmi	calb	ENST00000303694.6	ENST00000547956.1	isoComp_00026787	isoComp_00026789	intron_retention	FALSE	NA
geneComp_00008166	ENSG00000171310.11	CHST11	rpmi	calb	ENST00000303694.6	ENST00000547956.1	isoComp_00026787	isoComp_00026789	coding_potential	TRUE	Transcript is coding
geneComp_00008166	ENSG00000171310.11	CHST11	rpmi	calb	ENST00000303694.6	ENST00000547956.1	isoComp_00026787	isoComp_00026789	ORF_seq_similarity	TRUE	Complete ORF gain
geneComp_00008166	ENSG00000171310.11	CHST11	rpmi	calb	ENST00000303694.6	ENST00000547956.1	isoComp_00026787	isoComp_00026789	NMD_status	NA	NA
geneComp_00008166	ENSG00000171310.11	CHST11	rpmi	calb	ENST00000303694.6	ENST00000547956.1	isoComp_00026787	isoComp_00026789	domains_identified	TRUE	Domain gain
geneComp_00008166	ENSG00000171310.11	CHST11	rpmi	calb	ENST00000303694.6	ENST00000547956.1	isoComp_00026787	isoComp_00026789	signal_peptide_identified	FALSE	NA
geneComp_00008166	ENSG00000171310.11	CHST11	rpmi	calb	ENST00000549260.5	ENST00000547956.1	isoComp_00026790	isoComp_00026789	intron_retention	FALSE	NA
geneComp_00008166	ENSG00000171310.11	CHST11	rpmi	calb	ENST00000549260.5	ENST00000547956.1	isoComp_00026790	isoComp_00026789	coding_potential	TRUE	Transcript is coding
geneComp_00008166	ENSG00000171310.11	CHST11	rpmi	calb	ENST00000549260.5	ENST00000547956.1	isoComp_00026790	isoComp_00026789	ORF_seq_similarity	TRUE	Complete ORF gain
geneComp_00008166	ENSG00000171310.11	CHST11	rpmi	calb	ENST00000549260.5	ENST00000547956.1	isoComp_00026790	isoComp_00026789	NMD_status	NA	NA
geneComp_00008166	ENSG00000171310.11	CHST11	rpmi	calb	ENST00000549260.5	ENST00000547956.1	isoComp_00026790	isoComp_00026789	domains_identified	TRUE	Domain gain
geneComp_00008166	ENSG00000171310.11	CHST11	rpmi	calb	ENST00000549260.5	ENST00000547956.1	isoComp_00026790	isoComp_00026789	signal_peptide_identified	FALSE	NA
geneComp_00008245	ENSG00000171943.12	SRGAP2C	rpmi	calb	ENST00000367123.8	transcript28798.chr1.nic	isoComp_00027034	isoComp_00027035	intron_retention	FALSE	NA
geneComp_00008245	ENSG00000171943.12	SRGAP2C	rpmi	calb	ENST00000367123.8	transcript28798.chr1.nic	isoComp_00027034	isoComp_00027035	coding_potential	FALSE	NA
geneComp_00008245	ENSG00000171943.12	SRGAP2C	rpmi	calb	ENST00000367123.8	transcript28798.chr1.nic	isoComp_00027034	isoComp_00027035	ORF_seq_similarity	TRUE	ORF is longer
geneComp_00008245	ENSG00000171943.12	SRGAP2C	rpmi	calb	ENST00000367123.8	transcript28798.chr1.nic	isoComp_00027034	isoComp_00027035	NMD_status	FALSE	NA
geneComp_00008245	ENSG00000171943.12	SRGAP2C	rpmi	calb	ENST00000367123.8	transcript28798.chr1.nic	isoComp_00027034	isoComp_00027035	domains_identified	FALSE	NA
geneComp_00008245	ENSG00000171943.12	SRGAP2C	rpmi	calb	ENST00000367123.8	transcript28798.chr1.nic	isoComp_00027034	isoComp_00027035	signal_peptide_identified	FALSE	NA
geneComp_00008245	ENSG00000171943.12	SRGAP2C	rpmi	calb	ENST00000367123.8	transcript28810.chr1.nic	isoComp_00027034	isoComp_00027036	intron_retention	FALSE	NA
geneComp_00008245	ENSG00000171943.12	SRGAP2C	rpmi	calb	ENST00000367123.8	transcript28810.chr1.nic	isoComp_00027034	isoComp_00027036	coding_potential	FALSE	NA
geneComp_00008245	ENSG00000171943.12	SRGAP2C	rpmi	calb	ENST00000367123.8	transcript28810.chr1.nic	isoComp_00027034	isoComp_00027036	ORF_seq_similarity	TRUE	ORF is longer
geneComp_00008245	ENSG00000171943.12	SRGAP2C	rpmi	calb	ENST00000367123.8	transcript28810.chr1.nic	isoComp_00027034	isoComp_00027036	NMD_status	FALSE	NA
geneComp_00008245	ENSG00000171943.12	SRGAP2C	rpmi	calb	ENST00000367123.8	transcript28810.chr1.nic	isoComp_00027034	isoComp_00027036	domains_identified	FALSE	NA
geneComp_00008245	ENSG00000171943.12	SRGAP2C	rpmi	calb	ENST00000367123.8	transcript28810.chr1.nic	isoComp_00027034	isoComp_00027036	signal_peptide_identified	FALSE	NA
geneComp_00008278	ENSG00000172243.18	CLEC7A	rpmi	calb	ENST00000304084.13	ENST00000465100.5	isoComp_00027119	isoComp_00027121	NMD_status	NA	NA
geneComp_00008278	ENSG00000172243.18	CLEC7A	rpmi	calb	ENST00000304084.13	ENST00000465100.5	isoComp_00027119	isoComp_00027121	intron_retention	FALSE	NA
geneComp_00008278	ENSG00000172243.18	CLEC7A	rpmi	calb	ENST00000304084.13	ENST00000465100.5	isoComp_00027119	isoComp_00027121	signal_peptide_identified	FALSE	NA
geneComp_00008278	ENSG00000172243.18	CLEC7A	rpmi	calb	ENST00000304084.13	ENST00000465100.5	isoComp_00027119	isoComp_00027121	coding_potential	TRUE	Transcript is coding
geneComp_00008278	ENSG00000172243.18	CLEC7A	rpmi	calb	ENST00000304084.13	ENST00000465100.5	isoComp_00027119	isoComp_00027121	ORF_seq_similarity	TRUE	Complete ORF gain
geneComp_00008278	ENSG00000172243.18	CLEC7A	rpmi	calb	ENST00000304084.13	ENST00000465100.5	isoComp_00027119	isoComp_00027121	domains_identified	TRUE	Domain gain
geneComp_00008290	ENSG00000172331.12	BPGM	rpmi	calb	ENST00000344924.8	transcript20770.chr7.nnic	isoComp_00027179	isoComp_00027181	intron_retention	FALSE	NA
geneComp_00008290	ENSG00000172331.12	BPGM	rpmi	calb	ENST00000344924.8	transcript20770.chr7.nnic	isoComp_00027179	isoComp_00027181	coding_potential	FALSE	NA
geneComp_00008290	ENSG00000172331.12	BPGM	rpmi	calb	ENST00000344924.8	transcript20770.chr7.nnic	isoComp_00027179	isoComp_00027181	ORF_seq_similarity	FALSE	NA
geneComp_00008290	ENSG00000172331.12	BPGM	rpmi	calb	ENST00000344924.8	transcript20770.chr7.nnic	isoComp_00027179	isoComp_00027181	NMD_status	TRUE	NMD insensitive
geneComp_00008290	ENSG00000172331.12	BPGM	rpmi	calb	ENST00000344924.8	transcript20770.chr7.nnic	isoComp_00027179	isoComp_00027181	domains_identified	FALSE	NA
geneComp_00008290	ENSG00000172331.12	BPGM	rpmi	calb	ENST00000344924.8	transcript20770.chr7.nnic	isoComp_00027179	isoComp_00027181	signal_peptide_identified	FALSE	NA
geneComp_00008306	ENSG00000172466.16	ZNF24	rpmi	calb	ENST00000399061.3	transcript4169.chr18.nic	isoComp_00027214	isoComp_00027215	intron_retention	TRUE	Intron retention loss
geneComp_00008306	ENSG00000172466.16	ZNF24	rpmi	calb	ENST00000399061.3	transcript4169.chr18.nic	isoComp_00027214	isoComp_00027215	coding_potential	FALSE	NA
geneComp_00008306	ENSG00000172466.16	ZNF24	rpmi	calb	ENST00000399061.3	transcript4169.chr18.nic	isoComp_00027214	isoComp_00027215	ORF_seq_similarity	TRUE	ORF is longer
geneComp_00008306	ENSG00000172466.16	ZNF24	rpmi	calb	ENST00000399061.3	transcript4169.chr18.nic	isoComp_00027214	isoComp_00027215	NMD_status	FALSE	NA
geneComp_00008306	ENSG00000172466.16	ZNF24	rpmi	calb	ENST00000399061.3	transcript4169.chr18.nic	isoComp_00027214	isoComp_00027215	domains_identified	TRUE	Domain gain
geneComp_00008306	ENSG00000172466.16	ZNF24	rpmi	calb	ENST00000399061.3	transcript4169.chr18.nic	isoComp_00027214	isoComp_00027215	signal_peptide_identified	FALSE	NA
geneComp_00008351	ENSG00000172890.13	NADSYN1	rpmi	calb	ENST00000319023.7	transcript17294.chr11.nic	isoComp_00027386	isoComp_00027390	intron_retention	FALSE	NA
geneComp_00008351	ENSG00000172890.13	NADSYN1	rpmi	calb	ENST00000319023.7	transcript17294.chr11.nic	isoComp_00027386	isoComp_00027390	coding_potential	FALSE	NA
geneComp_00008351	ENSG00000172890.13	NADSYN1	rpmi	calb	ENST00000319023.7	transcript17294.chr11.nic	isoComp_00027386	isoComp_00027390	ORF_seq_similarity	TRUE	ORF is longer
geneComp_00008351	ENSG00000172890.13	NADSYN1	rpmi	calb	ENST00000319023.7	transcript17294.chr11.nic	isoComp_00027386	isoComp_00027390	NMD_status	TRUE	NMD insensitive
geneComp_00008351	ENSG00000172890.13	NADSYN1	rpmi	calb	ENST00000319023.7	transcript17294.chr11.nic	isoComp_00027386	isoComp_00027390	domains_identified	TRUE	Domain gain
geneComp_00008351	ENSG00000172890.13	NADSYN1	rpmi	calb	ENST00000319023.7	transcript17294.chr11.nic	isoComp_00027386	isoComp_00027390	signal_peptide_identified	FALSE	NA
geneComp_00008351	ENSG00000172890.13	NADSYN1	rpmi	calb	ENST00000533612.1	transcript17294.chr11.nic	isoComp_00027387	isoComp_00027390	intron_retention	FALSE	NA
geneComp_00008351	ENSG00000172890.13	NADSYN1	rpmi	calb	ENST00000533612.1	transcript17294.chr11.nic	isoComp_00027387	isoComp_00027390	coding_potential	TRUE	Transcript is Noncoding
geneComp_00008351	ENSG00000172890.13	NADSYN1	rpmi	calb	ENST00000533612.1	transcript17294.chr11.nic	isoComp_00027387	isoComp_00027390	ORF_seq_similarity	TRUE	Complete ORF loss
geneComp_00008351	ENSG00000172890.13	NADSYN1	rpmi	calb	ENST00000533612.1	transcript17294.chr11.nic	isoComp_00027387	isoComp_00027390	NMD_status	NA	NA
geneComp_00008351	ENSG00000172890.13	NADSYN1	rpmi	calb	ENST00000533612.1	transcript17294.chr11.nic	isoComp_00027387	isoComp_00027390	domains_identified	TRUE	Domain loss
geneComp_00008351	ENSG00000172890.13	NADSYN1	rpmi	calb	ENST00000533612.1	transcript17294.chr11.nic	isoComp_00027387	isoComp_00027390	signal_peptide_identified	FALSE	NA
geneComp_00008355	ENSG00000172936.16	MYD88	rpmi	calb	ENST00000650905.2	ENST00000652590.1	isoComp_00027407	isoComp_00027409	intron_retention	TRUE	Intron retention loss
geneComp_00008355	ENSG00000172936.16	MYD88	rpmi	calb	ENST00000650905.2	ENST00000652590.1	isoComp_00027407	isoComp_00027409	coding_potential	FALSE	NA
geneComp_00008355	ENSG00000172936.16	MYD88	rpmi	calb	ENST00000650905.2	ENST00000652590.1	isoComp_00027407	isoComp_00027409	ORF_seq_similarity	TRUE	ORF is longer
geneComp_00008355	ENSG00000172936.16	MYD88	rpmi	calb	ENST00000650905.2	ENST00000652590.1	isoComp_00027407	isoComp_00027409	NMD_status	TRUE	NMD insensitive
geneComp_00008355	ENSG00000172936.16	MYD88	rpmi	calb	ENST00000650905.2	ENST00000652590.1	isoComp_00027407	isoComp_00027409	domains_identified	TRUE	Domain gain
geneComp_00008355	ENSG00000172936.16	MYD88	rpmi	calb	ENST00000650905.2	ENST00000652590.1	isoComp_00027407	isoComp_00027409	signal_peptide_identified	FALSE	NA
geneComp_00008473	ENSG00000174125.8	TLR1	rpmi	calb	ENST00000308979.7	ENST00000505940.1	isoComp_00027748	isoComp_00027749	intron_retention	FALSE	NA
geneComp_00008473	ENSG00000174125.8	TLR1	rpmi	calb	ENST00000308979.7	ENST00000505940.1	isoComp_00027748	isoComp_00027749	coding_potential	TRUE	Transcript is coding
geneComp_00008473	ENSG00000174125.8	TLR1	rpmi	calb	ENST00000308979.7	ENST00000505940.1	isoComp_00027748	isoComp_00027749	ORF_seq_similarity	TRUE	Complete ORF gain
geneComp_00008473	ENSG00000174125.8	TLR1	rpmi	calb	ENST00000308979.7	ENST00000505940.1	isoComp_00027748	isoComp_00027749	NMD_status	NA	NA
geneComp_00008473	ENSG00000174125.8	TLR1	rpmi	calb	ENST00000308979.7	ENST00000505940.1	isoComp_00027748	isoComp_00027749	domains_identified	TRUE	Domain gain
geneComp_00008473	ENSG00000174125.8	TLR1	rpmi	calb	ENST00000308979.7	ENST00000505940.1	isoComp_00027748	isoComp_00027749	signal_peptide_identified	TRUE	Signal peptide gain
geneComp_00008484	ENSG00000174227.16	PIGG	rpmi	calb	ENST00000310340.9	transcript370.chr4.nic	isoComp_00027779	isoComp_00027785	intron_retention	FALSE	NA
geneComp_00008484	ENSG00000174227.16	PIGG	rpmi	calb	ENST00000310340.9	transcript370.chr4.nic	isoComp_00027779	isoComp_00027785	coding_potential	FALSE	NA
geneComp_00008484	ENSG00000174227.16	PIGG	rpmi	calb	ENST00000310340.9	transcript370.chr4.nic	isoComp_00027779	isoComp_00027785	ORF_seq_similarity	TRUE	ORF is longer
geneComp_00008484	ENSG00000174227.16	PIGG	rpmi	calb	ENST00000310340.9	transcript370.chr4.nic	isoComp_00027779	isoComp_00027785	NMD_status	FALSE	NA
geneComp_00008484	ENSG00000174227.16	PIGG	rpmi	calb	ENST00000310340.9	transcript370.chr4.nic	isoComp_00027779	isoComp_00027785	domains_identified	TRUE	Domain gain
geneComp_00008484	ENSG00000174227.16	PIGG	rpmi	calb	ENST00000310340.9	transcript370.chr4.nic	isoComp_00027779	isoComp_00027785	signal_peptide_identified	FALSE	NA
geneComp_00008512	ENSG00000174600.14	CMKLR1	rpmi	calb	ENST00000550573.5	ENST00000312143.11	isoComp_00027871	isoComp_00027869	intron_retention	FALSE	NA
geneComp_00008512	ENSG00000174600.14	CMKLR1	rpmi	calb	ENST00000550573.5	ENST00000312143.11	isoComp_00027871	isoComp_00027869	coding_potential	FALSE	NA
geneComp_00008512	ENSG00000174600.14	CMKLR1	rpmi	calb	ENST00000550573.5	ENST00000312143.11	isoComp_00027871	isoComp_00027869	ORF_seq_similarity	TRUE	ORF is shorter
geneComp_00008512	ENSG00000174600.14	CMKLR1	rpmi	calb	ENST00000550573.5	ENST00000312143.11	isoComp_00027871	isoComp_00027869	NMD_status	FALSE	NA
geneComp_00008512	ENSG00000174600.14	CMKLR1	rpmi	calb	ENST00000550573.5	ENST00000312143.11	isoComp_00027871	isoComp_00027869	domains_identified	FALSE	NA
geneComp_00008512	ENSG00000174600.14	CMKLR1	rpmi	calb	ENST00000550573.5	ENST00000312143.11	isoComp_00027871	isoComp_00027869	signal_peptide_identified	FALSE	NA
geneComp_00008512	ENSG00000174600.14	CMKLR1	rpmi	calb	ENST00000550573.5	ENST00000550402.6	isoComp_00027871	isoComp_00027870	intron_retention	FALSE	NA
geneComp_00008512	ENSG00000174600.14	CMKLR1	rpmi	calb	ENST00000550573.5	ENST00000550402.6	isoComp_00027871	isoComp_00027870	coding_potential	FALSE	NA
geneComp_00008512	ENSG00000174600.14	CMKLR1	rpmi	calb	ENST00000550573.5	ENST00000550402.6	isoComp_00027871	isoComp_00027870	ORF_seq_similarity	TRUE	ORF is shorter
geneComp_00008512	ENSG00000174600.14	CMKLR1	rpmi	calb	ENST00000550573.5	ENST00000550402.6	isoComp_00027871	isoComp_00027870	NMD_status	FALSE	NA
geneComp_00008512	ENSG00000174600.14	CMKLR1	rpmi	calb	ENST00000550573.5	ENST00000550402.6	isoComp_00027871	isoComp_00027870	domains_identified	FALSE	NA
geneComp_00008512	ENSG00000174600.14	CMKLR1	rpmi	calb	ENST00000550573.5	ENST00000550402.6	isoComp_00027871	isoComp_00027870	signal_peptide_identified	FALSE	NA
geneComp_00008652	ENSG00000176102.13	CSTF3	rpmi	calb	ENST00000323959.9	ENST00000431742.2	isoComp_00028292	isoComp_00028293	intron_retention	TRUE	Intron retention loss
geneComp_00008652	ENSG00000176102.13	CSTF3	rpmi	calb	ENST00000323959.9	ENST00000431742.2	isoComp_00028292	isoComp_00028293	coding_potential	TRUE	Transcript is coding
geneComp_00008652	ENSG00000176102.13	CSTF3	rpmi	calb	ENST00000323959.9	ENST00000431742.2	isoComp_00028292	isoComp_00028293	ORF_seq_similarity	TRUE	Complete ORF gain
geneComp_00008652	ENSG00000176102.13	CSTF3	rpmi	calb	ENST00000323959.9	ENST00000431742.2	isoComp_00028292	isoComp_00028293	NMD_status	NA	NA
geneComp_00008652	ENSG00000176102.13	CSTF3	rpmi	calb	ENST00000323959.9	ENST00000431742.2	isoComp_00028292	isoComp_00028293	domains_identified	TRUE	Domain gain
geneComp_00008652	ENSG00000176102.13	CSTF3	rpmi	calb	ENST00000323959.9	ENST00000431742.2	isoComp_00028292	isoComp_00028293	signal_peptide_identified	FALSE	NA
geneComp_00008652	ENSG00000176102.13	CSTF3	rpmi	calb	ENST00000323959.9	ENST00000438862.6	isoComp_00028292	isoComp_00028294	intron_retention	FALSE	NA
geneComp_00008652	ENSG00000176102.13	CSTF3	rpmi	calb	ENST00000323959.9	ENST00000438862.6	isoComp_00028292	isoComp_00028294	coding_potential	TRUE	Transcript is coding
geneComp_00008652	ENSG00000176102.13	CSTF3	rpmi	calb	ENST00000323959.9	ENST00000438862.6	isoComp_00028292	isoComp_00028294	ORF_seq_similarity	TRUE	Complete ORF gain
geneComp_00008652	ENSG00000176102.13	CSTF3	rpmi	calb	ENST00000323959.9	ENST00000438862.6	isoComp_00028292	isoComp_00028294	NMD_status	NA	NA
geneComp_00008652	ENSG00000176102.13	CSTF3	rpmi	calb	ENST00000323959.9	ENST00000438862.6	isoComp_00028292	isoComp_00028294	domains_identified	TRUE	Domain gain
geneComp_00008652	ENSG00000176102.13	CSTF3	rpmi	calb	ENST00000323959.9	ENST00000438862.6	isoComp_00028292	isoComp_00028294	signal_peptide_identified	FALSE	NA
geneComp_00008661	ENSG00000176171.12	BNIP3	rpmi	calb	ENST00000368636.9	ENST00000540159.4	isoComp_00028330	isoComp_00028331	intron_retention	TRUE	Intron retention loss
geneComp_00008661	ENSG00000176171.12	BNIP3	rpmi	calb	ENST00000368636.9	ENST00000540159.4	isoComp_00028330	isoComp_00028331	coding_potential	FALSE	NA
geneComp_00008661	ENSG00000176171.12	BNIP3	rpmi	calb	ENST00000368636.9	ENST00000540159.4	isoComp_00028330	isoComp_00028331	ORF_seq_similarity	FALSE	NA
geneComp_00008661	ENSG00000176171.12	BNIP3	rpmi	calb	ENST00000368636.9	ENST00000540159.4	isoComp_00028330	isoComp_00028331	NMD_status	FALSE	NA
geneComp_00008661	ENSG00000176171.12	BNIP3	rpmi	calb	ENST00000368636.9	ENST00000540159.4	isoComp_00028330	isoComp_00028331	domains_identified	FALSE	NA
geneComp_00008661	ENSG00000176171.12	BNIP3	rpmi	calb	ENST00000368636.9	ENST00000540159.4	isoComp_00028330	isoComp_00028331	signal_peptide_identified	FALSE	NA
geneComp_00008661	ENSG00000176171.12	BNIP3	rpmi	calb	ENST00000368636.9	transcript21810.chr10.nic	isoComp_00028330	isoComp_00028334	intron_retention	TRUE	Intron retention loss
geneComp_00008661	ENSG00000176171.12	BNIP3	rpmi	calb	ENST00000368636.9	transcript21810.chr10.nic	isoComp_00028330	isoComp_00028334	coding_potential	TRUE	Transcript is coding
geneComp_00008661	ENSG00000176171.12	BNIP3	rpmi	calb	ENST00000368636.9	transcript21810.chr10.nic	isoComp_00028330	isoComp_00028334	ORF_seq_similarity	TRUE	Complete ORF gain
geneComp_00008661	ENSG00000176171.12	BNIP3	rpmi	calb	ENST00000368636.9	transcript21810.chr10.nic	isoComp_00028330	isoComp_00028334	NMD_status	NA	NA
geneComp_00008661	ENSG00000176171.12	BNIP3	rpmi	calb	ENST00000368636.9	transcript21810.chr10.nic	isoComp_00028330	isoComp_00028334	domains_identified	TRUE	Domain gain
geneComp_00008661	ENSG00000176171.12	BNIP3	rpmi	calb	ENST00000368636.9	transcript21810.chr10.nic	isoComp_00028330	isoComp_00028334	signal_peptide_identified	FALSE	NA
geneComp_00008800	ENSG00000178104.19	PDE4DIP	rpmi	calb	ENST00000618462.4	ENST00000529945.2	isoComp_00028740	isoComp_00028739	intron_retention	FALSE	NA
geneComp_00008800	ENSG00000178104.19	PDE4DIP	rpmi	calb	ENST00000618462.4	ENST00000529945.2	isoComp_00028740	isoComp_00028739	coding_potential	FALSE	NA
geneComp_00008800	ENSG00000178104.19	PDE4DIP	rpmi	calb	ENST00000618462.4	ENST00000529945.2	isoComp_00028740	isoComp_00028739	ORF_seq_similarity	TRUE	ORF is longer
geneComp_00008800	ENSG00000178104.19	PDE4DIP	rpmi	calb	ENST00000618462.4	ENST00000529945.2	isoComp_00028740	isoComp_00028739	NMD_status	FALSE	NA
geneComp_00008800	ENSG00000178104.19	PDE4DIP	rpmi	calb	ENST00000618462.4	ENST00000529945.2	isoComp_00028740	isoComp_00028739	domains_identified	TRUE	Domain gain
geneComp_00008800	ENSG00000178104.19	PDE4DIP	rpmi	calb	ENST00000618462.4	ENST00000529945.2	isoComp_00028740	isoComp_00028739	signal_peptide_identified	FALSE	NA
geneComp_00008800	ENSG00000178104.19	PDE4DIP	rpmi	calb	transcript30465.chr1.nic	ENST00000529945.2	isoComp_00028741	isoComp_00028739	intron_retention	FALSE	NA
geneComp_00008800	ENSG00000178104.19	PDE4DIP	rpmi	calb	transcript30465.chr1.nic	ENST00000529945.2	isoComp_00028741	isoComp_00028739	coding_potential	FALSE	NA
geneComp_00008800	ENSG00000178104.19	PDE4DIP	rpmi	calb	transcript30465.chr1.nic	ENST00000529945.2	isoComp_00028741	isoComp_00028739	ORF_seq_similarity	FALSE	NA
geneComp_00008800	ENSG00000178104.19	PDE4DIP	rpmi	calb	transcript30465.chr1.nic	ENST00000529945.2	isoComp_00028741	isoComp_00028739	NMD_status	FALSE	NA
geneComp_00008800	ENSG00000178104.19	PDE4DIP	rpmi	calb	transcript30465.chr1.nic	ENST00000529945.2	isoComp_00028741	isoComp_00028739	domains_identified	TRUE	Domain switch
geneComp_00008800	ENSG00000178104.19	PDE4DIP	rpmi	calb	transcript30465.chr1.nic	ENST00000529945.2	isoComp_00028741	isoComp_00028739	signal_peptide_identified	FALSE	NA
geneComp_00008985	ENSG00000180776.16	ZDHHC20	rpmi	calb	ENST00000382466.7	transcript845.chr13.nnic	isoComp_00029275	isoComp_00029279	intron_retention	TRUE	Intron retention gain
geneComp_00008985	ENSG00000180776.16	ZDHHC20	rpmi	calb	ENST00000382466.7	transcript845.chr13.nnic	isoComp_00029275	isoComp_00029279	coding_potential	FALSE	NA
geneComp_00008985	ENSG00000180776.16	ZDHHC20	rpmi	calb	ENST00000382466.7	transcript845.chr13.nnic	isoComp_00029275	isoComp_00029279	ORF_seq_similarity	FALSE	NA
geneComp_00008985	ENSG00000180776.16	ZDHHC20	rpmi	calb	ENST00000382466.7	transcript845.chr13.nnic	isoComp_00029275	isoComp_00029279	NMD_status	TRUE	NMD insensitive
geneComp_00008985	ENSG00000180776.16	ZDHHC20	rpmi	calb	ENST00000382466.7	transcript845.chr13.nnic	isoComp_00029275	isoComp_00029279	domains_identified	FALSE	NA
geneComp_00008985	ENSG00000180776.16	ZDHHC20	rpmi	calb	ENST00000382466.7	transcript845.chr13.nnic	isoComp_00029275	isoComp_00029279	signal_peptide_identified	FALSE	NA
geneComp_00008985	ENSG00000180776.16	ZDHHC20	rpmi	calb	ENST00000382466.7	transcript908.chr13.nnic	isoComp_00029275	isoComp_00029282	intron_retention	TRUE	Intron retention gain
geneComp_00008985	ENSG00000180776.16	ZDHHC20	rpmi	calb	ENST00000382466.7	transcript908.chr13.nnic	isoComp_00029275	isoComp_00029282	coding_potential	FALSE	NA
geneComp_00008985	ENSG00000180776.16	ZDHHC20	rpmi	calb	ENST00000382466.7	transcript908.chr13.nnic	isoComp_00029275	isoComp_00029282	ORF_seq_similarity	FALSE	NA
geneComp_00008985	ENSG00000180776.16	ZDHHC20	rpmi	calb	ENST00000382466.7	transcript908.chr13.nnic	isoComp_00029275	isoComp_00029282	NMD_status	TRUE	NMD insensitive
geneComp_00008985	ENSG00000180776.16	ZDHHC20	rpmi	calb	ENST00000382466.7	transcript908.chr13.nnic	isoComp_00029275	isoComp_00029282	domains_identified	FALSE	NA
geneComp_00008985	ENSG00000180776.16	ZDHHC20	rpmi	calb	ENST00000382466.7	transcript908.chr13.nnic	isoComp_00029275	isoComp_00029282	signal_peptide_identified	FALSE	NA
geneComp_00009104	ENSG00000182473.22	EXOC7	rpmi	calb	ENST00000634349.1	ENST00000405068.3	isoComp_00029644	isoComp_00029641	intron_retention	FALSE	NA
geneComp_00009104	ENSG00000182473.22	EXOC7	rpmi	calb	ENST00000634349.1	ENST00000405068.3	isoComp_00029644	isoComp_00029641	coding_potential	FALSE	NA
geneComp_00009104	ENSG00000182473.22	EXOC7	rpmi	calb	ENST00000634349.1	ENST00000405068.3	isoComp_00029644	isoComp_00029641	ORF_seq_similarity	TRUE	ORF is longer
geneComp_00009104	ENSG00000182473.22	EXOC7	rpmi	calb	ENST00000634349.1	ENST00000405068.3	isoComp_00029644	isoComp_00029641	NMD_status	FALSE	NA
geneComp_00009104	ENSG00000182473.22	EXOC7	rpmi	calb	ENST00000634349.1	ENST00000405068.3	isoComp_00029644	isoComp_00029641	domains_identified	TRUE	Domain gain
geneComp_00009104	ENSG00000182473.22	EXOC7	rpmi	calb	ENST00000634349.1	ENST00000405068.3	isoComp_00029644	isoComp_00029641	signal_peptide_identified	FALSE	NA
geneComp_00009139	ENSG00000182944.18	EWSR1	rpmi	calb	ENST00000406548.5	transcript4433.chr22.nic	isoComp_00029738	isoComp_00029741	intron_retention	TRUE	Intron retention loss
geneComp_00009139	ENSG00000182944.18	EWSR1	rpmi	calb	ENST00000406548.5	transcript4433.chr22.nic	isoComp_00029738	isoComp_00029741	coding_potential	FALSE	NA
geneComp_00009139	ENSG00000182944.18	EWSR1	rpmi	calb	ENST00000406548.5	transcript4433.chr22.nic	isoComp_00029738	isoComp_00029741	ORF_seq_similarity	TRUE	ORF is longer
geneComp_00009139	ENSG00000182944.18	EWSR1	rpmi	calb	ENST00000406548.5	transcript4433.chr22.nic	isoComp_00029738	isoComp_00029741	NMD_status	TRUE	NMD insensitive
geneComp_00009139	ENSG00000182944.18	EWSR1	rpmi	calb	ENST00000406548.5	transcript4433.chr22.nic	isoComp_00029738	isoComp_00029741	domains_identified	TRUE	Domain gain
geneComp_00009139	ENSG00000182944.18	EWSR1	rpmi	calb	ENST00000406548.5	transcript4433.chr22.nic	isoComp_00029738	isoComp_00029741	signal_peptide_identified	FALSE	NA
geneComp_00009141	ENSG00000182957.16	SPATA13	rpmi	calb	ENST00000399949.6	transcript1309.chr13.nic	isoComp_00029746	isoComp_00029747	intron_retention	TRUE	Intron retention loss
geneComp_00009141	ENSG00000182957.16	SPATA13	rpmi	calb	ENST00000399949.6	transcript1309.chr13.nic	isoComp_00029746	isoComp_00029747	coding_potential	FALSE	NA
geneComp_00009141	ENSG00000182957.16	SPATA13	rpmi	calb	ENST00000399949.6	transcript1309.chr13.nic	isoComp_00029746	isoComp_00029747	ORF_seq_similarity	FALSE	NA
geneComp_00009141	ENSG00000182957.16	SPATA13	rpmi	calb	ENST00000399949.6	transcript1309.chr13.nic	isoComp_00029746	isoComp_00029747	NMD_status	FALSE	NA
geneComp_00009141	ENSG00000182957.16	SPATA13	rpmi	calb	ENST00000399949.6	transcript1309.chr13.nic	isoComp_00029746	isoComp_00029747	domains_identified	FALSE	NA
geneComp_00009141	ENSG00000182957.16	SPATA13	rpmi	calb	ENST00000399949.6	transcript1309.chr13.nic	isoComp_00029746	isoComp_00029747	signal_peptide_identified	FALSE	NA
geneComp_00009280	ENSG00000184613.11	NELL2	rpmi	calb	ENST00000452445.6	ENST00000429094.7	isoComp_00030149	isoComp_00030147	intron_retention	TRUE	Intron retention loss
geneComp_00009280	ENSG00000184613.11	NELL2	rpmi	calb	ENST00000452445.6	ENST00000429094.7	isoComp_00030149	isoComp_00030147	coding_potential	FALSE	NA
geneComp_00009280	ENSG00000184613.11	NELL2	rpmi	calb	ENST00000452445.6	ENST00000429094.7	isoComp_00030149	isoComp_00030147	ORF_seq_similarity	FALSE	NA
geneComp_00009280	ENSG00000184613.11	NELL2	rpmi	calb	ENST00000452445.6	ENST00000429094.7	isoComp_00030149	isoComp_00030147	NMD_status	FALSE	NA
geneComp_00009280	ENSG00000184613.11	NELL2	rpmi	calb	ENST00000452445.6	ENST00000429094.7	isoComp_00030149	isoComp_00030147	domains_identified	FALSE	NA
geneComp_00009280	ENSG00000184613.11	NELL2	rpmi	calb	ENST00000452445.6	ENST00000429094.7	isoComp_00030149	isoComp_00030147	signal_peptide_identified	FALSE	NA
geneComp_00009636	ENSG00000188811.14	NHLRC3	rpmi	calb	ENST00000379600.8	ENST00000379599.6	isoComp_00031264	isoComp_00031263	intron_retention	FALSE	NA
geneComp_00009636	ENSG00000188811.14	NHLRC3	rpmi	calb	ENST00000379600.8	ENST00000379599.6	isoComp_00031264	isoComp_00031263	coding_potential	FALSE	NA
geneComp_00009636	ENSG00000188811.14	NHLRC3	rpmi	calb	ENST00000379600.8	ENST00000379599.6	isoComp_00031264	isoComp_00031263	ORF_seq_similarity	TRUE	ORF is longer
geneComp_00009636	ENSG00000188811.14	NHLRC3	rpmi	calb	ENST00000379600.8	ENST00000379599.6	isoComp_00031264	isoComp_00031263	NMD_status	FALSE	NA
geneComp_00009636	ENSG00000188811.14	NHLRC3	rpmi	calb	ENST00000379600.8	ENST00000379599.6	isoComp_00031264	isoComp_00031263	domains_identified	FALSE	NA
geneComp_00009636	ENSG00000188811.14	NHLRC3	rpmi	calb	ENST00000379600.8	ENST00000379599.6	isoComp_00031264	isoComp_00031263	signal_peptide_identified	FALSE	NA
geneComp_00009636	ENSG00000188811.14	NHLRC3	rpmi	calb	ENST00000379600.8	ENST00000470258.5	isoComp_00031264	isoComp_00031265	intron_retention	FALSE	NA
geneComp_00009636	ENSG00000188811.14	NHLRC3	rpmi	calb	ENST00000379600.8	ENST00000470258.5	isoComp_00031264	isoComp_00031265	coding_potential	TRUE	Transcript is coding
geneComp_00009636	ENSG00000188811.14	NHLRC3	rpmi	calb	ENST00000379600.8	ENST00000470258.5	isoComp_00031264	isoComp_00031265	ORF_seq_similarity	TRUE	Complete ORF gain
geneComp_00009636	ENSG00000188811.14	NHLRC3	rpmi	calb	ENST00000379600.8	ENST00000470258.5	isoComp_00031264	isoComp_00031265	NMD_status	NA	NA
geneComp_00009636	ENSG00000188811.14	NHLRC3	rpmi	calb	ENST00000379600.8	ENST00000470258.5	isoComp_00031264	isoComp_00031265	domains_identified	TRUE	Domain gain
geneComp_00009636	ENSG00000188811.14	NHLRC3	rpmi	calb	ENST00000379600.8	ENST00000470258.5	isoComp_00031264	isoComp_00031265	signal_peptide_identified	TRUE	Signal peptide gain
geneComp_00009658	ENSG00000189050.16	RNFT1	rpmi	calb	ENST00000305783.13	transcript21470.chr17.nic	isoComp_00031325	isoComp_00031330	intron_retention	TRUE	Intron retention loss
geneComp_00009658	ENSG00000189050.16	RNFT1	rpmi	calb	ENST00000305783.13	transcript21470.chr17.nic	isoComp_00031325	isoComp_00031330	coding_potential	FALSE	NA
geneComp_00009658	ENSG00000189050.16	RNFT1	rpmi	calb	ENST00000305783.13	transcript21470.chr17.nic	isoComp_00031325	isoComp_00031330	ORF_seq_similarity	TRUE	ORF is longer
geneComp_00009658	ENSG00000189050.16	RNFT1	rpmi	calb	ENST00000305783.13	transcript21470.chr17.nic	isoComp_00031325	isoComp_00031330	NMD_status	TRUE	NMD insensitive
geneComp_00009658	ENSG00000189050.16	RNFT1	rpmi	calb	ENST00000305783.13	transcript21470.chr17.nic	isoComp_00031325	isoComp_00031330	domains_identified	TRUE	Domain gain
geneComp_00009658	ENSG00000189050.16	RNFT1	rpmi	calb	ENST00000305783.13	transcript21470.chr17.nic	isoComp_00031325	isoComp_00031330	signal_peptide_identified	FALSE	NA
geneComp_00009687	ENSG00000189403.15	HMGB1	rpmi	calb	ENST00000341423.10	transcript2179.chr13.nic	isoComp_00031431	isoComp_00031432	intron_retention	TRUE	Intron retention loss
geneComp_00009687	ENSG00000189403.15	HMGB1	rpmi	calb	ENST00000341423.10	transcript2179.chr13.nic	isoComp_00031431	isoComp_00031432	coding_potential	FALSE	NA
geneComp_00009687	ENSG00000189403.15	HMGB1	rpmi	calb	ENST00000341423.10	transcript2179.chr13.nic	isoComp_00031431	isoComp_00031432	ORF_seq_similarity	TRUE	ORF is longer
geneComp_00009687	ENSG00000189403.15	HMGB1	rpmi	calb	ENST00000341423.10	transcript2179.chr13.nic	isoComp_00031431	isoComp_00031432	NMD_status	FALSE	NA
geneComp_00009687	ENSG00000189403.15	HMGB1	rpmi	calb	ENST00000341423.10	transcript2179.chr13.nic	isoComp_00031431	isoComp_00031432	domains_identified	FALSE	NA
geneComp_00009687	ENSG00000189403.15	HMGB1	rpmi	calb	ENST00000341423.10	transcript2179.chr13.nic	isoComp_00031431	isoComp_00031432	signal_peptide_identified	FALSE	NA
geneComp_00009747	ENSG00000196396.10	PTPN1	rpmi	calb	ENST00000371621.5	transcript11688.chr20.nic	isoComp_00031634	isoComp_00031635	intron_retention	TRUE	Intron retention loss
geneComp_00009747	ENSG00000196396.10	PTPN1	rpmi	calb	ENST00000371621.5	transcript11688.chr20.nic	isoComp_00031634	isoComp_00031635	coding_potential	FALSE	NA
geneComp_00009747	ENSG00000196396.10	PTPN1	rpmi	calb	ENST00000371621.5	transcript11688.chr20.nic	isoComp_00031634	isoComp_00031635	ORF_seq_similarity	FALSE	NA
geneComp_00009747	ENSG00000196396.10	PTPN1	rpmi	calb	ENST00000371621.5	transcript11688.chr20.nic	isoComp_00031634	isoComp_00031635	NMD_status	FALSE	NA
geneComp_00009747	ENSG00000196396.10	PTPN1	rpmi	calb	ENST00000371621.5	transcript11688.chr20.nic	isoComp_00031634	isoComp_00031635	domains_identified	FALSE	NA
geneComp_00009747	ENSG00000196396.10	PTPN1	rpmi	calb	ENST00000371621.5	transcript11688.chr20.nic	isoComp_00031634	isoComp_00031635	signal_peptide_identified	FALSE	NA
geneComp_00009748	ENSG00000196405.13	EVL	rpmi	calb	ENST00000392920.8	transcript16349.chr14.nnic	isoComp_00031638	isoComp_00031640	intron_retention	FALSE	NA
geneComp_00009748	ENSG00000196405.13	EVL	rpmi	calb	ENST00000392920.8	transcript16349.chr14.nnic	isoComp_00031638	isoComp_00031640	coding_potential	FALSE	NA
geneComp_00009748	ENSG00000196405.13	EVL	rpmi	calb	ENST00000392920.8	transcript16349.chr14.nnic	isoComp_00031638	isoComp_00031640	ORF_seq_similarity	TRUE	ORF is longer
geneComp_00009748	ENSG00000196405.13	EVL	rpmi	calb	ENST00000392920.8	transcript16349.chr14.nnic	isoComp_00031638	isoComp_00031640	NMD_status	TRUE	NMD insensitive
geneComp_00009748	ENSG00000196405.13	EVL	rpmi	calb	ENST00000392920.8	transcript16349.chr14.nnic	isoComp_00031638	isoComp_00031640	domains_identified	TRUE	Domain gain
geneComp_00009748	ENSG00000196405.13	EVL	rpmi	calb	ENST00000392920.8	transcript16349.chr14.nnic	isoComp_00031638	isoComp_00031640	signal_peptide_identified	FALSE	NA
geneComp_00009808	ENSG00000196776.17	CD47	rpmi	calb	ENST00000355354.13	transcript16057.chr3.nic	isoComp_00031837	isoComp_00031842	intron_retention	TRUE	Intron retention gain
geneComp_00009808	ENSG00000196776.17	CD47	rpmi	calb	ENST00000355354.13	transcript16057.chr3.nic	isoComp_00031837	isoComp_00031842	coding_potential	TRUE	Transcript is coding
geneComp_00009808	ENSG00000196776.17	CD47	rpmi	calb	ENST00000355354.13	transcript16057.chr3.nic	isoComp_00031837	isoComp_00031842	ORF_seq_similarity	TRUE	Complete ORF gain
geneComp_00009808	ENSG00000196776.17	CD47	rpmi	calb	ENST00000355354.13	transcript16057.chr3.nic	isoComp_00031837	isoComp_00031842	NMD_status	NA	NA
geneComp_00009808	ENSG00000196776.17	CD47	rpmi	calb	ENST00000355354.13	transcript16057.chr3.nic	isoComp_00031837	isoComp_00031842	domains_identified	TRUE	Domain gain
geneComp_00009808	ENSG00000196776.17	CD47	rpmi	calb	ENST00000355354.13	transcript16057.chr3.nic	isoComp_00031837	isoComp_00031842	signal_peptide_identified	TRUE	Signal peptide gain
geneComp_00009834	ENSG00000196954.14	CASP4	rpmi	calb	ENST00000444739.7	ENST00000524843.5	isoComp_00031942	isoComp_00031943	intron_retention	FALSE	NA
geneComp_00009834	ENSG00000196954.14	CASP4	rpmi	calb	ENST00000444739.7	ENST00000524843.5	isoComp_00031942	isoComp_00031943	coding_potential	FALSE	NA
geneComp_00009834	ENSG00000196954.14	CASP4	rpmi	calb	ENST00000444739.7	ENST00000524843.5	isoComp_00031942	isoComp_00031943	ORF_seq_similarity	TRUE	Complete ORF gain
geneComp_00009834	ENSG00000196954.14	CASP4	rpmi	calb	ENST00000444739.7	ENST00000524843.5	isoComp_00031942	isoComp_00031943	NMD_status	NA	NA
geneComp_00009834	ENSG00000196954.14	CASP4	rpmi	calb	ENST00000444739.7	ENST00000524843.5	isoComp_00031942	isoComp_00031943	domains_identified	TRUE	Domain gain
geneComp_00009834	ENSG00000196954.14	CASP4	rpmi	calb	ENST00000444739.7	ENST00000524843.5	isoComp_00031942	isoComp_00031943	signal_peptide_identified	FALSE	NA
geneComp_00009834	ENSG00000196954.14	CASP4	rpmi	calb	ENST00000444739.7	transcript21812.chr11.nic	isoComp_00031942	isoComp_00031946	intron_retention	TRUE	Intron retention loss
geneComp_00009834	ENSG00000196954.14	CASP4	rpmi	calb	ENST00000444739.7	transcript21812.chr11.nic	isoComp_00031942	isoComp_00031946	coding_potential	FALSE	NA
geneComp_00009834	ENSG00000196954.14	CASP4	rpmi	calb	ENST00000444739.7	transcript21812.chr11.nic	isoComp_00031942	isoComp_00031946	ORF_seq_similarity	FALSE	NA
geneComp_00009834	ENSG00000196954.14	CASP4	rpmi	calb	ENST00000444739.7	transcript21812.chr11.nic	isoComp_00031942	isoComp_00031946	NMD_status	FALSE	NA
geneComp_00009834	ENSG00000196954.14	CASP4	rpmi	calb	ENST00000444739.7	transcript21812.chr11.nic	isoComp_00031942	isoComp_00031946	domains_identified	FALSE	NA
geneComp_00009834	ENSG00000196954.14	CASP4	rpmi	calb	ENST00000444739.7	transcript21812.chr11.nic	isoComp_00031942	isoComp_00031946	signal_peptide_identified	FALSE	NA
geneComp_00009922	ENSG00000197548.13	ATG7	rpmi	calb	ENST00000354449.7	transcript1944.chr3.nic	isoComp_00032210	isoComp_00032214	intron_retention	FALSE	NA
geneComp_00009922	ENSG00000197548.13	ATG7	rpmi	calb	ENST00000354449.7	transcript1944.chr3.nic	isoComp_00032210	isoComp_00032214	coding_potential	FALSE	NA
geneComp_00009922	ENSG00000197548.13	ATG7	rpmi	calb	ENST00000354449.7	transcript1944.chr3.nic	isoComp_00032210	isoComp_00032214	ORF_seq_similarity	TRUE	ORF is longer
geneComp_00009922	ENSG00000197548.13	ATG7	rpmi	calb	ENST00000354449.7	transcript1944.chr3.nic	isoComp_00032210	isoComp_00032214	NMD_status	FALSE	NA
geneComp_00009922	ENSG00000197548.13	ATG7	rpmi	calb	ENST00000354449.7	transcript1944.chr3.nic	isoComp_00032210	isoComp_00032214	domains_identified	FALSE	NA
geneComp_00009922	ENSG00000197548.13	ATG7	rpmi	calb	ENST00000354449.7	transcript1944.chr3.nic	isoComp_00032210	isoComp_00032214	signal_peptide_identified	FALSE	NA
geneComp_00009922	ENSG00000197548.13	ATG7	rpmi	calb	ENST00000693202.1	transcript1944.chr3.nic	isoComp_00032211	isoComp_00032214	intron_retention	FALSE	NA
geneComp_00009922	ENSG00000197548.13	ATG7	rpmi	calb	ENST00000693202.1	transcript1944.chr3.nic	isoComp_00032211	isoComp_00032214	coding_potential	FALSE	NA
geneComp_00009922	ENSG00000197548.13	ATG7	rpmi	calb	ENST00000693202.1	transcript1944.chr3.nic	isoComp_00032211	isoComp_00032214	ORF_seq_similarity	TRUE	ORF is longer
geneComp_00009922	ENSG00000197548.13	ATG7	rpmi	calb	ENST00000693202.1	transcript1944.chr3.nic	isoComp_00032211	isoComp_00032214	NMD_status	FALSE	NA
geneComp_00009922	ENSG00000197548.13	ATG7	rpmi	calb	ENST00000693202.1	transcript1944.chr3.nic	isoComp_00032211	isoComp_00032214	domains_identified	FALSE	NA
geneComp_00009922	ENSG00000197548.13	ATG7	rpmi	calb	ENST00000693202.1	transcript1944.chr3.nic	isoComp_00032211	isoComp_00032214	signal_peptide_identified	FALSE	NA
geneComp_00010006	ENSG00000198060.10	MARCHF5	rpmi	calb	ENST00000358935.3	transcript12953.chr10.nic	isoComp_00032473	isoComp_00032476	intron_retention	TRUE	Intron retention loss
geneComp_00010006	ENSG00000198060.10	MARCHF5	rpmi	calb	ENST00000358935.3	transcript12953.chr10.nic	isoComp_00032473	isoComp_00032476	coding_potential	FALSE	NA
geneComp_00010006	ENSG00000198060.10	MARCHF5	rpmi	calb	ENST00000358935.3	transcript12953.chr10.nic	isoComp_00032473	isoComp_00032476	ORF_seq_similarity	TRUE	ORF is longer
geneComp_00010006	ENSG00000198060.10	MARCHF5	rpmi	calb	ENST00000358935.3	transcript12953.chr10.nic	isoComp_00032473	isoComp_00032476	NMD_status	FALSE	NA
geneComp_00010006	ENSG00000198060.10	MARCHF5	rpmi	calb	ENST00000358935.3	transcript12953.chr10.nic	isoComp_00032473	isoComp_00032476	domains_identified	FALSE	NA
geneComp_00010006	ENSG00000198060.10	MARCHF5	rpmi	calb	ENST00000358935.3	transcript12953.chr10.nic	isoComp_00032473	isoComp_00032476	signal_peptide_identified	FALSE	NA
geneComp_00010053	ENSG00000198382.9	UVRAG	rpmi	calb	ENST00000356136.8	transcript18879.chr11.nic	isoComp_00032639	isoComp_00032641	intron_retention	FALSE	NA
geneComp_00010053	ENSG00000198382.9	UVRAG	rpmi	calb	ENST00000356136.8	transcript18879.chr11.nic	isoComp_00032639	isoComp_00032641	coding_potential	FALSE	NA
geneComp_00010053	ENSG00000198382.9	UVRAG	rpmi	calb	ENST00000356136.8	transcript18879.chr11.nic	isoComp_00032639	isoComp_00032641	ORF_seq_similarity	TRUE	ORF is longer
geneComp_00010053	ENSG00000198382.9	UVRAG	rpmi	calb	ENST00000356136.8	transcript18879.chr11.nic	isoComp_00032639	isoComp_00032641	NMD_status	FALSE	NA
geneComp_00010053	ENSG00000198382.9	UVRAG	rpmi	calb	ENST00000356136.8	transcript18879.chr11.nic	isoComp_00032639	isoComp_00032641	domains_identified	FALSE	NA
geneComp_00010053	ENSG00000198382.9	UVRAG	rpmi	calb	ENST00000356136.8	transcript18879.chr11.nic	isoComp_00032639	isoComp_00032641	signal_peptide_identified	FALSE	NA
geneComp_00010057	ENSG00000198408.14	OGA	rpmi	calb	ENST00000361464.8	ENST00000370094.7	isoComp_00032650	isoComp_00032651	intron_retention	FALSE	NA
geneComp_00010057	ENSG00000198408.14	OGA	rpmi	calb	ENST00000361464.8	ENST00000370094.7	isoComp_00032650	isoComp_00032651	coding_potential	FALSE	NA
geneComp_00010057	ENSG00000198408.14	OGA	rpmi	calb	ENST00000361464.8	ENST00000370094.7	isoComp_00032650	isoComp_00032651	ORF_seq_similarity	TRUE	ORF is longer
geneComp_00010057	ENSG00000198408.14	OGA	rpmi	calb	ENST00000361464.8	ENST00000370094.7	isoComp_00032650	isoComp_00032651	NMD_status	FALSE	NA
geneComp_00010057	ENSG00000198408.14	OGA	rpmi	calb	ENST00000361464.8	ENST00000370094.7	isoComp_00032650	isoComp_00032651	domains_identified	FALSE	NA
geneComp_00010057	ENSG00000198408.14	OGA	rpmi	calb	ENST00000361464.8	ENST00000370094.7	isoComp_00032650	isoComp_00032651	signal_peptide_identified	FALSE	NA
geneComp_00010080	ENSG00000198563.14	DDX39B	rpmi	calb	ENST00000396172.6	ENST00000462256.5	isoComp_00032716	isoComp_00032717	intron_retention	TRUE	Intron retention loss
geneComp_00010080	ENSG00000198563.14	DDX39B	rpmi	calb	ENST00000396172.6	ENST00000462256.5	isoComp_00032716	isoComp_00032717	coding_potential	FALSE	NA
geneComp_00010080	ENSG00000198563.14	DDX39B	rpmi	calb	ENST00000396172.6	ENST00000462256.5	isoComp_00032716	isoComp_00032717	ORF_seq_similarity	TRUE	ORF is longer
geneComp_00010080	ENSG00000198563.14	DDX39B	rpmi	calb	ENST00000396172.6	ENST00000462256.5	isoComp_00032716	isoComp_00032717	NMD_status	TRUE	NMD insensitive
geneComp_00010080	ENSG00000198563.14	DDX39B	rpmi	calb	ENST00000396172.6	ENST00000462256.5	isoComp_00032716	isoComp_00032717	domains_identified	TRUE	Domain gain
geneComp_00010080	ENSG00000198563.14	DDX39B	rpmi	calb	ENST00000396172.6	ENST00000462256.5	isoComp_00032716	isoComp_00032717	signal_peptide_identified	FALSE	NA
geneComp_00010099	ENSG00000198700.10	IPO9	rpmi	calb	ENST00000361565.9	transcript44720.chr1.nic	isoComp_00032782	isoComp_00032783	intron_retention	FALSE	NA
geneComp_00010099	ENSG00000198700.10	IPO9	rpmi	calb	ENST00000361565.9	transcript44720.chr1.nic	isoComp_00032782	isoComp_00032783	coding_potential	FALSE	NA
geneComp_00010099	ENSG00000198700.10	IPO9	rpmi	calb	ENST00000361565.9	transcript44720.chr1.nic	isoComp_00032782	isoComp_00032783	ORF_seq_similarity	TRUE	ORF is longer
geneComp_00010099	ENSG00000198700.10	IPO9	rpmi	calb	ENST00000361565.9	transcript44720.chr1.nic	isoComp_00032782	isoComp_00032783	NMD_status	TRUE	NMD insensitive
geneComp_00010099	ENSG00000198700.10	IPO9	rpmi	calb	ENST00000361565.9	transcript44720.chr1.nic	isoComp_00032782	isoComp_00032783	domains_identified	TRUE	Domain gain
geneComp_00010099	ENSG00000198700.10	IPO9	rpmi	calb	ENST00000361565.9	transcript44720.chr1.nic	isoComp_00032782	isoComp_00032783	signal_peptide_identified	FALSE	NA
geneComp_00010147	ENSG00000198855.7	FICD	rpmi	calb	ENST00000552695.6	ENST00000552758.1	isoComp_00032925	isoComp_00032926	intron_retention	FALSE	NA
geneComp_00010147	ENSG00000198855.7	FICD	rpmi	calb	ENST00000552695.6	ENST00000552758.1	isoComp_00032925	isoComp_00032926	coding_potential	FALSE	NA
geneComp_00010147	ENSG00000198855.7	FICD	rpmi	calb	ENST00000552695.6	ENST00000552758.1	isoComp_00032925	isoComp_00032926	ORF_seq_similarity	TRUE	ORF is longer
geneComp_00010147	ENSG00000198855.7	FICD	rpmi	calb	ENST00000552695.6	ENST00000552758.1	isoComp_00032925	isoComp_00032926	NMD_status	FALSE	NA
geneComp_00010147	ENSG00000198855.7	FICD	rpmi	calb	ENST00000552695.6	ENST00000552758.1	isoComp_00032925	isoComp_00032926	domains_identified	TRUE	Domain gain
geneComp_00010147	ENSG00000198855.7	FICD	rpmi	calb	ENST00000552695.6	ENST00000552758.1	isoComp_00032925	isoComp_00032926	signal_peptide_identified	FALSE	NA
geneComp_00010183	ENSG00000198954.9	KIFBP	rpmi	calb	ENST00000361983.7	ENST00000625461.2	isoComp_00033048	isoComp_00033049	intron_retention	FALSE	NA
geneComp_00010183	ENSG00000198954.9	KIFBP	rpmi	calb	ENST00000361983.7	ENST00000625461.2	isoComp_00033048	isoComp_00033049	coding_potential	FALSE	NA
geneComp_00010183	ENSG00000198954.9	KIFBP	rpmi	calb	ENST00000361983.7	ENST00000625461.2	isoComp_00033048	isoComp_00033049	ORF_seq_similarity	TRUE	ORF is longer
geneComp_00010183	ENSG00000198954.9	KIFBP	rpmi	calb	ENST00000361983.7	ENST00000625461.2	isoComp_00033048	isoComp_00033049	NMD_status	FALSE	NA
geneComp_00010183	ENSG00000198954.9	KIFBP	rpmi	calb	ENST00000361983.7	ENST00000625461.2	isoComp_00033048	isoComp_00033049	domains_identified	TRUE	Domain gain
geneComp_00010183	ENSG00000198954.9	KIFBP	rpmi	calb	ENST00000361983.7	ENST00000625461.2	isoComp_00033048	isoComp_00033049	signal_peptide_identified	FALSE	NA
geneComp_00010207	ENSG00000203879.12	GDI1	rpmi	calb	ENST00000447750.7	transcript13393.chrX.nic	isoComp_00033102	isoComp_00033103	intron_retention	TRUE	Intron retention loss
geneComp_00010207	ENSG00000203879.12	GDI1	rpmi	calb	ENST00000447750.7	transcript13393.chrX.nic	isoComp_00033102	isoComp_00033103	coding_potential	FALSE	NA
geneComp_00010207	ENSG00000203879.12	GDI1	rpmi	calb	ENST00000447750.7	transcript13393.chrX.nic	isoComp_00033102	isoComp_00033103	ORF_seq_similarity	TRUE	ORF is longer
geneComp_00010207	ENSG00000203879.12	GDI1	rpmi	calb	ENST00000447750.7	transcript13393.chrX.nic	isoComp_00033102	isoComp_00033103	NMD_status	TRUE	NMD insensitive
geneComp_00010207	ENSG00000203879.12	GDI1	rpmi	calb	ENST00000447750.7	transcript13393.chrX.nic	isoComp_00033102	isoComp_00033103	domains_identified	FALSE	NA
geneComp_00010207	ENSG00000203879.12	GDI1	rpmi	calb	ENST00000447750.7	transcript13393.chrX.nic	isoComp_00033102	isoComp_00033103	signal_peptide_identified	FALSE	NA
geneComp_00010240	ENSG00000204267.17	TAP2	rpmi	calb	ENST00000374897.4	transcript7605.chr6.nic	isoComp_00033226	isoComp_00033228	intron_retention	TRUE	Intron retention loss
geneComp_00010240	ENSG00000204267.17	TAP2	rpmi	calb	ENST00000374897.4	transcript7605.chr6.nic	isoComp_00033226	isoComp_00033228	coding_potential	FALSE	NA
geneComp_00010240	ENSG00000204267.17	TAP2	rpmi	calb	ENST00000374897.4	transcript7605.chr6.nic	isoComp_00033226	isoComp_00033228	ORF_seq_similarity	TRUE	ORF is longer
geneComp_00010240	ENSG00000204267.17	TAP2	rpmi	calb	ENST00000374897.4	transcript7605.chr6.nic	isoComp_00033226	isoComp_00033228	NMD_status	TRUE	NMD insensitive
geneComp_00010240	ENSG00000204267.17	TAP2	rpmi	calb	ENST00000374897.4	transcript7605.chr6.nic	isoComp_00033226	isoComp_00033228	domains_identified	TRUE	Domain gain
geneComp_00010240	ENSG00000204267.17	TAP2	rpmi	calb	ENST00000374897.4	transcript7605.chr6.nic	isoComp_00033226	isoComp_00033228	signal_peptide_identified	FALSE	NA
geneComp_00010324	ENSG00000205302.7	SNX2	rpmi	calb	ENST00000379516.7	transcript12603.chr5.nic	isoComp_00033480	isoComp_00033481	intron_retention	FALSE	NA
geneComp_00010324	ENSG00000205302.7	SNX2	rpmi	calb	ENST00000379516.7	transcript12603.chr5.nic	isoComp_00033480	isoComp_00033481	coding_potential	FALSE	NA
geneComp_00010324	ENSG00000205302.7	SNX2	rpmi	calb	ENST00000379516.7	transcript12603.chr5.nic	isoComp_00033480	isoComp_00033481	ORF_seq_similarity	TRUE	ORF is longer
geneComp_00010324	ENSG00000205302.7	SNX2	rpmi	calb	ENST00000379516.7	transcript12603.chr5.nic	isoComp_00033480	isoComp_00033481	NMD_status	FALSE	NA
geneComp_00010324	ENSG00000205302.7	SNX2	rpmi	calb	ENST00000379516.7	transcript12603.chr5.nic	isoComp_00033480	isoComp_00033481	domains_identified	TRUE	Domain gain
geneComp_00010324	ENSG00000205302.7	SNX2	rpmi	calb	ENST00000379516.7	transcript12603.chr5.nic	isoComp_00033480	isoComp_00033481	signal_peptide_identified	FALSE	NA
geneComp_00010340	ENSG00000205581.11	HMGN1	rpmi	calb	ENST00000380749.10	transcript3637.chr21.nic	isoComp_00033510	isoComp_00033514	intron_retention	TRUE	Intron retention loss
geneComp_00010340	ENSG00000205581.11	HMGN1	rpmi	calb	ENST00000380749.10	transcript3637.chr21.nic	isoComp_00033510	isoComp_00033514	coding_potential	FALSE	NA
geneComp_00010340	ENSG00000205581.11	HMGN1	rpmi	calb	ENST00000380749.10	transcript3637.chr21.nic	isoComp_00033510	isoComp_00033514	ORF_seq_similarity	FALSE	NA
geneComp_00010340	ENSG00000205581.11	HMGN1	rpmi	calb	ENST00000380749.10	transcript3637.chr21.nic	isoComp_00033510	isoComp_00033514	NMD_status	NA	NA
geneComp_00010340	ENSG00000205581.11	HMGN1	rpmi	calb	ENST00000380749.10	transcript3637.chr21.nic	isoComp_00033510	isoComp_00033514	domains_identified	NA	NA
geneComp_00010340	ENSG00000205581.11	HMGN1	rpmi	calb	ENST00000380749.10	transcript3637.chr21.nic	isoComp_00033510	isoComp_00033514	signal_peptide_identified	NA	NA
geneComp_00010946	ENSG00000239713.9	APOBEC3G	rpmi	calb	ENST00000407997.4	transcript9276.chr22.nic	isoComp_00035082	isoComp_00035084	intron_retention	TRUE	Intron retention loss
geneComp_00010946	ENSG00000239713.9	APOBEC3G	rpmi	calb	ENST00000407997.4	transcript9276.chr22.nic	isoComp_00035082	isoComp_00035084	coding_potential	FALSE	NA
geneComp_00010946	ENSG00000239713.9	APOBEC3G	rpmi	calb	ENST00000407997.4	transcript9276.chr22.nic	isoComp_00035082	isoComp_00035084	ORF_seq_similarity	TRUE	ORF is longer
geneComp_00010946	ENSG00000239713.9	APOBEC3G	rpmi	calb	ENST00000407997.4	transcript9276.chr22.nic	isoComp_00035082	isoComp_00035084	NMD_status	TRUE	NMD insensitive
geneComp_00010946	ENSG00000239713.9	APOBEC3G	rpmi	calb	ENST00000407997.4	transcript9276.chr22.nic	isoComp_00035082	isoComp_00035084	domains_identified	TRUE	Domain gain
geneComp_00010946	ENSG00000239713.9	APOBEC3G	rpmi	calb	ENST00000407997.4	transcript9276.chr22.nic	isoComp_00035082	isoComp_00035084	signal_peptide_identified	FALSE	NA
geneComp_00012070	ENSG00000005022.6	SLC25A5	rpmi	lps	ENST00000317881.9	ENST00000463551.1	isoComp_00037628	isoComp_00037629	intron_retention	FALSE	NA
geneComp_00012070	ENSG00000005022.6	SLC25A5	rpmi	lps	ENST00000317881.9	ENST00000463551.1	isoComp_00037628	isoComp_00037629	coding_potential	TRUE	Transcript is coding
geneComp_00012070	ENSG00000005022.6	SLC25A5	rpmi	lps	ENST00000317881.9	ENST00000463551.1	isoComp_00037628	isoComp_00037629	ORF_seq_similarity	TRUE	Complete ORF gain
geneComp_00012070	ENSG00000005022.6	SLC25A5	rpmi	lps	ENST00000317881.9	ENST00000463551.1	isoComp_00037628	isoComp_00037629	NMD_status	NA	NA
geneComp_00012070	ENSG00000005022.6	SLC25A5	rpmi	lps	ENST00000317881.9	ENST00000463551.1	isoComp_00037628	isoComp_00037629	domains_identified	TRUE	Domain gain
geneComp_00012070	ENSG00000005022.6	SLC25A5	rpmi	lps	ENST00000317881.9	ENST00000463551.1	isoComp_00037628	isoComp_00037629	signal_peptide_identified	FALSE	NA
geneComp_00012157	ENSG00000008513.16	ST3GAL1	rpmi	lps	ENST00000522652.6	transcript15568.chr8.nic	isoComp_00037924	isoComp_00037928	intron_retention	TRUE	Intron retention loss
geneComp_00012157	ENSG00000008513.16	ST3GAL1	rpmi	lps	ENST00000522652.6	transcript15568.chr8.nic	isoComp_00037924	isoComp_00037928	coding_potential	FALSE	NA
geneComp_00012157	ENSG00000008513.16	ST3GAL1	rpmi	lps	ENST00000522652.6	transcript15568.chr8.nic	isoComp_00037924	isoComp_00037928	ORF_seq_similarity	FALSE	NA
geneComp_00012157	ENSG00000008513.16	ST3GAL1	rpmi	lps	ENST00000522652.6	transcript15568.chr8.nic	isoComp_00037924	isoComp_00037928	NMD_status	FALSE	NA
geneComp_00012157	ENSG00000008513.16	ST3GAL1	rpmi	lps	ENST00000522652.6	transcript15568.chr8.nic	isoComp_00037924	isoComp_00037928	domains_identified	FALSE	NA
geneComp_00012157	ENSG00000008513.16	ST3GAL1	rpmi	lps	ENST00000522652.6	transcript15568.chr8.nic	isoComp_00037924	isoComp_00037928	signal_peptide_identified	FALSE	NA
geneComp_00012256	ENSG00000014641.21	MDH1	rpmi	lps	ENST00000539945.7	transcript10096.chr2.nic	isoComp_00038291	isoComp_00038292	intron_retention	TRUE	Intron retention loss
geneComp_00012256	ENSG00000014641.21	MDH1	rpmi	lps	ENST00000539945.7	transcript10096.chr2.nic	isoComp_00038291	isoComp_00038292	coding_potential	FALSE	NA
geneComp_00012256	ENSG00000014641.21	MDH1	rpmi	lps	ENST00000539945.7	transcript10096.chr2.nic	isoComp_00038291	isoComp_00038292	ORF_seq_similarity	TRUE	Complete ORF loss
geneComp_00012256	ENSG00000014641.21	MDH1	rpmi	lps	ENST00000539945.7	transcript10096.chr2.nic	isoComp_00038291	isoComp_00038292	NMD_status	NA	NA
geneComp_00012256	ENSG00000014641.21	MDH1	rpmi	lps	ENST00000539945.7	transcript10096.chr2.nic	isoComp_00038291	isoComp_00038292	domains_identified	TRUE	Domain loss
geneComp_00012256	ENSG00000014641.21	MDH1	rpmi	lps	ENST00000539945.7	transcript10096.chr2.nic	isoComp_00038291	isoComp_00038292	signal_peptide_identified	FALSE	NA
geneComp_00012256	ENSG00000014641.21	MDH1	rpmi	lps	ENST00000539945.7	transcript10097.chr2.nic	isoComp_00038291	isoComp_00038293	intron_retention	TRUE	Intron retention loss
geneComp_00012256	ENSG00000014641.21	MDH1	rpmi	lps	ENST00000539945.7	transcript10097.chr2.nic	isoComp_00038291	isoComp_00038293	coding_potential	FALSE	NA
geneComp_00012256	ENSG00000014641.21	MDH1	rpmi	lps	ENST00000539945.7	transcript10097.chr2.nic	isoComp_00038291	isoComp_00038293	ORF_seq_similarity	TRUE	Complete ORF loss
geneComp_00012256	ENSG00000014641.21	MDH1	rpmi	lps	ENST00000539945.7	transcript10097.chr2.nic	isoComp_00038291	isoComp_00038293	NMD_status	NA	NA
geneComp_00012256	ENSG00000014641.21	MDH1	rpmi	lps	ENST00000539945.7	transcript10097.chr2.nic	isoComp_00038291	isoComp_00038293	domains_identified	FALSE	NA
geneComp_00012256	ENSG00000014641.21	MDH1	rpmi	lps	ENST00000539945.7	transcript10097.chr2.nic	isoComp_00038291	isoComp_00038293	signal_peptide_identified	FALSE	NA
geneComp_00012298	ENSG00000022277.13	RTF2	rpmi	lps	ENST00000357348.10	transcript12165.chr20.nic	isoComp_00038429	isoComp_00038430	intron_retention	FALSE	NA
geneComp_00012298	ENSG00000022277.13	RTF2	rpmi	lps	ENST00000357348.10	transcript12165.chr20.nic	isoComp_00038429	isoComp_00038430	coding_potential	FALSE	NA
geneComp_00012298	ENSG00000022277.13	RTF2	rpmi	lps	ENST00000357348.10	transcript12165.chr20.nic	isoComp_00038429	isoComp_00038430	ORF_seq_similarity	TRUE	ORF is longer
geneComp_00012298	ENSG00000022277.13	RTF2	rpmi	lps	ENST00000357348.10	transcript12165.chr20.nic	isoComp_00038429	isoComp_00038430	NMD_status	FALSE	NA
geneComp_00012298	ENSG00000022277.13	RTF2	rpmi	lps	ENST00000357348.10	transcript12165.chr20.nic	isoComp_00038429	isoComp_00038430	domains_identified	FALSE	NA
geneComp_00012298	ENSG00000022277.13	RTF2	rpmi	lps	ENST00000357348.10	transcript12165.chr20.nic	isoComp_00038429	isoComp_00038430	signal_peptide_identified	FALSE	NA
geneComp_00012306	ENSG00000023318.9	ERP44	rpmi	lps	ENST00000262455.7	transcript10617.chr9.nic	isoComp_00038454	isoComp_00038458	intron_retention	FALSE	NA
geneComp_00012306	ENSG00000023318.9	ERP44	rpmi	lps	ENST00000262455.7	transcript10617.chr9.nic	isoComp_00038454	isoComp_00038458	coding_potential	FALSE	NA
geneComp_00012306	ENSG00000023318.9	ERP44	rpmi	lps	ENST00000262455.7	transcript10617.chr9.nic	isoComp_00038454	isoComp_00038458	ORF_seq_similarity	TRUE	ORF is longer
geneComp_00012306	ENSG00000023318.9	ERP44	rpmi	lps	ENST00000262455.7	transcript10617.chr9.nic	isoComp_00038454	isoComp_00038458	NMD_status	FALSE	NA
geneComp_00012306	ENSG00000023318.9	ERP44	rpmi	lps	ENST00000262455.7	transcript10617.chr9.nic	isoComp_00038454	isoComp_00038458	domains_identified	FALSE	NA
geneComp_00012306	ENSG00000023318.9	ERP44	rpmi	lps	ENST00000262455.7	transcript10617.chr9.nic	isoComp_00038454	isoComp_00038458	signal_peptide_identified	FALSE	NA
geneComp_00012338	ENSG00000027869.12	SH2D2A	rpmi	lps	ENST00000368199.8	transcript36419.chr1.nic	isoComp_00038548	isoComp_00038552	intron_retention	TRUE	Intron retention loss
geneComp_00012338	ENSG00000027869.12	SH2D2A	rpmi	lps	ENST00000368199.8	transcript36419.chr1.nic	isoComp_00038548	isoComp_00038552	coding_potential	FALSE	NA
geneComp_00012338	ENSG00000027869.12	SH2D2A	rpmi	lps	ENST00000368199.8	transcript36419.chr1.nic	isoComp_00038548	isoComp_00038552	ORF_seq_similarity	TRUE	ORF is longer
geneComp_00012338	ENSG00000027869.12	SH2D2A	rpmi	lps	ENST00000368199.8	transcript36419.chr1.nic	isoComp_00038548	isoComp_00038552	NMD_status	TRUE	NMD insensitive
geneComp_00012338	ENSG00000027869.12	SH2D2A	rpmi	lps	ENST00000368199.8	transcript36419.chr1.nic	isoComp_00038548	isoComp_00038552	domains_identified	TRUE	Domain gain
geneComp_00012338	ENSG00000027869.12	SH2D2A	rpmi	lps	ENST00000368199.8	transcript36419.chr1.nic	isoComp_00038548	isoComp_00038552	signal_peptide_identified	FALSE	NA
geneComp_00012339	ENSG00000028116.18	VRK2	rpmi	lps	transcript9154.chr2.nnic	ENST00000340157.9	isoComp_00038558	isoComp_00038553	intron_retention	FALSE	NA
geneComp_00012339	ENSG00000028116.18	VRK2	rpmi	lps	transcript9154.chr2.nnic	ENST00000340157.9	isoComp_00038558	isoComp_00038553	coding_potential	FALSE	NA
geneComp_00012339	ENSG00000028116.18	VRK2	rpmi	lps	transcript9154.chr2.nnic	ENST00000340157.9	isoComp_00038558	isoComp_00038553	ORF_seq_similarity	TRUE	ORF is shorter
geneComp_00012339	ENSG00000028116.18	VRK2	rpmi	lps	transcript9154.chr2.nnic	ENST00000340157.9	isoComp_00038558	isoComp_00038553	NMD_status	FALSE	NA
geneComp_00012339	ENSG00000028116.18	VRK2	rpmi	lps	transcript9154.chr2.nnic	ENST00000340157.9	isoComp_00038558	isoComp_00038553	domains_identified	TRUE	Domain loss
geneComp_00012339	ENSG00000028116.18	VRK2	rpmi	lps	transcript9154.chr2.nnic	ENST00000340157.9	isoComp_00038558	isoComp_00038553	signal_peptide_identified	FALSE	NA
geneComp_00012359	ENSG00000031698.13	SARS1	rpmi	lps	ENST00000234677.7	ENST00000482384.1	isoComp_00038647	isoComp_00038648	intron_retention	FALSE	NA
geneComp_00012359	ENSG00000031698.13	SARS1	rpmi	lps	ENST00000234677.7	ENST00000482384.1	isoComp_00038647	isoComp_00038648	coding_potential	FALSE	NA
geneComp_00012359	ENSG00000031698.13	SARS1	rpmi	lps	ENST00000234677.7	ENST00000482384.1	isoComp_00038647	isoComp_00038648	ORF_seq_similarity	TRUE	ORF is longer
geneComp_00012359	ENSG00000031698.13	SARS1	rpmi	lps	ENST00000234677.7	ENST00000482384.1	isoComp_00038647	isoComp_00038648	NMD_status	FALSE	NA
geneComp_00012359	ENSG00000031698.13	SARS1	rpmi	lps	ENST00000234677.7	ENST00000482384.1	isoComp_00038647	isoComp_00038648	domains_identified	TRUE	Domain gain
geneComp_00012359	ENSG00000031698.13	SARS1	rpmi	lps	ENST00000234677.7	ENST00000482384.1	isoComp_00038647	isoComp_00038648	signal_peptide_identified	FALSE	NA
geneComp_00012422	ENSG00000041357.16	PSMA4	rpmi	lps	ENST00000044462.12	ENST00000559934.5	isoComp_00038873	isoComp_00038877	intron_retention	TRUE	Intron retention loss
geneComp_00012422	ENSG00000041357.16	PSMA4	rpmi	lps	ENST00000044462.12	ENST00000559934.5	isoComp_00038873	isoComp_00038877	coding_potential	FALSE	NA
geneComp_00012422	ENSG00000041357.16	PSMA4	rpmi	lps	ENST00000044462.12	ENST00000559934.5	isoComp_00038873	isoComp_00038877	ORF_seq_similarity	TRUE	Complete ORF gain
geneComp_00012422	ENSG00000041357.16	PSMA4	rpmi	lps	ENST00000044462.12	ENST00000559934.5	isoComp_00038873	isoComp_00038877	NMD_status	NA	NA
geneComp_00012422	ENSG00000041357.16	PSMA4	rpmi	lps	ENST00000044462.12	ENST00000559934.5	isoComp_00038873	isoComp_00038877	domains_identified	TRUE	Domain gain
geneComp_00012422	ENSG00000041357.16	PSMA4	rpmi	lps	ENST00000044462.12	ENST00000559934.5	isoComp_00038873	isoComp_00038877	signal_peptide_identified	FALSE	NA
geneComp_00012525	ENSG00000054267.22	ARID4B	rpmi	lps	transcript51606.chr1.nic	transcript51628.chr1.nic	isoComp_00039271	isoComp_00039272	intron_retention	FALSE	NA
geneComp_00012525	ENSG00000054267.22	ARID4B	rpmi	lps	transcript51606.chr1.nic	transcript51628.chr1.nic	isoComp_00039271	isoComp_00039272	coding_potential	FALSE	NA
geneComp_00012525	ENSG00000054267.22	ARID4B	rpmi	lps	transcript51606.chr1.nic	transcript51628.chr1.nic	isoComp_00039271	isoComp_00039272	ORF_seq_similarity	TRUE	ORF is longer
geneComp_00012525	ENSG00000054267.22	ARID4B	rpmi	lps	transcript51606.chr1.nic	transcript51628.chr1.nic	isoComp_00039271	isoComp_00039272	NMD_status	FALSE	NA
geneComp_00012525	ENSG00000054267.22	ARID4B	rpmi	lps	transcript51606.chr1.nic	transcript51628.chr1.nic	isoComp_00039271	isoComp_00039272	domains_identified	TRUE	Domain gain
geneComp_00012525	ENSG00000054267.22	ARID4B	rpmi	lps	transcript51606.chr1.nic	transcript51628.chr1.nic	isoComp_00039271	isoComp_00039272	signal_peptide_identified	FALSE	NA
geneComp_00012548	ENSG00000056097.16	ZFR	rpmi	lps	transcript1817.chr5.nic	ENST00000265069.13	isoComp_00039341	isoComp_00039340	intron_retention	FALSE	NA
geneComp_00012548	ENSG00000056097.16	ZFR	rpmi	lps	transcript1817.chr5.nic	ENST00000265069.13	isoComp_00039341	isoComp_00039340	coding_potential	FALSE	NA
geneComp_00012548	ENSG00000056097.16	ZFR	rpmi	lps	transcript1817.chr5.nic	ENST00000265069.13	isoComp_00039341	isoComp_00039340	ORF_seq_similarity	TRUE	ORF is shorter
geneComp_00012548	ENSG00000056097.16	ZFR	rpmi	lps	transcript1817.chr5.nic	ENST00000265069.13	isoComp_00039341	isoComp_00039340	NMD_status	TRUE	NMD sensitive
geneComp_00012548	ENSG00000056097.16	ZFR	rpmi	lps	transcript1817.chr5.nic	ENST00000265069.13	isoComp_00039341	isoComp_00039340	domains_identified	FALSE	NA
geneComp_00012548	ENSG00000056097.16	ZFR	rpmi	lps	transcript1817.chr5.nic	ENST00000265069.13	isoComp_00039341	isoComp_00039340	signal_peptide_identified	FALSE	NA
geneComp_00012611	ENSG00000062716.13	VMP1	rpmi	lps	ENST00000587470.1	ENST00000262291.9	isoComp_00039538	isoComp_00039537	intron_retention	FALSE	NA
geneComp_00012611	ENSG00000062716.13	VMP1	rpmi	lps	ENST00000587470.1	ENST00000262291.9	isoComp_00039538	isoComp_00039537	coding_potential	TRUE	Transcript is Noncoding
geneComp_00012611	ENSG00000062716.13	VMP1	rpmi	lps	ENST00000587470.1	ENST00000262291.9	isoComp_00039538	isoComp_00039537	ORF_seq_similarity	TRUE	Complete ORF loss
geneComp_00012611	ENSG00000062716.13	VMP1	rpmi	lps	ENST00000587470.1	ENST00000262291.9	isoComp_00039538	isoComp_00039537	NMD_status	NA	NA
geneComp_00012611	ENSG00000062716.13	VMP1	rpmi	lps	ENST00000587470.1	ENST00000262291.9	isoComp_00039538	isoComp_00039537	domains_identified	FALSE	NA
geneComp_00012611	ENSG00000062716.13	VMP1	rpmi	lps	ENST00000587470.1	ENST00000262291.9	isoComp_00039538	isoComp_00039537	signal_peptide_identified	FALSE	NA
geneComp_00012669	ENSG00000065413.20	ANKRD44	rpmi	lps	ENST00000282272.15	ENST00000409919.5	isoComp_00039725	isoComp_00039726	intron_retention	FALSE	NA
geneComp_00012669	ENSG00000065413.20	ANKRD44	rpmi	lps	ENST00000282272.15	ENST00000409919.5	isoComp_00039725	isoComp_00039726	coding_potential	FALSE	NA
geneComp_00012669	ENSG00000065413.20	ANKRD44	rpmi	lps	ENST00000282272.15	ENST00000409919.5	isoComp_00039725	isoComp_00039726	ORF_seq_similarity	TRUE	ORF is longer
geneComp_00012669	ENSG00000065413.20	ANKRD44	rpmi	lps	ENST00000282272.15	ENST00000409919.5	isoComp_00039725	isoComp_00039726	NMD_status	FALSE	NA
geneComp_00012669	ENSG00000065413.20	ANKRD44	rpmi	lps	ENST00000282272.15	ENST00000409919.5	isoComp_00039725	isoComp_00039726	domains_identified	TRUE	Domain gain
geneComp_00012669	ENSG00000065413.20	ANKRD44	rpmi	lps	ENST00000282272.15	ENST00000409919.5	isoComp_00039725	isoComp_00039726	signal_peptide_identified	FALSE	NA
geneComp_00012693	ENSG00000065978.19	YBX1	rpmi	lps	ENST00000321358.12	transcript14596.chr1.nic	isoComp_00039799	isoComp_00039801	intron_retention	TRUE	Intron retention loss
geneComp_00012693	ENSG00000065978.19	YBX1	rpmi	lps	ENST00000321358.12	transcript14596.chr1.nic	isoComp_00039799	isoComp_00039801	coding_potential	FALSE	NA
geneComp_00012693	ENSG00000065978.19	YBX1	rpmi	lps	ENST00000321358.12	transcript14596.chr1.nic	isoComp_00039799	isoComp_00039801	ORF_seq_similarity	TRUE	ORF is longer
geneComp_00012693	ENSG00000065978.19	YBX1	rpmi	lps	ENST00000321358.12	transcript14596.chr1.nic	isoComp_00039799	isoComp_00039801	NMD_status	TRUE	NMD insensitive
geneComp_00012693	ENSG00000065978.19	YBX1	rpmi	lps	ENST00000321358.12	transcript14596.chr1.nic	isoComp_00039799	isoComp_00039801	domains_identified	FALSE	NA
geneComp_00012693	ENSG00000065978.19	YBX1	rpmi	lps	ENST00000321358.12	transcript14596.chr1.nic	isoComp_00039799	isoComp_00039801	signal_peptide_identified	FALSE	NA
geneComp_00012725	ENSG00000067082.15	KLF6	rpmi	lps	ENST00000497571.6	ENST00000469435.1	isoComp_00039903	isoComp_00039902	intron_retention	FALSE	NA
geneComp_00012725	ENSG00000067082.15	KLF6	rpmi	lps	ENST00000497571.6	ENST00000469435.1	isoComp_00039903	isoComp_00039902	coding_potential	FALSE	NA
geneComp_00012725	ENSG00000067082.15	KLF6	rpmi	lps	ENST00000497571.6	ENST00000469435.1	isoComp_00039903	isoComp_00039902	ORF_seq_similarity	FALSE	NA
geneComp_00012725	ENSG00000067082.15	KLF6	rpmi	lps	ENST00000497571.6	ENST00000469435.1	isoComp_00039903	isoComp_00039902	NMD_status	FALSE	NA
geneComp_00012725	ENSG00000067082.15	KLF6	rpmi	lps	ENST00000497571.6	ENST00000469435.1	isoComp_00039903	isoComp_00039902	domains_identified	TRUE	Domain gain
geneComp_00012725	ENSG00000067082.15	KLF6	rpmi	lps	ENST00000497571.6	ENST00000469435.1	isoComp_00039903	isoComp_00039902	signal_peptide_identified	FALSE	NA
geneComp_00012725	ENSG00000067082.15	KLF6	rpmi	lps	ENST00000497571.6	transcript633.chr10.nic	isoComp_00039903	isoComp_00039904	intron_retention	TRUE	Intron retention loss
geneComp_00012725	ENSG00000067082.15	KLF6	rpmi	lps	ENST00000497571.6	transcript633.chr10.nic	isoComp_00039903	isoComp_00039904	coding_potential	FALSE	NA
geneComp_00012725	ENSG00000067082.15	KLF6	rpmi	lps	ENST00000497571.6	transcript633.chr10.nic	isoComp_00039903	isoComp_00039904	ORF_seq_similarity	FALSE	NA
geneComp_00012725	ENSG00000067082.15	KLF6	rpmi	lps	ENST00000497571.6	transcript633.chr10.nic	isoComp_00039903	isoComp_00039904	NMD_status	TRUE	NMD insensitive
geneComp_00012725	ENSG00000067082.15	KLF6	rpmi	lps	ENST00000497571.6	transcript633.chr10.nic	isoComp_00039903	isoComp_00039904	domains_identified	TRUE	Domain gain
geneComp_00012725	ENSG00000067082.15	KLF6	rpmi	lps	ENST00000497571.6	transcript633.chr10.nic	isoComp_00039903	isoComp_00039904	signal_peptide_identified	FALSE	NA
geneComp_00012767	ENSG00000068745.15	IP6K2	rpmi	lps	ENST00000328631.10	transcript9177.chr3.nic	isoComp_00040059	isoComp_00040063	intron_retention	TRUE	Intron retention loss
geneComp_00012767	ENSG00000068745.15	IP6K2	rpmi	lps	ENST00000328631.10	transcript9177.chr3.nic	isoComp_00040059	isoComp_00040063	coding_potential	FALSE	NA
geneComp_00012767	ENSG00000068745.15	IP6K2	rpmi	lps	ENST00000328631.10	transcript9177.chr3.nic	isoComp_00040059	isoComp_00040063	ORF_seq_similarity	TRUE	ORF is longer
geneComp_00012767	ENSG00000068745.15	IP6K2	rpmi	lps	ENST00000328631.10	transcript9177.chr3.nic	isoComp_00040059	isoComp_00040063	NMD_status	TRUE	NMD insensitive
geneComp_00012767	ENSG00000068745.15	IP6K2	rpmi	lps	ENST00000328631.10	transcript9177.chr3.nic	isoComp_00040059	isoComp_00040063	domains_identified	TRUE	Domain gain
geneComp_00012767	ENSG00000068745.15	IP6K2	rpmi	lps	ENST00000328631.10	transcript9177.chr3.nic	isoComp_00040059	isoComp_00040063	signal_peptide_identified	FALSE	NA
geneComp_00012782	ENSG00000069424.16	KCNAB2	rpmi	lps	ENST00000435937.6	ENST00000352527.6	isoComp_00040107	isoComp_00040104	intron_retention	FALSE	NA
geneComp_00012782	ENSG00000069424.16	KCNAB2	rpmi	lps	ENST00000435937.6	ENST00000352527.6	isoComp_00040107	isoComp_00040104	coding_potential	TRUE	Transcript is Noncoding
geneComp_00012782	ENSG00000069424.16	KCNAB2	rpmi	lps	ENST00000435937.6	ENST00000352527.6	isoComp_00040107	isoComp_00040104	ORF_seq_similarity	FALSE	NA
geneComp_00012782	ENSG00000069424.16	KCNAB2	rpmi	lps	ENST00000435937.6	ENST00000352527.6	isoComp_00040107	isoComp_00040104	NMD_status	NA	NA
geneComp_00012782	ENSG00000069424.16	KCNAB2	rpmi	lps	ENST00000435937.6	ENST00000352527.6	isoComp_00040107	isoComp_00040104	domains_identified	NA	NA
geneComp_00012782	ENSG00000069424.16	KCNAB2	rpmi	lps	ENST00000435937.6	ENST00000352527.6	isoComp_00040107	isoComp_00040104	signal_peptide_identified	NA	NA
geneComp_00012782	ENSG00000069424.16	KCNAB2	rpmi	lps	ENST00000435937.6	ENST00000428161.6	isoComp_00040107	isoComp_00040106	intron_retention	FALSE	NA
geneComp_00012782	ENSG00000069424.16	KCNAB2	rpmi	lps	ENST00000435937.6	ENST00000428161.6	isoComp_00040107	isoComp_00040106	coding_potential	TRUE	Transcript is Noncoding
geneComp_00012782	ENSG00000069424.16	KCNAB2	rpmi	lps	ENST00000435937.6	ENST00000428161.6	isoComp_00040107	isoComp_00040106	ORF_seq_similarity	TRUE	Complete ORF loss
geneComp_00012782	ENSG00000069424.16	KCNAB2	rpmi	lps	ENST00000435937.6	ENST00000428161.6	isoComp_00040107	isoComp_00040106	NMD_status	NA	NA
geneComp_00012782	ENSG00000069424.16	KCNAB2	rpmi	lps	ENST00000435937.6	ENST00000428161.6	isoComp_00040107	isoComp_00040106	domains_identified	FALSE	NA
geneComp_00012782	ENSG00000069424.16	KCNAB2	rpmi	lps	ENST00000435937.6	ENST00000428161.6	isoComp_00040107	isoComp_00040106	signal_peptide_identified	FALSE	NA
geneComp_00012782	ENSG00000069424.16	KCNAB2	rpmi	lps	ENST00000478098.5	ENST00000352527.6	isoComp_00040108	isoComp_00040104	intron_retention	FALSE	NA
geneComp_00012782	ENSG00000069424.16	KCNAB2	rpmi	lps	ENST00000478098.5	ENST00000352527.6	isoComp_00040108	isoComp_00040104	coding_potential	TRUE	Transcript is Noncoding
geneComp_00012782	ENSG00000069424.16	KCNAB2	rpmi	lps	ENST00000478098.5	ENST00000352527.6	isoComp_00040108	isoComp_00040104	ORF_seq_similarity	FALSE	NA
geneComp_00012782	ENSG00000069424.16	KCNAB2	rpmi	lps	ENST00000478098.5	ENST00000352527.6	isoComp_00040108	isoComp_00040104	NMD_status	NA	NA
geneComp_00012782	ENSG00000069424.16	KCNAB2	rpmi	lps	ENST00000478098.5	ENST00000352527.6	isoComp_00040108	isoComp_00040104	domains_identified	NA	NA
geneComp_00012782	ENSG00000069424.16	KCNAB2	rpmi	lps	ENST00000478098.5	ENST00000352527.6	isoComp_00040108	isoComp_00040104	signal_peptide_identified	NA	NA
geneComp_00012782	ENSG00000069424.16	KCNAB2	rpmi	lps	ENST00000478098.5	ENST00000428161.6	isoComp_00040108	isoComp_00040106	intron_retention	FALSE	NA
geneComp_00012782	ENSG00000069424.16	KCNAB2	rpmi	lps	ENST00000478098.5	ENST00000428161.6	isoComp_00040108	isoComp_00040106	coding_potential	TRUE	Transcript is Noncoding
geneComp_00012782	ENSG00000069424.16	KCNAB2	rpmi	lps	ENST00000478098.5	ENST00000428161.6	isoComp_00040108	isoComp_00040106	ORF_seq_similarity	TRUE	Complete ORF loss
geneComp_00012782	ENSG00000069424.16	KCNAB2	rpmi	lps	ENST00000478098.5	ENST00000428161.6	isoComp_00040108	isoComp_00040106	NMD_status	NA	NA
geneComp_00012782	ENSG00000069424.16	KCNAB2	rpmi	lps	ENST00000478098.5	ENST00000428161.6	isoComp_00040108	isoComp_00040106	domains_identified	FALSE	NA
geneComp_00012782	ENSG00000069424.16	KCNAB2	rpmi	lps	ENST00000478098.5	ENST00000428161.6	isoComp_00040108	isoComp_00040106	signal_peptide_identified	FALSE	NA
geneComp_00012782	ENSG00000069424.16	KCNAB2	rpmi	lps	transcript1717.chr1.nic	ENST00000352527.6	isoComp_00040113	isoComp_00040104	intron_retention	FALSE	NA
geneComp_00012782	ENSG00000069424.16	KCNAB2	rpmi	lps	transcript1717.chr1.nic	ENST00000352527.6	isoComp_00040113	isoComp_00040104	coding_potential	TRUE	Transcript is Noncoding
geneComp_00012782	ENSG00000069424.16	KCNAB2	rpmi	lps	transcript1717.chr1.nic	ENST00000352527.6	isoComp_00040113	isoComp_00040104	ORF_seq_similarity	FALSE	NA
geneComp_00012782	ENSG00000069424.16	KCNAB2	rpmi	lps	transcript1717.chr1.nic	ENST00000352527.6	isoComp_00040113	isoComp_00040104	NMD_status	NA	NA
geneComp_00012782	ENSG00000069424.16	KCNAB2	rpmi	lps	transcript1717.chr1.nic	ENST00000352527.6	isoComp_00040113	isoComp_00040104	domains_identified	NA	NA
geneComp_00012782	ENSG00000069424.16	KCNAB2	rpmi	lps	transcript1717.chr1.nic	ENST00000352527.6	isoComp_00040113	isoComp_00040104	signal_peptide_identified	NA	NA
geneComp_00012782	ENSG00000069424.16	KCNAB2	rpmi	lps	transcript1717.chr1.nic	ENST00000428161.6	isoComp_00040113	isoComp_00040106	intron_retention	FALSE	NA
geneComp_00012782	ENSG00000069424.16	KCNAB2	rpmi	lps	transcript1717.chr1.nic	ENST00000428161.6	isoComp_00040113	isoComp_00040106	coding_potential	TRUE	Transcript is Noncoding
geneComp_00012782	ENSG00000069424.16	KCNAB2	rpmi	lps	transcript1717.chr1.nic	ENST00000428161.6	isoComp_00040113	isoComp_00040106	ORF_seq_similarity	TRUE	Complete ORF loss
geneComp_00012782	ENSG00000069424.16	KCNAB2	rpmi	lps	transcript1717.chr1.nic	ENST00000428161.6	isoComp_00040113	isoComp_00040106	NMD_status	NA	NA
geneComp_00012782	ENSG00000069424.16	KCNAB2	rpmi	lps	transcript1717.chr1.nic	ENST00000428161.6	isoComp_00040113	isoComp_00040106	domains_identified	FALSE	NA
geneComp_00012782	ENSG00000069424.16	KCNAB2	rpmi	lps	transcript1717.chr1.nic	ENST00000428161.6	isoComp_00040113	isoComp_00040106	signal_peptide_identified	FALSE	NA
geneComp_00012784	ENSG00000069667.16	RORA	rpmi	lps	ENST00000449337.6	ENST00000558234.1	isoComp_00040115	isoComp_00040116	intron_retention	FALSE	NA
geneComp_00012784	ENSG00000069667.16	RORA	rpmi	lps	ENST00000449337.6	ENST00000558234.1	isoComp_00040115	isoComp_00040116	coding_potential	TRUE	Transcript is coding
geneComp_00012784	ENSG00000069667.16	RORA	rpmi	lps	ENST00000449337.6	ENST00000558234.1	isoComp_00040115	isoComp_00040116	ORF_seq_similarity	TRUE	Complete ORF gain
geneComp_00012784	ENSG00000069667.16	RORA	rpmi	lps	ENST00000449337.6	ENST00000558234.1	isoComp_00040115	isoComp_00040116	NMD_status	NA	NA
geneComp_00012784	ENSG00000069667.16	RORA	rpmi	lps	ENST00000449337.6	ENST00000558234.1	isoComp_00040115	isoComp_00040116	domains_identified	TRUE	Domain gain
geneComp_00012784	ENSG00000069667.16	RORA	rpmi	lps	ENST00000449337.6	ENST00000558234.1	isoComp_00040115	isoComp_00040116	signal_peptide_identified	FALSE	NA
geneComp_00012874	ENSG00000072778.20	ACADVL	rpmi	lps	ENST00000356839.10	transcript4381.chr17.nic	isoComp_00040439	isoComp_00040442	intron_retention	TRUE	Intron retention loss
geneComp_00012874	ENSG00000072778.20	ACADVL	rpmi	lps	ENST00000356839.10	transcript4381.chr17.nic	isoComp_00040439	isoComp_00040442	coding_potential	FALSE	NA
geneComp_00012874	ENSG00000072778.20	ACADVL	rpmi	lps	ENST00000356839.10	transcript4381.chr17.nic	isoComp_00040439	isoComp_00040442	ORF_seq_similarity	TRUE	ORF is longer
geneComp_00012874	ENSG00000072778.20	ACADVL	rpmi	lps	ENST00000356839.10	transcript4381.chr17.nic	isoComp_00040439	isoComp_00040442	NMD_status	TRUE	NMD insensitive
geneComp_00012874	ENSG00000072778.20	ACADVL	rpmi	lps	ENST00000356839.10	transcript4381.chr17.nic	isoComp_00040439	isoComp_00040442	domains_identified	TRUE	Domain gain
geneComp_00012874	ENSG00000072778.20	ACADVL	rpmi	lps	ENST00000356839.10	transcript4381.chr17.nic	isoComp_00040439	isoComp_00040442	signal_peptide_identified	FALSE	NA
geneComp_00012913	ENSG00000074356.17	NCBP3	rpmi	lps	transcript1470.chr17.nnic	ENST00000389005.6	isoComp_00040560	isoComp_00040559	intron_retention	TRUE	Intron retention loss
geneComp_00012913	ENSG00000074356.17	NCBP3	rpmi	lps	transcript1470.chr17.nnic	ENST00000389005.6	isoComp_00040560	isoComp_00040559	coding_potential	FALSE	NA
geneComp_00012913	ENSG00000074356.17	NCBP3	rpmi	lps	transcript1470.chr17.nnic	ENST00000389005.6	isoComp_00040560	isoComp_00040559	ORF_seq_similarity	FALSE	NA
geneComp_00012913	ENSG00000074356.17	NCBP3	rpmi	lps	transcript1470.chr17.nnic	ENST00000389005.6	isoComp_00040560	isoComp_00040559	NMD_status	TRUE	NMD sensitive
geneComp_00012913	ENSG00000074356.17	NCBP3	rpmi	lps	transcript1470.chr17.nnic	ENST00000389005.6	isoComp_00040560	isoComp_00040559	domains_identified	FALSE	NA
geneComp_00012913	ENSG00000074356.17	NCBP3	rpmi	lps	transcript1470.chr17.nnic	ENST00000389005.6	isoComp_00040560	isoComp_00040559	signal_peptide_identified	FALSE	NA
geneComp_00013036	ENSG00000078668.14	VDAC3	rpmi	lps	ENST00000022615.9	transcript6337.chr8.nic	isoComp_00041003	isoComp_00041005	intron_retention	TRUE	Intron retention loss
geneComp_00013036	ENSG00000078668.14	VDAC3	rpmi	lps	ENST00000022615.9	transcript6337.chr8.nic	isoComp_00041003	isoComp_00041005	coding_potential	FALSE	NA
geneComp_00013036	ENSG00000078668.14	VDAC3	rpmi	lps	ENST00000022615.9	transcript6337.chr8.nic	isoComp_00041003	isoComp_00041005	ORF_seq_similarity	TRUE	ORF is longer
geneComp_00013036	ENSG00000078668.14	VDAC3	rpmi	lps	ENST00000022615.9	transcript6337.chr8.nic	isoComp_00041003	isoComp_00041005	NMD_status	TRUE	NMD insensitive
geneComp_00013036	ENSG00000078668.14	VDAC3	rpmi	lps	ENST00000022615.9	transcript6337.chr8.nic	isoComp_00041003	isoComp_00041005	domains_identified	FALSE	NA
geneComp_00013036	ENSG00000078668.14	VDAC3	rpmi	lps	ENST00000022615.9	transcript6337.chr8.nic	isoComp_00041003	isoComp_00041005	signal_peptide_identified	FALSE	NA
geneComp_00013134	ENSG00000082996.20	RNF13	rpmi	lps	ENST00000392894.8	ENST00000474348.5	isoComp_00041352	isoComp_00041354	intron_retention	FALSE	NA
geneComp_00013134	ENSG00000082996.20	RNF13	rpmi	lps	ENST00000392894.8	ENST00000474348.5	isoComp_00041352	isoComp_00041354	coding_potential	TRUE	Transcript is coding
geneComp_00013134	ENSG00000082996.20	RNF13	rpmi	lps	ENST00000392894.8	ENST00000474348.5	isoComp_00041352	isoComp_00041354	ORF_seq_similarity	TRUE	Complete ORF gain
geneComp_00013134	ENSG00000082996.20	RNF13	rpmi	lps	ENST00000392894.8	ENST00000474348.5	isoComp_00041352	isoComp_00041354	NMD_status	NA	NA
geneComp_00013134	ENSG00000082996.20	RNF13	rpmi	lps	ENST00000392894.8	ENST00000474348.5	isoComp_00041352	isoComp_00041354	domains_identified	TRUE	Domain gain
geneComp_00013134	ENSG00000082996.20	RNF13	rpmi	lps	ENST00000392894.8	ENST00000474348.5	isoComp_00041352	isoComp_00041354	signal_peptide_identified	FALSE	NA
geneComp_00013181	ENSG00000085117.12	CD82	rpmi	lps	ENST00000227155.9	transcript8292.chr11.nic	isoComp_00041501	isoComp_00041502	intron_retention	FALSE	NA
geneComp_00013181	ENSG00000085117.12	CD82	rpmi	lps	ENST00000227155.9	transcript8292.chr11.nic	isoComp_00041501	isoComp_00041502	coding_potential	FALSE	NA
geneComp_00013181	ENSG00000085117.12	CD82	rpmi	lps	ENST00000227155.9	transcript8292.chr11.nic	isoComp_00041501	isoComp_00041502	ORF_seq_similarity	TRUE	ORF is longer
geneComp_00013181	ENSG00000085117.12	CD82	rpmi	lps	ENST00000227155.9	transcript8292.chr11.nic	isoComp_00041501	isoComp_00041502	NMD_status	FALSE	NA
geneComp_00013181	ENSG00000085117.12	CD82	rpmi	lps	ENST00000227155.9	transcript8292.chr11.nic	isoComp_00041501	isoComp_00041502	domains_identified	FALSE	NA
geneComp_00013181	ENSG00000085117.12	CD82	rpmi	lps	ENST00000227155.9	transcript8292.chr11.nic	isoComp_00041501	isoComp_00041502	signal_peptide_identified	FALSE	NA
geneComp_00013181	ENSG00000085117.12	CD82	rpmi	lps	ENST00000227155.9	transcript8299.chr11.nic	isoComp_00041501	isoComp_00041503	intron_retention	FALSE	NA
geneComp_00013181	ENSG00000085117.12	CD82	rpmi	lps	ENST00000227155.9	transcript8299.chr11.nic	isoComp_00041501	isoComp_00041503	coding_potential	TRUE	Transcript is coding
geneComp_00013181	ENSG00000085117.12	CD82	rpmi	lps	ENST00000227155.9	transcript8299.chr11.nic	isoComp_00041501	isoComp_00041503	ORF_seq_similarity	TRUE	Complete ORF gain
geneComp_00013181	ENSG00000085117.12	CD82	rpmi	lps	ENST00000227155.9	transcript8299.chr11.nic	isoComp_00041501	isoComp_00041503	NMD_status	NA	NA
geneComp_00013181	ENSG00000085117.12	CD82	rpmi	lps	ENST00000227155.9	transcript8299.chr11.nic	isoComp_00041501	isoComp_00041503	domains_identified	TRUE	Domain gain
geneComp_00013181	ENSG00000085117.12	CD82	rpmi	lps	ENST00000227155.9	transcript8299.chr11.nic	isoComp_00041501	isoComp_00041503	signal_peptide_identified	FALSE	NA
geneComp_00013197	ENSG00000085662.14	AKR1B1	rpmi	lps	ENST00000285930.9	ENST00000465351.5	isoComp_00041543	isoComp_00041544	intron_retention	TRUE	Intron retention loss
geneComp_00013197	ENSG00000085662.14	AKR1B1	rpmi	lps	ENST00000285930.9	ENST00000465351.5	isoComp_00041543	isoComp_00041544	coding_potential	FALSE	NA
geneComp_00013197	ENSG00000085662.14	AKR1B1	rpmi	lps	ENST00000285930.9	ENST00000465351.5	isoComp_00041543	isoComp_00041544	ORF_seq_similarity	TRUE	ORF is longer
geneComp_00013197	ENSG00000085662.14	AKR1B1	rpmi	lps	ENST00000285930.9	ENST00000465351.5	isoComp_00041543	isoComp_00041544	NMD_status	TRUE	NMD insensitive
geneComp_00013197	ENSG00000085662.14	AKR1B1	rpmi	lps	ENST00000285930.9	ENST00000465351.5	isoComp_00041543	isoComp_00041544	domains_identified	FALSE	NA
geneComp_00013197	ENSG00000085662.14	AKR1B1	rpmi	lps	ENST00000285930.9	ENST00000465351.5	isoComp_00041543	isoComp_00041544	signal_peptide_identified	FALSE	NA
geneComp_00013245	ENSG00000087191.13	PSMC5	rpmi	lps	ENST00000310144.11	ENST00000581882.5	isoComp_00041687	isoComp_00041689	intron_retention	TRUE	Intron retention loss
geneComp_00013245	ENSG00000087191.13	PSMC5	rpmi	lps	ENST00000310144.11	ENST00000581882.5	isoComp_00041687	isoComp_00041689	coding_potential	FALSE	NA
geneComp_00013245	ENSG00000087191.13	PSMC5	rpmi	lps	ENST00000310144.11	ENST00000581882.5	isoComp_00041687	isoComp_00041689	ORF_seq_similarity	FALSE	NA
geneComp_00013245	ENSG00000087191.13	PSMC5	rpmi	lps	ENST00000310144.11	ENST00000581882.5	isoComp_00041687	isoComp_00041689	NMD_status	FALSE	NA
geneComp_00013245	ENSG00000087191.13	PSMC5	rpmi	lps	ENST00000310144.11	ENST00000581882.5	isoComp_00041687	isoComp_00041689	domains_identified	FALSE	NA
geneComp_00013245	ENSG00000087191.13	PSMC5	rpmi	lps	ENST00000310144.11	ENST00000581882.5	isoComp_00041687	isoComp_00041689	signal_peptide_identified	FALSE	NA
geneComp_00013245	ENSG00000087191.13	PSMC5	rpmi	lps	ENST00000310144.11	transcript22611.chr17.nic	isoComp_00041687	isoComp_00041690	intron_retention	TRUE	Intron retention loss
geneComp_00013245	ENSG00000087191.13	PSMC5	rpmi	lps	ENST00000310144.11	transcript22611.chr17.nic	isoComp_00041687	isoComp_00041690	coding_potential	FALSE	NA
geneComp_00013245	ENSG00000087191.13	PSMC5	rpmi	lps	ENST00000310144.11	transcript22611.chr17.nic	isoComp_00041687	isoComp_00041690	ORF_seq_similarity	TRUE	ORF is longer
geneComp_00013245	ENSG00000087191.13	PSMC5	rpmi	lps	ENST00000310144.11	transcript22611.chr17.nic	isoComp_00041687	isoComp_00041690	NMD_status	TRUE	NMD insensitive
geneComp_00013245	ENSG00000087191.13	PSMC5	rpmi	lps	ENST00000310144.11	transcript22611.chr17.nic	isoComp_00041687	isoComp_00041690	domains_identified	TRUE	Domain gain
geneComp_00013245	ENSG00000087191.13	PSMC5	rpmi	lps	ENST00000310144.11	transcript22611.chr17.nic	isoComp_00041687	isoComp_00041690	signal_peptide_identified	FALSE	NA
geneComp_00013288	ENSG00000088832.18	FKBP1A	rpmi	lps	ENST00000400137.9	ENST00000381719.8	isoComp_00041833	isoComp_00041831	intron_retention	TRUE	Intron retention loss
geneComp_00013288	ENSG00000088832.18	FKBP1A	rpmi	lps	ENST00000400137.9	ENST00000381719.8	isoComp_00041833	isoComp_00041831	coding_potential	FALSE	NA
geneComp_00013288	ENSG00000088832.18	FKBP1A	rpmi	lps	ENST00000400137.9	ENST00000381719.8	isoComp_00041833	isoComp_00041831	ORF_seq_similarity	FALSE	NA
geneComp_00013288	ENSG00000088832.18	FKBP1A	rpmi	lps	ENST00000400137.9	ENST00000381719.8	isoComp_00041833	isoComp_00041831	NMD_status	FALSE	NA
geneComp_00013288	ENSG00000088832.18	FKBP1A	rpmi	lps	ENST00000400137.9	ENST00000381719.8	isoComp_00041833	isoComp_00041831	domains_identified	FALSE	NA
geneComp_00013288	ENSG00000088832.18	FKBP1A	rpmi	lps	ENST00000400137.9	ENST00000381719.8	isoComp_00041833	isoComp_00041831	signal_peptide_identified	FALSE	NA
geneComp_00013462	ENSG00000095370.20	SH2D3C	rpmi	lps	ENST00000373277.8	ENST00000314830.13	isoComp_00042389	isoComp_00042388	intron_retention	FALSE	NA
geneComp_00013462	ENSG00000095370.20	SH2D3C	rpmi	lps	ENST00000373277.8	ENST00000314830.13	isoComp_00042389	isoComp_00042388	coding_potential	FALSE	NA
geneComp_00013462	ENSG00000095370.20	SH2D3C	rpmi	lps	ENST00000373277.8	ENST00000314830.13	isoComp_00042389	isoComp_00042388	ORF_seq_similarity	TRUE	ORF is shorter
geneComp_00013462	ENSG00000095370.20	SH2D3C	rpmi	lps	ENST00000373277.8	ENST00000314830.13	isoComp_00042389	isoComp_00042388	NMD_status	FALSE	NA
geneComp_00013462	ENSG00000095370.20	SH2D3C	rpmi	lps	ENST00000373277.8	ENST00000314830.13	isoComp_00042389	isoComp_00042388	domains_identified	FALSE	NA
geneComp_00013462	ENSG00000095370.20	SH2D3C	rpmi	lps	ENST00000373277.8	ENST00000314830.13	isoComp_00042389	isoComp_00042388	signal_peptide_identified	FALSE	NA
geneComp_00013542	ENSG00000099992.16	TBC1D10A	rpmi	lps	ENST00000215790.12	transcript5018.chr22.nic	isoComp_00042672	isoComp_00042673	intron_retention	TRUE	Intron retention loss
geneComp_00013542	ENSG00000099992.16	TBC1D10A	rpmi	lps	ENST00000215790.12	transcript5018.chr22.nic	isoComp_00042672	isoComp_00042673	coding_potential	FALSE	NA
geneComp_00013542	ENSG00000099992.16	TBC1D10A	rpmi	lps	ENST00000215790.12	transcript5018.chr22.nic	isoComp_00042672	isoComp_00042673	ORF_seq_similarity	TRUE	ORF is longer
geneComp_00013542	ENSG00000099992.16	TBC1D10A	rpmi	lps	ENST00000215790.12	transcript5018.chr22.nic	isoComp_00042672	isoComp_00042673	NMD_status	FALSE	NA
geneComp_00013542	ENSG00000099992.16	TBC1D10A	rpmi	lps	ENST00000215790.12	transcript5018.chr22.nic	isoComp_00042672	isoComp_00042673	domains_identified	FALSE	NA
geneComp_00013542	ENSG00000099992.16	TBC1D10A	rpmi	lps	ENST00000215790.12	transcript5018.chr22.nic	isoComp_00042672	isoComp_00042673	signal_peptide_identified	FALSE	NA
geneComp_00013557	ENSG00000100055.21	CYTH4	rpmi	lps	ENST00000248901.11	ENST00000480510.5	isoComp_00042724	isoComp_00042726	intron_retention	FALSE	NA
geneComp_00013557	ENSG00000100055.21	CYTH4	rpmi	lps	ENST00000248901.11	ENST00000480510.5	isoComp_00042724	isoComp_00042726	coding_potential	FALSE	NA
geneComp_00013557	ENSG00000100055.21	CYTH4	rpmi	lps	ENST00000248901.11	ENST00000480510.5	isoComp_00042724	isoComp_00042726	ORF_seq_similarity	TRUE	ORF is longer
geneComp_00013557	ENSG00000100055.21	CYTH4	rpmi	lps	ENST00000248901.11	ENST00000480510.5	isoComp_00042724	isoComp_00042726	NMD_status	FALSE	NA
geneComp_00013557	ENSG00000100055.21	CYTH4	rpmi	lps	ENST00000248901.11	ENST00000480510.5	isoComp_00042724	isoComp_00042726	domains_identified	TRUE	Domain gain
geneComp_00013557	ENSG00000100055.21	CYTH4	rpmi	lps	ENST00000248901.11	ENST00000480510.5	isoComp_00042724	isoComp_00042726	signal_peptide_identified	FALSE	NA
geneComp_00013597	ENSG00000100242.16	SUN2	rpmi	lps	transcript9132.chr22.nnic	ENST00000689035.1	isoComp_00042847	isoComp_00042843	intron_retention	FALSE	NA
geneComp_00013597	ENSG00000100242.16	SUN2	rpmi	lps	transcript9132.chr22.nnic	ENST00000689035.1	isoComp_00042847	isoComp_00042843	coding_potential	FALSE	NA
geneComp_00013597	ENSG00000100242.16	SUN2	rpmi	lps	transcript9132.chr22.nnic	ENST00000689035.1	isoComp_00042847	isoComp_00042843	ORF_seq_similarity	TRUE	ORF is shorter
geneComp_00013597	ENSG00000100242.16	SUN2	rpmi	lps	transcript9132.chr22.nnic	ENST00000689035.1	isoComp_00042847	isoComp_00042843	NMD_status	FALSE	NA
geneComp_00013597	ENSG00000100242.16	SUN2	rpmi	lps	transcript9132.chr22.nnic	ENST00000689035.1	isoComp_00042847	isoComp_00042843	domains_identified	TRUE	Domain loss
geneComp_00013597	ENSG00000100242.16	SUN2	rpmi	lps	transcript9132.chr22.nnic	ENST00000689035.1	isoComp_00042847	isoComp_00042843	signal_peptide_identified	FALSE	NA
geneComp_00013660	ENSG00000100445.18	SDR39U1	rpmi	lps	ENST00000555225.5	ENST00000553546.1	isoComp_00043018	isoComp_00043015	intron_retention	FALSE	NA
[truncated: 3,995 more rows]
