# Supplementary material for: Multi-omic profiling of pathogen-stimulated primary immune cells
Source: iScience. 2024 Jul 6;27(8):110471. doi: 10.1016/j.isci.2024.110471 (PMC11293528; doi:10.1016/j.isci.2024.110471)
Supplement: Table S6. Features per isoform switch, related to Figures 4, S5–S8 [file mmc7.xlsx]

## Sheet: Sheet1
gene_id	condition_1	condition_2	iso_ref	gene_ref	isoform_id	gene_name	gene_biotype	iso_biotype	gene_overall_mean	gene_value_1	gene_value_2	gene_stderr_1	gene_stderr_2	gene_log2_fold_change	gene_q_value	iso_overall_mean	iso_value_1	iso_value_2	iso_stderr_1	iso_stderr_2	iso_log2_fold_change	iso_q_value	IF_overall	IF1	IF2	dIF	isoform_switch_q_value	gene_switch_q_value	PTC	domain_identified	codingPotentialValue	codingPotential	signal_peptide_identified	IR	switchConsequencesGene
ENSG00000000938.13	rpmi	calb	isoComp_00000007	geneComp_00000005	transcript8917.chr1.nnic	FGR	NA	NA	23.4313	11.3958	30.8363	NA	NA	1.43532	NA	11.3498	8.75091	15.7202	NA	NA	0.84438	NA	0.50582	0.7679	0.5098	-0.2581	NA	0.0592215	TRUE	yes	1	TRUE	no	0	NA
ENSG00000000938.13	rpmi	calb	isoComp_00000008	geneComp_00000005	transcript8919.chr1.nnic	FGR	NA	NA	23.4313	11.3958	30.8363	NA	NA	1.43532	NA	12.0815	2.64493	15.1161	NA	NA	2.5103	NA	0.49418	0.2321	0.4902	0.2581	NA	0.0592215	TRUE	yes	1	TRUE	no	0	NA
ENSG00000000938.13	rpmi	lps	isoComp_00037471	geneComp_00012015	transcript8917.chr1.nnic	FGR	NA	NA	23.4313	11.3958	18.6579	NA	NA	0.710791	NA	11.3498	8.75091	8.3537	NA	NA	-0.0669386	NA	0.50582	0.7679	0.4477	-0.3202	NA	0.0355272	TRUE	yes	1	TRUE	no	0	FALSE
ENSG00000000938.13	rpmi	lps	isoComp_00037472	geneComp_00012015	transcript8919.chr1.nnic	FGR	NA	NA	23.4313	11.3958	18.6579	NA	NA	0.710791	NA	12.0815	2.64493	10.3042	NA	NA	1.95789	NA	0.49418	0.2321	0.5523	0.3202	NA	0.0355272	TRUE	yes	1	TRUE	no	0	FALSE
ENSG00000000938.13	rpmi	polyic	isoComp_00074936	geneComp_00024025	transcript8919.chr1.nnic	FGR	NA	NA	23.4313	11.3958	21.892	NA	NA	0.94129	NA	12.0815	2.64493	15.3999	NA	NA	2.53711	NA	0.49418	0.2321	0.7034	0.4713	NA	5.86763e-05	TRUE	yes	1	TRUE	no	0	FALSE
ENSG00000000938.13	rpmi	polyic	isoComp_00074935	geneComp_00024025	transcript8917.chr1.nnic	FGR	NA	NA	23.4313	11.3958	21.892	NA	NA	0.94129	NA	11.3498	8.75091	6.49212	NA	NA	-0.430171	NA	0.50582	0.7679	0.2966	-0.4713	NA	5.86763e-05	TRUE	yes	1	TRUE	no	0	FALSE
ENSG00000000938.13	rpmi	saur	isoComp_00112400	geneComp_00036035	transcript8919.chr1.nnic	FGR	NA	NA	23.4313	11.3958	34.3746	NA	NA	1.59199	NA	12.0815	2.64493	16.9423	NA	NA	2.67474	NA	0.49418	0.2321	0.4929	0.2608	NA	0.0667076	TRUE	yes	1	TRUE	no	0	NA
ENSG00000000938.13	rpmi	saur	isoComp_00112399	geneComp_00036035	transcript8917.chr1.nnic	FGR	NA	NA	23.4313	11.3958	34.3746	NA	NA	1.59199	NA	11.3498	8.75091	17.4323	NA	NA	0.99344	NA	0.50582	0.7679	0.5071	-0.2608	NA	0.0667076	TRUE	yes	1	TRUE	no	0	NA
ENSG00000003402.21	rpmi	calb	isoComp_00000087	geneComp_00000034	ENST00000423241.6	CFLAR	NA	NA	22.5846	10.5576	25.5361	NA	NA	1.27346	NA	7.19977	1.612	9.9304	NA	NA	2.61553	NA	0.29736	0.1527	0.3889	0.2362	NA	6.29711e-07	FALSE	yes	0.999999	TRUE	no	0	TRUE
ENSG00000003402.21	rpmi	calb	isoComp_00000088	geneComp_00000034	transcript30174.chr2.nnic	CFLAR	NA	NA	22.5846	10.5576	25.5361	NA	NA	1.27346	NA	10.4586	6.89361	9.50423	NA	NA	0.462735	NA	0.48826	0.653	0.3722	-0.2808	NA	6.29711e-07	TRUE	yes	0.999999	TRUE	no	0	TRUE
ENSG00000003402.21	rpmi	calb	isoComp_00000089	geneComp_00000034	transcript30324.chr2.nnic	CFLAR	NA	NA	22.5846	10.5576	25.5361	NA	NA	1.27346	NA	2.842	0.0253834	4.68482	NA	NA	7.05185	NA	0.10994	0.0024	0.1835	0.1811	NA	6.29711e-07	TRUE	yes	0.999999	TRUE	no	0	TRUE
ENSG00000003402.21	rpmi	calb	isoComp_00000086	geneComp_00000034	ENST00000309955.8	CFLAR	NA	NA	22.5846	10.5576	25.5361	NA	NA	1.27346	NA	2.08417	2.02655	1.41663	NA	NA	-0.513523	NA	0.10446	0.192	0.0555	-0.1365	NA	6.29711e-07	FALSE	yes	0.999998	TRUE	no	1	TRUE
ENSG00000003402.21	rpmi	polyic	isoComp_00075014	geneComp_00024054	ENST00000309955.8	CFLAR	NA	NA	22.5846	10.5576	26.7893	NA	NA	1.34256	NA	2.08417	2.02655	2.06643	NA	NA	0.0279748	NA	0.10446	0.192	0.0771	-0.1149	NA	1.7742e-06	FALSE	yes	0.999998	TRUE	no	1	TRUE
ENSG00000003402.21	rpmi	polyic	isoComp_00075017	geneComp_00024054	transcript30324.chr2.nnic	CFLAR	NA	NA	22.5846	10.5576	26.7893	NA	NA	1.34256	NA	2.842	0.0253834	4.88049	NA	NA	7.11076	NA	0.10994	0.0024	0.1822	0.1798	NA	1.7742e-06	TRUE	yes	0.999999	TRUE	no	0	TRUE
ENSG00000003402.21	rpmi	polyic	isoComp_00075015	geneComp_00024054	ENST00000423241.6	CFLAR	NA	NA	22.5846	10.5576	26.7893	NA	NA	1.34256	NA	7.19977	1.612	11.2259	NA	NA	2.79227	NA	0.29736	0.1527	0.419	0.2663	NA	1.7742e-06	FALSE	yes	0.999999	TRUE	no	0	TRUE
ENSG00000003402.21	rpmi	polyic	isoComp_00075016	geneComp_00024054	transcript30174.chr2.nnic	CFLAR	NA	NA	22.5846	10.5576	26.7893	NA	NA	1.34256	NA	10.4586	6.89361	8.61648	NA	NA	0.321421	NA	0.48826	0.653	0.3216	-0.3314	NA	1.7742e-06	TRUE	yes	0.999999	TRUE	no	0	TRUE
ENSG00000003402.21	rpmi	saur	isoComp_00112478	geneComp_00036064	ENST00000309955.8	CFLAR	NA	NA	22.5846	10.5576	25.6514	NA	NA	1.27996	NA	2.08417	2.02655	1.82044	NA	NA	-0.153938	NA	0.10446	0.192	0.071	-0.121	NA	0.000151227	FALSE	yes	0.999998	TRUE	no	1	TRUE
ENSG00000003402.21	rpmi	saur	isoComp_00112479	geneComp_00036064	ENST00000423241.6	CFLAR	NA	NA	22.5846	10.5576	25.6514	NA	NA	1.27996	NA	7.19977	1.612	8.05806	NA	NA	2.31445	NA	0.29736	0.1527	0.3141	0.1614	NA	0.000151227	FALSE	yes	0.999999	TRUE	no	0	TRUE
ENSG00000003402.21	rpmi	saur	isoComp_00112480	geneComp_00036064	transcript30174.chr2.nnic	CFLAR	NA	NA	22.5846	10.5576	25.6514	NA	NA	1.27996	NA	10.4586	6.89361	11.8899	NA	NA	0.785532	NA	0.48826	0.653	0.4635	-0.1895	NA	0.000151227	TRUE	yes	0.999999	TRUE	no	0	TRUE
ENSG00000003402.21	rpmi	saur	isoComp_00112481	geneComp_00036064	transcript30324.chr2.nnic	CFLAR	NA	NA	22.5846	10.5576	25.6514	NA	NA	1.27996	NA	2.842	0.0253834	3.88297	NA	NA	6.78165	NA	0.10994	0.0024	0.1514	0.149	NA	0.000151227	TRUE	yes	0.999999	TRUE	no	0	TRUE
ENSG00000003756.17	rpmi	calb	isoComp_00000093	geneComp_00000037	ENST00000347869.8	RBM5	NA	NA	90.0928	141.537	66.4993	NA	NA	-1.08965	NA	47.9453	56.7626	50.1476	NA	NA	-0.178728	NA	0.56556	0.401	0.7541	0.3531	NA	4.49641e-14	FALSE	yes	1	TRUE	no	0	TRUE
ENSG00000003756.17	rpmi	calb	isoComp_00000095	geneComp_00000037	transcript10592.chr3.nic	RBM5	NA	NA	90.0928	141.537	66.4993	NA	NA	-1.08965	NA	6.20663	9.2655	4.65878	NA	NA	-0.990378	NA	0.06888	0.0655	0.0701	0.0046	NA	4.49641e-14	TRUE	no	1	TRUE	no	0	TRUE
ENSG00000003756.17	rpmi	calb	isoComp_00000094	geneComp_00000037	ENST00000469838.5	RBM5	NA	NA	90.0928	141.537	66.4993	NA	NA	-1.08965	NA	32.5155	68.5843	9.61298	NA	NA	-2.83353	NA	0.3299	0.4846	0.1446	-0.34	NA	4.49641e-14	FALSE	no	0.949506	TRUE	no	1	TRUE
ENSG00000003756.17	rpmi	calb	isoComp_00000096	geneComp_00000037	transcript10637.chr3.nic	RBM5	NA	NA	90.0928	141.537	66.4993	NA	NA	-1.08965	NA	3.42534	6.92421	2.07995	NA	NA	-1.73027	NA	0.03566	0.0489	0.0313	-0.0176	NA	4.49641e-14	TRUE	no	1	TRUE	no	2	TRUE
ENSG00000003756.17	rpmi	polyic	isoComp_00075022	geneComp_00024057	ENST00000469838.5	RBM5	NA	NA	90.0928	141.537	74.6516	NA	NA	-0.92284	NA	32.5155	68.5843	17.994	NA	NA	-1.92977	NA	0.3299	0.4846	0.241	-0.2436	NA	1.88821e-08	FALSE	no	0.949506	TRUE	no	1	TRUE
ENSG00000003756.17	rpmi	polyic	isoComp_00075024	geneComp_00024057	transcript10637.chr3.nic	RBM5	NA	NA	90.0928	141.537	74.6516	NA	NA	-0.92284	NA	3.42534	6.92421	2.40562	NA	NA	-1.52134	NA	0.03566	0.0489	0.0322	-0.0167	NA	1.88821e-08	TRUE	no	1	TRUE	no	2	TRUE
ENSG00000003756.17	rpmi	polyic	isoComp_00075023	geneComp_00024057	transcript10592.chr3.nic	RBM5	NA	NA	90.0928	141.537	74.6516	NA	NA	-0.92284	NA	6.20663	9.2655	3.56942	NA	NA	-1.3737	NA	0.06888	0.0655	0.0478	-0.0177	NA	1.88821e-08	TRUE	no	1	TRUE	no	0	TRUE
ENSG00000003756.17	rpmi	polyic	isoComp_00075021	geneComp_00024057	ENST00000347869.8	RBM5	NA	NA	90.0928	141.537	74.6516	NA	NA	-0.92284	NA	47.9453	56.7626	50.6825	NA	NA	-0.163423	NA	0.56556	0.401	0.6789	0.2779	NA	1.88821e-08	FALSE	yes	1	TRUE	no	0	TRUE
ENSG00000003756.17	rpmi	saur	isoComp_00112487	geneComp_00036067	transcript10592.chr3.nic	RBM5	NA	NA	90.0928	141.537	75.057	NA	NA	-0.915027	NA	6.20663	9.2655	5.917	NA	NA	-0.646123	NA	0.06888	0.0655	0.0788	0.0133	NA	0.00156815	TRUE	no	1	TRUE	no	0	TRUE
ENSG00000003756.17	rpmi	saur	isoComp_00112486	geneComp_00036067	ENST00000469838.5	RBM5	NA	NA	90.0928	141.537	75.057	NA	NA	-0.915027	NA	32.5155	68.5843	24.9431	NA	NA	-1.45887	NA	0.3299	0.4846	0.3323	-0.1523	NA	0.00156815	FALSE	no	0.949506	TRUE	no	1	TRUE
ENSG00000003756.17	rpmi	saur	isoComp_00112488	geneComp_00036067	transcript10637.chr3.nic	RBM5	NA	NA	90.0928	141.537	75.057	NA	NA	-0.915027	NA	3.42534	6.92421	1.68062	NA	NA	-2.03618	NA	0.03566	0.0489	0.0224	-0.0265	NA	0.00156815	TRUE	no	1	TRUE	no	2	TRUE
ENSG00000003756.17	rpmi	saur	isoComp_00112485	geneComp_00036067	ENST00000347869.8	RBM5	NA	NA	90.0928	141.537	75.057	NA	NA	-0.915027	NA	47.9453	56.7626	42.5163	NA	NA	-0.41684	NA	0.56556	0.401	0.5665	0.1655	NA	0.00156815	FALSE	yes	1	TRUE	no	0	TRUE
ENSG00000004468.13	rpmi	calb	isoComp_00000107	geneComp_00000043	ENST00000502843.5	CD38	NA	NA	124.517	19.6527	153.698	NA	NA	2.96666	NA	4.819	2.31141	7.90923	NA	NA	1.77036	NA	0.06288	0.1176	0.0515	-0.0661	NA	0.00465503	NA	yes	0.692306	FALSE	NA	0	TRUE
ENSG00000004468.13	rpmi	calb	isoComp_00000109	geneComp_00000043	ENST00000511430.1	CD38	NA	NA	124.517	19.6527	153.698	NA	NA	2.96666	NA	10.3235	1.27828	9.66894	NA	NA	2.9094	NA	0.07006	0.065	0.0629	-0.0021	NA	0.00465503	FALSE	yes	0.960345	TRUE	no	0	TRUE
ENSG00000004468.13	rpmi	calb	isoComp_00000108	geneComp_00000043	ENST00000506191.1	CD38	NA	NA	124.517	19.6527	153.698	NA	NA	2.96666	NA	47.3486	10.7944	37.9084	NA	NA	1.81128	NA	0.39088	0.5493	0.2466	-0.3027	NA	0.00465503	FALSE	yes	0.787863	TRUE	no	0	TRUE
ENSG00000004468.13	rpmi	calb	isoComp_00000110	geneComp_00000043	transcript2917.chr4.nnic	CD38	NA	NA	124.517	19.6527	153.698	NA	NA	2.96666	NA	13.2739	1.15377	20.633	NA	NA	4.14878	NA	0.10014	0.0587	0.1342	0.0755	NA	0.00465503	TRUE	yes	0.997094	TRUE	no	0	TRUE
ENSG00000004468.13	rpmi	calb	isoComp_00000106	geneComp_00000043	ENST00000226279.8	CD38	NA	NA	124.517	19.6527	153.698	NA	NA	2.96666	NA	48.7519	4.11484	77.5787	NA	NA	4.23344	NA	0.37598	0.2094	0.5047	0.2953	NA	0.00465503	FALSE	yes	0.997105	TRUE	no	1	TRUE
ENSG00000004468.13	rpmi	saur	isoComp_00112502	geneComp_00036073	transcript2917.chr4.nnic	CD38	NA	NA	124.517	19.6527	161.833	NA	NA	3.04107	NA	13.2739	1.15377	18.355	NA	NA	3.98009	NA	0.10014	0.0587	0.1134	0.0547	NA	0.0329054	TRUE	yes	0.997094	TRUE	no	0	TRUE
ENSG00000004468.13	rpmi	saur	isoComp_00112501	geneComp_00036073	ENST00000511430.1	CD38	NA	NA	124.517	19.6527	161.833	NA	NA	3.04107	NA	10.3235	1.27828	13.5225	NA	NA	3.39291	NA	0.07006	0.065	0.0836	0.0186	NA	0.0329054	FALSE	yes	0.960345	TRUE	no	0	TRUE
ENSG00000004468.13	rpmi	saur	isoComp_00112499	geneComp_00036073	ENST00000502843.5	CD38	NA	NA	124.517	19.6527	161.833	NA	NA	3.04107	NA	4.819	2.31141	3.86077	NA	NA	0.737621	NA	0.06288	0.1176	0.0239	-0.0937	NA	0.0329054	NA	yes	0.692306	FALSE	NA	0	TRUE
ENSG00000004468.13	rpmi	saur	isoComp_00112498	geneComp_00036073	ENST00000226279.8	CD38	NA	NA	124.517	19.6527	161.833	NA	NA	3.04107	NA	48.7519	4.11484	63.9919	NA	NA	3.9557	NA	0.37598	0.2094	0.3954	0.186	NA	0.0329054	FALSE	yes	0.997105	TRUE	no	1	TRUE
ENSG00000004468.13	rpmi	saur	isoComp_00112500	geneComp_00036073	ENST00000506191.1	CD38	NA	NA	124.517	19.6527	161.833	NA	NA	3.04107	NA	47.3486	10.7944	62.1032	NA	NA	2.52328	NA	0.39088	0.5493	0.3837	-0.1656	NA	0.0329054	FALSE	yes	0.787863	TRUE	no	0	TRUE
ENSG00000005022.6	rpmi	lps	isoComp_00037629	geneComp_00012070	ENST00000463551.1	SLC25A5	NA	NA	22.0952	21.8169	29.1294	NA	NA	0.416865	NA	9.77207	14.808	5.10651	NA	NA	-1.53411	NA	0.4584	0.6787	0.1753	-0.5034	NA	0.048643	NA	yes	0.552932	FALSE	NA	0	TRUE
ENSG00000005022.6	rpmi	lps	isoComp_00037630	geneComp_00012070	transcript10241.chrX.nic	SLC25A5	NA	NA	22.0952	21.8169	29.1294	NA	NA	0.416865	NA	0.442564	0.467882	0	NA	NA	-5.57858	NA	0.0214	0.0214	0	-0.0214	NA	0.048643	NA	yes	0.269483	FALSE	NA	1	TRUE
ENSG00000005022.6	rpmi	lps	isoComp_00037628	geneComp_00012070	ENST00000317881.9	SLC25A5	NA	NA	22.0952	21.8169	29.1294	NA	NA	0.416865	NA	11.8805	6.54104	24.0229	NA	NA	1.87521	NA	0.52014	0.2998	0.8247	0.5249	NA	0.048643	FALSE	yes	0.999714	TRUE	no	0	TRUE
ENSG00000006530.18	rpmi	calb	isoComp_00000313	geneComp_00000100	transcript22111.chr7.nic	AGK	NA	NA	39.9528	26.9798	56.0058	NA	NA	1.05342	NA	1.24061	2.82635	0.305408	NA	NA	-3.16874	NA	0.04024	0.1048	0.0055	-0.0993	NA	4.87313e-07	FALSE	yes	0.99962	TRUE	no	2	NA
ENSG00000006530.18	rpmi	calb	isoComp_00000312	geneComp_00000100	ENST00000649286.2	AGK	NA	NA	39.9528	26.9798	56.0058	NA	NA	1.05342	NA	38.7122	24.1534	55.7004	NA	NA	1.20512	NA	0.95976	0.8952	0.9945	0.0993	NA	4.87313e-07	FALSE	yes	0.999977	TRUE	no	0	NA
ENSG00000006530.18	rpmi	polyic	isoComp_00075240	geneComp_00024120	ENST00000649286.2	AGK	NA	NA	39.9528	26.9798	46.6274	NA	NA	0.789074	NA	38.7122	24.1534	45.6497	NA	NA	0.918095	NA	0.95976	0.8952	0.979	0.0838	NA	0.00134935	FALSE	yes	0.999977	TRUE	no	0	NA
ENSG00000006530.18	rpmi	polyic	isoComp_00075241	geneComp_00024120	transcript22111.chr7.nic	AGK	NA	NA	39.9528	26.9798	46.6274	NA	NA	0.789074	NA	1.24061	2.82635	0.977733	NA	NA	-1.52184	NA	0.04024	0.1048	0.021	-0.0838	NA	0.00134935	FALSE	yes	0.99962	TRUE	no	2	NA
ENSG00000006530.18	rpmi	saur	isoComp_00112704	geneComp_00036130	ENST00000649286.2	AGK	NA	NA	39.9528	26.9798	46.1292	NA	NA	0.77358	NA	38.7122	24.1534	45.2637	NA	NA	0.905848	NA	0.95976	0.8952	0.9812	0.086	NA	0.00113148	FALSE	yes	0.999977	TRUE	no	0	NA
ENSG00000006530.18	rpmi	saur	isoComp_00112705	geneComp_00036130	transcript22111.chr7.nic	AGK	NA	NA	39.9528	26.9798	46.1292	NA	NA	0.77358	NA	1.24061	2.82635	0.865495	NA	NA	-1.69586	NA	0.04024	0.1048	0.0188	-0.086	NA	0.00113148	FALSE	yes	0.99962	TRUE	no	2	NA
ENSG00000007237.19	rpmi	polyic	isoComp_00075300	geneComp_00024140	transcript6175.chr17.nnic	GAS7	NA	NA	9.89126	16.2254	10.9098	NA	NA	-0.572202	NA	0.546159	1.00783	0.253889	NA	NA	-1.94749	NA	0.05644	0.0621	0.0233	-0.0388	NA	3.7774e-06	FALSE	yes	0.999998	TRUE	no	0	TRUE
ENSG00000007237.19	rpmi	polyic	isoComp_00075299	geneComp_00024140	ENST00000585266.5	GAS7	NA	NA	9.89126	16.2254	10.9098	NA	NA	-0.572202	NA	3.36225	2.70259	2.08527	NA	NA	-0.372534	NA	0.3871	0.1666	0.1911	0.0245	NA	3.7774e-06	FALSE	yes	0.999998	TRUE	no	0	TRUE
ENSG00000007237.19	rpmi	polyic	isoComp_00075301	geneComp_00024140	transcript6190.chr17.nnic	GAS7	NA	NA	9.89126	16.2254	10.9098	NA	NA	-0.572202	NA	1.25951	3.70486	0.351768	NA	NA	-3.36017	NA	0.11618	0.2283	0.0322	-0.1961	NA	3.7774e-06	FALSE	yes	0.999998	TRUE	no	0	TRUE
ENSG00000007237.19	rpmi	polyic	isoComp_00075302	geneComp_00024140	transcript6198.chr17.nic	GAS7	NA	NA	9.89126	16.2254	10.9098	NA	NA	-0.572202	NA	0.618272	1.49914	0.363117	NA	NA	-2.01603	NA	0.05944	0.0924	0.0333	-0.0591	NA	3.7774e-06	TRUE	yes	0.999986	TRUE	no	0	TRUE
ENSG00000007237.19	rpmi	polyic	isoComp_00075297	geneComp_00024140	ENST00000432992.7	GAS7	NA	NA	9.89126	16.2254	10.9098	NA	NA	-0.572202	NA	2.25709	2.4154	5.43635	NA	NA	1.16707	NA	0.21958	0.1489	0.4983	0.3494	NA	3.7774e-06	FALSE	yes	1	TRUE	no	0	TRUE
ENSG00000007237.19	rpmi	polyic	isoComp_00075298	geneComp_00024140	ENST00000579158.5	GAS7	NA	NA	9.89126	16.2254	10.9098	NA	NA	-0.572202	NA	1.84798	4.89561	2.41938	NA	NA	-1.01385	NA	0.16124	0.3017	0.2218	-0.0799	NA	3.7774e-06	FALSE	yes	0.999999	TRUE	no	0	TRUE
ENSG00000008083.14	rpmi	calb	isoComp_00000428	geneComp_00000135	ENST00000397311.4	JARID2	NA	NA	16.9707	18.4674	14.7627	NA	NA	-0.322832	NA	6.20551	3.91549	5.96362	NA	NA	0.605732	NA	0.35636	0.212	0.404	0.192	NA	0.0709918	FALSE	yes	1	TRUE	no	0	NA
ENSG00000008083.14	rpmi	calb	isoComp_00000429	geneComp_00000135	transcript2341.chr6.nnic	JARID2	NA	NA	16.9707	18.4674	14.7627	NA	NA	-0.322832	NA	1.84814	2.34432	1.66795	NA	NA	-0.488613	NA	0.11376	0.1269	0.113	-0.0139	NA	0.0709918	TRUE	no	1	TRUE	no	0	NA
ENSG00000008083.14	rpmi	calb	isoComp_00000427	geneComp_00000135	ENST00000341776.7	JARID2	NA	NA	16.9707	18.4674	14.7627	NA	NA	-0.322832	NA	7.2002	10.4746	5.14087	NA	NA	-1.02538	NA	0.42732	0.5672	0.3482	-0.219	NA	0.0709918	FALSE	yes	1	TRUE	no	0	NA
ENSG00000008083.14	rpmi	calb	isoComp_00000430	geneComp_00000135	transcript2346.chr6.nnic	JARID2	NA	NA	16.9707	18.4674	14.7627	NA	NA	-0.322832	NA	1.71681	1.73304	1.99025	NA	NA	0.198576	NA	0.1025	0.0938	0.1348	0.041	NA	0.0709918	FALSE	yes	1	TRUE	no	0	NA
ENSG00000008083.14	rpmi	polyic	isoComp_00075358	geneComp_00024155	transcript2346.chr6.nnic	JARID2	NA	NA	16.9707	18.4674	23.542	NA	NA	0.350087	NA	1.71681	1.73304	2.21632	NA	NA	0.353057	NA	0.1025	0.0938	0.0941	0.0003	NA	0.00667374	FALSE	yes	1	TRUE	no	0	TRUE
ENSG00000008083.14	rpmi	polyic	isoComp_00075355	geneComp_00024155	ENST00000341776.7	JARID2	NA	NA	16.9707	18.4674	23.542	NA	NA	0.350087	NA	7.2002	10.4746	8.7041	NA	NA	-0.266846	NA	0.42732	0.5672	0.3697	-0.1975	NA	0.00667374	FALSE	yes	1	TRUE	no	0	TRUE
ENSG00000008083.14	rpmi	polyic	isoComp_00075356	geneComp_00024155	ENST00000397311.4	JARID2	NA	NA	16.9707	18.4674	23.542	NA	NA	0.350087	NA	6.20551	3.91549	10.9246	NA	NA	1.47795	NA	0.35636	0.212	0.464	0.252	NA	0.00667374	FALSE	yes	1	TRUE	no	0	TRUE
ENSG00000008083.14	rpmi	polyic	isoComp_00075357	geneComp_00024155	transcript2341.chr6.nnic	JARID2	NA	NA	16.9707	18.4674	23.542	NA	NA	0.350087	NA	1.84814	2.34432	1.69702	NA	NA	-0.46383	NA	0.11376	0.1269	0.0721	-0.0548	NA	0.00667374	TRUE	no	1	TRUE	no	0	TRUE
ENSG00000008083.14	rpmi	saur	isoComp_00112822	geneComp_00036165	transcript2346.chr6.nnic	JARID2	NA	NA	16.9707	18.4674	15.4187	NA	NA	-0.26015	NA	1.71681	1.73304	1.34803	NA	NA	-0.360091	NA	0.1025	0.0938	0.0874	-0.0064	NA	0.0109454	FALSE	yes	1	TRUE	no	0	TRUE
ENSG00000008083.14	rpmi	saur	isoComp_00112820	geneComp_00036165	ENST00000397311.4	JARID2	NA	NA	16.9707	18.4674	15.4187	NA	NA	-0.26015	NA	6.20551	3.91549	7.48122	NA	NA	0.932328	NA	0.35636	0.212	0.4852	0.2732	NA	0.0109454	FALSE	yes	1	TRUE	no	0	TRUE
ENSG00000008083.14	rpmi	saur	isoComp_00112821	geneComp_00036165	transcript2341.chr6.nnic	JARID2	NA	NA	16.9707	18.4674	15.4187	NA	NA	-0.26015	NA	1.84814	2.34432	1.56527	NA	NA	-0.579708	NA	0.11376	0.1269	0.1015	-0.0254	NA	0.0109454	TRUE	no	1	TRUE	no	0	TRUE
ENSG00000008083.14	rpmi	saur	isoComp_00112819	geneComp_00036165	ENST00000341776.7	JARID2	NA	NA	16.9707	18.4674	15.4187	NA	NA	-0.26015	NA	7.2002	10.4746	5.02415	NA	NA	-1.05845	NA	0.42732	0.5672	0.3258	-0.2414	NA	0.0109454	FALSE	yes	1	TRUE	no	0	TRUE
ENSG00000008130.15	rpmi	calb	isoComp_00000434	geneComp_00000138	ENST00000341991.7	NADK	NA	NA	76.0622	24.6066	109.144	NA	NA	2.14866	NA	3.60596	1.05208	4.56047	NA	NA	2.10544	NA	0.04276	0.0428	0.0418	-0.001	NA	1.53113e-25	FALSE	yes	1	TRUE	no	0	FALSE
ENSG00000008130.15	rpmi	calb	isoComp_00000433	geneComp_00000138	ENST00000341426.9	NADK	NA	NA	76.0622	24.6066	109.144	NA	NA	2.14866	NA	7.01953	12.8997	6.33059	NA	NA	-1.02576	NA	0.16826	0.5242	0.058	-0.4662	NA	1.53113e-25	FALSE	yes	1	TRUE	no	0	FALSE
ENSG00000008130.15	rpmi	calb	isoComp_00000435	geneComp_00000138	transcript778.chr1.nic	NADK	NA	NA	76.0622	24.6066	109.144	NA	NA	2.14866	NA	65.4368	10.6549	98.2528	NA	NA	3.20378	NA	0.78898	0.433	0.9002	0.4672	NA	1.53113e-25	FALSE	yes	0.999999	TRUE	no	0	FALSE
ENSG00000008130.15	rpmi	lps	isoComp_00037897	geneComp_00012148	ENST00000341426.9	NADK	NA	NA	76.0622	24.6066	37.6279	NA	NA	0.612554	NA	7.01953	12.8997	6.0271	NA	NA	-1.09653	NA	0.16826	0.5242	0.1602	-0.364	NA	3.30992e-06	FALSE	yes	1	TRUE	no	0	FALSE
ENSG00000008130.15	rpmi	lps	isoComp_00037899	geneComp_00012148	transcript778.chr1.nic	NADK	NA	NA	76.0622	24.6066	37.6279	NA	NA	0.612554	NA	65.4368	10.6549	30.5888	NA	NA	1.52061	NA	0.78898	0.433	0.8129	0.3799	NA	3.30992e-06	FALSE	yes	0.999999	TRUE	no	0	FALSE
ENSG00000008130.15	rpmi	lps	isoComp_00037898	geneComp_00012148	ENST00000341991.7	NADK	NA	NA	76.0622	24.6066	37.6279	NA	NA	0.612554	NA	3.60596	1.05208	1.01206	NA	NA	-0.0554155	NA	0.04276	0.0428	0.0269	-0.0159	NA	3.30992e-06	FALSE	yes	1	TRUE	no	0	FALSE
ENSG00000008130.15	rpmi	polyic	isoComp_00075362	geneComp_00024158	ENST00000341991.7	NADK	NA	NA	76.0622	24.6066	124.269	NA	NA	2.33588	NA	3.60596	1.05208	8.61077	NA	NA	3.02092	NA	0.04276	0.0428	0.0693	0.0265	NA	6.19658e-34	FALSE	yes	1	TRUE	no	0	FALSE
ENSG00000008130.15	rpmi	polyic	isoComp_00075361	geneComp_00024158	ENST00000341426.9	NADK	NA	NA	76.0622	24.6066	124.269	NA	NA	2.33588	NA	7.01953	12.8997	4.5893	NA	NA	-1.48897	NA	0.16826	0.5242	0.0369	-0.4873	NA	6.19658e-34	FALSE	yes	1	TRUE	no	0	FALSE
ENSG00000008130.15	rpmi	polyic	isoComp_00075363	geneComp_00024158	transcript778.chr1.nic	NADK	NA	NA	76.0622	24.6066	124.269	NA	NA	2.33588	NA	65.4368	10.6549	111.069	NA	NA	3.38065	NA	0.78898	0.433	0.8938	0.4608	NA	6.19658e-34	FALSE	yes	0.999999	TRUE	no	0	FALSE
ENSG00000008130.15	rpmi	saur	isoComp_00112826	geneComp_00036168	ENST00000341991.7	NADK	NA	NA	76.0622	24.6066	84.6637	NA	NA	1.78228	NA	3.60596	1.05208	2.79441	NA	NA	1.4008	NA	0.04276	0.0428	0.033	-0.0098	NA	4.40715e-21	FALSE	yes	1	TRUE	no	0	FALSE
ENSG00000008130.15	rpmi	saur	isoComp_00112825	geneComp_00036168	ENST00000341426.9	NADK	NA	NA	76.0622	24.6066	84.6637	NA	NA	1.78228	NA	7.01953	12.8997	5.25098	NA	NA	-1.29505	NA	0.16826	0.5242	0.062	-0.4622	NA	4.40715e-21	FALSE	yes	1	TRUE	no	0	FALSE
ENSG00000008130.15	rpmi	saur	isoComp_00112827	geneComp_00036168	transcript778.chr1.nic	NADK	NA	NA	76.0622	24.6066	84.6637	NA	NA	1.78228	NA	65.4368	10.6549	76.6183	NA	NA	2.84501	NA	0.78898	0.433	0.905	0.472	NA	4.40715e-21	FALSE	yes	0.999999	TRUE	no	0	FALSE
ENSG00000008405.12	rpmi	calb	isoComp_00000452	geneComp_00000146	ENST00000008527.10	CRY1	NA	NA	58.3823	120.938	44.8985	NA	NA	-1.42933	NA	42.1924	79.8423	38.056	NA	NA	-1.06883	NA	0.74792	0.6602	0.8476	0.1874	NA	0.00465503	FALSE	yes	1	TRUE	no	0	NA
ENSG00000008405.12	rpmi	calb	isoComp_00000454	geneComp_00000146	transcript21606.chr12.nic	CRY1	NA	NA	58.3823	120.938	44.8985	NA	NA	-1.42933	NA	1.46429	3.43511	0.507058	NA	NA	-2.73615	NA	0.02418	0.0284	0.0113	-0.0171	NA	0.00465503	FALSE	yes	1	TRUE	no	1	NA
ENSG00000008405.12	rpmi	calb	isoComp_00000453	geneComp_00000146	transcript21604.chr12.nic	CRY1	NA	NA	58.3823	120.938	44.8985	NA	NA	-1.42933	NA	2.11107	5.95849	1.27652	NA	NA	-2.21389	NA	0.03084	0.0493	0.0284	-0.0209	NA	0.00465503	TRUE	yes	0.99216	TRUE	no	1	NA
ENSG00000008405.12	rpmi	calb	isoComp_00000456	geneComp_00000146	transcript21611.chr12.nic	CRY1	NA	NA	58.3823	120.938	44.8985	NA	NA	-1.42933	NA	1.07025	2.84842	0.116148	NA	NA	-4.50202	NA	0.01612	0.0236	0.0026	-0.021	NA	0.00465503	FALSE	yes	1	TRUE	no	2	NA
ENSG00000008405.12	rpmi	calb	isoComp_00000458	geneComp_00000146	transcript21621.chr12.nic	CRY1	NA	NA	58.3823	120.938	44.8985	NA	NA	-1.42933	NA	1.8316	4.15681	0.634128	NA	NA	-2.69352	NA	0.0316	0.0344	0.0141	-0.0203	NA	0.00465503	TRUE	yes	0.984223	TRUE	no	3	NA
ENSG00000008405.12	rpmi	calb	isoComp_00000457	geneComp_00000146	transcript21619.chr12.nic	CRY1	NA	NA	58.3823	120.938	44.8985	NA	NA	-1.42933	NA	2.64886	7.13542	0.555702	NA	NA	-3.65891	NA	0.0403	0.059	0.0124	-0.0466	NA	0.00465503	TRUE	yes	0.992146	TRUE	no	2	NA
ENSG00000008405.12	rpmi	calb	isoComp_00000455	geneComp_00000146	transcript21608.chr12.nic	CRY1	NA	NA	58.3823	120.938	44.8985	NA	NA	-1.42933	NA	7.06381	17.5617	3.75286	NA	NA	-2.22335	NA	0.10908	0.1452	0.0836	-0.0616	NA	0.00465503	FALSE	yes	1	TRUE	no	1	NA
ENSG00000008513.16	rpmi	lps	isoComp_00037925	geneComp_00012157	ENST00000648219.1	ST3GAL1	NA	NA	48.7059	36.764	92.7301	NA	NA	1.33451	NA	1.46581	0.500122	3.15461	NA	NA	2.63312	NA	0.02934	0.0136	0.034	0.0204	NA	1.11042e-14	FALSE	yes	0.999987	TRUE	no	0	TRUE
ENSG00000008513.16	rpmi	lps	isoComp_00037923	geneComp_00012157	ENST00000521180.5	ST3GAL1	NA	NA	48.7059	36.764	92.7301	NA	NA	1.33451	NA	13.1684	9.6825	28.6743	NA	NA	1.56532	NA	0.25534	0.2634	0.3092	0.0458	NA	1.11042e-14	FALSE	yes	0.999983	TRUE	no	1	TRUE
ENSG00000008513.16	rpmi	lps	isoComp_00037928	geneComp_00012157	transcript15568.chr8.nic	ST3GAL1	NA	NA	48.7059	36.764	92.7301	NA	NA	1.33451	NA	4.72347	5.77734	4.13064	NA	NA	-0.483047	NA	0.11616	0.1571	0.0445	-0.1126	NA	1.11042e-14	FALSE	yes	0.999984	TRUE	no	1	TRUE
ENSG00000008513.16	rpmi	lps	isoComp_00037927	geneComp_00012157	transcript15551.chr8.nic	ST3GAL1	NA	NA	48.7059	36.764	92.7301	NA	NA	1.33451	NA	3.99871	5.69261	2.6885	NA	NA	-1.07946	NA	0.09972	0.1548	0.029	-0.1258	NA	1.11042e-14	FALSE	yes	0.999984	TRUE	no	0	TRUE
ENSG00000008513.16	rpmi	lps	isoComp_00037926	geneComp_00012157	transcript15494.chr8.nic	ST3GAL1	NA	NA	48.7059	36.764	92.7301	NA	NA	1.33451	NA	2.43622	0.930247	4.98172	NA	NA	2.40842	NA	0.04822	0.0253	0.0537	0.0284	NA	1.11042e-14	FALSE	yes	0.999983	TRUE	no	0	TRUE
ENSG00000008513.16	rpmi	lps	isoComp_00037924	geneComp_00012157	ENST00000522652.6	ST3GAL1	NA	NA	48.7059	36.764	92.7301	NA	NA	1.33451	NA	22.9132	14.1812	49.1004	NA	NA	1.79103	NA	0.4512	0.3857	0.5295	0.1438	NA	1.11042e-14	FALSE	yes	0.999984	TRUE	no	0	TRUE
ENSG00000008513.16	rpmi	saur	isoComp_00112854	geneComp_00036177	transcript15494.chr8.nic	ST3GAL1	NA	NA	48.7059	36.764	48.3051	NA	NA	0.393789	NA	2.43622	0.930247	2.76175	NA	NA	1.55969	NA	0.04822	0.0253	0.0572	0.0319	NA	0.0618982	FALSE	yes	0.999983	TRUE	no	0	NA
ENSG00000008513.16	rpmi	saur	isoComp_00112853	geneComp_00036177	ENST00000648219.1	ST3GAL1	NA	NA	48.7059	36.764	48.3051	NA	NA	0.393789	NA	1.46581	0.500122	1.62567	NA	NA	1.68097	NA	0.02934	0.0136	0.0337	0.0201	NA	0.0618982	FALSE	yes	0.999987	TRUE	no	0	NA
ENSG00000008513.16	rpmi	saur	isoComp_00112855	geneComp_00036177	transcript15551.chr8.nic	ST3GAL1	NA	NA	48.7059	36.764	48.3051	NA	NA	0.393789	NA	3.99871	5.69261	4.29518	NA	NA	-0.405549	NA	0.09972	0.1548	0.0889	-0.0659	NA	0.0618982	FALSE	yes	0.999984	TRUE	no	0	NA
ENSG00000008513.16	rpmi	saur	isoComp_00112852	geneComp_00036177	ENST00000522652.6	ST3GAL1	NA	NA	48.7059	36.764	48.3051	NA	NA	0.393789	NA	22.9132	14.1812	22.5573	NA	NA	0.669237	NA	0.4512	0.3857	0.467	0.0813	NA	0.0618982	FALSE	yes	0.999984	TRUE	no	0	NA
ENSG00000008513.16	rpmi	saur	isoComp_00112856	geneComp_00036177	transcript15568.chr8.nic	ST3GAL1	NA	NA	48.7059	36.764	48.3051	NA	NA	0.393789	NA	4.72347	5.77734	4.49613	NA	NA	-0.361011	NA	0.11616	0.1571	0.0931	-0.064	NA	0.0618982	FALSE	yes	0.999984	TRUE	no	1	NA
ENSG00000008513.16	rpmi	saur	isoComp_00112851	geneComp_00036177	ENST00000521180.5	ST3GAL1	NA	NA	48.7059	36.764	48.3051	NA	NA	0.393789	NA	13.1684	9.6825	12.5691	NA	NA	0.376092	NA	0.25534	0.2634	0.2602	-0.0032	NA	0.0618982	FALSE	yes	0.999983	TRUE	no	1	NA
ENSG00000009307.17	rpmi	polyic	isoComp_00075416	geneComp_00024174	ENST00000686581.1	CSDE1	NA	NA	90.5579	114.564	89.1761	NA	NA	-0.361393	NA	3.53265	4.11273	5.73709	NA	NA	0.479233	NA	0.03892	0.0359	0.0643	0.0284	NA	0.053789	TRUE	yes	1	TRUE	no	1	NA
ENSG00000009307.17	rpmi	polyic	isoComp_00075415	geneComp_00024174	ENST00000686025.1	CSDE1	NA	NA	90.5579	114.564	89.1761	NA	NA	-0.361393	NA	23.3383	33.3871	19.0738	NA	NA	-0.807371	NA	0.25582	0.2914	0.2139	-0.0775	NA	0.053789	FALSE	yes	1	TRUE	no	0	NA
ENSG00000009307.17	rpmi	polyic	isoComp_00075412	geneComp_00024174	ENST00000261443.9	CSDE1	NA	NA	90.5579	114.564	89.1761	NA	NA	-0.361393	NA	16.4937	16.1786	19.233	NA	NA	0.249357	NA	0.18462	0.1412	0.2157	0.0745	NA	0.053789	FALSE	yes	1	TRUE	no	0	NA
ENSG00000009307.17	rpmi	polyic	isoComp_00075414	geneComp_00024174	ENST00000530886.5	CSDE1	NA	NA	90.5579	114.564	89.1761	NA	NA	-0.361393	NA	11.072	13.5781	10.788	NA	NA	-0.331589	NA	0.12276	0.1185	0.121	0.0025	NA	0.053789	FALSE	yes	1	TRUE	no	0	NA
ENSG00000009307.17	rpmi	polyic	isoComp_00075413	geneComp_00024174	ENST00000358528.9	CSDE1	NA	NA	90.5579	114.564	89.1761	NA	NA	-0.361393	NA	36.1213	47.3077	34.3441	NA	NA	-0.461896	NA	0.39782	0.4129	0.3851	-0.0278	NA	0.053789	FALSE	yes	1	TRUE	no	0	NA
ENSG00000009790.15	rpmi	polyic	isoComp_00075431	geneComp_00024178	ENST00000367026.7	TRAF3IP3	NA	NA	66.0673	112.68	49.8778	NA	NA	-1.1756	NA	5.66435	10.136	4.67041	NA	NA	-1.1162	NA	0.0886	0.09	0.0936	0.0036	NA	0.0835323	FALSE	no	1	TRUE	no	0	NA
ENSG00000009790.15	rpmi	polyic	isoComp_00075430	geneComp_00024178	ENST00000367025.8	TRAF3IP3	NA	NA	66.0673	112.68	49.8778	NA	NA	-1.1756	NA	39.3552	66.7399	28.4624	NA	NA	-1.2292	NA	0.603	0.5923	0.5706	-0.0217	NA	0.0835323	FALSE	no	1	TRUE	no	0	NA
ENSG00000009790.15	rpmi	polyic	isoComp_00075433	geneComp_00024178	transcript47469.chr1.nic	TRAF3IP3	NA	NA	66.0673	112.68	49.8778	NA	NA	-1.1756	NA	3.45961	6.63808	1.37476	NA	NA	-2.2633	NA	0.05176	0.0589	0.0276	-0.0313	NA	0.0835323	TRUE	no	0.999996	TRUE	no	1	NA
ENSG00000009790.15	rpmi	polyic	isoComp_00075434	geneComp_00024178	transcript47633.chr1.nic	TRAF3IP3	NA	NA	66.0673	112.68	49.8778	NA	NA	-1.1756	NA	12.6038	18.2945	13.4215	NA	NA	-0.446579	NA	0.18772	0.1624	0.2691	0.1067	NA	0.0835323	FALSE	no	0.991628	TRUE	no	0	NA
ENSG00000009790.15	rpmi	polyic	isoComp_00075432	geneComp_00024178	transcript47416.chr1.nic	TRAF3IP3	NA	NA	66.0673	112.68	49.8778	NA	NA	-1.1756	NA	4.98428	10.8715	1.94862	NA	NA	-2.47397	NA	0.06894	0.0965	0.0391	-0.0574	NA	0.0835323	TRUE	no	0.999997	TRUE	no	0	NA
ENSG00000010244.19	rpmi	calb	isoComp_00000524	geneComp_00000166	ENST00000394670.9	ZNF207	NA	NA	40.1773	49.1653	35.4408	NA	NA	-0.472113	NA	3.86564	4.66656	3.44575	NA	NA	-0.436447	NA	0.09694	0.0949	0.0972	0.0023	NA	0.000153	FALSE	no	0.999993	TRUE	no	3	TRUE
ENSG00000010244.19	rpmi	calb	isoComp_00000526	geneComp_00000166	transcript10518.chr17.nnic	ZNF207	NA	NA	40.1773	49.1653	35.4408	NA	NA	-0.472113	NA	1.44707	2.55854	0.716107	NA	NA	-1.82269	NA	0.03422	0.052	0.0202	-0.0318	NA	0.000153	TRUE	no	0.999995	TRUE	no	0	TRUE
ENSG00000010244.19	rpmi	calb	isoComp_00000531	geneComp_00000166	transcript10564.chr17.nic	ZNF207	NA	NA	40.1773	49.1653	35.4408	NA	NA	-0.472113	NA	5.93144	9.68308	3.76893	NA	NA	-1.35898	NA	0.14378	0.1969	0.1063	-0.0906	NA	0.000153	TRUE	no	0.999987	TRUE	no	0	TRUE
ENSG00000010244.19	rpmi	calb	isoComp_00000529	geneComp_00000166	transcript10543.chr17.nnic	ZNF207	NA	NA	40.1773	49.1653	35.4408	NA	NA	-0.472113	NA	1.59839	2.60031	0.636571	NA	NA	-2.01334	NA	0.0386	0.0529	0.018	-0.0349	NA	0.000153	TRUE	no	0.999987	TRUE	no	0	TRUE
ENSG00000010244.19	rpmi	calb	isoComp_00000530	geneComp_00000166	transcript10559.chr17.nic	ZNF207	NA	NA	40.1773	49.1653	35.4408	NA	NA	-0.472113	NA	1.27009	1.79385	0.325135	NA	NA	-2.42826	NA	0.03082	0.0365	0.0092	-0.0273	NA	0.000153	TRUE	no	0.999986	TRUE	no	0	TRUE
ENSG00000010244.19	rpmi	calb	isoComp_00000528	geneComp_00000166	transcript10537.chr17.nnic	ZNF207	NA	NA	40.1773	49.1653	35.4408	NA	NA	-0.472113	NA	1.49865	1.48749	1.4593	NA	NA	-0.0274177	NA	0.03764	0.0303	0.0412	0.0109	NA	0.000153	TRUE	no	0.999995	TRUE	no	1	TRUE
ENSG00000010244.19	rpmi	calb	isoComp_00000525	geneComp_00000166	ENST00000394673.6	ZNF207	NA	NA	40.1773	49.1653	35.4408	NA	NA	-0.472113	NA	20.7674	19.2849	23.9213	NA	NA	0.310684	NA	0.52674	0.3922	0.675	0.2828	NA	0.000153	FALSE	no	0.999989	TRUE	no	1	TRUE
ENSG00000010244.19	rpmi	calb	isoComp_00000527	geneComp_00000166	transcript10534.chr17.nic	ZNF207	NA	NA	40.1773	49.1653	35.4408	NA	NA	-0.472113	NA	3.79858	7.09057	1.1677	NA	NA	-2.59196	NA	0.09124	0.1442	0.0329	-0.1113	NA	0.000153	TRUE	no	0.999995	TRUE	no	0	TRUE
ENSG00000010810.17	rpmi	calb	isoComp_00000588	geneComp_00000181	ENST00000462856.6	FYN	NA	NA	233.93	458.533	106.381	NA	NA	-2.10768	NA	130.192	269.236	37.8081	NA	NA	-2.83178	NA	0.53136	0.5872	0.3554	-0.2318	NA	7.37812e-12	FALSE	no	0.970895	TRUE	no	0	TRUE
ENSG00000010810.17	rpmi	calb	isoComp_00000592	geneComp_00000181	transcript18513.chr6.nic	FYN	NA	NA	233.93	458.533	106.381	NA	NA	-2.10768	NA	17.669	22.8685	20.0005	NA	NA	-0.193235	NA	0.09036	0.0499	0.188	0.1381	NA	7.37812e-12	FALSE	yes	0.999999	TRUE	no	0	TRUE
ENSG00000010810.17	rpmi	calb	isoComp_00000590	geneComp_00000181	transcript18510.chr6.nic	FYN	NA	NA	233.93	458.533	106.381	NA	NA	-2.10768	NA	42.1186	79.1024	24.0144	NA	NA	-1.7194	NA	0.1816	0.1725	0.2257	0.0532	NA	7.37812e-12	FALSE	yes	0.999999	TRUE	no	1	TRUE
ENSG00000010810.17	rpmi	calb	isoComp_00000595	geneComp_00000181	transcript18595.chr6.nic	FYN	NA	NA	233.93	458.533	106.381	NA	NA	-2.10768	NA	6.85641	13.09	3.79144	NA	NA	-1.78495	NA	0.03126	0.0285	0.0356	0.0071	NA	7.37812e-12	FALSE	yes	0.993547	TRUE	no	1	TRUE
ENSG00000010810.17	rpmi	calb	isoComp_00000594	geneComp_00000181	transcript18592.chr6.nic	FYN	NA	NA	233.93	458.533	106.381	NA	NA	-2.10768	NA	4.28584	9.19195	1.47514	NA	NA	-2.63134	NA	0.01674	0.02	0.0139	-0.0061	NA	7.37812e-12	FALSE	yes	0.993335	TRUE	no	2	TRUE
ENSG00000010810.17	rpmi	calb	isoComp_00000591	geneComp_00000181	transcript18511.chr6.nic	FYN	NA	NA	233.93	458.533	106.381	NA	NA	-2.10768	NA	10.7164	17.8545	7.87854	NA	NA	-1.17927	NA	0.0501	0.0389	0.0741	0.0352	NA	7.37812e-12	FALSE	yes	0.999999	TRUE	no	0	TRUE
ENSG00000010810.17	rpmi	calb	isoComp_00000593	geneComp_00000181	transcript18518.chr6.nic	FYN	NA	NA	233.93	458.533	106.381	NA	NA	-2.10768	NA	3.93928	7.06635	1.96075	NA	NA	-1.84426	NA	0.01764	0.0154	0.0184	0.003	NA	7.37812e-12	FALSE	yes	1	TRUE	no	1	TRUE
ENSG00000010810.17	rpmi	calb	isoComp_00000589	geneComp_00000181	transcript18473.chr6.nic	FYN	NA	NA	233.93	458.533	106.381	NA	NA	-2.10768	NA	16.0754	33.8554	8.73531	NA	NA	-1.95323	NA	0.0732	0.0738	0.0821	0.0083	NA	7.37812e-12	FALSE	yes	0.999999	TRUE	no	0	TRUE
ENSG00000011275.19	rpmi	calb	isoComp_00000638	geneComp_00000195	transcript1346.chr7.nnic	RNF216	NA	NA	30.0593	43.5449	22.7417	NA	NA	-0.936862	NA	5.48267	9.59876	2.56947	NA	NA	-1.89728	NA	0.1754	0.2204	0.113	-0.1074	NA	0.0549566	TRUE	no	0.999999	TRUE	no	0	NA
ENSG00000011275.19	rpmi	calb	isoComp_00000639	geneComp_00000195	transcript1347.chr7.nnic	RNF216	NA	NA	30.0593	43.5449	22.7417	NA	NA	-0.936862	NA	2.29731	2.95066	1.07177	NA	NA	-1.45253	NA	0.07562	0.0678	0.0471	-0.0207	NA	0.0549566	TRUE	no	0.999999	TRUE	no	0	NA
ENSG00000011275.19	rpmi	calb	isoComp_00000640	geneComp_00000195	transcript1397.chr7.nic	RNF216	NA	NA	30.0593	43.5449	22.7417	NA	NA	-0.936862	NA	3.76389	5.20604	1.73084	NA	NA	-1.58317	NA	0.12364	0.1196	0.0761	-0.0435	NA	0.0549566	FALSE	no	1	TRUE	no	0	NA
ENSG00000011275.19	rpmi	calb	isoComp_00000636	geneComp_00000195	ENST00000389902.8	RNF216	NA	NA	30.0593	43.5449	22.7417	NA	NA	-0.936862	NA	4.07476	6.74815	2.51558	NA	NA	-1.42001	NA	0.13308	0.155	0.1106	-0.0444	NA	0.0549566	FALSE	no	1	TRUE	no	0	NA
ENSG00000011275.19	rpmi	calb	isoComp_00000637	geneComp_00000195	ENST00000425013.6	RNF216	NA	NA	30.0593	43.5449	22.7417	NA	NA	-0.936862	NA	12.0047	15.8392	13.0721	NA	NA	-0.276818	NA	0.4116	0.3637	0.5748	0.2111	NA	0.0549566	FALSE	no	1	TRUE	no	0	NA
ENSG00000011275.19	rpmi	calb	isoComp_00000641	geneComp_00000195	transcript1398.chr7.nic	RNF216	NA	NA	30.0593	43.5449	22.7417	NA	NA	-0.936862	NA	2.43599	3.20214	1.78198	NA	NA	-0.841981	NA	0.0807	0.0735	0.0784	0.0049	NA	0.0549566	FALSE	no	1	TRUE	no	0	NA
ENSG00000012660.14	rpmi	calb	isoComp_00000714	geneComp_00000217	ENST00000304434.11	ELOVL5	NA	NA	94.1564	99.428	136.789	NA	NA	0.460191	NA	79.9879	81.4641	118.599	NA	NA	0.541795	NA	0.84706	0.8193	0.867	0.0477	NA	0.000148804	FALSE	yes	0.998407	TRUE	no	0	NA
ENSG00000012660.14	rpmi	calb	isoComp_00000715	geneComp_00000217	ENST00000542638.5	ELOVL5	NA	NA	94.1564	99.428	136.789	NA	NA	0.460191	NA	3.8746	2.75803	7.87237	NA	NA	1.50977	NA	0.0377	0.0277	0.0576	0.0299	NA	0.000148804	FALSE	yes	0.969946	TRUE	no	0	NA
ENSG00000012660.14	rpmi	calb	isoComp_00000716	geneComp_00000217	transcript13103.chr6.nnic	ELOVL5	NA	NA	94.1564	99.428	136.789	NA	NA	0.460191	NA	5.39667	5.2079	6.91094	NA	NA	0.407499	NA	0.05728	0.0524	0.0505	-0.0019	NA	0.000148804	FALSE	yes	0.998337	TRUE	no	0	NA
ENSG00000012660.14	rpmi	calb	isoComp_00000717	geneComp_00000217	transcript13106.chr6.nnic	ELOVL5	NA	NA	94.1564	99.428	136.789	NA	NA	0.460191	NA	4.89721	9.99792	3.40722	NA	NA	-1.55025	NA	0.05796	0.1006	0.0249	-0.0757	NA	0.000148804	FALSE	yes	0.998297	TRUE	no	0	NA
ENSG00000012660.14	rpmi	polyic	isoComp_00075645	geneComp_00024237	transcript13106.chr6.nnic	ELOVL5	NA	NA	94.1564	99.428	83.9595	NA	NA	-0.243932	NA	4.89721	9.99792	1.80531	NA	NA	-2.46285	NA	0.05796	0.1006	0.0215	-0.0791	NA	0.00178527	FALSE	yes	0.998297	TRUE	no	0	NA
ENSG00000012660.14	rpmi	polyic	isoComp_00075643	geneComp_00024237	ENST00000542638.5	ELOVL5	NA	NA	94.1564	99.428	83.9595	NA	NA	-0.243932	NA	3.8746	2.75803	3.47179	NA	NA	0.33097	NA	0.0377	0.0277	0.0414	0.0137	NA	0.00178527	FALSE	yes	0.969946	TRUE	no	0	NA
ENSG00000012660.14	rpmi	polyic	isoComp_00075644	geneComp_00024237	transcript13103.chr6.nnic	ELOVL5	NA	NA	94.1564	99.428	83.9595	NA	NA	-0.243932	NA	5.39667	5.2079	7.01915	NA	NA	0.429881	NA	0.05728	0.0524	0.0836	0.0312	NA	0.00178527	FALSE	yes	0.998337	TRUE	no	0	NA
ENSG00000012660.14	rpmi	polyic	isoComp_00075642	geneComp_00024237	ENST00000304434.11	ELOVL5	NA	NA	94.1564	99.428	83.9595	NA	NA	-0.243932	NA	79.9879	81.4641	71.6633	NA	NA	-0.184907	NA	0.84706	0.8193	0.8535	0.0342	NA	0.00178527	FALSE	yes	0.998407	TRUE	no	0	NA
ENSG00000012779.12	rpmi	calb	isoComp_00000720	geneComp_00000218	transcript5872.chr10.nic	ALOX5	NA	NA	72.46	59.8908	49.119	NA	NA	-0.285999	NA	9.02333	12.0136	5.56356	NA	NA	-1.1092	NA	0.11286	0.2006	0.1133	-0.0873	NA	0.0663172	TRUE	yes	1	TRUE	no	1	NA
ENSG00000012779.12	rpmi	calb	isoComp_00000722	geneComp_00000218	transcript5924.chr10.nic	ALOX5	NA	NA	72.46	59.8908	49.119	NA	NA	-0.285999	NA	6.18506	5.46445	1.29166	NA	NA	-2.07236	NA	0.08054	0.0912	0.0263	-0.0649	NA	0.0663172	FALSE	yes	0.868421	TRUE	no	0	NA
ENSG00000012779.12	rpmi	calb	isoComp_00000721	geneComp_00000218	transcript5917.chr10.nic	ALOX5	NA	NA	72.46	59.8908	49.119	NA	NA	-0.285999	NA	1.33082	1.66344	0.770346	NA	NA	-1.10063	NA	0.01856	0.0278	0.0157	-0.0121	NA	0.0663172	FALSE	yes	0.999989	TRUE	no	0	NA
ENSG00000012779.12	rpmi	calb	isoComp_00000718	geneComp_00000218	ENST00000374391.7	ALOX5	NA	NA	72.46	59.8908	49.119	NA	NA	-0.285999	NA	54.508	40.3021	41.4935	NA	NA	0.0420184	NA	0.76892	0.6729	0.8448	0.1719	NA	0.0663172	FALSE	yes	1	TRUE	no	0	NA
ENSG00000012779.12	rpmi	calb	isoComp_00000719	geneComp_00000218	ENST00000542434.5	ALOX5	NA	NA	72.46	59.8908	49.119	NA	NA	-0.285999	NA	1.41284	0.447131	0	NA	NA	-5.51453	NA	0.01914	0.0075	0	-0.0075	NA	0.0663172	FALSE	yes	1	TRUE	no	0	NA
ENSG00000012779.12	rpmi	saur	isoComp_00113113	geneComp_00036248	transcript5917.chr10.nic	ALOX5	NA	NA	72.46	59.8908	58.4795	NA	NA	-0.0343958	NA	1.33082	1.66344	0.793847	NA	NA	-1.05782	NA	0.01856	0.0278	0.0136	-0.0142	NA	0.0268891	FALSE	yes	0.999989	TRUE	no	0	TRUE
ENSG00000012779.12	rpmi	saur	isoComp_00113114	geneComp_00036248	transcript5924.chr10.nic	ALOX5	NA	NA	72.46	59.8908	58.4795	NA	NA	-0.0343958	NA	6.18506	5.46445	4.75382	NA	NA	-0.200595	NA	0.08054	0.0912	0.0813	-0.0099	NA	0.0268891	FALSE	yes	0.868421	TRUE	no	0	TRUE
ENSG00000012779.12	rpmi	saur	isoComp_00113112	geneComp_00036248	transcript5872.chr10.nic	ALOX5	NA	NA	72.46	59.8908	58.4795	NA	NA	-0.0343958	NA	9.02333	12.0136	3.67992	NA	NA	-1.70421	NA	0.11286	0.2006	0.0629	-0.1377	NA	0.0268891	TRUE	yes	1	TRUE	no	1	TRUE
ENSG00000012779.12	rpmi	saur	isoComp_00113110	geneComp_00036248	ENST00000374391.7	ALOX5	NA	NA	72.46	59.8908	58.4795	NA	NA	-0.0343958	NA	54.508	40.3021	47.5093	NA	NA	0.237301	NA	0.76892	0.6729	0.8124	0.1395	NA	0.0268891	FALSE	yes	1	TRUE	no	0	TRUE
ENSG00000012779.12	rpmi	saur	isoComp_00113111	geneComp_00036248	ENST00000542434.5	ALOX5	NA	NA	72.46	59.8908	58.4795	NA	NA	-0.0343958	NA	1.41284	0.447131	1.74264	NA	NA	1.93885	NA	0.01914	0.0075	0.0298	0.0223	NA	0.0268891	FALSE	yes	1	TRUE	no	0	TRUE
ENSG00000012817.16	rpmi	calb	isoComp_00000728	geneComp_00000219	transcript1144.chrY.nic	KDM5D	NA	NA	30.2747	46.2943	20.0491	NA	NA	-1.20689	NA	4.14697	6.96118	1.96422	NA	NA	-1.82012	NA	0.13242	0.1504	0.098	-0.0524	NA	0.0481775	TRUE	yes	1	TRUE	no	0	NA
ENSG00000012817.16	rpmi	calb	isoComp_00000726	geneComp_00000219	transcript1130.chrY.nic	KDM5D	NA	NA	30.2747	46.2943	20.0491	NA	NA	-1.20689	NA	11.2359	18.2401	6.396	NA	NA	-1.51041	NA	0.36504	0.394	0.319	-0.075	NA	0.0481775	TRUE	yes	1	TRUE	no	0	NA
ENSG00000012817.16	rpmi	calb	isoComp_00000727	geneComp_00000219	transcript1142.chrY.nic	KDM5D	NA	NA	30.2747	46.2943	20.0491	NA	NA	-1.20689	NA	2.01472	2.74768	1.79137	NA	NA	-0.614357	NA	0.06848	0.0594	0.0893	0.0299	NA	0.0481775	FALSE	yes	1	TRUE	no	0	NA
ENSG00000012817.16	rpmi	calb	isoComp_00000724	geneComp_00000219	transcript1119.chrY.nnic	KDM5D	NA	NA	30.2747	46.2943	20.0491	NA	NA	-1.20689	NA	2.21204	4.77466	0.927572	NA	NA	-2.35142	NA	0.06742	0.1031	0.0463	-0.0568	NA	0.0481775	TRUE	yes	1	TRUE	no	0	NA
ENSG00000012817.16	rpmi	calb	isoComp_00000725	geneComp_00000219	transcript1122.chrY.nnic	KDM5D	NA	NA	30.2747	46.2943	20.0491	NA	NA	-1.20689	NA	2.50449	3.89109	2.15908	NA	NA	-0.846793	NA	0.08416	0.0841	0.1077	0.0236	NA	0.0481775	FALSE	yes	1	TRUE	no	0	NA
ENSG00000012817.16	rpmi	calb	isoComp_00000723	geneComp_00000219	ENST00000317961.9	KDM5D	NA	NA	30.2747	46.2943	20.0491	NA	NA	-1.20689	NA	8.16059	9.67963	6.8109	NA	NA	-0.506479	NA	0.28252	0.2091	0.3397	0.1306	NA	0.0481775	FALSE	yes	1	TRUE	no	0	NA
ENSG00000013364.19	rpmi	calb	isoComp_00000751	geneComp_00000227	ENST00000357402.10	MVP	NA	NA	128.614	66.3379	187.288	NA	NA	1.49721	NA	88.859	43.4102	137.144	NA	NA	1.65936	NA	0.67824	0.6544	0.7323	0.0779	NA	5.7578e-07	FALSE	yes	1	TRUE	no	0	NA
ENSG00000013364.19	rpmi	calb	isoComp_00000753	geneComp_00000227	transcript8627.chr16.nic	MVP	NA	NA	128.614	66.3379	187.288	NA	NA	1.49721	NA	12.8737	12.6092	11.1487	NA	NA	-0.177452	NA	0.12124	0.1901	0.0595	-0.1306	NA	5.7578e-07	TRUE	yes	1	TRUE	no	0	NA
ENSG00000013364.19	rpmi	calb	isoComp_00000752	geneComp_00000227	ENST00000395353.5	MVP	NA	NA	128.614	66.3379	187.288	NA	NA	1.49721	NA	23.1903	7.35445	35.4142	NA	NA	2.26609	NA	0.16826	0.1109	0.1891	0.0782	NA	5.7578e-07	FALSE	yes	1	TRUE	no	0	NA
ENSG00000013364.19	rpmi	calb	isoComp_00000754	geneComp_00000227	transcript8635.chr16.nic	MVP	NA	NA	128.614	66.3379	187.288	NA	NA	1.49721	NA	3.69123	2.96393	3.58109	NA	NA	0.272053	NA	0.03228	0.0447	0.0191	-0.0256	NA	5.7578e-07	TRUE	yes	1	TRUE	no	0	NA
ENSG00000013364.19	rpmi	polyic	isoComp_00075682	geneComp_00024247	transcript8635.chr16.nic	MVP	NA	NA	128.614	66.3379	190.912	NA	NA	1.52486	NA	3.69123	2.96393	5.31367	NA	NA	0.840052	NA	0.03228	0.0447	0.0278	-0.0169	NA	0.00259165	TRUE	yes	1	TRUE	no	0	NA
ENSG00000013364.19	rpmi	polyic	isoComp_00075680	geneComp_00024247	ENST00000395353.5	MVP	NA	NA	128.614	66.3379	190.912	NA	NA	1.52486	NA	23.1903	7.35445	37.6935	NA	NA	2.35605	NA	0.16826	0.1109	0.1974	0.0865	NA	0.00259165	FALSE	yes	1	TRUE	no	0	NA
ENSG00000013364.19	rpmi	polyic	isoComp_00075679	geneComp_00024247	ENST00000357402.10	MVP	NA	NA	128.614	66.3379	190.912	NA	NA	1.52486	NA	88.859	43.4102	129.911	NA	NA	1.5812	NA	0.67824	0.6544	0.6805	0.0261	NA	0.00259165	FALSE	yes	1	TRUE	no	0	NA
ENSG00000013364.19	rpmi	polyic	isoComp_00075681	geneComp_00024247	transcript8627.chr16.nic	MVP	NA	NA	128.614	66.3379	190.912	NA	NA	1.52486	NA	12.8737	12.6092	17.9929	NA	NA	0.512603	NA	0.12124	0.1901	0.0942	-0.0959	NA	0.00259165	TRUE	yes	1	TRUE	no	0	NA
ENSG00000013364.19	rpmi	saur	isoComp_00113143	geneComp_00036257	ENST00000357402.10	MVP	NA	NA	128.614	66.3379	140.087	NA	NA	1.0783	NA	88.859	43.4102	96.8632	NA	NA	1.15773	NA	0.67824	0.6544	0.6915	0.0371	NA	0.00806333	FALSE	yes	1	TRUE	no	0	NA
ENSG00000013364.19	rpmi	saur	isoComp_00113144	geneComp_00036257	ENST00000395353.5	MVP	NA	NA	128.614	66.3379	140.087	NA	NA	1.0783	NA	23.1903	7.35445	26.4073	NA	NA	1.84283	NA	0.16826	0.1109	0.1885	0.0776	NA	0.00806333	FALSE	yes	1	TRUE	no	0	NA
ENSG00000013364.19	rpmi	saur	isoComp_00113145	geneComp_00036257	transcript8627.chr16.nic	MVP	NA	NA	128.614	66.3379	140.087	NA	NA	1.0783	NA	12.8737	12.6092	12.4968	NA	NA	-0.0129155	NA	0.12124	0.1901	0.0892	-0.1009	NA	0.00806333	TRUE	yes	1	TRUE	no	0	NA
ENSG00000013364.19	rpmi	saur	isoComp_00113146	geneComp_00036257	transcript8635.chr16.nic	MVP	NA	NA	128.614	66.3379	140.087	NA	NA	1.0783	NA	3.69123	2.96393	4.3196	NA	NA	0.541866	NA	0.03228	0.0447	0.0308	-0.0139	NA	0.00806333	TRUE	yes	1	TRUE	no	0	NA
ENSG00000013441.17	rpmi	calb	isoComp_00000766	geneComp_00000231	ENST00000473565.5	CLK1	NA	NA	215.869	456.801	101.047	NA	NA	-2.17643	NA	169.397	377.556	66.6464	NA	NA	-2.50191	NA	0.76348	0.8265	0.6596	-0.1669	NA	2.60129e-06	TRUE	no	0.998088	TRUE	no	2	TRUE
ENSG00000013441.17	rpmi	calb	isoComp_00000765	geneComp_00000231	ENST00000432425.5	CLK1	NA	NA	215.869	456.801	101.047	NA	NA	-2.17643	NA	29.5021	45.1091	23.9943	NA	NA	-0.910446	NA	0.15606	0.0988	0.2375	0.1387	NA	2.60129e-06	TRUE	no	0.964006	TRUE	no	0	TRUE
ENSG00000013441.17	rpmi	calb	isoComp_00000764	geneComp_00000231	ENST00000321356.9	CLK1	NA	NA	215.869	456.801	101.047	NA	NA	-2.17643	NA	16.9693	34.1364	10.4065	NA	NA	-1.71286	NA	0.08048	0.0747	0.103	0.0283	NA	2.60129e-06	FALSE	yes	0.999991	TRUE	no	0	TRUE
ENSG00000013810.21	rpmi	calb	isoComp_00000809	geneComp_00000241	ENST00000651251.1	TACC3	NA	NA	38.8958	64.0996	30.6762	NA	NA	-1.06295	NA	15.576	24.6079	13.956	NA	NA	-0.817792	NA	0.40736	0.3839	0.4549	0.071	NA	0.0834038	FALSE	yes	1	TRUE	no	0	NA
ENSG00000013810.21	rpmi	calb	isoComp_00000810	geneComp_00000241	transcript1076.chr4.nic	TACC3	NA	NA	38.8958	64.0996	30.6762	NA	NA	-1.06295	NA	6.72529	11.7353	2.47672	NA	NA	-2.23976	NA	0.16374	0.1831	0.0807	-0.1024	NA	0.0834038	TRUE	no	0.999997	TRUE	no	1	NA
ENSG00000013810.21	rpmi	calb	isoComp_00000808	geneComp_00000241	ENST00000313288.9	TACC3	NA	NA	38.8958	64.0996	30.6762	NA	NA	-1.06295	NA	16.5945	27.7564	14.2435	NA	NA	-0.962022	NA	0.42888	0.433	0.4643	0.0313	NA	0.0834038	FALSE	yes	1	TRUE	no	0	NA
ENSG00000014641.21	rpmi	calb	isoComp_00000829	geneComp_00000246	transcript10097.chr2.nic	MDH1	NA	NA	30.7841	13.9374	25.8384	NA	NA	0.890078	NA	0.731963	1.74407	0.171328	NA	NA	-3.27404	NA	0.03648	0.1251	0.0066	-0.1185	NA	0.00481201	TRUE	no	0.999291	TRUE	no	1	TRUE
ENSG00000014641.21	rpmi	calb	isoComp_00000828	geneComp_00000246	transcript10096.chr2.nic	MDH1	NA	NA	30.7841	13.9374	25.8384	NA	NA	0.890078	NA	1.4401	2.56533	0.396004	NA	NA	-2.66519	NA	0.06552	0.1841	0.0153	-0.1688	NA	0.00481201	TRUE	yes	0.790692	TRUE	no	1	TRUE
ENSG00000014641.21	rpmi	calb	isoComp_00000831	geneComp_00000246	transcript10108.chr2.nic	MDH1	NA	NA	30.7841	13.9374	25.8384	NA	NA	0.890078	NA	0.369501	0.291501	0	NA	NA	-4.91409	NA	0.01442	0.0209	0	-0.0209	NA	0.00481201	NA	yes	0.0745675	FALSE	NA	1	TRUE
ENSG00000014641.21	rpmi	calb	isoComp_00000826	geneComp_00000246	ENST00000485155.1	MDH1	NA	NA	30.7841	13.9374	25.8384	NA	NA	0.890078	NA	1.38063	0	4.04465	NA	NA	8.66343	NA	0.05194	0	0.1565	0.1565	NA	0.00481201	NA	no	0.0147493	FALSE	NA	0	TRUE
ENSG00000014641.21	rpmi	calb	isoComp_00000827	geneComp_00000246	ENST00000539945.7	MDH1	NA	NA	30.7841	13.9374	25.8384	NA	NA	0.890078	NA	26.6257	9.07026	20.9387	NA	NA	1.20606	NA	0.82192	0.6508	0.8104	0.1596	NA	0.00481201	NA	NA	0.999868	TRUE	NA	0	TRUE
ENSG00000014641.21	rpmi	lps	isoComp_00038291	geneComp_00012256	ENST00000539945.7	MDH1	NA	NA	30.7841	13.9374	63.1589	NA	NA	2.17922	NA	26.6257	9.07026	58.8609	NA	NA	2.69675	NA	0.82192	0.6508	0.9319	0.2811	NA	0.000370477	NA	NA	0.999868	TRUE	NA	0	TRUE
ENSG00000014641.21	rpmi	lps	isoComp_00038295	geneComp_00012256	transcript10108.chr2.nic	MDH1	NA	NA	30.7841	13.9374	63.1589	NA	NA	2.17922	NA	0.369501	0.291501	0.542828	NA	NA	0.87467	NA	0.01442	0.0209	0.0086	-0.0123	NA	0.000370477	NA	yes	0.0745675	FALSE	NA	1	TRUE
ENSG00000014641.21	rpmi	lps	isoComp_00038293	geneComp_00012256	transcript10097.chr2.nic	MDH1	NA	NA	30.7841	13.9374	63.1589	NA	NA	2.17922	NA	0.731963	1.74407	0.754537	NA	NA	-1.19805	NA	0.03648	0.1251	0.0119	-0.1132	NA	0.000370477	TRUE	no	0.999291	TRUE	no	1	TRUE
ENSG00000014641.21	rpmi	lps	isoComp_00038290	geneComp_00012256	ENST00000485155.1	MDH1	NA	NA	30.7841	13.9374	63.1589	NA	NA	2.17922	NA	1.38063	0	0.774473	NA	NA	6.29365	NA	0.05194	0	0.0123	0.0123	NA	0.000370477	NA	no	0.0147493	FALSE	NA	0	TRUE
ENSG00000014641.21	rpmi	lps	isoComp_00038292	geneComp_00012256	transcript10096.chr2.nic	MDH1	NA	NA	30.7841	13.9374	63.1589	NA	NA	2.17922	NA	1.4401	2.56533	1.89568	NA	NA	-0.43445	NA	0.06552	0.1841	0.03	-0.1541	NA	0.000370477	TRUE	yes	0.790692	TRUE	no	1	TRUE
ENSG00000014641.21	rpmi	polyic	isoComp_00075754	geneComp_00024266	ENST00000485155.1	MDH1	NA	NA	30.7841	13.9374	28.0705	NA	NA	1.00958	NA	1.38063	0	0	NA	NA	0	NA	0.05194	0	0	0	NA	0.00588841	NA	no	0.0147493	FALSE	NA	0	TRUE
ENSG00000014641.21	rpmi	polyic	isoComp_00075756	geneComp_00024266	transcript10096.chr2.nic	MDH1	NA	NA	30.7841	13.9374	28.0705	NA	NA	1.00958	NA	1.4401	2.56533	0.507107	NA	NA	-2.31622	NA	0.06552	0.1841	0.0181	-0.166	NA	0.00588841	TRUE	yes	0.790692	TRUE	no	1	TRUE
ENSG00000014641.21	rpmi	polyic	isoComp_00075757	geneComp_00024266	transcript10097.chr2.nic	MDH1	NA	NA	30.7841	13.9374	28.0705	NA	NA	1.00958	NA	0.731963	1.74407	0.548488	NA	NA	-1.65111	NA	0.03648	0.1251	0.0195	-0.1056	NA	0.00588841	TRUE	no	0.999291	TRUE	no	1	TRUE
ENSG00000014641.21	rpmi	polyic	isoComp_00075755	geneComp_00024266	ENST00000539945.7	MDH1	NA	NA	30.7841	13.9374	28.0705	NA	NA	1.00958	NA	26.6257	9.07026	26.8133	NA	NA	1.56268	NA	0.82192	0.6508	0.9552	0.3044	NA	0.00588841	NA	NA	0.999868	TRUE	NA	0	TRUE
ENSG00000014641.21	rpmi	polyic	isoComp_00075759	geneComp_00024266	transcript10108.chr2.nic	MDH1	NA	NA	30.7841	13.9374	28.0705	NA	NA	1.00958	NA	0.369501	0.291501	0.201681	NA	NA	-0.510272	NA	0.01442	0.0209	0.0072	-0.0137	NA	0.00588841	NA	yes	0.0745675	FALSE	NA	1	TRUE
ENSG00000015285.11	rpmi	lps	isoComp_00038319	geneComp_00012262	transcript4037.chrX.nnic	WAS	NA	NA	18.572	17.9025	28.5181	NA	NA	0.671418	NA	1.00395	0.272474	1.57857	NA	NA	2.49154	NA	0.05372	0.0152	0.0554	0.0402	NA	0.0666152	FALSE	yes	1	TRUE	no	0	NA
ENSG00000015285.11	rpmi	lps	isoComp_00038320	geneComp_00012262	transcript4041.chrX.nnic	WAS	NA	NA	18.572	17.9025	28.5181	NA	NA	0.671418	NA	3.96145	7.00811	3.76228	NA	NA	-0.895647	NA	0.21978	0.3915	0.1319	-0.2596	NA	0.0666152	FALSE	yes	1	TRUE	no	1	NA
ENSG00000015285.11	rpmi	lps	isoComp_00038321	geneComp_00012262	transcript4047.chrX.nic	WAS	NA	NA	18.572	17.9025	28.5181	NA	NA	0.671418	NA	1.51245	2.44205	2.02113	NA	NA	-0.271704	NA	0.08008	0.1364	0.0709	-0.0655	NA	0.0666152	TRUE	yes	0.999513	TRUE	no	1	NA
ENSG00000015285.11	rpmi	lps	isoComp_00038318	geneComp_00012262	ENST00000376701.5	WAS	NA	NA	18.572	17.9025	28.5181	NA	NA	0.671418	NA	12.0941	8.17987	21.1562	NA	NA	1.36985	NA	0.6464	0.4569	0.7418	0.2849	NA	0.0666152	FALSE	yes	1	TRUE	no	0	NA
ENSG00000020633.19	rpmi	calb	isoComp_00000941	geneComp_00000280	ENST00000338888.3	RUNX3	NA	NA	14.4179	14.0599	15.4141	NA	NA	0.132575	NA	5.07032	3.5242	6.22176	NA	NA	0.818255	NA	0.37976	0.2507	0.4036	0.1529	NA	0.0288731	FALSE	yes	0.999999	TRUE	no	0	TRUE
ENSG00000020633.19	rpmi	calb	isoComp_00000942	geneComp_00000280	ENST00000399916.5	RUNX3	NA	NA	14.4179	14.0599	15.4141	NA	NA	0.132575	NA	0.585915	0.0935677	1.29177	NA	NA	3.65183	NA	0.03804	0.0067	0.0838	0.0771	NA	0.0288731	FALSE	yes	0.999999	TRUE	no	1	TRUE
ENSG00000020633.19	rpmi	calb	isoComp_00000940	geneComp_00000280	ENST00000308873.11	RUNX3	NA	NA	14.4179	14.0599	15.4141	NA	NA	0.132575	NA	3.91806	3.26178	3.51748	NA	NA	0.108562	NA	0.24782	0.232	0.2282	-0.0038	NA	0.0288731	NA	NA	0.999998	TRUE	NA	0	TRUE
ENSG00000020633.19	rpmi	calb	isoComp_00000946	geneComp_00000280	transcript7909.chr1.nnic	RUNX3	NA	NA	14.4179	14.0599	15.4141	NA	NA	0.132575	NA	1.4502	1.97202	0.864169	NA	NA	-1.18098	NA	0.10958	0.1403	0.0561	-0.0842	NA	0.0288731	FALSE	yes	0.999953	TRUE	no	0	TRUE
ENSG00000020633.19	rpmi	calb	isoComp_00000944	geneComp_00000280	transcript7892.chr1.nic	RUNX3	NA	NA	14.4179	14.0599	15.4141	NA	NA	0.132575	NA	0.510941	0.0995304	0.666527	NA	NA	2.62682	NA	0.0411	0.0071	0.0432	0.0361	NA	0.0288731	FALSE	yes	0.999999	TRUE	no	0	TRUE
ENSG00000020633.19	rpmi	calb	isoComp_00000945	geneComp_00000280	transcript7895.chr1.nnic	RUNX3	NA	NA	14.4179	14.0599	15.4141	NA	NA	0.132575	NA	0.602276	0.609774	0.651985	NA	NA	0.0950569	NA	0.04748	0.0434	0.0423	-0.0011	NA	0.0288731	FALSE	yes	0.999999	TRUE	no	0	TRUE
ENSG00000020633.19	rpmi	calb	isoComp_00000947	geneComp_00000280	transcript7920.chr1.nic	RUNX3	NA	NA	14.4179	14.0599	15.4141	NA	NA	0.132575	NA	0.727211	2.63081	0.181658	NA	NA	-3.78437	NA	0.05322	0.1871	0.0118	-0.1753	NA	0.0288731	FALSE	yes	0.999904	TRUE	no	3	TRUE
ENSG00000020633.19	rpmi	calb	isoComp_00000943	geneComp_00000280	ENST00000496967.1	RUNX3	NA	NA	14.4179	14.0599	15.4141	NA	NA	0.132575	NA	1.55296	1.86826	2.01879	NA	NA	0.111226	NA	0.08306	0.1329	0.131	-0.0019	NA	0.0288731	NA	NA	0.993377	TRUE	NA	0	TRUE
ENSG00000020633.19	rpmi	polyic	isoComp_00075873	geneComp_00024300	transcript7895.chr1.nnic	RUNX3	NA	NA	14.4179	14.0599	25.6192	NA	NA	0.865176	NA	0.602276	0.609774	0.740957	NA	NA	0.276988	NA	0.04748	0.0434	0.0289	-0.0145	NA	0.00621666	FALSE	yes	0.999999	TRUE	no	0	TRUE
ENSG00000020633.19	rpmi	polyic	isoComp_00075872	geneComp_00024300	transcript7892.chr1.nic	RUNX3	NA	NA	14.4179	14.0599	25.6192	NA	NA	0.865176	NA	0.510941	0.0995304	0.757483	NA	NA	2.8088	NA	0.0411	0.0071	0.0296	0.0225	NA	0.00621666	FALSE	yes	0.999999	TRUE	no	0	TRUE
ENSG00000020633.19	rpmi	polyic	isoComp_00075869	geneComp_00024300	ENST00000338888.3	RUNX3	NA	NA	14.4179	14.0599	25.6192	NA	NA	0.865176	NA	5.07032	3.5242	7.65516	NA	NA	1.11693	NA	0.37976	0.2507	0.2988	0.0481	NA	0.00621666	FALSE	yes	0.999999	TRUE	no	0	TRUE
ENSG00000020633.19	rpmi	polyic	isoComp_00075870	geneComp_00024300	ENST00000399916.5	RUNX3	NA	NA	14.4179	14.0599	25.6192	NA	NA	0.865176	NA	0.585915	0.0935677	1.05282	NA	NA	3.35926	NA	0.03804	0.0067	0.0411	0.0344	NA	0.00621666	FALSE	yes	0.999999	TRUE	no	1	TRUE
ENSG00000020633.19	rpmi	polyic	isoComp_00075874	geneComp_00024300	transcript7909.chr1.nnic	RUNX3	NA	NA	14.4179	14.0599	25.6192	NA	NA	0.865176	NA	1.4502	1.97202	1.90897	NA	NA	-0.0466379	NA	0.10958	0.1403	0.0745	-0.0658	NA	0.00621666	FALSE	yes	0.999953	TRUE	no	0	TRUE
ENSG00000020633.19	rpmi	polyic	isoComp_00075875	geneComp_00024300	transcript7920.chr1.nic	RUNX3	NA	NA	14.4179	14.0599	25.6192	NA	NA	0.865176	NA	0.727211	2.63081	0.296561	NA	NA	-3.10673	NA	0.05322	0.1871	0.0116	-0.1755	NA	0.00621666	FALSE	yes	0.999904	TRUE	no	3	TRUE
ENSG00000020633.19	rpmi	polyic	isoComp_00075868	geneComp_00024300	ENST00000308873.11	RUNX3	NA	NA	14.4179	14.0599	25.6192	NA	NA	0.865176	NA	3.91806	3.26178	9.32952	NA	NA	1.51327	NA	0.24782	0.232	0.3642	0.1322	NA	0.00621666	NA	NA	0.999998	TRUE	NA	0	TRUE
ENSG00000020633.19	rpmi	polyic	isoComp_00075871	geneComp_00024300	ENST00000496967.1	RUNX3	NA	NA	14.4179	14.0599	25.6192	NA	NA	0.865176	NA	1.55296	1.86826	3.87777	NA	NA	1.04955	NA	0.08306	0.1329	0.1514	0.0185	NA	0.00621666	NA	NA	0.993377	TRUE	NA	0	TRUE
ENSG00000022277.13	rpmi	lps	isoComp_00038430	geneComp_00012298	transcript12165.chr20.nic	RTF2	NA	NA	20.742	14.3949	30.9814	NA	NA	1.1053	NA	2.3758	4.57286	1.31008	NA	NA	-1.79562	NA	0.13452	0.3177	0.0423	-0.2754	NA	0.00180383	FALSE	yes	0.818621	TRUE	no	0	TRUE
ENSG00000022277.13	rpmi	lps	isoComp_00038429	geneComp_00012298	ENST00000357348.10	RTF2	NA	NA	20.742	14.3949	30.9814	NA	NA	1.1053	NA	18.3662	9.82208	29.6713	NA	NA	1.59399	NA	0.86548	0.6823	0.9577	0.2754	NA	0.00180383	FALSE	yes	0.999557	TRUE	no	0	TRUE
ENSG00000022277.13	rpmi	saur	isoComp_00113357	geneComp_00036318	ENST00000357348.10	RTF2	NA	NA	20.742	14.3949	19.2216	NA	NA	0.416916	NA	18.3662	9.82208	18.0465	NA	NA	0.876952	NA	0.86548	0.6823	0.9389	0.2566	NA	0.0357928	FALSE	yes	0.999557	TRUE	no	0	TRUE
ENSG00000022277.13	rpmi	saur	isoComp_00113358	geneComp_00036318	transcript12165.chr20.nic	RTF2	NA	NA	20.742	14.3949	19.2216	NA	NA	0.416916	NA	2.3758	4.57286	1.17509	NA	NA	-1.95125	NA	0.13452	0.3177	0.0611	-0.2566	NA	0.0357928	FALSE	yes	0.818621	TRUE	no	0	TRUE
ENSG00000023191.17	rpmi	calb	isoComp_00000979	geneComp_00000293	ENST00000397615.6	RNH1	NA	NA	45.4046	21.1966	34.8016	NA	NA	0.715056	NA	3.56061	3.18364	2.0469	NA	NA	-0.634733	NA	0.08522	0.1502	0.0588	-0.0914	NA	0.0302107	FALSE	yes	1	TRUE	no	0	FALSE
ENSG00000023191.17	rpmi	calb	isoComp_00000980	geneComp_00000293	ENST00000438658.6	RNH1	NA	NA	45.4046	21.1966	34.8016	NA	NA	0.715056	NA	1.33786	3.09751	0.33471	NA	NA	-3.17231	NA	0.04122	0.1461	0.0096	-0.1365	NA	0.0302107	FALSE	yes	1	TRUE	no	0	FALSE
ENSG00000023191.17	rpmi	calb	isoComp_00000981	geneComp_00000293	ENST00000533410.5	RNH1	NA	NA	45.4046	21.1966	34.8016	NA	NA	0.715056	NA	2.98168	1.75283	1.26271	NA	NA	-0.46999	NA	0.06622	0.0827	0.0363	-0.0464	NA	0.0302107	FALSE	yes	1	TRUE	no	0	FALSE
ENSG00000023191.17	rpmi	calb	isoComp_00000983	geneComp_00000293	transcript435.chr11.nic	RNH1	NA	NA	45.4046	21.1966	34.8016	NA	NA	0.715056	NA	1.10848	0.0418181	1.07629	NA	NA	4.3898	NA	0.0193	0.002	0.0309	0.0289	NA	0.0302107	FALSE	yes	1	TRUE	no	0	FALSE
ENSG00000023191.17	rpmi	calb	isoComp_00000975	geneComp_00000293	ENST00000354420.7	RNH1	NA	NA	45.4046	21.1966	34.8016	NA	NA	0.715056	NA	4.25722	0	5.36556	NA	NA	9.07027	NA	0.08614	0	0.1542	0.1542	NA	0.0302107	FALSE	yes	1	TRUE	no	0	FALSE
ENSG00000023191.17	rpmi	calb	isoComp_00000976	geneComp_00000293	ENST00000356187.9	RNH1	NA	NA	45.4046	21.1966	34.8016	NA	NA	0.715056	NA	13.2109	6.56341	9.34888	NA	NA	0.509695	NA	0.2924	0.3096	0.2686	-0.041	NA	0.0302107	FALSE	yes	1	TRUE	no	0	FALSE
ENSG00000023191.17	rpmi	calb	isoComp_00000977	geneComp_00000293	ENST00000397604.7	RNH1	NA	NA	45.4046	21.1966	34.8016	NA	NA	0.715056	NA	12.5616	3.72349	9.43514	NA	NA	1.33905	NA	0.26878	0.1757	0.2711	0.0954	NA	0.0302107	FALSE	yes	1	TRUE	no	0	FALSE
ENSG00000023191.17	rpmi	calb	isoComp_00000984	geneComp_00000293	transcript438.chr11.nnic	RNH1	NA	NA	45.4046	21.1966	34.8016	NA	NA	0.715056	NA	3.32902	0.412589	2.85976	NA	NA	2.7636	NA	0.06452	0.0195	0.0822	0.0627	NA	0.0302107	FALSE	yes	1	TRUE	no	0	FALSE
ENSG00000023191.17	rpmi	calb	isoComp_00000982	geneComp_00000293	transcript422.chr11.nic	RNH1	NA	NA	45.4046	21.1966	34.8016	NA	NA	0.715056	NA	2.69942	2.4213	2.0681	NA	NA	-0.226467	NA	0.06688	0.1142	0.0594	-0.0548	NA	0.0302107	FALSE	yes	1	TRUE	no	0	FALSE
ENSG00000023191.17	rpmi	polyic	isoComp_00075907	geneComp_00024313	ENST00000397615.6	RNH1	NA	NA	45.4046	21.1966	88.9364	NA	NA	2.06842	NA	3.56061	3.18364	6.97511	NA	NA	1.12908	NA	0.08522	0.1502	0.0784	-0.0718	NA	0.0137237	FALSE	yes	1	TRUE	no	0	NA
ENSG00000023191.17	rpmi	polyic	isoComp_00075909	geneComp_00024313	ENST00000533410.5	RNH1	NA	NA	45.4046	21.1966	88.9364	NA	NA	2.06842	NA	2.98168	1.75283	6.06365	NA	NA	1.78467	NA	0.06622	0.0827	0.0682	-0.0145	NA	0.0137237	FALSE	yes	1	TRUE	no	0	NA
ENSG00000023191.17	rpmi	polyic	isoComp_00075912	geneComp_00024313	transcript438.chr11.nnic	RNH1	NA	NA	45.4046	21.1966	88.9364	NA	NA	2.06842	NA	3.32902	0.412589	7.97225	NA	NA	4.23947	NA	0.06452	0.0195	0.0896	0.0701	NA	0.0137237	FALSE	yes	1	TRUE	no	0	NA
ENSG00000023191.17	rpmi	polyic	isoComp_00075908	geneComp_00024313	ENST00000438658.6	RNH1	NA	NA	45.4046	21.1966	88.9364	NA	NA	2.06842	NA	1.33786	3.09751	2.14308	NA	NA	-0.52936	NA	0.04122	0.1461	0.0241	-0.122	NA	0.0137237	FALSE	yes	1	TRUE	no	0	NA
ENSG00000023191.17	rpmi	polyic	isoComp_00075905	geneComp_00024313	ENST00000397604.7	RNH1	NA	NA	45.4046	21.1966	88.9364	NA	NA	2.06842	NA	12.5616	3.72349	24.0443	NA	NA	2.6877	NA	0.26878	0.1757	0.2704	0.0947	NA	0.0137237	FALSE	yes	1	TRUE	no	0	NA
ENSG00000023191.17	rpmi	polyic	isoComp_00075911	geneComp_00024313	transcript435.chr11.nic	RNH1	NA	NA	45.4046	21.1966	88.9364	NA	NA	2.06842	NA	1.10848	0.0418181	3.15629	NA	NA	5.9332	NA	0.0193	0.002	0.0355	0.0335	NA	0.0137237	FALSE	yes	1	TRUE	no	0	NA
ENSG00000023191.17	rpmi	polyic	isoComp_00075910	geneComp_00024313	transcript422.chr11.nic	RNH1	NA	NA	45.4046	21.1966	88.9364	NA	NA	2.06842	NA	2.69942	2.4213	4.24108	NA	NA	0.806101	NA	0.06688	0.1142	0.0477	-0.0665	NA	0.0137237	FALSE	yes	1	TRUE	no	0	NA
ENSG00000023191.17	rpmi	polyic	isoComp_00075903	geneComp_00024313	ENST00000354420.7	RNH1	NA	NA	45.4046	21.1966	88.9364	NA	NA	2.06842	NA	4.25722	0	8.33297	NA	NA	9.70442	NA	0.08614	0	0.0937	0.0937	NA	0.0137237	FALSE	yes	1	TRUE	no	0	NA
ENSG00000023191.17	rpmi	polyic	isoComp_00075904	geneComp_00024313	ENST00000356187.9	RNH1	NA	NA	45.4046	21.1966	88.9364	NA	NA	2.06842	NA	13.2109	6.56341	26.0077	NA	NA	1.98478	NA	0.2924	0.3096	0.2924	-0.0172	NA	0.0137237	FALSE	yes	1	TRUE	no	0	NA
ENSG00000023318.9	rpmi	calb	isoComp_00000994	geneComp_00000296	transcript10617.chr9.nic	ERP44	NA	NA	29.3877	16.1432	30.3907	NA	NA	0.912283	NA	1.28108	2.12595	1.62721	NA	NA	-0.383632	NA	0.05338	0.1317	0.0535	-0.0782	NA	0.0264044	FALSE	yes	0.981654	TRUE	yes	0	NA
ENSG00000023318.9	rpmi	calb	isoComp_00000992	geneComp_00000296	ENST00000687017.1	ERP44	NA	NA	29.3877	16.1432	30.3907	NA	NA	0.912283	NA	0.291669	0.745564	0.015493	NA	NA	-4.88938	NA	0.01358	0.0462	0.0005	-0.0457	NA	0.0264044	TRUE	yes	0.98412	TRUE	yes	0	NA
ENSG00000023318.9	rpmi	calb	isoComp_00000990	geneComp_00000296	ENST00000262455.7	ERP44	NA	NA	29.3877	16.1432	30.3907	NA	NA	0.912283	NA	25.9311	11.7333	27.8756	NA	NA	1.24768	NA	0.86554	0.7268	0.9172	0.1904	NA	0.0264044	FALSE	yes	0.999889	TRUE	yes	0	NA
ENSG00000023318.9	rpmi	calb	isoComp_00000993	geneComp_00000296	transcript10592.chr9.nic	ERP44	NA	NA	29.3877	16.1432	30.3907	NA	NA	0.912283	NA	0.84743	1.02639	0.462121	NA	NA	-1.13434	NA	0.0326	0.0636	0.0152	-0.0484	NA	0.0264044	FALSE	yes	0.998576	TRUE	yes	0	NA
ENSG00000023318.9	rpmi	calb	isoComp_00000995	geneComp_00000296	transcript10654.chr9.nic	ERP44	NA	NA	29.3877	16.1432	30.3907	NA	NA	0.912283	NA	0.746746	0.482348	0.260607	NA	NA	-0.863481	NA	0.02612	0.0299	0.0086	-0.0213	NA	0.0264044	NA	yes	0.173046	FALSE	NA	0	NA
ENSG00000023318.9	rpmi	lps	isoComp_00038454	geneComp_00012306	ENST00000262455.7	ERP44	NA	NA	29.3877	16.1432	38.8447	NA	NA	1.26627	NA	25.9311	11.7333	35.8433	NA	NA	1.61027	NA	0.86554	0.7268	0.9227	0.1959	NA	0.0101279	FALSE	yes	0.999889	TRUE	yes	0	TRUE
ENSG00000023318.9	rpmi	lps	isoComp_00038459	geneComp_00012306	transcript10654.chr9.nic	ERP44	NA	NA	29.3877	16.1432	38.8447	NA	NA	1.26627	NA	0.746746	0.482348	0.748518	NA	NA	0.623504	NA	0.02612	0.0299	0.0193	-0.0106	NA	0.0101279	NA	yes	0.173046	FALSE	NA	0	TRUE
ENSG00000023318.9	rpmi	lps	isoComp_00038458	geneComp_00012306	transcript10617.chr9.nic	ERP44	NA	NA	29.3877	16.1432	38.8447	NA	NA	1.26627	NA	1.28108	2.12595	0.73313	NA	NA	-1.52319	NA	0.05338	0.1317	0.0189	-0.1128	NA	0.0101279	FALSE	yes	0.981654	TRUE	yes	0	TRUE
ENSG00000023318.9	rpmi	lps	isoComp_00038456	geneComp_00012306	ENST00000687017.1	ERP44	NA	NA	29.3877	16.1432	38.8447	NA	NA	1.26627	NA	0.291669	0.745564	0.197775	NA	NA	-1.86253	NA	0.01358	0.0462	0.0051	-0.0411	NA	0.0101279	TRUE	yes	0.98412	TRUE	yes	0	TRUE
ENSG00000023318.9	rpmi	lps	isoComp_00038457	geneComp_00012306	transcript10592.chr9.nic	ERP44	NA	NA	29.3877	16.1432	38.8447	NA	NA	1.26627	NA	0.84743	1.02639	0.707898	NA	NA	-0.529714	NA	0.0326	0.0636	0.0182	-0.0454	NA	0.0101279	FALSE	yes	0.998576	TRUE	yes	0	TRUE
ENSG00000023330.15	rpmi	calb	isoComp_00000998	geneComp_00000297	ENST00000469224.5	ALAS1	NA	NA	161.205	45.5611	264.036	NA	NA	2.5346	NA	132.6	32.185	217.908	NA	NA	2.75888	NA	0.79998	0.7064	0.8253	0.1189	NA	0.0415628	FALSE	yes	1	TRUE	no	0	FALSE
ENSG00000023330.15	rpmi	calb	isoComp_00000996	geneComp_00000297	ENST00000310271.6	ALAS1	NA	NA	161.205	45.5611	264.036	NA	NA	2.5346	NA	8.69222	2.48319	16.5695	NA	NA	2.73333	NA	0.05242	0.0545	0.0628	0.0083	NA	0.0415628	FALSE	yes	1	TRUE	no	0	FALSE
ENSG00000023330.15	rpmi	calb	isoComp_00000999	geneComp_00000297	ENST00000484952.6	ALAS1	NA	NA	161.205	45.5611	264.036	NA	NA	2.5346	NA	17.6044	9.51204	25.6427	NA	NA	1.42977	NA	0.1318	0.2088	0.0971	-0.1117	NA	0.0415628	FALSE	yes	1	TRUE	no	0	FALSE
ENSG00000023330.15	rpmi	calb	isoComp_00000997	geneComp_00000297	ENST00000394965.6	ALAS1	NA	NA	161.205	45.5611	264.036	NA	NA	2.5346	NA	2.30883	1.38088	3.91569	NA	NA	1.49695	NA	0.01578	0.0303	0.0148	-0.0155	NA	0.0415628	FALSE	yes	1	TRUE	no	0	FALSE
ENSG00000023330.15	rpmi	polyic	isoComp_00075924	geneComp_00024317	ENST00000310271.6	ALAS1	NA	NA	161.205	45.5611	242.8	NA	NA	2.41364	NA	8.69222	2.48319	12.9087	NA	NA	2.3734	NA	0.05242	0.0545	0.0532	-0.0013	NA	0.0177977	FALSE	yes	1	TRUE	no	0	FALSE
ENSG00000023330.15	rpmi	polyic	isoComp_00075925	geneComp_00024317	ENST00000394965.6	ALAS1	NA	NA	161.205	45.5611	242.8	NA	NA	2.41364	NA	2.30883	1.38088	3.83981	NA	NA	1.46879	NA	0.01578	0.0303	0.0158	-0.0145	NA	0.0177977	FALSE	yes	1	TRUE	no	0	FALSE
ENSG00000023330.15	rpmi	polyic	isoComp_00075926	geneComp_00024317	ENST00000469224.5	ALAS1	NA	NA	161.205	45.5611	242.8	NA	NA	2.41364	NA	132.6	32.185	204.627	NA	NA	2.66816	NA	0.79998	0.7064	0.8428	0.1364	NA	0.0177977	FALSE	yes	1	TRUE	no	0	FALSE
ENSG00000023330.15	rpmi	polyic	isoComp_00075927	geneComp_00024317	ENST00000484952.6	ALAS1	NA	NA	161.205	45.5611	242.8	NA	NA	2.41364	NA	17.6044	9.51204	21.4244	NA	NA	1.17058	NA	0.1318	0.2088	0.0882	-0.1206	NA	0.0177977	FALSE	yes	1	TRUE	no	0	FALSE
ENSG00000023734.11	rpmi	calb	isoComp_00001020	geneComp_00000303	transcript5092.chr12.nic	STRAP	NA	NA	72.8289	78.5448	70.8772	NA	NA	-0.148175	NA	2.34151	6.3982	0.768193	NA	NA	-3.04172	NA	0.03034	0.0815	0.0108	-0.0707	NA	0.00566754	TRUE	yes	0.995618	TRUE	no	1	NA
ENSG00000023734.11	rpmi	calb	isoComp_00001019	geneComp_00000303	ENST00000541731.1	STRAP	NA	NA	72.8289	78.5448	70.8772	NA	NA	-0.148175	NA	4.68237	3.14677	5.10048	NA	NA	0.69501	NA	0.06544	0.0401	0.072	0.0319	NA	0.00566754	TRUE	no	0.991498	TRUE	no	0	NA
ENSG00000023734.11	rpmi	calb	isoComp_00001018	geneComp_00000303	ENST00000419869.7	STRAP	NA	NA	72.8289	78.5448	70.8772	NA	NA	-0.148175	NA	65.805	68.9998	65.0085	NA	NA	-0.0859519	NA	0.90424	0.8785	0.9172	0.0387	NA	0.00566754	FALSE	yes	0.999695	TRUE	no	0	NA
ENSG00000023734.11	rpmi	polyic	isoComp_00075947	geneComp_00024323	ENST00000541731.1	STRAP	NA	NA	72.8289	78.5448	60.0228	NA	NA	-0.387949	NA	4.68237	3.14677	4.78974	NA	NA	0.604508	NA	0.06544	0.0401	0.0798	0.0397	NA	0.0166668	TRUE	no	0.991498	TRUE	no	0	NA
ENSG00000023734.11	rpmi	polyic	isoComp_00075946	geneComp_00024323	ENST00000419869.7	STRAP	NA	NA	72.8289	78.5448	60.0228	NA	NA	-0.387949	NA	65.805	68.9998	54.4461	NA	NA	-0.341709	NA	0.90424	0.8785	0.9071	0.0286	NA	0.0166668	FALSE	yes	0.999695	TRUE	no	0	NA
ENSG00000023734.11	rpmi	polyic	isoComp_00075948	geneComp_00024323	transcript5092.chr12.nic	STRAP	NA	NA	72.8289	78.5448	60.0228	NA	NA	-0.387949	NA	2.34151	6.3982	0.786974	NA	NA	-3.00732	NA	0.03034	0.0815	0.0131	-0.0684	NA	0.0166668	TRUE	yes	0.995618	TRUE	no	1	NA
ENSG00000023734.11	rpmi	saur	isoComp_00113412	geneComp_00036333	transcript5092.chr12.nic	STRAP	NA	NA	72.8289	78.5448	67.7674	NA	NA	-0.212895	NA	2.34151	6.3982	0.949955	NA	NA	-2.73888	NA	0.03034	0.0815	0.014	-0.0675	NA	0.0196243	TRUE	yes	0.995618	TRUE	no	1	NA
ENSG00000023734.11	rpmi	saur	isoComp_00113411	geneComp_00036333	ENST00000541731.1	STRAP	NA	NA	72.8289	78.5448	67.7674	NA	NA	-0.212895	NA	4.68237	3.14677	4.90567	NA	NA	0.638942	NA	0.06544	0.0401	0.0724	0.0323	NA	0.0196243	TRUE	no	0.991498	TRUE	no	0	NA
ENSG00000023734.11	rpmi	saur	isoComp_00113410	geneComp_00036333	ENST00000419869.7	STRAP	NA	NA	72.8289	78.5448	67.7674	NA	NA	-0.212895	NA	65.805	68.9998	61.9118	NA	NA	-0.156355	NA	0.90424	0.8785	0.9136	0.0351	NA	0.0196243	FALSE	yes	0.999695	TRUE	no	0	NA
ENSG00000026297.17	rpmi	lps	isoComp_00038516	geneComp_00012329	ENST00000028008.9	RNASET2	NA	NA	45.5277	48.9856	113.818	NA	NA	1.21613	NA	41.8992	42.0449	108.381	NA	NA	1.3659	NA	0.9047	0.8583	0.9522	0.0939	NA	0.0130257	TRUE	yes	0.953297	TRUE	yes	0	NA
ENSG00000026297.17	rpmi	lps	isoComp_00038520	geneComp_00012329	transcript24909.chr6.nic	RNASET2	NA	NA	45.5277	48.9856	113.818	NA	NA	1.21613	NA	0.873459	2.22213	0.924575	NA	NA	-1.25604	NA	0.02284	0.0454	0.0081	-0.0373	NA	0.0130257	TRUE	yes	0.913441	TRUE	yes	1	NA
ENSG00000026297.17	rpmi	lps	isoComp_00038517	geneComp_00012329	ENST00000611959.2	RNASET2	NA	NA	45.5277	48.9856	113.818	NA	NA	1.21613	NA	0.587905	0.956707	1.19959	NA	NA	0.323364	NA	0.01624	0.0195	0.0105	-0.009	NA	0.0130257	TRUE	no	0.923852	TRUE	yes	0	NA
ENSG00000026297.17	rpmi	lps	isoComp_00038519	geneComp_00012329	transcript24876.chr6.nic	RNASET2	NA	NA	45.5277	48.9856	113.818	NA	NA	1.21613	NA	0.928712	1.37915	1.48631	NA	NA	0.10721	NA	0.0242	0.0282	0.0131	-0.0151	NA	0.0130257	NA	NA	0.963269	TRUE	NA	1	NA
ENSG00000026297.17	rpmi	lps	isoComp_00038518	geneComp_00012329	transcript24849.chr6.nnic	RNASET2	NA	NA	45.5277	48.9856	113.818	NA	NA	1.21613	NA	1.23845	2.3827	1.82658	NA	NA	-0.381621	NA	0.032	0.0486	0.016	-0.0326	NA	0.0130257	NA	NA	0.96335	TRUE	NA	0	NA
ENSG00000027869.12	rpmi	calb	isoComp_00001085	geneComp_00000328	transcript36383.chr1.nnic	SH2D2A	NA	NA	25.9303	23.1166	19.356	NA	NA	-0.256031	NA	1.90804	0.634209	1.02797	NA	NA	0.688158	NA	0.07178	0.0274	0.0531	0.0257	NA	0.0596035	TRUE	no	0.999984	TRUE	no	0	NA
ENSG00000027869.12	rpmi	calb	isoComp_00001087	geneComp_00000328	transcript36405.chr1.nic	SH2D2A	NA	NA	25.9303	23.1166	19.356	NA	NA	-0.256031	NA	1.02886	2.28954	0.618505	NA	NA	-1.87135	NA	0.04108	0.099	0.032	-0.067	NA	0.0596035	TRUE	no	0.999054	TRUE	no	1	NA
ENSG00000027869.12	rpmi	calb	isoComp_00001086	geneComp_00000328	transcript36394.chr1.nic	SH2D2A	NA	NA	25.9303	23.1166	19.356	NA	NA	-0.256031	NA	0.835373	0	1.55	NA	NA	7.2854	NA	0.03362	0	0.0801	0.0801	NA	0.0596035	NA	NA	0.999949	TRUE	NA	1	NA
ENSG00000027869.12	rpmi	calb	isoComp_00001083	geneComp_00000328	ENST00000368198.7	SH2D2A	NA	NA	25.9303	23.1166	19.356	NA	NA	-0.256031	NA	2.32262	2.67328	0.361084	NA	NA	-2.85418	NA	0.08778	0.1156	0.0187	-0.0969	NA	0.0596035	FALSE	yes	0.999967	TRUE	no	0	NA
ENSG00000027869.12	rpmi	calb	isoComp_00001088	geneComp_00000328	transcript36419.chr1.nic	SH2D2A	NA	NA	25.9303	23.1166	19.356	NA	NA	-0.256031	NA	1.22717	3.86909	0.696807	NA	NA	-2.45633	NA	0.0514	0.1674	0.036	-0.1314	NA	0.0596035	TRUE	no	0.999955	TRUE	no	2	NA
ENSG00000027869.12	rpmi	calb	isoComp_00001084	geneComp_00000328	ENST00000368199.8	SH2D2A	NA	NA	25.9303	23.1166	19.356	NA	NA	-0.256031	NA	18.6082	13.6505	15.1016	NA	NA	0.145645	NA	0.71432	0.5905	0.7802	0.1897	NA	0.0596035	FALSE	yes	0.999981	TRUE	no	0	NA
ENSG00000027869.12	rpmi	lps	isoComp_00038551	geneComp_00012338	transcript36405.chr1.nic	SH2D2A	NA	NA	25.9303	23.1166	35.7368	NA	NA	0.628258	NA	1.02886	2.28954	0.72954	NA	NA	-1.63664	NA	0.04108	0.099	0.0204	-0.0786	NA	0.026267	TRUE	no	0.999054	TRUE	no	1	TRUE
ENSG00000027869.12	rpmi	lps	isoComp_00038552	geneComp_00012338	transcript36419.chr1.nic	SH2D2A	NA	NA	25.9303	23.1166	35.7368	NA	NA	0.628258	NA	1.22717	3.86909	0.960661	NA	NA	-1.99868	NA	0.0514	0.1674	0.0269	-0.1405	NA	0.026267	TRUE	no	0.999955	TRUE	no	2	TRUE
ENSG00000027869.12	rpmi	lps	isoComp_00038549	geneComp_00012338	transcript36383.chr1.nnic	SH2D2A	NA	NA	25.9303	23.1166	35.7368	NA	NA	0.628258	NA	1.90804	0.634209	2.64547	NA	NA	2.04337	NA	0.07178	0.0274	0.074	0.0466	NA	0.026267	TRUE	no	0.999984	TRUE	no	0	TRUE
ENSG00000027869.12	rpmi	lps	isoComp_00038547	geneComp_00012338	ENST00000368198.7	SH2D2A	NA	NA	25.9303	23.1166	35.7368	NA	NA	0.628258	NA	2.32262	2.67328	3.61744	NA	NA	0.434958	NA	0.08778	0.1156	0.1012	-0.0144	NA	0.026267	FALSE	yes	0.999967	TRUE	no	0	TRUE
ENSG00000027869.12	rpmi	lps	isoComp_00038548	geneComp_00012338	ENST00000368199.8	SH2D2A	NA	NA	25.9303	23.1166	35.7368	NA	NA	0.628258	NA	18.6082	13.6505	26.3828	NA	NA	0.950131	NA	0.71432	0.5905	0.7383	0.1478	NA	0.026267	FALSE	yes	0.999981	TRUE	no	0	TRUE
ENSG00000027869.12	rpmi	lps	isoComp_00038550	geneComp_00012338	transcript36394.chr1.nic	SH2D2A	NA	NA	25.9303	23.1166	35.7368	NA	NA	0.628258	NA	0.835373	0	1.40087	NA	NA	7.14044	NA	0.03362	0	0.0392	0.0392	NA	0.026267	NA	NA	0.999949	TRUE	NA	1	TRUE
ENSG00000027869.12	rpmi	polyic	isoComp_00076011	geneComp_00024348	ENST00000368198.7	SH2D2A	NA	NA	25.9303	23.1166	30.7977	NA	NA	0.413737	NA	2.32262	2.67328	2.31195	NA	NA	-0.208658	NA	0.08778	0.1156	0.0751	-0.0405	NA	0.00465027	FALSE	yes	0.999967	TRUE	no	0	TRUE
ENSG00000027869.12	rpmi	polyic	isoComp_00076016	geneComp_00024348	transcript36419.chr1.nic	SH2D2A	NA	NA	25.9303	23.1166	30.7977	NA	NA	0.413737	NA	1.22717	3.86909	0.17846	NA	NA	-4.36338	NA	0.0514	0.1674	0.0058	-0.1616	NA	0.00465027	TRUE	no	0.999955	TRUE	no	2	TRUE
ENSG00000027869.12	rpmi	polyic	isoComp_00076012	geneComp_00024348	ENST00000368199.8	SH2D2A	NA	NA	25.9303	23.1166	30.7977	NA	NA	0.413737	NA	18.6082	13.6505	23.3861	NA	NA	0.776256	NA	0.71432	0.5905	0.7593	0.1688	NA	0.00465027	FALSE	yes	0.999981	TRUE	no	0	TRUE
ENSG00000027869.12	rpmi	polyic	isoComp_00076014	geneComp_00024348	transcript36394.chr1.nic	SH2D2A	NA	NA	25.9303	23.1166	30.7977	NA	NA	0.413737	NA	0.835373	0	0.661621	NA	NA	6.06958	NA	0.03362	0	0.0215	0.0215	NA	0.00465027	NA	NA	0.999949	TRUE	NA	1	TRUE
ENSG00000027869.12	rpmi	polyic	isoComp_00076013	geneComp_00024348	transcript36383.chr1.nnic	SH2D2A	NA	NA	25.9303	23.1166	30.7977	NA	NA	0.413737	NA	1.90804	0.634209	3.07153	NA	NA	2.25805	NA	0.07178	0.0274	0.0997	0.0723	NA	0.00465027	TRUE	no	0.999984	TRUE	no	0	TRUE
ENSG00000027869.12	rpmi	polyic	isoComp_00076015	geneComp_00024348	transcript36405.chr1.nic	SH2D2A	NA	NA	25.9303	23.1166	30.7977	NA	NA	0.413737	NA	1.02886	2.28954	1.18805	NA	NA	-0.940659	NA	0.04108	0.099	0.0386	-0.0604	NA	0.00465027	TRUE	no	0.999054	TRUE	no	1	TRUE
ENSG00000027869.12	rpmi	saur	isoComp_00113475	geneComp_00036358	ENST00000368198.7	SH2D2A	NA	NA	25.9303	23.1166	20.6443	NA	NA	-0.163113	NA	2.32262	2.67328	2.64935	NA	NA	-0.0129197	NA	0.08778	0.1156	0.1283	0.0127	NA	0.0882517	FALSE	yes	0.999967	TRUE	no	0	NA
ENSG00000027869.12	rpmi	saur	isoComp_00113480	geneComp_00036358	transcript36419.chr1.nic	SH2D2A	NA	NA	25.9303	23.1166	20.6443	NA	NA	-0.163113	NA	1.22717	3.86909	0.430839	NA	NA	-3.13739	NA	0.0514	0.1674	0.0209	-0.1465	NA	0.0882517	TRUE	no	0.999955	TRUE	no	2	NA
ENSG00000027869.12	rpmi	saur	isoComp_00113479	geneComp_00036358	transcript36405.chr1.nic	SH2D2A	NA	NA	25.9303	23.1166	20.6443	NA	NA	-0.163113	NA	1.02886	2.28954	0.318687	NA	NA	-2.80656	NA	0.04108	0.099	0.0154	-0.0836	NA	0.0882517	TRUE	no	0.999054	TRUE	no	1	NA
ENSG00000027869.12	rpmi	saur	isoComp_00113477	geneComp_00036358	transcript36383.chr1.nnic	SH2D2A	NA	NA	25.9303	23.1166	20.6443	NA	NA	-0.163113	NA	1.90804	0.634209	2.16103	NA	NA	1.75278	NA	0.07178	0.0274	0.1047	0.0773	NA	0.0882517	TRUE	no	0.999984	TRUE	no	0	NA
ENSG00000027869.12	rpmi	saur	isoComp_00113476	geneComp_00036358	ENST00000368199.8	SH2D2A	NA	NA	25.9303	23.1166	20.6443	NA	NA	-0.163113	NA	18.6082	13.6505	14.52	NA	NA	0.0890235	NA	0.71432	0.5905	0.7033	0.1128	NA	0.0882517	FALSE	yes	0.999981	TRUE	no	0	NA
ENSG00000027869.12	rpmi	saur	isoComp_00113478	geneComp_00036358	transcript36394.chr1.nic	SH2D2A	NA	NA	25.9303	23.1166	20.6443	NA	NA	-0.163113	NA	0.835373	0	0.564374	NA	NA	5.84392	NA	0.03362	0	0.0273	0.0273	NA	0.0882517	NA	NA	0.999949	TRUE	NA	1	NA
ENSG00000028116.18	rpmi	lps	isoComp_00038557	geneComp_00012339	transcript9123.chr2.nic	VRK2	NA	NA	34.5484	17.4559	25.935	NA	NA	0.570918	NA	3.15893	1.8593	1.82427	NA	NA	-0.027291	NA	0.09416	0.1065	0.0703	-0.0362	NA	0.048643	FALSE	yes	0.984767	TRUE	no	0	TRUE
ENSG00000028116.18	rpmi	lps	isoComp_00038555	geneComp_00012339	transcript9037.chr2.nic	VRK2	NA	NA	34.5484	17.4559	25.935	NA	NA	0.570918	NA	4.76447	3.2795	3.02742	NA	NA	-0.115022	NA	0.14406	0.1879	0.1167	-0.0712	NA	0.048643	FALSE	yes	0.999729	TRUE	no	0	TRUE
ENSG00000028116.18	rpmi	lps	isoComp_00038554	geneComp_00012339	transcript9028.chr2.nic	VRK2	NA	NA	34.5484	17.4559	25.935	NA	NA	0.570918	NA	1.79934	0.338714	1.03373	NA	NA	1.58163	NA	0.04832	0.0194	0.0399	0.0205	NA	0.048643	FALSE	yes	0.99973	TRUE	no	0	TRUE
ENSG00000028116.18	rpmi	lps	isoComp_00038556	geneComp_00012339	transcript9058.chr2.nic	VRK2	NA	NA	34.5484	17.4559	25.935	NA	NA	0.570918	NA	6.38567	1.81221	3.09679	NA	NA	0.769735	NA	0.16822	0.1038	0.1194	0.0156	NA	0.048643	FALSE	yes	0.999986	TRUE	no	0	TRUE
ENSG00000028116.18	rpmi	lps	isoComp_00038553	geneComp_00012339	ENST00000340157.9	VRK2	NA	NA	34.5484	17.4559	25.935	NA	NA	0.570918	NA	15.2156	8.43823	9.72744	NA	NA	0.204892	NA	0.43514	0.4834	0.3751	-0.1083	NA	0.048643	FALSE	yes	0.99999	TRUE	no	0	TRUE
ENSG00000028116.18	rpmi	lps	isoComp_00038558	geneComp_00012339	transcript9154.chr2.nnic	VRK2	NA	NA	34.5484	17.4559	25.935	NA	NA	0.570918	NA	2.97693	1.37242	6.93116	NA	NA	2.32798	NA	0.1007	0.0786	0.2673	0.1887	NA	0.048643	FALSE	no	0.999524	TRUE	no	0	TRUE
ENSG00000028116.18	rpmi	polyic	isoComp_00076017	geneComp_00024349	ENST00000340157.9	VRK2	NA	NA	34.5484	17.4559	54.5197	NA	NA	1.6425	NA	15.2156	8.43823	26.4093	NA	NA	1.64487	NA	0.43514	0.4834	0.4844	0.001	NA	0.00160154	FALSE	yes	0.99999	TRUE	no	0	NA
ENSG00000028116.18	rpmi	polyic	isoComp_00076018	geneComp_00024349	transcript9028.chr2.nic	VRK2	NA	NA	34.5484	17.4559	54.5197	NA	NA	1.6425	NA	1.79934	0.338714	2.97912	NA	NA	3.09961	NA	0.04832	0.0194	0.0546	0.0352	NA	0.00160154	FALSE	yes	0.99973	TRUE	no	0	NA
ENSG00000028116.18	rpmi	polyic	isoComp_00076019	geneComp_00024349	transcript9037.chr2.nic	VRK2	NA	NA	34.5484	17.4559	54.5197	NA	NA	1.6425	NA	4.76447	3.2795	6.38518	NA	NA	0.959114	NA	0.14406	0.1879	0.1171	-0.0708	NA	0.00160154	FALSE	yes	0.999729	TRUE	no	0	NA
ENSG00000028116.18	rpmi	polyic	isoComp_00076022	geneComp_00024349	transcript9154.chr2.nnic	VRK2	NA	NA	34.5484	17.4559	54.5197	NA	NA	1.6425	NA	2.97693	1.37242	1.53501	NA	NA	0.160413	NA	0.1007	0.0786	0.0282	-0.0504	NA	0.00160154	FALSE	no	0.999524	TRUE	no	0	NA
ENSG00000028116.18	rpmi	polyic	isoComp_00076020	geneComp_00024349	transcript9058.chr2.nic	VRK2	NA	NA	34.5484	17.4559	54.5197	NA	NA	1.6425	NA	6.38567	1.81221	13.5635	NA	NA	2.89704	NA	0.16822	0.1038	0.2488	0.145	NA	0.00160154	FALSE	yes	0.999986	TRUE	no	0	NA
ENSG00000028116.18	rpmi	polyic	isoComp_00076021	geneComp_00024349	transcript9123.chr2.nic	VRK2	NA	NA	34.5484	17.4559	54.5197	NA	NA	1.6425	NA	3.15893	1.8593	3.64747	NA	NA	0.96835	NA	0.09416	0.1065	0.0669	-0.0396	NA	0.00160154	FALSE	yes	0.984767	TRUE	no	0	NA
ENSG00000030110.14	rpmi	saur	isoComp_00113539	geneComp_00036373	ENST00000442998.6	BAK1	NA	NA	20.7017	16.1605	26.6989	NA	NA	0.72396	NA	0.263905	0.4952	0	NA	NA	-5.65878	NA	0.01346	0.0306	0	-0.0306	NA	0.0814877	NA	NA	0.948161	TRUE	NA	0	NA
ENSG00000030110.14	rpmi	saur	isoComp_00113543	geneComp_00036373	transcript8657.chr6.nic	BAK1	NA	NA	20.7017	16.1605	26.6989	NA	NA	0.72396	NA	0.700466	1.5893	0	NA	NA	-7.32129	NA	0.03944	0.0983	0	-0.0983	NA	0.0814877	NA	no	0.261062	FALSE	NA	3	NA
ENSG00000030110.14	rpmi	saur	isoComp_00113538	geneComp_00036373	ENST00000374467.4	BAK1	NA	NA	20.7017	16.1605	26.6989	NA	NA	0.72396	NA	16.9887	11.1641	24.219	NA	NA	1.11658	NA	0.80276	0.6908	0.9071	0.2163	NA	0.0814877	FALSE	yes	0.997792	TRUE	no	0	NA
ENSG00000030110.14	rpmi	saur	isoComp_00113541	geneComp_00036373	transcript8645.chr6.nnic	BAK1	NA	NA	20.7017	16.1605	26.6989	NA	NA	0.72396	NA	0.759618	0.506465	0.56397	NA	NA	0.152303	NA	0.04394	0.0313	0.0211	-0.0102	NA	0.0814877	NA	NA	0.985054	TRUE	NA	0	NA
ENSG00000030110.14	rpmi	saur	isoComp_00113540	geneComp_00036373	transcript8639.chr6.nnic	BAK1	NA	NA	20.7017	16.1605	26.6989	NA	NA	0.72396	NA	1.15899	0.770899	1.36989	NA	NA	0.821341	NA	0.0577	0.0477	0.0513	0.0036	NA	0.0814877	FALSE	yes	0.997775	TRUE	no	0	NA
ENSG00000030110.14	rpmi	saur	isoComp_00113542	geneComp_00036373	transcript8654.chr6.nic	BAK1	NA	NA	20.7017	16.1605	26.6989	NA	NA	0.72396	NA	0.830055	1.63451	0.546028	NA	NA	-1.56443	NA	0.0426	0.1011	0.0205	-0.0806	NA	0.0814877	TRUE	no	0.928685	TRUE	no	2	NA
ENSG00000031698.13	rpmi	lps	isoComp_00038647	geneComp_00012359	ENST00000234677.7	SARS1	NA	NA	99.6322	103.549	93.2844	NA	NA	-0.150594	NA	62.6924	53.0413	69.0831	NA	NA	0.381154	NA	0.63112	0.5122	0.7406	0.2284	NA	0.0238613	FALSE	yes	1	TRUE	no	0	TRUE
ENSG00000031698.13	rpmi	lps	isoComp_00038648	geneComp_00012359	ENST00000482384.1	SARS1	NA	NA	99.6322	103.549	93.2844	NA	NA	-0.150594	NA	36.9398	50.508	24.2013	NA	NA	-1.06111	NA	0.36888	0.4878	0.2594	-0.2284	NA	0.0238613	FALSE	yes	0.833994	TRUE	no	0	TRUE
ENSG00000031698.13	rpmi	polyic	isoComp_00076111	geneComp_00024369	ENST00000234677.7	SARS1	NA	NA	99.6322	103.549	107.127	NA	NA	0.0489962	NA	62.6924	53.0413	74.9405	NA	NA	0.498551	NA	0.63112	0.5122	0.6996	0.1874	NA	0.057893	FALSE	yes	1	TRUE	no	0	NA
ENSG00000031698.13	rpmi	polyic	isoComp_00076112	geneComp_00024369	ENST00000482384.1	SARS1	NA	NA	99.6322	103.549	107.127	NA	NA	0.0489962	NA	36.9398	50.508	32.1861	NA	NA	-0.649908	NA	0.36888	0.4878	0.3004	-0.1874	NA	0.057893	FALSE	yes	0.833994	TRUE	no	0	NA
ENSG00000035141.8	rpmi	calb	isoComp_00001262	geneComp_00000371	ENST00000460307.1	FAM136A	NA	NA	25.8552	58.9781	13.9791	NA	NA	-2.07612	NA	12.0999	35.3169	3.06986	NA	NA	-3.51983	NA	0.38994	0.5988	0.2196	-0.3792	NA	0.0247982	TRUE	no	0.923222	TRUE	no	1	TRUE
ENSG00000035141.8	rpmi	calb	isoComp_00001260	geneComp_00000371	ENST00000037869.7	FAM136A	NA	NA	25.8552	58.9781	13.9791	NA	NA	-2.07612	NA	11.4543	18.4503	8.852	NA	NA	-1.05872	NA	0.52314	0.3128	0.6332	0.3204	NA	0.0247982	FALSE	yes	0.985688	TRUE	no	0	TRUE
ENSG00000035141.8	rpmi	calb	isoComp_00001261	geneComp_00000371	ENST00000450256.1	FAM136A	NA	NA	25.8552	58.9781	13.9791	NA	NA	-2.07612	NA	0.446205	1.14171	0.616853	NA	NA	-0.877581	NA	0.01656	0.0194	0.0441	0.0247	NA	0.0247982	TRUE	no	0.928715	TRUE	no	0	TRUE
ENSG00000035141.8	rpmi	calb	isoComp_00001263	geneComp_00000371	transcript11944.chr2.nnic	FAM136A	NA	NA	25.8552	58.9781	13.9791	NA	NA	-2.07612	NA	1.85482	4.06915	1.4404	NA	NA	-1.49181	NA	0.07036	0.069	0.103	0.034	NA	0.0247982	TRUE	no	0.92512	TRUE	no	0	TRUE
ENSG00000035141.8	rpmi	polyic	isoComp_00076189	geneComp_00024391	ENST00000450256.1	FAM136A	NA	NA	25.8552	58.9781	13.7917	NA	NA	-2.09557	NA	0.446205	1.14171	0	NA	NA	-6.84764	NA	0.01656	0.0194	0	-0.0194	NA	0.0397052	TRUE	no	0.928715	TRUE	no	0	TRUE
ENSG00000035141.8	rpmi	polyic	isoComp_00076188	geneComp_00024391	ENST00000037869.7	FAM136A	NA	NA	25.8552	58.9781	13.7917	NA	NA	-2.09557	NA	11.4543	18.4503	9.3952	NA	NA	-0.972896	NA	0.52314	0.3128	0.6812	0.3684	NA	0.0397052	FALSE	yes	0.985688	TRUE	no	0	TRUE
ENSG00000035141.8	rpmi	polyic	isoComp_00076191	geneComp_00024391	transcript11944.chr2.nnic	FAM136A	NA	NA	25.8552	58.9781	13.7917	NA	NA	-2.09557	NA	1.85482	4.06915	0.38832	NA	NA	-3.35627	NA	0.07036	0.069	0.0282	-0.0408	NA	0.0397052	TRUE	no	0.92512	TRUE	no	0	TRUE
ENSG00000035141.8	rpmi	polyic	isoComp_00076190	geneComp_00024391	ENST00000460307.1	FAM136A	NA	NA	25.8552	58.9781	13.7917	NA	NA	-2.09557	NA	12.0999	35.3169	4.00822	NA	NA	-3.13614	NA	0.38994	0.5988	0.2906	-0.3082	NA	0.0397052	TRUE	no	0.923222	TRUE	no	1	TRUE
ENSG00000036054.13	rpmi	lps	isoComp_00038745	geneComp_00012389	ENST00000344949.9	TBC1D23	NA	NA	99.733	92.3387	125.605	NA	NA	0.443851	NA	32.4479	26.8067	59.1439	NA	NA	1.14134	NA	0.31264	0.2903	0.4709	0.1806	NA	2.21695e-05	FALSE	yes	1	TRUE	no	0	FALSE
ENSG00000036054.13	rpmi	lps	isoComp_00038746	geneComp_00012389	ENST00000394144.9	TBC1D23	NA	NA	99.733	92.3387	125.605	NA	NA	0.443851	NA	67.2851	65.532	66.4616	NA	NA	0.0203185	NA	0.68736	0.7097	0.5291	-0.1806	NA	2.21695e-05	FALSE	yes	1	TRUE	no	0	FALSE
ENSG00000036054.13	rpmi	polyic	isoComp_00076210	geneComp_00024399	ENST00000394144.9	TBC1D23	NA	NA	99.733	92.3387	85.6716	NA	NA	-0.108105	NA	67.2851	65.532	69.6144	NA	NA	0.0871729	NA	0.68736	0.7097	0.8126	0.1029	NA	0.0290443	FALSE	yes	1	TRUE	no	0	FALSE
ENSG00000036054.13	rpmi	polyic	isoComp_00076209	geneComp_00024399	ENST00000344949.9	TBC1D23	NA	NA	99.733	92.3387	85.6716	NA	NA	-0.108105	NA	32.4479	26.8067	16.0573	NA	NA	-0.739006	NA	0.31264	0.2903	0.1874	-0.1029	NA	0.0290443	FALSE	yes	1	TRUE	no	0	FALSE
ENSG00000036549.13	rpmi	polyic	isoComp_00076219	geneComp_00024402	transcript20846.chr1.nnic	ZZZ3	NA	NA	21.0305	21.001	32.2757	NA	NA	0.619748	NA	1.49943	1.52253	2.25417	NA	NA	0.563065	NA	0.07108	0.0725	0.0698	-0.0027	NA	0.00547633	TRUE	no	0.999998	TRUE	no	0	TRUE
ENSG00000036549.13	rpmi	polyic	isoComp_00076217	geneComp_00024402	ENST00000370801.8	ZZZ3	NA	NA	21.0305	21.001	32.2757	NA	NA	0.619748	NA	9.15072	13.6197	7.22988	NA	NA	-0.912715	NA	0.46648	0.6485	0.224	-0.4245	NA	0.00547633	FALSE	yes	1	TRUE	no	0	TRUE
ENSG00000036549.13	rpmi	polyic	isoComp_00076218	geneComp_00024402	ENST00000463166.5	ZZZ3	NA	NA	21.0305	21.001	32.2757	NA	NA	0.619748	NA	7.71495	3.64103	18.8934	NA	NA	2.37227	NA	0.3334	0.1734	0.5854	0.412	NA	0.00547633	NA	NA	0.013855	FALSE	NA	0	TRUE
ENSG00000036549.13	rpmi	polyic	isoComp_00076216	geneComp_00024402	ENST00000370798.5	ZZZ3	NA	NA	21.0305	21.001	32.2757	NA	NA	0.619748	NA	1.22224	0.432999	2.09705	NA	NA	2.24985	NA	0.05702	0.0206	0.065	0.0444	NA	0.00547633	FALSE	yes	0.999867	TRUE	no	0	TRUE
ENSG00000036549.13	rpmi	polyic	isoComp_00076220	geneComp_00024402	transcript20861.chr1.nnic	ZZZ3	NA	NA	21.0305	21.001	32.2757	NA	NA	0.619748	NA	1.44315	1.78479	1.80121	NA	NA	0.0131377	NA	0.07204	0.085	0.0558	-0.0292	NA	0.00547633	TRUE	no	0.985106	TRUE	no	0	TRUE
ENSG00000041357.16	rpmi	calb	isoComp_00001415	geneComp_00000412	transcript13189.chr15.nic	PSMA4	NA	NA	29.9329	22.8467	29.8189	NA	NA	0.384096	NA	0.601675	0.752883	0.900596	NA	NA	0.255349	NA	0.02066	0.033	0.0302	-0.0028	NA	0.039404	FALSE	yes	0.991019	TRUE	no	4	TRUE
ENSG00000041357.16	rpmi	calb	isoComp_00001409	geneComp_00000412	ENST00000044462.12	PSMA4	NA	NA	29.9329	22.8467	29.8189	NA	NA	0.384096	NA	10.5213	3.41731	9.50465	NA	NA	1.47307	NA	0.33582	0.1496	0.3187	0.1691	NA	0.039404	FALSE	yes	0.992253	TRUE	no	2	TRUE
ENSG00000041357.16	rpmi	calb	isoComp_00001417	geneComp_00000412	transcript13216.chr15.nic	PSMA4	NA	NA	29.9329	22.8467	29.8189	NA	NA	0.384096	NA	0.865073	0.994793	0.541901	NA	NA	-0.864418	NA	0.02894	0.0435	0.0182	-0.0253	NA	0.039404	NA	NA	0.918084	TRUE	NA	7	TRUE
ENSG00000041357.16	rpmi	calb	isoComp_00001412	geneComp_00000412	ENST00000559365.5	PSMA4	NA	NA	29.9329	22.8467	29.8189	NA	NA	0.384096	NA	1.35168	0	0.734572	NA	NA	6.21834	NA	0.04216	0	0.0246	0.0246	NA	0.039404	FALSE	yes	0.963359	TRUE	no	0	TRUE
ENSG00000041357.16	rpmi	calb	isoComp_00001413	geneComp_00000412	ENST00000559934.5	PSMA4	NA	NA	29.9329	22.8467	29.8189	NA	NA	0.384096	NA	10.7658	13.2557	12.6386	NA	NA	-0.0687199	NA	0.3728	0.5802	0.4238	-0.1564	NA	0.039404	NA	NA	0.973074	TRUE	NA	5	TRUE
ENSG00000041357.16	rpmi	calb	isoComp_00001416	geneComp_00000412	transcript13199.chr15.nic	PSMA4	NA	NA	29.9329	22.8467	29.8189	NA	NA	0.384096	NA	1.85999	2.91461	1.18656	NA	NA	-1.28935	NA	0.06646	0.1276	0.0398	-0.0878	NA	0.039404	NA	NA	0.983096	TRUE	NA	5	TRUE
ENSG00000041357.16	rpmi	calb	isoComp_00001414	geneComp_00000412	transcript13173.chr15.nnic	PSMA4	NA	NA	29.9329	22.8467	29.8189	NA	NA	0.384096	NA	1.47877	0.534588	1.58857	NA	NA	1.55355	NA	0.04694	0.0234	0.0533	0.0299	NA	0.039404	FALSE	yes	0.9835	TRUE	no	1	TRUE
ENSG00000041357.16	rpmi	calb	isoComp_00001410	geneComp_00000412	ENST00000558281.5	PSMA4	NA	NA	29.9329	22.8467	29.8189	NA	NA	0.384096	NA	0.955349	0	1.631	NA	NA	7.35843	NA	0.03314	0	0.0547	0.0547	NA	0.039404	FALSE	yes	0.742672	TRUE	no	0	TRUE
ENSG00000041357.16	rpmi	calb	isoComp_00001411	geneComp_00000412	ENST00000559082.5	PSMA4	NA	NA	29.9329	22.8467	29.8189	NA	NA	0.384096	NA	1.5333	0.976821	1.09247	NA	NA	0.159882	NA	0.0531	0.0428	0.0366	-0.0062	NA	0.039404	FALSE	yes	0.993522	TRUE	no	0	TRUE
ENSG00000041357.16	rpmi	lps	isoComp_00038874	geneComp_00012422	ENST00000558281.5	PSMA4	NA	NA	29.9329	22.8467	24.252	NA	NA	0.0860823	NA	0.955349	0	0.62461	NA	NA	5.9878	NA	0.03314	0	0.0258	0.0258	NA	0.000683574	FALSE	yes	0.742672	TRUE	no	0	TRUE
ENSG00000041357.16	rpmi	lps	isoComp_00038880	geneComp_00012422	transcript13199.chr15.nic	PSMA4	NA	NA	29.9329	22.8467	24.252	NA	NA	0.0860823	NA	1.85999	2.91461	1.35266	NA	NA	-1.10181	NA	0.06646	0.1276	0.0558	-0.0718	NA	0.000683574	NA	NA	0.983096	TRUE	NA	5	TRUE
ENSG00000041357.16	rpmi	lps	isoComp_00038876	geneComp_00012422	ENST00000559365.5	PSMA4	NA	NA	29.9329	22.8467	24.252	NA	NA	0.0860823	NA	1.35168	0	1.68788	NA	NA	7.40759	NA	0.04216	0	0.0696	0.0696	NA	0.000683574	FALSE	yes	0.963359	TRUE	no	0	TRUE
ENSG00000041357.16	rpmi	lps	isoComp_00038875	geneComp_00012422	ENST00000559082.5	PSMA4	NA	NA	29.9329	22.8467	24.252	NA	NA	0.0860823	NA	1.5333	0.976821	2.48195	NA	NA	1.33642	NA	0.0531	0.0428	0.1023	0.0595	NA	0.000683574	FALSE	yes	0.993522	TRUE	no	0	TRUE
ENSG00000041357.16	rpmi	lps	isoComp_00038879	geneComp_00012422	transcript13189.chr15.nic	PSMA4	NA	NA	29.9329	22.8467	24.252	NA	NA	0.0860823	NA	0.601675	0.752883	0.27604	NA	NA	-1.41525	NA	0.02066	0.033	0.0114	-0.0216	NA	0.000683574	FALSE	yes	0.991019	TRUE	no	4	TRUE
ENSG00000041357.16	rpmi	lps	isoComp_00038877	geneComp_00012422	ENST00000559934.5	PSMA4	NA	NA	29.9329	22.8467	24.252	NA	NA	0.0860823	NA	10.7658	13.2557	5.64679	NA	NA	-1.22964	NA	0.3728	0.5802	0.2328	-0.3474	NA	0.000683574	NA	NA	0.973074	TRUE	NA	5	TRUE
ENSG00000041357.16	rpmi	lps	isoComp_00038873	geneComp_00012422	ENST00000044462.12	PSMA4	NA	NA	29.9329	22.8467	24.252	NA	NA	0.0860823	NA	10.5213	3.41731	10.7304	NA	NA	1.64789	NA	0.33582	0.1496	0.4425	0.2929	NA	0.000683574	FALSE	yes	0.992253	TRUE	no	2	TRUE
ENSG00000041357.16	rpmi	lps	isoComp_00038878	geneComp_00012422	transcript13173.chr15.nnic	PSMA4	NA	NA	29.9329	22.8467	24.252	NA	NA	0.0860823	NA	1.47877	0.534588	0.995502	NA	NA	0.884678	NA	0.04694	0.0234	0.041	0.0176	NA	0.000683574	FALSE	yes	0.9835	TRUE	no	1	TRUE
ENSG00000041357.16	rpmi	lps	isoComp_00038881	geneComp_00012422	transcript13216.chr15.nic	PSMA4	NA	NA	29.9329	22.8467	24.252	NA	NA	0.0860823	NA	0.865073	0.994793	0.456221	NA	NA	-1.10781	NA	0.02894	0.0435	0.0188	-0.0247	NA	0.000683574	NA	NA	0.918084	TRUE	NA	7	TRUE
ENSG00000041357.16	rpmi	polyic	isoComp_00076343	geneComp_00024432	transcript13189.chr15.nic	PSMA4	NA	NA	29.9329	22.8467	43.172	NA	NA	0.917812	NA	0.601675	0.752883	0.729256	NA	NA	-0.0453872	NA	0.02066	0.033	0.0169	-0.0161	NA	1.14035e-05	FALSE	yes	0.991019	TRUE	no	4	TRUE
ENSG00000041357.16	rpmi	polyic	isoComp_00076345	geneComp_00024432	transcript13216.chr15.nic	PSMA4	NA	NA	29.9329	22.8467	43.172	NA	NA	0.917812	NA	0.865073	0.994793	1.37654	NA	NA	0.464586	NA	0.02894	0.0435	0.0319	-0.0116	NA	1.14035e-05	NA	NA	0.918084	TRUE	NA	7	TRUE
ENSG00000041357.16	rpmi	polyic	isoComp_00076340	geneComp_00024432	ENST00000559365.5	PSMA4	NA	NA	29.9329	22.8467	43.172	NA	NA	0.917812	NA	1.35168	0	2.82199	NA	NA	8.14567	NA	0.04216	0	0.0654	0.0654	NA	1.14035e-05	FALSE	yes	0.963359	TRUE	no	0	TRUE
ENSG00000041357.16	rpmi	polyic	isoComp_00076342	geneComp_00024432	transcript13173.chr15.nnic	PSMA4	NA	NA	29.9329	22.8467	43.172	NA	NA	0.917812	NA	1.47877	0.534588	2.58906	NA	NA	2.25475	NA	0.04694	0.0234	0.06	0.0366	NA	1.14035e-05	FALSE	yes	0.9835	TRUE	no	1	TRUE
ENSG00000041357.16	rpmi	polyic	isoComp_00076338	geneComp_00024432	ENST00000558281.5	PSMA4	NA	NA	29.9329	22.8467	43.172	NA	NA	0.917812	NA	0.955349	0	0	NA	NA	0	NA	0.03314	0	0	0	NA	1.14035e-05	FALSE	yes	0.742672	TRUE	no	0	TRUE
ENSG00000041357.16	rpmi	polyic	isoComp_00076344	geneComp_00024432	transcript13199.chr15.nic	PSMA4	NA	NA	29.9329	22.8467	43.172	NA	NA	0.917812	NA	1.85999	2.91461	1.96612	NA	NA	-0.565575	NA	0.06646	0.1276	0.0455	-0.0821	NA	1.14035e-05	NA	NA	0.983096	TRUE	NA	5	TRUE
ENSG00000041357.16	rpmi	polyic	isoComp_00076337	geneComp_00024432	ENST00000044462.12	PSMA4	NA	NA	29.9329	22.8467	43.172	NA	NA	0.917812	NA	10.5213	3.41731	19.7929	NA	NA	2.53056	NA	0.33582	0.1496	0.4585	0.3089	NA	1.14035e-05	FALSE	yes	0.992253	TRUE	no	2	TRUE
ENSG00000041357.16	rpmi	polyic	isoComp_00076339	geneComp_00024432	ENST00000559082.5	PSMA4	NA	NA	29.9329	22.8467	43.172	NA	NA	0.917812	NA	1.5333	0.976821	2.0275	NA	NA	1.04594	NA	0.0531	0.0428	0.047	0.0042	NA	1.14035e-05	FALSE	yes	0.993522	TRUE	no	0	TRUE
ENSG00000041357.16	rpmi	polyic	isoComp_00076341	geneComp_00024432	ENST00000559934.5	PSMA4	NA	NA	29.9329	22.8467	43.172	NA	NA	0.917812	NA	10.7658	13.2557	11.8686	NA	NA	-0.159331	NA	0.3728	0.5802	0.2749	-0.3053	NA	1.14035e-05	NA	NA	0.973074	TRUE	NA	5	TRUE
ENSG00000042980.13	rpmi	calb	isoComp_00001454	geneComp_00000422	ENST00000437154.6	ADAM28	NA	NA	24.7655	34.6973	18.0538	NA	NA	-0.942139	NA	7.32414	13.326	1.10767	NA	NA	-3.57676	NA	0.29848	0.3841	0.0614	-0.3227	NA	0.00354152	FALSE	yes	0.999999	TRUE	yes	0	TRUE
ENSG00000042980.13	rpmi	calb	isoComp_00001453	geneComp_00000422	ENST00000265769.9	ADAM28	NA	NA	24.7655	34.6973	18.0538	NA	NA	-0.942139	NA	17.4414	21.3713	16.9461	NA	NA	-0.334545	NA	0.70152	0.6159	0.9386	0.3227	NA	0.00354152	FALSE	yes	1	TRUE	yes	0	TRUE
ENSG00000047249.18	rpmi	calb	isoComp_00001524	geneComp_00000439	transcript7408.chr8.nnic	ATP6V1H	NA	NA	67.0017	27.3161	98.972	NA	NA	1.85689	NA	0.851058	1.22111	0.376999	NA	NA	-1.66955	NA	0.01728	0.0447	0.0038	-0.0409	NA	0.00813261	FALSE	yes	0.997237	TRUE	no	0	NA
ENSG00000047249.18	rpmi	calb	isoComp_00001520	geneComp_00000439	ENST00000355221.7	ATP6V1H	NA	NA	67.0017	27.3161	98.972	NA	NA	1.85689	NA	0.824883	0	1.36495	NA	NA	7.10324	NA	0.01072	0	0.0138	0.0138	NA	0.00813261	NA	NA	0.999997	TRUE	NA	0	NA
ENSG00000047249.18	rpmi	calb	isoComp_00001521	geneComp_00000439	ENST00000359530.7	ATP6V1H	NA	NA	67.0017	27.3161	98.972	NA	NA	1.85689	NA	63.2964	25.4559	96.2744	NA	NA	1.91874	NA	0.9393	0.9319	0.9727	0.0408	NA	0.00813261	FALSE	yes	0.999999	TRUE	no	0	NA
ENSG00000047249.18	rpmi	calb	isoComp_00001523	geneComp_00000439	ENST00000521335.1	ATP6V1H	NA	NA	67.0017	27.3161	98.972	NA	NA	1.85689	NA	1.32869	0.63914	0.345319	NA	NA	-0.869413	NA	0.02326	0.0234	0.0035	-0.0199	NA	0.00813261	NA	yes	0.569051	FALSE	NA	0	NA
ENSG00000047579.20	rpmi	polyic	isoComp_00076474	geneComp_00024465	ENST00000344537.10	DTNBP1	NA	NA	17.7175	11.2321	27.5723	NA	NA	1.29483	NA	9.58796	2.3181	17.8559	NA	NA	2.93998	NA	0.50546	0.2064	0.6476	0.4412	NA	0.00670639	FALSE	yes	0.999952	TRUE	no	0	TRUE
ENSG00000047579.20	rpmi	polyic	isoComp_00076476	geneComp_00024465	ENST00000506844.1	DTNBP1	NA	NA	17.7175	11.2321	27.5723	NA	NA	1.29483	NA	0.747342	0	1.91793	NA	NA	7.59091	NA	0.03584	0	0.0696	0.0696	NA	0.00670639	TRUE	no	0.999528	TRUE	no	0	TRUE
ENSG00000047579.20	rpmi	polyic	isoComp_00076478	geneComp_00024465	transcript2422.chr6.nic	DTNBP1	NA	NA	17.7175	11.2321	27.5723	NA	NA	1.29483	NA	0.500123	0.536602	0.835332	NA	NA	0.629028	NA	0.0293	0.0478	0.0303	-0.0175	NA	0.00670639	NA	no	0.639605	FALSE	NA	0	TRUE
ENSG00000047579.20	rpmi	polyic	isoComp_00076475	geneComp_00024465	ENST00000355917.7	DTNBP1	NA	NA	17.7175	11.2321	27.5723	NA	NA	1.29483	NA	0.672648	0	1.84976	NA	NA	7.53898	NA	0.03154	0	0.0671	0.0671	NA	0.00670639	FALSE	yes	0.999947	TRUE	no	0	TRUE
ENSG00000047579.20	rpmi	polyic	isoComp_00076473	geneComp_00024465	ENST00000338950.9	DTNBP1	NA	NA	17.7175	11.2321	27.5723	NA	NA	1.29483	NA	3.22199	5.68427	1.57311	NA	NA	-1.84675	NA	0.21982	0.5061	0.0571	-0.449	NA	0.00670639	FALSE	yes	0.999826	TRUE	no	0	TRUE
ENSG00000047579.20	rpmi	polyic	isoComp_00076477	geneComp_00024465	transcript2404.chr6.nic	DTNBP1	NA	NA	17.7175	11.2321	27.5723	NA	NA	1.29483	NA	2.98746	2.69315	3.54029	NA	NA	0.393295	NA	0.17808	0.2398	0.1284	-0.1114	NA	0.00670639	FALSE	no	0.957217	TRUE	no	0	TRUE
ENSG00000048740.19	rpmi	polyic	isoComp_00076557	geneComp_00024481	transcript1689.chr10.nic	CELF2	NA	NA	19.8073	41.5206	14.9596	NA	NA	-1.47214	NA	2.12114	2.53762	1.86839	NA	NA	-0.439659	NA	0.12944	0.0611	0.1249	0.0638	NA	0.0955876	FALSE	yes	0.999999	TRUE	no	0	NA
ENSG00000048740.19	rpmi	polyic	isoComp_00076558	geneComp_00024481	transcript1765.chr10.nic	CELF2	NA	NA	19.8073	41.5206	14.9596	NA	NA	-1.47214	NA	4.53944	10.9934	1.98919	NA	NA	-2.46046	NA	0.21572	0.2648	0.133	-0.1318	NA	0.0955876	FALSE	yes	0.999328	TRUE	no	1	NA
ENSG00000048740.19	rpmi	polyic	isoComp_00076559	geneComp_00024481	transcript1826.chr10.nic	CELF2	NA	NA	19.8073	41.5206	14.9596	NA	NA	-1.47214	NA	13.1467	27.9896	11.102	NA	NA	-1.33328	NA	0.65484	0.6741	0.7421	0.068	NA	0.0955876	FALSE	yes	0.829895	TRUE	no	0	NA
ENSG00000048740.19	rpmi	saur	isoComp_00114023	geneComp_00036491	transcript1826.chr10.nic	CELF2	NA	NA	19.8073	41.5206	13.6768	NA	NA	-1.60139	NA	13.1467	27.9896	8.61003	NA	NA	-1.69964	NA	0.65484	0.6741	0.6295	-0.0446	NA	0.0667076	FALSE	yes	0.829895	TRUE	no	0	NA
ENSG00000048740.19	rpmi	saur	isoComp_00114021	geneComp_00036491	transcript1689.chr10.nic	CELF2	NA	NA	19.8073	41.5206	13.6768	NA	NA	-1.60139	NA	2.12114	2.53762	2.43562	NA	NA	-0.0589485	NA	0.12944	0.0611	0.1781	0.117	NA	0.0667076	FALSE	yes	0.999999	TRUE	no	0	NA
ENSG00000048740.19	rpmi	saur	isoComp_00114022	geneComp_00036491	transcript1765.chr10.nic	CELF2	NA	NA	19.8073	41.5206	13.6768	NA	NA	-1.60139	NA	4.53944	10.9934	2.63115	NA	NA	-2.05871	NA	0.21572	0.2648	0.1924	-0.0724	NA	0.0667076	FALSE	yes	0.999328	TRUE	no	1	NA
ENSG00000052841.15	rpmi	lps	isoComp_00039230	geneComp_00012512	transcript7903.chr11.nic	TTC17	NA	NA	38.4993	43.9662	45.8909	NA	NA	0.0618007	NA	32.8277	35.2551	39.3606	NA	NA	0.158878	NA	0.85528	0.8019	0.8577	0.0558	NA	0.0753157	FALSE	yes	1	TRUE	no	0	NA
ENSG00000052841.15	rpmi	lps	isoComp_00039231	geneComp_00012512	transcript7911.chr11.nnic	TTC17	NA	NA	38.4993	43.9662	45.8909	NA	NA	0.0618007	NA	2.20546	4.20312	2.24616	NA	NA	-0.901023	NA	0.05634	0.0956	0.0489	-0.0467	NA	0.0753157	FALSE	yes	1	TRUE	no	0	NA
ENSG00000052841.15	rpmi	lps	isoComp_00039232	geneComp_00012512	transcript7927.chr11.nic	TTC17	NA	NA	38.4993	43.9662	45.8909	NA	NA	0.0618007	NA	2.32957	4.03175	2.24252	NA	NA	-0.84344	NA	0.05886	0.0917	0.0489	-0.0428	NA	0.0753157	TRUE	yes	1	TRUE	no	1	NA
ENSG00000052841.15	rpmi	lps	isoComp_00039229	geneComp_00012512	ENST00000039989.9	TTC17	NA	NA	38.4993	43.9662	45.8909	NA	NA	0.0618007	NA	1.13657	0.476222	2.04164	NA	NA	2.07709	NA	0.02954	0.0108	0.0445	0.0337	NA	0.0753157	FALSE	yes	1	TRUE	no	0	NA
ENSG00000054267.22	rpmi	calb	isoComp_00001807	geneComp_00000515	transcript51606.chr1.nic	ARID4B	NA	NA	37.4731	39.121	26.4081	NA	NA	-0.566782	NA	12.5183	10.281	8.33111	NA	NA	-0.303072	NA	0.3309	0.2628	0.3155	0.0527	NA	0.00295001	FALSE	yes	0.999999	TRUE	no	0	TRUE
ENSG00000054267.22	rpmi	calb	isoComp_00001806	geneComp_00000515	ENST00000349213.7	ARID4B	NA	NA	37.4731	39.121	26.4081	NA	NA	-0.566782	NA	7.32585	6.34454	6.17714	NA	NA	-0.038517	NA	0.1977	0.1622	0.2339	0.0717	NA	0.00295001	FALSE	yes	1	TRUE	no	0	TRUE
ENSG00000054267.22	rpmi	calb	isoComp_00001805	geneComp_00000515	ENST00000264183.9	ARID4B	NA	NA	37.4731	39.121	26.4081	NA	NA	-0.566782	NA	6.7025	5.76733	7.20711	NA	NA	0.321018	NA	0.18526	0.1474	0.2729	0.1255	NA	0.00295001	FALSE	yes	1	TRUE	no	0	TRUE
ENSG00000054267.22	rpmi	calb	isoComp_00001809	geneComp_00000515	transcript51660.chr1.nic	ARID4B	NA	NA	37.4731	39.121	26.4081	NA	NA	-0.566782	NA	2.11544	2.65254	0.954826	NA	NA	-1.46446	NA	0.05504	0.0678	0.0362	-0.0316	NA	0.00295001	FALSE	no	0.753941	TRUE	no	0	TRUE
ENSG00000054267.22	rpmi	calb	isoComp_00001810	geneComp_00000515	transcript51681.chr1.nnic	ARID4B	NA	NA	37.4731	39.121	26.4081	NA	NA	-0.566782	NA	1.20672	2.08211	0.0351543	NA	NA	-5.53395	NA	0.0299	0.0532	0.0013	-0.0519	NA	0.00295001	NA	no	0.00278483	FALSE	NA	0	TRUE
ENSG00000054267.22	rpmi	calb	isoComp_00001808	geneComp_00000515	transcript51628.chr1.nic	ARID4B	NA	NA	37.4731	39.121	26.4081	NA	NA	-0.566782	NA	7.60436	11.9935	3.70281	NA	NA	-1.69287	NA	0.20118	0.3066	0.1402	-0.1664	NA	0.00295001	FALSE	no	0.793017	TRUE	no	0	TRUE
ENSG00000054267.22	rpmi	lps	isoComp_00039273	geneComp_00012525	transcript51660.chr1.nic	ARID4B	NA	NA	37.4731	39.121	43.0154	NA	NA	0.136876	NA	2.11544	2.65254	2.6989	NA	NA	0.0249031	NA	0.05504	0.0678	0.0627	-0.0051	NA	0.00620078	FALSE	no	0.753941	TRUE	no	0	TRUE
ENSG00000054267.22	rpmi	lps	isoComp_00039272	geneComp_00012525	transcript51628.chr1.nic	ARID4B	NA	NA	37.4731	39.121	43.0154	NA	NA	0.136876	NA	7.60436	11.9935	4.96312	NA	NA	-1.27123	NA	0.20118	0.3066	0.1154	-0.1912	NA	0.00620078	FALSE	no	0.793017	TRUE	no	0	TRUE
ENSG00000054267.22	rpmi	lps	isoComp_00039271	geneComp_00012525	transcript51606.chr1.nic	ARID4B	NA	NA	37.4731	39.121	43.0154	NA	NA	0.136876	NA	12.5183	10.281	17.8998	NA	NA	0.799362	NA	0.3309	0.2628	0.4161	0.1533	NA	0.00620078	FALSE	yes	0.999999	TRUE	no	0	TRUE
ENSG00000054267.22	rpmi	lps	isoComp_00039270	geneComp_00012525	ENST00000349213.7	ARID4B	NA	NA	37.4731	39.121	43.0154	NA	NA	0.136876	NA	7.32585	6.34454	8.62455	NA	NA	0.442332	NA	0.1977	0.1622	0.2005	0.0383	NA	0.00620078	FALSE	yes	1	TRUE	no	0	TRUE
ENSG00000054267.22	rpmi	lps	isoComp_00039269	geneComp_00012525	ENST00000264183.9	ARID4B	NA	NA	37.4731	39.121	43.0154	NA	NA	0.136876	NA	6.7025	5.76733	7.69817	NA	NA	0.415985	NA	0.18526	0.1474	0.179	0.0316	NA	0.00620078	FALSE	yes	1	TRUE	no	0	TRUE
ENSG00000054267.22	rpmi	lps	isoComp_00039274	geneComp_00012525	transcript51681.chr1.nnic	ARID4B	NA	NA	37.4731	39.121	43.0154	NA	NA	0.136876	NA	1.20672	2.08211	1.13087	NA	NA	-0.874823	NA	0.0299	0.0532	0.0263	-0.0269	NA	0.00620078	NA	no	0.00278483	FALSE	NA	0	TRUE
ENSG00000054611.14	rpmi	polyic	isoComp_00076760	geneComp_00024540	transcript12092.chr22.nic	TBC1D22A	NA	NA	15.278	18.8636	17.1388	NA	NA	-0.138258	NA	1.03656	2.14109	1.06987	NA	NA	-0.994212	NA	0.06488	0.1135	0.0624	-0.0511	NA	0.0437447	FALSE	yes	1	TRUE	no	0	FALSE
ENSG00000054611.14	rpmi	polyic	isoComp_00076756	geneComp_00024540	ENST00000337137.9	TBC1D22A	NA	NA	15.278	18.8636	17.1388	NA	NA	-0.138258	NA	8.19394	10.0409	7.20671	NA	NA	-0.477913	NA	0.54374	0.5323	0.4205	-0.1118	NA	0.0437447	FALSE	yes	1	TRUE	no	0	FALSE
ENSG00000054611.14	rpmi	polyic	isoComp_00076762	geneComp_00024540	transcript12137.chr22.nic	TBC1D22A	NA	NA	15.278	18.8636	17.1388	NA	NA	-0.138258	NA	1.22289	1.49543	1.16252	NA	NA	-0.360562	NA	0.07952	0.0793	0.0678	-0.0115	NA	0.0437447	FALSE	no	0.999719	TRUE	no	0	FALSE
ENSG00000054611.14	rpmi	polyic	isoComp_00076761	geneComp_00024540	transcript12127.chr22.nic	TBC1D22A	NA	NA	15.278	18.8636	17.1388	NA	NA	-0.138258	NA	0.472201	0	0.646484	NA	NA	6.03669	NA	0.03194	0	0.0377	0.0377	NA	0.0437447	FALSE	yes	0.999911	TRUE	no	0	FALSE
ENSG00000054611.14	rpmi	polyic	isoComp_00076757	geneComp_00024540	ENST00000394449.6	TBC1D22A	NA	NA	15.278	18.8636	17.1388	NA	NA	-0.138258	NA	0.35008	0.521798	0.361016	NA	NA	-0.519395	NA	0.0224	0.0277	0.0211	-0.0066	NA	0.0437447	TRUE	no	0.996639	TRUE	no	0	FALSE
ENSG00000054611.14	rpmi	polyic	isoComp_00076759	geneComp_00024540	transcript12079.chr22.nic	TBC1D22A	NA	NA	15.278	18.8636	17.1388	NA	NA	-0.138258	NA	1.88533	3.06851	2.96852	NA	NA	-0.0476352	NA	0.11616	0.1627	0.1732	0.0105	NA	0.0437447	FALSE	yes	1	TRUE	no	0	FALSE
ENSG00000054611.14	rpmi	polyic	isoComp_00076758	geneComp_00024540	transcript12055.chr22.nic	TBC1D22A	NA	NA	15.278	18.8636	17.1388	NA	NA	-0.138258	NA	1.53992	0.356668	3.50938	NA	NA	3.26277	NA	0.10508	0.0189	0.2048	0.1859	NA	0.0437447	FALSE	yes	1	TRUE	no	0	FALSE
ENSG00000054611.14	rpmi	polyic	isoComp_00076763	geneComp_00024540	transcript12161.chr22.nnic	TBC1D22A	NA	NA	15.278	18.8636	17.1388	NA	NA	-0.138258	NA	0.577083	1.23918	0.214339	NA	NA	-2.47724	NA	0.0363	0.0657	0.0125	-0.0532	NA	0.0437447	NA	no	0.0502735	FALSE	NA	0	FALSE
ENSG00000055917.16	rpmi	polyic	isoComp_00076795	geneComp_00024554	transcript2310.chr2.nic	PUM2	NA	NA	30.4545	31.3863	53.0512	NA	NA	0.757062	NA	4.08363	4.01233	2.44394	NA	NA	-0.712933	NA	0.15824	0.1278	0.0461	-0.0817	NA	4.54008e-13	FALSE	yes	1	TRUE	no	0	FALSE
ENSG00000055917.16	rpmi	polyic	isoComp_00076794	geneComp_00024554	ENST00000361078.7	PUM2	NA	NA	30.4545	31.3863	53.0512	NA	NA	0.757062	NA	14.3827	10.6525	35.3731	NA	NA	1.73051	NA	0.43078	0.3394	0.6668	0.3274	NA	4.54008e-13	FALSE	yes	1	TRUE	no	0	FALSE
ENSG00000055917.16	rpmi	polyic	isoComp_00076796	geneComp_00024554	transcript2349.chr2.nic	PUM2	NA	NA	30.4545	31.3863	53.0512	NA	NA	0.757062	NA	8.29603	12.2656	8.06133	NA	NA	-0.604921	NA	0.2945	0.3908	0.152	-0.2388	NA	4.54008e-13	FALSE	yes	1	TRUE	no	0	FALSE
ENSG00000055917.16	rpmi	polyic	isoComp_00076797	geneComp_00024554	transcript2371.chr2.nic	PUM2	NA	NA	30.4545	31.3863	53.0512	NA	NA	0.757062	NA	3.69217	4.45579	7.1728	NA	NA	0.685631	NA	0.11652	0.142	0.1352	-0.0068	NA	4.54008e-13	TRUE	no	1	TRUE	no	0	FALSE
ENSG00000055917.16	rpmi	saur	isoComp_00114261	geneComp_00036564	transcript2371.chr2.nic	PUM2	NA	NA	30.4545	31.3863	24.3548	NA	NA	-0.365799	NA	3.69217	4.45579	2.27628	NA	NA	-0.965912	NA	0.11652	0.142	0.0935	-0.0485	NA	0.0824586	TRUE	no	1	TRUE	no	0	NA
ENSG00000055917.16	rpmi	saur	isoComp_00114260	geneComp_00036564	transcript2349.chr2.nic	PUM2	NA	NA	30.4545	31.3863	24.3548	NA	NA	-0.365799	NA	8.29603	12.2656	6.83438	NA	NA	-0.842807	NA	0.2945	0.3908	0.2806	-0.1102	NA	0.0824586	FALSE	yes	1	TRUE	no	0	NA
ENSG00000055917.16	rpmi	saur	isoComp_00114258	geneComp_00036564	ENST00000361078.7	PUM2	NA	NA	30.4545	31.3863	24.3548	NA	NA	-0.365799	NA	14.3827	10.6525	9.63732	NA	NA	-0.144352	NA	0.43078	0.3394	0.3957	0.0563	NA	0.0824586	FALSE	yes	1	TRUE	no	0	NA
ENSG00000055917.16	rpmi	saur	isoComp_00114259	geneComp_00036564	transcript2310.chr2.nic	PUM2	NA	NA	30.4545	31.3863	24.3548	NA	NA	-0.365799	NA	4.08363	4.01233	5.60678	NA	NA	0.481713	NA	0.15824	0.1278	0.2302	0.1024	NA	0.0824586	FALSE	yes	1	TRUE	no	0	NA
ENSG00000056097.16	rpmi	lps	isoComp_00039340	geneComp_00012548	ENST00000265069.13	ZFR	NA	NA	65.704	69.4558	77.109	NA	NA	0.150783	NA	57.0662	63.6156	62.5189	NA	NA	-0.025084	NA	0.871	0.9159	0.8108	-0.1051	NA	0.00321011	FALSE	yes	1	TRUE	no	0	TRUE
ENSG00000056097.16	rpmi	lps	isoComp_00039341	geneComp_00012548	transcript1817.chr5.nic	ZFR	NA	NA	65.704	69.4558	77.109	NA	NA	0.150783	NA	8.63783	5.84023	14.5901	NA	NA	1.31941	NA	0.129	0.0841	0.1892	0.1051	NA	0.00321011	TRUE	yes	1	TRUE	no	0	TRUE
ENSG00000059378.13	rpmi	calb	isoComp_00001974	geneComp_00000568	transcript21763.chr7.nic	PARP12	NA	NA	167.71	26.9701	259.497	NA	NA	3.2658	NA	31.2639	9.5344	34.3954	NA	NA	1.84991	NA	0.22888	0.3535	0.1325	-0.221	NA	2.91691e-08	TRUE	no	0.999998	TRUE	no	0	TRUE
ENSG00000059378.13	rpmi	calb	isoComp_00001973	geneComp_00000568	ENST00000263549.8	PARP12	NA	NA	167.71	26.9701	259.497	NA	NA	3.2658	NA	136.446	17.4357	225.101	NA	NA	3.68969	NA	0.77112	0.6465	0.8675	0.221	NA	2.91691e-08	FALSE	yes	1	TRUE	no	0	TRUE
ENSG00000059378.13	rpmi	polyic	isoComp_00076901	geneComp_00024588	ENST00000263549.8	PARP12	NA	NA	167.71	26.9701	348.349	NA	NA	3.6906	NA	136.446	17.4357	276.053	NA	NA	3.98405	NA	0.77112	0.6465	0.7925	0.146	NA	0.00547633	FALSE	yes	1	TRUE	no	0	TRUE
ENSG00000059378.13	rpmi	polyic	isoComp_00076902	geneComp_00024588	transcript21763.chr7.nic	PARP12	NA	NA	167.71	26.9701	348.349	NA	NA	3.6906	NA	31.2639	9.5344	72.2961	NA	NA	2.92139	NA	0.22888	0.3535	0.2075	-0.146	NA	0.00547633	TRUE	no	0.999998	TRUE	no	0	TRUE
ENSG00000059378.13	rpmi	saur	isoComp_00114366	geneComp_00036598	transcript21763.chr7.nic	PARP12	NA	NA	167.71	26.9701	175.089	NA	NA	2.6982	NA	31.2639	9.5344	32.4945	NA	NA	1.76791	NA	0.22888	0.3535	0.1856	-0.1679	NA	0.00147093	TRUE	no	0.999998	TRUE	no	0	TRUE
ENSG00000059378.13	rpmi	saur	isoComp_00114365	geneComp_00036598	ENST00000263549.8	PARP12	NA	NA	167.71	26.9701	175.089	NA	NA	2.6982	NA	136.446	17.4357	142.594	NA	NA	3.03107	NA	0.77112	0.6465	0.8144	0.1679	NA	0.00147093	FALSE	yes	1	TRUE	no	0	TRUE
ENSG00000062485.19	rpmi	calb	isoComp_00002061	geneComp_00000598	ENST00000351328.8	CS	NA	NA	50.9661	68.8853	65.4342	NA	NA	-0.0741387	NA	42.6369	52.006	58.9714	NA	NA	0.181303	NA	0.8386	0.755	0.9012	0.1462	NA	1.18227e-05	FALSE	yes	0.999997	TRUE	no	0	TRUE
ENSG00000062485.19	rpmi	calb	isoComp_00002062	geneComp_00000598	ENST00000548567.5	CS	NA	NA	50.9661	68.8853	65.4342	NA	NA	-0.0741387	NA	1.06899	0.650204	1.27109	NA	NA	0.956389	NA	0.02182	0.0094	0.0194	0.01	NA	1.18227e-05	FALSE	yes	0.999971	TRUE	no	1	TRUE
ENSG00000062485.19	rpmi	calb	isoComp_00002063	geneComp_00000598	transcript13629.chr12.nic	CS	NA	NA	50.9661	68.8853	65.4342	NA	NA	-0.0741387	NA	2.081	2.19805	2.98516	NA	NA	0.43986	NA	0.04144	0.0319	0.0456	0.0137	NA	1.18227e-05	FALSE	yes	0.999997	TRUE	no	0	TRUE
ENSG00000062485.19	rpmi	calb	isoComp_00002064	geneComp_00000598	transcript13683.chr12.nic	CS	NA	NA	50.9661	68.8853	65.4342	NA	NA	-0.0741387	NA	5.17918	14.031	2.20661	NA	NA	-2.66322	NA	0.09812	0.2037	0.0337	-0.17	NA	1.18227e-05	FALSE	yes	0.999971	TRUE	no	2	TRUE
ENSG00000062485.19	rpmi	saur	isoComp_00114455	geneComp_00036628	transcript13629.chr12.nic	CS	NA	NA	50.9661	68.8853	50.6295	NA	NA	-0.44414	NA	2.081	2.19805	2.62096	NA	NA	0.252815	NA	0.04144	0.0319	0.0518	0.0199	NA	0.00191062	FALSE	yes	0.999997	TRUE	no	0	TRUE
ENSG00000062485.19	rpmi	saur	isoComp_00114453	geneComp_00036628	ENST00000351328.8	CS	NA	NA	50.9661	68.8853	50.6295	NA	NA	-0.44414	NA	42.6369	52.006	43.3841	NA	NA	-0.261456	NA	0.8386	0.755	0.8569	0.1019	NA	0.00191062	FALSE	yes	0.999997	TRUE	no	0	TRUE
ENSG00000062485.19	rpmi	saur	isoComp_00114454	geneComp_00036628	ENST00000548567.5	CS	NA	NA	50.9661	68.8853	50.6295	NA	NA	-0.44414	NA	1.06899	0.650204	1.85873	NA	NA	1.50107	NA	0.02182	0.0094	0.0367	0.0273	NA	0.00191062	FALSE	yes	0.999971	TRUE	no	1	TRUE
ENSG00000062485.19	rpmi	saur	isoComp_00114456	geneComp_00036628	transcript13683.chr12.nic	CS	NA	NA	50.9661	68.8853	50.6295	NA	NA	-0.44414	NA	5.17918	14.031	2.76572	NA	NA	-2.33871	NA	0.09812	0.2037	0.0546	-0.1491	NA	0.00191062	FALSE	yes	0.999971	TRUE	no	2	TRUE
ENSG00000062598.18	rpmi	calb	isoComp_00002065	geneComp_00000599	ENST00000290246.11	ELMO2	NA	NA	214.288	124.186	332.822	NA	NA	1.42218	NA	119.73	52.7587	196.115	NA	NA	1.89402	NA	0.53076	0.4248	0.5892	0.1644	NA	1.74345e-07	FALSE	yes	1	TRUE	no	0	NA
ENSG00000062598.18	rpmi	calb	isoComp_00002066	geneComp_00000599	ENST00000372176.5	ELMO2	NA	NA	214.288	124.186	332.822	NA	NA	1.42218	NA	6.56754	5.24152	8.33252	NA	NA	0.667749	NA	0.0303	0.0422	0.025	-0.0172	NA	1.74345e-07	FALSE	yes	1	TRUE	no	0	NA
ENSG00000062598.18	rpmi	calb	isoComp_00002068	geneComp_00000599	transcript10009.chr20.nic	ELMO2	NA	NA	214.288	124.186	332.822	NA	NA	1.42218	NA	56.4431	37.852	83.5482	NA	NA	1.14203	NA	0.27758	0.3048	0.251	-0.0538	NA	1.74345e-07	FALSE	yes	1	TRUE	no	0	NA
ENSG00000062598.18	rpmi	calb	isoComp_00002067	geneComp_00000599	ENST00000396391.5	ELMO2	NA	NA	214.288	124.186	332.822	NA	NA	1.42218	NA	31.5473	28.3337	44.8264	NA	NA	0.661646	NA	0.16134	0.2282	0.1347	-0.0935	NA	1.74345e-07	FALSE	yes	1	TRUE	no	0	NA
ENSG00000062598.18	rpmi	polyic	isoComp_00076995	geneComp_00024619	ENST00000396391.5	ELMO2	NA	NA	214.288	124.186	274.052	NA	NA	1.14188	NA	31.5473	28.3337	38.8237	NA	NA	0.454284	NA	0.16134	0.2282	0.1417	-0.0865	NA	8.18094e-06	FALSE	yes	1	TRUE	no	0	NA
ENSG00000062598.18	rpmi	polyic	isoComp_00076996	geneComp_00024619	transcript10009.chr20.nic	ELMO2	NA	NA	214.288	124.186	274.052	NA	NA	1.14188	NA	56.4431	37.852	69.0985	NA	NA	0.868114	NA	0.27758	0.3048	0.2521	-0.0527	NA	8.18094e-06	FALSE	yes	1	TRUE	no	0	NA
ENSG00000062598.18	rpmi	polyic	isoComp_00076994	geneComp_00024619	ENST00000372176.5	ELMO2	NA	NA	214.288	124.186	274.052	NA	NA	1.14188	NA	6.56754	5.24152	7.70721	NA	NA	0.555345	NA	0.0303	0.0422	0.0281	-0.0141	NA	8.18094e-06	FALSE	yes	1	TRUE	no	0	NA
ENSG00000062598.18	rpmi	polyic	isoComp_00076993	geneComp_00024619	ENST00000290246.11	ELMO2	NA	NA	214.288	124.186	274.052	NA	NA	1.14188	NA	119.73	52.7587	158.422	NA	NA	1.58611	NA	0.53076	0.4248	0.5781	0.1533	NA	8.18094e-06	FALSE	yes	1	TRUE	no	0	NA
ENSG00000062598.18	rpmi	saur	isoComp_00114458	geneComp_00036629	ENST00000372176.5	ELMO2	NA	NA	214.288	124.186	272.727	NA	NA	1.13489	NA	6.56754	5.24152	10.3144	NA	NA	0.975255	NA	0.0303	0.0422	0.0378	-0.0044	NA	6.12983e-07	FALSE	yes	1	TRUE	no	0	FALSE
ENSG00000062598.18	rpmi	saur	isoComp_00114460	geneComp_00036629	transcript10009.chr20.nic	ELMO2	NA	NA	214.288	124.186	272.727	NA	NA	1.13489	NA	56.4431	37.852	69.7904	NA	NA	0.882487	NA	0.27758	0.3048	0.2559	-0.0489	NA	6.12983e-07	FALSE	yes	1	TRUE	no	0	FALSE
ENSG00000062598.18	rpmi	saur	isoComp_00114457	geneComp_00036629	ENST00000290246.11	ELMO2	NA	NA	214.288	124.186	272.727	NA	NA	1.13489	NA	119.73	52.7587	158.961	NA	NA	1.591	NA	0.53076	0.4248	0.5829	0.1581	NA	6.12983e-07	FALSE	yes	1	TRUE	no	0	FALSE
ENSG00000062598.18	rpmi	saur	isoComp_00114459	geneComp_00036629	ENST00000396391.5	ELMO2	NA	NA	214.288	124.186	272.727	NA	NA	1.13489	NA	31.5473	28.3337	33.6616	NA	NA	0.248507	NA	0.16134	0.2282	0.1234	-0.1048	NA	6.12983e-07	FALSE	yes	1	TRUE	no	0	FALSE
ENSG00000062716.13	rpmi	lps	isoComp_00039538	geneComp_00012611	ENST00000587470.1	VMP1	NA	NA	38.2124	28.3032	62.4797	NA	NA	1.14214	NA	13.5877	1.07401	35.1113	NA	NA	5.01789	NA	0.30748	0.0379	0.562	0.5241	NA	2.47771e-05	NA	no	0.0240319	FALSE	NA	0	TRUE
ENSG00000062716.13	rpmi	lps	isoComp_00039537	geneComp_00012611	ENST00000262291.9	VMP1	NA	NA	38.2124	28.3032	62.4797	NA	NA	1.14214	NA	24.6247	27.2292	27.3685	NA	NA	0.00735702	NA	0.69252	0.9621	0.438	-0.5241	NA	2.47771e-05	FALSE	no	0.999886	TRUE	no	0	TRUE
ENSG00000062716.13	rpmi	polyic	isoComp_00077002	geneComp_00024621	ENST00000587470.1	VMP1	NA	NA	38.2124	28.3032	31.6127	NA	NA	0.159485	NA	13.5877	1.07401	13.3754	NA	NA	3.62621	NA	0.30748	0.0379	0.4231	0.3852	NA	0.00472317	NA	no	0.0240319	FALSE	NA	0	TRUE
ENSG00000062716.13	rpmi	polyic	isoComp_00077001	geneComp_00024621	ENST00000262291.9	VMP1	NA	NA	38.2124	28.3032	31.6127	NA	NA	0.159485	NA	24.6247	27.2292	18.2373	NA	NA	-0.578	NA	0.69252	0.9621	0.5769	-0.3852	NA	0.00472317	FALSE	no	0.999886	TRUE	no	0	TRUE
ENSG00000062716.13	rpmi	saur	isoComp_00114466	geneComp_00036631	ENST00000587470.1	VMP1	NA	NA	38.2124	28.3032	38.6322	NA	NA	0.448701	NA	13.5877	1.07401	13.1555	NA	NA	3.60231	NA	0.30748	0.0379	0.3405	0.3026	NA	0.0420749	NA	no	0.0240319	FALSE	NA	0	TRUE
ENSG00000062716.13	rpmi	saur	isoComp_00114465	geneComp_00036631	ENST00000262291.9	VMP1	NA	NA	38.2124	28.3032	38.6322	NA	NA	0.448701	NA	24.6247	27.2292	25.4767	NA	NA	-0.095942	NA	0.69252	0.9621	0.6595	-0.3026	NA	0.0420749	FALSE	no	0.999886	TRUE	no	0	TRUE
ENSG00000064607.17	rpmi	calb	isoComp_00002162	geneComp_00000630	ENST00000337018.10	SUGP2	NA	NA	20.4716	29.6182	14.4842	NA	NA	-1.03149	NA	1.26777	1.6059	1.85584	NA	NA	0.207492	NA	0.06654	0.0542	0.1281	0.0739	NA	0.00447921	FALSE	yes	1	TRUE	no	0	TRUE
ENSG00000064607.17	rpmi	calb	isoComp_00002166	geneComp_00000630	transcript9000.chr19.nic	SUGP2	NA	NA	20.4716	29.6182	14.4842	NA	NA	-1.03149	NA	1.28421	1.9756	0.687733	NA	NA	-1.50883	NA	0.06076	0.0667	0.0475	-0.0192	NA	0.00447921	TRUE	yes	1	TRUE	no	2	TRUE
ENSG00000064607.17	rpmi	calb	isoComp_00002163	geneComp_00000630	ENST00000452918.7	SUGP2	NA	NA	20.4716	29.6182	14.4842	NA	NA	-1.03149	NA	3.01594	1.8251	2.89667	NA	NA	0.663506	NA	0.1582	0.0616	0.2	0.1384	NA	0.00447921	FALSE	yes	1	TRUE	no	1	TRUE
ENSG00000064607.17	rpmi	calb	isoComp_00002164	geneComp_00000630	transcript8861.chr19.nic	SUGP2	NA	NA	20.4716	29.6182	14.4842	NA	NA	-1.03149	NA	5.14754	6.59096	3.89385	NA	NA	-0.757779	NA	0.26158	0.2225	0.2688	0.0463	NA	0.00447921	TRUE	yes	1	TRUE	no	0	TRUE
ENSG00000064607.17	rpmi	calb	isoComp_00002165	geneComp_00000630	transcript8939.chr19.nic	SUGP2	NA	NA	20.4716	29.6182	14.4842	NA	NA	-1.03149	NA	7.33147	12.4796	4.25207	NA	NA	-1.5511	NA	0.3439	0.4213	0.2936	-0.1277	NA	0.00447921	TRUE	yes	1	TRUE	no	1	TRUE
ENSG00000064607.17	rpmi	calb	isoComp_00002167	geneComp_00000630	transcript9017.chr19.nic	SUGP2	NA	NA	20.4716	29.6182	14.4842	NA	NA	-1.03149	NA	2.42466	5.14112	0.898071	NA	NA	-2.50401	NA	0.10902	0.1736	0.062	-0.1116	NA	0.00447921	FALSE	yes	1	TRUE	no	3	TRUE
ENSG00000064607.17	rpmi	lps	isoComp_00039629	geneComp_00012640	transcript8939.chr19.nic	SUGP2	NA	NA	20.4716	29.6182	22.9628	NA	NA	-0.367046	NA	7.33147	12.4796	9.45469	NA	NA	-0.400095	NA	0.3439	0.4213	0.4117	-0.0096	NA	0.0959238	TRUE	yes	1	TRUE	no	1	NA
ENSG00000064607.17	rpmi	lps	isoComp_00039631	geneComp_00012640	transcript9017.chr19.nic	SUGP2	NA	NA	20.4716	29.6182	22.9628	NA	NA	-0.367046	NA	2.42466	5.14112	2.89983	NA	NA	-0.823952	NA	0.10902	0.1736	0.1263	-0.0473	NA	0.0959238	FALSE	yes	1	TRUE	no	3	NA
ENSG00000064607.17	rpmi	lps	isoComp_00039628	geneComp_00012640	transcript8861.chr19.nic	SUGP2	NA	NA	20.4716	29.6182	22.9628	NA	NA	-0.367046	NA	5.14754	6.59096	3.42969	NA	NA	-0.940398	NA	0.26158	0.2225	0.1494	-0.0731	NA	0.0959238	TRUE	yes	1	TRUE	no	0	NA
ENSG00000064607.17	rpmi	lps	isoComp_00039626	geneComp_00012640	ENST00000337018.10	SUGP2	NA	NA	20.4716	29.6182	22.9628	NA	NA	-0.367046	NA	1.26777	1.6059	0.845571	NA	NA	-0.917377	NA	0.06654	0.0542	0.0368	-0.0174	NA	0.0959238	FALSE	yes	1	TRUE	no	0	NA
ENSG00000064607.17	rpmi	lps	isoComp_00039630	geneComp_00012640	transcript9000.chr19.nic	SUGP2	NA	NA	20.4716	29.6182	22.9628	NA	NA	-0.367046	NA	1.28421	1.9756	1.77432	NA	NA	-0.154204	NA	0.06076	0.0667	0.0773	0.0106	NA	0.0959238	TRUE	yes	1	TRUE	no	2	NA
ENSG00000064607.17	rpmi	lps	isoComp_00039627	geneComp_00012640	ENST00000452918.7	SUGP2	NA	NA	20.4716	29.6182	22.9628	NA	NA	-0.367046	NA	3.01594	1.8251	4.55872	NA	NA	1.31593	NA	0.1582	0.0616	0.1985	0.1369	NA	0.0959238	FALSE	yes	1	TRUE	no	1	NA
ENSG00000064607.17	rpmi	polyic	isoComp_00077090	geneComp_00024650	ENST00000337018.10	SUGP2	NA	NA	20.4716	29.6182	16.861	NA	NA	-0.812427	NA	1.26777	1.6059	0.668269	NA	NA	-1.25241	NA	0.06654	0.0542	0.0396	-0.0146	NA	0.0757187	FALSE	yes	1	TRUE	no	0	NA
ENSG00000064607.17	rpmi	polyic	isoComp_00077093	geneComp_00024650	transcript8939.chr19.nic	SUGP2	NA	NA	20.4716	29.6182	16.861	NA	NA	-0.812427	NA	7.33147	12.4796	4.89067	NA	NA	-1.34967	NA	0.3439	0.4213	0.2901	-0.1312	NA	0.0757187	TRUE	yes	1	TRUE	no	1	NA
ENSG00000064607.17	rpmi	polyic	isoComp_00077092	geneComp_00024650	transcript8861.chr19.nic	SUGP2	NA	NA	20.4716	29.6182	16.861	NA	NA	-0.812427	NA	5.14754	6.59096	5.08891	NA	NA	-0.372487	NA	0.26158	0.2225	0.3018	0.0793	NA	0.0757187	TRUE	yes	1	TRUE	no	0	NA
ENSG00000064607.17	rpmi	polyic	isoComp_00077094	geneComp_00024650	transcript9000.chr19.nic	SUGP2	NA	NA	20.4716	29.6182	16.861	NA	NA	-0.812427	NA	1.28421	1.9756	0.941455	NA	NA	-1.06137	NA	0.06076	0.0667	0.0558	-0.0109	NA	0.0757187	TRUE	yes	1	TRUE	no	2	NA
ENSG00000064607.17	rpmi	polyic	isoComp_00077095	geneComp_00024650	transcript9017.chr19.nic	SUGP2	NA	NA	20.4716	29.6182	16.861	NA	NA	-0.812427	NA	2.42466	5.14112	2.06529	NA	NA	-1.31158	NA	0.10902	0.1736	0.1225	-0.0511	NA	0.0757187	FALSE	yes	1	TRUE	no	3	NA
ENSG00000064607.17	rpmi	polyic	isoComp_00077091	geneComp_00024650	ENST00000452918.7	SUGP2	NA	NA	20.4716	29.6182	16.861	NA	NA	-0.812427	NA	3.01594	1.8251	3.20641	NA	NA	0.809592	NA	0.1582	0.0616	0.1902	0.1286	NA	0.0757187	FALSE	yes	1	TRUE	no	1	NA
ENSG00000064607.17	rpmi	saur	isoComp_00114559	geneComp_00036660	transcript9017.chr19.nic	SUGP2	NA	NA	20.4716	29.6182	18.4317	NA	NA	-0.684004	NA	2.42466	5.14112	1.11901	NA	NA	-2.18983	NA	0.10902	0.1736	0.0607	-0.1129	NA	0.0287582	FALSE	yes	1	TRUE	no	3	TRUE
ENSG00000064607.17	rpmi	saur	isoComp_00114558	geneComp_00036660	transcript9000.chr19.nic	SUGP2	NA	NA	20.4716	29.6182	18.4317	NA	NA	-0.684004	NA	1.28421	1.9756	1.04193	NA	NA	-0.916533	NA	0.06076	0.0667	0.0565	-0.0102	NA	0.0287582	TRUE	yes	1	TRUE	no	2	TRUE
ENSG00000064607.17	rpmi	saur	isoComp_00114554	geneComp_00036660	ENST00000337018.10	SUGP2	NA	NA	20.4716	29.6182	18.4317	NA	NA	-0.684004	NA	1.26777	1.6059	1.36324	NA	NA	-0.234751	NA	0.06654	0.0542	0.074	0.0198	NA	0.0287582	FALSE	yes	1	TRUE	no	0	TRUE
ENSG00000064607.17	rpmi	saur	isoComp_00114557	geneComp_00036660	transcript8939.chr19.nic	SUGP2	NA	NA	20.4716	29.6182	18.4317	NA	NA	-0.684004	NA	7.33147	12.4796	5.58037	NA	NA	-1.15971	NA	0.3439	0.4213	0.3028	-0.1185	NA	0.0287582	TRUE	yes	1	TRUE	no	1	TRUE
ENSG00000064607.17	rpmi	saur	isoComp_00114555	geneComp_00036660	ENST00000452918.7	SUGP2	NA	NA	20.4716	29.6182	18.4317	NA	NA	-0.684004	NA	3.01594	1.8251	2.5928	NA	NA	0.504205	NA	0.1582	0.0616	0.1407	0.0791	NA	0.0287582	FALSE	yes	1	TRUE	no	1	TRUE
ENSG00000064607.17	rpmi	saur	isoComp_00114556	geneComp_00036660	transcript8861.chr19.nic	SUGP2	NA	NA	20.4716	29.6182	18.4317	NA	NA	-0.684004	NA	5.14754	6.59096	6.73431	NA	NA	0.0309952	NA	0.26158	0.2225	0.3654	0.1429	NA	0.0287582	TRUE	yes	1	TRUE	no	0	TRUE
ENSG00000065150.21	rpmi	calb	isoComp_00002231	geneComp_00000650	transcript7902.chr13.nic	IPO5	NA	NA	44.9445	58.6972	49.7445	NA	NA	-0.238712	NA	14.7791	12.2446	19.0654	NA	NA	0.638398	NA	0.33122	0.2086	0.3833	0.1747	NA	0.000288861	FALSE	yes	1	TRUE	no	0	FALSE
ENSG00000065150.21	rpmi	calb	isoComp_00002230	geneComp_00000650	ENST00000490680.5	IPO5	NA	NA	44.9445	58.6972	49.7445	NA	NA	-0.238712	NA	30.1654	46.4526	30.679	NA	NA	-0.598349	NA	0.66878	0.7914	0.6167	-0.1747	NA	0.000288861	FALSE	yes	1	TRUE	no	0	FALSE
ENSG00000065150.21	rpmi	lps	isoComp_00039695	geneComp_00012660	transcript7902.chr13.nic	IPO5	NA	NA	44.9445	58.6972	40.8301	NA	NA	-0.523552	NA	14.7791	12.2446	14.6601	NA	NA	0.259558	NA	0.33122	0.2086	0.3591	0.1505	NA	0.00758305	FALSE	yes	1	TRUE	no	0	FALSE
ENSG00000065150.21	rpmi	lps	isoComp_00039694	geneComp_00012660	ENST00000490680.5	IPO5	NA	NA	44.9445	58.6972	40.8301	NA	NA	-0.523552	NA	30.1654	46.4526	26.17	NA	NA	-0.827606	NA	0.66878	0.7914	0.6409	-0.1505	NA	0.00758305	FALSE	yes	1	TRUE	no	0	FALSE
ENSG00000065150.21	rpmi	saur	isoComp_00114623	geneComp_00036680	transcript7902.chr13.nic	IPO5	NA	NA	44.9445	58.6972	47.2898	NA	NA	-0.311703	NA	14.7791	12.2446	19.9472	NA	NA	0.703588	NA	0.33122	0.2086	0.4218	0.2132	NA	1.11796e-05	FALSE	yes	1	TRUE	no	0	FALSE
ENSG00000065150.21	rpmi	saur	isoComp_00114622	geneComp_00036680	ENST00000490680.5	IPO5	NA	NA	44.9445	58.6972	47.2898	NA	NA	-0.311703	NA	30.1654	46.4526	27.3427	NA	NA	-0.76439	NA	0.66878	0.7914	0.5782	-0.2132	NA	1.11796e-05	FALSE	yes	1	TRUE	no	0	FALSE
ENSG00000065243.20	rpmi	calb	isoComp_00002241	geneComp_00000653	transcript22153.chr1.nic	PKN2	NA	NA	15.9554	19.1764	14.3166	NA	NA	-0.421388	NA	0.900526	1.85783	0.192093	NA	NA	-3.20827	NA	0.05416	0.0969	0.0134	-0.0835	NA	0.0436673	TRUE	yes	1	TRUE	no	2	NA
ENSG00000065243.20	rpmi	calb	isoComp_00002236	geneComp_00000653	ENST00000370513.9	PKN2	NA	NA	15.9554	19.1764	14.3166	NA	NA	-0.421388	NA	0.697245	0.739545	0.59935	NA	NA	-0.298743	NA	0.04292	0.0386	0.0419	0.0033	NA	0.0436673	FALSE	yes	1	TRUE	no	0	NA
ENSG00000065243.20	rpmi	calb	isoComp_00002238	geneComp_00000653	transcript22123.chr1.nnic	PKN2	NA	NA	15.9554	19.1764	14.3166	NA	NA	-0.421388	NA	1.09315	1.00849	1.19648	NA	NA	0.244369	NA	0.06962	0.0526	0.0836	0.031	NA	0.0436673	FALSE	yes	1	TRUE	no	0	NA
ENSG00000065243.20	rpmi	calb	isoComp_00002237	geneComp_00000653	ENST00000370521.8	PKN2	NA	NA	15.9554	19.1764	14.3166	NA	NA	-0.421388	NA	11.8992	14.0948	11.4818	NA	NA	-0.295576	NA	0.74592	0.735	0.802	0.067	NA	0.0436673	FALSE	yes	1	TRUE	no	0	NA
ENSG00000065243.20	rpmi	calb	isoComp_00002240	geneComp_00000653	transcript22145.chr1.nic	PKN2	NA	NA	15.9554	19.1764	14.3166	NA	NA	-0.421388	NA	0.633206	0.270141	0.563431	NA	NA	1.03347	NA	0.04164	0.0141	0.0394	0.0253	NA	0.0436673	FALSE	yes	1	TRUE	no	0	NA
ENSG00000065243.20	rpmi	calb	isoComp_00002239	geneComp_00000653	transcript22138.chr1.nic	PKN2	NA	NA	15.9554	19.1764	14.3166	NA	NA	-0.421388	NA	0.732075	1.20561	0.28341	NA	NA	-2.05069	NA	0.04574	0.0629	0.0198	-0.0431	NA	0.0436673	TRUE	yes	1	TRUE	no	1	NA
ENSG00000065357.20	rpmi	calb	isoComp_00002255	geneComp_00000657	ENST00000331886.10	DGKA	NA	NA	59.5333	113.208	49.3774	NA	NA	-1.19689	NA	43.2682	77.7048	40.8629	NA	NA	-0.927044	NA	0.73824	0.6864	0.8276	0.1412	NA	0.0294982	FALSE	yes	1	TRUE	no	0	NA
ENSG00000065357.20	rpmi	calb	isoComp_00002258	geneComp_00000657	transcript12956.chr12.nic	DGKA	NA	NA	59.5333	113.208	49.3774	NA	NA	-1.19689	NA	3.97347	8.52823	1.54865	NA	NA	-2.45364	NA	0.06446	0.0753	0.0314	-0.0439	NA	0.0294982	FALSE	yes	1	TRUE	no	1	NA
ENSG00000065357.20	rpmi	calb	isoComp_00002259	geneComp_00000657	transcript12973.chr12.nic	DGKA	NA	NA	59.5333	113.208	49.3774	NA	NA	-1.19689	NA	4.56493	10.9613	2.36629	NA	NA	-2.20695	NA	0.07106	0.0968	0.0479	-0.0489	NA	0.0294982	TRUE	yes	0.999972	TRUE	no	2	NA
ENSG00000065357.20	rpmi	calb	isoComp_00002257	geneComp_00000657	transcript12951.chr12.nic	DGKA	NA	NA	59.5333	113.208	49.3774	NA	NA	-1.19689	NA	3.63514	9.34307	1.05605	NA	NA	-3.13316	NA	0.0549	0.0825	0.0214	-0.0611	NA	0.0294982	TRUE	yes	0.999972	TRUE	no	1	NA
ENSG00000065357.20	rpmi	calb	isoComp_00002256	geneComp_00000657	ENST00000394147.5	DGKA	NA	NA	59.5333	113.208	49.3774	NA	NA	-1.19689	NA	4.09156	6.67033	3.54345	NA	NA	-0.910699	NA	0.07132	0.0589	0.0718	0.0129	NA	0.0294982	FALSE	yes	1	TRUE	no	0	NA
ENSG00000065413.20	rpmi	calb	isoComp_00002263	geneComp_00000659	ENST00000647377.1	ANKRD44	NA	NA	51.8607	72.5874	43.6718	NA	NA	-0.732886	NA	20.5182	31.7587	16.8053	NA	NA	-0.917834	NA	0.3897	0.4375	0.3848	-0.0527	NA	3.35841e-12	FALSE	yes	1	TRUE	no	0	TRUE
ENSG00000065413.20	rpmi	calb	isoComp_00002261	geneComp_00000659	ENST00000282272.15	ANKRD44	NA	NA	51.8607	72.5874	43.6718	NA	NA	-0.732886	NA	13.674	8.02491	14.5648	NA	NA	0.85912	NA	0.28248	0.1106	0.3335	0.2229	NA	3.35841e-12	FALSE	yes	1	TRUE	no	0	TRUE
ENSG00000065413.20	rpmi	calb	isoComp_00002265	geneComp_00000659	transcript29056.chr2.nnic	ANKRD44	NA	NA	51.8607	72.5874	43.6718	NA	NA	-0.732886	NA	2.39336	3.51765	2.33549	NA	NA	-0.588819	NA	0.0459	0.0485	0.0535	0.005	NA	3.35841e-12	FALSE	yes	1	TRUE	no	0	TRUE
ENSG00000065413.20	rpmi	calb	isoComp_00002264	geneComp_00000659	transcript29029.chr2.nic	ANKRD44	NA	NA	51.8607	72.5874	43.6718	NA	NA	-0.732886	NA	3.75	3.24626	6.02486	NA	NA	0.890106	NA	0.07654	0.0447	0.138	0.0933	NA	3.35841e-12	FALSE	yes	1	TRUE	no	0	TRUE
ENSG00000065413.20	rpmi	calb	isoComp_00002266	geneComp_00000659	transcript29112.chr2.nic	ANKRD44	NA	NA	51.8607	72.5874	43.6718	NA	NA	-0.732886	NA	3.20931	6.04449	1.94078	NA	NA	-1.63396	NA	0.0595	0.0833	0.0444	-0.0389	NA	3.35841e-12	FALSE	yes	1	TRUE	no	1	TRUE
ENSG00000065413.20	rpmi	calb	isoComp_00002262	geneComp_00000659	ENST00000409919.5	ANKRD44	NA	NA	51.8607	72.5874	43.6718	NA	NA	-0.732886	NA	8.31583	19.9954	2.0006	NA	NA	-3.31469	NA	0.14592	0.2755	0.0458	-0.2297	NA	3.35841e-12	FALSE	yes	0.999965	TRUE	no	0	TRUE
ENSG00000065413.20	rpmi	lps	isoComp_00039727	geneComp_00012669	ENST00000647377.1	ANKRD44	NA	NA	51.8607	72.5874	50.0434	NA	NA	-0.536449	NA	20.5182	31.7587	20.8828	NA	NA	-0.6046	NA	0.3897	0.4375	0.4173	-0.0202	NA	0.000397338	FALSE	yes	1	TRUE	no	0	TRUE
ENSG00000065413.20	rpmi	lps	isoComp_00039725	geneComp_00012669	ENST00000282272.15	ANKRD44	NA	NA	51.8607	72.5874	50.0434	NA	NA	-0.536449	NA	13.674	8.02491	13.7012	NA	NA	0.770998	NA	0.28248	0.1106	0.2738	0.1632	NA	0.000397338	FALSE	yes	1	TRUE	no	0	TRUE
ENSG00000065413.20	rpmi	lps	isoComp_00039728	geneComp_00012669	transcript29029.chr2.nic	ANKRD44	NA	NA	51.8607	72.5874	50.0434	NA	NA	-0.536449	NA	3.75	3.24626	2.22796	NA	NA	-0.54103	NA	0.07654	0.0447	0.0445	-0.0002	NA	0.000397338	FALSE	yes	1	TRUE	no	0	TRUE
ENSG00000065413.20	rpmi	lps	isoComp_00039730	geneComp_00012669	transcript29112.chr2.nic	ANKRD44	NA	NA	51.8607	72.5874	50.0434	NA	NA	-0.536449	NA	3.20931	6.04449	2.77466	NA	NA	-1.1205	NA	0.0595	0.0833	0.0554	-0.0279	NA	0.000397338	FALSE	yes	1	TRUE	no	1	TRUE
ENSG00000065413.20	rpmi	lps	isoComp_00039729	geneComp_00012669	transcript29056.chr2.nnic	ANKRD44	NA	NA	51.8607	72.5874	50.0434	NA	NA	-0.536449	NA	2.39336	3.51765	2.18235	NA	NA	-0.686227	NA	0.0459	0.0485	0.0436	-0.0049	NA	0.000397338	FALSE	yes	1	TRUE	no	0	TRUE
ENSG00000065413.20	rpmi	lps	isoComp_00039726	geneComp_00012669	ENST00000409919.5	ANKRD44	NA	NA	51.8607	72.5874	50.0434	NA	NA	-0.536449	NA	8.31583	19.9954	8.27446	NA	NA	-1.27191	NA	0.14592	0.2755	0.1653	-0.1102	NA	0.000397338	FALSE	yes	0.999965	TRUE	no	0	TRUE
ENSG00000065413.20	rpmi	polyic	isoComp_00077189	geneComp_00024679	ENST00000282272.15	ANKRD44	NA	NA	51.8607	72.5874	42.6073	NA	NA	-0.768479	NA	13.674	8.02491	15.9594	NA	NA	0.990954	NA	0.28248	0.1106	0.3746	0.264	NA	2.01077e-11	FALSE	yes	1	TRUE	no	0	TRUE
ENSG00000065413.20	rpmi	polyic	isoComp_00077192	geneComp_00024679	transcript29029.chr2.nic	ANKRD44	NA	NA	51.8607	72.5874	42.6073	NA	NA	-0.768479	NA	3.75	3.24626	3.21821	NA	NA	-0.0124811	NA	0.07654	0.0447	0.0755	0.0308	NA	2.01077e-11	FALSE	yes	1	TRUE	no	0	TRUE
ENSG00000065413.20	rpmi	polyic	isoComp_00077190	geneComp_00024679	ENST00000409919.5	ANKRD44	NA	NA	51.8607	72.5874	42.6073	NA	NA	-0.768479	NA	8.31583	19.9954	5.12378	NA	NA	-1.96229	NA	0.14592	0.2755	0.1203	-0.1552	NA	2.01077e-11	FALSE	yes	0.999965	TRUE	no	0	TRUE
ENSG00000065413.20	rpmi	polyic	isoComp_00077193	geneComp_00024679	transcript29056.chr2.nnic	ANKRD44	NA	NA	51.8607	72.5874	42.6073	NA	NA	-0.768479	NA	2.39336	3.51765	1.61513	NA	NA	-1.11815	NA	0.0459	0.0485	0.0379	-0.0106	NA	2.01077e-11	FALSE	yes	1	TRUE	no	0	TRUE
ENSG00000065413.20	rpmi	polyic	isoComp_00077191	geneComp_00024679	ENST00000647377.1	ANKRD44	NA	NA	51.8607	72.5874	42.6073	NA	NA	-0.768479	NA	20.5182	31.7587	14.0927	NA	NA	-1.17163	NA	0.3897	0.4375	0.3308	-0.1067	NA	2.01077e-11	FALSE	yes	1	TRUE	no	0	TRUE
ENSG00000065413.20	rpmi	polyic	isoComp_00077194	geneComp_00024679	transcript29112.chr2.nic	ANKRD44	NA	NA	51.8607	72.5874	42.6073	NA	NA	-0.768479	NA	3.20931	6.04449	2.59807	NA	NA	-1.21502	NA	0.0595	0.0833	0.061	-0.0223	NA	2.01077e-11	FALSE	yes	1	TRUE	no	1	TRUE
ENSG00000065413.20	rpmi	saur	isoComp_00114653	geneComp_00036689	ENST00000282272.15	ANKRD44	NA	NA	51.8607	72.5874	50.3934	NA	NA	-0.526398	NA	13.674	8.02491	16.1195	NA	NA	1.00535	NA	0.28248	0.1106	0.3199	0.2093	NA	3.85041e-08	FALSE	yes	1	TRUE	no	0	TRUE
ENSG00000065413.20	rpmi	saur	isoComp_00114654	geneComp_00036689	ENST00000409919.5	ANKRD44	NA	NA	51.8607	72.5874	50.3934	NA	NA	-0.526398	NA	8.31583	19.9954	6.18491	NA	NA	-1.69123	NA	0.14592	0.2755	0.1227	-0.1528	NA	3.85041e-08	FALSE	yes	0.999965	TRUE	no	0	TRUE
ENSG00000065413.20	rpmi	saur	isoComp_00114656	geneComp_00036689	transcript29029.chr2.nic	ANKRD44	NA	NA	51.8607	72.5874	50.3934	NA	NA	-0.526398	NA	3.75	3.24626	4.03271	NA	NA	0.312109	NA	0.07654	0.0447	0.08	0.0353	NA	3.85041e-08	FALSE	yes	1	TRUE	no	0	TRUE
ENSG00000065413.20	rpmi	saur	isoComp_00114655	geneComp_00036689	ENST00000647377.1	ANKRD44	NA	NA	51.8607	72.5874	50.3934	NA	NA	-0.526398	NA	20.5182	31.7587	19.0515	NA	NA	-0.736945	NA	0.3897	0.4375	0.3781	-0.0594	NA	3.85041e-08	FALSE	yes	1	TRUE	no	0	TRUE
ENSG00000065413.20	rpmi	saur	isoComp_00114657	geneComp_00036689	transcript29056.chr2.nnic	ANKRD44	NA	NA	51.8607	72.5874	50.3934	NA	NA	-0.526398	NA	2.39336	3.51765	2.31617	NA	NA	-0.600753	NA	0.0459	0.0485	0.046	-0.0025	NA	3.85041e-08	FALSE	yes	1	TRUE	no	0	TRUE
ENSG00000065413.20	rpmi	saur	isoComp_00114658	geneComp_00036689	transcript29112.chr2.nic	ANKRD44	NA	NA	51.8607	72.5874	50.3934	NA	NA	-0.526398	NA	3.20931	6.04449	2.68856	NA	NA	-1.16582	NA	0.0595	0.0833	0.0534	-0.0299	NA	3.85041e-08	FALSE	yes	1	TRUE	no	1	TRUE
ENSG00000065526.12	rpmi	lps	isoComp_00039747	geneComp_00012675	transcript4831.chr1.nic	SPEN	NA	NA	26.869	48.0297	35.0202	NA	NA	-0.455629	NA	19.2635	36.8008	23.0798	NA	NA	-0.672874	NA	0.71446	0.7662	0.659	-0.1072	NA	0.0238297	TRUE	no	1	TRUE	no	0	FALSE
ENSG00000065526.12	rpmi	lps	isoComp_00039748	geneComp_00012675	transcript4835.chr1.nic	SPEN	NA	NA	26.869	48.0297	35.0202	NA	NA	-0.455629	NA	4.39143	6.88126	8.79411	NA	NA	0.353411	NA	0.14736	0.1433	0.2511	0.1078	NA	0.0238297	TRUE	no	1	TRUE	no	0	FALSE
ENSG00000065526.12	rpmi	lps	isoComp_00039749	geneComp_00012675	transcript4849.chr1.nnic	SPEN	NA	NA	26.869	48.0297	35.0202	NA	NA	-0.455629	NA	3.21414	4.3477	3.1463	NA	NA	-0.46533	NA	0.13814	0.0905	0.0898	-0.0007	NA	0.0238297	FALSE	no	1	TRUE	no	0	FALSE
ENSG00000065548.18	rpmi	saur	isoComp_00114680	geneComp_00036697	ENST00000337859.11	ZC3H15	NA	NA	23.7139	26.5583	20.034	NA	NA	-0.406531	NA	22.9699	26.5583	18.8862	NA	NA	-0.491609	NA	0.96646	1	0.9427	-0.0573	NA	0.0583851	FALSE	yes	0.999991	TRUE	no	0	NA
ENSG00000065548.18	rpmi	saur	isoComp_00114682	geneComp_00036697	transcript27705.chr2.nic	ZC3H15	NA	NA	23.7139	26.5583	20.034	NA	NA	-0.406531	NA	0.523049	0	1.04894	NA	NA	6.72647	NA	0.0237	0	0.0524	0.0524	NA	0.0583851	TRUE	yes	0.994211	TRUE	no	1	NA
ENSG00000065615.14	rpmi	calb	isoComp_00002299	geneComp_00000671	transcript14873.chr6.nnic	CYB5R4	NA	NA	18.9069	16.2806	20.87	NA	NA	0.358084	NA	1.44441	2.41471	1.4496	NA	NA	-0.732242	NA	0.0806	0.1483	0.0695	-0.0788	NA	0.000954553	TRUE	yes	0.996979	TRUE	no	0	TRUE
ENSG00000065615.14	rpmi	calb	isoComp_00002301	geneComp_00000671	transcript14892.chr6.nic	CYB5R4	NA	NA	18.9069	16.2806	20.87	NA	NA	0.358084	NA	2.58328	4.08238	1.527	NA	NA	-1.41283	NA	0.14224	0.2508	0.0732	-0.1776	NA	0.000954553	NA	yes	0.363456	FALSE	NA	0	TRUE
ENSG00000065615.14	rpmi	calb	isoComp_00002298	geneComp_00000671	ENST00000369681.10	CYB5R4	NA	NA	18.9069	16.2806	20.87	NA	NA	0.358084	NA	13.2396	7.54609	16.6846	NA	NA	1.14367	NA	0.68738	0.4635	0.7995	0.336	NA	0.000954553	FALSE	yes	0.999995	TRUE	no	0	TRUE
ENSG00000065615.14	rpmi	calb	isoComp_00002300	geneComp_00000671	transcript14881.chr6.nic	CYB5R4	NA	NA	18.9069	16.2806	20.87	NA	NA	0.358084	NA	1.63962	2.23741	1.20884	NA	NA	-0.882749	NA	0.08978	0.1374	0.0579	-0.0795	NA	0.000954553	FALSE	yes	0.999993	TRUE	no	0	TRUE
ENSG00000065615.14	rpmi	polyic	isoComp_00077227	geneComp_00024691	transcript14873.chr6.nnic	CYB5R4	NA	NA	18.9069	16.2806	19.7809	NA	NA	0.280797	NA	1.44441	2.41471	0.742517	NA	NA	-1.68801	NA	0.0806	0.1483	0.0375	-0.1108	NA	0.00295421	TRUE	yes	0.996979	TRUE	no	0	TRUE
ENSG00000065615.14	rpmi	polyic	isoComp_00077228	geneComp_00024691	transcript14881.chr6.nic	CYB5R4	NA	NA	18.9069	16.2806	19.7809	NA	NA	0.280797	NA	1.63962	2.23741	1.7415	NA	NA	-0.359675	NA	0.08978	0.1374	0.088	-0.0494	NA	0.00295421	FALSE	yes	0.999993	TRUE	no	0	TRUE
ENSG00000065615.14	rpmi	polyic	isoComp_00077229	geneComp_00024691	transcript14892.chr6.nic	CYB5R4	NA	NA	18.9069	16.2806	19.7809	NA	NA	0.280797	NA	2.58328	4.08238	1.95541	NA	NA	-1.05811	NA	0.14224	0.2508	0.0989	-0.1519	NA	0.00295421	NA	yes	0.363456	FALSE	NA	0	TRUE
ENSG00000065615.14	rpmi	polyic	isoComp_00077226	geneComp_00024691	ENST00000369681.10	CYB5R4	NA	NA	18.9069	16.2806	19.7809	NA	NA	0.280797	NA	13.2396	7.54609	15.3415	NA	NA	1.02266	NA	0.68738	0.4635	0.7756	0.3121	NA	0.00295421	FALSE	yes	0.999995	TRUE	no	0	TRUE
ENSG00000065615.14	rpmi	saur	isoComp_00114691	geneComp_00036701	transcript14873.chr6.nnic	CYB5R4	NA	NA	18.9069	16.2806	20.7514	NA	NA	0.349863	NA	1.44441	2.41471	0.672219	NA	NA	-1.8295	NA	0.0806	0.1483	0.0324	-0.1159	NA	0.00192684	TRUE	yes	0.996979	TRUE	no	0	TRUE
ENSG00000065615.14	rpmi	saur	isoComp_00114692	geneComp_00036701	transcript14881.chr6.nic	CYB5R4	NA	NA	18.9069	16.2806	20.7514	NA	NA	0.349863	NA	1.63962	2.23741	1.16786	NA	NA	-0.932088	NA	0.08978	0.1374	0.0563	-0.0811	NA	0.00192684	FALSE	yes	0.999993	TRUE	no	0	TRUE
ENSG00000065615.14	rpmi	saur	isoComp_00114693	geneComp_00036701	transcript14892.chr6.nic	CYB5R4	NA	NA	18.9069	16.2806	20.7514	NA	NA	0.349863	NA	2.58328	4.08238	2.62263	NA	NA	-0.636434	NA	0.14224	0.2508	0.1264	-0.1244	NA	0.00192684	NA	yes	0.363456	FALSE	NA	0	TRUE
ENSG00000065615.14	rpmi	saur	isoComp_00114690	geneComp_00036701	ENST00000369681.10	CYB5R4	NA	NA	18.9069	16.2806	20.7514	NA	NA	0.349863	NA	13.2396	7.54609	16.2887	NA	NA	1.10904	NA	0.68738	0.4635	0.7849	0.3214	NA	0.00192684	FALSE	yes	0.999995	TRUE	no	0	TRUE
ENSG00000065675.16	rpmi	calb	isoComp_00002306	geneComp_00000674	ENST00000397176.6	PRKCQ	NA	NA	40.87	78.1843	39.2214	NA	NA	-0.995056	NA	0.469548	0.345169	0.559471	NA	NA	0.681118	NA	0.01474	0.0044	0.0143	0.0099	NA	0.0118451	FALSE	yes	1	TRUE	no	0	NA
ENSG00000065675.16	rpmi	calb	isoComp_00002305	geneComp_00000674	ENST00000263125.10	PRKCQ	NA	NA	40.87	78.1843	39.2214	NA	NA	-0.995056	NA	29.9543	60.0902	28.6523	NA	NA	-1.06822	NA	0.71556	0.7686	0.7305	-0.0381	NA	0.0118451	FALSE	yes	1	TRUE	no	0	NA
ENSG00000065675.16	rpmi	calb	isoComp_00002307	geneComp_00000674	ENST00000539722.5	PRKCQ	NA	NA	40.87	78.1843	39.2214	NA	NA	-0.995056	NA	1.05794	1.99873	0.682318	NA	NA	-1.53678	NA	0.02576	0.0256	0.0174	-0.0082	NA	0.0118451	FALSE	yes	1	TRUE	no	0	NA
ENSG00000065675.16	rpmi	calb	isoComp_00002308	geneComp_00000674	transcript1308.chr10.nnic	PRKCQ	NA	NA	40.87	78.1843	39.2214	NA	NA	-0.995056	NA	5.56682	6.03125	7.89517	NA	NA	0.38795	NA	0.15712	0.0771	0.2013	0.1242	NA	0.0118451	NA	NA	1	TRUE	NA	0	NA
ENSG00000065675.16	rpmi	calb	isoComp_00002309	geneComp_00000674	transcript1357.chr10.nic	PRKCQ	NA	NA	40.87	78.1843	39.2214	NA	NA	-0.995056	NA	3.82136	9.71894	1.4321	NA	NA	-2.75411	NA	0.08682	0.1243	0.0365	-0.0878	NA	0.0118451	NA	NA	1	TRUE	NA	0	NA
ENSG00000065675.16	rpmi	polyic	isoComp_00077234	geneComp_00024694	ENST00000397176.6	PRKCQ	NA	NA	40.87	78.1843	24.118	NA	NA	-1.69635	NA	0.469548	0.345169	0.955248	NA	NA	1.44239	NA	0.01474	0.0044	0.0396	0.0352	NA	0.000269835	FALSE	yes	1	TRUE	no	0	TRUE
ENSG00000065675.16	rpmi	polyic	isoComp_00077235	geneComp_00024694	ENST00000539722.5	PRKCQ	NA	NA	40.87	78.1843	24.118	NA	NA	-1.69635	NA	1.05794	1.99873	0.288956	NA	NA	-2.74828	NA	0.02576	0.0256	0.012	-0.0136	NA	0.000269835	FALSE	yes	1	TRUE	no	0	TRUE
ENSG00000065675.16	rpmi	polyic	isoComp_00077236	geneComp_00024694	transcript1308.chr10.nnic	PRKCQ	NA	NA	40.87	78.1843	24.118	NA	NA	-1.69635	NA	5.56682	6.03125	6.39363	NA	NA	0.0840443	NA	0.15712	0.0771	0.2651	0.188	NA	0.000269835	NA	NA	1	TRUE	NA	0	TRUE
ENSG00000065675.16	rpmi	polyic	isoComp_00077237	geneComp_00024694	transcript1357.chr10.nic	PRKCQ	NA	NA	40.87	78.1843	24.118	NA	NA	-1.69635	NA	3.82136	9.71894	2.2404	NA	NA	-2.1121	NA	0.08682	0.1243	0.0929	-0.0314	NA	0.000269835	NA	NA	1	TRUE	NA	0	TRUE
ENSG00000065675.16	rpmi	polyic	isoComp_00077233	geneComp_00024694	ENST00000263125.10	PRKCQ	NA	NA	40.87	78.1843	24.118	NA	NA	-1.69635	NA	29.9543	60.0902	14.2398	NA	NA	-2.07643	NA	0.71556	0.7686	0.5904	-0.1782	NA	0.000269835	FALSE	yes	1	TRUE	no	0	TRUE
ENSG00000065882.17	rpmi	polyic	isoComp_00077251	geneComp_00024699	transcript4739.chr4.nnic	TBC1D1	NA	NA	23.7012	15.7557	44.5258	NA	NA	1.49818	NA	0.827197	0.0212877	3.0058	NA	NA	6.5908	NA	0.0224	0.0014	0.0675	0.0661	NA	0.000413518	FALSE	yes	0.999996	TRUE	no	0	NA
ENSG00000065882.17	rpmi	polyic	isoComp_00077248	geneComp_00024699	ENST00000402522.1	TBC1D1	NA	NA	23.7012	15.7557	44.5258	NA	NA	1.49818	NA	3.69268	1.36393	8.02115	NA	NA	2.54729	NA	0.16182	0.0866	0.1801	0.0935	NA	0.000413518	NA	no	0.677502	FALSE	NA	0	NA
ENSG00000065882.17	rpmi	polyic	isoComp_00077250	geneComp_00024699	transcript4704.chr4.nic	TBC1D1	NA	NA	23.7012	15.7557	44.5258	NA	NA	1.49818	NA	1.40117	1.77797	0.666564	NA	NA	-1.40202	NA	0.07866	0.1128	0.015	-0.0978	NA	0.000413518	FALSE	yes	1	TRUE	no	0	NA
ENSG00000065882.17	rpmi	polyic	isoComp_00077249	geneComp_00024699	transcript4656.chr4.nic	TBC1D1	NA	NA	23.7012	15.7557	44.5258	NA	NA	1.49818	NA	0.748113	0.71805	1.21459	NA	NA	0.75019	NA	0.02964	0.0456	0.0273	-0.0183	NA	0.000413518	FALSE	yes	1	TRUE	no	0	NA
ENSG00000065882.17	rpmi	polyic	isoComp_00077247	geneComp_00024699	ENST00000261439.9	TBC1D1	NA	NA	23.7012	15.7557	44.5258	NA	NA	1.49818	NA	17.032	11.8744	31.6177	NA	NA	1.41211	NA	0.7075	0.7537	0.7101	-0.0436	NA	0.000413518	FALSE	yes	1	TRUE	no	0	NA
ENSG00000065978.19	rpmi	calb	isoComp_00002336	geneComp_00000683	transcript14591.chr1.nic	YBX1	NA	NA	46.8047	46.743	32.1481	NA	NA	-0.539878	NA	3.5635	5.98318	2.82344	NA	NA	-1.08077	NA	0.08	0.128	0.0878	-0.0402	NA	0.0462545	TRUE	yes	0.892973	TRUE	no	1	TRUE
ENSG00000065978.19	rpmi	calb	isoComp_00002335	geneComp_00000683	ENST00000321358.12	YBX1	NA	NA	46.8047	46.743	32.1481	NA	NA	-0.539878	NA	36.3589	28.2317	25.2928	NA	NA	-0.158527	NA	0.76952	0.604	0.7868	0.1828	NA	0.0462545	FALSE	yes	0.999684	TRUE	no	0	TRUE
ENSG00000065978.19	rpmi	calb	isoComp_00002338	geneComp_00000683	transcript14601.chr1.nic	YBX1	NA	NA	46.8047	46.743	32.1481	NA	NA	-0.539878	NA	0.996518	1.45956	0.670295	NA	NA	-1.11115	NA	0.02204	0.0312	0.0209	-0.0103	NA	0.0462545	NA	yes	0.521086	FALSE	NA	3	TRUE
ENSG00000065978.19	rpmi	calb	isoComp_00002337	geneComp_00000683	transcript14596.chr1.nic	YBX1	NA	NA	46.8047	46.743	32.1481	NA	NA	-0.539878	NA	5.88577	11.0686	3.36151	NA	NA	-1.71631	NA	0.12846	0.2368	0.1046	-0.1322	NA	0.0462545	TRUE	yes	0.891109	TRUE	no	2	TRUE
ENSG00000065978.19	rpmi	lps	isoComp_00039800	geneComp_00012693	transcript14591.chr1.nic	YBX1	NA	NA	46.8047	46.743	71.4866	NA	NA	0.612816	NA	3.5635	5.98318	3.10591	NA	NA	-0.943668	NA	0.08	0.128	0.0434	-0.0846	NA	3.03858e-07	TRUE	yes	0.892973	TRUE	no	1	TRUE
ENSG00000065978.19	rpmi	lps	isoComp_00039799	geneComp_00012693	ENST00000321358.12	YBX1	NA	NA	46.8047	46.743	71.4866	NA	NA	0.612816	NA	36.3589	28.2317	61.6843	NA	NA	1.12731	NA	0.76952	0.604	0.8629	0.2589	NA	3.03858e-07	FALSE	yes	0.999684	TRUE	no	0	TRUE
ENSG00000065978.19	rpmi	lps	isoComp_00039802	geneComp_00012693	transcript14601.chr1.nic	YBX1	NA	NA	46.8047	46.743	71.4866	NA	NA	0.612816	NA	0.996518	1.45956	1.01672	NA	NA	-0.517338	NA	0.02204	0.0312	0.0142	-0.017	NA	3.03858e-07	NA	yes	0.521086	FALSE	NA	3	TRUE
ENSG00000065978.19	rpmi	lps	isoComp_00039801	geneComp_00012693	transcript14596.chr1.nic	YBX1	NA	NA	46.8047	46.743	71.4866	NA	NA	0.612816	NA	5.88577	11.0686	5.67968	NA	NA	-0.961354	NA	0.12846	0.2368	0.0795	-0.1573	NA	3.03858e-07	TRUE	yes	0.891109	TRUE	no	2	TRUE
ENSG00000065978.19	rpmi	polyic	isoComp_00077263	geneComp_00024703	ENST00000321358.12	YBX1	NA	NA	46.8047	46.743	45.7171	NA	NA	-0.0320082	NA	36.3589	28.2317	35.9877	NA	NA	0.350081	NA	0.76952	0.604	0.7872	0.1832	NA	0.0209361	FALSE	yes	0.999684	TRUE	no	0	TRUE
ENSG00000065978.19	rpmi	polyic	isoComp_00077266	geneComp_00024703	transcript14601.chr1.nic	YBX1	NA	NA	46.8047	46.743	45.7171	NA	NA	-0.0320082	NA	0.996518	1.45956	1.00983	NA	NA	-0.527061	NA	0.02204	0.0312	0.0221	-0.0091	NA	0.0209361	NA	yes	0.521086	FALSE	NA	3	TRUE
ENSG00000065978.19	rpmi	polyic	isoComp_00077265	geneComp_00024703	transcript14596.chr1.nic	YBX1	NA	NA	46.8047	46.743	45.7171	NA	NA	-0.0320082	NA	5.88577	11.0686	5.40092	NA	NA	-1.03383	NA	0.12846	0.2368	0.1181	-0.1187	NA	0.0209361	TRUE	yes	0.891109	TRUE	no	2	TRUE
ENSG00000065978.19	rpmi	polyic	isoComp_00077264	geneComp_00024703	transcript14591.chr1.nic	YBX1	NA	NA	46.8047	46.743	45.7171	NA	NA	-0.0320082	NA	3.5635	5.98318	3.31866	NA	NA	-0.848383	NA	0.08	0.128	0.0726	-0.0554	NA	0.0209361	TRUE	yes	0.892973	TRUE	no	1	TRUE
ENSG00000065978.19	rpmi	saur	isoComp_00114728	geneComp_00036713	transcript14591.chr1.nic	YBX1	NA	NA	46.8047	46.743	37.9289	NA	NA	-0.301381	NA	3.5635	5.98318	2.58629	NA	NA	-1.20687	NA	0.08	0.128	0.0682	-0.0598	NA	0.0139004	TRUE	yes	0.892973	TRUE	no	1	TRUE
ENSG00000065978.19	rpmi	saur	isoComp_00114730	geneComp_00036713	transcript14601.chr1.nic	YBX1	NA	NA	46.8047	46.743	37.9289	NA	NA	-0.301381	NA	0.996518	1.45956	0.826184	NA	NA	-0.813492	NA	0.02204	0.0312	0.0218	-0.0094	NA	0.0139004	NA	yes	0.521086	FALSE	NA	3	TRUE
ENSG00000065978.19	rpmi	saur	isoComp_00114729	geneComp_00036713	transcript14596.chr1.nic	YBX1	NA	NA	46.8047	46.743	37.9289	NA	NA	-0.301381	NA	5.88577	11.0686	3.91815	NA	NA	-1.49585	NA	0.12846	0.2368	0.1033	-0.1335	NA	0.0139004	TRUE	yes	0.891109	TRUE	no	2	TRUE
ENSG00000065978.19	rpmi	saur	isoComp_00114727	geneComp_00036713	ENST00000321358.12	YBX1	NA	NA	46.8047	46.743	37.9289	NA	NA	-0.301381	NA	36.3589	28.2317	30.5983	NA	NA	0.116096	NA	0.76952	0.604	0.8067	0.2027	NA	0.0139004	FALSE	yes	0.999684	TRUE	no	0	TRUE
ENSG00000067048.17	rpmi	calb	isoComp_00002428	geneComp_00000711	transcript486.chrY.nic	DDX3Y	NA	NA	70.5562	78.0825	64.7088	NA	NA	-0.270999	NA	7.56693	12.3289	4.68382	NA	NA	-1.39437	NA	0.10628	0.1579	0.0724	-0.0855	NA	3.91892e-06	TRUE	yes	0.999076	TRUE	no	3	NA
ENSG00000067048.17	rpmi	calb	isoComp_00002427	geneComp_00000711	transcript477.chrY.nnic	DDX3Y	NA	NA	70.5562	78.0825	64.7088	NA	NA	-0.270999	NA	17.0664	21.9534	12.7178	NA	NA	-0.78712	NA	0.23636	0.2812	0.1965	-0.0847	NA	3.91892e-06	TRUE	yes	1	TRUE	no	0	NA
ENSG00000067048.17	rpmi	calb	isoComp_00002426	geneComp_00000711	ENST00000336079.8	DDX3Y	NA	NA	70.5562	78.0825	64.7088	NA	NA	-0.270999	NA	45.9229	43.8003	47.3072	NA	NA	0.111096	NA	0.65734	0.5609	0.7311	0.1702	NA	3.91892e-06	FALSE	yes	1	TRUE	no	1	NA
ENSG00000067048.17	rpmi	polyic	isoComp_00077355	geneComp_00024731	transcript477.chrY.nnic	DDX3Y	NA	NA	70.5562	78.0825	51.6945	NA	NA	-0.594893	NA	17.0664	21.9534	10.1259	NA	NA	-1.11562	NA	0.23636	0.2812	0.1959	-0.0853	NA	0.0204111	TRUE	yes	1	TRUE	no	0	NA
ENSG00000067048.17	rpmi	polyic	isoComp_00077354	geneComp_00024731	ENST00000336079.8	DDX3Y	NA	NA	70.5562	78.0825	51.6945	NA	NA	-0.594893	NA	45.9229	43.8003	35.8392	NA	NA	-0.289326	NA	0.65734	0.5609	0.6933	0.1324	NA	0.0204111	FALSE	yes	1	TRUE	no	1	NA
ENSG00000067048.17	rpmi	polyic	isoComp_00077356	geneComp_00024731	transcript486.chrY.nic	DDX3Y	NA	NA	70.5562	78.0825	51.6945	NA	NA	-0.594893	NA	7.56693	12.3289	5.72936	NA	NA	-1.10425	NA	0.10628	0.1579	0.1108	-0.0471	NA	0.0204111	TRUE	yes	0.999076	TRUE	no	3	NA
ENSG00000067048.17	rpmi	saur	isoComp_00114818	geneComp_00036741	ENST00000336079.8	DDX3Y	NA	NA	70.5562	78.0825	73.8045	NA	NA	-0.08128	NA	45.9229	43.8003	50.3243	NA	NA	0.200273	NA	0.65734	0.5609	0.6819	0.121	NA	0.00346066	FALSE	yes	1	TRUE	no	1	NA
ENSG00000067048.17	rpmi	saur	isoComp_00114820	geneComp_00036741	transcript486.chrY.nic	DDX3Y	NA	NA	70.5562	78.0825	73.8045	NA	NA	-0.08128	NA	7.56693	12.3289	6.84335	NA	NA	-0.848328	NA	0.10628	0.1579	0.0927	-0.0652	NA	0.00346066	TRUE	yes	0.999076	TRUE	no	3	NA
ENSG00000067048.17	rpmi	saur	isoComp_00114819	geneComp_00036741	transcript477.chrY.nnic	DDX3Y	NA	NA	70.5562	78.0825	73.8045	NA	NA	-0.08128	NA	17.0664	21.9534	16.6369	NA	NA	-0.399851	NA	0.23636	0.2812	0.2254	-0.0558	NA	0.00346066	TRUE	yes	1	TRUE	no	0	NA
ENSG00000067064.12	rpmi	calb	isoComp_00002433	geneComp_00000713	transcript443.chr10.nnic	IDI1	NA	NA	126.231	118.334	163.463	NA	NA	0.466067	NA	1.81169	2.66169	1.81565	NA	NA	-0.549343	NA	0.01452	0.0225	0.0111	-0.0114	NA	0.00282271	TRUE	no	0.767312	TRUE	no	1	TRUE
ENSG00000067064.12	rpmi	calb	isoComp_00002430	geneComp_00000713	ENST00000381344.8	IDI1	NA	NA	126.231	118.334	163.463	NA	NA	0.466067	NA	45.7759	32.3831	72.0231	NA	NA	1.15297	NA	0.35704	0.2737	0.4406	0.1669	NA	0.00282271	FALSE	yes	0.994712	TRUE	no	0	TRUE
ENSG00000067064.12	rpmi	calb	isoComp_00002432	geneComp_00000713	ENST00000491735.1	IDI1	NA	NA	126.231	118.334	163.463	NA	NA	0.466067	NA	77.4507	82.4676	87.2559	NA	NA	0.081416	NA	0.6197	0.6969	0.5338	-0.1631	NA	0.00282271	NA	no	0.0289981	FALSE	NA	0	TRUE
ENSG00000067082.15	rpmi	calb	isoComp_00002438	geneComp_00000715	ENST00000469435.1	KLF6	NA	NA	150.023	53.5673	108.38	NA	NA	1.01654	NA	20.8119	23.6491	20.2307	NA	NA	-0.225133	NA	0.19434	0.4415	0.1867	-0.2548	NA	1.7128e-10	FALSE	no	0.996066	TRUE	no	0	TRUE
ENSG00000067082.15	rpmi	calb	isoComp_00002440	geneComp_00000715	transcript633.chr10.nic	KLF6	NA	NA	150.023	53.5673	108.38	NA	NA	1.01654	NA	8.00699	7.78739	6.88488	NA	NA	-0.177465	NA	0.06994	0.1454	0.0635	-0.0819	NA	1.7128e-10	TRUE	no	0.995879	TRUE	no	1	TRUE
ENSG00000067082.15	rpmi	calb	isoComp_00002439	geneComp_00000715	ENST00000497571.6	KLF6	NA	NA	150.023	53.5673	108.38	NA	NA	1.01654	NA	121.204	22.1309	81.2648	NA	NA	1.8761	NA	0.73572	0.4131	0.7498	0.3367	NA	1.7128e-10	FALSE	yes	0.998122	TRUE	no	0	TRUE
ENSG00000067082.15	rpmi	lps	isoComp_00039904	geneComp_00012725	transcript633.chr10.nic	KLF6	NA	NA	150.023	53.5673	144.801	NA	NA	1.43448	NA	8.00699	7.78739	5.41977	NA	NA	-0.522099	NA	0.06994	0.1454	0.0374	-0.108	NA	7.42712e-20	TRUE	no	0.995879	TRUE	no	1	TRUE
ENSG00000067082.15	rpmi	lps	isoComp_00039903	geneComp_00012725	ENST00000497571.6	KLF6	NA	NA	150.023	53.5673	144.801	NA	NA	1.43448	NA	121.204	22.1309	119.605	NA	NA	2.43361	NA	0.73572	0.4131	0.826	0.4129	NA	7.42712e-20	FALSE	yes	0.998122	TRUE	no	0	TRUE
ENSG00000067082.15	rpmi	lps	isoComp_00039902	geneComp_00012725	ENST00000469435.1	KLF6	NA	NA	150.023	53.5673	144.801	NA	NA	1.43448	NA	20.8119	23.6491	19.7767	NA	NA	-0.257859	NA	0.19434	0.4415	0.1366	-0.3049	NA	7.42712e-20	FALSE	no	0.996066	TRUE	no	0	TRUE
ENSG00000067082.15	rpmi	polyic	isoComp_00077366	geneComp_00024735	ENST00000469435.1	KLF6	NA	NA	150.023	53.5673	304.621	NA	NA	2.50737	NA	20.8119	23.6491	21.4752	NA	NA	-0.139047	NA	0.19434	0.4415	0.0705	-0.371	NA	5.0246e-47	FALSE	no	0.996066	TRUE	no	0	TRUE
ENSG00000067082.15	rpmi	polyic	isoComp_00077367	geneComp_00024735	ENST00000497571.6	KLF6	NA	NA	150.023	53.5673	304.621	NA	NA	2.50737	NA	121.204	22.1309	272.86	NA	NA	3.62343	NA	0.73572	0.4131	0.8957	0.4826	NA	5.0246e-47	FALSE	yes	0.998122	TRUE	no	0	TRUE
ENSG00000067082.15	rpmi	polyic	isoComp_00077368	geneComp_00024735	transcript633.chr10.nic	KLF6	NA	NA	150.023	53.5673	304.621	NA	NA	2.50737	NA	8.00699	7.78739	10.2859	NA	NA	0.40101	NA	0.06994	0.1454	0.0338	-0.1116	NA	5.0246e-47	TRUE	no	0.995879	TRUE	no	1	TRUE
ENSG00000067082.15	rpmi	saur	isoComp_00114831	geneComp_00036745	ENST00000497571.6	KLF6	NA	NA	150.023	53.5673	138.743	NA	NA	1.37283	NA	121.204	22.1309	110.158	NA	NA	2.31493	NA	0.73572	0.4131	0.794	0.3809	NA	8.63193e-16	FALSE	yes	0.998122	TRUE	no	0	TRUE
ENSG00000067082.15	rpmi	saur	isoComp_00114832	geneComp_00036745	transcript633.chr10.nic	KLF6	NA	NA	150.023	53.5673	138.743	NA	NA	1.37283	NA	8.00699	7.78739	9.65698	NA	NA	0.310074	NA	0.06994	0.1454	0.0696	-0.0758	NA	8.63193e-16	TRUE	no	0.995879	TRUE	no	1	TRUE
ENSG00000067082.15	rpmi	saur	isoComp_00114830	geneComp_00036745	ENST00000469435.1	KLF6	NA	NA	150.023	53.5673	138.743	NA	NA	1.37283	NA	20.8119	23.6491	18.9277	NA	NA	-0.321131	NA	0.19434	0.4415	0.1364	-0.3051	NA	8.63193e-16	FALSE	no	0.996066	TRUE	no	0	TRUE
ENSG00000067955.15	rpmi	calb	isoComp_00002506	geneComp_00000738	ENST00000290858.11	CBFB	NA	NA	49.2054	80.862	54.5608	NA	NA	-0.567512	NA	17.4262	33.1061	14.053	NA	NA	-1.23563	NA	0.35096	0.4094	0.2576	-0.1518	NA	0.0663172	FALSE	yes	0.955673	TRUE	no	0	NA
ENSG00000067955.15	rpmi	calb	isoComp_00002510	geneComp_00000738	transcript14948.chr16.nic	CBFB	NA	NA	49.2054	80.862	54.5608	NA	NA	-0.567512	NA	1.88935	5.74681	1.74254	NA	NA	-1.71582	NA	0.03152	0.0711	0.0319	-0.0392	NA	0.0663172	FALSE	yes	0.891998	TRUE	no	1	NA
ENSG00000067955.15	rpmi	calb	isoComp_00002509	geneComp_00000738	transcript14933.chr16.nic	CBFB	NA	NA	49.2054	80.862	54.5608	NA	NA	-0.567512	NA	3.17147	3.69856	3.07728	NA	NA	-0.264524	NA	0.07076	0.0457	0.0564	0.0107	NA	0.0663172	NA	yes	0.530746	FALSE	NA	0	NA
ENSG00000067955.15	rpmi	calb	isoComp_00002508	geneComp_00000738	ENST00000561924.6	CBFB	NA	NA	49.2054	80.862	54.5608	NA	NA	-0.567512	NA	11.6761	10.9792	19.7731	NA	NA	0.848181	NA	0.2521	0.1358	0.3624	0.2266	NA	0.0663172	NA	yes	0.447549	FALSE	NA	0	NA
ENSG00000067955.15	rpmi	calb	isoComp_00002507	geneComp_00000738	ENST00000412916.7	CBFB	NA	NA	49.2054	80.862	54.5608	NA	NA	-0.567512	NA	12.4862	20.5807	14.3329	NA	NA	-0.521655	NA	0.24932	0.2545	0.2627	0.0082	NA	0.0663172	FALSE	yes	0.957176	TRUE	no	0	NA
ENSG00000067955.15	rpmi	calb	isoComp_00002511	geneComp_00000738	transcript14949.chr16.nic	CBFB	NA	NA	49.2054	80.862	54.5608	NA	NA	-0.567512	NA	2.55608	6.75062	1.58195	NA	NA	-2.08636	NA	0.04536	0.0835	0.029	-0.0545	NA	0.0663172	FALSE	yes	0.922873	TRUE	no	1	NA
ENSG00000068745.15	rpmi	calb	isoComp_00002598	geneComp_00000757	transcript9164.chr3.nic	IP6K2	NA	NA	18.8983	28.2276	15.4765	NA	NA	-0.866606	NA	0.618045	1.69213	0.174781	NA	NA	-3.20346	NA	0.02986	0.0599	0.0113	-0.0486	NA	0.0257269	TRUE	no	0.999993	TRUE	no	1	TRUE
ENSG00000068745.15	rpmi	calb	isoComp_00002596	geneComp_00000757	transcript9145.chr3.nic	IP6K2	NA	NA	18.8983	28.2276	15.4765	NA	NA	-0.866606	NA	0.966432	2.18648	0.885996	NA	NA	-1.29363	NA	0.04852	0.0775	0.0572	-0.0203	NA	0.0257269	FALSE	yes	0.999999	TRUE	no	0	TRUE
ENSG00000068745.15	rpmi	calb	isoComp_00002597	geneComp_00000757	transcript9159.chr3.nic	IP6K2	NA	NA	18.8983	28.2276	15.4765	NA	NA	-0.866606	NA	4.60594	5.42458	3.90778	NA	NA	-0.472133	NA	0.2533	0.1922	0.2525	0.0603	NA	0.0257269	FALSE	yes	0.999997	TRUE	no	0	TRUE
ENSG00000068745.15	rpmi	calb	isoComp_00002599	geneComp_00000757	transcript9177.chr3.nic	IP6K2	NA	NA	18.8983	28.2276	15.4765	NA	NA	-0.866606	NA	6.58283	15.8641	4.22495	NA	NA	-1.90626	NA	0.31738	0.562	0.273	-0.289	NA	0.0257269	TRUE	no	0.999993	TRUE	no	1	TRUE
ENSG00000068745.15	rpmi	calb	isoComp_00002595	geneComp_00000757	ENST00000328631.10	IP6K2	NA	NA	18.8983	28.2276	15.4765	NA	NA	-0.866606	NA	6.12502	3.06026	6.28299	NA	NA	1.03539	NA	0.35094	0.1084	0.406	0.2976	NA	0.0257269	FALSE	yes	0.999998	TRUE	no	0	TRUE
ENSG00000068745.15	rpmi	lps	isoComp_00040061	geneComp_00012767	transcript9159.chr3.nic	IP6K2	NA	NA	18.8983	28.2276	23.5765	NA	NA	-0.259653	NA	4.60594	5.42458	6.00856	NA	NA	0.147251	NA	0.2533	0.1922	0.2549	0.0627	NA	0.0040472	FALSE	yes	0.999997	TRUE	no	0	TRUE
ENSG00000068745.15	rpmi	lps	isoComp_00040060	geneComp_00012767	transcript9145.chr3.nic	IP6K2	NA	NA	18.8983	28.2276	23.5765	NA	NA	-0.259653	NA	0.966432	2.18648	0.698963	NA	NA	-1.63141	NA	0.04852	0.0775	0.0296	-0.0479	NA	0.0040472	FALSE	yes	0.999999	TRUE	no	0	TRUE
ENSG00000068745.15	rpmi	lps	isoComp_00040063	geneComp_00012767	transcript9177.chr3.nic	IP6K2	NA	NA	18.8983	28.2276	23.5765	NA	NA	-0.259653	NA	6.58283	15.8641	6.09681	NA	NA	-1.37819	NA	0.31738	0.562	0.2586	-0.3034	NA	0.0040472	TRUE	no	0.999993	TRUE	no	1	TRUE
ENSG00000068745.15	rpmi	lps	isoComp_00040059	geneComp_00012767	ENST00000328631.10	IP6K2	NA	NA	18.8983	28.2276	23.5765	NA	NA	-0.259653	NA	6.12502	3.06026	10.4072	NA	NA	1.76254	NA	0.35094	0.1084	0.4414	0.333	NA	0.0040472	FALSE	yes	0.999998	TRUE	no	0	TRUE
ENSG00000068745.15	rpmi	lps	isoComp_00040062	geneComp_00012767	transcript9164.chr3.nic	IP6K2	NA	NA	18.8983	28.2276	23.5765	NA	NA	-0.259653	NA	0.618045	1.69213	0.364992	NA	NA	-2.18241	NA	0.02986	0.0599	0.0155	-0.0444	NA	0.0040472	TRUE	no	0.999993	TRUE	no	1	TRUE
ENSG00000068745.15	rpmi	polyic	isoComp_00077526	geneComp_00024777	transcript9164.chr3.nic	IP6K2	NA	NA	18.8983	28.2276	13.4658	NA	NA	-1.06724	NA	0.618045	1.69213	0.114778	NA	NA	-3.76991	NA	0.02986	0.0599	0.0085	-0.0514	NA	0.00345978	TRUE	no	0.999993	TRUE	no	1	TRUE
ENSG00000068745.15	rpmi	polyic	isoComp_00077524	geneComp_00024777	transcript9145.chr3.nic	IP6K2	NA	NA	18.8983	28.2276	13.4658	NA	NA	-1.06724	NA	0.966432	2.18648	0.75638	NA	NA	-1.51906	NA	0.04852	0.0775	0.0562	-0.0213	NA	0.00345978	FALSE	yes	0.999999	TRUE	no	0	TRUE
ENSG00000068745.15	rpmi	polyic	isoComp_00077525	geneComp_00024777	transcript9159.chr3.nic	IP6K2	NA	NA	18.8983	28.2276	13.4658	NA	NA	-1.06724	NA	4.60594	5.42458	5.00414	NA	NA	-0.116166	NA	0.2533	0.1922	0.3716	0.1794	NA	0.00345978	FALSE	yes	0.999997	TRUE	no	0	TRUE
ENSG00000068745.15	rpmi	polyic	isoComp_00077527	geneComp_00024777	transcript9177.chr3.nic	IP6K2	NA	NA	18.8983	28.2276	13.4658	NA	NA	-1.06724	NA	6.58283	15.8641	2.50901	NA	NA	-2.65575	NA	0.31738	0.562	0.1863	-0.3757	NA	0.00345978	TRUE	no	0.999993	TRUE	no	1	TRUE
ENSG00000068745.15	rpmi	polyic	isoComp_00077523	geneComp_00024777	ENST00000328631.10	IP6K2	NA	NA	18.8983	28.2276	13.4658	NA	NA	-1.06724	NA	6.12502	3.06026	5.08152	NA	NA	0.729738	NA	0.35094	0.1084	0.3774	0.269	NA	0.00345978	FALSE	yes	0.999998	TRUE	no	0	TRUE
ENSG00000068745.15	rpmi	saur	isoComp_00114989	geneComp_00036787	transcript9159.chr3.nic	IP6K2	NA	NA	18.8983	28.2276	13.7449	NA	NA	-1.03767	NA	4.60594	5.42458	2.68466	NA	NA	-1.01206	NA	0.2533	0.1922	0.1953	0.0031	NA	0.0983408	FALSE	yes	0.999997	TRUE	no	0	NA
ENSG00000068745.15	rpmi	saur	isoComp_00114991	geneComp_00036787	transcript9177.chr3.nic	IP6K2	NA	NA	18.8983	28.2276	13.7449	NA	NA	-1.03767	NA	6.58283	15.8641	4.21924	NA	NA	-1.90821	NA	0.31738	0.562	0.307	-0.255	NA	0.0983408	TRUE	no	0.999993	TRUE	no	1	NA
ENSG00000068745.15	rpmi	saur	isoComp_00114987	geneComp_00036787	ENST00000328631.10	IP6K2	NA	NA	18.8983	28.2276	13.7449	NA	NA	-1.03767	NA	6.12502	3.06026	5.79313	NA	NA	0.918471	NA	0.35094	0.1084	0.4215	0.3131	NA	0.0983408	FALSE	yes	0.999998	TRUE	no	0	NA
ENSG00000068745.15	rpmi	saur	isoComp_00114988	geneComp_00036787	transcript9145.chr3.nic	IP6K2	NA	NA	18.8983	28.2276	13.7449	NA	NA	-1.03767	NA	0.966432	2.18648	0.304342	NA	NA	-2.80479	NA	0.04852	0.0775	0.0221	-0.0554	NA	0.0983408	FALSE	yes	0.999999	TRUE	no	0	NA
ENSG00000068745.15	rpmi	saur	isoComp_00114990	geneComp_00036787	transcript9164.chr3.nic	IP6K2	NA	NA	18.8983	28.2276	13.7449	NA	NA	-1.03767	NA	0.618045	1.69213	0.743543	NA	NA	-1.17558	NA	0.02986	0.0599	0.0541	-0.0058	NA	0.0983408	TRUE	no	0.999993	TRUE	no	1	NA
ENSG00000068831.19	rpmi	polyic	isoComp_00077530	geneComp_00024779	ENST00000377494.5	RASGRP2	NA	NA	38.7087	109.454	14.9418	NA	NA	-2.87206	NA	5.35534	21.9266	0.313194	NA	NA	-6.08479	NA	0.08156	0.2003	0.021	-0.1793	NA	0.0321311	FALSE	no	1	TRUE	no	0	TRUE
ENSG00000068831.19	rpmi	polyic	isoComp_00077537	geneComp_00024779	transcript13808.chr11.nic	RASGRP2	NA	NA	38.7087	109.454	14.9418	NA	NA	-2.87206	NA	2.09898	6.02046	0.833684	NA	NA	-2.83749	NA	0.05512	0.055	0.0558	0.0008	NA	0.0321311	FALSE	yes	1	TRUE	no	0	TRUE
ENSG00000068831.19	rpmi	polyic	isoComp_00077534	geneComp_00024779	transcript13791.chr11.nic	RASGRP2	NA	NA	38.7087	109.454	14.9418	NA	NA	-2.87206	NA	6.83421	21.2279	1.42018	NA	NA	-3.89237	NA	0.15326	0.1939	0.095	-0.0989	NA	0.0321311	FALSE	yes	1	TRUE	no	1	TRUE
ENSG00000068831.19	rpmi	polyic	isoComp_00077533	geneComp_00024779	transcript13785.chr11.nic	RASGRP2	NA	NA	38.7087	109.454	14.9418	NA	NA	-2.87206	NA	1.51839	4.79995	0.37428	NA	NA	-3.64579	NA	0.03516	0.0439	0.025	-0.0189	NA	0.0321311	TRUE	yes	1	TRUE	no	0	TRUE
ENSG00000068831.19	rpmi	polyic	isoComp_00077535	geneComp_00024779	transcript13792.chr11.nic	RASGRP2	NA	NA	38.7087	109.454	14.9418	NA	NA	-2.87206	NA	1.46263	2.98132	0.536484	NA	NA	-2.45253	NA	0.0444	0.0272	0.0359	0.0087	NA	0.0321311	FALSE	yes	1	TRUE	no	0	TRUE
ENSG00000068831.19	rpmi	polyic	isoComp_00077538	geneComp_00024779	transcript13842.chr11.nic	RASGRP2	NA	NA	38.7087	109.454	14.9418	NA	NA	-2.87206	NA	0.989048	2.56997	0.646578	NA	NA	-1.97432	NA	0.02738	0.0235	0.0433	0.0198	NA	0.0321311	TRUE	yes	0.999944	TRUE	no	1	TRUE
ENSG00000068831.19	rpmi	polyic	isoComp_00077536	geneComp_00024779	transcript13797.chr11.nic	RASGRP2	NA	NA	38.7087	109.454	14.9418	NA	NA	-2.87206	NA	0.915263	3.43355	0.200646	NA	NA	-4.03101	NA	0.01684	0.0314	0.0134	-0.018	NA	0.0321311	TRUE	yes	1	TRUE	no	2	TRUE
ENSG00000068831.19	rpmi	polyic	isoComp_00077532	geneComp_00024779	ENST00000394432.8	RASGRP2	NA	NA	38.7087	109.454	14.9418	NA	NA	-2.87206	NA	5.75721	17.0521	1.38223	NA	NA	-3.61533	NA	0.13434	0.1558	0.0925	-0.0633	NA	0.0321311	FALSE	yes	1	TRUE	no	0	TRUE
ENSG00000068831.19	rpmi	polyic	isoComp_00077531	geneComp_00024779	ENST00000377497.7	RASGRP2	NA	NA	38.7087	109.454	14.9418	NA	NA	-2.87206	NA	13.7776	29.4418	9.23453	NA	NA	-1.67168	NA	0.45196	0.269	0.618	0.349	NA	0.0321311	FALSE	yes	1	TRUE	no	0	TRUE
ENSG00000069424.16	rpmi	lps	isoComp_00040105	geneComp_00012782	ENST00000378097.6	KCNAB2	NA	NA	22.0364	51.9955	20.2315	NA	NA	-1.36135	NA	1.04888	2.16957	0.430223	NA	NA	-2.30773	NA	0.05188	0.0417	0.0213	-0.0204	NA	2.3109e-06	NA	NA	0.999992	TRUE	NA	0	TRUE
ENSG00000069424.16	rpmi	lps	isoComp_00040111	geneComp_00012782	transcript1696.chr1.nic	KCNAB2	NA	NA	22.0364	51.9955	20.2315	NA	NA	-1.36135	NA	0.521303	1.32641	0.548892	NA	NA	-1.25772	NA	0.02554	0.0255	0.0271	0.0016	NA	2.3109e-06	FALSE	yes	0.999994	TRUE	no	1	TRUE
ENSG00000069424.16	rpmi	lps	isoComp_00040112	geneComp_00012782	transcript1710.chr1.nic	KCNAB2	NA	NA	22.0364	51.9955	20.2315	NA	NA	-1.36135	NA	0.763023	1.33247	1.48878	NA	NA	0.158902	NA	0.03894	0.0256	0.0736	0.048	NA	2.3109e-06	NA	no	0.151939	FALSE	NA	0	TRUE
ENSG00000069424.16	rpmi	lps	isoComp_00040104	geneComp_00012782	ENST00000352527.6	KCNAB2	NA	NA	22.0364	51.9955	20.2315	NA	NA	-1.36135	NA	6.58568	18.168	2.25787	NA	NA	-3.00278	NA	0.2863	0.3494	0.1116	-0.2378	NA	2.3109e-06	NA	NA	0.999989	TRUE	NA	0	TRUE
ENSG00000069424.16	rpmi	lps	isoComp_00040106	geneComp_00012782	ENST00000428161.6	KCNAB2	NA	NA	22.0364	51.9955	20.2315	NA	NA	-1.36135	NA	6.72277	18.9981	3.93088	NA	NA	-2.27002	NA	0.28624	0.3654	0.1943	-0.1711	NA	2.3109e-06	FALSE	no	0.999993	TRUE	no	0	TRUE
ENSG00000069424.16	rpmi	lps	isoComp_00040110	geneComp_00012782	ENST00000666163.1	KCNAB2	NA	NA	22.0364	51.9955	20.2315	NA	NA	-1.36135	NA	2.47058	6.86984	1.21218	NA	NA	-2.49292	NA	0.10604	0.1321	0.0599	-0.0722	NA	2.3109e-06	FALSE	yes	0.999989	TRUE	no	0	TRUE
ENSG00000069424.16	rpmi	lps	isoComp_00040107	geneComp_00012782	ENST00000435937.6	KCNAB2	NA	NA	22.0364	51.9955	20.2315	NA	NA	-1.36135	NA	1.30942	0.799882	4.30308	NA	NA	2.41294	NA	0.07226	0.0154	0.2127	0.1973	NA	2.3109e-06	NA	no	0.17181	FALSE	NA	0	TRUE
ENSG00000069424.16	rpmi	lps	isoComp_00040108	geneComp_00012782	ENST00000478098.5	KCNAB2	NA	NA	22.0364	51.9955	20.2315	NA	NA	-1.36135	NA	1.14439	0	2.14152	NA	NA	7.74921	NA	0.0635	0	0.1059	0.1059	NA	2.3109e-06	NA	NA	0.483565	FALSE	NA	0	TRUE
ENSG00000069424.16	rpmi	lps	isoComp_00040113	geneComp_00012782	transcript1717.chr1.nic	KCNAB2	NA	NA	22.0364	51.9955	20.2315	NA	NA	-1.36135	NA	1.29463	1.88521	3.7335	NA	NA	0.982032	NA	0.06008	0.0363	0.1845	0.1482	NA	2.3109e-06	NA	no	0.152236	FALSE	NA	0	TRUE
ENSG00000069667.16	rpmi	calb	isoComp_00002653	geneComp_00000774	transcript8670.chr15.nnic	RORA	NA	NA	86.0956	106.334	75.1585	NA	NA	-0.500541	NA	2.98841	2.71908	3.23875	NA	NA	0.251469	NA	0.03564	0.0256	0.0431	0.0175	NA	0.000124029	TRUE	yes	0.999986	TRUE	no	0	TRUE
ENSG00000069667.16	rpmi	calb	isoComp_00002652	geneComp_00000774	ENST00000558234.1	RORA	NA	NA	86.0956	106.334	75.1585	NA	NA	-0.500541	NA	10.1359	20.4982	5.31598	NA	NA	-1.94509	NA	0.11322	0.1928	0.0707	-0.1221	NA	0.000124029	NA	yes	0.00180881	FALSE	NA	0	TRUE
ENSG00000069667.16	rpmi	calb	isoComp_00002654	geneComp_00000774	transcript8673.chr15.nnic	RORA	NA	NA	86.0956	106.334	75.1585	NA	NA	-0.500541	NA	5.0446	8.7526	3.46996	NA	NA	-1.33229	NA	0.05742	0.0823	0.0462	-0.0361	NA	0.000124029	TRUE	yes	0.999953	TRUE	no	1	TRUE
ENSG00000069667.16	rpmi	calb	isoComp_00002651	geneComp_00000774	ENST00000449337.6	RORA	NA	NA	86.0956	106.334	75.1585	NA	NA	-0.500541	NA	67.9267	74.3642	63.1338	NA	NA	-0.236161	NA	0.79372	0.6993	0.84	0.1407	NA	0.000124029	FALSE	yes	0.999988	TRUE	no	0	TRUE
ENSG00000069667.16	rpmi	lps	isoComp_00040118	geneComp_00012784	transcript8673.chr15.nnic	RORA	NA	NA	86.0956	106.334	93.8969	NA	NA	-0.179438	NA	5.0446	8.7526	4.68211	NA	NA	-0.901124	NA	0.05742	0.0823	0.0499	-0.0324	NA	0.00437196	TRUE	yes	0.999953	TRUE	no	1	TRUE
ENSG00000069667.16	rpmi	lps	isoComp_00040117	geneComp_00012784	transcript8670.chr15.nnic	RORA	NA	NA	86.0956	106.334	93.8969	NA	NA	-0.179438	NA	2.98841	2.71908	2.65076	NA	NA	-0.0365799	NA	0.03564	0.0256	0.0282	0.0026	NA	0.00437196	TRUE	yes	0.999986	TRUE	no	0	TRUE
ENSG00000069667.16	rpmi	lps	isoComp_00040116	geneComp_00012784	ENST00000558234.1	RORA	NA	NA	86.0956	106.334	93.8969	NA	NA	-0.179438	NA	10.1359	20.4982	8.36946	NA	NA	-1.29128	NA	0.11322	0.1928	0.0891	-0.1037	NA	0.00437196	NA	yes	0.00180881	FALSE	NA	0	TRUE
ENSG00000069667.16	rpmi	lps	isoComp_00040115	geneComp_00012784	ENST00000449337.6	RORA	NA	NA	86.0956	106.334	93.8969	NA	NA	-0.179438	NA	67.9267	74.3642	78.1945	NA	NA	0.0724503	NA	0.79372	0.6993	0.8328	0.1335	NA	0.00437196	FALSE	yes	0.999988	TRUE	no	0	TRUE
ENSG00000069667.16	rpmi	polyic	isoComp_00077581	geneComp_00024794	transcript8670.chr15.nnic	RORA	NA	NA	86.0956	106.334	86.1802	NA	NA	-0.303145	NA	2.98841	2.71908	3.65894	NA	NA	0.426945	NA	0.03564	0.0256	0.0425	0.0169	NA	0.00465558	TRUE	yes	0.999986	TRUE	no	0	NA
ENSG00000069667.16	rpmi	polyic	isoComp_00077580	geneComp_00024794	ENST00000558234.1	RORA	NA	NA	86.0956	106.334	86.1802	NA	NA	-0.303145	NA	10.1359	20.4982	8.88747	NA	NA	-1.20474	NA	0.11322	0.1928	0.1031	-0.0897	NA	0.00465558	NA	yes	0.00180881	FALSE	NA	0	NA
ENSG00000069667.16	rpmi	polyic	isoComp_00077582	geneComp_00024794	transcript8673.chr15.nnic	RORA	NA	NA	86.0956	106.334	86.1802	NA	NA	-0.303145	NA	5.0446	8.7526	4.12161	NA	NA	-1.08466	NA	0.05742	0.0823	0.0478	-0.0345	NA	0.00465558	TRUE	yes	0.999953	TRUE	no	1	NA
ENSG00000069667.16	rpmi	polyic	isoComp_00077579	geneComp_00024794	ENST00000449337.6	RORA	NA	NA	86.0956	106.334	86.1802	NA	NA	-0.303145	NA	67.9267	74.3642	69.5122	NA	NA	-0.0973286	NA	0.79372	0.6993	0.8066	0.1073	NA	0.00465558	FALSE	yes	0.999988	TRUE	no	0	NA
ENSG00000069998.12	rpmi	saur	isoComp_00115071	geneComp_00036812	transcript120.chr22.nic	HDHD5	NA	NA	13.1293	13.8862	13.5817	NA	NA	-0.0319638	NA	0.555263	0.868344	0.322312	NA	NA	-1.40225	NA	0.0473	0.0625	0.0237	-0.0388	NA	0.0647978	TRUE	yes	0.999505	TRUE	no	2	NA
ENSG00000069998.12	rpmi	saur	isoComp_00115068	geneComp_00036812	ENST00000336737.8	HDHD5	NA	NA	13.1293	13.8862	13.5817	NA	NA	-0.0319638	NA	9.0675	6.53422	12.5678	NA	NA	0.942592	NA	0.6974	0.4706	0.9254	0.4548	NA	0.0647978	FALSE	yes	0.999997	TRUE	no	0	NA
ENSG00000069998.12	rpmi	saur	isoComp_00115072	geneComp_00036812	transcript85.chr22.nnic	HDHD5	NA	NA	13.1293	13.8862	13.5817	NA	NA	-0.0319638	NA	0.239827	0.325806	0	NA	NA	-5.06955	NA	0.01816	0.0235	0	-0.0235	NA	0.0647978	TRUE	no	0.998385	TRUE	no	0	NA
ENSG00000069998.12	rpmi	saur	isoComp_00115069	geneComp_00036812	transcript100.chr22.nic	HDHD5	NA	NA	13.1293	13.8862	13.5817	NA	NA	-0.0319638	NA	1.36399	1.73481	0.241473	NA	NA	-2.7946	NA	0.10074	0.1249	0.0178	-0.1071	NA	0.0647978	TRUE	no	0.999904	TRUE	no	0	NA
ENSG00000069998.12	rpmi	saur	isoComp_00115073	geneComp_00036812	transcript86.chr22.nnic	HDHD5	NA	NA	13.1293	13.8862	13.5817	NA	NA	-0.0319638	NA	1.60509	4.04176	0.450067	NA	NA	-3.13863	NA	0.1147	0.2911	0.0331	-0.258	NA	0.0647978	TRUE	yes	0.996078	TRUE	no	0	NA
ENSG00000069998.12	rpmi	saur	isoComp_00115070	geneComp_00036812	transcript114.chr22.nnic	HDHD5	NA	NA	13.1293	13.8862	13.5817	NA	NA	-0.0319638	NA	0.297622	0.381249	0	NA	NA	-5.29002	NA	0.02174	0.0275	0	-0.0275	NA	0.0647978	TRUE	yes	0.999529	TRUE	no	1	NA
ENSG00000070214.16	rpmi	saur	isoComp_00115101	geneComp_00036820	ENST00000374720.8	SLC44A1	NA	NA	24.3764	41.3219	16.2952	NA	NA	-1.34192	NA	13.4901	18.7966	11.2073	NA	NA	-0.745516	NA	0.57328	0.4549	0.6878	0.2329	NA	0.0551678	FALSE	yes	1	TRUE	no	0	NA
ENSG00000070214.16	rpmi	saur	isoComp_00115103	geneComp_00036820	ENST00000374724.1	SLC44A1	NA	NA	24.3764	41.3219	16.2952	NA	NA	-1.34192	NA	10.5108	21.8602	4.78864	NA	NA	-2.18827	NA	0.4122	0.529	0.2939	-0.2351	NA	0.0551678	FALSE	yes	1	TRUE	no	0	NA
ENSG00000070214.16	rpmi	saur	isoComp_00115102	geneComp_00036820	ENST00000374723.5	SLC44A1	NA	NA	24.3764	41.3219	16.2952	NA	NA	-1.34192	NA	0.375598	0.66513	0.299346	NA	NA	-1.12594	NA	0.01452	0.0161	0.0184	0.0023	NA	0.0551678	FALSE	yes	1	TRUE	no	0	NA
ENSG00000072042.13	rpmi	calb	isoComp_00002894	geneComp_00000843	transcript9057.chr14.nic	RDH11	NA	NA	79.0144	71.5362	78.4517	NA	NA	0.133115	NA	4.83843	10.3175	2.83951	NA	NA	-1.85771	NA	0.0619	0.1442	0.0362	-0.108	NA	7.24393e-05	TRUE	no	0.841335	TRUE	yes	1	TRUE
ENSG00000072042.13	rpmi	calb	isoComp_00002893	geneComp_00000843	ENST00000553384.5	RDH11	NA	NA	79.0144	71.5362	78.4517	NA	NA	0.133115	NA	1.39263	0.876664	1.31603	NA	NA	0.580653	NA	0.01718	0.0123	0.0168	0.0045	NA	7.24393e-05	FALSE	yes	0.998707	TRUE	yes	0	TRUE
ENSG00000072042.13	rpmi	calb	isoComp_00002891	geneComp_00000843	ENST00000381346.9	RDH11	NA	NA	79.0144	71.5362	78.4517	NA	NA	0.133115	NA	69.2231	55.8017	71.9478	NA	NA	0.366582	NA	0.8752	0.78	0.9171	0.1371	NA	7.24393e-05	FALSE	yes	0.999402	TRUE	yes	0	TRUE
ENSG00000072042.13	rpmi	calb	isoComp_00002892	geneComp_00000843	ENST00000428130.6	RDH11	NA	NA	79.0144	71.5362	78.4517	NA	NA	0.133115	NA	1.60406	0	1.62793	NA	NA	7.35573	NA	0.01956	0	0.0208	0.0208	NA	7.24393e-05	FALSE	yes	0.991823	TRUE	yes	0	TRUE
ENSG00000072042.13	rpmi	calb	isoComp_00002895	geneComp_00000843	transcript9067.chr14.nic	RDH11	NA	NA	79.0144	71.5362	78.4517	NA	NA	0.133115	NA	1.95621	4.54024	0.720491	NA	NA	-2.639	NA	0.0262	0.0635	0.0092	-0.0543	NA	7.24393e-05	TRUE	no	0.832407	TRUE	yes	2	TRUE
ENSG00000072042.13	rpmi	lps	isoComp_00040358	geneComp_00012853	transcript9057.chr14.nic	RDH11	NA	NA	79.0144	71.5362	121.056	NA	NA	0.758849	NA	4.83843	10.3175	6.05451	NA	NA	-0.768034	NA	0.0619	0.1442	0.05	-0.0942	NA	0.000248339	TRUE	no	0.841335	TRUE	yes	1	NA
ENSG00000072042.13	rpmi	lps	isoComp_00040355	geneComp_00012853	ENST00000381346.9	RDH11	NA	NA	79.0144	71.5362	121.056	NA	NA	0.758849	NA	69.2231	55.8017	107.243	NA	NA	0.942382	NA	0.8752	0.78	0.8859	0.1059	NA	0.000248339	FALSE	yes	0.999402	TRUE	yes	0	NA
ENSG00000072042.13	rpmi	lps	isoComp_00040356	geneComp_00012853	ENST00000428130.6	RDH11	NA	NA	79.0144	71.5362	121.056	NA	NA	0.758849	NA	1.60406	0	3.32499	NA	NA	8.38154	NA	0.01956	0	0.0275	0.0275	NA	0.000248339	FALSE	yes	0.991823	TRUE	yes	0	NA
ENSG00000072042.13	rpmi	lps	isoComp_00040359	geneComp_00012853	transcript9067.chr14.nic	RDH11	NA	NA	79.0144	71.5362	121.056	NA	NA	0.758849	NA	1.95621	4.54024	1.89387	NA	NA	-1.25701	NA	0.0262	0.0635	0.0156	-0.0479	NA	0.000248339	TRUE	no	0.832407	TRUE	yes	2	NA
ENSG00000072042.13	rpmi	lps	isoComp_00040357	geneComp_00012853	ENST00000553384.5	RDH11	NA	NA	79.0144	71.5362	121.056	NA	NA	0.758849	NA	1.39263	0.876664	2.53946	NA	NA	1.52373	NA	0.01718	0.0123	0.021	0.0087	NA	0.000248339	FALSE	yes	0.998707	TRUE	yes	0	NA
ENSG00000072042.13	rpmi	polyic	isoComp_00077819	geneComp_00024863	ENST00000381346.9	RDH11	NA	NA	79.0144	71.5362	56.0813	NA	NA	-0.351097	NA	69.2231	55.8017	50.5905	NA	NA	-0.141416	NA	0.8752	0.78	0.9021	0.1221	NA	0.00667374	FALSE	yes	0.999402	TRUE	yes	0	TRUE
ENSG00000072042.13	rpmi	polyic	isoComp_00077821	geneComp_00024863	ENST00000553384.5	RDH11	NA	NA	79.0144	71.5362	56.0813	NA	NA	-0.351097	NA	1.39263	0.876664	0.952034	NA	NA	0.1177	NA	0.01718	0.0123	0.017	0.0047	NA	0.00667374	FALSE	yes	0.998707	TRUE	yes	0	TRUE
ENSG00000072042.13	rpmi	polyic	isoComp_00077822	geneComp_00024863	transcript9057.chr14.nic	RDH11	NA	NA	79.0144	71.5362	56.0813	NA	NA	-0.351097	NA	4.83843	10.3175	1.86736	NA	NA	-2.45972	NA	0.0619	0.1442	0.0333	-0.1109	NA	0.00667374	TRUE	no	0.841335	TRUE	yes	1	TRUE
ENSG00000072042.13	rpmi	polyic	isoComp_00077820	geneComp_00024863	ENST00000428130.6	RDH11	NA	NA	79.0144	71.5362	56.0813	NA	NA	-0.351097	NA	1.60406	0	1.38978	NA	NA	7.12905	NA	0.01956	0	0.0248	0.0248	NA	0.00667374	FALSE	yes	0.991823	TRUE	yes	0	TRUE
ENSG00000072042.13	rpmi	polyic	isoComp_00077823	geneComp_00024863	transcript9067.chr14.nic	RDH11	NA	NA	79.0144	71.5362	56.0813	NA	NA	-0.351097	NA	1.95621	4.54024	1.28163	NA	NA	-1.81675	NA	0.0262	0.0635	0.0229	-0.0406	NA	0.00667374	TRUE	no	0.832407	TRUE	yes	2	TRUE
ENSG00000072042.13	rpmi	saur	isoComp_00115285	geneComp_00036873	ENST00000553384.5	RDH11	NA	NA	79.0144	71.5362	67.9469	NA	NA	-0.0742554	NA	1.39263	0.876664	1.27895	NA	NA	0.539734	NA	0.01718	0.0123	0.0188	0.0065	NA	0.00946093	FALSE	yes	0.998707	TRUE	yes	0	NA
ENSG00000072042.13	rpmi	saur	isoComp_00115287	geneComp_00036873	transcript9067.chr14.nic	RDH11	NA	NA	79.0144	71.5362	67.9469	NA	NA	-0.0742554	NA	1.95621	4.54024	1.34483	NA	NA	-1.74783	NA	0.0262	0.0635	0.0198	-0.0437	NA	0.00946093	TRUE	no	0.832407	TRUE	yes	2	NA
ENSG00000072042.13	rpmi	saur	isoComp_00115284	geneComp_00036873	ENST00000428130.6	RDH11	NA	NA	79.0144	71.5362	67.9469	NA	NA	-0.0742554	NA	1.60406	0	1.6776	NA	NA	7.39883	NA	0.01956	0	0.0247	0.0247	NA	0.00946093	FALSE	yes	0.991823	TRUE	yes	0	NA
ENSG00000072042.13	rpmi	saur	isoComp_00115283	geneComp_00036873	ENST00000381346.9	RDH11	NA	NA	79.0144	71.5362	67.9469	NA	NA	-0.0742554	NA	69.2231	55.8017	60.5323	NA	NA	0.117375	NA	0.8752	0.78	0.8909	0.1109	NA	0.00946093	FALSE	yes	0.999402	TRUE	yes	0	NA
ENSG00000072042.13	rpmi	saur	isoComp_00115286	geneComp_00036873	transcript9057.chr14.nic	RDH11	NA	NA	79.0144	71.5362	67.9469	NA	NA	-0.0742554	NA	4.83843	10.3175	3.11322	NA	NA	-1.72539	NA	0.0619	0.1442	0.0458	-0.0984	NA	0.00946093	TRUE	no	0.841335	TRUE	yes	1	NA
ENSG00000072778.20	rpmi	calb	isoComp_00002973	geneComp_00000864	ENST00000322910.9	ACADVL	NA	NA	113.205	162.968	87.2709	NA	NA	-0.900935	NA	1.72517	2.72613	1.22741	NA	NA	-1.14481	NA	0.01494	0.0167	0.0141	-0.0026	NA	1.00551e-10	TRUE	no	1	TRUE	no	1	TRUE
ENSG00000072778.20	rpmi	calb	isoComp_00002976	geneComp_00000864	transcript4337.chr17.nic	ACADVL	NA	NA	113.205	162.968	87.2709	NA	NA	-0.900935	NA	24.1869	43.9753	14.5324	NA	NA	-1.59676	NA	0.20044	0.2698	0.1665	-0.1033	NA	1.00551e-10	TRUE	yes	0.999991	TRUE	no	1	TRUE
ENSG00000072778.20	rpmi	calb	isoComp_00002974	geneComp_00000864	ENST00000350303.9	ACADVL	NA	NA	113.205	162.968	87.2709	NA	NA	-0.900935	NA	1.14963	0.975483	1.84465	NA	NA	0.91224	NA	0.01096	0.006	0.0211	0.0151	NA	1.00551e-10	FALSE	yes	1	TRUE	no	0	TRUE
ENSG00000072778.20	rpmi	calb	isoComp_00002975	geneComp_00000864	ENST00000356839.10	ACADVL	NA	NA	113.205	162.968	87.2709	NA	NA	-0.900935	NA	57.6461	51.8663	55.5167	NA	NA	0.0981061	NA	0.54244	0.3183	0.6361	0.3178	NA	1.00551e-10	FALSE	yes	1	TRUE	no	0	TRUE
ENSG00000072778.20	rpmi	calb	isoComp_00002977	geneComp_00000864	transcript4343.chr17.nic	ACADVL	NA	NA	113.205	162.968	87.2709	NA	NA	-0.900935	NA	5.26942	11.0359	1.98752	NA	NA	-2.46723	NA	0.04518	0.0677	0.0228	-0.0449	NA	1.00551e-10	TRUE	yes	0.999982	TRUE	no	1	TRUE
ENSG00000072778.20	rpmi	calb	isoComp_00002978	geneComp_00000864	transcript4381.chr17.nic	ACADVL	NA	NA	113.205	162.968	87.2709	NA	NA	-0.900935	NA	23.2274	52.3884	12.1622	NA	NA	-2.10593	NA	0.18602	0.3215	0.1394	-0.1821	NA	1.00551e-10	TRUE	yes	0.998954	TRUE	no	2	TRUE
ENSG00000072778.20	rpmi	lps	isoComp_00040437	geneComp_00012874	ENST00000322910.9	ACADVL	NA	NA	113.205	162.968	140.818	NA	NA	-0.21074	NA	1.72517	2.72613	2.25625	NA	NA	-0.271831	NA	0.01494	0.0167	0.016	-0.0007	NA	0.000193599	TRUE	no	1	TRUE	no	1	TRUE
ENSG00000072778.20	rpmi	lps	isoComp_00040438	geneComp_00012874	ENST00000350303.9	ACADVL	NA	NA	113.205	162.968	140.818	NA	NA	-0.21074	NA	1.14963	0.975483	1.21102	NA	NA	0.309183	NA	0.01096	0.006	0.0086	0.0026	NA	0.000193599	FALSE	yes	1	TRUE	no	0	TRUE
ENSG00000072778.20	rpmi	lps	isoComp_00040440	geneComp_00012874	transcript4337.chr17.nic	ACADVL	NA	NA	113.205	162.968	140.818	NA	NA	-0.21074	NA	24.1869	43.9753	34.2808	NA	NA	-0.359201	NA	0.20044	0.2698	0.2434	-0.0264	NA	0.000193599	TRUE	yes	0.999991	TRUE	no	1	TRUE
ENSG00000072778.20	rpmi	lps	isoComp_00040441	geneComp_00012874	transcript4343.chr17.nic	ACADVL	NA	NA	113.205	162.968	140.818	NA	NA	-0.21074	NA	5.26942	11.0359	3.81142	NA	NA	-1.53133	NA	0.04518	0.0677	0.0271	-0.0406	NA	0.000193599	TRUE	yes	0.999982	TRUE	no	1	TRUE
ENSG00000072778.20	rpmi	lps	isoComp_00040439	geneComp_00012874	ENST00000356839.10	ACADVL	NA	NA	113.205	162.968	140.818	NA	NA	-0.21074	NA	57.6461	51.8663	71.4767	NA	NA	0.462599	NA	0.54244	0.3183	0.5076	0.1893	NA	0.000193599	FALSE	yes	1	TRUE	no	0	TRUE
ENSG00000072778.20	rpmi	lps	isoComp_00040442	geneComp_00012874	transcript4381.chr17.nic	ACADVL	NA	NA	113.205	162.968	140.818	NA	NA	-0.21074	NA	23.2274	52.3884	27.7817	NA	NA	-0.914869	NA	0.18602	0.3215	0.1973	-0.1242	NA	0.000193599	TRUE	yes	0.998954	TRUE	no	2	TRUE
ENSG00000072778.20	rpmi	polyic	isoComp_00077902	geneComp_00024884	ENST00000350303.9	ACADVL	NA	NA	113.205	162.968	82.442	NA	NA	-0.983047	NA	1.14963	0.975483	0.448814	NA	NA	-1.10292	NA	0.01096	0.006	0.0054	-0.0006	NA	8.09996e-09	FALSE	yes	1	TRUE	no	0	TRUE
ENSG00000072778.20	rpmi	polyic	isoComp_00077904	geneComp_00024884	transcript4337.chr17.nic	ACADVL	NA	NA	113.205	162.968	82.442	NA	NA	-0.983047	NA	24.1869	43.9753	13.8833	NA	NA	-1.66263	NA	0.20044	0.2698	0.1684	-0.1014	NA	8.09996e-09	TRUE	yes	0.999991	TRUE	no	1	TRUE
ENSG00000072778.20	rpmi	polyic	isoComp_00077901	geneComp_00024884	ENST00000322910.9	ACADVL	NA	NA	113.205	162.968	82.442	NA	NA	-0.983047	NA	1.72517	2.72613	1.36115	NA	NA	-0.996744	NA	0.01494	0.0167	0.0165	-0.0002	NA	8.09996e-09	TRUE	no	1	TRUE	no	1	TRUE
ENSG00000072778.20	rpmi	polyic	isoComp_00077903	geneComp_00024884	ENST00000356839.10	ACADVL	NA	NA	113.205	162.968	82.442	NA	NA	-0.983047	NA	57.6461	51.8663	51.5691	NA	NA	-0.00828912	NA	0.54244	0.3183	0.6255	0.3072	NA	8.09996e-09	FALSE	yes	1	TRUE	no	0	TRUE
ENSG00000072778.20	rpmi	polyic	isoComp_00077906	geneComp_00024884	transcript4381.chr17.nic	ACADVL	NA	NA	113.205	162.968	82.442	NA	NA	-0.983047	NA	23.2274	52.3884	11.0437	NA	NA	-2.24499	NA	0.18602	0.3215	0.134	-0.1875	NA	8.09996e-09	TRUE	yes	0.998954	TRUE	no	2	TRUE
ENSG00000072778.20	rpmi	polyic	isoComp_00077905	geneComp_00024884	transcript4343.chr17.nic	ACADVL	NA	NA	113.205	162.968	82.442	NA	NA	-0.983047	NA	5.26942	11.0359	4.13584	NA	NA	-1.41377	NA	0.04518	0.0677	0.0502	-0.0175	NA	8.09996e-09	TRUE	yes	0.999982	TRUE	no	1	TRUE
ENSG00000072778.20	rpmi	saur	isoComp_00115365	geneComp_00036894	ENST00000322910.9	ACADVL	NA	NA	113.205	162.968	92.5248	NA	NA	-0.816605	NA	1.72517	2.72613	1.05489	NA	NA	-1.36143	NA	0.01494	0.0167	0.0114	-0.0053	NA	9.79744e-10	TRUE	no	1	TRUE	no	1	TRUE
ENSG00000072778.20	rpmi	saur	isoComp_00115369	geneComp_00036894	transcript4343.chr17.nic	ACADVL	NA	NA	113.205	162.968	92.5248	NA	NA	-0.816605	NA	5.26942	11.0359	5.3764	NA	NA	-1.03612	NA	0.04518	0.0677	0.0581	-0.0096	NA	9.79744e-10	TRUE	yes	0.999982	TRUE	no	1	TRUE
ENSG00000072778.20	rpmi	saur	isoComp_00115370	geneComp_00036894	transcript4381.chr17.nic	ACADVL	NA	NA	113.205	162.968	92.5248	NA	NA	-0.816605	NA	23.2274	52.3884	12.7611	NA	NA	-2.03664	NA	0.18602	0.3215	0.1379	-0.1836	NA	9.79744e-10	TRUE	yes	0.998954	TRUE	no	2	TRUE
ENSG00000072778.20	rpmi	saur	isoComp_00115368	geneComp_00036894	transcript4337.chr17.nic	ACADVL	NA	NA	113.205	162.968	92.5248	NA	NA	-0.816605	NA	24.1869	43.9753	14.2626	NA	NA	-1.62377	NA	0.20044	0.2698	0.1541	-0.1157	NA	9.79744e-10	TRUE	yes	0.999991	TRUE	no	1	TRUE
ENSG00000072778.20	rpmi	saur	isoComp_00115366	geneComp_00036894	ENST00000350303.9	ACADVL	NA	NA	113.205	162.968	92.5248	NA	NA	-0.816605	NA	1.14963	0.975483	1.26819	NA	NA	0.375194	NA	0.01096	0.006	0.0137	0.0077	NA	9.79744e-10	FALSE	yes	1	TRUE	no	0	TRUE
ENSG00000072778.20	rpmi	saur	isoComp_00115367	geneComp_00036894	ENST00000356839.10	ACADVL	NA	NA	113.205	162.968	92.5248	NA	NA	-0.816605	NA	57.6461	51.8663	57.8016	NA	NA	0.156282	NA	0.54244	0.3183	0.6247	0.3064	NA	9.79744e-10	FALSE	yes	1	TRUE	no	0	TRUE
ENSG00000072849.11	rpmi	saur	isoComp_00115383	geneComp_00036898	ENST00000571476.5	DERL2	NA	NA	71.5549	92.98	68.6573	NA	NA	-0.437453	NA	27.9141	50.6199	18.7891	NA	NA	-1.42933	NA	0.37488	0.5444	0.2737	-0.2707	NA	0.0598548	NA	NA	0.215443	FALSE	NA	0	NA
ENSG00000072849.11	rpmi	saur	isoComp_00115385	geneComp_00036898	transcript3419.chr17.nnic	DERL2	NA	NA	71.5549	92.98	68.6573	NA	NA	-0.437453	NA	1.61163	2.14615	0.643416	NA	NA	-1.72239	NA	0.02266	0.0231	0.0094	-0.0137	NA	0.0598548	NA	NA	0.906737	TRUE	NA	0	NA
ENSG00000072849.11	rpmi	saur	isoComp_00115384	geneComp_00036898	ENST00000572834.5	DERL2	NA	NA	71.5549	92.98	68.6573	NA	NA	-0.437453	NA	10.1817	5.443	17.1728	NA	NA	1.65585	NA	0.15348	0.0585	0.2501	0.1916	NA	0.0598548	NA	yes	0.0559589	FALSE	NA	0	NA
ENSG00000072849.11	rpmi	saur	isoComp_00115386	geneComp_00036898	transcript3441.chr17.nic	DERL2	NA	NA	71.5549	92.98	68.6573	NA	NA	-0.437453	NA	1.22856	1.20308	1.36947	NA	NA	0.185445	NA	0.01752	0.0129	0.0199	0.007	NA	0.0598548	NA	NA	0.993816	TRUE	NA	0	NA
ENSG00000072849.11	rpmi	saur	isoComp_00115382	geneComp_00036898	ENST00000158771.9	DERL2	NA	NA	71.5549	92.98	68.6573	NA	NA	-0.437453	NA	25.9503	26.3173	26.9137	NA	NA	0.0323184	NA	0.3683	0.283	0.392	0.109	NA	0.0598548	FALSE	yes	0.9509	TRUE	no	0	NA
ENSG00000072849.11	rpmi	saur	isoComp_00115387	geneComp_00036898	transcript3468.chr17.nic	DERL2	NA	NA	71.5549	92.98	68.6573	NA	NA	-0.437453	NA	2.07737	2.75567	1.3969	NA	NA	-0.975113	NA	0.02696	0.0296	0.0203	-0.0093	NA	0.0598548	NA	NA	0.372139	FALSE	NA	1	NA
ENSG00000072849.11	rpmi	saur	isoComp_00115388	geneComp_00036898	transcript3499.chr17.nic	DERL2	NA	NA	71.5549	92.98	68.6573	NA	NA	-0.437453	NA	2.59121	4.49495	2.37185	NA	NA	-0.919428	NA	0.03618	0.0483	0.0345	-0.0138	NA	0.0598548	NA	NA	0.368993	FALSE	NA	2	NA
ENSG00000073849.16	rpmi	calb	isoComp_00003060	geneComp_00000893	ENST00000448044.5	ST6GAL1	NA	NA	103.911	182.488	93.3166	NA	NA	-0.967522	NA	23.6026	33.4205	24.8088	NA	NA	-0.429731	NA	0.24132	0.1831	0.2659	0.0828	NA	1.24117e-16	FALSE	yes	0.999986	TRUE	no	0	FALSE
ENSG00000073849.16	rpmi	calb	isoComp_00003061	geneComp_00000893	ENST00000676633.1	ST6GAL1	NA	NA	103.911	182.488	93.3166	NA	NA	-0.967522	NA	10.4049	9.00192	9.91614	NA	NA	0.139399	NA	0.1165	0.0493	0.1063	0.057	NA	1.24117e-16	FALSE	yes	0.999986	TRUE	no	0	FALSE
ENSG00000073849.16	rpmi	calb	isoComp_00003062	geneComp_00000893	transcript30183.chr3.nic	ST6GAL1	NA	NA	103.911	182.488	93.3166	NA	NA	-0.967522	NA	35.789	86.9937	21.4021	NA	NA	-2.02265	NA	0.30926	0.4767	0.2293	-0.2474	NA	1.24117e-16	FALSE	yes	0.999985	TRUE	no	0	FALSE
ENSG00000073849.16	rpmi	calb	isoComp_00003058	geneComp_00000893	ENST00000169298.8	ST6GAL1	NA	NA	103.911	182.488	93.3166	NA	NA	-0.967522	NA	32.6824	51.6541	35.8639	NA	NA	-0.526228	NA	0.31848	0.2831	0.3843	0.1012	NA	1.24117e-16	FALSE	yes	0.999986	TRUE	no	0	FALSE
ENSG00000073849.16	rpmi	calb	isoComp_00003059	geneComp_00000893	ENST00000416235.6	ST6GAL1	NA	NA	103.911	182.488	93.3166	NA	NA	-0.967522	NA	1.43195	1.41803	1.32562	NA	NA	-0.0965239	NA	0.01442	0.0078	0.0142	0.0064	NA	1.24117e-16	FALSE	yes	0.999986	TRUE	no	0	FALSE
ENSG00000073849.16	rpmi	lps	isoComp_00040523	geneComp_00012903	ENST00000416235.6	ST6GAL1	NA	NA	103.911	182.488	64.2665	NA	NA	-1.50552	NA	1.43195	1.41803	0.462793	NA	NA	-1.59475	NA	0.01442	0.0078	0.0072	-0.0006	NA	1.01138e-11	FALSE	yes	0.999986	TRUE	no	0	FALSE
ENSG00000073849.16	rpmi	lps	isoComp_00040522	geneComp_00012903	ENST00000169298.8	ST6GAL1	NA	NA	103.911	182.488	64.2665	NA	NA	-1.50552	NA	32.6824	51.6541	18.8003	NA	NA	-1.45764	NA	0.31848	0.2831	0.2925	0.0094	NA	1.01138e-11	FALSE	yes	0.999986	TRUE	no	0	FALSE
ENSG00000073849.16	rpmi	lps	isoComp_00040524	geneComp_00012903	ENST00000448044.5	ST6GAL1	NA	NA	103.911	182.488	64.2665	NA	NA	-1.50552	NA	23.6026	33.4205	15.0831	NA	NA	-1.14728	NA	0.24132	0.1831	0.2347	0.0516	NA	1.01138e-11	FALSE	yes	0.999986	TRUE	no	0	FALSE
ENSG00000073849.16	rpmi	lps	isoComp_00040525	geneComp_00012903	ENST00000676633.1	ST6GAL1	NA	NA	103.911	182.488	64.2665	NA	NA	-1.50552	NA	10.4049	9.00192	11.2898	NA	NA	0.326393	NA	0.1165	0.0493	0.1757	0.1264	NA	1.01138e-11	FALSE	yes	0.999986	TRUE	no	0	FALSE
ENSG00000073849.16	rpmi	lps	isoComp_00040526	geneComp_00012903	transcript30183.chr3.nic	ST6GAL1	NA	NA	103.911	182.488	64.2665	NA	NA	-1.50552	NA	35.789	86.9937	18.6305	NA	NA	-2.22264	NA	0.30926	0.4767	0.2899	-0.1868	NA	1.01138e-11	FALSE	yes	0.999985	TRUE	no	0	FALSE
ENSG00000073849.16	rpmi	polyic	isoComp_00077987	geneComp_00024913	ENST00000416235.6	ST6GAL1	NA	NA	103.911	182.488	106.509	NA	NA	-0.77677	NA	1.43195	1.41803	2.59265	NA	NA	0.865954	NA	0.01442	0.0078	0.0243	0.0165	NA	1.00259e-05	FALSE	yes	0.999986	TRUE	no	0	NA
ENSG00000073849.16	rpmi	polyic	isoComp_00077988	geneComp_00024913	ENST00000448044.5	ST6GAL1	NA	NA	103.911	182.488	106.509	NA	NA	-0.77677	NA	23.6026	33.4205	20.7905	NA	NA	-0.68455	NA	0.24132	0.1831	0.1952	0.0121	NA	1.00259e-05	FALSE	yes	0.999986	TRUE	no	0	NA
ENSG00000073849.16	rpmi	polyic	isoComp_00077989	geneComp_00024913	ENST00000676633.1	ST6GAL1	NA	NA	103.911	182.488	106.509	NA	NA	-0.77677	NA	10.4049	9.00192	11.0591	NA	NA	0.296635	NA	0.1165	0.0493	0.1038	0.0545	NA	1.00259e-05	FALSE	yes	0.999986	TRUE	no	0	NA
ENSG00000073849.16	rpmi	polyic	isoComp_00077990	geneComp_00024913	transcript30183.chr3.nic	ST6GAL1	NA	NA	103.911	182.488	106.509	NA	NA	-0.77677	NA	35.789	86.9937	37.315	NA	NA	-1.22094	NA	0.30926	0.4767	0.3503	-0.1264	NA	1.00259e-05	FALSE	yes	0.999985	TRUE	no	0	NA
ENSG00000073849.16	rpmi	polyic	isoComp_00077986	geneComp_00024913	ENST00000169298.8	ST6GAL1	NA	NA	103.911	182.488	106.509	NA	NA	-0.77677	NA	32.6824	51.6541	34.7519	NA	NA	-0.571655	NA	0.31848	0.2831	0.3263	0.0432	NA	1.00259e-05	FALSE	yes	0.999986	TRUE	no	0	NA
ENSG00000073849.16	rpmi	saur	isoComp_00115452	geneComp_00036923	ENST00000448044.5	ST6GAL1	NA	NA	103.911	182.488	72.9739	NA	NA	-1.32223	NA	23.6026	33.4205	23.9102	NA	NA	-0.482938	NA	0.24132	0.1831	0.3277	0.1446	NA	9.99385e-22	FALSE	yes	0.999986	TRUE	no	0	FALSE
ENSG00000073849.16	rpmi	saur	isoComp_00115450	geneComp_00036923	ENST00000169298.8	ST6GAL1	NA	NA	103.911	182.488	72.9739	NA	NA	-1.32223	NA	32.6824	51.6541	22.3418	NA	NA	-1.20877	NA	0.31848	0.2831	0.3062	0.0231	NA	9.99385e-22	FALSE	yes	0.999986	TRUE	no	0	FALSE
ENSG00000073849.16	rpmi	saur	isoComp_00115453	geneComp_00036923	ENST00000676633.1	ST6GAL1	NA	NA	103.911	182.488	72.9739	NA	NA	-1.32223	NA	10.4049	9.00192	10.7577	NA	NA	0.256804	NA	0.1165	0.0493	0.1474	0.0981	NA	9.99385e-22	FALSE	yes	0.999986	TRUE	no	0	FALSE
ENSG00000073849.16	rpmi	saur	isoComp_00115451	geneComp_00036923	ENST00000416235.6	ST6GAL1	NA	NA	103.911	182.488	72.9739	NA	NA	-1.32223	NA	1.43195	1.41803	1.36063	NA	NA	-0.0591888	NA	0.01442	0.0078	0.0186	0.0108	NA	9.99385e-22	FALSE	yes	0.999986	TRUE	no	0	FALSE
ENSG00000073849.16	rpmi	saur	isoComp_00115454	geneComp_00036923	transcript30183.chr3.nic	ST6GAL1	NA	NA	103.911	182.488	72.9739	NA	NA	-1.32223	NA	35.789	86.9937	14.6036	NA	NA	-2.57376	NA	0.30926	0.4767	0.2001	-0.2766	NA	9.99385e-22	FALSE	yes	0.999985	TRUE	no	0	FALSE
ENSG00000073921.18	rpmi	calb	isoComp_00003074	geneComp_00000896	transcript20401.chr11.nic	PICALM	NA	NA	29.286	48.0873	31.3781	NA	NA	-0.615741	NA	1.40535	2.41319	0.325954	NA	NA	-2.85057	NA	0.04952	0.0502	0.0104	-0.0398	NA	0.0568126	FALSE	yes	0.999926	TRUE	no	0	NA
ENSG00000073921.18	rpmi	calb	isoComp_00003072	geneComp_00000896	transcript20270.chr11.nic	PICALM	NA	NA	29.286	48.0873	31.3781	NA	NA	-0.615741	NA	1.12141	0.710818	1.69185	NA	NA	1.2394	NA	0.04032	0.0148	0.0539	0.0391	NA	0.0568126	FALSE	yes	1	TRUE	no	0	NA
ENSG00000073921.18	rpmi	calb	isoComp_00003070	geneComp_00000896	ENST00000393346.8	PICALM	NA	NA	29.286	48.0873	31.3781	NA	NA	-0.615741	NA	4.06444	8.45297	3.7067	NA	NA	-1.18714	NA	0.13444	0.1758	0.1181	-0.0577	NA	0.0568126	FALSE	yes	1	TRUE	no	0	NA
ENSG00000073921.18	rpmi	calb	isoComp_00003071	geneComp_00000896	ENST00000532317.5	PICALM	NA	NA	29.286	48.0873	31.3781	NA	NA	-0.615741	NA	15.2758	23.3262	18.1888	NA	NA	-0.358727	NA	0.52898	0.4851	0.5797	0.0946	NA	0.0568126	FALSE	yes	1	TRUE	no	0	NA
ENSG00000073921.18	rpmi	calb	isoComp_00003073	geneComp_00000896	transcript20310.chr11.nic	PICALM	NA	NA	29.286	48.0873	31.3781	NA	NA	-0.615741	NA	7.41899	13.1841	7.46477	NA	NA	-0.819797	NA	0.24678	0.2742	0.2379	-0.0363	NA	0.0568126	FALSE	yes	1	TRUE	no	0	NA
ENSG00000074319.13	rpmi	calb	isoComp_00003093	geneComp_00000902	ENST00000251968.4	TSG101	NA	NA	55.0473	56.0601	39.4573	NA	NA	-0.506576	NA	51.5211	48.7646	38.3536	NA	NA	-0.346393	NA	0.93698	0.8699	0.972	0.1021	NA	0.0289076	FALSE	yes	0.999948	TRUE	no	0	TRUE
ENSG00000074319.13	rpmi	calb	isoComp_00003094	geneComp_00000902	transcript6064.chr11.nic	TSG101	NA	NA	55.0473	56.0601	39.4573	NA	NA	-0.506576	NA	3.52625	7.29548	1.10366	NA	NA	-2.71367	NA	0.06302	0.1301	0.028	-0.1021	NA	0.0289076	FALSE	yes	0.999936	TRUE	no	1	TRUE
ENSG00000074319.13	rpmi	lps	isoComp_00040557	geneComp_00012912	ENST00000251968.4	TSG101	NA	NA	55.0473	56.0601	73.858	NA	NA	0.397718	NA	51.5211	48.7646	70.6579	NA	NA	0.534923	NA	0.93698	0.8699	0.9567	0.0868	NA	0.0348393	FALSE	yes	0.999948	TRUE	no	0	NA
ENSG00000074319.13	rpmi	lps	isoComp_00040558	geneComp_00012912	transcript6064.chr11.nic	TSG101	NA	NA	55.0473	56.0601	73.858	NA	NA	0.397718	NA	3.52625	7.29548	3.20015	NA	NA	-1.18634	NA	0.06302	0.1301	0.0433	-0.0868	NA	0.0348393	FALSE	yes	0.999936	TRUE	no	1	NA
ENSG00000074356.17	rpmi	lps	isoComp_00040561	geneComp_00012913	transcript1496.chr17.nic	NCBP3	NA	NA	15.7892	16.9616	23.2002	NA	NA	0.451635	NA	2.35127	2.91862	2.55224	NA	NA	-0.192818	NA	0.1545	0.1721	0.11	-0.0621	NA	0.00783205	FALSE	yes	1	TRUE	no	0	TRUE
ENSG00000074356.17	rpmi	lps	isoComp_00040562	geneComp_00012913	transcript1562.chr17.nic	NCBP3	NA	NA	15.7892	16.9616	23.2002	NA	NA	0.451635	NA	2.7637	3.76356	3.92463	NA	NA	0.0603014	NA	0.17778	0.2219	0.1692	-0.0527	NA	0.00783205	TRUE	yes	0.999845	TRUE	no	1	TRUE
ENSG00000074356.17	rpmi	lps	isoComp_00040563	geneComp_00012913	transcript1705.chr17.nic	NCBP3	NA	NA	15.7892	16.9616	23.2002	NA	NA	0.451635	NA	1.16767	1.98885	1.41901	NA	NA	-0.484158	NA	0.07366	0.1173	0.0612	-0.0561	NA	0.00783205	FALSE	yes	0.998092	TRUE	no	1	TRUE
ENSG00000074356.17	rpmi	lps	isoComp_00040559	geneComp_00012913	ENST00000389005.6	NCBP3	NA	NA	15.7892	16.9616	23.2002	NA	NA	0.451635	NA	4.13299	5.69965	3.5085	NA	NA	-0.698441	NA	0.27034	0.336	0.1512	-0.1848	NA	0.00783205	FALSE	yes	1	TRUE	no	2	TRUE
ENSG00000074356.17	rpmi	lps	isoComp_00040560	geneComp_00012913	transcript1470.chr17.nnic	NCBP3	NA	NA	15.7892	16.9616	23.2002	NA	NA	0.451635	NA	5.37355	2.59093	11.7958	NA	NA	2.1824	NA	0.32374	0.1528	0.5084	0.3556	NA	0.00783205	TRUE	yes	1	TRUE	no	0	TRUE
ENSG00000074706.14	rpmi	calb	isoComp_00003146	geneComp_00000915	ENST00000519344.5	IPCEF1	NA	NA	43.0868	18.2317	47.7451	NA	NA	1.38841	NA	40.7819	15.1627	45.5915	NA	NA	1.5876	NA	0.92622	0.8317	0.9549	0.1232	NA	0.00776899	FALSE	yes	0.999964	TRUE	no	0	FALSE
ENSG00000074706.14	rpmi	calb	isoComp_00003145	geneComp_00000915	ENST00000265198.8	IPCEF1	NA	NA	43.0868	18.2317	47.7451	NA	NA	1.38841	NA	2.30494	3.06901	2.15361	NA	NA	-0.509028	NA	0.07378	0.1683	0.0451	-0.1232	NA	0.00776899	FALSE	yes	0.999981	TRUE	no	0	FALSE
ENSG00000074706.14	rpmi	polyic	isoComp_00078073	geneComp_00024935	ENST00000265198.8	IPCEF1	NA	NA	43.0868	18.2317	84.6595	NA	NA	2.2146	NA	2.30494	3.06901	2.55886	NA	NA	-0.261338	NA	0.07378	0.1683	0.0302	-0.1381	NA	2.52446e-05	FALSE	yes	0.999981	TRUE	no	0	FALSE
ENSG00000074706.14	rpmi	polyic	isoComp_00078074	geneComp_00024935	ENST00000519344.5	IPCEF1	NA	NA	43.0868	18.2317	84.6595	NA	NA	2.2146	NA	40.7819	15.1627	82.1006	NA	NA	2.43609	NA	0.92622	0.8317	0.9698	0.1381	NA	2.52446e-05	FALSE	yes	0.999964	TRUE	no	0	FALSE
ENSG00000074706.14	rpmi	saur	isoComp_00115538	geneComp_00036945	ENST00000519344.5	IPCEF1	NA	NA	43.0868	18.2317	46.8334	NA	NA	1.3606	NA	40.7819	15.1627	44.4131	NA	NA	1.54983	NA	0.92622	0.8317	0.9483	0.1166	NA	0.0268129	FALSE	yes	0.999964	TRUE	no	0	FALSE
ENSG00000074706.14	rpmi	saur	isoComp_00115537	geneComp_00036945	ENST00000265198.8	IPCEF1	NA	NA	43.0868	18.2317	46.8334	NA	NA	1.3606	NA	2.30494	3.06901	2.42034	NA	NA	-0.341311	NA	0.07378	0.1683	0.0517	-0.1166	NA	0.0268129	FALSE	yes	0.999981	TRUE	no	0	FALSE
ENSG00000074800.16	rpmi	lps	isoComp_00040615	geneComp_00012927	transcript2386.chr1.nic	ENO1	NA	NA	375.366	116.665	485.215	NA	NA	2.05615	NA	5.54202	5.3786	5.16963	NA	NA	-0.0570604	NA	0.0195	0.0461	0.0107	-0.0354	NA	5.51262e-07	TRUE	yes	0.999978	TRUE	no	1	NA
ENSG00000074800.16	rpmi	lps	isoComp_00040614	geneComp_00012927	ENST00000234590.10	ENO1	NA	NA	375.366	116.665	485.215	NA	NA	2.05615	NA	366.181	108.604	476.77	NA	NA	2.13411	NA	0.96884	0.9309	0.9826	0.0517	NA	5.51262e-07	FALSE	yes	0.999999	TRUE	no	0	NA
ENSG00000074800.16	rpmi	lps	isoComp_00040616	geneComp_00012927	transcript2394.chr1.nic	ENO1	NA	NA	375.366	116.665	485.215	NA	NA	2.05615	NA	3.64344	2.68262	3.27485	NA	NA	0.286817	NA	0.01166	0.023	0.0067	-0.0163	NA	5.51262e-07	TRUE	yes	0.999976	TRUE	no	2	NA
ENSG00000074800.16	rpmi	saur	isoComp_00115542	geneComp_00036947	ENST00000234590.10	ENO1	NA	NA	375.366	116.665	405.942	NA	NA	1.79881	NA	366.181	108.604	396.872	NA	NA	1.86949	NA	0.96884	0.9309	0.9777	0.0468	NA	8.16377e-05	FALSE	yes	0.999999	TRUE	no	0	NA
ENSG00000074800.16	rpmi	saur	isoComp_00115543	geneComp_00036947	transcript2386.chr1.nic	ENO1	NA	NA	375.366	116.665	405.942	NA	NA	1.79881	NA	5.54202	5.3786	6.29978	NA	NA	0.227681	NA	0.0195	0.0461	0.0155	-0.0306	NA	8.16377e-05	TRUE	yes	0.999978	TRUE	no	1	NA
ENSG00000074800.16	rpmi	saur	isoComp_00115544	geneComp_00036947	transcript2394.chr1.nic	ENO1	NA	NA	375.366	116.665	405.942	NA	NA	1.79881	NA	3.64344	2.68262	2.77064	NA	NA	0.0464034	NA	0.01166	0.023	0.0068	-0.0162	NA	8.16377e-05	TRUE	yes	0.999976	TRUE	no	2	NA
ENSG00000075142.14	rpmi	polyic	isoComp_00078104	geneComp_00024943	transcript13729.chr7.nic	SRI	NA	NA	27.8826	42.6736	18.0424	NA	NA	-1.24149	NA	1.15717	2.35605	0.587898	NA	NA	-1.98451	NA	0.03998	0.0552	0.0326	-0.0226	NA	0.0151101	FALSE	yes	0.904141	TRUE	no	1	NA
ENSG00000075142.14	rpmi	polyic	isoComp_00078103	geneComp_00024943	transcript13725.chr7.nic	SRI	NA	NA	27.8826	42.6736	18.0424	NA	NA	-1.24149	NA	0.76891	0.916058	0.577927	NA	NA	-0.655465	NA	0.02926	0.0215	0.032	0.0105	NA	0.0151101	NA	no	0.1162	FALSE	NA	1	NA
ENSG00000075142.14	rpmi	polyic	isoComp_00078102	geneComp_00024943	ENST00000265729.7	SRI	NA	NA	27.8826	42.6736	18.0424	NA	NA	-1.24149	NA	24.3633	38.1124	13.8724	NA	NA	-1.45738	NA	0.86198	0.8931	0.7689	-0.1242	NA	0.0151101	FALSE	yes	0.933779	TRUE	no	0	NA
ENSG00000075142.14	rpmi	polyic	isoComp_00078105	geneComp_00024943	transcript13733.chr7.nic	SRI	NA	NA	27.8826	42.6736	18.0424	NA	NA	-1.24149	NA	0.955303	1.28912	1.59096	NA	NA	0.301406	NA	0.0385	0.0302	0.0882	0.058	NA	0.0151101	NA	no	0.404539	FALSE	NA	2	NA
ENSG00000075142.14	rpmi	polyic	isoComp_00078106	geneComp_00024943	transcript13739.chr7.nic	SRI	NA	NA	27.8826	42.6736	18.0424	NA	NA	-1.24149	NA	0.637886	0	1.41324	NA	NA	7.15304	NA	0.03028	0	0.0783	0.0783	NA	0.0151101	NA	no	0.197658	FALSE	NA	2	NA
ENSG00000075234.17	rpmi	calb	isoComp_00003191	geneComp_00000929	transcript11928.chr22.nic	TTC38	NA	NA	13.3572	13.6915	17.8405	NA	NA	0.38163	NA	0.320674	0.929052	0	NA	NA	-6.55313	NA	0.02292	0.0679	0	-0.0679	NA	0.0519487	TRUE	no	0.996848	TRUE	no	1	NA
ENSG00000075234.17	rpmi	calb	isoComp_00003189	geneComp_00000929	transcript11856.chr22.nic	TTC38	NA	NA	13.3572	13.6915	17.8405	NA	NA	0.38163	NA	0.459218	1.34961	0.132577	NA	NA	-3.25337	NA	0.03734	0.0986	0.0074	-0.0912	NA	0.0519487	TRUE	no	0.999995	TRUE	no	0	NA
ENSG00000075234.17	rpmi	calb	isoComp_00003190	geneComp_00000929	transcript11885.chr22.nic	TTC38	NA	NA	13.3572	13.6915	17.8405	NA	NA	0.38163	NA	1.9399	2.66716	2.74483	NA	NA	0.0412575	NA	0.14316	0.1948	0.1539	-0.0409	NA	0.0519487	TRUE	no	0.999999	TRUE	no	0	NA
ENSG00000075234.17	rpmi	calb	isoComp_00003188	geneComp_00000929	ENST00000381031.8	TTC38	NA	NA	13.3572	13.6915	17.8405	NA	NA	0.38163	NA	10.6374	8.74571	14.9631	NA	NA	0.774079	NA	0.7966	0.6388	0.8387	0.1999	NA	0.0519487	FALSE	no	1	TRUE	no	0	NA
ENSG00000075856.12	rpmi	calb	isoComp_00003264	geneComp_00000950	ENST00000546815.6	SART3	NA	NA	60.6614	81.6966	60.2221	NA	NA	-0.439919	NA	41.4294	58.1245	41.7561	NA	NA	-0.477062	NA	0.67618	0.7115	0.6934	-0.0181	NA	0.000746032	FALSE	yes	1	TRUE	no	0	NA
ENSG00000075856.12	rpmi	calb	isoComp_00003267	geneComp_00000950	transcript21918.chr12.nic	SART3	NA	NA	60.6614	81.6966	60.2221	NA	NA	-0.439919	NA	3.05607	5.80333	1.11981	NA	NA	-2.36329	NA	0.05106	0.071	0.0186	-0.0524	NA	0.000746032	FALSE	no	0.997959	TRUE	no	2	NA
ENSG00000075856.12	rpmi	calb	isoComp_00003265	geneComp_00000950	transcript21846.chr12.nnic	SART3	NA	NA	60.6614	81.6966	60.2221	NA	NA	-0.439919	NA	2.44624	1.21845	2.56824	NA	NA	1.06955	NA	0.04428	0.0149	0.0426	0.0277	NA	0.000746032	TRUE	yes	1	TRUE	no	0	NA
ENSG00000075856.12	rpmi	calb	isoComp_00003266	geneComp_00000950	transcript21857.chr12.nic	SART3	NA	NA	60.6614	81.6966	60.2221	NA	NA	-0.439919	NA	1.59659	3.2789	0.593076	NA	NA	-2.44719	NA	0.0248	0.0401	0.0098	-0.0303	NA	0.000746032	TRUE	no	1	TRUE	no	1	NA
ENSG00000075856.12	rpmi	calb	isoComp_00003263	geneComp_00000950	ENST00000228284.8	SART3	NA	NA	60.6614	81.6966	60.2221	NA	NA	-0.439919	NA	12.1331	13.2715	14.1849	NA	NA	0.095962	NA	0.20364	0.1624	0.2355	0.0731	NA	0.000746032	FALSE	yes	1	TRUE	no	0	NA
ENSG00000075856.12	rpmi	polyic	isoComp_00078192	geneComp_00024970	ENST00000546815.6	SART3	NA	NA	60.6614	81.6966	41.63	NA	NA	-0.972484	NA	41.4294	58.1245	25.5217	NA	NA	-1.1871	NA	0.67618	0.7115	0.6131	-0.0984	NA	0.00274838	FALSE	yes	1	TRUE	no	0	NA
ENSG00000075856.12	rpmi	polyic	isoComp_00078193	geneComp_00024970	transcript21846.chr12.nnic	SART3	NA	NA	60.6614	81.6966	41.63	NA	NA	-0.972484	NA	2.44624	1.21845	2.5853	NA	NA	1.07907	NA	0.04428	0.0149	0.0621	0.0472	NA	0.00274838	TRUE	yes	1	TRUE	no	0	NA
ENSG00000075856.12	rpmi	polyic	isoComp_00078195	geneComp_00024970	transcript21918.chr12.nic	SART3	NA	NA	60.6614	81.6966	41.63	NA	NA	-0.972484	NA	3.05607	5.80333	2.77237	NA	NA	-1.06305	NA	0.05106	0.071	0.0666	-0.0044	NA	0.00274838	FALSE	no	0.997959	TRUE	no	2	NA
ENSG00000075856.12	rpmi	polyic	isoComp_00078194	geneComp_00024970	transcript21857.chr12.nic	SART3	NA	NA	60.6614	81.6966	41.63	NA	NA	-0.972484	NA	1.59659	3.2789	0.570421	NA	NA	-2.50243	NA	0.0248	0.0401	0.0137	-0.0264	NA	0.00274838	TRUE	no	1	TRUE	no	1	NA
ENSG00000075856.12	rpmi	polyic	isoComp_00078191	geneComp_00024970	ENST00000228284.8	SART3	NA	NA	60.6614	81.6966	41.63	NA	NA	-0.972484	NA	12.1331	13.2715	10.1802	NA	NA	-0.382233	NA	0.20364	0.1624	0.2445	0.0821	NA	0.00274838	FALSE	yes	1	TRUE	no	0	NA
ENSG00000075884.14	rpmi	calb	isoComp_00003274	geneComp_00000951	transcript22714.chr2.nic	ARHGAP15	NA	NA	104.712	141.507	87.8464	NA	NA	-0.687751	NA	1.20571	1.24656	1.08168	NA	NA	-0.202925	NA	0.01212	0.0088	0.0123	0.0035	NA	3.06205e-05	FALSE	yes	0.990367	TRUE	no	0	NA
ENSG00000075884.14	rpmi	calb	isoComp_00003277	geneComp_00000951	transcript22750.chr2.nic	ARHGAP15	NA	NA	104.712	141.507	87.8464	NA	NA	-0.687751	NA	2.54867	5.79117	1.10432	NA	NA	-2.38018	NA	0.02256	0.0409	0.0126	-0.0283	NA	3.06205e-05	NA	no	0.163075	FALSE	NA	0	NA
ENSG00000075884.14	rpmi	calb	isoComp_00003270	geneComp_00000951	ENST00000552641.5	ARHGAP15	NA	NA	104.712	141.507	87.8464	NA	NA	-0.687751	NA	3.96873	8.85615	2.12661	NA	NA	-2.05299	NA	0.03594	0.0626	0.0242	-0.0384	NA	3.06205e-05	FALSE	yes	0.935232	TRUE	no	0	NA
ENSG00000075884.14	rpmi	calb	isoComp_00003271	geneComp_00000951	transcript22682.chr2.nic	ARHGAP15	NA	NA	104.712	141.507	87.8464	NA	NA	-0.687751	NA	2.55958	3.54071	1.41268	NA	NA	-1.3195	NA	0.02454	0.025	0.0161	-0.0089	NA	3.06205e-05	FALSE	yes	0.999848	TRUE	no	0	NA
ENSG00000075884.14	rpmi	calb	isoComp_00003276	geneComp_00000951	transcript22739.chr2.nic	ARHGAP15	NA	NA	104.712	141.507	87.8464	NA	NA	-0.687751	NA	3.50249	6.47226	0.932502	NA	NA	-2.78193	NA	0.03162	0.0457	0.0106	-0.0351	NA	3.06205e-05	NA	yes	0.573194	FALSE	NA	0	NA
ENSG00000075884.14	rpmi	calb	isoComp_00003269	geneComp_00000951	ENST00000469117.5	ARHGAP15	NA	NA	104.712	141.507	87.8464	NA	NA	-0.687751	NA	5.71638	2.46231	6.65177	NA	NA	1.43005	NA	0.05998	0.0174	0.0757	0.0583	NA	3.06205e-05	NA	no	0.0110464	FALSE	NA	0	NA
ENSG00000075884.14	rpmi	calb	isoComp_00003272	geneComp_00000951	transcript22692.chr2.nic	ARHGAP15	NA	NA	104.712	141.507	87.8464	NA	NA	-0.687751	NA	6.83927	14.5942	2.28853	NA	NA	-2.6676	NA	0.0608	0.1031	0.0261	-0.077	NA	3.06205e-05	FALSE	yes	0.999591	TRUE	no	0	NA
ENSG00000075884.14	rpmi	calb	isoComp_00003268	geneComp_00000951	ENST00000295095.11	ARHGAP15	NA	NA	104.712	141.507	87.8464	NA	NA	-0.687751	NA	75.9597	95.0452	70.1492	NA	NA	-0.438132	NA	0.72966	0.6717	0.7985	0.1268	NA	3.06205e-05	FALSE	yes	0.999993	TRUE	no	0	NA
ENSG00000075884.14	rpmi	calb	isoComp_00003275	geneComp_00000951	transcript22729.chr2.nic	ARHGAP15	NA	NA	104.712	141.507	87.8464	NA	NA	-0.687751	NA	1.33083	1.69895	1.34659	NA	NA	-0.333125	NA	0.01272	0.012	0.0153	0.0033	NA	3.06205e-05	FALSE	yes	0.765636	TRUE	no	0	NA
ENSG00000075884.14	rpmi	calb	isoComp_00003273	geneComp_00000951	transcript22708.chr2.nic	ARHGAP15	NA	NA	104.712	141.507	87.8464	NA	NA	-0.687751	NA	1.08096	1.79906	0.752524	NA	NA	-1.24639	NA	0.01004	0.0127	0.0086	-0.0041	NA	3.06205e-05	FALSE	yes	0.990934	TRUE	no	0	NA
ENSG00000076513.17	rpmi	saur	isoComp_00115719	geneComp_00036997	ENST00000261739.9	ANKRD13A	NA	NA	31.8034	53.6346	27.1841	NA	NA	-0.980139	NA	23.3805	43.6926	15.7514	NA	NA	-1.47133	NA	0.71052	0.8146	0.5794	-0.2352	NA	0.000947452	FALSE	yes	1	TRUE	no	0	TRUE
ENSG00000076513.17	rpmi	saur	isoComp_00115720	geneComp_00036997	ENST00000553251.5	ANKRD13A	NA	NA	31.8034	53.6346	27.1841	NA	NA	-0.980139	NA	0.849446	0.907183	2.11154	NA	NA	1.20983	NA	0.02866	0.0169	0.0777	0.0608	NA	0.000947452	FALSE	yes	0.991873	TRUE	no	0	TRUE
ENSG00000076513.17	rpmi	saur	isoComp_00115721	geneComp_00036997	transcript22802.chr12.nic	ANKRD13A	NA	NA	31.8034	53.6346	27.1841	NA	NA	-0.980139	NA	7.57351	9.03478	9.32117	NA	NA	0.0449725	NA	0.26082	0.1685	0.3429	0.1744	NA	0.000947452	FALSE	yes	0.999999	TRUE	no	0	TRUE
ENSG00000076662.10	rpmi	polyic	isoComp_00078274	geneComp_00024992	ENST00000589900.5	ICAM3	NA	NA	17.4661	26.0926	18.2423	NA	NA	-0.516116	NA	0.268595	0	0	NA	NA	0	NA	0.01804	0	0	0	NA	0.0835323	TRUE	yes	0.999664	TRUE	yes	1	NA
ENSG00000076662.10	rpmi	polyic	isoComp_00078276	geneComp_00024992	transcript4377.chr19.nic	ICAM3	NA	NA	17.4661	26.0926	18.2423	NA	NA	-0.516116	NA	2.6653	7.60122	1.23743	NA	NA	-2.60917	NA	0.13524	0.2913	0.0678	-0.2235	NA	0.0835323	TRUE	yes	0.996037	TRUE	yes	2	NA
ENSG00000076662.10	rpmi	polyic	isoComp_00078273	geneComp_00024992	ENST00000587992.1	ICAM3	NA	NA	17.4661	26.0926	18.2423	NA	NA	-0.516116	NA	0.246945	0	0.593626	NA	NA	5.91558	NA	0.0151	0	0.0325	0.0325	NA	0.0835323	TRUE	yes	0.996015	TRUE	yes	3	NA
ENSG00000076662.10	rpmi	polyic	isoComp_00078272	geneComp_00024992	ENST00000160262.10	ICAM3	NA	NA	17.4661	26.0926	18.2423	NA	NA	-0.516116	NA	13.127	15.3983	15.3412	NA	NA	-0.00535425	NA	0.77336	0.5901	0.841	0.2509	NA	0.0835323	FALSE	yes	1	TRUE	yes	0	NA
ENSG00000076662.10	rpmi	polyic	isoComp_00078275	geneComp_00024992	transcript4370.chr19.nic	ICAM3	NA	NA	17.4661	26.0926	18.2423	NA	NA	-0.516116	NA	1.15823	3.09303	1.06999	NA	NA	-1.52266	NA	0.05826	0.1185	0.0587	-0.0598	NA	0.0835323	TRUE	yes	0.999976	TRUE	yes	1	NA
ENSG00000076928.18	rpmi	polyic	isoComp_00078298	geneComp_00024997	ENST00000600387.5	ARHGEF1	NA	NA	30.2509	46.6467	30.3124	NA	NA	-0.621697	NA	2.34019	2.58694	1.30169	NA	NA	-0.985383	NA	0.0943	0.0555	0.0429	-0.0126	NA	0.066421	FALSE	yes	0.835824	TRUE	no	0	NA
ENSG00000076928.18	rpmi	polyic	isoComp_00078300	geneComp_00024997	transcript15689.chr19.nic	ARHGEF1	NA	NA	30.2509	46.6467	30.3124	NA	NA	-0.621697	NA	5.08111	10.7991	3.34805	NA	NA	-1.68655	NA	0.15934	0.2315	0.1105	-0.121	NA	0.066421	FALSE	yes	1	TRUE	no	0	NA
ENSG00000076928.18	rpmi	polyic	isoComp_00078295	geneComp_00024997	ENST00000337665.8	ARHGEF1	NA	NA	30.2509	46.6467	30.3124	NA	NA	-0.621697	NA	2.31528	2.68593	1.73707	NA	NA	-0.625846	NA	0.07924	0.0576	0.0573	-0.0003	NA	0.066421	FALSE	yes	1	TRUE	no	0	NA
ENSG00000076928.18	rpmi	polyic	isoComp_00078296	geneComp_00024997	ENST00000354532.8	ARHGEF1	NA	NA	30.2509	46.6467	30.3124	NA	NA	-0.621697	NA	13.9152	18.5233	16.3603	NA	NA	-0.179043	NA	0.45726	0.3971	0.5397	0.1426	NA	0.066421	FALSE	yes	1	TRUE	no	0	NA
ENSG00000076928.18	rpmi	polyic	isoComp_00078297	geneComp_00024997	ENST00000599846.5	ARHGEF1	NA	NA	30.2509	46.6467	30.3124	NA	NA	-0.621697	NA	3.93341	5.53691	6.0622	NA	NA	0.130535	NA	0.1258	0.1187	0.2	0.0813	NA	0.066421	FALSE	yes	1	TRUE	no	0	NA
ENSG00000076928.18	rpmi	polyic	isoComp_00078299	geneComp_00024997	transcript15671.chr19.nnic	ARHGEF1	NA	NA	30.2509	46.6467	30.3124	NA	NA	-0.621697	NA	2.66573	6.51444	1.50314	NA	NA	-2.10831	NA	0.08408	0.1397	0.0496	-0.0901	NA	0.066421	TRUE	yes	1	TRUE	no	0	NA
ENSG00000077549.19	rpmi	calb	isoComp_00003445	geneComp_00000999	ENST00000264202.8	CAPZB	NA	NA	75.5381	81.6901	64.5566	NA	NA	-0.339549	NA	68.8736	69.9689	60.9535	NA	NA	-0.198976	NA	0.90886	0.8565	0.9442	0.0877	NA	0.00664092	FALSE	yes	0.99944	TRUE	no	0	NA
ENSG00000077549.19	rpmi	calb	isoComp_00003446	geneComp_00000999	transcript6167.chr1.nic	CAPZB	NA	NA	75.5381	81.6901	64.5566	NA	NA	-0.339549	NA	6.66447	11.7211	3.60313	NA	NA	-1.69902	NA	0.09114	0.1435	0.0558	-0.0877	NA	0.00664092	NA	yes	0.553883	FALSE	NA	0	NA
ENSG00000077549.19	rpmi	lps	isoComp_00040910	geneComp_00013009	transcript6167.chr1.nic	CAPZB	NA	NA	75.5381	81.6901	108.569	NA	NA	0.410332	NA	6.66447	11.7211	5.60307	NA	NA	-1.06348	NA	0.09114	0.1435	0.0516	-0.0919	NA	0.000394825	NA	yes	0.553883	FALSE	NA	0	NA
ENSG00000077549.19	rpmi	lps	isoComp_00040909	geneComp_00013009	ENST00000264202.8	CAPZB	NA	NA	75.5381	81.6901	108.569	NA	NA	0.410332	NA	68.8736	69.9689	102.966	NA	NA	0.55731	NA	0.90886	0.8565	0.9484	0.0919	NA	0.000394825	FALSE	yes	0.99944	TRUE	no	0	NA
ENSG00000077684.16	rpmi	polyic	isoComp_00078383	geneComp_00025021	transcript14447.chr4.nic	JADE1	NA	NA	19.3267	35.1083	14.2392	NA	NA	-1.30134	NA	2.11866	5.10843	0.798524	NA	NA	-2.66234	NA	0.09968	0.1455	0.0561	-0.0894	NA	0.0449292	FALSE	yes	1	TRUE	no	0	TRUE
ENSG00000077684.16	rpmi	polyic	isoComp_00078380	geneComp_00025021	ENST00000511647.5	JADE1	NA	NA	19.3267	35.1083	14.2392	NA	NA	-1.30134	NA	3.96936	7.10527	5.3313	NA	NA	-0.413728	NA	0.21652	0.2024	0.3744	0.172	NA	0.0449292	FALSE	yes	1	TRUE	no	0	TRUE
ENSG00000077684.16	rpmi	polyic	isoComp_00078379	geneComp_00025021	ENST00000226319.11	JADE1	NA	NA	19.3267	35.1083	14.2392	NA	NA	-1.30134	NA	7.47031	11.8048	4.67765	NA	NA	-1.33366	NA	0.39454	0.3362	0.3285	-0.0077	NA	0.0449292	FALSE	yes	1	TRUE	no	0	TRUE
ENSG00000077684.16	rpmi	polyic	isoComp_00078381	geneComp_00025021	ENST00000512960.5	JADE1	NA	NA	19.3267	35.1083	14.2392	NA	NA	-1.30134	NA	4.98508	10.3302	2.21808	NA	NA	-2.21439	NA	0.2398	0.2942	0.1558	-0.1384	NA	0.0449292	FALSE	yes	1	TRUE	no	0	TRUE
ENSG00000077684.16	rpmi	polyic	isoComp_00078382	geneComp_00025021	ENST00000610919.4	JADE1	NA	NA	19.3267	35.1083	14.2392	NA	NA	-1.30134	NA	0.783279	0.759569	1.21368	NA	NA	0.669099	NA	0.04944	0.0216	0.0852	0.0636	NA	0.0449292	FALSE	yes	1	TRUE	no	0	TRUE
ENSG00000077721.16	rpmi	calb	isoComp_00003460	geneComp_00001003	ENST00000371558.7	UBE2A	NA	NA	19.0715	16.9053	19.612	NA	NA	0.214149	NA	18.015	15.0428	19.1808	NA	NA	0.350379	NA	0.9432	0.8898	0.978	0.0882	NA	0.0832866	FALSE	yes	0.776894	TRUE	no	0	NA
ENSG00000077721.16	rpmi	calb	isoComp_00003461	geneComp_00001003	transcript10347.chrX.nic	UBE2A	NA	NA	19.0715	16.9053	19.612	NA	NA	0.214149	NA	1.05642	1.86244	0.431252	NA	NA	-2.08525	NA	0.0568	0.1102	0.022	-0.0882	NA	0.0832866	NA	yes	0.219147	FALSE	NA	1	NA
ENSG00000078061.14	rpmi	calb	isoComp_00003470	geneComp_00001007	ENST00000377045.9	ARAF	NA	NA	46.2393	58.189	38.6208	NA	NA	-0.591242	NA	41.1751	45.3881	37.1481	NA	NA	-0.288954	NA	0.89936	0.78	0.9619	0.1819	NA	0.00213363	FALSE	yes	1	TRUE	no	0	NA
ENSG00000078061.14	rpmi	calb	isoComp_00003472	geneComp_00001007	transcript3621.chrX.nic	ARAF	NA	NA	46.2393	58.189	38.6208	NA	NA	-0.591242	NA	1.43487	3.41556	0	NA	NA	-8.42019	NA	0.02836	0.0587	0	-0.0587	NA	0.00213363	TRUE	yes	0.999999	TRUE	no	1	NA
ENSG00000078061.14	rpmi	calb	isoComp_00003473	geneComp_00001007	transcript3636.chrX.nic	ARAF	NA	NA	46.2393	58.189	38.6208	NA	NA	-0.591242	NA	2.10295	5.83381	0.493677	NA	NA	-3.53634	NA	0.04122	0.1003	0.0128	-0.0875	NA	0.00213363	TRUE	yes	0.999995	TRUE	no	2	NA
ENSG00000078061.14	rpmi	calb	isoComp_00003471	geneComp_00001007	transcript3618.chrX.nic	ARAF	NA	NA	46.2393	58.189	38.6208	NA	NA	-0.591242	NA	1.52648	3.55151	0.978998	NA	NA	-1.84845	NA	0.03104	0.061	0.0253	-0.0357	NA	0.00213363	TRUE	yes	0.999995	TRUE	no	1	NA
ENSG00000078061.14	rpmi	polyic	isoComp_00078399	geneComp_00025027	transcript3618.chrX.nic	ARAF	NA	NA	46.2393	58.189	46.0647	NA	NA	-0.337019	NA	1.52648	3.55151	0.6158	NA	NA	-2.50871	NA	0.03104	0.061	0.0134	-0.0476	NA	0.00475021	TRUE	yes	0.999995	TRUE	no	1	NA
ENSG00000078061.14	rpmi	polyic	isoComp_00078400	geneComp_00025027	transcript3621.chrX.nic	ARAF	NA	NA	46.2393	58.189	46.0647	NA	NA	-0.337019	NA	1.43487	3.41556	1.79302	NA	NA	-0.925924	NA	0.02836	0.0587	0.0389	-0.0198	NA	0.00475021	TRUE	yes	0.999999	TRUE	no	1	NA
ENSG00000078061.14	rpmi	polyic	isoComp_00078398	geneComp_00025027	ENST00000377045.9	ARAF	NA	NA	46.2393	58.189	46.0647	NA	NA	-0.337019	NA	41.1751	45.3881	42.9284	NA	NA	-0.0803638	NA	0.89936	0.78	0.9319	0.1519	NA	0.00475021	FALSE	yes	1	TRUE	no	0	NA
ENSG00000078061.14	rpmi	polyic	isoComp_00078401	geneComp_00025027	transcript3636.chrX.nic	ARAF	NA	NA	46.2393	58.189	46.0647	NA	NA	-0.337019	NA	2.10295	5.83381	0.727496	NA	NA	-2.9862	NA	0.04122	0.1003	0.0158	-0.0845	NA	0.00475021	TRUE	yes	0.999995	TRUE	no	2	NA
ENSG00000078061.14	rpmi	saur	isoComp_00115862	geneComp_00037037	ENST00000377045.9	ARAF	NA	NA	46.2393	58.189	42.9249	NA	NA	-0.438841	NA	41.1751	45.3881	40.7835	NA	NA	-0.154293	NA	0.89936	0.78	0.9501	0.1701	NA	0.00572474	FALSE	yes	1	TRUE	no	0	NA
ENSG00000078061.14	rpmi	saur	isoComp_00115864	geneComp_00037037	transcript3621.chrX.nic	ARAF	NA	NA	46.2393	58.189	42.9249	NA	NA	-0.438841	NA	1.43487	3.41556	0.71313	NA	NA	-2.24401	NA	0.02836	0.0587	0.0166	-0.0421	NA	0.00572474	TRUE	yes	0.999999	TRUE	no	1	NA
ENSG00000078061.14	rpmi	saur	isoComp_00115865	geneComp_00037037	transcript3636.chrX.nic	ARAF	NA	NA	46.2393	58.189	42.9249	NA	NA	-0.438841	NA	2.10295	5.83381	0.782673	NA	NA	-2.88211	NA	0.04122	0.1003	0.0182	-0.0821	NA	0.00572474	TRUE	yes	0.999995	TRUE	no	2	NA
ENSG00000078061.14	rpmi	saur	isoComp_00115863	geneComp_00037037	transcript3618.chrX.nic	ARAF	NA	NA	46.2393	58.189	42.9249	NA	NA	-0.438841	NA	1.52648	3.55151	0.645674	NA	NA	-2.44144	NA	0.03104	0.061	0.015	-0.046	NA	0.00572474	TRUE	yes	0.999995	TRUE	no	1	NA
ENSG00000078304.19	rpmi	calb	isoComp_00003506	geneComp_00001017	transcript16660.chr14.nnic	PPP2R5C	NA	NA	158.149	266.695	117.012	NA	NA	-1.18847	NA	14.6406	21.0024	11.6542	NA	NA	-0.849148	NA	0.09724	0.0788	0.0996	0.0208	NA	0.00541976	FALSE	yes	0.999998	TRUE	no	0	NA
ENSG00000078304.19	rpmi	calb	isoComp_00003504	geneComp_00001017	ENST00000334743.9	PPP2R5C	NA	NA	158.149	266.695	117.012	NA	NA	-1.18847	NA	40.1468	58.3827	34.1875	NA	NA	-0.771896	NA	0.26246	0.2189	0.2922	0.0733	NA	0.00541976	FALSE	yes	0.999999	TRUE	no	0	NA
ENSG00000078304.19	rpmi	calb	isoComp_00003507	geneComp_00001017	transcript16724.chr14.nnic	PPP2R5C	NA	NA	158.149	266.695	117.012	NA	NA	-1.18847	NA	17.85	29.3595	15.0126	NA	NA	-0.967187	NA	0.1136	0.1101	0.1283	0.0182	NA	0.00541976	FALSE	yes	0.99999	TRUE	no	0	NA
ENSG00000078304.19	rpmi	calb	isoComp_00003505	geneComp_00001017	ENST00000350249.7	PPP2R5C	NA	NA	158.149	266.695	117.012	NA	NA	-1.18847	NA	85.5112	157.951	56.1577	NA	NA	-1.49175	NA	0.52672	0.5923	0.4799	-0.1124	NA	0.00541976	FALSE	yes	0.999996	TRUE	no	0	NA
ENSG00000078304.19	rpmi	polyic	isoComp_00078433	geneComp_00025037	ENST00000350249.7	PPP2R5C	NA	NA	158.149	266.695	108.137	NA	NA	-1.30225	NA	85.5112	157.951	52.2803	NA	NA	-1.59495	NA	0.52672	0.5923	0.4835	-0.1088	NA	0.000556961	FALSE	yes	0.999996	TRUE	no	0	NA
ENSG00000078304.19	rpmi	polyic	isoComp_00078435	geneComp_00025037	transcript16724.chr14.nnic	PPP2R5C	NA	NA	158.149	266.695	108.137	NA	NA	-1.30225	NA	17.85	29.3595	11.5406	NA	NA	-1.34635	NA	0.1136	0.1101	0.1067	-0.0034	NA	0.000556961	FALSE	yes	0.99999	TRUE	no	0	NA
ENSG00000078304.19	rpmi	polyic	isoComp_00078434	geneComp_00025037	transcript16660.chr14.nnic	PPP2R5C	NA	NA	158.149	266.695	108.137	NA	NA	-1.30225	NA	14.6406	21.0024	14.2194	NA	NA	-0.562364	NA	0.09724	0.0788	0.1315	0.0527	NA	0.000556961	FALSE	yes	0.999998	TRUE	no	0	NA
ENSG00000078304.19	rpmi	polyic	isoComp_00078432	geneComp_00025037	ENST00000334743.9	PPP2R5C	NA	NA	158.149	266.695	108.137	NA	NA	-1.30225	NA	40.1468	58.3827	30.0972	NA	NA	-0.955679	NA	0.26246	0.2189	0.2783	0.0594	NA	0.000556961	FALSE	yes	0.999999	TRUE	no	0	NA
ENSG00000078668.14	rpmi	calb	isoComp_00003541	geneComp_00001026	transcript6337.chr8.nic	VDAC3	NA	NA	58.8627	93.1346	36.7046	NA	NA	-1.34312	NA	28.1677	60.198	14.2923	NA	NA	-2.0737	NA	0.45526	0.6464	0.3894	-0.257	NA	5.74278e-05	TRUE	yes	0.914494	TRUE	no	1	TRUE
ENSG00000078668.14	rpmi	calb	isoComp_00003540	geneComp_00001026	ENST00000521348.5	VDAC3	NA	NA	58.8627	93.1346	36.7046	NA	NA	-1.34312	NA	6.68844	16.3568	3.68223	NA	NA	-2.1482	NA	0.10676	0.1756	0.1003	-0.0753	NA	5.74278e-05	FALSE	yes	0.926879	TRUE	no	0	TRUE
ENSG00000078668.14	rpmi	calb	isoComp_00003539	geneComp_00001026	ENST00000022615.9	VDAC3	NA	NA	58.8627	93.1346	36.7046	NA	NA	-1.34312	NA	24.0066	16.5798	18.73	NA	NA	0.17583	NA	0.43798	0.178	0.5103	0.3323	NA	5.74278e-05	FALSE	yes	0.997627	TRUE	no	0	TRUE
ENSG00000078668.14	rpmi	lps	isoComp_00041005	geneComp_00013036	transcript6337.chr8.nic	VDAC3	NA	NA	58.8627	93.1346	81.2326	NA	NA	-0.197235	NA	28.1677	60.198	31.3669	NA	NA	-0.940253	NA	0.45526	0.6464	0.3861	-0.2603	NA	8.96154e-08	TRUE	yes	0.914494	TRUE	no	1	TRUE
ENSG00000078668.14	rpmi	lps	isoComp_00041004	geneComp_00013036	ENST00000521348.5	VDAC3	NA	NA	58.8627	93.1346	81.2326	NA	NA	-0.197235	NA	6.68844	16.3568	6.20468	NA	NA	-1.39702	NA	0.10676	0.1756	0.0764	-0.0992	NA	8.96154e-08	FALSE	yes	0.926879	TRUE	no	0	TRUE
ENSG00000078668.14	rpmi	lps	isoComp_00041003	geneComp_00013036	ENST00000022615.9	VDAC3	NA	NA	58.8627	93.1346	81.2326	NA	NA	-0.197235	NA	24.0066	16.5798	43.6611	NA	NA	1.39638	NA	0.43798	0.178	0.5375	0.3595	NA	8.96154e-08	FALSE	yes	0.997627	TRUE	no	0	TRUE
ENSG00000078668.14	rpmi	polyic	isoComp_00078468	geneComp_00025046	ENST00000521348.5	VDAC3	NA	NA	58.8627	93.1346	45.2421	NA	NA	-1.04149	NA	6.68844	16.3568	1.88613	NA	NA	-3.10964	NA	0.10676	0.1756	0.0417	-0.1339	NA	5.21652e-09	FALSE	yes	0.926879	TRUE	no	0	TRUE
ENSG00000078668.14	rpmi	polyic	isoComp_00078469	geneComp_00025046	transcript6337.chr8.nic	VDAC3	NA	NA	58.8627	93.1346	45.2421	NA	NA	-1.04149	NA	28.1677	60.198	15.7211	NA	NA	-1.93633	NA	0.45526	0.6464	0.3475	-0.2989	NA	5.21652e-09	TRUE	yes	0.914494	TRUE	no	1	TRUE
ENSG00000078668.14	rpmi	polyic	isoComp_00078467	geneComp_00025046	ENST00000022615.9	VDAC3	NA	NA	58.8627	93.1346	45.2421	NA	NA	-1.04149	NA	24.0066	16.5798	27.6348	NA	NA	0.736714	NA	0.43798	0.178	0.6108	0.4328	NA	5.21652e-09	FALSE	yes	0.997627	TRUE	no	0	TRUE
ENSG00000079616.14	rpmi	calb	isoComp_00003621	geneComp_00001054	ENST00000689089.1	KIF22	NA	NA	43.916	75.1376	33.4662	NA	NA	-1.16659	NA	1.12601	2.01156	0.543411	NA	NA	-1.86905	NA	0.02478	0.0268	0.0162	-0.0106	NA	0.0124088	TRUE	yes	1	TRUE	no	0	TRUE
ENSG00000079616.14	rpmi	calb	isoComp_00003619	geneComp_00001054	ENST00000160827.9	KIF22	NA	NA	43.916	75.1376	33.4662	NA	NA	-1.16659	NA	27.7257	36.2034	25.248	NA	NA	-0.519785	NA	0.66296	0.4818	0.7544	0.2726	NA	0.0124088	FALSE	yes	1	TRUE	no	0	TRUE
ENSG00000079616.14	rpmi	calb	isoComp_00003624	geneComp_00001054	ENST00000691169.1	KIF22	NA	NA	43.916	75.1376	33.4662	NA	NA	-1.16659	NA	11.9321	29.8718	5.16055	NA	NA	-2.53088	NA	0.24566	0.3976	0.1542	-0.2434	NA	0.0124088	TRUE	yes	1	TRUE	no	1	TRUE
ENSG00000079616.14	rpmi	calb	isoComp_00003620	geneComp_00001054	ENST00000685526.1	KIF22	NA	NA	43.916	75.1376	33.4662	NA	NA	-1.16659	NA	1.64585	4.08588	1.20412	NA	NA	-1.75426	NA	0.0334	0.0544	0.036	-0.0184	NA	0.0124088	TRUE	yes	1	TRUE	no	1	TRUE
ENSG00000079616.14	rpmi	calb	isoComp_00003623	geneComp_00001054	ENST00000690258.1	KIF22	NA	NA	43.916	75.1376	33.4662	NA	NA	-1.16659	NA	0.451818	0.247945	0.535846	NA	NA	1.08143	NA	0.0119	0.0033	0.016	0.0127	NA	0.0124088	FALSE	yes	1	TRUE	no	0	TRUE
ENSG00000079616.14	rpmi	calb	isoComp_00003622	geneComp_00001054	ENST00000689743.1	KIF22	NA	NA	43.916	75.1376	33.4662	NA	NA	-1.16659	NA	0.725965	2.36425	0.393039	NA	NA	-2.55848	NA	0.01344	0.0315	0.0117	-0.0198	NA	0.0124088	TRUE	yes	1	TRUE	no	2	TRUE
ENSG00000079616.14	rpmi	lps	isoComp_00041088	geneComp_00013064	ENST00000691169.1	KIF22	NA	NA	43.916	75.1376	44.6609	NA	NA	-0.750391	NA	11.9321	29.8718	8.89408	NA	NA	-1.74673	NA	0.24566	0.3976	0.1991	-0.1985	NA	0.0648452	TRUE	yes	1	TRUE	no	1	NA
ENSG00000079616.14	rpmi	lps	isoComp_00041083	geneComp_00013064	ENST00000160827.9	KIF22	NA	NA	43.916	75.1376	44.6609	NA	NA	-0.750391	NA	27.7257	36.2034	31.7207	NA	NA	-0.190644	NA	0.66296	0.4818	0.7103	0.2285	NA	0.0648452	FALSE	yes	1	TRUE	no	0	NA
ENSG00000079616.14	rpmi	lps	isoComp_00041084	geneComp_00013064	ENST00000685526.1	KIF22	NA	NA	43.916	75.1376	44.6609	NA	NA	-0.750391	NA	1.64585	4.08588	1.54786	NA	NA	-1.3946	NA	0.0334	0.0544	0.0347	-0.0197	NA	0.0648452	TRUE	yes	1	TRUE	no	1	NA
ENSG00000079616.14	rpmi	lps	isoComp_00041086	geneComp_00013064	ENST00000689743.1	KIF22	NA	NA	43.916	75.1376	44.6609	NA	NA	-0.750391	NA	0.725965	2.36425	0.341678	NA	NA	-2.75515	NA	0.01344	0.0315	0.0077	-0.0238	NA	0.0648452	TRUE	yes	1	TRUE	no	2	NA
ENSG00000079616.14	rpmi	lps	isoComp_00041085	geneComp_00013064	ENST00000689089.1	KIF22	NA	NA	43.916	75.1376	44.6609	NA	NA	-0.750391	NA	1.12601	2.01156	1.47131	NA	NA	-0.448601	NA	0.02478	0.0268	0.0329	0.0061	NA	0.0648452	TRUE	yes	1	TRUE	no	0	NA
ENSG00000079616.14	rpmi	lps	isoComp_00041087	geneComp_00013064	ENST00000690258.1	KIF22	NA	NA	43.916	75.1376	44.6609	NA	NA	-0.750391	NA	0.451818	0.247945	0.513021	NA	NA	1.01981	NA	0.0119	0.0033	0.0115	0.0082	NA	0.0648452	FALSE	yes	1	TRUE	no	0	NA
ENSG00000079616.14	rpmi	polyic	isoComp_00078551	geneComp_00025074	ENST00000690258.1	KIF22	NA	NA	43.916	75.1376	34.0905	NA	NA	-1.13993	NA	0.451818	0.247945	0.686183	NA	NA	1.4324	NA	0.0119	0.0033	0.0201	0.0168	NA	0.0241204	FALSE	yes	1	TRUE	no	0	TRUE
ENSG00000079616.14	rpmi	polyic	isoComp_00078552	geneComp_00025074	ENST00000691169.1	KIF22	NA	NA	43.916	75.1376	34.0905	NA	NA	-1.13993	NA	11.9321	29.8718	6.34923	NA	NA	-2.23234	NA	0.24566	0.3976	0.1862	-0.2114	NA	0.0241204	TRUE	yes	1	TRUE	no	1	TRUE
ENSG00000079616.14	rpmi	polyic	isoComp_00078549	geneComp_00025074	ENST00000689089.1	KIF22	NA	NA	43.916	75.1376	34.0905	NA	NA	-1.13993	NA	1.12601	2.01156	1.0438	NA	NA	-0.939863	NA	0.02478	0.0268	0.0306	0.0038	NA	0.0241204	TRUE	yes	1	TRUE	no	0	TRUE
ENSG00000079616.14	rpmi	polyic	isoComp_00078550	geneComp_00025074	ENST00000689743.1	KIF22	NA	NA	43.916	75.1376	34.0905	NA	NA	-1.13993	NA	0.725965	2.36425	0.125827	NA	NA	-4.12763	NA	0.01344	0.0315	0.0037	-0.0278	NA	0.0241204	TRUE	yes	1	TRUE	no	2	TRUE
ENSG00000079616.14	rpmi	polyic	isoComp_00078547	geneComp_00025074	ENST00000160827.9	KIF22	NA	NA	43.916	75.1376	34.0905	NA	NA	-1.13993	NA	27.7257	36.2034	24.8704	NA	NA	-0.541513	NA	0.66296	0.4818	0.7295	0.2477	NA	0.0241204	FALSE	yes	1	TRUE	no	0	TRUE
ENSG00000079616.14	rpmi	polyic	isoComp_00078548	geneComp_00025074	ENST00000685526.1	KIF22	NA	NA	43.916	75.1376	34.0905	NA	NA	-1.13993	NA	1.64585	4.08588	0.770971	NA	NA	-2.39083	NA	0.0334	0.0544	0.0226	-0.0318	NA	0.0241204	TRUE	yes	1	TRUE	no	1	TRUE
ENSG00000080503.24	rpmi	polyic	isoComp_00078619	geneComp_00025090	ENST00000457226.2	SMARCA2	NA	NA	15.1205	17.0567	13.5331	NA	NA	-0.333634	NA	2.40797	1.45196	1.00457	NA	NA	-0.527038	NA	0.16214	0.0851	0.0742	-0.0109	NA	0.00961855	FALSE	yes	0.923935	TRUE	no	0	TRUE
ENSG00000080503.24	rpmi	polyic	isoComp_00078620	geneComp_00025090	ENST00000636559.1	SMARCA2	NA	NA	15.1205	17.0567	13.5331	NA	NA	-0.333634	NA	2.5414	1.93207	3.04031	NA	NA	0.651358	NA	0.1716	0.1133	0.2247	0.1114	NA	0.00961855	FALSE	yes	0.998516	TRUE	no	1	TRUE
ENSG00000080503.24	rpmi	polyic	isoComp_00078618	geneComp_00025090	ENST00000417599.6	SMARCA2	NA	NA	15.1205	17.0567	13.5331	NA	NA	-0.333634	NA	0.574097	0	2.26335	NA	NA	7.82868	NA	0.04006	0	0.1672	0.1672	NA	0.00961855	FALSE	yes	0.999468	TRUE	yes	0	TRUE
ENSG00000080503.24	rpmi	polyic	isoComp_00078617	geneComp_00025090	ENST00000357248.8	SMARCA2	NA	NA	15.1205	17.0567	13.5331	NA	NA	-0.333634	NA	5.61903	9.38393	3.24623	NA	NA	-1.52853	NA	0.36334	0.5502	0.2399	-0.3103	NA	0.00961855	NA	NA	1	TRUE	NA	0	TRUE
ENSG00000080503.24	rpmi	polyic	isoComp_00078623	geneComp_00025090	transcript863.chr9.nic	SMARCA2	NA	NA	15.1205	17.0567	13.5331	NA	NA	-0.333634	NA	0.406062	0	0.480886	NA	NA	5.61732	NA	0.02648	0	0.0355	0.0355	NA	0.00961855	FALSE	yes	0.999572	TRUE	yes	1	TRUE
ENSG00000080503.24	rpmi	polyic	isoComp_00078621	geneComp_00025090	ENST00000637103.1	SMARCA2	NA	NA	15.1205	17.0567	13.5331	NA	NA	-0.333634	NA	1.80488	1.57548	2.56561	NA	NA	0.699998	NA	0.12166	0.0924	0.1896	0.0972	NA	0.00961855	FALSE	yes	0.999075	TRUE	no	0	TRUE
ENSG00000080503.24	rpmi	polyic	isoComp_00078622	geneComp_00025090	ENST00000637806.1	SMARCA2	NA	NA	15.1205	17.0567	13.5331	NA	NA	-0.333634	NA	1.14279	1.94684	0.67185	NA	NA	-1.521	NA	0.07334	0.1141	0.0496	-0.0645	NA	0.00961855	FALSE	yes	0.99852	TRUE	no	1	TRUE
ENSG00000080503.24	rpmi	polyic	isoComp_00078624	geneComp_00025090	transcript881.chr9.nic	SMARCA2	NA	NA	15.1205	17.0567	13.5331	NA	NA	-0.333634	NA	0.624231	0.766469	0.260261	NA	NA	-1.52257	NA	0.04138	0.0449	0.0192	-0.0257	NA	0.00961855	FALSE	yes	0.999055	TRUE	no	0	TRUE
ENSG00000080546.14	rpmi	calb	isoComp_00003698	geneComp_00001071	ENST00000436639.7	SESN1	NA	NA	55.2846	114.651	38.564	NA	NA	-1.57167	NA	5.95448	6.64658	8.44158	NA	NA	0.344439	NA	0.12858	0.058	0.2189	0.1609	NA	6.79311e-07	FALSE	yes	0.999999	TRUE	no	0	TRUE
ENSG00000080546.14	rpmi	calb	isoComp_00003700	geneComp_00001071	transcript17575.chr6.nnic	SESN1	NA	NA	55.2846	114.651	38.564	NA	NA	-1.57167	NA	1.54134	3.9325	0.0179867	NA	NA	-7.13823	NA	0.02486	0.0343	0.0005	-0.0338	NA	6.79311e-07	TRUE	yes	0.98546	TRUE	no	0	TRUE
ENSG00000080546.14	rpmi	calb	isoComp_00003699	geneComp_00001071	transcript17565.chr6.nnic	SESN1	NA	NA	55.2846	114.651	38.564	NA	NA	-1.57167	NA	1.50171	2.24662	1.0277	NA	NA	-1.12077	NA	0.02974	0.0196	0.0266	0.007	NA	6.79311e-07	TRUE	yes	0.994189	TRUE	no	0	TRUE
ENSG00000080546.14	rpmi	calb	isoComp_00003701	geneComp_00001071	transcript17584.chr6.nic	SESN1	NA	NA	55.2846	114.651	38.564	NA	NA	-1.57167	NA	1.70276	3.7388	0.794935	NA	NA	-2.21948	NA	0.03024	0.0326	0.0206	-0.012	NA	6.79311e-07	TRUE	yes	0.983934	TRUE	no	1	TRUE
ENSG00000080546.14	rpmi	calb	isoComp_00003697	geneComp_00001071	ENST00000356644.7	SESN1	NA	NA	55.2846	114.651	38.564	NA	NA	-1.57167	NA	44.5843	98.0866	28.2818	NA	NA	-1.79382	NA	0.78658	0.8555	0.7334	-0.1221	NA	6.79311e-07	FALSE	yes	0.999996	TRUE	no	0	TRUE
ENSG00000080546.14	rpmi	polyic	isoComp_00078628	geneComp_00025091	transcript17575.chr6.nnic	SESN1	NA	NA	55.2846	114.651	39.6635	NA	NA	-1.53113	NA	1.54134	3.9325	0.59886	NA	NA	-2.69493	NA	0.02486	0.0343	0.0151	-0.0192	NA	0.00274526	TRUE	yes	0.98546	TRUE	no	0	TRUE
ENSG00000080546.14	rpmi	polyic	isoComp_00078629	geneComp_00025091	transcript17584.chr6.nic	SESN1	NA	NA	55.2846	114.651	39.6635	NA	NA	-1.53113	NA	1.70276	3.7388	1.18539	NA	NA	-1.64895	NA	0.03024	0.0326	0.0299	-0.0027	NA	0.00274526	TRUE	yes	0.983934	TRUE	no	1	TRUE
ENSG00000080546.14	rpmi	polyic	isoComp_00078626	geneComp_00025091	ENST00000436639.7	SESN1	NA	NA	55.2846	114.651	39.6635	NA	NA	-1.53113	NA	5.95448	6.64658	6.36844	NA	NA	-0.0615778	NA	0.12858	0.058	0.1606	0.1026	NA	0.00274526	FALSE	yes	0.999999	TRUE	no	0	TRUE
ENSG00000080546.14	rpmi	polyic	isoComp_00078627	geneComp_00025091	transcript17565.chr6.nnic	SESN1	NA	NA	55.2846	114.651	39.6635	NA	NA	-1.53113	NA	1.50171	2.24662	1.83416	NA	NA	-0.291203	NA	0.02974	0.0196	0.0462	0.0266	NA	0.00274526	TRUE	yes	0.994189	TRUE	no	0	TRUE
ENSG00000080546.14	rpmi	polyic	isoComp_00078625	geneComp_00025091	ENST00000356644.7	SESN1	NA	NA	55.2846	114.651	39.6635	NA	NA	-1.53113	NA	44.5843	98.0866	29.6767	NA	NA	-1.72439	NA	0.78658	0.8555	0.7482	-0.1073	NA	0.00274526	FALSE	yes	0.999996	TRUE	no	0	TRUE
ENSG00000080802.20	rpmi	polyic	isoComp_00078636	geneComp_00025094	ENST00000315544.6	CNOT4	NA	NA	45.1596	56.8605	39.2919	NA	NA	-0.533082	NA	7.83423	13.5967	4.66955	NA	NA	-1.53988	NA	0.16914	0.2391	0.1188	-0.1203	NA	0.0482882	FALSE	yes	1	TRUE	no	0	TRUE
ENSG00000080802.20	rpmi	polyic	isoComp_00078641	geneComp_00025094	transcript21044.chr7.nic	CNOT4	NA	NA	45.1596	56.8605	39.2919	NA	NA	-0.533082	NA	1.43804	2.56116	0.442997	NA	NA	-2.50484	NA	0.03084	0.045	0.0113	-0.0337	NA	0.0482882	FALSE	yes	0.988142	TRUE	no	0	TRUE
ENSG00000080802.20	rpmi	polyic	isoComp_00078637	geneComp_00025094	ENST00000361528.8	CNOT4	NA	NA	45.1596	56.8605	39.2919	NA	NA	-0.533082	NA	17.5351	17.8509	18.6927	NA	NA	0.0664386	NA	0.3941	0.3139	0.4757	0.1618	NA	0.0482882	FALSE	yes	1	TRUE	no	0	TRUE
ENSG00000080802.20	rpmi	polyic	isoComp_00078640	geneComp_00025094	transcript21028.chr7.nic	CNOT4	NA	NA	45.1596	56.8605	39.2919	NA	NA	-0.533082	NA	0.679498	1.19264	0.748962	NA	NA	-0.664108	NA	0.0148	0.021	0.0191	-0.0019	NA	0.0482882	FALSE	yes	0.999998	TRUE	no	2	TRUE
ENSG00000080802.20	rpmi	polyic	isoComp_00078638	geneComp_00025094	ENST00000541284.6	CNOT4	NA	NA	45.1596	56.8605	39.2919	NA	NA	-0.533082	NA	14.3377	16.975	12.5386	NA	NA	-0.436734	NA	0.3179	0.2985	0.3191	0.0206	NA	0.0482882	FALSE	yes	1	TRUE	no	0	TRUE
ENSG00000080802.20	rpmi	polyic	isoComp_00078639	geneComp_00025094	transcript20996.chr7.nnic	CNOT4	NA	NA	45.1596	56.8605	39.2919	NA	NA	-0.533082	NA	3.33493	4.68409	2.1991	NA	NA	-1.08739	NA	0.07318	0.0824	0.056	-0.0264	NA	0.0482882	TRUE	yes	0.999999	TRUE	no	0	TRUE
ENSG00000080822.17	rpmi	calb	isoComp_00003719	geneComp_00001077	ENST00000503004.5	CLDND1	NA	NA	171.009	218.63	133.14	NA	NA	-0.715504	NA	13.1214	17.5212	9.08636	NA	NA	-0.946565	NA	0.07612	0.0801	0.0682	-0.0119	NA	0.00539059	NA	NA	0.967907	TRUE	NA	0	TRUE
ENSG00000080822.17	rpmi	calb	isoComp_00003720	geneComp_00001077	ENST00000508902.5	CLDND1	NA	NA	171.009	218.63	133.14	NA	NA	-0.715504	NA	71.5096	85.1647	78.1598	NA	NA	-0.123814	NA	0.42688	0.3895	0.587	0.1975	NA	0.00539059	FALSE	yes	0.937404	TRUE	no	0	TRUE
ENSG00000080822.17	rpmi	calb	isoComp_00003718	geneComp_00001077	ENST00000502980.1	CLDND1	NA	NA	171.009	218.63	133.14	NA	NA	-0.715504	NA	62.0464	76.9202	31.9114	NA	NA	-1.26903	NA	0.35838	0.3518	0.2397	-0.1121	NA	0.00539059	NA	no	0.304892	FALSE	NA	0	TRUE
ENSG00000080822.17	rpmi	calb	isoComp_00003722	geneComp_00001077	transcript14800.chr3.nic	CLDND1	NA	NA	171.009	218.63	133.14	NA	NA	-0.715504	NA	15.0618	24.5373	7.23813	NA	NA	-1.75988	NA	0.0852	0.1122	0.0544	-0.0578	NA	0.00539059	NA	no	0.644551	FALSE	NA	1	TRUE
ENSG00000080822.17	rpmi	calb	isoComp_00003721	geneComp_00001077	transcript14798.chr3.nic	CLDND1	NA	NA	171.009	218.63	133.14	NA	NA	-0.715504	NA	9.26975	14.4869	6.74463	NA	NA	-1.1018	NA	0.05338	0.0663	0.0507	-0.0156	NA	0.00539059	FALSE	yes	0.9665	TRUE	no	2	TRUE
ENSG00000081237.20	rpmi	calb	isoComp_00003776	geneComp_00001093	transcript44435.chr1.nic	PTPRC	NA	NA	938.241	1079.67	672.947	NA	NA	-0.682013	NA	114.694	148.908	79.3203	NA	NA	-0.908573	NA	0.1207	0.1379	0.1179	-0.02	NA	1.24676e-48	FALSE	yes	1	TRUE	yes	0	NA
ENSG00000081237.20	rpmi	calb	isoComp_00003775	geneComp_00001093	transcript44434.chr1.nic	PTPRC	NA	NA	938.241	1079.67	672.947	NA	NA	-0.682013	NA	51.0131	64.7842	39.5192	NA	NA	-0.712945	NA	0.05424	0.06	0.0587	-0.0013	NA	1.24676e-48	FALSE	yes	1	TRUE	yes	0	NA
ENSG00000081237.20	rpmi	calb	isoComp_00003774	geneComp_00001093	ENST00000442510.8	PTPRC	NA	NA	938.241	1079.67	672.947	NA	NA	-0.682013	NA	273.657	408.147	172.327	NA	NA	-1.24389	NA	0.28654	0.378	0.2561	-0.1219	NA	1.24676e-48	FALSE	yes	1	TRUE	yes	0	NA
ENSG00000081237.20	rpmi	calb	isoComp_00003777	geneComp_00001093	transcript44444.chr1.nic	PTPRC	NA	NA	938.241	1079.67	672.947	NA	NA	-0.682013	NA	270.065	259.015	216.104	NA	NA	-0.261296	NA	0.28726	0.2399	0.3211	0.0812	NA	1.24676e-48	FALSE	yes	1	TRUE	yes	0	NA
ENSG00000081237.20	rpmi	calb	isoComp_00003773	geneComp_00001093	ENST00000348564.11	PTPRC	NA	NA	938.241	1079.67	672.947	NA	NA	-0.682013	NA	228.812	198.813	165.676	NA	NA	-0.263033	NA	0.25124	0.1841	0.2462	0.0621	NA	1.24676e-48	FALSE	yes	1	TRUE	yes	0	NA
ENSG00000081237.20	rpmi	lps	isoComp_00041239	geneComp_00013103	transcript44434.chr1.nic	PTPRC	NA	NA	938.241	1079.67	1283.59	NA	NA	0.249599	NA	51.0131	64.7842	66.3068	NA	NA	0.0335096	NA	0.05424	0.06	0.0517	-0.0083	NA	1.92671e-52	FALSE	yes	1	TRUE	yes	0	NA
ENSG00000081237.20	rpmi	lps	isoComp_00041238	geneComp_00013103	ENST00000442510.8	PTPRC	NA	NA	938.241	1079.67	1283.59	NA	NA	0.249599	NA	273.657	408.147	355.1	NA	NA	-0.200856	NA	0.28654	0.378	0.2766	-0.1014	NA	1.92671e-52	FALSE	yes	1	TRUE	yes	0	NA
ENSG00000081237.20	rpmi	lps	isoComp_00041240	geneComp_00013103	transcript44435.chr1.nic	PTPRC	NA	NA	938.241	1079.67	1283.59	NA	NA	0.249599	NA	114.694	148.908	160.351	NA	NA	0.106806	NA	0.1207	0.1379	0.1249	-0.013	NA	1.92671e-52	FALSE	yes	1	TRUE	yes	0	NA
ENSG00000081237.20	rpmi	lps	isoComp_00041241	geneComp_00013103	transcript44444.chr1.nic	PTPRC	NA	NA	938.241	1079.67	1283.59	NA	NA	0.249599	NA	270.065	259.015	407.871	NA	NA	0.655057	NA	0.28726	0.2399	0.3178	0.0779	NA	1.92671e-52	FALSE	yes	1	TRUE	yes	0	NA
ENSG00000081237.20	rpmi	lps	isoComp_00041237	geneComp_00013103	ENST00000348564.11	PTPRC	NA	NA	938.241	1079.67	1283.59	NA	NA	0.249599	NA	228.812	198.813	293.963	NA	NA	0.564201	NA	0.25124	0.1841	0.229	0.0449	NA	1.92671e-52	FALSE	yes	1	TRUE	yes	0	NA
ENSG00000081237.20	rpmi	polyic	isoComp_00078704	geneComp_00025113	transcript44435.chr1.nic	PTPRC	NA	NA	938.241	1079.67	755.706	NA	NA	-0.514684	NA	114.694	148.908	81.7925	NA	NA	-0.864299	NA	0.1207	0.1379	0.1082	-0.0297	NA	1.24926e-84	FALSE	yes	1	TRUE	yes	0	TRUE
ENSG00000081237.20	rpmi	polyic	isoComp_00078703	geneComp_00025113	transcript44434.chr1.nic	PTPRC	NA	NA	938.241	1079.67	755.706	NA	NA	-0.514684	NA	51.0131	64.7842	32.4129	NA	NA	-0.998852	NA	0.05424	0.06	0.0429	-0.0171	NA	1.24926e-84	FALSE	yes	1	TRUE	yes	0	TRUE
ENSG00000081237.20	rpmi	polyic	isoComp_00078702	geneComp_00025113	ENST00000442510.8	PTPRC	NA	NA	938.241	1079.67	755.706	NA	NA	-0.514684	NA	273.657	408.147	193.311	NA	NA	-1.07813	NA	0.28654	0.378	0.2558	-0.1222	NA	1.24926e-84	FALSE	yes	1	TRUE	yes	0	TRUE
ENSG00000081237.20	rpmi	polyic	isoComp_00078705	geneComp_00025113	transcript44444.chr1.nic	PTPRC	NA	NA	938.241	1079.67	755.706	NA	NA	-0.514684	NA	270.065	259.015	179.187	NA	NA	-0.531547	NA	0.28726	0.2399	0.2371	-0.0028	NA	1.24926e-84	FALSE	yes	1	TRUE	yes	0	TRUE
ENSG00000081237.20	rpmi	polyic	isoComp_00078701	geneComp_00025113	ENST00000348564.11	PTPRC	NA	NA	938.241	1079.67	755.706	NA	NA	-0.514684	NA	228.812	198.813	269.003	NA	NA	0.436192	NA	0.25124	0.1841	0.356	0.1719	NA	1.24926e-84	FALSE	yes	1	TRUE	yes	0	TRUE
ENSG00000081237.20	rpmi	saur	isoComp_00116166	geneComp_00037123	ENST00000442510.8	PTPRC	NA	NA	938.241	1079.67	899.295	NA	NA	-0.263717	NA	273.657	408.147	239.403	NA	NA	-0.769624	NA	0.28654	0.378	0.2662	-0.1118	NA	2.39386e-53	FALSE	yes	1	TRUE	yes	0	NA
ENSG00000081237.20	rpmi	saur	isoComp_00116167	geneComp_00037123	transcript44434.chr1.nic	PTPRC	NA	NA	938.241	1079.67	899.295	NA	NA	-0.263717	NA	51.0131	64.7842	52.0421	NA	NA	-0.315908	NA	0.05424	0.06	0.0579	-0.0021	NA	2.39386e-53	FALSE	yes	1	TRUE	yes	0	NA
ENSG00000081237.20	rpmi	saur	isoComp_00116168	geneComp_00037123	transcript44435.chr1.nic	PTPRC	NA	NA	938.241	1079.67	899.295	NA	NA	-0.263717	NA	114.694	148.908	103.098	NA	NA	-0.530365	NA	0.1207	0.1379	0.1146	-0.0233	NA	2.39386e-53	FALSE	yes	1	TRUE	yes	0	NA
ENSG00000081237.20	rpmi	saur	isoComp_00116165	geneComp_00037123	ENST00000348564.11	PTPRC	NA	NA	938.241	1079.67	899.295	NA	NA	-0.263717	NA	228.812	198.813	216.606	NA	NA	0.123653	NA	0.25124	0.1841	0.2409	0.0568	NA	2.39386e-53	FALSE	yes	1	TRUE	yes	0	NA
ENSG00000081237.20	rpmi	saur	isoComp_00116169	geneComp_00037123	transcript44444.chr1.nic	PTPRC	NA	NA	938.241	1079.67	899.295	NA	NA	-0.263717	NA	270.065	259.015	288.147	NA	NA	0.153765	NA	0.28726	0.2399	0.3204	0.0805	NA	2.39386e-53	FALSE	yes	1	TRUE	yes	0	NA
ENSG00000082074.19	rpmi	calb	isoComp_00003836	geneComp_00001108	transcript2847.chr5.nnic	FYB1	NA	NA	82.3562	91.6267	46.884	NA	NA	-0.966523	NA	2.04193	4.04421	0.437007	NA	NA	-3.18105	NA	0.02362	0.0441	0.0093	-0.0348	NA	2.49752e-06	FALSE	no	0.999935	TRUE	no	0	NA
ENSG00000082074.19	rpmi	calb	isoComp_00003834	geneComp_00001108	transcript2815.chr5.nic	FYB1	NA	NA	82.3562	91.6267	46.884	NA	NA	-0.966523	NA	10.1714	15.725	5.0893	NA	NA	-1.62561	NA	0.12174	0.1716	0.1086	-0.063	NA	2.49752e-06	TRUE	no	0.999987	TRUE	no	1	NA
ENSG00000082074.19	rpmi	calb	isoComp_00003831	geneComp_00001108	ENST00000515010.5	FYB1	NA	NA	82.3562	91.6267	46.884	NA	NA	-0.966523	NA	35.6151	39.131	20.3313	NA	NA	-0.944272	NA	0.4293	0.4271	0.4337	0.0066	NA	2.49752e-06	FALSE	yes	1	TRUE	no	0	NA
ENSG00000082074.19	rpmi	calb	isoComp_00003835	geneComp_00001108	transcript2830.chr5.nic	FYB1	NA	NA	82.3562	91.6267	46.884	NA	NA	-0.966523	NA	4.85629	9.17086	1.95716	NA	NA	-2.22252	NA	0.0602	0.1001	0.0417	-0.0584	NA	2.49752e-06	TRUE	no	0.999972	TRUE	no	3	NA
ENSG00000082074.19	rpmi	calb	isoComp_00003833	geneComp_00001108	transcript2795.chr5.nic	FYB1	NA	NA	82.3562	91.6267	46.884	NA	NA	-0.966523	NA	5.12786	7.69686	3.12842	NA	NA	-1.29611	NA	0.06466	0.084	0.0667	-0.0173	NA	2.49752e-06	FALSE	yes	1	TRUE	no	0	NA
ENSG00000082074.19	rpmi	calb	isoComp_00003832	geneComp_00001108	transcript2789.chr5.nic	FYB1	NA	NA	82.3562	91.6267	46.884	NA	NA	-0.966523	NA	24.5435	15.8587	15.9408	NA	NA	0.00744372	NA	0.30048	0.1731	0.34	0.1669	NA	2.49752e-06	FALSE	yes	1	TRUE	no	0	NA
ENSG00000082074.19	rpmi	lps	isoComp_00041296	geneComp_00013118	transcript2789.chr5.nic	FYB1	NA	NA	82.3562	91.6267	117.913	NA	NA	0.363851	NA	24.5435	15.8587	39.707	NA	NA	1.32357	NA	0.30048	0.1731	0.3367	0.1636	NA	4.84125e-10	FALSE	yes	1	TRUE	no	0	NA
ENSG00000082074.19	rpmi	lps	isoComp_00041295	geneComp_00013118	ENST00000515010.5	FYB1	NA	NA	82.3562	91.6267	117.913	NA	NA	0.363851	NA	35.6151	39.131	50.5659	NA	NA	0.369768	NA	0.4293	0.4271	0.4288	0.0017	NA	4.84125e-10	FALSE	yes	1	TRUE	no	0	NA
ENSG00000082074.19	rpmi	lps	isoComp_00041298	geneComp_00013118	transcript2815.chr5.nic	FYB1	NA	NA	82.3562	91.6267	117.913	NA	NA	0.363851	NA	10.1714	15.725	14.033	NA	NA	-0.164124	NA	0.12174	0.1716	0.119	-0.0526	NA	4.84125e-10	TRUE	no	0.999987	TRUE	no	1	NA
ENSG00000082074.19	rpmi	lps	isoComp_00041297	geneComp_00013118	transcript2795.chr5.nic	FYB1	NA	NA	82.3562	91.6267	117.913	NA	NA	0.363851	NA	5.12786	7.69686	6.71857	NA	NA	-0.195844	NA	0.06466	0.084	0.057	-0.027	NA	4.84125e-10	FALSE	yes	1	TRUE	no	0	NA
ENSG00000082074.19	rpmi	lps	isoComp_00041300	geneComp_00013118	transcript2847.chr5.nnic	FYB1	NA	NA	82.3562	91.6267	117.913	NA	NA	0.363851	NA	2.04193	4.04421	2.58667	NA	NA	-0.642758	NA	0.02362	0.0441	0.0219	-0.0222	NA	4.84125e-10	FALSE	no	0.999935	TRUE	no	0	NA
ENSG00000082074.19	rpmi	lps	isoComp_00041299	geneComp_00013118	transcript2830.chr5.nic	FYB1	NA	NA	82.3562	91.6267	117.913	NA	NA	0.363851	NA	4.85629	9.17086	4.30209	NA	NA	-1.09024	NA	0.0602	0.1001	0.0365	-0.0636	NA	4.84125e-10	TRUE	no	0.999972	TRUE	no	3	NA
ENSG00000082074.19	rpmi	polyic	isoComp_00078759	geneComp_00025128	ENST00000515010.5	FYB1	NA	NA	82.3562	91.6267	101.744	NA	NA	0.15109	NA	35.6151	39.131	46.7335	NA	NA	0.256084	NA	0.4293	0.4271	0.4593	0.0322	NA	1.11429e-10	FALSE	yes	1	TRUE	no	0	NA
ENSG00000082074.19	rpmi	polyic	isoComp_00078762	geneComp_00025128	transcript2815.chr5.nic	FYB1	NA	NA	82.3562	91.6267	101.744	NA	NA	0.15109	NA	10.1714	15.725	10.0991	NA	NA	-0.638328	NA	0.12174	0.1716	0.0993	-0.0723	NA	1.11429e-10	TRUE	no	0.999987	TRUE	no	1	NA
ENSG00000082074.19	rpmi	polyic	isoComp_00078764	geneComp_00025128	transcript2847.chr5.nnic	FYB1	NA	NA	82.3562	91.6267	101.744	NA	NA	0.15109	NA	2.04193	4.04421	1.79076	NA	NA	-1.17081	NA	0.02362	0.0441	0.0176	-0.0265	NA	1.11429e-10	FALSE	no	0.999935	TRUE	no	0	NA
ENSG00000082074.19	rpmi	polyic	isoComp_00078761	geneComp_00025128	transcript2795.chr5.nic	FYB1	NA	NA	82.3562	91.6267	101.744	NA	NA	0.15109	NA	5.12786	7.69686	4.01399	NA	NA	-0.937516	NA	0.06466	0.084	0.0395	-0.0445	NA	1.11429e-10	FALSE	yes	1	TRUE	no	0	NA
ENSG00000082074.19	rpmi	polyic	isoComp_00078763	geneComp_00025128	transcript2830.chr5.nic	FYB1	NA	NA	82.3562	91.6267	101.744	NA	NA	0.15109	NA	4.85629	9.17086	4.80322	NA	NA	-0.931627	NA	0.0602	0.1001	0.0472	-0.0529	NA	1.11429e-10	TRUE	no	0.999972	TRUE	no	3	NA
ENSG00000082074.19	rpmi	polyic	isoComp_00078760	geneComp_00025128	transcript2789.chr5.nic	FYB1	NA	NA	82.3562	91.6267	101.744	NA	NA	0.15109	NA	24.5435	15.8587	34.3036	NA	NA	1.11259	NA	0.30048	0.1731	0.3372	0.1641	NA	1.11429e-10	FALSE	yes	1	TRUE	no	0	NA
ENSG00000082074.19	rpmi	saur	isoComp_00116226	geneComp_00037138	transcript2815.chr5.nic	FYB1	NA	NA	82.3562	91.6267	53.6127	NA	NA	-0.773084	NA	10.1714	15.725	5.9107	NA	NA	-1.41014	NA	0.12174	0.1716	0.1102	-0.0614	NA	0.00480297	TRUE	no	0.999987	TRUE	no	1	NA
ENSG00000082074.19	rpmi	saur	isoComp_00116228	geneComp_00037138	transcript2847.chr5.nnic	FYB1	NA	NA	82.3562	91.6267	53.6127	NA	NA	-0.773084	NA	2.04193	4.04421	1.35102	NA	NA	-1.57473	NA	0.02362	0.0441	0.0252	-0.0189	NA	0.00480297	FALSE	no	0.999935	TRUE	no	0	NA
ENSG00000082074.19	rpmi	saur	isoComp_00116223	geneComp_00037138	ENST00000515010.5	FYB1	NA	NA	82.3562	91.6267	53.6127	NA	NA	-0.773084	NA	35.6151	39.131	21.3139	NA	NA	-0.876212	NA	0.4293	0.4271	0.3976	-0.0295	NA	0.00480297	FALSE	yes	1	TRUE	no	0	NA
ENSG00000082074.19	rpmi	saur	isoComp_00116227	geneComp_00037138	transcript2830.chr5.nic	FYB1	NA	NA	82.3562	91.6267	53.6127	NA	NA	-0.773084	NA	4.85629	9.17086	4.04812	NA	NA	-1.17782	NA	0.0602	0.1001	0.0755	-0.0246	NA	0.00480297	TRUE	no	0.999972	TRUE	no	3	NA
ENSG00000082074.19	rpmi	saur	isoComp_00116225	geneComp_00037138	transcript2795.chr5.nic	FYB1	NA	NA	82.3562	91.6267	53.6127	NA	NA	-0.773084	NA	5.12786	7.69686	4.08144	NA	NA	-0.913535	NA	0.06466	0.084	0.0761	-0.0079	NA	0.00480297	FALSE	yes	1	TRUE	no	0	NA
ENSG00000082074.19	rpmi	saur	isoComp_00116224	geneComp_00037138	transcript2789.chr5.nic	FYB1	NA	NA	82.3562	91.6267	53.6127	NA	NA	-0.773084	NA	24.5435	15.8587	16.9075	NA	NA	0.0923286	NA	0.30048	0.1731	0.3154	0.1423	NA	0.00480297	FALSE	yes	1	TRUE	no	0	NA
ENSG00000082641.16	rpmi	polyic	isoComp_00078792	geneComp_00025139	transcript18823.chr17.nic	NFE2L1	NA	NA	30.9934	33.6017	47.5305	NA	NA	0.500191	NA	1.37086	0.405491	3.8988	NA	NA	3.23384	NA	0.03878	0.0121	0.082	0.0699	NA	7.04936e-08	FALSE	yes	1	TRUE	no	1	TRUE
ENSG00000082641.16	rpmi	polyic	isoComp_00078791	geneComp_00025139	ENST00000585291.5	NFE2L1	NA	NA	30.9934	33.6017	47.5305	NA	NA	0.500191	NA	1.14977	0.460076	2.68124	NA	NA	2.5173	NA	0.03358	0.0137	0.0564	0.0427	NA	7.04936e-08	FALSE	yes	1	TRUE	no	1	TRUE
ENSG00000082641.16	rpmi	polyic	isoComp_00078797	geneComp_00025139	transcript18883.chr17.nic	NFE2L1	NA	NA	30.9934	33.6017	47.5305	NA	NA	0.500191	NA	1.43891	1.32289	1.59434	NA	NA	0.267421	NA	0.04918	0.0394	0.0335	-0.0059	NA	7.04936e-08	FALSE	yes	1	TRUE	no	2	TRUE
ENSG00000082641.16	rpmi	polyic	isoComp_00078795	geneComp_00025139	transcript18867.chr17.nic	NFE2L1	NA	NA	30.9934	33.6017	47.5305	NA	NA	0.500191	NA	1.22509	0.275537	2.87021	NA	NA	3.33443	NA	0.03828	0.0082	0.0604	0.0522	NA	7.04936e-08	FALSE	yes	1	TRUE	no	2	TRUE
ENSG00000082641.16	rpmi	polyic	isoComp_00078790	geneComp_00025139	ENST00000362042.8	NFE2L1	NA	NA	30.9934	33.6017	47.5305	NA	NA	0.500191	NA	8.90013	9.99298	12.807	NA	NA	0.357633	NA	0.2856	0.2974	0.2694	-0.028	NA	7.04936e-08	FALSE	yes	1	TRUE	no	2	TRUE
ENSG00000082641.16	rpmi	polyic	isoComp_00078793	geneComp_00025139	transcript18861.chr17.nnic	NFE2L1	NA	NA	30.9934	33.6017	47.5305	NA	NA	0.500191	NA	2.39551	0.728785	9.12815	NA	NA	3.62868	NA	0.06052	0.0217	0.192	0.1703	NA	7.04936e-08	TRUE	yes	1	TRUE	no	1	TRUE
ENSG00000082641.16	rpmi	polyic	isoComp_00078794	geneComp_00025139	transcript18863.chr17.nic	NFE2L1	NA	NA	30.9934	33.6017	47.5305	NA	NA	0.500191	NA	1.19371	1.69852	1.98791	NA	NA	0.225743	NA	0.03718	0.0505	0.0418	-0.0087	NA	7.04936e-08	FALSE	yes	1	TRUE	no	2	TRUE
ENSG00000082641.16	rpmi	polyic	isoComp_00078788	geneComp_00025139	ENST00000357480.9	NFE2L1	NA	NA	30.9934	33.6017	47.5305	NA	NA	0.500191	NA	9.58019	14.138	8.91602	NA	NA	-0.66451	NA	0.32422	0.4208	0.1876	-0.2332	NA	7.04936e-08	FALSE	yes	1	TRUE	no	2	TRUE
ENSG00000082641.16	rpmi	polyic	isoComp_00078798	geneComp_00025139	transcript18894.chr17.nnic	NFE2L1	NA	NA	30.9934	33.6017	47.5305	NA	NA	0.500191	NA	2.10179	2.7381	2.16504	NA	NA	-0.337393	NA	0.0784	0.0815	0.0456	-0.0359	NA	7.04936e-08	FALSE	yes	0.999689	TRUE	no	1	TRUE
ENSG00000082641.16	rpmi	polyic	isoComp_00078796	geneComp_00025139	transcript18881.chr17.nic	NFE2L1	NA	NA	30.9934	33.6017	47.5305	NA	NA	0.500191	NA	1.34157	1.71706	1.33474	NA	NA	-0.360988	NA	0.04442	0.0511	0.0281	-0.023	NA	7.04936e-08	FALSE	yes	1	TRUE	no	2	TRUE
ENSG00000082996.20	rpmi	lps	isoComp_00041351	geneComp_00013134	ENST00000344229.7	RNF13	NA	NA	164.76	58.3894	342.388	NA	NA	2.55165	NA	5.37102	3.37446	8.85528	NA	NA	1.38924	NA	0.03778	0.0578	0.0259	-0.0319	NA	0.00315715	FALSE	yes	0.999791	TRUE	no	0	TRUE
ENSG00000082996.20	rpmi	lps	isoComp_00041354	geneComp_00013134	ENST00000474348.5	RNF13	NA	NA	164.76	58.3894	342.388	NA	NA	2.55165	NA	27.0592	15.6082	44.3516	NA	NA	1.50608	NA	0.18724	0.2673	0.1295	-0.1378	NA	0.00315715	NA	yes	0.66771	FALSE	NA	0	TRUE
ENSG00000082996.20	rpmi	lps	isoComp_00041353	geneComp_00013134	ENST00000467996.1	RNF13	NA	NA	164.76	58.3894	342.388	NA	NA	2.55165	NA	3.16568	2.78655	4.03594	NA	NA	0.532828	NA	0.0248	0.0477	0.0118	-0.0359	NA	0.00315715	NA	no	0.544997	FALSE	NA	0	TRUE
ENSG00000082996.20	rpmi	lps	isoComp_00041352	geneComp_00013134	ENST00000392894.8	RNF13	NA	NA	164.76	58.3894	342.388	NA	NA	2.55165	NA	129.164	36.6202	285.146	NA	NA	2.96064	NA	0.75014	0.6272	0.8328	0.2056	NA	0.00315715	FALSE	yes	0.999797	TRUE	no	0	TRUE
ENSG00000083312.19	rpmi	calb	isoComp_00003918	geneComp_00001131	ENST00000337273.10	TNPO1	NA	NA	105.702	121.943	91.6628	NA	NA	-0.411765	NA	15.5876	12.6276	15.0373	NA	NA	0.251785	NA	0.1495	0.1036	0.1641	0.0605	NA	0.00127065	FALSE	yes	1	TRUE	no	0	NA
ENSG00000083312.19	rpmi	calb	isoComp_00003920	geneComp_00001131	ENST00000679378.1	TNPO1	NA	NA	105.702	121.943	91.6628	NA	NA	-0.411765	NA	2.36842	4.42092	1.42765	NA	NA	-1.62389	NA	0.02178	0.0363	0.0156	-0.0207	NA	0.00127065	FALSE	yes	1	TRUE	no	0	NA
ENSG00000083312.19	rpmi	calb	isoComp_00003919	geneComp_00001131	ENST00000506351.6	TNPO1	NA	NA	105.702	121.943	91.6628	NA	NA	-0.411765	NA	87.7457	104.895	75.1978	NA	NA	-0.480128	NA	0.82878	0.8602	0.8204	-0.0398	NA	0.00127065	FALSE	yes	1	TRUE	no	0	NA
ENSG00000083312.19	rpmi	polyic	isoComp_00078847	geneComp_00025151	ENST00000506351.6	TNPO1	NA	NA	105.702	121.943	105.627	NA	NA	-0.207212	NA	87.7457	104.895	84.7409	NA	NA	-0.307782	NA	0.82878	0.8602	0.8023	-0.0579	NA	4.73056e-05	FALSE	yes	1	TRUE	no	0	NA
ENSG00000083312.19	rpmi	polyic	isoComp_00078848	geneComp_00025151	ENST00000679378.1	TNPO1	NA	NA	105.702	121.943	105.627	NA	NA	-0.207212	NA	2.36842	4.42092	1.79039	NA	NA	-1.29929	NA	0.02178	0.0363	0.017	-0.0193	NA	4.73056e-05	FALSE	yes	1	TRUE	no	0	NA
ENSG00000083312.19	rpmi	polyic	isoComp_00078846	geneComp_00025151	ENST00000337273.10	TNPO1	NA	NA	105.702	121.943	105.627	NA	NA	-0.207212	NA	15.5876	12.6276	19.0959	NA	NA	0.596298	NA	0.1495	0.1036	0.1808	0.0772	NA	4.73056e-05	FALSE	yes	1	TRUE	no	0	NA
ENSG00000083312.19	rpmi	saur	isoComp_00116310	geneComp_00037161	ENST00000337273.10	TNPO1	NA	NA	105.702	121.943	98.1682	NA	NA	-0.312855	NA	15.5876	12.6276	15.501	NA	NA	0.295568	NA	0.1495	0.1036	0.1579	0.0543	NA	0.00771306	FALSE	yes	1	TRUE	no	0	NA
ENSG00000083312.19	rpmi	saur	isoComp_00116311	geneComp_00037161	ENST00000506351.6	TNPO1	NA	NA	105.702	121.943	98.1682	NA	NA	-0.312855	NA	87.7457	104.895	80.8834	NA	NA	-0.374988	NA	0.82878	0.8602	0.8239	-0.0363	NA	0.00771306	FALSE	yes	1	TRUE	no	0	NA
ENSG00000083312.19	rpmi	saur	isoComp_00116312	geneComp_00037161	ENST00000679378.1	TNPO1	NA	NA	105.702	121.943	98.1682	NA	NA	-0.312855	NA	2.36842	4.42092	1.78383	NA	NA	-1.30456	NA	0.02178	0.0363	0.0182	-0.0181	NA	0.00771306	FALSE	yes	1	TRUE	no	0	NA
ENSG00000083720.13	rpmi	calb	isoComp_00003944	geneComp_00001140	transcript3196.chr5.nnic	OXCT1	NA	NA	17.5648	29.9729	19.9133	NA	NA	-0.589682	NA	1.44923	2.88294	1.07363	NA	NA	-1.41666	NA	0.08244	0.0962	0.0539	-0.0423	NA	0.0108166	TRUE	yes	0.999878	TRUE	no	0	TRUE
ENSG00000083720.13	rpmi	calb	isoComp_00003943	geneComp_00001140	ENST00000196371.10	OXCT1	NA	NA	17.5648	29.9729	19.9133	NA	NA	-0.589682	NA	13.2961	20.7564	18.6323	NA	NA	-0.155673	NA	0.75186	0.6925	0.9357	0.2432	NA	0.0108166	FALSE	yes	0.999999	TRUE	no	0	TRUE
ENSG00000083720.13	rpmi	calb	isoComp_00003945	geneComp_00001140	transcript3218.chr5.nic	OXCT1	NA	NA	17.5648	29.9729	19.9133	NA	NA	-0.589682	NA	2.8195	6.33355	0.20739	NA	NA	-4.86693	NA	0.1657	0.2113	0.0104	-0.2009	NA	0.0108166	FALSE	yes	0.980618	TRUE	no	0	TRUE
ENSG00000083799.18	rpmi	calb	isoComp_00003950	geneComp_00001142	ENST00000427738.8	CYLD	NA	NA	83.6854	89.9744	97.7144	NA	NA	0.119044	NA	7.83097	9.99818	7.61742	NA	NA	-0.391914	NA	0.09576	0.1111	0.078	-0.0331	NA	6.42677e-05	FALSE	yes	1	TRUE	no	2	NA
ENSG00000083799.18	rpmi	calb	isoComp_00003949	geneComp_00001142	ENST00000398568.6	CYLD	NA	NA	83.6854	89.9744	97.7144	NA	NA	0.119044	NA	36.6939	42.8152	45.4666	NA	NA	0.0866636	NA	0.431	0.4759	0.4653	-0.0106	NA	6.42677e-05	FALSE	yes	1	TRUE	no	0	NA
ENSG00000083799.18	rpmi	calb	isoComp_00003952	geneComp_00001142	transcript11514.chr16.nic	CYLD	NA	NA	83.6854	89.9744	97.7144	NA	NA	0.119044	NA	12.2194	15.7332	11.3394	NA	NA	-0.47211	NA	0.14902	0.1749	0.116	-0.0589	NA	6.42677e-05	TRUE	yes	1	TRUE	no	1	NA
ENSG00000083799.18	rpmi	calb	isoComp_00003951	geneComp_00001142	transcript11490.chr16.nnic	CYLD	NA	NA	83.6854	89.9744	97.7144	NA	NA	0.119044	NA	11.797	12.8584	13.8607	NA	NA	0.108201	NA	0.14312	0.1429	0.1418	-0.0011	NA	6.42677e-05	TRUE	yes	1	TRUE	no	0	NA
ENSG00000083799.18	rpmi	calb	isoComp_00003948	geneComp_00001142	ENST00000311559.13	CYLD	NA	NA	83.6854	89.9744	97.7144	NA	NA	0.119044	NA	15.1441	8.56943	19.4303	NA	NA	1.1801	NA	0.18106	0.0952	0.1988	0.1036	NA	6.42677e-05	FALSE	yes	1	TRUE	no	0	NA
ENSG00000083799.18	rpmi	polyic	isoComp_00078877	geneComp_00025162	ENST00000398568.6	CYLD	NA	NA	83.6854	89.9744	72.0068	NA	NA	-0.321342	NA	36.6939	42.8152	29.2211	NA	NA	-0.550956	NA	0.431	0.4759	0.4058	-0.0701	NA	0.000150955	FALSE	yes	1	TRUE	no	0	NA
ENSG00000083799.18	rpmi	polyic	isoComp_00078879	geneComp_00025162	transcript11490.chr16.nnic	CYLD	NA	NA	83.6854	89.9744	72.0068	NA	NA	-0.321342	NA	11.797	12.8584	11.8329	NA	NA	-0.119809	NA	0.14312	0.1429	0.1643	0.0214	NA	0.000150955	TRUE	yes	1	TRUE	no	0	NA
ENSG00000083799.18	rpmi	polyic	isoComp_00078880	geneComp_00025162	transcript11514.chr16.nic	CYLD	NA	NA	83.6854	89.9744	72.0068	NA	NA	-0.321342	NA	12.2194	15.7332	10.0831	NA	NA	-0.64136	NA	0.14902	0.1749	0.14	-0.0349	NA	0.000150955	TRUE	yes	1	TRUE	no	1	NA
ENSG00000083799.18	rpmi	polyic	isoComp_00078878	geneComp_00025162	ENST00000427738.8	CYLD	NA	NA	83.6854	89.9744	72.0068	NA	NA	-0.321342	NA	7.83097	9.99818	5.49327	NA	NA	-0.86282	NA	0.09576	0.1111	0.0763	-0.0348	NA	0.000150955	FALSE	yes	1	TRUE	no	2	NA
ENSG00000083799.18	rpmi	polyic	isoComp_00078876	geneComp_00025162	ENST00000311559.13	CYLD	NA	NA	83.6854	89.9744	72.0068	NA	NA	-0.321342	NA	15.1441	8.56943	15.3764	NA	NA	0.842703	NA	0.18106	0.0952	0.2135	0.1183	NA	0.000150955	FALSE	yes	1	TRUE	no	0	NA
ENSG00000083799.18	rpmi	saur	isoComp_00116344	geneComp_00037172	transcript11514.chr16.nic	CYLD	NA	NA	83.6854	89.9744	99.7425	NA	NA	0.148678	NA	12.2194	15.7332	13.2411	NA	NA	-0.248617	NA	0.14902	0.1749	0.1328	-0.0421	NA	5.55319e-05	TRUE	yes	1	TRUE	no	1	NA
ENSG00000083799.18	rpmi	saur	isoComp_00116340	geneComp_00037172	ENST00000311559.13	CYLD	NA	NA	83.6854	89.9744	99.7425	NA	NA	0.148678	NA	15.1441	8.56943	21.7313	NA	NA	1.34148	NA	0.18106	0.0952	0.2179	0.1227	NA	5.55319e-05	FALSE	yes	1	TRUE	no	0	NA
ENSG00000083799.18	rpmi	saur	isoComp_00116341	geneComp_00037172	ENST00000398568.6	CYLD	NA	NA	83.6854	89.9744	99.7425	NA	NA	0.148678	NA	36.6939	42.8152	44.7873	NA	NA	0.0649533	NA	0.431	0.4759	0.449	-0.0269	NA	5.55319e-05	FALSE	yes	1	TRUE	no	0	NA
ENSG00000083799.18	rpmi	saur	isoComp_00116342	geneComp_00037172	ENST00000427738.8	CYLD	NA	NA	83.6854	89.9744	99.7425	NA	NA	0.148678	NA	7.83097	9.99818	8.465	NA	NA	-0.239896	NA	0.09576	0.1111	0.0849	-0.0262	NA	5.55319e-05	FALSE	yes	1	TRUE	no	2	NA
ENSG00000083799.18	rpmi	saur	isoComp_00116343	geneComp_00037172	transcript11490.chr16.nnic	CYLD	NA	NA	83.6854	89.9744	99.7425	NA	NA	0.148678	NA	11.797	12.8584	11.5178	NA	NA	-0.15872	NA	0.14312	0.1429	0.1155	-0.0274	NA	5.55319e-05	TRUE	yes	1	TRUE	no	0	NA
ENSG00000084070.12	rpmi	calb	isoComp_00003982	geneComp_00001151	transcript13966.chr1.nnic	SMAP2	NA	NA	40.796	13.1805	65.3944	NA	NA	2.30989	NA	3.23313	0.943374	4.01279	NA	NA	2.07708	NA	0.07006	0.0716	0.0614	-0.0102	NA	8.02538e-16	FALSE	yes	0.999965	TRUE	no	0	FALSE
ENSG00000084070.12	rpmi	calb	isoComp_00003981	geneComp_00001151	transcript13960.chr1.nnic	SMAP2	NA	NA	40.796	13.1805	65.3944	NA	NA	2.30989	NA	1.88756	0.53321	3.333	NA	NA	2.62156	NA	0.04658	0.0405	0.051	0.0105	NA	8.02538e-16	FALSE	yes	0.999947	TRUE	no	0	FALSE
ENSG00000084070.12	rpmi	calb	isoComp_00003979	geneComp_00001151	ENST00000372708.5	SMAP2	NA	NA	40.796	13.1805	65.3944	NA	NA	2.30989	NA	1.43902	2.78288	0.621033	NA	NA	-2.14596	NA	0.08598	0.2111	0.0095	-0.2016	NA	8.02538e-16	FALSE	yes	0.999942	TRUE	no	0	FALSE
ENSG00000084070.12	rpmi	calb	isoComp_00003983	geneComp_00001151	transcript14000.chr1.nic	SMAP2	NA	NA	40.796	13.1805	65.3944	NA	NA	2.30989	NA	26.4423	2.43785	46.1306	NA	NA	4.23645	NA	0.53974	0.185	0.7054	0.5204	NA	8.02538e-16	FALSE	yes	0.999965	TRUE	no	0	FALSE
ENSG00000084070.12	rpmi	calb	isoComp_00003984	geneComp_00001151	transcript14013.chr1.nnic	SMAP2	NA	NA	40.796	13.1805	65.3944	NA	NA	2.30989	NA	3.82627	0.591863	8.14097	NA	NA	3.75946	NA	0.09126	0.0449	0.1245	0.0796	NA	8.02538e-16	FALSE	yes	0.999948	TRUE	no	0	FALSE
ENSG00000084070.12	rpmi	calb	isoComp_00003980	geneComp_00001151	ENST00000372718.8	SMAP2	NA	NA	40.796	13.1805	65.3944	NA	NA	2.30989	NA	2.14171	4.90361	1.4807	NA	NA	-1.72079	NA	0.116	0.372	0.0226	-0.3494	NA	8.02538e-16	FALSE	yes	0.999986	TRUE	no	0	FALSE
ENSG00000084070.12	rpmi	calb	isoComp_00003985	geneComp_00001151	transcript14044.chr1.nnic	SMAP2	NA	NA	40.796	13.1805	65.3944	NA	NA	2.30989	NA	1.82597	0.987684	1.67526	NA	NA	0.756315	NA	0.05038	0.0749	0.0256	-0.0493	NA	8.02538e-16	FALSE	no	0.999852	TRUE	no	0	FALSE
ENSG00000084070.12	rpmi	polyic	isoComp_00078910	geneComp_00025171	transcript13966.chr1.nnic	SMAP2	NA	NA	40.796	13.1805	62.179	NA	NA	2.23716	NA	3.23313	0.943374	6.3905	NA	NA	2.74707	NA	0.07006	0.0716	0.1028	0.0312	NA	3.12373e-14	FALSE	yes	0.999965	TRUE	no	0	FALSE
ENSG00000084070.12	rpmi	polyic	isoComp_00078909	geneComp_00025171	transcript13960.chr1.nnic	SMAP2	NA	NA	40.796	13.1805	62.179	NA	NA	2.23716	NA	1.88756	0.53321	1.93423	NA	NA	1.83961	NA	0.04658	0.0405	0.0311	-0.0094	NA	3.12373e-14	FALSE	yes	0.999947	TRUE	no	0	FALSE
ENSG00000084070.12	rpmi	polyic	isoComp_00078908	geneComp_00025171	ENST00000372718.8	SMAP2	NA	NA	40.796	13.1805	62.179	NA	NA	2.23716	NA	2.14171	4.90361	1.3591	NA	NA	-1.84355	NA	0.116	0.372	0.0219	-0.3501	NA	3.12373e-14	FALSE	yes	0.999986	TRUE	no	0	FALSE
ENSG00000084070.12	rpmi	polyic	isoComp_00078907	geneComp_00025171	ENST00000372708.5	SMAP2	NA	NA	40.796	13.1805	62.179	NA	NA	2.23716	NA	1.43902	2.78288	0.762383	NA	NA	-1.85436	NA	0.08598	0.2111	0.0123	-0.1988	NA	3.12373e-14	FALSE	yes	0.999942	TRUE	no	0	FALSE
ENSG00000084070.12	rpmi	polyic	isoComp_00078911	geneComp_00025171	transcript14000.chr1.nic	SMAP2	NA	NA	40.796	13.1805	62.179	NA	NA	2.23716	NA	26.4423	2.43785	42.4	NA	NA	4.11482	NA	0.53974	0.185	0.6819	0.4969	NA	3.12373e-14	FALSE	yes	0.999965	TRUE	no	0	FALSE
ENSG00000084070.12	rpmi	polyic	isoComp_00078912	geneComp_00025171	transcript14013.chr1.nnic	SMAP2	NA	NA	40.796	13.1805	62.179	NA	NA	2.23716	NA	3.82627	0.591863	4.13758	NA	NA	2.78476	NA	0.09126	0.0449	0.0665	0.0216	NA	3.12373e-14	FALSE	yes	0.999948	TRUE	no	0	FALSE
ENSG00000084070.12	rpmi	polyic	isoComp_00078913	geneComp_00025171	transcript14044.chr1.nnic	SMAP2	NA	NA	40.796	13.1805	62.179	NA	NA	2.23716	NA	1.82597	0.987684	5.19514	NA	NA	2.38328	NA	0.05038	0.0749	0.0836	0.0087	NA	3.12373e-14	FALSE	no	0.999852	TRUE	no	0	FALSE
ENSG00000084070.12	rpmi	saur	isoComp_00116375	geneComp_00037181	transcript14000.chr1.nic	SMAP2	NA	NA	40.796	13.1805	51.2898	NA	NA	1.95946	NA	26.4423	2.43785	36.2304	NA	NA	3.88801	NA	0.53974	0.185	0.7064	0.5214	NA	2.71203e-12	FALSE	yes	0.999965	TRUE	no	0	FALSE
ENSG00000084070.12	rpmi	saur	isoComp_00116371	geneComp_00037181	ENST00000372708.5	SMAP2	NA	NA	40.796	13.1805	51.2898	NA	NA	1.95946	NA	1.43902	2.78288	0.882979	NA	NA	-1.64505	NA	0.08598	0.2111	0.0172	-0.1939	NA	2.71203e-12	FALSE	yes	0.999942	TRUE	no	0	FALSE
ENSG00000084070.12	rpmi	saur	isoComp_00116372	geneComp_00037181	ENST00000372718.8	SMAP2	NA	NA	40.796	13.1805	51.2898	NA	NA	1.95946	NA	2.14171	4.90361	1.32106	NA	NA	-1.88421	NA	0.116	0.372	0.0258	-0.3462	NA	2.71203e-12	FALSE	yes	0.999986	TRUE	no	0	FALSE
ENSG00000084070.12	rpmi	saur	isoComp_00116374	geneComp_00037181	transcript13966.chr1.nnic	SMAP2	NA	NA	40.796	13.1805	51.2898	NA	NA	1.95946	NA	3.23313	0.943374	4.49901	NA	NA	2.2417	NA	0.07006	0.0716	0.0877	0.0161	NA	2.71203e-12	FALSE	yes	0.999965	TRUE	no	0	FALSE
ENSG00000084070.12	rpmi	saur	isoComp_00116373	geneComp_00037181	transcript13960.chr1.nnic	SMAP2	NA	NA	40.796	13.1805	51.2898	NA	NA	1.95946	NA	1.88756	0.53321	3.02442	NA	NA	2.48184	NA	0.04658	0.0405	0.059	0.0185	NA	2.71203e-12	FALSE	yes	0.999947	TRUE	no	0	FALSE
ENSG00000084070.12	rpmi	saur	isoComp_00116376	geneComp_00037181	transcript14013.chr1.nnic	SMAP2	NA	NA	40.796	13.1805	51.2898	NA	NA	1.95946	NA	3.82627	0.591863	4.73016	NA	NA	2.97743	NA	0.09126	0.0449	0.0922	0.0473	NA	2.71203e-12	FALSE	yes	0.999948	TRUE	no	0	FALSE
ENSG00000084070.12	rpmi	saur	isoComp_00116377	geneComp_00037181	transcript14044.chr1.nnic	SMAP2	NA	NA	40.796	13.1805	51.2898	NA	NA	1.95946	NA	1.82597	0.987684	0.60175	NA	NA	-0.705642	NA	0.05038	0.0749	0.0117	-0.0632	NA	2.71203e-12	FALSE	no	0.999852	TRUE	no	0	FALSE
ENSG00000085117.12	rpmi	calb	isoComp_00004038	geneComp_00001171	transcript8292.chr11.nic	CD82	NA	NA	69.3143	10.676	52.2622	NA	NA	2.29033	NA	2.25168	2.18909	1.18274	NA	NA	-0.882629	NA	0.06274	0.205	0.0226	-0.1824	NA	3.48642e-06	FALSE	yes	0.990903	TRUE	no	0	TRUE
ENSG00000085117.12	rpmi	calb	isoComp_00004039	geneComp_00001171	transcript8299.chr11.nic	CD82	NA	NA	69.3143	10.676	52.2622	NA	NA	2.29033	NA	2.75963	2.20642	0.397367	NA	NA	-2.44383	NA	0.06524	0.2067	0.0076	-0.1991	NA	3.48642e-06	NA	no	0.0569672	FALSE	NA	0	TRUE
ENSG00000085117.12	rpmi	calb	isoComp_00004037	geneComp_00001171	ENST00000227155.9	CD82	NA	NA	69.3143	10.676	52.2622	NA	NA	2.29033	NA	64.303	6.28045	50.6821	NA	NA	3.01053	NA	0.87198	0.5883	0.9698	0.3815	NA	3.48642e-06	FALSE	yes	0.999733	TRUE	no	0	TRUE
ENSG00000085117.12	rpmi	lps	isoComp_00041502	geneComp_00013181	transcript8292.chr11.nic	CD82	NA	NA	69.3143	10.676	191.275	NA	NA	4.16193	NA	2.25168	2.18909	3.77453	NA	NA	0.783207	NA	0.06274	0.205	0.0197	-0.1853	NA	5.9984e-09	FALSE	yes	0.990903	TRUE	no	0	TRUE
ENSG00000085117.12	rpmi	lps	isoComp_00041503	geneComp_00013181	transcript8299.chr11.nic	CD82	NA	NA	69.3143	10.676	191.275	NA	NA	4.16193	NA	2.75963	2.20642	7.00011	NA	NA	1.66121	NA	0.06524	0.2067	0.0366	-0.1701	NA	5.9984e-09	NA	no	0.0569672	FALSE	NA	0	TRUE
ENSG00000085117.12	rpmi	lps	isoComp_00041501	geneComp_00013181	ENST00000227155.9	CD82	NA	NA	69.3143	10.676	191.275	NA	NA	4.16193	NA	64.303	6.28045	180.5	NA	NA	4.84277	NA	0.87198	0.5883	0.9437	0.3554	NA	5.9984e-09	FALSE	yes	0.999733	TRUE	no	0	TRUE
ENSG00000085117.12	rpmi	polyic	isoComp_00078966	geneComp_00025191	transcript8292.chr11.nic	CD82	NA	NA	69.3143	10.676	22.4875	NA	NA	1.07405	NA	2.25168	2.18909	0.252428	NA	NA	-3.06691	NA	0.06274	0.205	0.0112	-0.1938	NA	0.002072	FALSE	yes	0.990903	TRUE	no	0	TRUE
ENSG00000085117.12	rpmi	polyic	isoComp_00078967	geneComp_00025191	transcript8299.chr11.nic	CD82	NA	NA	69.3143	10.676	22.4875	NA	NA	1.07405	NA	2.75963	2.20642	0.508852	NA	NA	-2.09484	NA	0.06524	0.2067	0.0226	-0.1841	NA	0.002072	NA	no	0.0569672	FALSE	NA	0	TRUE
ENSG00000085117.12	rpmi	polyic	isoComp_00078965	geneComp_00025191	ENST00000227155.9	CD82	NA	NA	69.3143	10.676	22.4875	NA	NA	1.07405	NA	64.303	6.28045	21.7263	NA	NA	1.78887	NA	0.87198	0.5883	0.9661	0.3778	NA	0.002072	FALSE	yes	0.999733	TRUE	no	0	TRUE
ENSG00000085117.12	rpmi	saur	isoComp_00116431	geneComp_00037201	transcript8299.chr11.nic	CD82	NA	NA	69.3143	10.676	69.8708	NA	NA	2.70918	NA	2.75963	2.20642	3.68541	NA	NA	0.737502	NA	0.06524	0.2067	0.0527	-0.154	NA	0.0106851	NA	no	0.0569672	FALSE	NA	0	TRUE
ENSG00000085117.12	rpmi	saur	isoComp_00116429	geneComp_00037201	ENST00000227155.9	CD82	NA	NA	69.3143	10.676	69.8708	NA	NA	2.70918	NA	64.303	6.28045	62.3258	NA	NA	3.30883	NA	0.87198	0.5883	0.892	0.3037	NA	0.0106851	FALSE	yes	0.999733	TRUE	no	0	TRUE
ENSG00000085117.12	rpmi	saur	isoComp_00116430	geneComp_00037201	transcript8292.chr11.nic	CD82	NA	NA	69.3143	10.676	69.8708	NA	NA	2.70918	NA	2.25168	2.18909	3.8596	NA	NA	0.815277	NA	0.06274	0.205	0.0552	-0.1498	NA	0.0106851	FALSE	yes	0.990903	TRUE	no	0	TRUE
ENSG00000085662.14	rpmi	lps	isoComp_00041545	geneComp_00013197	transcript20740.chr7.nic	AKR1B1	NA	NA	31.9925	27.0238	55.6477	NA	NA	1.04182	NA	0.615258	0.507187	1.04942	NA	NA	1.03451	NA	0.01952	0.0188	0.0189	0.0001	NA	0.00383002	TRUE	yes	0.948003	TRUE	no	1	TRUE
ENSG00000085662.14	rpmi	lps	isoComp_00041543	geneComp_00013197	ENST00000285930.9	AKR1B1	NA	NA	31.9925	27.0238	55.6477	NA	NA	1.04182	NA	21.8296	10.9926	44.5148	NA	NA	2.01676	NA	0.66138	0.4068	0.7999	0.3931	NA	0.00383002	FALSE	yes	0.999954	TRUE	no	0	TRUE
ENSG00000085662.14	rpmi	lps	isoComp_00041546	geneComp_00013197	transcript20742.chr7.nic	AKR1B1	NA	NA	31.9925	27.0238	55.6477	NA	NA	1.04182	NA	1.17861	1.551	1.49761	NA	NA	-0.0502071	NA	0.03768	0.0574	0.0269	-0.0305	NA	0.00383002	TRUE	yes	0.989968	TRUE	no	2	TRUE
ENSG00000085662.14	rpmi	lps	isoComp_00041547	geneComp_00013197	transcript20748.chr7.nic	AKR1B1	NA	NA	31.9925	27.0238	55.6477	NA	NA	1.04182	NA	1.82908	2.34523	1.941	NA	NA	-0.271654	NA	0.06224	0.0868	0.0349	-0.0519	NA	0.00383002	TRUE	yes	0.98437	TRUE	no	3	TRUE
ENSG00000085662.14	rpmi	lps	isoComp_00041544	geneComp_00013197	ENST00000465351.5	AKR1B1	NA	NA	31.9925	27.0238	55.6477	NA	NA	1.04182	NA	6.53998	11.6277	6.64482	NA	NA	-0.806336	NA	0.2192	0.4303	0.1194	-0.3109	NA	0.00383002	TRUE	yes	0.999769	TRUE	no	1	TRUE
ENSG00000085662.14	rpmi	polyic	isoComp_00079007	geneComp_00025207	ENST00000285930.9	AKR1B1	NA	NA	31.9925	27.0238	23.2752	NA	NA	-0.21535	NA	21.8296	10.9926	19.557	NA	NA	0.830569	NA	0.66138	0.4068	0.8402	0.4334	NA	0.0101997	FALSE	yes	0.999954	TRUE	no	0	TRUE
ENSG00000085662.14	rpmi	polyic	isoComp_00079009	geneComp_00025207	transcript20740.chr7.nic	AKR1B1	NA	NA	31.9925	27.0238	23.2752	NA	NA	-0.21535	NA	0.615258	0.507187	0	NA	NA	-5.69261	NA	0.01952	0.0188	0	-0.0188	NA	0.0101997	TRUE	yes	0.948003	TRUE	no	1	TRUE
ENSG00000085662.14	rpmi	polyic	isoComp_00079010	geneComp_00025207	transcript20742.chr7.nic	AKR1B1	NA	NA	31.9925	27.0238	23.2752	NA	NA	-0.21535	NA	1.17861	1.551	0	NA	NA	-7.28633	NA	0.03768	0.0574	0	-0.0574	NA	0.0101997	TRUE	yes	0.989968	TRUE	no	2	TRUE
ENSG00000085662.14	rpmi	polyic	isoComp_00079011	geneComp_00025207	transcript20748.chr7.nic	AKR1B1	NA	NA	31.9925	27.0238	23.2752	NA	NA	-0.21535	NA	1.82908	2.34523	0.270432	NA	NA	-3.07014	NA	0.06224	0.0868	0.0116	-0.0752	NA	0.0101997	TRUE	yes	0.98437	TRUE	no	3	TRUE
ENSG00000085662.14	rpmi	polyic	isoComp_00079008	geneComp_00025207	ENST00000465351.5	AKR1B1	NA	NA	31.9925	27.0238	23.2752	NA	NA	-0.21535	NA	6.53998	11.6277	3.4478	NA	NA	-1.75088	NA	0.2192	0.4303	0.1481	-0.2822	NA	0.0101997	TRUE	yes	0.999769	TRUE	no	1	TRUE
ENSG00000085978.22	rpmi	calb	isoComp_00004115	geneComp_00001198	transcript37309.chr2.nic	ATG16L1	NA	NA	34.3956	65.8571	30.7997	NA	NA	-1.09617	NA	0.674356	1.32466	0.683217	NA	NA	-0.945094	NA	0.0189	0.0201	0.0222	0.0021	NA	0.0315837	TRUE	yes	0.999375	TRUE	no	3	TRUE
ENSG00000085978.22	rpmi	calb	isoComp_00004112	geneComp_00001198	ENST00000392021.7	ATG16L1	NA	NA	34.3956	65.8571	30.7997	NA	NA	-1.09617	NA	11.883	24.1084	10.3861	NA	NA	-1.21409	NA	0.3398	0.3661	0.3372	-0.0289	NA	0.0315837	TRUE	no	1	TRUE	no	0	TRUE
ENSG00000085978.22	rpmi	calb	isoComp_00004114	geneComp_00001198	transcript37288.chr2.nic	ATG16L1	NA	NA	34.3956	65.8571	30.7997	NA	NA	-1.09617	NA	3.29104	7.39875	2.10392	NA	NA	-1.80931	NA	0.09068	0.1123	0.0683	-0.044	NA	0.0315837	TRUE	yes	0.999996	TRUE	no	1	TRUE
ENSG00000085978.22	rpmi	calb	isoComp_00004113	geneComp_00001198	ENST00000479942.5	ATG16L1	NA	NA	34.3956	65.8571	30.7997	NA	NA	-1.09617	NA	2.92703	7.92399	0.502911	NA	NA	-3.95127	NA	0.07788	0.1203	0.0163	-0.104	NA	0.0315837	TRUE	yes	0.999998	TRUE	no	1	TRUE
ENSG00000085978.22	rpmi	calb	isoComp_00004111	geneComp_00001198	ENST00000392020.8	ATG16L1	NA	NA	34.3956	65.8571	30.7997	NA	NA	-1.09617	NA	15.6201	25.1013	17.1235	NA	NA	-0.551512	NA	0.47276	0.3811	0.556	0.1749	NA	0.0315837	FALSE	yes	1	TRUE	no	0	TRUE
ENSG00000086589.12	rpmi	calb	isoComp_00004151	geneComp_00001214	transcript17294.chr5.nic	RBM22	NA	NA	64.3564	96.7406	62.9855	NA	NA	-0.619023	NA	7.26957	17.9971	2.97159	NA	NA	-2.59441	NA	0.10376	0.186	0.0472	-0.1388	NA	0.000140948	TRUE	no	0.991077	TRUE	no	1	TRUE
ENSG00000086589.12	rpmi	calb	isoComp_00004150	geneComp_00001214	ENST00000199814.9	RBM22	NA	NA	64.3564	96.7406	62.9855	NA	NA	-0.619023	NA	55.8744	76.2692	59.292	NA	NA	-0.363209	NA	0.87804	0.7884	0.9414	0.153	NA	0.000140948	FALSE	yes	0.999974	TRUE	no	0	TRUE
ENSG00000086589.12	rpmi	calb	isoComp_00004152	geneComp_00001214	transcript17300.chr5.nic	RBM22	NA	NA	64.3564	96.7406	62.9855	NA	NA	-0.619023	NA	1.21243	2.47438	0.721914	NA	NA	-1.76314	NA	0.01822	0.0256	0.0115	-0.0141	NA	0.000140948	NA	no	0.295711	FALSE	NA	2	TRUE
ENSG00000086589.12	rpmi	polyic	isoComp_00079078	geneComp_00025234	ENST00000199814.9	RBM22	NA	NA	64.3564	96.7406	56.9074	NA	NA	-0.765401	NA	55.8744	76.2692	51.1346	NA	NA	-0.576706	NA	0.87804	0.7884	0.8986	0.1102	NA	0.0513564	FALSE	yes	0.999974	TRUE	no	0	NA
ENSG00000086589.12	rpmi	polyic	isoComp_00079079	geneComp_00025234	transcript17294.chr5.nic	RBM22	NA	NA	64.3564	96.7406	56.9074	NA	NA	-0.765401	NA	7.26957	17.9971	5.16857	NA	NA	-1.79794	NA	0.10376	0.186	0.0908	-0.0952	NA	0.0513564	TRUE	no	0.991077	TRUE	no	1	NA
ENSG00000086589.12	rpmi	polyic	isoComp_00079080	geneComp_00025234	transcript17300.chr5.nic	RBM22	NA	NA	64.3564	96.7406	56.9074	NA	NA	-0.765401	NA	1.21243	2.47438	0.604218	NA	NA	-2.01606	NA	0.01822	0.0256	0.0106	-0.015	NA	0.0513564	NA	no	0.295711	FALSE	NA	2	NA
ENSG00000086589.12	rpmi	saur	isoComp_00116542	geneComp_00037244	ENST00000199814.9	RBM22	NA	NA	64.3564	96.7406	53.6952	NA	NA	-0.849209	NA	55.8744	76.2692	48.5463	NA	NA	-0.651631	NA	0.87804	0.7884	0.9041	0.1157	NA	0.049645	FALSE	yes	0.999974	TRUE	no	0	TRUE
ENSG00000086589.12	rpmi	saur	isoComp_00116543	geneComp_00037244	transcript17294.chr5.nic	RBM22	NA	NA	64.3564	96.7406	53.6952	NA	NA	-0.849209	NA	7.26957	17.9971	4.41958	NA	NA	-2.02332	NA	0.10376	0.186	0.0823	-0.1037	NA	0.049645	TRUE	no	0.991077	TRUE	no	1	TRUE
ENSG00000086589.12	rpmi	saur	isoComp_00116544	geneComp_00037244	transcript17300.chr5.nic	RBM22	NA	NA	64.3564	96.7406	53.6952	NA	NA	-0.849209	NA	1.21243	2.47438	0.729351	NA	NA	-1.74856	NA	0.01822	0.0256	0.0136	-0.012	NA	0.049645	NA	no	0.295711	FALSE	NA	2	TRUE
ENSG00000087087.20	rpmi	calb	isoComp_00004198	geneComp_00001229	ENST00000611405.5	SRRT	NA	NA	38.0456	41.4817	50.5686	NA	NA	0.285706	NA	17.7328	17.1769	25.4778	NA	NA	0.568499	NA	0.46346	0.4141	0.5038	0.0897	NA	0.0108166	FALSE	yes	1	TRUE	no	0	NA
ENSG00000087087.20	rpmi	calb	isoComp_00004199	geneComp_00001229	ENST00000614484.4	SRRT	NA	NA	38.0456	41.4817	50.5686	NA	NA	0.285706	NA	12.8705	11.9772	17.1206	NA	NA	0.515085	NA	0.33684	0.2887	0.3386	0.0499	NA	0.0108166	FALSE	yes	1	TRUE	no	0	NA
ENSG00000087087.20	rpmi	calb	isoComp_00004201	geneComp_00001229	ENST00000618411.4	SRRT	NA	NA	38.0456	41.4817	50.5686	NA	NA	0.285706	NA	1.88919	2.21633	1.99576	NA	NA	-0.150519	NA	0.05232	0.0534	0.0395	-0.0139	NA	0.0108166	FALSE	yes	1	TRUE	no	0	NA
ENSG00000087087.20	rpmi	calb	isoComp_00004200	geneComp_00001229	ENST00000618262.4	SRRT	NA	NA	38.0456	41.4817	50.5686	NA	NA	0.285706	NA	3.84425	5.13527	5.31458	NA	NA	0.0494204	NA	0.1005	0.1238	0.1051	-0.0187	NA	0.0108166	FALSE	yes	1	TRUE	no	0	NA
ENSG00000087087.20	rpmi	calb	isoComp_00004202	geneComp_00001229	transcript16601.chr7.nic	SRRT	NA	NA	38.0456	41.4817	50.5686	NA	NA	0.285706	NA	1.70883	4.97599	0.659856	NA	NA	-2.89596	NA	0.04686	0.12	0.013	-0.107	NA	0.0108166	TRUE	yes	1	TRUE	no	0	NA
ENSG00000087087.20	rpmi	polyic	isoComp_00079130	geneComp_00025249	transcript16601.chr7.nic	SRRT	NA	NA	38.0456	41.4817	36.3962	NA	NA	-0.188638	NA	1.70883	4.97599	0.559517	NA	NA	-3.13007	NA	0.04686	0.12	0.0154	-0.1046	NA	0.0180396	TRUE	yes	1	TRUE	no	0	TRUE
ENSG00000087087.20	rpmi	polyic	isoComp_00079126	geneComp_00025249	ENST00000611405.5	SRRT	NA	NA	38.0456	41.4817	36.3962	NA	NA	-0.188638	NA	17.7328	17.1769	19.6042	NA	NA	0.19059	NA	0.46346	0.4141	0.5386	0.1245	NA	0.0180396	FALSE	yes	1	TRUE	no	0	TRUE
ENSG00000087087.20	rpmi	polyic	isoComp_00079129	geneComp_00025249	ENST00000618411.4	SRRT	NA	NA	38.0456	41.4817	36.3962	NA	NA	-0.188638	NA	1.88919	2.21633	1.10661	NA	NA	-0.995538	NA	0.05232	0.0534	0.0304	-0.023	NA	0.0180396	FALSE	yes	1	TRUE	no	0	TRUE
ENSG00000087087.20	rpmi	polyic	isoComp_00079128	geneComp_00025249	ENST00000618262.4	SRRT	NA	NA	38.0456	41.4817	36.3962	NA	NA	-0.188638	NA	3.84425	5.13527	2.25186	NA	NA	-1.18573	NA	0.1005	0.1238	0.0619	-0.0619	NA	0.0180396	FALSE	yes	1	TRUE	no	0	TRUE
ENSG00000087087.20	rpmi	polyic	isoComp_00079127	geneComp_00025249	ENST00000614484.4	SRRT	NA	NA	38.0456	41.4817	36.3962	NA	NA	-0.188638	NA	12.8705	11.9772	12.874	NA	NA	0.104088	NA	0.33684	0.2887	0.3537	0.065	NA	0.0180396	FALSE	yes	1	TRUE	no	0	TRUE
ENSG00000087191.13	rpmi	lps	isoComp_00041688	geneComp_00013245	ENST00000375812.8	PSMC5	NA	NA	42.2795	39.7516	62.292	NA	NA	0.647902	NA	2.90465	2.14587	5.032	NA	NA	1.22573	NA	0.0685	0.054	0.0808	0.0268	NA	0.000923359	FALSE	yes	0.999995	TRUE	no	0	TRUE
ENSG00000087191.13	rpmi	lps	isoComp_00041692	geneComp_00013245	transcript22697.chr17.nic	PSMC5	NA	NA	42.2795	39.7516	62.292	NA	NA	0.647902	NA	0.70698	1.23144	0.815348	NA	NA	-0.588939	NA	0.01704	0.031	0.0131	-0.0179	NA	0.000923359	NA	no	0.239022	FALSE	NA	9	TRUE
ENSG00000087191.13	rpmi	lps	isoComp_00041689	geneComp_00013245	ENST00000581882.5	PSMC5	NA	NA	42.2795	39.7516	62.292	NA	NA	0.647902	NA	9.84151	13.0499	9.90054	NA	NA	-0.398108	NA	0.2385	0.3283	0.1589	-0.1694	NA	0.000923359	FALSE	yes	0.999995	TRUE	no	1	TRUE
ENSG00000087191.13	rpmi	lps	isoComp_00041687	geneComp_00013245	ENST00000310144.11	PSMC5	NA	NA	42.2795	39.7516	62.292	NA	NA	0.647902	NA	26.7234	16.8606	44.8537	NA	NA	1.41104	NA	0.62288	0.4241	0.7201	0.296	NA	0.000923359	FALSE	yes	0.999996	TRUE	no	0	TRUE
ENSG00000087191.13	rpmi	lps	isoComp_00041691	geneComp_00013245	transcript22652.chr17.nic	PSMC5	NA	NA	42.2795	39.7516	62.292	NA	NA	0.647902	NA	0.69179	1.52402	1.00907	NA	NA	-0.590066	NA	0.0161	0.0383	0.0162	-0.0221	NA	0.000923359	TRUE	no	0.999418	TRUE	no	5	TRUE
ENSG00000087191.13	rpmi	lps	isoComp_00041690	geneComp_00013245	transcript22611.chr17.nic	PSMC5	NA	NA	42.2795	39.7516	62.292	NA	NA	0.647902	NA	1.41109	4.93979	0.681393	NA	NA	-2.83979	NA	0.03696	0.1243	0.0109	-0.1134	NA	0.000923359	TRUE	no	0.99999	TRUE	no	3	TRUE
ENSG00000087191.13	rpmi	polyic	isoComp_00079154	geneComp_00025255	transcript22611.chr17.nic	PSMC5	NA	NA	42.2795	39.7516	52.5817	NA	NA	0.403459	NA	1.41109	4.93979	0	NA	NA	-8.95122	NA	0.03696	0.1243	0	-0.1243	NA	0.00081798	TRUE	no	0.99999	TRUE	no	3	TRUE
ENSG00000087191.13	rpmi	polyic	isoComp_00079151	geneComp_00025255	ENST00000310144.11	PSMC5	NA	NA	42.2795	39.7516	52.5817	NA	NA	0.403459	NA	26.7234	16.8606	34.7183	NA	NA	1.0416	NA	0.62288	0.4241	0.6603	0.2362	NA	0.00081798	FALSE	yes	0.999996	TRUE	no	0	TRUE
ENSG00000087191.13	rpmi	polyic	isoComp_00079152	geneComp_00025255	ENST00000375812.8	PSMC5	NA	NA	42.2795	39.7516	52.5817	NA	NA	0.403459	NA	2.90465	2.14587	3.21677	NA	NA	0.581821	NA	0.0685	0.054	0.0612	0.0072	NA	0.00081798	FALSE	yes	0.999995	TRUE	no	0	TRUE
ENSG00000087191.13	rpmi	polyic	isoComp_00079156	geneComp_00025255	transcript22697.chr17.nic	PSMC5	NA	NA	42.2795	39.7516	52.5817	NA	NA	0.403459	NA	0.70698	1.23144	0.681596	NA	NA	-0.84401	NA	0.01704	0.031	0.013	-0.018	NA	0.00081798	NA	no	0.239022	FALSE	NA	9	TRUE
ENSG00000087191.13	rpmi	polyic	isoComp_00079155	geneComp_00025255	transcript22652.chr17.nic	PSMC5	NA	NA	42.2795	39.7516	52.5817	NA	NA	0.403459	NA	0.69179	1.52402	0.421769	NA	NA	-1.82898	NA	0.0161	0.0383	0.008	-0.0303	NA	0.00081798	TRUE	no	0.999418	TRUE	no	5	TRUE
ENSG00000087191.13	rpmi	polyic	isoComp_00079153	geneComp_00025255	ENST00000581882.5	PSMC5	NA	NA	42.2795	39.7516	52.5817	NA	NA	0.403459	NA	9.84151	13.0499	13.5433	NA	NA	0.0534957	NA	0.2385	0.3283	0.2576	-0.0707	NA	0.00081798	FALSE	yes	0.999995	TRUE	no	1	TRUE
ENSG00000087365.16	rpmi	calb	isoComp_00004267	geneComp_00001248	transcript15154.chr11.nic	SF3B2	NA	NA	130.469	185.325	130.585	NA	NA	-0.505037	NA	18.1882	44.7315	9.89214	NA	NA	-2.1758	NA	0.12942	0.2414	0.0758	-0.1656	NA	3.53163e-10	TRUE	yes	0.999999	TRUE	no	1	TRUE
ENSG00000087365.16	rpmi	calb	isoComp_00004266	geneComp_00001248	ENST00000322535.11	SF3B2	NA	NA	130.469	185.325	130.585	NA	NA	-0.505037	NA	112.281	140.594	120.693	NA	NA	-0.220174	NA	0.87058	0.7586	0.9242	0.1656	NA	3.53163e-10	FALSE	yes	1	TRUE	no	0	TRUE
ENSG00000087365.16	rpmi	lps	isoComp_00041730	geneComp_00013258	ENST00000322535.11	SF3B2	NA	NA	130.469	185.325	97.7241	NA	NA	-0.923204	NA	112.281	140.594	83.4696	NA	NA	-0.75214	NA	0.87058	0.7586	0.8541	0.0955	NA	0.0185708	FALSE	yes	1	TRUE	no	0	NA
ENSG00000087365.16	rpmi	lps	isoComp_00041731	geneComp_00013258	transcript15154.chr11.nic	SF3B2	NA	NA	130.469	185.325	97.7241	NA	NA	-0.923204	NA	18.1882	44.7315	14.2545	NA	NA	-1.64919	NA	0.12942	0.2414	0.1459	-0.0955	NA	0.0185708	TRUE	yes	0.999999	TRUE	no	1	NA
ENSG00000087365.16	rpmi	polyic	isoComp_00079195	geneComp_00025268	transcript15154.chr11.nic	SF3B2	NA	NA	130.469	185.325	107.942	NA	NA	-0.77975	NA	18.1882	44.7315	9.44678	NA	NA	-2.24219	NA	0.12942	0.2414	0.0875	-0.1539	NA	1.79718e-07	TRUE	yes	0.999999	TRUE	no	1	TRUE
ENSG00000087365.16	rpmi	polyic	isoComp_00079194	geneComp_00025268	ENST00000322535.11	SF3B2	NA	NA	130.469	185.325	107.942	NA	NA	-0.77975	NA	112.281	140.594	98.4951	NA	NA	-0.513365	NA	0.87058	0.7586	0.9125	0.1539	NA	1.79718e-07	FALSE	yes	1	TRUE	no	0	TRUE
ENSG00000087365.16	rpmi	saur	isoComp_00116658	geneComp_00037278	ENST00000322535.11	SF3B2	NA	NA	130.469	185.325	130.771	NA	NA	-0.502991	NA	112.281	140.594	118.154	NA	NA	-0.250839	NA	0.87058	0.7586	0.9035	0.1449	NA	2.21912e-07	FALSE	yes	1	TRUE	no	0	TRUE
ENSG00000087365.16	rpmi	saur	isoComp_00116659	geneComp_00037278	transcript15154.chr11.nic	SF3B2	NA	NA	130.469	185.325	130.771	NA	NA	-0.502991	NA	18.1882	44.7315	12.616	NA	NA	-1.82521	NA	0.12942	0.2414	0.0965	-0.1449	NA	2.21912e-07	TRUE	yes	0.999999	TRUE	no	1	TRUE
ENSG00000088179.9	rpmi	calb	isoComp_00004320	geneComp_00001260	transcript20203.chr2.nnic	PTPN4	NA	NA	14.1815	20.6054	11.219	NA	NA	-0.876497	NA	0.610858	1.16326	0.310405	NA	NA	-1.87255	NA	0.04052	0.0565	0.0277	-0.0288	NA	0.0764951	TRUE	yes	0.999999	TRUE	no	0	NA
ENSG00000088179.9	rpmi	calb	isoComp_00004319	geneComp_00001260	transcript20186.chr2.nic	PTPN4	NA	NA	14.1815	20.6054	11.219	NA	NA	-0.876497	NA	0.633529	1.09966	0.356379	NA	NA	-1.59871	NA	0.04216	0.0534	0.0318	-0.0216	NA	0.0764951	TRUE	yes	0.999999	TRUE	no	0	NA
ENSG00000088179.9	rpmi	calb	isoComp_00004318	geneComp_00001260	ENST00000263708.7	PTPN4	NA	NA	14.1815	20.6054	11.219	NA	NA	-0.876497	NA	2.72551	4.63399	1.199	NA	NA	-1.94155	NA	0.1838	0.2249	0.1069	-0.118	NA	0.0764951	FALSE	yes	1	TRUE	no	0	NA
ENSG00000088179.9	rpmi	calb	isoComp_00004321	geneComp_00001260	transcript20249.chr2.nnic	PTPN4	NA	NA	14.1815	20.6054	11.219	NA	NA	-0.876497	NA	10.2116	13.7085	9.35317	NA	NA	-0.55105	NA	0.73358	0.6653	0.8337	0.1684	NA	0.0764951	FALSE	yes	0.999999	TRUE	no	0	NA
ENSG00000088832.18	rpmi	calb	isoComp_00004372	geneComp_00001278	ENST00000677937.1	FKBP1A	NA	NA	65.0146	50.9659	60.9578	NA	NA	0.25823	NA	0.96278	1.57691	1.17011	NA	NA	-0.427302	NA	0.01464	0.0309	0.0192	-0.0117	NA	0.0576807	NA	NA	0.686145	FALSE	NA	1	NA
ENSG00000088832.18	rpmi	calb	isoComp_00004371	geneComp_00001278	ENST00000618612.5	FKBP1A	NA	NA	65.0146	50.9659	60.9578	NA	NA	0.25823	NA	1.45356	1.47196	1.27245	NA	NA	-0.208603	NA	0.02288	0.0289	0.0209	-0.008	NA	0.0576807	NA	no	0.190802	FALSE	NA	0	NA
ENSG00000088832.18	rpmi	calb	isoComp_00004367	geneComp_00001278	ENST00000381719.8	FKBP1A	NA	NA	65.0146	50.9659	60.9578	NA	NA	0.25823	NA	8.38697	13.7928	6.48007	NA	NA	-1.08866	NA	0.13708	0.2706	0.1063	-0.1643	NA	0.0576807	FALSE	yes	0.790029	TRUE	no	1	NA
ENSG00000088832.18	rpmi	calb	isoComp_00004369	geneComp_00001278	ENST00000400137.9	FKBP1A	NA	NA	65.0146	50.9659	60.9578	NA	NA	0.25823	NA	51.9637	29.8782	50.034	NA	NA	0.74362	NA	0.78984	0.5862	0.8208	0.2346	NA	0.0576807	FALSE	yes	0.808068	TRUE	no	0	NA
ENSG00000088832.18	rpmi	lps	isoComp_00041831	geneComp_00013288	ENST00000381719.8	FKBP1A	NA	NA	65.0146	50.9659	89.432	NA	NA	0.811135	NA	8.38697	13.7928	8.06526	NA	NA	-0.773381	NA	0.13708	0.2706	0.0902	-0.1804	NA	0.00463402	FALSE	yes	0.790029	TRUE	no	1	TRUE
ENSG00000088832.18	rpmi	lps	isoComp_00041833	geneComp_00013288	ENST00000400137.9	FKBP1A	NA	NA	65.0146	50.9659	89.432	NA	NA	0.811135	NA	51.9637	29.8782	73.7177	NA	NA	1.30263	NA	0.78984	0.5862	0.8243	0.2381	NA	0.00463402	FALSE	yes	0.808068	TRUE	no	0	TRUE
ENSG00000088832.18	rpmi	lps	isoComp_00041835	geneComp_00013288	ENST00000618612.5	FKBP1A	NA	NA	65.0146	50.9659	89.432	NA	NA	0.811135	NA	1.45356	1.47196	1.76646	NA	NA	0.2615	NA	0.02288	0.0289	0.0198	-0.0091	NA	0.00463402	NA	no	0.190802	FALSE	NA	0	TRUE
ENSG00000088832.18	rpmi	lps	isoComp_00041836	geneComp_00013288	ENST00000677937.1	FKBP1A	NA	NA	65.0146	50.9659	89.432	NA	NA	0.811135	NA	0.96278	1.57691	2.06689	NA	NA	0.388205	NA	0.01464	0.0309	0.0231	-0.0078	NA	0.00463402	NA	NA	0.686145	FALSE	NA	1	TRUE
ENSG00000088832.18	rpmi	polyic	isoComp_00079299	geneComp_00025298	ENST00000618612.5	FKBP1A	NA	NA	65.0146	50.9659	59.9458	NA	NA	0.234083	NA	1.45356	1.47196	1.52761	NA	NA	0.0531813	NA	0.02288	0.0289	0.0255	-0.0034	NA	0.00159195	NA	no	0.190802	FALSE	NA	0	TRUE
ENSG00000088832.18	rpmi	polyic	isoComp_00079295	geneComp_00025298	ENST00000381719.8	FKBP1A	NA	NA	65.0146	50.9659	59.9458	NA	NA	0.234083	NA	8.38697	13.7928	5.08259	NA	NA	-1.43849	NA	0.13708	0.2706	0.0848	-0.1858	NA	0.00159195	FALSE	yes	0.790029	TRUE	no	1	TRUE
ENSG00000088832.18	rpmi	polyic	isoComp_00079300	geneComp_00025298	ENST00000677937.1	FKBP1A	NA	NA	65.0146	50.9659	59.9458	NA	NA	0.234083	NA	0.96278	1.57691	0	NA	NA	-7.31007	NA	0.01464	0.0309	0	-0.0309	NA	0.00159195	NA	NA	0.686145	FALSE	NA	1	TRUE
ENSG00000088832.18	rpmi	polyic	isoComp_00079297	geneComp_00025298	ENST00000400137.9	FKBP1A	NA	NA	65.0146	50.9659	59.9458	NA	NA	0.234083	NA	51.9637	29.8782	52.7418	NA	NA	0.819643	NA	0.78984	0.5862	0.8798	0.2936	NA	0.00159195	FALSE	yes	0.808068	TRUE	no	0	TRUE
ENSG00000088832.18	rpmi	saur	isoComp_00116764	geneComp_00037308	ENST00000677937.1	FKBP1A	NA	NA	65.0146	50.9659	63.7715	NA	NA	0.323322	NA	0.96278	1.57691	0	NA	NA	-7.31007	NA	0.01464	0.0309	0	-0.0309	NA	0.0384839	NA	NA	0.686145	FALSE	NA	1	TRUE
ENSG00000088832.18	rpmi	saur	isoComp_00116763	geneComp_00037308	ENST00000618612.5	FKBP1A	NA	NA	65.0146	50.9659	63.7715	NA	NA	0.323322	NA	1.45356	1.47196	1.22931	NA	NA	-0.257963	NA	0.02288	0.0289	0.0193	-0.0096	NA	0.0384839	NA	no	0.190802	FALSE	NA	0	TRUE
ENSG00000088832.18	rpmi	saur	isoComp_00116761	geneComp_00037308	ENST00000400137.9	FKBP1A	NA	NA	65.0146	50.9659	63.7715	NA	NA	0.323322	NA	51.9637	29.8782	53.4468	NA	NA	0.838796	NA	0.78984	0.5862	0.8381	0.2519	NA	0.0384839	FALSE	yes	0.808068	TRUE	no	0	TRUE
ENSG00000088832.18	rpmi	saur	isoComp_00116759	geneComp_00037308	ENST00000381719.8	FKBP1A	NA	NA	65.0146	50.9659	63.7715	NA	NA	0.323322	NA	8.38697	13.7928	8.51414	NA	NA	-0.695334	NA	0.13708	0.2706	0.1335	-0.1371	NA	0.0384839	FALSE	yes	0.790029	TRUE	no	1	TRUE
ENSG00000089094.20	rpmi	calb	isoComp_00004452	geneComp_00001301	transcript26524.chr12.nic	KDM2B	NA	NA	23.0925	38.7219	22.817	NA	NA	-0.762781	NA	6.53912	13.3504	5.38426	NA	NA	-1.30847	NA	0.26994	0.3448	0.236	-0.1088	NA	2.43461e-05	FALSE	yes	1	TRUE	no	0	TRUE
ENSG00000089094.20	rpmi	calb	isoComp_00004453	geneComp_00001301	transcript26526.chr12.nic	KDM2B	NA	NA	23.0925	38.7219	22.817	NA	NA	-0.762781	NA	7.06551	15.445	5.16001	NA	NA	-1.57983	NA	0.28682	0.3989	0.2261	-0.1728	NA	2.43461e-05	FALSE	yes	1	TRUE	no	0	TRUE
ENSG00000089094.20	rpmi	calb	isoComp_00004454	geneComp_00001301	transcript26581.chr12.nic	KDM2B	NA	NA	23.0925	38.7219	22.817	NA	NA	-0.762781	NA	9.4879	9.92655	12.2727	NA	NA	0.305817	NA	0.44324	0.2564	0.5379	0.2815	NA	2.43461e-05	FALSE	yes	1	TRUE	no	0	TRUE
ENSG00000089094.20	rpmi	polyic	isoComp_00079381	geneComp_00025321	transcript26526.chr12.nic	KDM2B	NA	NA	23.0925	38.7219	16.8537	NA	NA	-1.1996	NA	7.06551	15.445	3.48602	NA	NA	-2.14428	NA	0.28682	0.3989	0.2068	-0.1921	NA	6.09296e-07	FALSE	yes	1	TRUE	no	0	TRUE
ENSG00000089094.20	rpmi	polyic	isoComp_00079382	geneComp_00025321	transcript26581.chr12.nic	KDM2B	NA	NA	23.0925	38.7219	16.8537	NA	NA	-1.1996	NA	9.4879	9.92655	10.2526	NA	NA	0.0465775	NA	0.44324	0.2564	0.6083	0.3519	NA	6.09296e-07	FALSE	yes	1	TRUE	no	0	TRUE
ENSG00000089094.20	rpmi	polyic	isoComp_00079380	geneComp_00025321	transcript26524.chr12.nic	KDM2B	NA	NA	23.0925	38.7219	16.8537	NA	NA	-1.1996	NA	6.53912	13.3504	3.11513	NA	NA	-2.09598	NA	0.26994	0.3448	0.1848	-0.16	NA	6.09296e-07	FALSE	yes	1	TRUE	no	0	TRUE
ENSG00000089094.20	rpmi	saur	isoComp_00116845	geneComp_00037331	transcript26526.chr12.nic	KDM2B	NA	NA	23.0925	38.7219	18.0242	NA	NA	-1.10279	NA	7.06551	15.445	4.1216	NA	NA	-1.9033	NA	0.28682	0.3989	0.2287	-0.1702	NA	0.00198059	FALSE	yes	1	TRUE	no	0	TRUE
ENSG00000089094.20	rpmi	saur	isoComp_00116846	geneComp_00037331	transcript26581.chr12.nic	KDM2B	NA	NA	23.0925	38.7219	18.0242	NA	NA	-1.10279	NA	9.4879	9.92655	8.96506	NA	NA	-0.146823	NA	0.44324	0.2564	0.4974	0.241	NA	0.00198059	FALSE	yes	1	TRUE	no	0	TRUE
ENSG00000089094.20	rpmi	saur	isoComp_00116844	geneComp_00037331	transcript26524.chr12.nic	KDM2B	NA	NA	23.0925	38.7219	18.0242	NA	NA	-1.10279	NA	6.53912	13.3504	4.93756	NA	NA	-1.43318	NA	0.26994	0.3448	0.2739	-0.0709	NA	0.00198059	FALSE	yes	1	TRUE	no	0	TRUE
ENSG00000089127.15	rpmi	polyic	isoComp_00079388	geneComp_00025323	ENST00000445409.7	OAS1	NA	NA	377.817	24.2164	841.971	NA	NA	5.11914	NA	18.7085	0.693023	44.1124	NA	NA	5.97179	NA	0.0459	0.0286	0.0524	0.0238	NA	0.0337956	NA	NA	0.999979	TRUE	NA	0	TRUE
ENSG00000089127.15	rpmi	polyic	isoComp_00079389	geneComp_00025323	ENST00000452357.7	OAS1	NA	NA	377.817	24.2164	841.971	NA	NA	5.11914	NA	97.9823	9.88893	189.182	NA	NA	4.25643	NA	0.29774	0.4084	0.2247	-0.1837	NA	0.0337956	NA	NA	0.99989	TRUE	NA	1	TRUE
ENSG00000089127.15	rpmi	polyic	isoComp_00079390	geneComp_00025323	ENST00000550689.2	OAS1	NA	NA	377.817	24.2164	841.971	NA	NA	5.11914	NA	14.0083	0.993162	27.4856	NA	NA	4.77657	NA	0.037	0.041	0.0326	-0.0084	NA	0.0337956	FALSE	yes	0.970675	TRUE	no	0	TRUE
ENSG00000089127.15	rpmi	polyic	isoComp_00079391	geneComp_00025323	ENST00000550883.2	OAS1	NA	NA	377.817	24.2164	841.971	NA	NA	5.11914	NA	16.7302	0.288432	38.6144	NA	NA	7.01597	NA	0.03702	0.0119	0.0459	0.034	NA	0.0337956	FALSE	yes	0.999615	TRUE	no	1	TRUE
ENSG00000089127.15	rpmi	polyic	isoComp_00079392	geneComp_00025323	ENST00000551241.6	OAS1	NA	NA	377.817	24.2164	841.971	NA	NA	5.11914	NA	6.04451	0	12.2563	NA	NA	10.2605	NA	0.02038	0	0.0146	0.0146	NA	0.0337956	FALSE	yes	0.999925	TRUE	no	0	TRUE
ENSG00000089127.15	rpmi	polyic	isoComp_00079393	geneComp_00025323	ENST00000553152.2	OAS1	NA	NA	377.817	24.2164	841.971	NA	NA	5.11914	NA	158.206	7.53189	363.158	NA	NA	5.58957	NA	0.3764	0.311	0.4313	0.1203	NA	0.0337956	FALSE	yes	0.999949	TRUE	no	0	TRUE
ENSG00000089127.15	rpmi	polyic	isoComp_00079394	geneComp_00025323	ENST00000553185.2	OAS1	NA	NA	377.817	24.2164	841.971	NA	NA	5.11914	NA	39.9683	4.82094	100.064	NA	NA	4.37262	NA	0.13078	0.1991	0.1188	-0.0803	NA	0.0337956	FALSE	yes	0.951009	TRUE	no	0	TRUE
ENSG00000089127.15	rpmi	polyic	isoComp_00079395	geneComp_00025323	ENST00000680522.1	OAS1	NA	NA	377.817	24.2164	841.971	NA	NA	5.11914	NA	20.5312	0	53.0422	NA	NA	12.3732	NA	0.04324	0	0.063	0.063	NA	0.0337956	TRUE	yes	0.995459	TRUE	no	0	TRUE
ENSG00000089127.15	rpmi	polyic	isoComp_00079396	geneComp_00025323	transcript24099.chr12.nic	OAS1	NA	NA	377.817	24.2164	841.971	NA	NA	5.11914	NA	5.6376	0	14.057	NA	NA	10.4581	NA	0.0115	0	0.0167	0.0167	NA	0.0337956	TRUE	yes	0.983921	TRUE	no	0	TRUE
ENSG00000089351.15	rpmi	calb	isoComp_00004515	geneComp_00001317	transcript12047.chr19.nic	GRAMD1A	NA	NA	25.8924	19.0353	43.2866	NA	NA	1.18482	NA	0.933	0	1.22131	NA	NA	6.94405	NA	0.0363	0	0.0282	0.0282	NA	0.0136168	FALSE	yes	0.999991	TRUE	no	0	NA
ENSG00000089351.15	rpmi	calb	isoComp_00004514	geneComp_00001317	transcript11998.chr19.nnic	GRAMD1A	NA	NA	25.8924	19.0353	43.2866	NA	NA	1.18482	NA	1.23654	0.0851199	3.30426	NA	NA	5.12279	NA	0.0387	0.0045	0.0763	0.0718	NA	0.0136168	FALSE	yes	1	TRUE	no	0	NA
ENSG00000089351.15	rpmi	calb	isoComp_00004513	geneComp_00001317	ENST00000680623.1	GRAMD1A	NA	NA	25.8924	19.0353	43.2866	NA	NA	1.18482	NA	20.1829	12.6485	37.0178	NA	NA	1.5485	NA	0.76678	0.6645	0.8552	0.1907	NA	0.0136168	FALSE	yes	1	TRUE	no	0	NA
ENSG00000089351.15	rpmi	calb	isoComp_00004510	geneComp_00001317	ENST00000424536.2	GRAMD1A	NA	NA	25.8924	19.0353	43.2866	NA	NA	1.18482	NA	0.5929	1.32258	0	NA	NA	-7.05807	NA	0.0273	0.0695	0	-0.0695	NA	0.0136168	FALSE	yes	0.997888	TRUE	no	0	NA
ENSG00000089351.15	rpmi	calb	isoComp_00004511	geneComp_00001317	ENST00000598362.1	GRAMD1A	NA	NA	25.8924	19.0353	43.2866	NA	NA	1.18482	NA	0.8453	1.37712	0	NA	NA	-7.11594	NA	0.03772	0.0723	0	-0.0723	NA	0.0136168	NA	no	0.0187831	FALSE	NA	0	NA
ENSG00000089351.15	rpmi	calb	isoComp_00004512	geneComp_00001317	ENST00000600231.5	GRAMD1A	NA	NA	25.8924	19.0353	43.2866	NA	NA	1.18482	NA	1.01949	1.68689	1.22584	NA	NA	-0.4574	NA	0.04386	0.0886	0.0283	-0.0603	NA	0.0136168	TRUE	yes	1	TRUE	no	0	NA
ENSG00000089351.15	rpmi	calb	isoComp_00004516	geneComp_00001317	transcript12058.chr19.nic	GRAMD1A	NA	NA	25.8924	19.0353	43.2866	NA	NA	1.18482	NA	1.08226	1.91513	0.51736	NA	NA	-1.86809	NA	0.04934	0.1006	0.012	-0.0886	NA	0.0136168	FALSE	yes	0.999526	TRUE	no	0	NA
ENSG00000089351.15	rpmi	saur	isoComp_00116905	geneComp_00037347	ENST00000680623.1	GRAMD1A	NA	NA	25.8924	19.0353	26.569	NA	NA	0.480848	NA	20.1829	12.6485	22.5812	NA	NA	0.835658	NA	0.76678	0.6645	0.8499	0.1854	NA	0.0700029	FALSE	yes	1	TRUE	no	0	NA
ENSG00000089351.15	rpmi	saur	isoComp_00116907	geneComp_00037347	transcript12047.chr19.nic	GRAMD1A	NA	NA	25.8924	19.0353	26.569	NA	NA	0.480848	NA	0.933	0	1.25857	NA	NA	6.98706	NA	0.0363	0	0.0474	0.0474	NA	0.0700029	FALSE	yes	0.999991	TRUE	no	0	NA
ENSG00000089351.15	rpmi	saur	isoComp_00116904	geneComp_00037347	ENST00000600231.5	GRAMD1A	NA	NA	25.8924	19.0353	26.569	NA	NA	0.480848	NA	1.01949	1.68689	0.262978	NA	NA	-2.63603	NA	0.04386	0.0886	0.0099	-0.0787	NA	0.0700029	TRUE	yes	1	TRUE	no	0	NA
ENSG00000089351.15	rpmi	saur	isoComp_00116906	geneComp_00037347	transcript11998.chr19.nnic	GRAMD1A	NA	NA	25.8924	19.0353	26.569	NA	NA	0.480848	NA	1.23654	0.0851199	1.93303	NA	NA	4.35242	NA	0.0387	0.0045	0.0728	0.0683	NA	0.0700029	FALSE	yes	1	TRUE	no	0	NA
ENSG00000089351.15	rpmi	saur	isoComp_00116902	geneComp_00037347	ENST00000424536.2	GRAMD1A	NA	NA	25.8924	19.0353	26.569	NA	NA	0.480848	NA	0.5929	1.32258	0	NA	NA	-7.05807	NA	0.0273	0.0695	0	-0.0695	NA	0.0700029	FALSE	yes	0.997888	TRUE	no	0	NA
ENSG00000089351.15	rpmi	saur	isoComp_00116908	geneComp_00037347	transcript12058.chr19.nic	GRAMD1A	NA	NA	25.8924	19.0353	26.569	NA	NA	0.480848	NA	1.08226	1.91513	0.533144	NA	NA	-1.82555	NA	0.04934	0.1006	0.0201	-0.0805	NA	0.0700029	FALSE	yes	0.999526	TRUE	no	0	NA
ENSG00000089351.15	rpmi	saur	isoComp_00116903	geneComp_00037347	ENST00000598362.1	GRAMD1A	NA	NA	25.8924	19.0353	26.569	NA	NA	0.480848	NA	0.8453	1.37712	0	NA	NA	-7.11594	NA	0.03772	0.0723	0	-0.0723	NA	0.0700029	NA	no	0.0187831	FALSE	NA	0	NA
ENSG00000090104.12	rpmi	polyic	isoComp_00079504	geneComp_00025358	transcript43885.chr1.nic	RGS1	NA	NA	108.261	14.0503	240.71	NA	NA	4.09765	NA	2.73628	0.590628	5.99335	NA	NA	3.32123	NA	0.02688	0.042	0.0249	-0.0171	NA	0.0744111	NA	no	0.102859	FALSE	NA	2	NA
ENSG00000090104.12	rpmi	polyic	isoComp_00079505	geneComp_00025358	transcript43887.chr1.nic	RGS1	NA	NA	108.261	14.0503	240.71	NA	NA	4.09765	NA	1.15212	0.106354	1.63649	NA	NA	3.8228	NA	0.01052	0.0076	0.0068	-0.0008	NA	0.0744111	NA	no	0.0455664	FALSE	NA	2	NA
ENSG00000090104.12	rpmi	polyic	isoComp_00079499	geneComp_00025358	ENST00000367459.8	RGS1	NA	NA	108.261	14.0503	240.71	NA	NA	4.09765	NA	69.5166	8.69457	165.263	NA	NA	4.24693	NA	0.64832	0.6188	0.6866	0.0678	NA	0.0744111	FALSE	yes	0.921761	TRUE	no	0	NA
ENSG00000090104.12	rpmi	polyic	isoComp_00079500	geneComp_00025358	ENST00000462589.1	RGS1	NA	NA	108.261	14.0503	240.71	NA	NA	4.09765	NA	20.0875	0	45.1254	NA	NA	12.14	NA	0.1443	0	0.1875	0.1875	NA	0.0744111	NA	no	0.130154	FALSE	NA	0	NA
ENSG00000090104.12	rpmi	polyic	isoComp_00079501	geneComp_00025358	ENST00000469578.2	RGS1	NA	NA	108.261	14.0503	240.71	NA	NA	4.09765	NA	2.76718	1.0335	4.2903	NA	NA	2.043	NA	0.03244	0.0736	0.0178	-0.0558	NA	0.0744111	FALSE	yes	0.73148	TRUE	no	0	NA
ENSG00000090104.12	rpmi	polyic	isoComp_00079502	geneComp_00025358	ENST00000498352.1	RGS1	NA	NA	108.261	14.0503	240.71	NA	NA	4.09765	NA	9.87257	3.62525	14.9572	NA	NA	2.04168	NA	0.12368	0.258	0.0621	-0.1959	NA	0.0744111	NA	no	0.117772	FALSE	NA	1	NA
ENSG00000090104.12	rpmi	polyic	isoComp_00079503	geneComp_00025358	ENST00000583155.1	RGS1	NA	NA	108.261	14.0503	240.71	NA	NA	4.09765	NA	2.12879	0	3.44423	NA	NA	8.43222	NA	0.01386	0	0.0143	0.0143	NA	0.0744111	NA	no	0.0381517	FALSE	NA	1	NA
ENSG00000090316.16	rpmi	calb	isoComp_00004587	geneComp_00001343	ENST00000303400.9	MAEA	NA	NA	57.7037	79.1158	49.0642	NA	NA	-0.689185	NA	37.2071	41.9817	37.3256	NA	NA	-0.169553	NA	0.65806	0.5306	0.7608	0.2302	NA	0.00327931	FALSE	yes	0.999999	TRUE	no	0	TRUE
ENSG00000090316.16	rpmi	calb	isoComp_00004588	geneComp_00001343	transcript912.chr4.nnic	MAEA	NA	NA	57.7037	79.1158	49.0642	NA	NA	-0.689185	NA	1.32982	1.4201	0.739235	NA	NA	-0.932627	NA	0.02368	0.0179	0.0151	-0.0028	NA	0.00327931	TRUE	yes	0.999757	TRUE	no	0	TRUE
ENSG00000090316.16	rpmi	calb	isoComp_00004591	geneComp_00001343	transcript975.chr4.nic	MAEA	NA	NA	57.7037	79.1158	49.0642	NA	NA	-0.689185	NA	2.28279	3.28207	1.85207	NA	NA	-0.822085	NA	0.03958	0.0415	0.0377	-0.0038	NA	0.00327931	TRUE	yes	0.999993	TRUE	no	1	TRUE
ENSG00000090316.16	rpmi	calb	isoComp_00004590	geneComp_00001343	transcript959.chr4.nic	MAEA	NA	NA	57.7037	79.1158	49.0642	NA	NA	-0.689185	NA	5.33092	10.8936	2.64397	NA	NA	-2.03858	NA	0.08702	0.1377	0.0539	-0.0838	NA	0.00327931	TRUE	yes	0.999635	TRUE	no	2	TRUE
ENSG00000090316.16	rpmi	calb	isoComp_00004586	geneComp_00001343	ENST00000264750.10	MAEA	NA	NA	57.7037	79.1158	49.0642	NA	NA	-0.689185	NA	0.790684	1.41239	0.577935	NA	NA	-1.27459	NA	0.013	0.0179	0.0118	-0.0061	NA	0.00327931	FALSE	yes	0.999996	TRUE	no	0	TRUE
ENSG00000090316.16	rpmi	calb	isoComp_00004589	geneComp_00001343	transcript931.chr4.nic	MAEA	NA	NA	57.7037	79.1158	49.0642	NA	NA	-0.689185	NA	10.7624	20.126	5.92539	NA	NA	-1.76237	NA	0.1787	0.2544	0.1208	-0.1336	NA	0.00327931	TRUE	yes	0.999753	TRUE	no	1	TRUE
ENSG00000090316.16	rpmi	lps	isoComp_00042053	geneComp_00013353	transcript931.chr4.nic	MAEA	NA	NA	57.7037	79.1158	65.3076	NA	NA	-0.276677	NA	10.7624	20.126	10.5721	NA	NA	-0.92816	NA	0.1787	0.2544	0.1619	-0.0925	NA	0.037113	TRUE	yes	0.999753	TRUE	no	1	NA
ENSG00000090316.16	rpmi	lps	isoComp_00042051	geneComp_00013353	ENST00000303400.9	MAEA	NA	NA	57.7037	79.1158	65.3076	NA	NA	-0.276677	NA	37.2071	41.9817	46.4883	NA	NA	0.147074	NA	0.65806	0.5306	0.7118	0.1812	NA	0.037113	FALSE	yes	0.999999	TRUE	no	0	NA
ENSG00000090316.16	rpmi	lps	isoComp_00042050	geneComp_00013353	ENST00000264750.10	MAEA	NA	NA	57.7037	79.1158	65.3076	NA	NA	-0.276677	NA	0.790684	1.41239	0.726296	NA	NA	-0.949963	NA	0.013	0.0179	0.0111	-0.0068	NA	0.037113	FALSE	yes	0.999996	TRUE	no	0	NA
ENSG00000090316.16	rpmi	lps	isoComp_00042055	geneComp_00013353	transcript975.chr4.nic	MAEA	NA	NA	57.7037	79.1158	65.3076	NA	NA	-0.276677	NA	2.28279	3.28207	2.11273	NA	NA	-0.633076	NA	0.03958	0.0415	0.0324	-0.0091	NA	0.037113	TRUE	yes	0.999993	TRUE	no	1	NA
ENSG00000090316.16	rpmi	lps	isoComp_00042054	geneComp_00013353	transcript959.chr4.nic	MAEA	NA	NA	57.7037	79.1158	65.3076	NA	NA	-0.276677	NA	5.33092	10.8936	3.94982	NA	NA	-1.46129	NA	0.08702	0.1377	0.0605	-0.0772	NA	0.037113	TRUE	yes	0.999635	TRUE	no	2	NA
ENSG00000090316.16	rpmi	lps	isoComp_00042052	geneComp_00013353	transcript912.chr4.nnic	MAEA	NA	NA	57.7037	79.1158	65.3076	NA	NA	-0.276677	NA	1.32982	1.4201	1.45843	NA	NA	0.0381551	NA	0.02368	0.0179	0.0223	0.0044	NA	0.037113	TRUE	yes	0.999757	TRUE	no	0	NA
ENSG00000090316.16	rpmi	saur	isoComp_00116981	geneComp_00037373	transcript931.chr4.nic	MAEA	NA	NA	57.7037	79.1158	42.4097	NA	NA	-0.899415	NA	10.7624	20.126	6.49766	NA	NA	-1.62957	NA	0.1787	0.2544	0.1532	-0.1012	NA	0.0195995	TRUE	yes	0.999753	TRUE	no	1	TRUE
ENSG00000090316.16	rpmi	saur	isoComp_00116978	geneComp_00037373	ENST00000264750.10	MAEA	NA	NA	57.7037	79.1158	42.4097	NA	NA	-0.899415	NA	0.790684	1.41239	0.15901	NA	NA	-3.07314	NA	0.013	0.0179	0.0037	-0.0142	NA	0.0195995	FALSE	yes	0.999996	TRUE	no	0	TRUE
ENSG00000090316.16	rpmi	saur	isoComp_00116979	geneComp_00037373	ENST00000303400.9	MAEA	NA	NA	57.7037	79.1158	42.4097	NA	NA	-0.899415	NA	37.2071	41.9817	31.0992	NA	NA	-0.432763	NA	0.65806	0.5306	0.7333	0.2027	NA	0.0195995	FALSE	yes	0.999999	TRUE	no	0	TRUE
ENSG00000090316.16	rpmi	saur	isoComp_00116983	geneComp_00037373	transcript975.chr4.nic	MAEA	NA	NA	57.7037	79.1158	42.4097	NA	NA	-0.899415	NA	2.28279	3.28207	1.5431	NA	NA	-1.08384	NA	0.03958	0.0415	0.0364	-0.0051	NA	0.0195995	TRUE	yes	0.999993	TRUE	no	1	TRUE
ENSG00000090316.16	rpmi	saur	isoComp_00116980	geneComp_00037373	transcript912.chr4.nnic	MAEA	NA	NA	57.7037	79.1158	42.4097	NA	NA	-0.899415	NA	1.32982	1.4201	1.19864	NA	NA	-0.242731	NA	0.02368	0.0179	0.0283	0.0104	NA	0.0195995	TRUE	yes	0.999757	TRUE	no	0	TRUE
ENSG00000090316.16	rpmi	saur	isoComp_00116982	geneComp_00037373	transcript959.chr4.nic	MAEA	NA	NA	57.7037	79.1158	42.4097	NA	NA	-0.899415	NA	5.33092	10.8936	1.91209	NA	NA	-2.50405	NA	0.08702	0.1377	0.0451	-0.0926	NA	0.0195995	TRUE	yes	0.999635	TRUE	no	2	TRUE
ENSG00000090520.12	rpmi	calb	isoComp_00004606	geneComp_00001352	ENST00000464877.2	DNAJB11	NA	NA	23.6724	13.9715	25.5026	NA	NA	0.86769	NA	0.262872	0.188009	0.507894	NA	NA	1.38709	NA	0.01152	0.0135	0.0199	0.0064	NA	0.0114351	TRUE	yes	0.923997	TRUE	yes	2	TRUE
ENSG00000090520.12	rpmi	calb	isoComp_00004605	geneComp_00001352	ENST00000265028.8	DNAJB11	NA	NA	23.6724	13.9715	25.5026	NA	NA	0.86769	NA	18.8512	8.47094	22.1796	NA	NA	1.38759	NA	0.7775	0.6063	0.8697	0.2634	NA	0.0114351	FALSE	yes	0.999909	TRUE	yes	0	TRUE
ENSG00000090520.12	rpmi	calb	isoComp_00004607	geneComp_00001352	ENST00000495390.2	DNAJB11	NA	NA	23.6724	13.9715	25.5026	NA	NA	0.86769	NA	4.55831	5.31256	2.81511	NA	NA	-0.913812	NA	0.211	0.3802	0.1104	-0.2698	NA	0.0114351	TRUE	yes	0.964629	TRUE	yes	1	TRUE
ENSG00000090520.12	rpmi	polyic	isoComp_00079533	geneComp_00025372	ENST00000265028.8	DNAJB11	NA	NA	23.6724	13.9715	29.4496	NA	NA	1.07522	NA	18.8512	8.47094	24.7957	NA	NA	1.54837	NA	0.7775	0.6063	0.842	0.2357	NA	0.0748194	FALSE	yes	0.999909	TRUE	yes	0	NA
ENSG00000090520.12	rpmi	polyic	isoComp_00079535	geneComp_00025372	ENST00000495390.2	DNAJB11	NA	NA	23.6724	13.9715	29.4496	NA	NA	1.07522	NA	4.55831	5.31256	4.52382	NA	NA	-0.231394	NA	0.211	0.3802	0.1536	-0.2266	NA	0.0748194	TRUE	yes	0.964629	TRUE	yes	1	NA
ENSG00000090520.12	rpmi	polyic	isoComp_00079534	geneComp_00025372	ENST00000464877.2	DNAJB11	NA	NA	23.6724	13.9715	29.4496	NA	NA	1.07522	NA	0.262872	0.188009	0.130078	NA	NA	-0.499337	NA	0.01152	0.0135	0.0044	-0.0091	NA	0.0748194	TRUE	yes	0.923997	TRUE	yes	2	NA
ENSG00000090989.18	rpmi	calb	isoComp_00004656	geneComp_00001368	ENST00000349598.6	EXOC1	NA	NA	24.7706	24.3353	26.7542	NA	NA	0.136659	NA	5.51048	8.1201	5.31511	NA	NA	-0.610461	NA	0.2194	0.3337	0.1987	-0.135	NA	0.00931072	FALSE	yes	1	TRUE	no	0	FALSE
ENSG00000090989.18	rpmi	calb	isoComp_00004658	geneComp_00001368	transcript6969.chr4.nnic	EXOC1	NA	NA	24.7706	24.3353	26.7542	NA	NA	0.136659	NA	5.70705	2.02648	5.6976	NA	NA	1.4868	NA	0.23056	0.0833	0.213	0.1297	NA	0.00931072	FALSE	yes	1	TRUE	no	0	FALSE
ENSG00000090989.18	rpmi	calb	isoComp_00004657	geneComp_00001368	ENST00000381295.7	EXOC1	NA	NA	24.7706	24.3353	26.7542	NA	NA	0.136659	NA	1.19999	0.344918	1.79816	NA	NA	2.34897	NA	0.0489	0.0142	0.0672	0.053	NA	0.00931072	FALSE	yes	1	TRUE	no	0	FALSE
ENSG00000090989.18	rpmi	calb	isoComp_00004660	geneComp_00001368	transcript6990.chr4.nic	EXOC1	NA	NA	24.7706	24.3353	26.7542	NA	NA	0.136659	NA	9.99818	13.1348	10.9312	NA	NA	-0.264721	NA	0.40618	0.5397	0.4086	-0.1311	NA	0.00931072	FALSE	yes	1	TRUE	no	0	FALSE
ENSG00000090989.18	rpmi	calb	isoComp_00004659	geneComp_00001368	transcript6981.chr4.nnic	EXOC1	NA	NA	24.7706	24.3353	26.7542	NA	NA	0.136659	NA	2.35485	0.708994	3.0121	NA	NA	2.0715	NA	0.09496	0.0291	0.1126	0.0835	NA	0.00931072	FALSE	yes	1	TRUE	no	0	FALSE
ENSG00000090989.18	rpmi	lps	isoComp_00042120	geneComp_00013378	ENST00000349598.6	EXOC1	NA	NA	24.7706	24.3353	24.6972	NA	NA	0.0212878	NA	5.51048	8.1201	5.04991	NA	NA	-0.684163	NA	0.2194	0.3337	0.2045	-0.1292	NA	0.000209876	FALSE	yes	1	TRUE	no	0	FALSE
ENSG00000090989.18	rpmi	lps	isoComp_00042123	geneComp_00013378	transcript6981.chr4.nnic	EXOC1	NA	NA	24.7706	24.3353	24.6972	NA	NA	0.0212878	NA	2.35485	0.708994	4.19154	NA	NA	2.54687	NA	0.09496	0.0291	0.1697	0.1406	NA	0.000209876	FALSE	yes	1	TRUE	no	0	FALSE
ENSG00000090989.18	rpmi	lps	isoComp_00042122	geneComp_00013378	transcript6969.chr4.nnic	EXOC1	NA	NA	24.7706	24.3353	24.6972	NA	NA	0.0212878	NA	5.70705	2.02648	6.57906	NA	NA	1.69399	NA	0.23056	0.0833	0.2664	0.1831	NA	0.000209876	FALSE	yes	1	TRUE	no	0	FALSE
ENSG00000090989.18	rpmi	lps	isoComp_00042124	geneComp_00013378	transcript6990.chr4.nic	EXOC1	NA	NA	24.7706	24.3353	24.6972	NA	NA	0.0212878	NA	9.99818	13.1348	7.84629	NA	NA	-0.742577	NA	0.40618	0.5397	0.3177	-0.222	NA	0.000209876	FALSE	yes	1	TRUE	no	0	FALSE
ENSG00000090989.18	rpmi	lps	isoComp_00042121	geneComp_00013378	ENST00000381295.7	EXOC1	NA	NA	24.7706	24.3353	24.6972	NA	NA	0.0212878	NA	1.19999	0.344918	1.03044	NA	NA	1.55163	NA	0.0489	0.0142	0.0417	0.0275	NA	0.000209876	FALSE	yes	1	TRUE	no	0	FALSE
ENSG00000090989.18	rpmi	polyic	isoComp_00079585	geneComp_00025388	ENST00000381295.7	EXOC1	NA	NA	24.7706	24.3353	20.2049	NA	NA	-0.26823	NA	1.19999	0.344918	1.46533	NA	NA	2.05547	NA	0.0489	0.0142	0.0725	0.0583	NA	0.000663767	FALSE	yes	1	TRUE	no	0	FALSE
ENSG00000090989.18	rpmi	polyic	isoComp_00079584	geneComp_00025388	ENST00000349598.6	EXOC1	NA	NA	24.7706	24.3353	20.2049	NA	NA	-0.26823	NA	5.51048	8.1201	2.54952	NA	NA	-1.6674	NA	0.2194	0.3337	0.1262	-0.2075	NA	0.000663767	FALSE	yes	1	TRUE	no	0	FALSE
ENSG00000090989.18	rpmi	polyic	isoComp_00079587	geneComp_00025388	transcript6981.chr4.nnic	EXOC1	NA	NA	24.7706	24.3353	20.2049	NA	NA	-0.26823	NA	2.35485	0.708994	1.82377	NA	NA	1.35076	NA	0.09496	0.0291	0.0903	0.0612	NA	0.000663767	FALSE	yes	1	TRUE	no	0	FALSE
ENSG00000090989.18	rpmi	polyic	isoComp_00079588	geneComp_00025388	transcript6990.chr4.nic	EXOC1	NA	NA	24.7706	24.3353	20.2049	NA	NA	-0.26823	NA	9.99818	13.1348	8.5327	NA	NA	-0.621732	NA	0.40618	0.5397	0.4223	-0.1174	NA	0.000663767	FALSE	yes	1	TRUE	no	0	FALSE
ENSG00000090989.18	rpmi	polyic	isoComp_00079586	geneComp_00025388	transcript6969.chr4.nnic	EXOC1	NA	NA	24.7706	24.3353	20.2049	NA	NA	-0.26823	NA	5.70705	2.02648	5.83353	NA	NA	1.52076	NA	0.23056	0.0833	0.2887	0.2054	NA	0.000663767	FALSE	yes	1	TRUE	no	0	FALSE
ENSG00000090989.18	rpmi	saur	isoComp_00117051	geneComp_00037398	transcript6981.chr4.nnic	EXOC1	NA	NA	24.7706	24.3353	27.8611	NA	NA	0.195126	NA	2.35485	0.708994	2.03784	NA	NA	1.51005	NA	0.09496	0.0291	0.0731	0.044	NA	0.00143393	FALSE	yes	1	TRUE	no	0	FALSE
ENSG00000090989.18	rpmi	saur	isoComp_00117052	geneComp_00037398	transcript6990.chr4.nic	EXOC1	NA	NA	24.7706	24.3353	27.8611	NA	NA	0.195126	NA	9.99818	13.1348	9.54584	NA	NA	-0.460042	NA	0.40618	0.5397	0.3426	-0.1971	NA	0.00143393	FALSE	yes	1	TRUE	no	0	FALSE
ENSG00000090989.18	rpmi	saur	isoComp_00117048	geneComp_00037398	ENST00000349598.6	EXOC1	NA	NA	24.7706	24.3353	27.8611	NA	NA	0.195126	NA	5.51048	8.1201	6.51776	NA	NA	-0.316685	NA	0.2194	0.3337	0.2339	-0.0998	NA	0.00143393	FALSE	yes	1	TRUE	no	0	FALSE
ENSG00000090989.18	rpmi	saur	isoComp_00117050	geneComp_00037398	transcript6969.chr4.nnic	EXOC1	NA	NA	24.7706	24.3353	27.8611	NA	NA	0.195126	NA	5.70705	2.02648	8.39856	NA	NA	2.04578	NA	0.23056	0.0833	0.3014	0.2181	NA	0.00143393	FALSE	yes	1	TRUE	no	0	FALSE
ENSG00000090989.18	rpmi	saur	isoComp_00117049	geneComp_00037398	ENST00000381295.7	EXOC1	NA	NA	24.7706	24.3353	27.8611	NA	NA	0.195126	NA	1.19999	0.344918	1.36113	NA	NA	1.9498	NA	0.0489	0.0142	0.0489	0.0347	NA	0.00143393	FALSE	yes	1	TRUE	no	0	FALSE
ENSG00000091157.15	rpmi	polyic	isoComp_00079616	geneComp_00025397	transcript5923.chr18.nic	WDR7	NA	NA	14.6558	18.5192	15.817	NA	NA	-0.227411	NA	0.959106	0.965568	1.16908	NA	NA	0.273352	NA	0.06656	0.0521	0.0739	0.0218	NA	0.0875819	FALSE	yes	0.999996	TRUE	no	0	NA
ENSG00000091157.15	rpmi	polyic	isoComp_00079615	geneComp_00025397	transcript5858.chr18.nic	WDR7	NA	NA	14.6558	18.5192	15.817	NA	NA	-0.227411	NA	1.65415	3.32055	1.47994	NA	NA	-1.1605	NA	0.10662	0.1793	0.0936	-0.0857	NA	0.0875819	FALSE	yes	1	TRUE	no	0	NA
ENSG00000091157.15	rpmi	polyic	isoComp_00079614	geneComp_00025397	transcript5835.chr18.nic	WDR7	NA	NA	14.6558	18.5192	15.817	NA	NA	-0.227411	NA	2.91299	4.53931	2.06989	NA	NA	-1.12914	NA	0.1981	0.2451	0.1309	-0.1142	NA	0.0875819	FALSE	yes	1	TRUE	no	0	NA
ENSG00000091157.15	rpmi	polyic	isoComp_00079613	geneComp_00025397	ENST00000357574.7	WDR7	NA	NA	14.6558	18.5192	15.817	NA	NA	-0.227411	NA	9.12956	9.69378	11.0981	NA	NA	0.194995	NA	0.6287	0.5234	0.7017	0.1783	NA	0.0875819	FALSE	yes	1	TRUE	no	0	NA
ENSG00000092199.19	rpmi	calb	isoComp_00004780	geneComp_00001407	ENST00000554969.5	HNRNPC	NA	NA	151.966	197.796	170.447	NA	NA	-0.214682	NA	3.45177	5.33766	3.96119	NA	NA	-0.429334	NA	0.02164	0.027	0.0232	-0.0038	NA	2.58057e-08	FALSE	yes	0.999756	TRUE	no	0	NA
ENSG00000092199.19	rpmi	calb	isoComp_00004781	geneComp_00001407	ENST00000555309.5	HNRNPC	NA	NA	151.966	197.796	170.447	NA	NA	-0.214682	NA	20.2774	24.6195	27.4346	NA	NA	0.156133	NA	0.1292	0.1245	0.161	0.0365	NA	2.58057e-08	FALSE	yes	0.999788	TRUE	no	0	NA
ENSG00000092199.19	rpmi	calb	isoComp_00004783	geneComp_00001407	ENST00000557201.5	HNRNPC	NA	NA	151.966	197.796	170.447	NA	NA	-0.214682	NA	6.15834	3.31271	7.29403	NA	NA	1.13633	NA	0.04426	0.0167	0.0428	0.0261	NA	2.58057e-08	FALSE	yes	0.999792	TRUE	no	0	NA
ENSG00000092199.19	rpmi	calb	isoComp_00004785	geneComp_00001407	transcript406.chr14.nic	HNRNPC	NA	NA	151.966	197.796	170.447	NA	NA	-0.214682	NA	34.7258	27.1783	40.0548	NA	NA	0.55935	NA	0.24666	0.1374	0.235	0.0976	NA	2.58057e-08	FALSE	yes	0.999657	TRUE	no	1	NA
ENSG00000092199.19	rpmi	calb	isoComp_00004784	geneComp_00001407	transcript400.chr14.nic	HNRNPC	NA	NA	151.966	197.796	170.447	NA	NA	-0.214682	NA	8.21075	4.31747	9.28235	NA	NA	1.10252	NA	0.05986	0.0218	0.0545	0.0327	NA	2.58057e-08	FALSE	yes	0.999699	TRUE	no	1	NA
ENSG00000092199.19	rpmi	calb	isoComp_00004782	geneComp_00001407	ENST00000555914.5	HNRNPC	NA	NA	151.966	197.796	170.447	NA	NA	-0.214682	NA	76.4109	128.781	80.3829	NA	NA	-0.679891	NA	0.48062	0.6511	0.4716	-0.1795	NA	2.58057e-08	FALSE	yes	0.999759	TRUE	no	0	NA
ENSG00000092199.19	rpmi	calb	isoComp_00004786	geneComp_00001407	transcript409.chr14.nic	HNRNPC	NA	NA	151.966	197.796	170.447	NA	NA	-0.214682	NA	2.73075	4.24929	2.0366	NA	NA	-1.05738	NA	0.01778	0.0215	0.0119	-0.0096	NA	2.58057e-08	FALSE	yes	0.99967	TRUE	no	1	NA
ENSG00000092199.19	rpmi	polyic	isoComp_00079711	geneComp_00025427	ENST00000557201.5	HNRNPC	NA	NA	151.966	197.796	100.94	NA	NA	-0.970439	NA	6.15834	3.31271	7.55001	NA	NA	1.18603	NA	0.04426	0.0167	0.0748	0.0581	NA	4.35625e-32	FALSE	yes	0.999792	TRUE	no	0	TRUE
ENSG00000092199.19	rpmi	polyic	isoComp_00079710	geneComp_00025427	ENST00000555914.5	HNRNPC	NA	NA	151.966	197.796	100.94	NA	NA	-0.970439	NA	76.4109	128.781	29.331	NA	NA	-2.13404	NA	0.48062	0.6511	0.2906	-0.3605	NA	4.35625e-32	FALSE	yes	0.999759	TRUE	no	0	TRUE
ENSG00000092199.19	rpmi	polyic	isoComp_00079709	geneComp_00025427	ENST00000555309.5	HNRNPC	NA	NA	151.966	197.796	100.94	NA	NA	-0.970439	NA	20.2774	24.6195	7.18602	NA	NA	-1.77512	NA	0.1292	0.1245	0.0712	-0.0533	NA	4.35625e-32	FALSE	yes	0.999788	TRUE	no	0	TRUE
ENSG00000092199.19	rpmi	polyic	isoComp_00079708	geneComp_00025427	ENST00000554969.5	HNRNPC	NA	NA	151.966	197.796	100.94	NA	NA	-0.970439	NA	3.45177	5.33766	1.02219	NA	NA	-2.37319	NA	0.02164	0.027	0.0101	-0.0169	NA	4.35625e-32	FALSE	yes	0.999756	TRUE	no	0	TRUE
ENSG00000092199.19	rpmi	polyic	isoComp_00079713	geneComp_00025427	transcript406.chr14.nic	HNRNPC	NA	NA	151.966	197.796	100.94	NA	NA	-0.970439	NA	34.7258	27.1783	42.9164	NA	NA	0.658877	NA	0.24666	0.1374	0.4252	0.2878	NA	4.35625e-32	FALSE	yes	0.999657	TRUE	no	1	TRUE
ENSG00000092199.19	rpmi	polyic	isoComp_00079712	geneComp_00025427	transcript400.chr14.nic	HNRNPC	NA	NA	151.966	197.796	100.94	NA	NA	-0.970439	NA	8.21075	4.31747	11.4022	NA	NA	1.39899	NA	0.05986	0.0218	0.113	0.0912	NA	4.35625e-32	FALSE	yes	0.999699	TRUE	no	1	TRUE
ENSG00000092199.19	rpmi	polyic	isoComp_00079714	geneComp_00025427	transcript409.chr14.nic	HNRNPC	NA	NA	151.966	197.796	100.94	NA	NA	-0.970439	NA	2.73075	4.24929	1.53259	NA	NA	-1.46525	NA	0.01778	0.0215	0.0152	-0.0063	NA	4.35625e-32	FALSE	yes	0.99967	TRUE	no	1	TRUE
ENSG00000092199.19	rpmi	saur	isoComp_00117172	geneComp_00037437	ENST00000554969.5	HNRNPC	NA	NA	151.966	197.796	147.356	NA	NA	-0.424682	NA	3.45177	5.33766	2.5822	NA	NA	-1.04473	NA	0.02164	0.027	0.0175	-0.0095	NA	6.14357e-12	FALSE	yes	0.999756	TRUE	no	0	TRUE
ENSG00000092199.19	rpmi	saur	isoComp_00117175	geneComp_00037437	ENST00000557201.5	HNRNPC	NA	NA	151.966	197.796	147.356	NA	NA	-0.424682	NA	6.15834	3.31271	5.78063	NA	NA	0.801359	NA	0.04426	0.0167	0.0392	0.0225	NA	6.14357e-12	FALSE	yes	0.999792	TRUE	no	0	TRUE
ENSG00000092199.19	rpmi	saur	isoComp_00117174	geneComp_00037437	ENST00000555914.5	HNRNPC	NA	NA	151.966	197.796	147.356	NA	NA	-0.424682	NA	76.4109	128.781	62.7944	NA	NA	-1.03609	NA	0.48062	0.6511	0.4261	-0.225	NA	6.14357e-12	FALSE	yes	0.999759	TRUE	no	0	TRUE
ENSG00000092199.19	rpmi	saur	isoComp_00117173	geneComp_00037437	ENST00000555309.5	HNRNPC	NA	NA	151.966	197.796	147.356	NA	NA	-0.424682	NA	20.2774	24.6195	25.2731	NA	NA	0.0377824	NA	0.1292	0.1245	0.1715	0.047	NA	6.14357e-12	FALSE	yes	0.999788	TRUE	no	0	TRUE
ENSG00000092199.19	rpmi	saur	isoComp_00117176	geneComp_00037437	transcript400.chr14.nic	HNRNPC	NA	NA	151.966	197.796	147.356	NA	NA	-0.424682	NA	8.21075	4.31747	10.5649	NA	NA	1.28905	NA	0.05986	0.0218	0.0717	0.0499	NA	6.14357e-12	FALSE	yes	0.999699	TRUE	no	1	TRUE
ENSG00000092199.19	rpmi	saur	isoComp_00117177	geneComp_00037437	transcript406.chr14.nic	HNRNPC	NA	NA	151.966	197.796	147.356	NA	NA	-0.424682	NA	34.7258	27.1783	38.0941	NA	NA	0.486961	NA	0.24666	0.1374	0.2585	0.1211	NA	6.14357e-12	FALSE	yes	0.999657	TRUE	no	1	TRUE
ENSG00000092199.19	rpmi	saur	isoComp_00117178	geneComp_00037437	transcript409.chr14.nic	HNRNPC	NA	NA	151.966	197.796	147.356	NA	NA	-0.424682	NA	2.73075	4.24929	2.2667	NA	NA	-0.903668	NA	0.01778	0.0215	0.0154	-0.0061	NA	6.14357e-12	FALSE	yes	0.99967	TRUE	no	1	TRUE
ENSG00000092820.19	rpmi	calb	isoComp_00004803	geneComp_00001417	ENST00000367075.4	EZR	NA	NA	274.365	457.514	280.187	NA	NA	-0.707409	NA	198.316	296.709	214.745	NA	NA	-0.46641	NA	0.73496	0.6485	0.7664	0.1179	NA	1.74345e-07	FALSE	yes	1	TRUE	no	0	FALSE
ENSG00000092820.19	rpmi	calb	isoComp_00004802	geneComp_00001417	ENST00000337147.11	EZR	NA	NA	274.365	457.514	280.187	NA	NA	-0.707409	NA	76.0498	160.805	65.442	NA	NA	-1.29689	NA	0.26504	0.3515	0.2336	-0.1179	NA	1.74345e-07	FALSE	yes	1	TRUE	no	0	FALSE
ENSG00000092820.19	rpmi	polyic	isoComp_00079731	geneComp_00025437	ENST00000367075.4	EZR	NA	NA	274.365	457.514	182.731	NA	NA	-1.32405	NA	198.316	296.709	145.372	NA	NA	-1.02925	NA	0.73496	0.6485	0.7956	0.1471	NA	9.33628e-09	FALSE	yes	1	TRUE	no	0	FALSE
ENSG00000092820.19	rpmi	polyic	isoComp_00079730	geneComp_00025437	ENST00000337147.11	EZR	NA	NA	274.365	457.514	182.731	NA	NA	-1.32405	NA	76.0498	160.805	37.3585	NA	NA	-2.10551	NA	0.26504	0.3515	0.2044	-0.1471	NA	9.33628e-09	FALSE	yes	1	TRUE	no	0	FALSE
ENSG00000092820.19	rpmi	saur	isoComp_00117195	geneComp_00037447	ENST00000367075.4	EZR	NA	NA	274.365	457.514	266.125	NA	NA	-0.78169	NA	198.316	296.709	208.905	NA	NA	-0.506184	NA	0.73496	0.6485	0.785	0.1365	NA	1.13678e-09	FALSE	yes	1	TRUE	no	0	FALSE
ENSG00000092820.19	rpmi	saur	isoComp_00117194	geneComp_00037447	ENST00000337147.11	EZR	NA	NA	274.365	457.514	266.125	NA	NA	-0.78169	NA	76.0498	160.805	57.2201	NA	NA	-1.49055	NA	0.26504	0.3515	0.215	-0.1365	NA	1.13678e-09	FALSE	yes	1	TRUE	no	0	FALSE
ENSG00000092871.17	rpmi	calb	isoComp_00004815	geneComp_00001421	transcript10918.chr17.nic	RFFL	NA	NA	40.2622	65.8625	39.4806	NA	NA	-0.738168	NA	6.76037	6.72035	9.17551	NA	NA	0.448678	NA	0.17982	0.102	0.2324	0.1304	NA	0.00912402	FALSE	yes	0.992055	TRUE	no	0	TRUE
ENSG00000092871.17	rpmi	calb	isoComp_00004812	geneComp_00001421	ENST00000584541.1	RFFL	NA	NA	40.2622	65.8625	39.4806	NA	NA	-0.738168	NA	6.9205	18.9812	5.12766	NA	NA	-1.88615	NA	0.1472	0.2882	0.1299	-0.1583	NA	0.00912402	NA	no	0.450871	FALSE	NA	0	TRUE
ENSG00000092871.17	rpmi	calb	isoComp_00004811	geneComp_00001421	ENST00000315249.11	RFFL	NA	NA	40.2622	65.8625	39.4806	NA	NA	-0.738168	NA	18.3564	23.7129	18.7027	NA	NA	-0.342264	NA	0.47598	0.36	0.4737	0.1137	NA	0.00912402	FALSE	yes	0.999882	TRUE	no	0	TRUE
ENSG00000092871.17	rpmi	calb	isoComp_00004813	geneComp_00001421	transcript10874.chr17.nnic	RFFL	NA	NA	40.2622	65.8625	39.4806	NA	NA	-0.738168	NA	5.94169	11.0739	5.02806	NA	NA	-1.13753	NA	0.1444	0.1681	0.1274	-0.0407	NA	0.00912402	FALSE	yes	0.999897	TRUE	no	0	TRUE
ENSG00000092871.17	rpmi	calb	isoComp_00004814	geneComp_00001421	transcript10904.chr17.nnic	RFFL	NA	NA	40.2622	65.8625	39.4806	NA	NA	-0.738168	NA	2.28328	5.3741	1.44664	NA	NA	-1.88606	NA	0.05256	0.0816	0.0366	-0.045	NA	0.00912402	FALSE	yes	0.991939	TRUE	no	0	TRUE
ENSG00000092871.17	rpmi	polyic	isoComp_00079742	geneComp_00025441	transcript10904.chr17.nnic	RFFL	NA	NA	40.2622	65.8625	33.7922	NA	NA	-0.96256	NA	2.28328	5.3741	0.744622	NA	NA	-2.83488	NA	0.05256	0.0816	0.022	-0.0596	NA	0.0639006	FALSE	yes	0.991939	TRUE	no	0	NA
ENSG00000092871.17	rpmi	polyic	isoComp_00079741	geneComp_00025441	transcript10874.chr17.nnic	RFFL	NA	NA	40.2622	65.8625	33.7922	NA	NA	-0.96256	NA	5.94169	11.0739	4.47774	NA	NA	-1.30441	NA	0.1444	0.1681	0.1325	-0.0356	NA	0.0639006	FALSE	yes	0.999897	TRUE	no	0	NA
ENSG00000092871.17	rpmi	polyic	isoComp_00079743	geneComp_00025441	transcript10918.chr17.nic	RFFL	NA	NA	40.2622	65.8625	33.7922	NA	NA	-0.96256	NA	6.76037	6.72035	4.80856	NA	NA	-0.482081	NA	0.17982	0.102	0.1423	0.0403	NA	0.0639006	FALSE	yes	0.992055	TRUE	no	0	NA
ENSG00000092871.17	rpmi	polyic	isoComp_00079740	geneComp_00025441	ENST00000584541.1	RFFL	NA	NA	40.2622	65.8625	33.7922	NA	NA	-0.96256	NA	6.9205	18.9812	6.56627	NA	NA	-1.52999	NA	0.1472	0.2882	0.1943	-0.0939	NA	0.0639006	NA	no	0.450871	FALSE	NA	0	NA
ENSG00000092871.17	rpmi	polyic	isoComp_00079739	geneComp_00025441	ENST00000315249.11	RFFL	NA	NA	40.2622	65.8625	33.7922	NA	NA	-0.96256	NA	18.3564	23.7129	17.195	NA	NA	-0.463454	NA	0.47598	0.36	0.5088	0.1488	NA	0.0639006	FALSE	yes	0.999882	TRUE	no	0	NA
ENSG00000092871.17	rpmi	saur	isoComp_00117205	geneComp_00037451	transcript10874.chr17.nnic	RFFL	NA	NA	40.2622	65.8625	30.411	NA	NA	-1.11461	NA	5.94169	11.0739	4.75966	NA	NA	-1.21651	NA	0.1444	0.1681	0.1565	-0.0116	NA	0.00446415	FALSE	yes	0.999897	TRUE	no	0	TRUE
ENSG00000092871.17	rpmi	saur	isoComp_00117204	geneComp_00037451	ENST00000584541.1	RFFL	NA	NA	40.2622	65.8625	30.411	NA	NA	-1.11461	NA	6.9205	18.9812	0	NA	NA	-10.8911	NA	0.1472	0.2882	0	-0.2882	NA	0.00446415	NA	no	0.450871	FALSE	NA	0	TRUE
ENSG00000092871.17	rpmi	saur	isoComp_00117206	geneComp_00037451	transcript10904.chr17.nnic	RFFL	NA	NA	40.2622	65.8625	30.411	NA	NA	-1.11461	NA	2.28328	5.3741	0.945791	NA	NA	-2.49394	NA	0.05256	0.0816	0.0311	-0.0505	NA	0.00446415	FALSE	yes	0.991939	TRUE	no	0	TRUE
ENSG00000092871.17	rpmi	saur	isoComp_00117203	geneComp_00037451	ENST00000315249.11	RFFL	NA	NA	40.2622	65.8625	30.411	NA	NA	-1.11461	NA	18.3564	23.7129	17.516	NA	NA	-0.436787	NA	0.47598	0.36	0.576	0.216	NA	0.00446415	FALSE	yes	0.999882	TRUE	no	0	TRUE
ENSG00000092871.17	rpmi	saur	isoComp_00117207	geneComp_00037451	transcript10918.chr17.nic	RFFL	NA	NA	40.2622	65.8625	30.411	NA	NA	-1.11461	NA	6.76037	6.72035	7.18962	NA	NA	0.0972382	NA	0.17982	0.102	0.2364	0.1344	NA	0.00446415	FALSE	yes	0.992055	TRUE	no	0	TRUE
ENSG00000092929.12	rpmi	polyic	isoComp_00079744	geneComp_00025442	ENST00000207549.9	UNC13D	NA	NA	7.12465	12.7724	11.6215	NA	NA	-0.136121	NA	4.32597	5.23844	8.81979	NA	NA	0.75049	NA	0.62924	0.4101	0.7589	0.3488	NA	0.00408657	FALSE	yes	1	TRUE	no	0	FALSE
ENSG00000092929.12	rpmi	polyic	isoComp_00079745	geneComp_00025442	transcript26041.chr17.nnic	UNC13D	NA	NA	7.12465	12.7724	11.6215	NA	NA	-0.136121	NA	0.698105	0.843919	1.11271	NA	NA	0.394818	NA	0.11922	0.0661	0.0957	0.0296	NA	0.00408657	TRUE	no	1	TRUE	no	0	FALSE
ENSG00000092929.12	rpmi	polyic	isoComp_00079746	geneComp_00025442	transcript26050.chr17.nic	UNC13D	NA	NA	7.12465	12.7724	11.6215	NA	NA	-0.136121	NA	2.10058	6.69006	1.68902	NA	NA	-1.97947	NA	0.25152	0.5238	0.1453	-0.3785	NA	0.00408657	FALSE	yes	1	TRUE	no	0	FALSE
ENSG00000094631.21	rpmi	calb	isoComp_00004865	geneComp_00001436	ENST00000334136.11	HDAC6	NA	NA	21.2837	25.9979	22.4741	NA	NA	-0.21004	NA	4.01587	7.50489	3.13083	NA	NA	-1.25861	NA	0.20738	0.2887	0.1393	-0.1494	NA	0.000114579	FALSE	yes	1	TRUE	no	0	TRUE
ENSG00000094631.21	rpmi	calb	isoComp_00004867	geneComp_00001436	ENST00000644068.1	HDAC6	NA	NA	21.2837	25.9979	22.4741	NA	NA	-0.21004	NA	5.85298	3.32936	9.6526	NA	NA	1.53284	NA	0.27022	0.1281	0.4295	0.3014	NA	0.000114579	FALSE	yes	1	TRUE	no	0	TRUE
ENSG00000094631.21	rpmi	calb	isoComp_00004868	geneComp_00001436	transcript4123.chrX.nic	HDAC6	NA	NA	21.2837	25.9979	22.4741	NA	NA	-0.21004	NA	0.946908	1.54173	0.784969	NA	NA	-0.964903	NA	0.04324	0.0593	0.0349	-0.0244	NA	0.000114579	TRUE	yes	1	TRUE	no	1	TRUE
ENSG00000094631.21	rpmi	calb	isoComp_00004869	geneComp_00001436	transcript4136.chrX.nic	HDAC6	NA	NA	21.2837	25.9979	22.4741	NA	NA	-0.21004	NA	0.813035	0.804127	0.514492	NA	NA	-0.634333	NA	0.03904	0.0309	0.0229	-0.008	NA	0.000114579	TRUE	yes	1	TRUE	no	2	TRUE
ENSG00000094631.21	rpmi	calb	isoComp_00004872	geneComp_00001436	transcript4175.chrX.nic	HDAC6	NA	NA	21.2837	25.9979	22.4741	NA	NA	-0.21004	NA	1.16548	0.796938	0.932913	NA	NA	0.224668	NA	0.05302	0.0307	0.0415	0.0108	NA	0.000114579	TRUE	yes	1	TRUE	no	2	TRUE
ENSG00000094631.21	rpmi	calb	isoComp_00004866	geneComp_00001436	ENST00000643374.1	HDAC6	NA	NA	21.2837	25.9979	22.4741	NA	NA	-0.21004	NA	5.99395	6.25699	6.47943	NA	NA	0.0503197	NA	0.2706	0.2407	0.2883	0.0476	NA	0.000114579	FALSE	yes	1	TRUE	no	0	TRUE
ENSG00000094631.21	rpmi	calb	isoComp_00004870	geneComp_00001436	transcript4153.chrX.nic	HDAC6	NA	NA	21.2837	25.9979	22.4741	NA	NA	-0.21004	NA	1.35075	3.81874	0.428476	NA	NA	-3.1263	NA	0.06344	0.1469	0.0191	-0.1278	NA	0.000114579	TRUE	yes	1	TRUE	no	2	TRUE
ENSG00000094631.21	rpmi	calb	isoComp_00004871	geneComp_00001436	transcript4164.chrX.nic	HDAC6	NA	NA	21.2837	25.9979	22.4741	NA	NA	-0.21004	NA	1.14473	1.94509	0.550415	NA	NA	-1.80266	NA	0.05308	0.0748	0.0245	-0.0503	NA	0.000114579	TRUE	yes	1	TRUE	no	3	TRUE
ENSG00000094631.21	rpmi	polyic	isoComp_00079794	geneComp_00025456	ENST00000643374.1	HDAC6	NA	NA	21.2837	25.9979	30.0648	NA	NA	0.209609	NA	5.99395	6.25699	9.92069	NA	NA	0.66412	NA	0.2706	0.2407	0.33	0.0893	NA	0.000609707	FALSE	yes	1	TRUE	no	0	TRUE
ENSG00000094631.21	rpmi	polyic	isoComp_00079796	geneComp_00025456	transcript4123.chrX.nic	HDAC6	NA	NA	21.2837	25.9979	30.0648	NA	NA	0.209609	NA	0.946908	1.54173	1.37903	NA	NA	-0.159792	NA	0.04324	0.0593	0.0459	-0.0134	NA	0.000609707	TRUE	yes	1	TRUE	no	1	TRUE
ENSG00000094631.21	rpmi	polyic	isoComp_00079793	geneComp_00025456	ENST00000334136.11	HDAC6	NA	NA	21.2837	25.9979	30.0648	NA	NA	0.209609	NA	4.01587	7.50489	3.13125	NA	NA	-1.25842	NA	0.20738	0.2887	0.1041	-0.1846	NA	0.000609707	FALSE	yes	1	TRUE	no	0	TRUE
ENSG00000094631.21	rpmi	polyic	isoComp_00079798	geneComp_00025456	transcript4153.chrX.nic	HDAC6	NA	NA	21.2837	25.9979	30.0648	NA	NA	0.209609	NA	1.35075	3.81874	1.07324	NA	NA	-1.82151	NA	0.06344	0.1469	0.0357	-0.1112	NA	0.000609707	TRUE	yes	1	TRUE	no	2	TRUE
ENSG00000094631.21	rpmi	polyic	isoComp_00079799	geneComp_00025456	transcript4164.chrX.nic	HDAC6	NA	NA	21.2837	25.9979	30.0648	NA	NA	0.209609	NA	1.14473	1.94509	1.70536	NA	NA	-0.188722	NA	0.05308	0.0748	0.0567	-0.0181	NA	0.000609707	TRUE	yes	1	TRUE	no	3	TRUE
ENSG00000094631.21	rpmi	polyic	isoComp_00079797	geneComp_00025456	transcript4136.chrX.nic	HDAC6	NA	NA	21.2837	25.9979	30.0648	NA	NA	0.209609	NA	0.813035	0.804127	1.67556	NA	NA	1.0499	NA	0.03904	0.0309	0.0557	0.0248	NA	0.000609707	TRUE	yes	1	TRUE	no	2	TRUE
ENSG00000094631.21	rpmi	polyic	isoComp_00079800	geneComp_00025456	transcript4175.chrX.nic	HDAC6	NA	NA	21.2837	25.9979	30.0648	NA	NA	0.209609	NA	1.16548	0.796938	2.36512	NA	NA	1.55747	NA	0.05302	0.0307	0.0787	0.048	NA	0.000609707	TRUE	yes	1	TRUE	no	2	TRUE
ENSG00000094631.21	rpmi	polyic	isoComp_00079795	geneComp_00025456	ENST00000644068.1	HDAC6	NA	NA	21.2837	25.9979	30.0648	NA	NA	0.209609	NA	5.85298	3.32936	8.81457	NA	NA	1.40196	NA	0.27022	0.1281	0.2932	0.1651	NA	0.000609707	FALSE	yes	1	TRUE	no	0	TRUE
ENSG00000094631.21	rpmi	saur	isoComp_00117263	geneComp_00037466	transcript4164.chrX.nic	HDAC6	NA	NA	21.2837	25.9979	17.4444	NA	NA	-0.575356	NA	1.14473	1.94509	0.949203	NA	NA	-1.02732	NA	0.05308	0.0748	0.0544	-0.0204	NA	0.0385272	TRUE	yes	1	TRUE	no	3	TRUE
ENSG00000094631.21	rpmi	saur	isoComp_00117261	geneComp_00037466	transcript4136.chrX.nic	HDAC6	NA	NA	21.2837	25.9979	17.4444	NA	NA	-0.575356	NA	0.813035	0.804127	0.43855	NA	NA	-0.859984	NA	0.03904	0.0309	0.0251	-0.0058	NA	0.0385272	TRUE	yes	1	TRUE	no	2	TRUE
ENSG00000094631.21	rpmi	saur	isoComp_00117259	geneComp_00037466	ENST00000644068.1	HDAC6	NA	NA	21.2837	25.9979	17.4444	NA	NA	-0.575356	NA	5.85298	3.32936	5.59263	NA	NA	0.746533	NA	0.27022	0.1281	0.3206	0.1925	NA	0.0385272	FALSE	yes	1	TRUE	no	0	TRUE
ENSG00000094631.21	rpmi	saur	isoComp_00117257	geneComp_00037466	ENST00000334136.11	HDAC6	NA	NA	21.2837	25.9979	17.4444	NA	NA	-0.575356	NA	4.01587	7.50489	2.59784	NA	NA	-1.5269	NA	0.20738	0.2887	0.1489	-0.1398	NA	0.0385272	FALSE	yes	1	TRUE	no	0	TRUE
ENSG00000094631.21	rpmi	saur	isoComp_00117260	geneComp_00037466	transcript4123.chrX.nic	HDAC6	NA	NA	21.2837	25.9979	17.4444	NA	NA	-0.575356	NA	0.946908	1.54173	0.581618	NA	NA	-1.39114	NA	0.04324	0.0593	0.0333	-0.026	NA	0.0385272	TRUE	yes	1	TRUE	no	1	TRUE
ENSG00000094631.21	rpmi	saur	isoComp_00117258	geneComp_00037466	ENST00000643374.1	HDAC6	NA	NA	21.2837	25.9979	17.4444	NA	NA	-0.575356	NA	5.99395	6.25699	5.37072	NA	NA	-0.219975	NA	0.2706	0.2407	0.3079	0.0672	NA	0.0385272	FALSE	yes	1	TRUE	no	0	TRUE
ENSG00000094631.21	rpmi	saur	isoComp_00117262	geneComp_00037466	transcript4153.chrX.nic	HDAC6	NA	NA	21.2837	25.9979	17.4444	NA	NA	-0.575356	NA	1.35075	3.81874	0.567149	NA	NA	-2.72985	NA	0.06344	0.1469	0.0325	-0.1144	NA	0.0385272	TRUE	yes	1	TRUE	no	2	TRUE
ENSG00000094631.21	rpmi	saur	isoComp_00117264	geneComp_00037466	transcript4175.chrX.nic	HDAC6	NA	NA	21.2837	25.9979	17.4444	NA	NA	-0.575356	NA	1.16548	0.796938	1.3467	NA	NA	0.749576	NA	0.05302	0.0307	0.0772	0.0465	NA	0.0385272	TRUE	yes	1	TRUE	no	2	TRUE
ENSG00000095370.20	rpmi	lps	isoComp_00042390	geneComp_00013462	transcript15011.chr9.nnic	SH2D3C	NA	NA	28.8242	65.3137	26.0325	NA	NA	-1.32674	NA	0.85862	2.18981	0.554309	NA	NA	-1.96282	NA	0.02862	0.0335	0.0213	-0.0122	NA	0.00441895	TRUE	no	1	TRUE	no	0	TRUE
ENSG00000095370.20	rpmi	lps	isoComp_00042391	geneComp_00013462	transcript15090.chr9.nic	SH2D3C	NA	NA	28.8242	65.3137	26.0325	NA	NA	-1.32674	NA	1.42852	0.92885	2.88282	NA	NA	1.62351	NA	0.0659	0.0142	0.1107	0.0965	NA	0.00441895	FALSE	no	0.989748	TRUE	no	0	TRUE
ENSG00000095370.20	rpmi	lps	isoComp_00042389	geneComp_00013462	ENST00000373277.8	SH2D3C	NA	NA	28.8242	65.3137	26.0325	NA	NA	-1.32674	NA	3.99184	5.5686	5.48036	NA	NA	-0.0230006	NA	0.1556	0.0853	0.2105	0.1252	NA	0.00441895	FALSE	yes	1	TRUE	no	0	TRUE
ENSG00000095370.20	rpmi	lps	isoComp_00042388	geneComp_00013462	ENST00000314830.13	SH2D3C	NA	NA	28.8242	65.3137	26.0325	NA	NA	-1.32674	NA	22.5452	56.6265	17.115	NA	NA	-1.72563	NA	0.74984	0.867	0.6574	-0.2096	NA	0.00441895	FALSE	yes	1	TRUE	no	0	TRUE
ENSG00000095564.15	rpmi	calb	isoComp_00004944	geneComp_00001457	ENST00000265990.12	BTAF1	NA	NA	16.9741	18.1397	13.8137	NA	NA	-0.392795	NA	10.2437	8.85359	9.67883	NA	NA	0.128433	NA	0.6098	0.4881	0.7007	0.2126	NA	0.00799786	FALSE	yes	1	TRUE	no	0	TRUE
ENSG00000095564.15	rpmi	calb	isoComp_00004945	geneComp_00001457	transcript12766.chr10.nic	BTAF1	NA	NA	16.9741	18.1397	13.8137	NA	NA	-0.392795	NA	6.73039	9.28608	4.13491	NA	NA	-1.16528	NA	0.3902	0.5119	0.2993	-0.2126	NA	0.00799786	TRUE	no	1	TRUE	no	0	TRUE
ENSG00000095564.15	rpmi	saur	isoComp_00117336	geneComp_00037487	ENST00000265990.12	BTAF1	NA	NA	16.9741	18.1397	16.3263	NA	NA	-0.15186	NA	10.2437	8.85359	10.7114	NA	NA	0.274525	NA	0.6098	0.4881	0.6561	0.168	NA	0.0596554	FALSE	yes	1	TRUE	no	0	NA
ENSG00000095564.15	rpmi	saur	isoComp_00117337	geneComp_00037487	transcript12766.chr10.nic	BTAF1	NA	NA	16.9741	18.1397	16.3263	NA	NA	-0.15186	NA	6.73039	9.28608	5.61496	NA	NA	-0.724779	NA	0.3902	0.5119	0.3439	-0.168	NA	0.0596554	TRUE	no	1	TRUE	no	0	NA
ENSG00000099968.18	rpmi	calb	isoComp_00005194	geneComp_00001528	transcript255.chr22.nic	BCL2L13	NA	NA	41.4877	22.7763	50.0846	NA	NA	1.13649	NA	14.6863	18.9253	16.7946	NA	NA	-0.172222	NA	0.48138	0.8309	0.3353	-0.4956	NA	3.13143e-05	FALSE	yes	0.999999	TRUE	no	0	TRUE
ENSG00000099968.18	rpmi	calb	isoComp_00005193	geneComp_00001528	ENST00000485631.1	BCL2L13	NA	NA	41.4877	22.7763	50.0846	NA	NA	1.13649	NA	26.8014	3.85096	33.29	NA	NA	3.10849	NA	0.51862	0.1691	0.6647	0.4956	NA	3.13143e-05	FALSE	no	0.995237	TRUE	no	0	TRUE
ENSG00000099968.18	rpmi	polyic	isoComp_00080121	geneComp_00025548	ENST00000485631.1	BCL2L13	NA	NA	41.4877	22.7763	80.6652	NA	NA	1.82396	NA	26.8014	3.85096	65.9431	NA	NA	4.09441	NA	0.51862	0.1691	0.8175	0.6484	NA	2.74779e-12	FALSE	no	0.995237	TRUE	no	0	TRUE
ENSG00000099968.18	rpmi	polyic	isoComp_00080122	geneComp_00025548	transcript255.chr22.nic	BCL2L13	NA	NA	41.4877	22.7763	80.6652	NA	NA	1.82396	NA	14.6863	18.9253	14.7221	NA	NA	-0.362115	NA	0.48138	0.8309	0.1825	-0.6484	NA	2.74779e-12	FALSE	yes	0.999999	TRUE	no	0	TRUE
ENSG00000099968.18	rpmi	saur	isoComp_00117585	geneComp_00037558	ENST00000485631.1	BCL2L13	NA	NA	41.4877	22.7763	38.8025	NA	NA	0.768356	NA	26.8014	3.85096	27.3373	NA	NA	2.82437	NA	0.51862	0.1691	0.7045	0.5354	NA	8.38973e-06	FALSE	no	0.995237	TRUE	no	0	TRUE
ENSG00000099968.18	rpmi	saur	isoComp_00117586	geneComp_00037558	transcript255.chr22.nic	BCL2L13	NA	NA	41.4877	22.7763	38.8025	NA	NA	0.768356	NA	14.6863	18.9253	11.4652	NA	NA	-0.722561	NA	0.48138	0.8309	0.2955	-0.5354	NA	8.38973e-06	FALSE	yes	0.999999	TRUE	no	0	TRUE
ENSG00000099992.16	rpmi	lps	isoComp_00042674	geneComp_00013542	transcript5026.chr22.nic	TBC1D10A	NA	NA	21.8142	33.8473	30.8032	NA	NA	-0.135916	NA	0.841732	1.99225	0.659544	NA	NA	-1.58037	NA	0.03784	0.0589	0.0214	-0.0375	NA	0.0420896	TRUE	no	0.999336	TRUE	no	1	TRUE
ENSG00000099992.16	rpmi	lps	isoComp_00042672	geneComp_00013542	ENST00000215790.12	TBC1D10A	NA	NA	21.8142	33.8473	30.8032	NA	NA	-0.135916	NA	15.9467	19.2106	25.2283	NA	NA	0.39296	NA	0.75242	0.5676	0.819	0.2514	NA	0.0420896	FALSE	yes	1	TRUE	no	0	TRUE
ENSG00000099992.16	rpmi	lps	isoComp_00042673	geneComp_00013542	transcript5018.chr22.nic	TBC1D10A	NA	NA	21.8142	33.8473	30.8032	NA	NA	-0.135916	NA	5.02575	12.6444	4.91536	NA	NA	-1.36134	NA	0.20978	0.3736	0.1596	-0.214	NA	0.0420896	FALSE	yes	0.999996	TRUE	no	1	TRUE
ENSG00000099992.16	rpmi	saur	isoComp_00117602	geneComp_00037562	transcript5026.chr22.nic	TBC1D10A	NA	NA	21.8142	33.8473	16.398	NA	NA	-1.04506	NA	0.841732	1.99225	0.221845	NA	NA	-3.11039	NA	0.03784	0.0589	0.0135	-0.0454	NA	0.0408051	TRUE	no	0.999336	TRUE	no	1	TRUE
ENSG00000099992.16	rpmi	saur	isoComp_00117600	geneComp_00037562	ENST00000215790.12	TBC1D10A	NA	NA	21.8142	33.8473	16.398	NA	NA	-1.04506	NA	15.9467	19.2106	14.2562	NA	NA	-0.430056	NA	0.75242	0.5676	0.8694	0.3018	NA	0.0408051	FALSE	yes	1	TRUE	no	0	TRUE
ENSG00000099992.16	rpmi	saur	isoComp_00117601	geneComp_00037562	transcript5018.chr22.nic	TBC1D10A	NA	NA	21.8142	33.8473	16.398	NA	NA	-1.04506	NA	5.02575	12.6444	1.92001	NA	NA	-2.71296	NA	0.20978	0.3736	0.1171	-0.2565	NA	0.0408051	FALSE	yes	0.999996	TRUE	no	1	TRUE
ENSG00000100055.21	rpmi	calb	isoComp_00005263	geneComp_00001547	transcript8263.chr22.nic	CYTH4	NA	NA	101.573	150.494	98.7692	NA	NA	-0.607519	NA	6.94431	11.3168	6.37506	NA	NA	-0.826965	NA	0.068	0.0752	0.0645	-0.0107	NA	1.52695e-06	TRUE	yes	0.999868	TRUE	no	0	TRUE
ENSG00000100055.21	rpmi	calb	isoComp_00005264	geneComp_00001547	transcript8340.chr22.nic	CYTH4	NA	NA	101.573	150.494	98.7692	NA	NA	-0.607519	NA	4.68583	13.8472	2.54975	NA	NA	-2.43656	NA	0.0382	0.092	0.0258	-0.0662	NA	1.52695e-06	TRUE	yes	0.999988	TRUE	no	1	TRUE
ENSG00000100055.21	rpmi	calb	isoComp_00005261	geneComp_00001547	ENST00000462927.5	CYTH4	NA	NA	101.573	150.494	98.7692	NA	NA	-0.607519	NA	1.10556	2.03121	0.395203	NA	NA	-2.33271	NA	0.01036	0.0135	0.004	-0.0095	NA	1.52695e-06	TRUE	yes	0.999865	TRUE	no	1	TRUE
ENSG00000100055.21	rpmi	calb	isoComp_00005260	geneComp_00001547	ENST00000248901.11	CYTH4	NA	NA	101.573	150.494	98.7692	NA	NA	-0.607519	NA	78.214	94.4517	86.6155	NA	NA	-0.124938	NA	0.79216	0.6276	0.8769	0.2493	NA	1.52695e-06	FALSE	yes	0.999999	TRUE	no	0	TRUE
ENSG00000100055.21	rpmi	calb	isoComp_00005262	geneComp_00001547	ENST00000480510.5	CYTH4	NA	NA	101.573	150.494	98.7692	NA	NA	-0.607519	NA	10.6234	28.8468	2.83374	NA	NA	-3.34305	NA	0.09126	0.1917	0.0287	-0.163	NA	1.52695e-06	FALSE	no	0.974585	TRUE	no	0	TRUE
ENSG00000100055.21	rpmi	lps	isoComp_00042724	geneComp_00013557	ENST00000248901.11	CYTH4	NA	NA	101.573	150.494	109.599	NA	NA	-0.457438	NA	78.214	94.4517	87.6285	NA	NA	-0.108165	NA	0.79216	0.6276	0.7995	0.1719	NA	0.00348027	FALSE	yes	0.999999	TRUE	no	0	TRUE
ENSG00000100055.21	rpmi	lps	isoComp_00042727	geneComp_00013557	transcript8263.chr22.nic	CYTH4	NA	NA	101.573	150.494	109.599	NA	NA	-0.457438	NA	6.94431	11.3168	6.84191	NA	NA	-0.725159	NA	0.068	0.0752	0.0624	-0.0128	NA	0.00348027	TRUE	yes	0.999868	TRUE	no	0	TRUE
ENSG00000100055.21	rpmi	lps	isoComp_00042726	geneComp_00013557	ENST00000480510.5	CYTH4	NA	NA	101.573	150.494	109.599	NA	NA	-0.457438	NA	10.6234	28.8468	9.22431	NA	NA	-1.64383	NA	0.09126	0.1917	0.0842	-0.1075	NA	0.00348027	FALSE	no	0.974585	TRUE	no	0	TRUE
ENSG00000100055.21	rpmi	lps	isoComp_00042728	geneComp_00013557	transcript8340.chr22.nic	CYTH4	NA	NA	101.573	150.494	109.599	NA	NA	-0.457438	NA	4.68583	13.8472	3.86704	NA	NA	-1.83761	NA	0.0382	0.092	0.0353	-0.0567	NA	0.00348027	TRUE	yes	0.999988	TRUE	no	1	TRUE
ENSG00000100055.21	rpmi	lps	isoComp_00042725	geneComp_00013557	ENST00000462927.5	CYTH4	NA	NA	101.573	150.494	109.599	NA	NA	-0.457438	NA	1.10556	2.03121	2.03686	NA	NA	0.00399024	NA	0.01036	0.0135	0.0186	0.0051	NA	0.00348027	TRUE	yes	0.999865	TRUE	no	1	TRUE
ENSG00000100055.21	rpmi	polyic	isoComp_00080188	geneComp_00025567	ENST00000248901.11	CYTH4	NA	NA	101.573	150.494	59.3957	NA	NA	-1.34113	NA	78.214	94.4517	51.2892	NA	NA	-0.880794	NA	0.79216	0.6276	0.8635	0.2359	NA	0.000142769	FALSE	yes	0.999999	TRUE	no	0	TRUE
ENSG00000100055.21	rpmi	polyic	isoComp_00080189	geneComp_00025567	ENST00000462927.5	CYTH4	NA	NA	101.573	150.494	59.3957	NA	NA	-1.34113	NA	1.10556	2.03121	0.665365	NA	NA	-1.59568	NA	0.01036	0.0135	0.0112	-0.0023	NA	0.000142769	TRUE	yes	0.999865	TRUE	no	1	TRUE
ENSG00000100055.21	rpmi	polyic	isoComp_00080192	geneComp_00025567	transcript8340.chr22.nic	CYTH4	NA	NA	101.573	150.494	59.3957	NA	NA	-1.34113	NA	4.68583	13.8472	0.456021	NA	NA	-4.8941	NA	0.0382	0.092	0.0077	-0.0843	NA	0.000142769	TRUE	yes	0.999988	TRUE	no	1	TRUE
ENSG00000100055.21	rpmi	polyic	isoComp_00080190	geneComp_00025567	ENST00000480510.5	CYTH4	NA	NA	101.573	150.494	59.3957	NA	NA	-1.34113	NA	10.6234	28.8468	2.72158	NA	NA	-3.4011	NA	0.09126	0.1917	0.0458	-0.1459	NA	0.000142769	FALSE	no	0.974585	TRUE	no	0	TRUE
ENSG00000100055.21	rpmi	polyic	isoComp_00080191	geneComp_00025567	transcript8263.chr22.nic	CYTH4	NA	NA	101.573	150.494	59.3957	NA	NA	-1.34113	NA	6.94431	11.3168	4.26354	NA	NA	-1.40623	NA	0.068	0.0752	0.0718	-0.0034	NA	0.000142769	TRUE	yes	0.999868	TRUE	no	0	TRUE
ENSG00000100055.21	rpmi	saur	isoComp_00117654	geneComp_00037577	ENST00000480510.5	CYTH4	NA	NA	101.573	150.494	89.6085	NA	NA	-0.747931	NA	10.6234	28.8468	9.49061	NA	NA	-1.60282	NA	0.09126	0.1917	0.1059	-0.0858	NA	0.0051224	FALSE	no	0.974585	TRUE	no	0	NA
ENSG00000100055.21	rpmi	saur	isoComp_00117652	geneComp_00037577	ENST00000248901.11	CYTH4	NA	NA	101.573	150.494	89.6085	NA	NA	-0.747931	NA	78.214	94.4517	71.0853	NA	NA	-0.409975	NA	0.79216	0.6276	0.7933	0.1657	NA	0.0051224	FALSE	yes	0.999999	TRUE	no	0	NA
ENSG00000100055.21	rpmi	saur	isoComp_00117653	geneComp_00037577	ENST00000462927.5	CYTH4	NA	NA	101.573	150.494	89.6085	NA	NA	-0.747931	NA	1.10556	2.03121	0.399147	NA	NA	-2.31873	NA	0.01036	0.0135	0.0045	-0.009	NA	0.0051224	TRUE	yes	0.999865	TRUE	no	1	NA
ENSG00000100055.21	rpmi	saur	isoComp_00117656	geneComp_00037577	transcript8340.chr22.nic	CYTH4	NA	NA	101.573	150.494	89.6085	NA	NA	-0.747931	NA	4.68583	13.8472	2.70909	NA	NA	-2.34944	NA	0.0382	0.092	0.0302	-0.0618	NA	0.0051224	TRUE	yes	0.999988	TRUE	no	1	NA
ENSG00000100055.21	rpmi	saur	isoComp_00117655	geneComp_00037577	transcript8263.chr22.nic	CYTH4	NA	NA	101.573	150.494	89.6085	NA	NA	-0.747931	NA	6.94431	11.3168	5.92429	NA	NA	-0.932589	NA	0.068	0.0752	0.0661	-0.0091	NA	0.0051224	TRUE	yes	0.999868	TRUE	no	0	NA
ENSG00000100201.23	rpmi	saur	isoComp_00117734	geneComp_00037603	transcript8852.chr22.nic	DDX17	NA	NA	111.866	193.679	87.062	NA	NA	-1.15346	NA	18.6975	35.5086	10.3127	NA	NA	-1.78276	NA	0.16572	0.1833	0.1185	-0.0648	NA	0.00170497	NA	NA	0.999941	TRUE	NA	1	NA
ENSG00000100201.23	rpmi	saur	isoComp_00117733	geneComp_00037603	transcript8835.chr22.nic	DDX17	NA	NA	111.866	193.679	87.062	NA	NA	-1.15346	NA	9.43315	19.0245	7.66919	NA	NA	-1.30959	NA	0.0815	0.0982	0.0881	-0.0101	NA	0.00170497	NA	NA	0.999962	TRUE	NA	0	NA
ENSG00000100201.23	rpmi	saur	isoComp_00117731	geneComp_00037603	ENST00000396821.8	DDX17	NA	NA	111.866	193.679	87.062	NA	NA	-1.15346	NA	32.8838	50.4187	29.4849	NA	NA	-0.773779	NA	0.30006	0.2603	0.3387	0.0784	NA	0.00170497	FALSE	yes	1	TRUE	no	0	NA
ENSG00000100201.23	rpmi	saur	isoComp_00117732	geneComp_00037603	ENST00000403230.3	DDX17	NA	NA	111.866	193.679	87.062	NA	NA	-1.15346	NA	48.6358	83.5835	38.5486	NA	NA	-1.11634	NA	0.43432	0.4316	0.4428	0.0112	NA	0.00170497	FALSE	yes	1	TRUE	no	0	NA
ENSG00000100201.23	rpmi	saur	isoComp_00117730	geneComp_00037603	ENST00000216019.11	DDX17	NA	NA	111.866	193.679	87.062	NA	NA	-1.15346	NA	2.21609	5.14329	1.04661	NA	NA	-2.28605	NA	0.01842	0.0266	0.012	-0.0146	NA	0.00170497	NA	NA	0.99995	TRUE	NA	1	NA
ENSG00000100219.17	rpmi	calb	isoComp_00005350	geneComp_00001577	transcript4316.chr22.nic	XBP1	NA	NA	146.165	123.205	157.896	NA	NA	0.357881	NA	5.02963	10.7584	4.02445	NA	NA	-1.41636	NA	0.03646	0.0873	0.0255	-0.0618	NA	0.000429354	TRUE	yes	0.935938	TRUE	no	1	NA
ENSG00000100219.17	rpmi	calb	isoComp_00005348	geneComp_00001577	ENST00000216037.10	XBP1	NA	NA	146.165	123.205	157.896	NA	NA	0.357881	NA	140.186	112.254	153.238	NA	NA	0.448979	NA	0.9572	0.9111	0.9705	0.0594	NA	0.000429354	FALSE	yes	0.997296	TRUE	no	0	NA
ENSG00000100219.17	rpmi	lps	isoComp_00042814	geneComp_00013587	transcript4316.chr22.nic	XBP1	NA	NA	146.165	123.205	147.136	NA	NA	0.256068	NA	5.02963	10.7584	2.97967	NA	NA	-1.84875	NA	0.03646	0.0873	0.0203	-0.067	NA	0.0001248	TRUE	yes	0.935938	TRUE	no	1	NA
ENSG00000100219.17	rpmi	lps	isoComp_00042812	geneComp_00013587	ENST00000216037.10	XBP1	NA	NA	146.165	123.205	147.136	NA	NA	0.256068	NA	140.186	112.254	143.065	NA	NA	0.349886	NA	0.9572	0.9111	0.9723	0.0612	NA	0.0001248	FALSE	yes	0.997296	TRUE	no	0	NA
ENSG00000100219.17	rpmi	polyic	isoComp_00080278	geneComp_00025597	transcript4316.chr22.nic	XBP1	NA	NA	146.165	123.205	161.891	NA	NA	0.393927	NA	5.02963	10.7584	3.60748	NA	NA	-1.57375	NA	0.03646	0.0873	0.0223	-0.065	NA	5.86763e-05	TRUE	yes	0.935938	TRUE	no	1	NA
ENSG00000100219.17	rpmi	polyic	isoComp_00080276	geneComp_00025597	ENST00000216037.10	XBP1	NA	NA	146.165	123.205	161.891	NA	NA	0.393927	NA	140.186	112.254	156.865	NA	NA	0.482721	NA	0.9572	0.9111	0.969	0.0579	NA	5.86763e-05	FALSE	yes	0.997296	TRUE	no	0	NA
ENSG00000100219.17	rpmi	saur	isoComp_00117742	geneComp_00037607	transcript4316.chr22.nic	XBP1	NA	NA	146.165	123.205	140.697	NA	NA	0.191509	NA	5.02963	10.7584	3.77812	NA	NA	-1.50725	NA	0.03646	0.0873	0.0269	-0.0604	NA	0.00133523	TRUE	yes	0.935938	TRUE	no	1	NA
ENSG00000100219.17	rpmi	saur	isoComp_00117740	geneComp_00037607	ENST00000216037.10	XBP1	NA	NA	146.165	123.205	140.697	NA	NA	0.191509	NA	140.186	112.254	135.506	NA	NA	0.271574	NA	0.9572	0.9111	0.9631	0.052	NA	0.00133523	FALSE	yes	0.997296	TRUE	no	0	NA
ENSG00000100225.18	rpmi	polyic	isoComp_00080293	geneComp_00025600	transcript6895.chr22.nic	FBXO7	NA	NA	89.8804	72.7153	143.682	NA	NA	0.982447	NA	1.11578	1.78504	2.4326	NA	NA	0.444406	NA	0.012	0.0245	0.0169	-0.0076	NA	0.00992901	TRUE	no	0.994322	TRUE	no	1	TRUE
ENSG00000100225.18	rpmi	polyic	isoComp_00080287	geneComp_00025600	ENST00000266087.12	FBXO7	NA	NA	89.8804	72.7153	143.682	NA	NA	0.982447	NA	49.1275	48.7633	62.2715	NA	NA	0.352712	NA	0.56662	0.6706	0.4334	-0.2372	NA	0.00992901	FALSE	yes	0.999998	TRUE	no	0	TRUE
ENSG00000100225.18	rpmi	polyic	isoComp_00080290	geneComp_00025600	ENST00000425028.5	FBXO7	NA	NA	89.8804	72.7153	143.682	NA	NA	0.982447	NA	9.35446	5.00665	13.4709	NA	NA	1.42612	NA	0.10666	0.0689	0.0938	0.0249	NA	0.00992901	TRUE	no	0.999841	TRUE	no	0	TRUE
ENSG00000100225.18	rpmi	polyic	isoComp_00080288	geneComp_00025600	ENST00000397426.5	FBXO7	NA	NA	89.8804	72.7153	143.682	NA	NA	0.982447	NA	18.7958	13.5844	36.224	NA	NA	1.41433	NA	0.20232	0.1868	0.2521	0.0653	NA	0.00992901	FALSE	yes	0.999841	TRUE	no	0	TRUE
ENSG00000100225.18	rpmi	polyic	isoComp_00080291	geneComp_00025600	ENST00000452138.3	FBXO7	NA	NA	89.8804	72.7153	143.682	NA	NA	0.982447	NA	10.6661	2.93583	28.437	NA	NA	3.27153	NA	0.10298	0.0404	0.1979	0.1575	NA	0.00992901	FALSE	no	0.998839	TRUE	no	0	TRUE
ENSG00000100242.16	rpmi	lps	isoComp_00042846	geneComp_00013597	transcript9024.chr22.nic	SUN2	NA	NA	23.43	73.1415	11.8591	NA	NA	-2.62368	NA	5.29654	17.2363	3.1497	NA	NA	-2.44843	NA	0.22006	0.2357	0.2656	0.0299	NA	0.0457592	FALSE	yes	1	TRUE	no	1	TRUE
ENSG00000100242.16	rpmi	lps	isoComp_00042843	geneComp_00013597	ENST00000689035.1	SUN2	NA	NA	23.43	73.1415	11.8591	NA	NA	-2.62368	NA	9.63329	31.8596	3.04197	NA	NA	-3.38437	NA	0.37776	0.4356	0.2565	-0.1791	NA	0.0457592	FALSE	yes	1	TRUE	no	0	TRUE
ENSG00000100242.16	rpmi	lps	isoComp_00042847	geneComp_00013597	transcript9132.chr22.nnic	SUN2	NA	NA	23.43	73.1415	11.8591	NA	NA	-2.62368	NA	1.60812	3.66758	2.27657	NA	NA	-0.685571	NA	0.08792	0.0501	0.192	0.1419	NA	0.0457592	FALSE	no	0.964726	TRUE	no	0	TRUE
ENSG00000100242.16	rpmi	lps	isoComp_00042845	geneComp_00013597	transcript9002.chr22.nic	SUN2	NA	NA	23.43	73.1415	11.8591	NA	NA	-2.62368	NA	4.48968	14.5659	1.50831	NA	NA	-3.26304	NA	0.18466	0.1991	0.1272	-0.0719	NA	0.0457592	FALSE	yes	1	TRUE	no	0	TRUE
ENSG00000100242.16	rpmi	lps	isoComp_00042844	geneComp_00013597	transcript9000.chr22.nic	SUN2	NA	NA	23.43	73.1415	11.8591	NA	NA	-2.62368	NA	2.40233	5.81209	1.88251	NA	NA	-1.62124	NA	0.1296	0.0795	0.1587	0.0792	NA	0.0457592	FALSE	yes	1	TRUE	no	0	TRUE
ENSG00000100365.16	rpmi	calb	isoComp_00005480	geneComp_00001625	ENST00000397147.7	NCF4	NA	NA	39.7316	34.7975	24.4098	NA	NA	-0.511349	NA	20.0471	24.716	5.97405	NA	NA	-2.04684	NA	0.48156	0.7103	0.2447	-0.4656	NA	0.000667731	FALSE	yes	0.999976	TRUE	no	1	TRUE
ENSG00000100365.16	rpmi	calb	isoComp_00005479	geneComp_00001625	ENST00000248899.11	NCF4	NA	NA	39.7316	34.7975	24.4098	NA	NA	-0.511349	NA	19.6844	10.0815	18.4357	NA	NA	0.870143	NA	0.51844	0.2897	0.7553	0.4656	NA	0.000667731	FALSE	yes	0.999991	TRUE	no	0	TRUE
ENSG00000100365.16	rpmi	polyic	isoComp_00080407	geneComp_00025645	ENST00000248899.11	NCF4	NA	NA	39.7316	34.7975	47.8738	NA	NA	0.460139	NA	19.6844	10.0815	28.9735	NA	NA	1.52209	NA	0.51844	0.2897	0.6052	0.3155	NA	0.0122613	FALSE	yes	0.999991	TRUE	no	0	TRUE
ENSG00000100365.16	rpmi	polyic	isoComp_00080408	geneComp_00025645	ENST00000397147.7	NCF4	NA	NA	39.7316	34.7975	47.8738	NA	NA	0.460139	NA	20.0471	24.716	18.9003	NA	NA	-0.386857	NA	0.48156	0.7103	0.3948	-0.3155	NA	0.0122613	FALSE	yes	0.999976	TRUE	no	1	TRUE
ENSG00000100365.16	rpmi	saur	isoComp_00117872	geneComp_00037655	ENST00000397147.7	NCF4	NA	NA	39.7316	34.7975	34.2775	NA	NA	-0.021717	NA	20.0471	24.716	14.8475	NA	NA	-0.734833	NA	0.48156	0.7103	0.4332	-0.2771	NA	0.0851759	FALSE	yes	0.999976	TRUE	no	1	NA
ENSG00000100365.16	rpmi	saur	isoComp_00117871	geneComp_00037655	ENST00000248899.11	NCF4	NA	NA	39.7316	34.7975	34.2775	NA	NA	-0.021717	NA	19.6844	10.0815	19.43	NA	NA	0.94588	NA	0.51844	0.2897	0.5668	0.2771	NA	0.0851759	FALSE	yes	0.999991	TRUE	no	0	NA
ENSG00000100395.15	rpmi	polyic	isoComp_00080432	geneComp_00025654	transcript10179.chr22.nic	L3MBTL2	NA	NA	27.4145	36.014	22.1498	NA	NA	-0.701013	NA	1.52833	0.96988	2.29951	NA	NA	1.23691	NA	0.06036	0.0269	0.1038	0.0769	NA	0.0964461	NA	NA	1	TRUE	NA	0	NA
ENSG00000100395.15	rpmi	polyic	isoComp_00080434	geneComp_00025654	transcript10206.chr22.nic	L3MBTL2	NA	NA	27.4145	36.014	22.1498	NA	NA	-0.701013	NA	1.34429	2.62953	0.931618	NA	NA	-1.48707	NA	0.04688	0.073	0.0421	-0.0309	NA	0.0964461	TRUE	no	1	TRUE	no	0	NA
ENSG00000100395.15	rpmi	polyic	isoComp_00080431	geneComp_00025654	ENST00000466589.5	L3MBTL2	NA	NA	27.4145	36.014	22.1498	NA	NA	-0.701013	NA	2.17684	4.54741	1.69412	NA	NA	-1.41919	NA	0.0767	0.1263	0.0765	-0.0498	NA	0.0964461	TRUE	yes	1	TRUE	no	2	NA
ENSG00000100395.15	rpmi	polyic	isoComp_00080433	geneComp_00025654	transcript10198.chr22.nnic	L3MBTL2	NA	NA	27.4145	36.014	22.1498	NA	NA	-0.701013	NA	3.29125	1.65681	3.26465	NA	NA	0.974253	NA	0.12656	0.046	0.1474	0.1014	NA	0.0964461	FALSE	yes	1	TRUE	no	0	NA
ENSG00000100395.15	rpmi	polyic	isoComp_00080429	geneComp_00025654	ENST00000216237.10	L3MBTL2	NA	NA	27.4145	36.014	22.1498	NA	NA	-0.701013	NA	18.4203	24.5563	13.7346	NA	NA	-0.837812	NA	0.66724	0.6819	0.6201	-0.0618	NA	0.0964461	FALSE	yes	1	TRUE	no	0	NA
ENSG00000100395.15	rpmi	polyic	isoComp_00080430	geneComp_00025654	ENST00000452106.5	L3MBTL2	NA	NA	27.4145	36.014	22.1498	NA	NA	-0.701013	NA	0.653481	1.65408	0.225278	NA	NA	-2.82229	NA	0.02224	0.0459	0.0102	-0.0357	NA	0.0964461	TRUE	yes	1	TRUE	no	0	NA
ENSG00000100441.10	rpmi	polyic	isoComp_00080475	geneComp_00025669	transcript2953.chr14.nnic	KHNYN	NA	NA	16.0718	19.3086	24.1441	NA	NA	0.322281	NA	1.70998	2.55518	1.72198	NA	NA	-0.566641	NA	0.117	0.1323	0.0713	-0.061	NA	0.0146503	FALSE	yes	1	TRUE	no	0	FALSE
ENSG00000100441.10	rpmi	polyic	isoComp_00080473	geneComp_00025669	ENST00000553935.6	KHNYN	NA	NA	16.0718	19.3086	24.1441	NA	NA	0.322281	NA	4.46305	7.97303	4.48766	NA	NA	-0.827764	NA	0.2716	0.4129	0.1859	-0.227	NA	0.0146503	FALSE	yes	1	TRUE	no	0	FALSE
ENSG00000100441.10	rpmi	polyic	isoComp_00080476	geneComp_00025669	transcript2971.chr14.nic	KHNYN	NA	NA	16.0718	19.3086	24.1441	NA	NA	0.322281	NA	1.75014	1.74981	2.36897	NA	NA	0.434914	NA	0.11946	0.0906	0.0981	0.0075	NA	0.0146503	FALSE	yes	1	TRUE	no	1	FALSE
ENSG00000100441.10	rpmi	polyic	isoComp_00080474	geneComp_00025669	ENST00000556842.5	KHNYN	NA	NA	16.0718	19.3086	24.1441	NA	NA	0.322281	NA	8.14863	7.03054	15.5655	NA	NA	1.14552	NA	0.49194	0.3641	0.6447	0.2806	NA	0.0146503	FALSE	yes	1	TRUE	no	0	FALSE
ENSG00000100445.18	rpmi	lps	isoComp_00043015	geneComp_00013660	ENST00000553546.1	SDR39U1	NA	NA	87.6424	151.221	90.3205	NA	NA	-0.743471	NA	43.471	80.8078	34.1222	NA	NA	-1.24354	NA	0.49688	0.5344	0.3778	-0.1566	NA	0.0427258	FALSE	yes	0.921782	TRUE	no	0	TRUE
ENSG00000100445.18	rpmi	lps	isoComp_00043018	geneComp_00013660	ENST00000555225.5	SDR39U1	NA	NA	87.6424	151.221	90.3205	NA	NA	-0.743471	NA	9.74866	6.94826	18.9771	NA	NA	1.44822	NA	0.12004	0.0459	0.2101	0.1642	NA	0.0427258	FALSE	no	0.798679	TRUE	no	0	TRUE
ENSG00000100445.18	rpmi	lps	isoComp_00043014	geneComp_00013660	ENST00000538105.6	SDR39U1	NA	NA	87.6424	151.221	90.3205	NA	NA	-0.743471	NA	1.45142	1.02655	2.97365	NA	NA	1.52528	NA	0.01778	0.0068	0.0329	0.0261	NA	0.0427258	FALSE	yes	0.987329	TRUE	no	0	TRUE
ENSG00000100445.18	rpmi	lps	isoComp_00043021	geneComp_00013660	transcript2994.chr14.nic	SDR39U1	NA	NA	87.6424	151.221	90.3205	NA	NA	-0.743471	NA	5.42278	10.2566	5.58237	NA	NA	-0.876429	NA	0.05968	0.0678	0.0618	-0.006	NA	0.0427258	FALSE	yes	0.987795	TRUE	no	1	TRUE
ENSG00000100445.18	rpmi	lps	isoComp_00043025	geneComp_00013660	transcript3059.chr14.nic	SDR39U1	NA	NA	87.6424	151.221	90.3205	NA	NA	-0.743471	NA	1.47604	2.63212	1.49768	NA	NA	-0.809367	NA	0.01682	0.0174	0.0166	-0.0008	NA	0.0427258	FALSE	yes	0.914415	TRUE	no	3	TRUE
ENSG00000100445.18	rpmi	lps	isoComp_00043017	geneComp_00013660	ENST00000554947.5	SDR39U1	NA	NA	87.6424	151.221	90.3205	NA	NA	-0.743471	NA	3.79916	4.44157	5.51402	NA	NA	0.311403	NA	0.04574	0.0294	0.061	0.0316	NA	0.0427258	NA	NA	0.342799	FALSE	NA	2	TRUE
ENSG00000100445.18	rpmi	lps	isoComp_00043013	geneComp_00013660	ENST00000399395.8	SDR39U1	NA	NA	87.6424	151.221	90.3205	NA	NA	-0.743471	NA	1.2273	2.65831	2.98483	NA	NA	0.166546	NA	0.01156	0.0176	0.033	0.0154	NA	0.0427258	FALSE	yes	0.999478	TRUE	no	0	TRUE
ENSG00000100445.18	rpmi	lps	isoComp_00043024	geneComp_00013660	transcript3057.chr14.nic	SDR39U1	NA	NA	87.6424	151.221	90.3205	NA	NA	-0.743471	NA	3.7635	9.06653	1.87595	NA	NA	-2.26685	NA	0.04018	0.06	0.0208	-0.0392	NA	0.0427258	FALSE	yes	0.913483	TRUE	no	3	TRUE
ENSG00000100445.18	rpmi	lps	isoComp_00043019	geneComp_00013660	ENST00000556262.5	SDR39U1	NA	NA	87.6424	151.221	90.3205	NA	NA	-0.743471	NA	5.40832	8.72361	6.4303	NA	NA	-0.43945	NA	0.06166	0.0577	0.0712	0.0135	NA	0.0427258	FALSE	yes	0.995302	TRUE	no	3	TRUE
ENSG00000100445.18	rpmi	lps	isoComp_00043023	geneComp_00013660	transcript3050.chr14.nic	SDR39U1	NA	NA	87.6424	151.221	90.3205	NA	NA	-0.743471	NA	6.16913	12.6104	4.18406	NA	NA	-1.58934	NA	0.06878	0.0834	0.0463	-0.0371	NA	0.0427258	FALSE	yes	0.987482	TRUE	no	3	TRUE
ENSG00000100445.18	rpmi	lps	isoComp_00043022	geneComp_00013660	transcript3019.chr14.nic	SDR39U1	NA	NA	87.6424	151.221	90.3205	NA	NA	-0.743471	NA	4.38773	9.28513	4.2364	NA	NA	-1.13023	NA	0.04702	0.0614	0.0469	-0.0145	NA	0.0427258	FALSE	yes	0.98754	TRUE	no	2	TRUE
ENSG00000100453.14	rpmi	calb	isoComp_00005565	geneComp_00001652	ENST00000216341.9	GZMB	NA	NA	41.3735	20.0098	67.8747	NA	NA	1.76166	NA	36.9007	13.1931	62.2086	NA	NA	2.23647	NA	0.86228	0.6593	0.9165	0.2572	NA	0.0108523	FALSE	yes	0.997336	TRUE	yes	0	TRUE
ENSG00000100453.14	rpmi	calb	isoComp_00005566	geneComp_00001652	transcript3078.chr14.nic	GZMB	NA	NA	41.3735	20.0098	67.8747	NA	NA	1.76166	NA	4.4728	6.81666	5.66608	NA	NA	-0.266283	NA	0.13772	0.3407	0.0835	-0.2572	NA	0.0108523	NA	NA	0.999346	TRUE	NA	1	TRUE
ENSG00000100453.14	rpmi	polyic	isoComp_00080493	geneComp_00025672	ENST00000216341.9	GZMB	NA	NA	41.3735	20.0098	38.1172	NA	NA	0.929394	NA	36.9007	13.1931	34.8521	NA	NA	1.40078	NA	0.86228	0.6593	0.9143	0.255	NA	0.049505	FALSE	yes	0.997336	TRUE	yes	0	TRUE
ENSG00000100453.14	rpmi	polyic	isoComp_00080494	geneComp_00025672	transcript3078.chr14.nic	GZMB	NA	NA	41.3735	20.0098	38.1172	NA	NA	0.929394	NA	4.4728	6.81666	3.26509	NA	NA	-1.05964	NA	0.13772	0.3407	0.0857	-0.255	NA	0.049505	NA	NA	0.999346	TRUE	NA	1	TRUE
ENSG00000100453.14	rpmi	saur	isoComp_00117958	geneComp_00037682	transcript3078.chr14.nic	GZMB	NA	NA	41.3735	20.0098	55.2141	NA	NA	1.46387	NA	4.4728	6.81666	3.79531	NA	NA	-0.843164	NA	0.13772	0.3407	0.0687	-0.272	NA	0.010191	NA	NA	0.999346	TRUE	NA	1	TRUE
ENSG00000100453.14	rpmi	saur	isoComp_00117957	geneComp_00037682	ENST00000216341.9	GZMB	NA	NA	41.3735	20.0098	55.2141	NA	NA	1.46387	NA	36.9007	13.1931	51.4187	NA	NA	1.9617	NA	0.86228	0.6593	0.9313	0.272	NA	0.010191	FALSE	yes	0.997336	TRUE	yes	0	TRUE
ENSG00000100644.17	rpmi	polyic	isoComp_00080608	geneComp_00025705	ENST00000323441.10	HIF1A	NA	NA	208.986	82.6797	78.2708	NA	NA	-0.0790498	NA	53.1494	22.3949	30.1048	NA	NA	0.42666	NA	0.27814	0.2709	0.3846	0.1137	NA	0.0404615	FALSE	yes	1	TRUE	no	0	TRUE
ENSG00000100644.17	rpmi	polyic	isoComp_00080609	geneComp_00025705	ENST00000394997.5	HIF1A	NA	NA	208.986	82.6797	78.2708	NA	NA	-0.0790498	NA	155.837	60.2848	48.166	NA	NA	-0.323721	NA	0.72186	0.7291	0.6154	-0.1137	NA	0.0404615	FALSE	yes	1	TRUE	no	0	TRUE
ENSG00000100764.14	rpmi	polyic	isoComp_00080650	geneComp_00025717	transcript13695.chr14.nic	PSMC1	NA	NA	26.1261	11.4471	33.5093	NA	NA	1.54875	NA	0.40219	0.705367	0	NA	NA	-6.16061	NA	0.02222	0.0616	0	-0.0616	NA	0.0176125	TRUE	yes	0.999834	TRUE	no	1	TRUE
ENSG00000100764.14	rpmi	polyic	isoComp_00080648	geneComp_00025717	ENST00000261303.13	PSMC1	NA	NA	26.1261	11.4471	33.5093	NA	NA	1.54875	NA	22.6732	7.21482	28.629	NA	NA	1.98695	NA	0.84342	0.6303	0.8544	0.2241	NA	0.0176125	FALSE	yes	0.999995	TRUE	no	0	TRUE
ENSG00000100764.14	rpmi	polyic	isoComp_00080649	geneComp_00025717	ENST00000555679.5	PSMC1	NA	NA	26.1261	11.4471	33.5093	NA	NA	1.54875	NA	3.05069	3.52687	4.88027	NA	NA	0.467442	NA	0.13436	0.3081	0.1456	-0.1625	NA	0.0176125	FALSE	yes	0.939671	TRUE	no	0	TRUE
ENSG00000100815.12	rpmi	lps	isoComp_00043210	geneComp_00013715	ENST00000267622.8	TRIP11	NA	NA	9.29549	12.3117	14.0869	NA	NA	0.194172	NA	6.05486	9.83544	7.25538	NA	NA	-0.438418	NA	0.66166	0.7989	0.515	-0.2839	NA	0.0238297	FALSE	no	1	TRUE	no	0	TRUE
ENSG00000100815.12	rpmi	lps	isoComp_00043211	geneComp_00013715	transcript14551.chr14.nic	TRIP11	NA	NA	9.29549	12.3117	14.0869	NA	NA	0.194172	NA	3.24063	2.47626	6.83148	NA	NA	1.46033	NA	0.33834	0.2011	0.485	0.2839	NA	0.0238297	FALSE	no	0.999968	TRUE	no	0	TRUE
ENSG00000100906.11	rpmi	calb	isoComp_00005788	geneComp_00001716	ENST00000555629.1	NFKBIA	NA	NA	191.864	13.4352	191.849	NA	NA	3.83488	NA	7.45164	1.78404	4.81948	NA	NA	1.42865	NA	0.05984	0.1328	0.0251	-0.1077	NA	0.0858003	FALSE	no	0.993908	TRUE	no	0	NA
ENSG00000100906.11	rpmi	calb	isoComp_00005787	geneComp_00001716	ENST00000216797.10	NFKBIA	NA	NA	191.864	13.4352	191.849	NA	NA	3.83488	NA	174.875	8.91106	175.916	NA	NA	4.30161	NA	0.8587	0.6633	0.9169	0.2536	NA	0.0858003	FALSE	yes	0.999972	TRUE	no	0	NA
ENSG00000100906.11	rpmi	calb	isoComp_00005789	geneComp_00001716	ENST00000557140.5	NFKBIA	NA	NA	191.864	13.4352	191.849	NA	NA	3.83488	NA	2.72697	0	3.71169	NA	NA	8.53981	NA	0.0115	0	0.0193	0.0193	NA	0.0858003	FALSE	yes	0.999901	TRUE	no	0	NA
ENSG00000100906.11	rpmi	calb	isoComp_00005790	geneComp_00001716	ENST00000557459.1	NFKBIA	NA	NA	191.864	13.4352	191.849	NA	NA	3.83488	NA	6.81093	2.74011	7.40223	NA	NA	1.43042	NA	0.06992	0.2039	0.0386	-0.1653	NA	0.0858003	FALSE	yes	0.998718	TRUE	no	0	NA
ENSG00000100906.11	rpmi	lps	isoComp_00043252	geneComp_00013726	ENST00000555629.1	NFKBIA	NA	NA	191.864	13.4352	401.508	NA	NA	4.9003	NA	7.45164	1.78404	10.3358	NA	NA	2.52776	NA	0.05984	0.1328	0.0257	-0.1071	NA	0.00603299	FALSE	no	0.993908	TRUE	no	0	TRUE
ENSG00000100906.11	rpmi	lps	isoComp_00043251	geneComp_00013726	ENST00000216797.10	NFKBIA	NA	NA	191.864	13.4352	401.508	NA	NA	4.9003	NA	174.875	8.91106	376.415	NA	NA	5.399	NA	0.8587	0.6633	0.9375	0.2742	NA	0.00603299	FALSE	yes	0.999972	TRUE	no	0	TRUE
ENSG00000100906.11	rpmi	lps	isoComp_00043254	geneComp_00013726	ENST00000557459.1	NFKBIA	NA	NA	191.864	13.4352	401.508	NA	NA	4.9003	NA	6.81093	2.74011	9.07126	NA	NA	1.72341	NA	0.06992	0.2039	0.0226	-0.1813	NA	0.00603299	FALSE	yes	0.998718	TRUE	no	0	TRUE
ENSG00000100906.11	rpmi	lps	isoComp_00043253	geneComp_00013726	ENST00000557140.5	NFKBIA	NA	NA	191.864	13.4352	401.508	NA	NA	4.9003	NA	2.72697	0	5.68574	NA	NA	9.15374	NA	0.0115	0	0.0142	0.0142	NA	0.00603299	FALSE	yes	0.999901	TRUE	no	0	TRUE
ENSG00000100911.16	rpmi	polyic	isoComp_00080720	geneComp_00025737	ENST00000559359.1	PSME2	NA	NA	69.6447	17.5418	108.356	NA	NA	2.62622	NA	16.7939	4.41588	10.6932	NA	NA	1.27401	NA	0.22994	0.2517	0.0987	-0.153	NA	0.000367857	NA	NA	0.0984981	FALSE	NA	0	TRUE
ENSG00000100911.16	rpmi	polyic	isoComp_00080722	geneComp_00025737	transcript2365.chr14.nic	PSME2	NA	NA	69.6447	17.5418	108.356	NA	NA	2.62622	NA	2.90444	2.69276	2.92764	NA	NA	0.120222	NA	0.06054	0.1535	0.027	-0.1265	NA	0.000367857	NA	NA	0.0359779	FALSE	NA	3	TRUE
ENSG00000100911.16	rpmi	polyic	isoComp_00080721	geneComp_00025737	transcript2356.chr14.nic	PSME2	NA	NA	69.6447	17.5418	108.356	NA	NA	2.62622	NA	7.34407	5.04275	7.55934	NA	NA	0.5831	NA	0.14238	0.2875	0.0698	-0.2177	NA	0.000367857	NA	NA	0.0364275	FALSE	NA	2	TRUE
ENSG00000100911.16	rpmi	polyic	isoComp_00080719	geneComp_00025737	ENST00000216802.10	PSME2	NA	NA	69.6447	17.5418	108.356	NA	NA	2.62622	NA	42.6022	5.39038	87.1757	NA	NA	4.01296	NA	0.56714	0.3073	0.8045	0.4972	NA	0.000367857	FALSE	yes	0.999103	TRUE	no	0	TRUE
ENSG00000100911.16	rpmi	saur	isoComp_00118184	geneComp_00037747	ENST00000559359.1	PSME2	NA	NA	69.6447	17.5418	115.546	NA	NA	2.7189	NA	16.7939	4.41588	45.4846	NA	NA	3.36166	NA	0.22994	0.2517	0.3937	0.142	NA	0.0452348	NA	NA	0.0984981	FALSE	NA	0	TRUE
ENSG00000100911.16	rpmi	saur	isoComp_00118183	geneComp_00037747	ENST00000216802.10	PSME2	NA	NA	69.6447	17.5418	115.546	NA	NA	2.7189	NA	42.6022	5.39038	55.5222	NA	NA	3.36219	NA	0.56714	0.3073	0.4805	0.1732	NA	0.0452348	FALSE	yes	0.999103	TRUE	no	0	TRUE
ENSG00000100911.16	rpmi	saur	isoComp_00118186	geneComp_00037747	transcript2365.chr14.nic	PSME2	NA	NA	69.6447	17.5418	115.546	NA	NA	2.7189	NA	2.90444	2.69276	4.71193	NA	NA	0.804942	NA	0.06054	0.1535	0.0408	-0.1127	NA	0.0452348	NA	NA	0.0359779	FALSE	NA	3	TRUE
ENSG00000100911.16	rpmi	saur	isoComp_00118185	geneComp_00037747	transcript2356.chr14.nic	PSME2	NA	NA	69.6447	17.5418	115.546	NA	NA	2.7189	NA	7.34407	5.04275	9.82678	NA	NA	0.961119	NA	0.14238	0.2875	0.085	-0.2025	NA	0.0452348	NA	NA	0.0364275	FALSE	NA	2	TRUE
ENSG00000100938.19	rpmi	lps	isoComp_00043279	geneComp_00013731	transcript2550.chr14.nic	GMPR2	NA	NA	25.26	17.416	44.3446	NA	NA	1.34784	NA	0.414014	0.805914	0.266802	NA	NA	-1.55956	NA	0.01982	0.0463	0.006	-0.0403	NA	0.0156018	TRUE	yes	0.991764	TRUE	no	3	TRUE
ENSG00000100938.19	rpmi	lps	isoComp_00043276	geneComp_00013731	ENST00000420554.6	GMPR2	NA	NA	25.26	17.416	44.3446	NA	NA	1.34784	NA	3.59136	0.573306	7.45423	NA	NA	3.67767	NA	0.13206	0.0329	0.1681	0.1352	NA	0.0156018	FALSE	yes	0.999969	TRUE	no	1	TRUE
ENSG00000100938.19	rpmi	lps	isoComp_00043278	geneComp_00013731	transcript2475.chr14.nic	GMPR2	NA	NA	25.26	17.416	44.3446	NA	NA	1.34784	NA	1.06055	0.50912	1.54747	NA	NA	1.58506	NA	0.04392	0.0292	0.0349	0.0057	NA	0.0156018	TRUE	yes	0.999571	TRUE	no	0	TRUE
ENSG00000100938.19	rpmi	lps	isoComp_00043277	geneComp_00013731	ENST00000559836.5	GMPR2	NA	NA	25.26	17.416	44.3446	NA	NA	1.34784	NA	11.4792	5.64523	22.2911	NA	NA	1.97946	NA	0.43746	0.3241	0.5027	0.1786	NA	0.0156018	FALSE	yes	0.999945	TRUE	no	0	TRUE
ENSG00000100938.19	rpmi	lps	isoComp_00043274	geneComp_00013731	ENST00000355299.8	GMPR2	NA	NA	25.26	17.416	44.3446	NA	NA	1.34784	NA	6.02268	9.21243	9.06425	NA	NA	-0.0233688	NA	0.2572	0.529	0.2044	-0.3246	NA	0.0156018	FALSE	yes	0.999945	TRUE	no	0	TRUE
ENSG00000100938.19	rpmi	lps	isoComp_00043275	geneComp_00013731	ENST00000399440.7	GMPR2	NA	NA	25.26	17.416	44.3446	NA	NA	1.34784	NA	2.69214	0.669995	3.72078	NA	NA	2.45588	NA	0.10954	0.0385	0.0839	0.0454	NA	0.0156018	FALSE	yes	0.999946	TRUE	no	0	TRUE
ENSG00000100938.19	rpmi	polyic	isoComp_00080743	geneComp_00025741	transcript2550.chr14.nic	GMPR2	NA	NA	25.26	17.416	24.2052	NA	NA	0.474672	NA	0.414014	0.805914	0.334553	NA	NA	-1.24369	NA	0.01982	0.0463	0.0138	-0.0325	NA	0.027739	TRUE	yes	0.991764	TRUE	no	3	FALSE
ENSG00000100938.19	rpmi	polyic	isoComp_00080740	geneComp_00025741	ENST00000420554.6	GMPR2	NA	NA	25.26	17.416	24.2052	NA	NA	0.474672	NA	3.59136	0.573306	3.17323	NA	NA	2.44817	NA	0.13206	0.0329	0.1311	0.0982	NA	0.027739	FALSE	yes	0.999969	TRUE	no	1	FALSE
ENSG00000100938.19	rpmi	polyic	isoComp_00080741	geneComp_00025741	ENST00000559836.5	GMPR2	NA	NA	25.26	17.416	24.2052	NA	NA	0.474672	NA	11.4792	5.64523	12.889	NA	NA	1.18961	NA	0.43746	0.3241	0.5325	0.2084	NA	0.027739	FALSE	yes	0.999945	TRUE	no	0	FALSE
ENSG00000100938.19	rpmi	polyic	isoComp_00080738	geneComp_00025741	ENST00000355299.8	GMPR2	NA	NA	25.26	17.416	24.2052	NA	NA	0.474672	NA	6.02268	9.21243	3.37437	NA	NA	-1.44626	NA	0.2572	0.529	0.1394	-0.3896	NA	0.027739	FALSE	yes	0.999945	TRUE	no	0	FALSE
ENSG00000100938.19	rpmi	polyic	isoComp_00080739	geneComp_00025741	ENST00000399440.7	GMPR2	NA	NA	25.26	17.416	24.2052	NA	NA	0.474672	NA	2.69214	0.669995	3.7084	NA	NA	2.45108	NA	0.10954	0.0385	0.1532	0.1147	NA	0.027739	FALSE	yes	0.999946	TRUE	no	0	FALSE
ENSG00000100938.19	rpmi	polyic	isoComp_00080742	geneComp_00025741	transcript2475.chr14.nic	GMPR2	NA	NA	25.26	17.416	24.2052	NA	NA	0.474672	NA	1.06055	0.50912	0.725624	NA	NA	0.502902	NA	0.04392	0.0292	0.03	0.0008	NA	0.027739	TRUE	yes	0.999571	TRUE	no	0	FALSE
ENSG00000100997.20	rpmi	polyic	isoComp_00080767	geneComp_00025749	ENST00000339157.10	ABHD12	NA	NA	31.4522	15.097	76.4409	NA	NA	2.33932	NA	29.5028	11.995	73.4005	NA	NA	2.61236	NA	0.91678	0.7945	0.9602	0.1657	NA	0.000709001	FALSE	yes	0.999973	TRUE	no	0	TRUE
ENSG00000100997.20	rpmi	polyic	isoComp_00080768	geneComp_00025749	transcript3926.chr20.nic	ABHD12	NA	NA	31.4522	15.097	76.4409	NA	NA	2.33932	NA	1.94939	3.10201	3.04043	NA	NA	-0.0288323	NA	0.08322	0.2055	0.0398	-0.1657	NA	0.000709001	FALSE	yes	0.999957	TRUE	no	1	TRUE
ENSG00000100997.20	rpmi	saur	isoComp_00118232	geneComp_00037759	transcript3926.chr20.nic	ABHD12	NA	NA	31.4522	15.097	29.4111	NA	NA	0.961638	NA	1.94939	3.10201	1.33131	NA	NA	-1.2142	NA	0.08322	0.2055	0.0453	-0.1602	NA	0.0440136	FALSE	yes	0.999957	TRUE	no	1	TRUE
ENSG00000100997.20	rpmi	saur	isoComp_00118231	geneComp_00037759	ENST00000339157.10	ABHD12	NA	NA	31.4522	15.097	29.4111	NA	NA	0.961638	NA	29.5028	11.995	28.0798	NA	NA	1.22642	NA	0.91678	0.7945	0.9547	0.1602	NA	0.0440136	FALSE	yes	0.999973	TRUE	no	0	TRUE
ENSG00000101019.22	rpmi	calb	isoComp_00005850	geneComp_00001734	ENST00000374385.10	UQCC1	NA	NA	33.3235	51.3751	23.1615	NA	NA	-1.149	NA	12.561	15.0845	13.2437	NA	NA	-0.187628	NA	0.39576	0.2936	0.5718	0.2782	NA	0.0367927	FALSE	yes	0.99904	TRUE	no	0	TRUE
ENSG00000101019.22	rpmi	calb	isoComp_00005851	geneComp_00001734	ENST00000397554.5	UQCC1	NA	NA	33.3235	51.3751	23.1615	NA	NA	-1.149	NA	14.8453	26.4869	7.61791	NA	NA	-1.79647	NA	0.4309	0.5156	0.3289	-0.1867	NA	0.0367927	FALSE	yes	0.912891	TRUE	no	0	TRUE
ENSG00000101019.22	rpmi	calb	isoComp_00005854	geneComp_00001734	transcript6037.chr20.nic	UQCC1	NA	NA	33.3235	51.3751	23.1615	NA	NA	-1.149	NA	4.18425	5.80784	1.30746	NA	NA	-2.14272	NA	0.1255	0.113	0.0564	-0.0566	NA	0.0367927	NA	no	0.43586	FALSE	NA	0	TRUE
ENSG00000101019.22	rpmi	calb	isoComp_00005852	geneComp_00001734	transcript5993.chr20.nic	UQCC1	NA	NA	33.3235	51.3751	23.1615	NA	NA	-1.149	NA	1.18137	2.62929	0.799072	NA	NA	-1.70581	NA	0.03308	0.0512	0.0345	-0.0167	NA	0.0367927	FALSE	yes	0.988	TRUE	no	1	TRUE
ENSG00000101019.22	rpmi	calb	isoComp_00005853	geneComp_00001734	transcript6029.chr20.nic	UQCC1	NA	NA	33.3235	51.3751	23.1615	NA	NA	-1.149	NA	0.551575	1.36651	0.193366	NA	NA	-2.75886	NA	0.01474	0.0266	0.0083	-0.0183	NA	0.0367927	NA	no	0.694225	FALSE	NA	0	TRUE
ENSG00000101109.12	rpmi	lps	isoComp_00043341	geneComp_00013753	ENST00000372806.8	STK4	NA	NA	83.5684	89.8743	135.393	NA	NA	0.591116	NA	18.3809	23.9194	14.6554	NA	NA	-0.706371	NA	0.23908	0.2661	0.1082	-0.1579	NA	2.35011e-16	FALSE	yes	0.999999	TRUE	no	1	TRUE
ENSG00000101109.12	rpmi	lps	isoComp_00043344	geneComp_00013753	transcript9111.chr20.nnic	STK4	NA	NA	83.5684	89.8743	135.393	NA	NA	0.591116	NA	13.8709	18.3862	14.4229	NA	NA	-0.350047	NA	0.1799	0.2046	0.1065	-0.0981	NA	2.35011e-16	TRUE	yes	0.999998	TRUE	no	0	TRUE
ENSG00000101109.12	rpmi	lps	isoComp_00043343	geneComp_00013753	transcript9105.chr20.nnic	STK4	NA	NA	83.5684	89.8743	135.393	NA	NA	0.591116	NA	6.85496	9.71992	6.2349	NA	NA	-0.639749	NA	0.08782	0.1082	0.0461	-0.0621	NA	2.35011e-16	TRUE	yes	0.999998	TRUE	no	0	TRUE
ENSG00000101109.12	rpmi	lps	isoComp_00043345	geneComp_00013753	transcript9177.chr20.nnic	STK4	NA	NA	83.5684	89.8743	135.393	NA	NA	0.591116	NA	26.9604	16.0632	66.8653	NA	NA	2.05682	NA	0.30058	0.1787	0.4939	0.3152	NA	2.35011e-16	FALSE	yes	0.999981	TRUE	no	0	TRUE
ENSG00000101109.12	rpmi	lps	isoComp_00043342	geneComp_00013753	ENST00000488618.1	STK4	NA	NA	83.5684	89.8743	135.393	NA	NA	0.591116	NA	17.5012	21.7856	33.2143	NA	NA	0.608199	NA	0.19264	0.2424	0.2453	0.0029	NA	2.35011e-16	NA	no	0.000602672	FALSE	NA	0	TRUE
ENSG00000101265.16	rpmi	saur	isoComp_00118369	geneComp_00037799	transcript1878.chr20.nnic	RASSF2	NA	NA	71.3668	110.102	48.8473	NA	NA	-1.17233	NA	10.1319	17.6685	5.57825	NA	NA	-1.66153	NA	0.13464	0.1605	0.1142	-0.0463	NA	0.0764799	FALSE	yes	0.999965	TRUE	no	0	NA
ENSG00000101265.16	rpmi	saur	isoComp_00118368	geneComp_00037799	transcript1848.chr20.nnic	RASSF2	NA	NA	71.3668	110.102	48.8473	NA	NA	-1.17233	NA	8.40629	13.5246	3.97108	NA	NA	-1.76541	NA	0.1138	0.1228	0.0813	-0.0415	NA	0.0764799	FALSE	yes	0.999964	TRUE	no	0	NA
ENSG00000101265.16	rpmi	saur	isoComp_00118367	geneComp_00037799	ENST00000379400.8	RASSF2	NA	NA	71.3668	110.102	48.8473	NA	NA	-1.17233	NA	52.8285	78.909	39.2979	NA	NA	-1.00555	NA	0.75156	0.7167	0.8045	0.0878	NA	0.0764799	FALSE	yes	0.999969	TRUE	no	0	NA
ENSG00000101294.18	rpmi	calb	isoComp_00005986	geneComp_00001772	transcript4275.chr20.nic	HM13	NA	NA	70.6207	23.7175	51.2161	NA	NA	1.11032	NA	1.44557	1.73092	0.647442	NA	NA	-1.40491	NA	0.02742	0.073	0.0126	-0.0604	NA	0.0764505	FALSE	yes	0.999084	TRUE	no	0	NA
ENSG00000101294.18	rpmi	calb	isoComp_00005985	geneComp_00001772	ENST00000674240.1	HM13	NA	NA	70.6207	23.7175	51.2161	NA	NA	1.11032	NA	2.33213	0	1.67563	NA	NA	7.39714	NA	0.0287	0	0.0327	0.0327	NA	0.0764505	TRUE	yes	0.999996	TRUE	no	0	NA
ENSG00000101294.18	rpmi	calb	isoComp_00005984	geneComp_00001772	ENST00000498035.5	HM13	NA	NA	70.6207	23.7175	51.2161	NA	NA	1.11032	NA	3.98335	2.71781	3.08364	NA	NA	0.181561	NA	0.0671	0.1146	0.0602	-0.0544	NA	0.0764505	FALSE	yes	0.963524	TRUE	no	1	NA
ENSG00000101294.18	rpmi	calb	isoComp_00005982	geneComp_00001772	ENST00000340852.9	HM13	NA	NA	70.6207	23.7175	51.2161	NA	NA	1.11032	NA	53.214	13.9735	40.3551	NA	NA	1.52938	NA	0.72566	0.5892	0.7879	0.1987	NA	0.0764505	FALSE	yes	0.999995	TRUE	no	0	NA
ENSG00000101294.18	rpmi	calb	isoComp_00005987	geneComp_00001772	transcript4311.chr20.nnic	HM13	NA	NA	70.6207	23.7175	51.2161	NA	NA	1.11032	NA	8.63003	4.67212	4.36014	NA	NA	-0.0994844	NA	0.13398	0.197	0.0851	-0.1119	NA	0.0764505	TRUE	yes	0.966157	TRUE	no	0	NA
ENSG00000101294.18	rpmi	calb	isoComp_00005983	geneComp_00001772	ENST00000398174.9	HM13	NA	NA	70.6207	23.7175	51.2161	NA	NA	1.11032	NA	1.01567	0.623115	1.09415	NA	NA	0.802396	NA	0.01716	0.0263	0.0214	-0.0049	NA	0.0764505	FALSE	yes	0.999999	TRUE	no	0	NA
ENSG00000101294.18	rpmi	lps	isoComp_00043449	geneComp_00013782	ENST00000674240.1	HM13	NA	NA	70.6207	23.7175	86.8644	NA	NA	1.87237	NA	2.33213	0	2.20012	NA	NA	7.78798	NA	0.0287	0	0.0253	0.0253	NA	0.0726903	TRUE	yes	0.999996	TRUE	no	0	NA
ENSG00000101294.18	rpmi	lps	isoComp_00043451	geneComp_00013782	transcript4311.chr20.nnic	HM13	NA	NA	70.6207	23.7175	86.8644	NA	NA	1.87237	NA	8.63003	4.67212	10.8974	NA	NA	1.22007	NA	0.13398	0.197	0.1255	-0.0715	NA	0.0726903	TRUE	yes	0.966157	TRUE	no	0	NA
ENSG00000101294.18	rpmi	lps	isoComp_00043447	geneComp_00013782	ENST00000398174.9	HM13	NA	NA	70.6207	23.7175	86.8644	NA	NA	1.87237	NA	1.01567	0.623115	1.805	NA	NA	1.51943	NA	0.01716	0.0263	0.0208	-0.0055	NA	0.0726903	FALSE	yes	0.999999	TRUE	no	0	NA
ENSG00000101294.18	rpmi	lps	isoComp_00043448	geneComp_00013782	ENST00000498035.5	HM13	NA	NA	70.6207	23.7175	86.8644	NA	NA	1.87237	NA	3.98335	2.71781	4.49872	NA	NA	0.724976	NA	0.0671	0.1146	0.0518	-0.0628	NA	0.0726903	FALSE	yes	0.963524	TRUE	no	1	NA
ENSG00000101294.18	rpmi	lps	isoComp_00043446	geneComp_00013782	ENST00000340852.9	HM13	NA	NA	70.6207	23.7175	86.8644	NA	NA	1.87237	NA	53.214	13.9735	66.3612	NA	NA	2.24683	NA	0.72566	0.5892	0.764	0.1748	NA	0.0726903	FALSE	yes	0.999995	TRUE	no	0	NA
ENSG00000101294.18	rpmi	lps	isoComp_00043450	geneComp_00013782	transcript4275.chr20.nic	HM13	NA	NA	70.6207	23.7175	86.8644	NA	NA	1.87237	NA	1.44557	1.73092	1.10198	NA	NA	-0.646719	NA	0.02742	0.073	0.0127	-0.0603	NA	0.0726903	FALSE	yes	0.999084	TRUE	no	0	NA
ENSG00000101294.18	rpmi	polyic	isoComp_00080915	geneComp_00025792	transcript4311.chr20.nnic	HM13	NA	NA	70.6207	23.7175	124.706	NA	NA	2.39401	NA	8.63003	4.67212	12.3423	NA	NA	1.39954	NA	0.13398	0.197	0.099	-0.098	NA	0.01034	TRUE	yes	0.966157	TRUE	no	0	NA
ENSG00000101294.18	rpmi	polyic	isoComp_00080914	geneComp_00025792	transcript4275.chr20.nic	HM13	NA	NA	70.6207	23.7175	124.706	NA	NA	2.39401	NA	1.44557	1.73092	2.48726	NA	NA	0.520499	NA	0.02742	0.073	0.0199	-0.0531	NA	0.01034	FALSE	yes	0.999084	TRUE	no	0	NA
ENSG00000101294.18	rpmi	polyic	isoComp_00080910	geneComp_00025792	ENST00000340852.9	HM13	NA	NA	70.6207	23.7175	124.706	NA	NA	2.39401	NA	53.214	13.9735	99.4409	NA	NA	2.83026	NA	0.72566	0.5892	0.7974	0.2082	NA	0.01034	FALSE	yes	0.999995	TRUE	no	0	NA
ENSG00000101294.18	rpmi	polyic	isoComp_00080912	geneComp_00025792	ENST00000498035.5	HM13	NA	NA	70.6207	23.7175	124.706	NA	NA	2.39401	NA	3.98335	2.71781	5.077	NA	NA	0.899073	NA	0.0671	0.1146	0.0407	-0.0739	NA	0.01034	FALSE	yes	0.963524	TRUE	no	1	NA
ENSG00000101294.18	rpmi	polyic	isoComp_00080911	geneComp_00025792	ENST00000398174.9	HM13	NA	NA	70.6207	23.7175	124.706	NA	NA	2.39401	NA	1.01567	0.623115	0.862229	NA	NA	0.46224	NA	0.01716	0.0263	0.0069	-0.0194	NA	0.01034	FALSE	yes	0.999999	TRUE	no	0	NA
ENSG00000101294.18	rpmi	polyic	isoComp_00080913	geneComp_00025792	ENST00000674240.1	HM13	NA	NA	70.6207	23.7175	124.706	NA	NA	2.39401	NA	2.33213	0	4.49584	NA	NA	8.81565	NA	0.0287	0	0.0361	0.0361	NA	0.01034	TRUE	yes	0.999996	TRUE	no	0	NA
ENSG00000101361.17	rpmi	calb	isoComp_00006024	geneComp_00001783	transcript942.chr20.nic	NOP56	NA	NA	11.9242	14.0832	10.9955	NA	NA	-0.356777	NA	0.319438	0.795628	0	NA	NA	-6.33204	NA	0.02444	0.0565	0	-0.0565	NA	0.0802886	TRUE	yes	0.992529	TRUE	no	4	NA
ENSG00000101361.17	rpmi	calb	isoComp_00006017	geneComp_00001783	ENST00000329276.10	NOP56	NA	NA	11.9242	14.0832	10.9955	NA	NA	-0.356777	NA	5.12224	2.51379	7.24358	NA	NA	1.5231	NA	0.45112	0.1785	0.6588	0.4803	NA	0.0802886	FALSE	yes	1	TRUE	no	0	NA
ENSG00000101361.17	rpmi	calb	isoComp_00006022	geneComp_00001783	transcript933.chr20.nic	NOP56	NA	NA	11.9242	14.0832	10.9955	NA	NA	-0.356777	NA	1.23382	2.97672	0.893491	NA	NA	-1.72498	NA	0.09936	0.2114	0.0813	-0.1301	NA	0.0802886	TRUE	yes	0.999974	TRUE	no	3	NA
ENSG00000101361.17	rpmi	calb	isoComp_00006025	geneComp_00001783	transcript954.chr20.nic	NOP56	NA	NA	11.9242	14.0832	10.9955	NA	NA	-0.356777	NA	0.413536	0.77199	0	NA	NA	-6.28908	NA	0.03414	0.0548	0	-0.0548	NA	0.0802886	FALSE	yes	0.999599	TRUE	no	6	NA
ENSG00000101361.17	rpmi	calb	isoComp_00006018	geneComp_00001783	transcript910.chr20.nic	NOP56	NA	NA	11.9242	14.0832	10.9955	NA	NA	-0.356777	NA	2.68929	2.34445	1.84244	NA	NA	-0.345964	NA	0.22692	0.1665	0.1676	0.0011	NA	0.0802886	FALSE	yes	1	TRUE	no	0	NA
ENSG00000101361.17	rpmi	calb	isoComp_00006019	geneComp_00001783	transcript913.chr20.nic	NOP56	NA	NA	11.9242	14.0832	10.9955	NA	NA	-0.356777	NA	0.356104	0.796009	0.215037	NA	NA	-1.84063	NA	0.0277	0.0565	0.0196	-0.0369	NA	0.0802886	TRUE	yes	0.999974	TRUE	no	0	NA
ENSG00000101361.17	rpmi	calb	isoComp_00006021	geneComp_00001783	transcript927.chr20.nic	NOP56	NA	NA	11.9242	14.0832	10.9955	NA	NA	-0.356777	NA	0.765492	1.91742	0.230213	NA	NA	-3.00429	NA	0.05764	0.1361	0.0209	-0.1152	NA	0.0802886	TRUE	yes	0.999975	TRUE	no	2	NA
ENSG00000101361.17	rpmi	calb	isoComp_00006020	geneComp_00001783	transcript924.chr20.nic	NOP56	NA	NA	11.9242	14.0832	10.9955	NA	NA	-0.356777	NA	0.695669	1.23237	0.570716	NA	NA	-1.09719	NA	0.0546	0.0875	0.0519	-0.0356	NA	0.0802886	TRUE	yes	0.999974	TRUE	no	2	NA
ENSG00000101361.17	rpmi	calb	isoComp_00006023	geneComp_00001783	transcript939.chr20.nic	NOP56	NA	NA	11.9242	14.0832	10.9955	NA	NA	-0.356777	NA	0.328629	0.734812	0	NA	NA	-6.2188	NA	0.02414	0.0522	0	-0.0522	NA	0.0802886	FALSE	yes	0.999973	TRUE	no	4	NA
ENSG00000101608.13	rpmi	calb	isoComp_00006106	geneComp_00001814	ENST00000217652.8	MYL12A	NA	NA	86.9641	52.7736	76.9022	NA	NA	0.543121	NA	75.6949	31.2338	68.7063	NA	NA	1.13708	NA	0.84006	0.5918	0.8934	0.3016	NA	1.84586e-08	FALSE	yes	0.992688	TRUE	no	0	TRUE
ENSG00000101608.13	rpmi	calb	isoComp_00006110	geneComp_00001814	transcript572.chr18.nic	MYL12A	NA	NA	86.9641	52.7736	76.9022	NA	NA	0.543121	NA	6.74815	13.854	4.15842	NA	NA	-1.73377	NA	0.09606	0.2625	0.0541	-0.2084	NA	1.84586e-08	FALSE	yes	0.990252	TRUE	no	1	TRUE
ENSG00000101608.13	rpmi	calb	isoComp_00006108	geneComp_00001814	ENST00000580353.1	MYL12A	NA	NA	86.9641	52.7736	76.9022	NA	NA	0.543121	NA	2.00481	3.7828	2.0438	NA	NA	-0.884968	NA	0.02926	0.0717	0.0266	-0.0451	NA	1.84586e-08	NA	yes	0.361043	FALSE	NA	0	TRUE
ENSG00000101608.13	rpmi	calb	isoComp_00006109	geneComp_00001814	transcript567.chr18.nic	MYL12A	NA	NA	86.9641	52.7736	76.9022	NA	NA	0.543121	NA	2.02039	3.903	0.843497	NA	NA	-2.19682	NA	0.02866	0.074	0.011	-0.063	NA	1.84586e-08	FALSE	yes	0.991945	TRUE	no	0	TRUE
ENSG00000101608.13	rpmi	lps	isoComp_00043570	geneComp_00013824	ENST00000217652.8	MYL12A	NA	NA	86.9641	52.7736	118.702	NA	NA	1.16931	NA	75.6949	31.2338	111.248	NA	NA	1.83227	NA	0.84006	0.5918	0.9372	0.3454	NA	4.27681e-13	FALSE	yes	0.992688	TRUE	no	0	TRUE
ENSG00000101608.13	rpmi	lps	isoComp_00043574	geneComp_00013824	transcript572.chr18.nic	MYL12A	NA	NA	86.9641	52.7736	118.702	NA	NA	1.16931	NA	6.74815	13.854	5.37917	NA	NA	-1.36321	NA	0.09606	0.2625	0.0453	-0.2172	NA	4.27681e-13	FALSE	yes	0.990252	TRUE	no	1	TRUE
ENSG00000101608.13	rpmi	lps	isoComp_00043573	geneComp_00013824	transcript567.chr18.nic	MYL12A	NA	NA	86.9641	52.7736	118.702	NA	NA	1.16931	NA	2.02039	3.903	1.29211	NA	NA	-1.58743	NA	0.02866	0.074	0.0109	-0.0631	NA	4.27681e-13	FALSE	yes	0.991945	TRUE	no	0	TRUE
ENSG00000101608.13	rpmi	lps	isoComp_00043572	geneComp_00013824	ENST00000580353.1	MYL12A	NA	NA	86.9641	52.7736	118.702	NA	NA	1.16931	NA	2.00481	3.7828	0.782698	NA	NA	-2.25842	NA	0.02926	0.0717	0.0066	-0.0651	NA	4.27681e-13	NA	yes	0.361043	FALSE	NA	0	TRUE
ENSG00000101608.13	rpmi	polyic	isoComp_00081034	geneComp_00025834	ENST00000217652.8	MYL12A	NA	NA	86.9641	52.7736	116.805	NA	NA	1.14606	NA	75.6949	31.2338	107.663	NA	NA	1.78501	NA	0.84006	0.5918	0.9217	0.3299	NA	2.4612e-12	FALSE	yes	0.992688	TRUE	no	0	TRUE
ENSG00000101608.13	rpmi	polyic	isoComp_00081036	geneComp_00025834	ENST00000580353.1	MYL12A	NA	NA	86.9641	52.7736	116.805	NA	NA	1.14606	NA	2.00481	3.7828	1.3086	NA	NA	-1.52425	NA	0.02926	0.0717	0.0112	-0.0605	NA	2.4612e-12	NA	yes	0.361043	FALSE	NA	0	TRUE
ENSG00000101608.13	rpmi	polyic	isoComp_00081038	geneComp_00025834	transcript572.chr18.nic	MYL12A	NA	NA	86.9641	52.7736	116.805	NA	NA	1.14606	NA	6.74815	13.854	5.20677	NA	NA	-1.41012	NA	0.09606	0.2625	0.0446	-0.2179	NA	2.4612e-12	FALSE	yes	0.990252	TRUE	no	1	TRUE
ENSG00000101608.13	rpmi	polyic	isoComp_00081037	geneComp_00025834	transcript567.chr18.nic	MYL12A	NA	NA	86.9641	52.7736	116.805	NA	NA	1.14606	NA	2.02039	3.903	1.89026	NA	NA	-1.04208	NA	0.02866	0.074	0.0162	-0.0578	NA	2.4612e-12	FALSE	yes	0.991945	TRUE	no	0	TRUE
ENSG00000101608.13	rpmi	saur	isoComp_00118498	geneComp_00037844	ENST00000217652.8	MYL12A	NA	NA	86.9641	52.7736	69.6372	NA	NA	0.399975	NA	75.6949	31.2338	59.623	NA	NA	0.932542	NA	0.84006	0.5918	0.8562	0.2644	NA	6.93672e-05	FALSE	yes	0.992688	TRUE	no	0	TRUE
ENSG00000101608.13	rpmi	saur	isoComp_00118500	geneComp_00037844	ENST00000580353.1	MYL12A	NA	NA	86.9641	52.7736	69.6372	NA	NA	0.399975	NA	2.00481	3.7828	2.10615	NA	NA	-0.841821	NA	0.02926	0.0717	0.0302	-0.0415	NA	6.93672e-05	NA	yes	0.361043	FALSE	NA	0	TRUE
ENSG00000101608.13	rpmi	saur	isoComp_00118502	geneComp_00037844	transcript572.chr18.nic	MYL12A	NA	NA	86.9641	52.7736	69.6372	NA	NA	0.399975	NA	6.74815	13.854	5.14234	NA	NA	-1.42805	NA	0.09606	0.2625	0.0738	-0.1887	NA	6.93672e-05	FALSE	yes	0.990252	TRUE	no	1	TRUE
ENSG00000101608.13	rpmi	saur	isoComp_00118501	geneComp_00037844	transcript567.chr18.nic	MYL12A	NA	NA	86.9641	52.7736	69.6372	NA	NA	0.399975	NA	2.02039	3.903	2.17308	NA	NA	-0.841913	NA	0.02866	0.074	0.0312	-0.0428	NA	6.93672e-05	FALSE	yes	0.991945	TRUE	no	0	TRUE
ENSG00000101745.17	rpmi	lps	isoComp_00043595	geneComp_00013830	transcript1061.chr18.nic	ANKRD12	NA	NA	51.5083	45.1953	83.3592	NA	NA	0.883021	NA	27.8119	25.0189	49.5219	NA	NA	0.984765	NA	0.53182	0.5536	0.5941	0.0405	NA	0.00709679	NA	NA	1	TRUE	NA	0	NA
ENSG00000101745.17	rpmi	lps	isoComp_00043597	geneComp_00013830	transcript1091.chr18.nic	ANKRD12	NA	NA	51.5083	45.1953	83.3592	NA	NA	0.883021	NA	1.7107	2.98661	1.74533	NA	NA	-0.771585	NA	0.03458	0.0661	0.0209	-0.0452	NA	0.00709679	FALSE	yes	0.998525	TRUE	no	0	NA
ENSG00000101745.17	rpmi	lps	isoComp_00043593	geneComp_00013830	transcript1025.chr18.nic	ANKRD12	NA	NA	51.5083	45.1953	83.3592	NA	NA	0.883021	NA	9.73953	7.31482	15.8835	NA	NA	1.11757	NA	0.18714	0.1618	0.1905	0.0287	NA	0.00709679	NA	NA	1	TRUE	NA	0	NA
ENSG00000101745.17	rpmi	lps	isoComp_00043596	geneComp_00013830	transcript1063.chr18.nic	ANKRD12	NA	NA	51.5083	45.1953	83.3592	NA	NA	0.883021	NA	5.49884	3.04415	7.44611	NA	NA	1.28765	NA	0.10802	0.0674	0.0893	0.0219	NA	0.00709679	NA	NA	1	TRUE	NA	0	NA
ENSG00000101745.17	rpmi	lps	isoComp_00043594	geneComp_00013830	transcript1033.chr18.nic	ANKRD12	NA	NA	51.5083	45.1953	83.3592	NA	NA	0.883021	NA	1.67653	0.828526	3.31215	NA	NA	1.98619	NA	0.0338	0.0183	0.0397	0.0214	NA	0.00709679	NA	NA	1	TRUE	NA	0	NA
ENSG00000101745.17	rpmi	lps	isoComp_00043592	geneComp_00013830	ENST00000262126.9	ANKRD12	NA	NA	51.5083	45.1953	83.3592	NA	NA	0.883021	NA	5.0708	6.00235	5.45021	NA	NA	-0.138974	NA	0.10462	0.1328	0.0654	-0.0674	NA	0.00709679	FALSE	yes	1	TRUE	no	0	NA
ENSG00000101745.17	rpmi	polyic	isoComp_00081060	geneComp_00025840	transcript1063.chr18.nic	ANKRD12	NA	NA	51.5083	45.1953	47.1309	NA	NA	0.0604857	NA	5.49884	3.04415	8.93018	NA	NA	1.54954	NA	0.10802	0.0674	0.1895	0.1221	NA	0.0195299	NA	NA	1	TRUE	NA	0	NA
ENSG00000101745.17	rpmi	polyic	isoComp_00081058	geneComp_00025840	transcript1033.chr18.nic	ANKRD12	NA	NA	51.5083	45.1953	47.1309	NA	NA	0.0604857	NA	1.67653	0.828526	1.14863	NA	NA	0.46649	NA	0.0338	0.0183	0.0244	0.0061	NA	0.0195299	NA	NA	1	TRUE	NA	0	NA
ENSG00000101745.17	rpmi	polyic	isoComp_00081056	geneComp_00025840	ENST00000262126.9	ANKRD12	NA	NA	51.5083	45.1953	47.1309	NA	NA	0.0604857	NA	5.0708	6.00235	3.47337	NA	NA	-0.787444	NA	0.10462	0.1328	0.0737	-0.0591	NA	0.0195299	FALSE	yes	1	TRUE	no	0	NA
ENSG00000101745.17	rpmi	polyic	isoComp_00081057	geneComp_00025840	transcript1025.chr18.nic	ANKRD12	NA	NA	51.5083	45.1953	47.1309	NA	NA	0.0604857	NA	9.73953	7.31482	8.55997	NA	NA	0.226497	NA	0.18714	0.1618	0.1816	0.0198	NA	0.0195299	NA	NA	1	TRUE	NA	0	NA
ENSG00000101745.17	rpmi	polyic	isoComp_00081059	geneComp_00025840	transcript1061.chr18.nic	ANKRD12	NA	NA	51.5083	45.1953	47.1309	NA	NA	0.0604857	NA	27.8119	25.0189	23.3171	NA	NA	-0.101585	NA	0.53182	0.5536	0.4947	-0.0589	NA	0.0195299	NA	NA	1	TRUE	NA	0	NA
ENSG00000101745.17	rpmi	polyic	isoComp_00081061	geneComp_00025840	transcript1091.chr18.nic	ANKRD12	NA	NA	51.5083	45.1953	47.1309	NA	NA	0.0604857	NA	1.7107	2.98661	1.70159	NA	NA	-0.807994	NA	0.03458	0.0661	0.0361	-0.03	NA	0.0195299	FALSE	yes	0.998525	TRUE	no	0	NA
ENSG00000101888.12	rpmi	calb	isoComp_00006178	geneComp_00001833	transcript9584.chrX.nic	NXT2	NA	NA	76.6847	69.0285	82.2203	NA	NA	0.252269	NA	2.56418	1.27618	2.77976	NA	NA	1.11706	NA	0.03222	0.0185	0.0338	0.0153	NA	0.00594329	NA	yes	0.281397	FALSE	NA	3	FALSE
ENSG00000101888.12	rpmi	calb	isoComp_00006176	geneComp_00001833	transcript9579.chrX.nnic	NXT2	NA	NA	76.6847	69.0285	82.2203	NA	NA	0.252269	NA	2.15753	2.09554	3.45186	NA	NA	0.717359	NA	0.02876	0.0304	0.042	0.0116	NA	0.00594329	NA	yes	0.58385	FALSE	NA	0	FALSE
ENSG00000101888.12	rpmi	calb	isoComp_00006177	geneComp_00001833	transcript9583.chrX.nnic	NXT2	NA	NA	76.6847	69.0285	82.2203	NA	NA	0.252269	NA	2.07489	0.043618	1.29811	NA	NA	4.60862	NA	0.02362	0.0006	0.0158	0.0152	NA	0.00594329	NA	yes	0.287086	FALSE	NA	0	FALSE
ENSG00000101888.12	rpmi	calb	isoComp_00006175	geneComp_00001833	ENST00000372107.5	NXT2	NA	NA	76.6847	69.0285	82.2203	NA	NA	0.252269	NA	7.49079	0	6.77814	NA	NA	9.40687	NA	0.08298	0	0.0824	0.0824	NA	0.00594329	NA	yes	0.72381	FALSE	NA	0	FALSE
ENSG00000101888.12	rpmi	calb	isoComp_00006174	geneComp_00001833	ENST00000372106.6	NXT2	NA	NA	76.6847	69.0285	82.2203	NA	NA	0.252269	NA	43.2672	33.1107	51.9481	NA	NA	0.649618	NA	0.56348	0.4797	0.6318	0.1521	NA	0.00594329	NA	yes	0.705192	FALSE	NA	0	FALSE
ENSG00000101888.12	rpmi	calb	isoComp_00006173	geneComp_00001833	ENST00000372103.1	NXT2	NA	NA	76.6847	69.0285	82.2203	NA	NA	0.252269	NA	19.1301	32.5025	15.9643	NA	NA	-1.02524	NA	0.26898	0.4709	0.1942	-0.2767	NA	0.00594329	NA	yes	0.308345	FALSE	NA	0	FALSE
ENSG00000101888.12	rpmi	polyic	isoComp_00081102	geneComp_00025853	ENST00000372106.6	NXT2	NA	NA	76.6847	69.0285	101.472	NA	NA	0.555756	NA	43.2672	33.1107	54.7673	NA	NA	0.725848	NA	0.56348	0.4797	0.5397	0.06	NA	4.87427e-08	NA	yes	0.705192	FALSE	NA	0	FALSE
ENSG00000101888.12	rpmi	polyic	isoComp_00081103	geneComp_00025853	ENST00000372107.5	NXT2	NA	NA	76.6847	69.0285	101.472	NA	NA	0.555756	NA	7.49079	0	20.5159	NA	NA	11.0032	NA	0.08298	0	0.2022	0.2022	NA	4.87427e-08	NA	yes	0.72381	FALSE	NA	0	FALSE
ENSG00000101888.12	rpmi	polyic	isoComp_00081106	geneComp_00025853	transcript9584.chrX.nic	NXT2	NA	NA	76.6847	69.0285	101.472	NA	NA	0.555756	NA	2.56418	1.27618	4.98051	NA	NA	1.9561	NA	0.03222	0.0185	0.0491	0.0306	NA	4.87427e-08	NA	yes	0.281397	FALSE	NA	3	FALSE
ENSG00000101888.12	rpmi	polyic	isoComp_00081104	geneComp_00025853	transcript9579.chrX.nnic	NXT2	NA	NA	76.6847	69.0285	101.472	NA	NA	0.555756	NA	2.15753	2.09554	1.48382	NA	NA	-0.495182	NA	0.02876	0.0304	0.0146	-0.0158	NA	4.87427e-08	NA	yes	0.58385	FALSE	NA	0	FALSE
ENSG00000101888.12	rpmi	polyic	isoComp_00081101	geneComp_00025853	ENST00000372103.1	NXT2	NA	NA	76.6847	69.0285	101.472	NA	NA	0.555756	NA	19.1301	32.5025	13.6288	NA	NA	-1.25328	NA	0.26898	0.4709	0.1343	-0.3366	NA	4.87427e-08	NA	yes	0.308345	FALSE	NA	0	FALSE
ENSG00000101888.12	rpmi	polyic	isoComp_00081105	geneComp_00025853	transcript9583.chrX.nnic	NXT2	NA	NA	76.6847	69.0285	101.472	NA	NA	0.555756	NA	2.07489	0.043618	6.09596	NA	NA	6.83136	NA	0.02362	0.0006	0.0601	0.0595	NA	4.87427e-08	NA	yes	0.287086	FALSE	NA	0	FALSE
ENSG00000101888.12	rpmi	saur	isoComp_00118565	geneComp_00037863	ENST00000372103.1	NXT2	NA	NA	76.6847	69.0285	77.9721	NA	NA	0.175743	NA	19.1301	32.5025	14.8062	NA	NA	-1.13382	NA	0.26898	0.4709	0.1899	-0.281	NA	0.00215009	NA	yes	0.308345	FALSE	NA	0	FALSE
ENSG00000101888.12	rpmi	saur	isoComp_00118566	geneComp_00037863	ENST00000372106.6	NXT2	NA	NA	76.6847	69.0285	77.9721	NA	NA	0.175743	NA	43.2672	33.1107	46.3871	NA	NA	0.486305	NA	0.56348	0.4797	0.5949	0.1152	NA	0.00215009	NA	yes	0.705192	FALSE	NA	0	FALSE
ENSG00000101888.12	rpmi	saur	isoComp_00118568	geneComp_00037863	transcript9579.chrX.nnic	NXT2	NA	NA	76.6847	69.0285	77.9721	NA	NA	0.175743	NA	2.15753	2.09554	2.36081	NA	NA	0.171193	NA	0.02876	0.0304	0.0303	-0.0001	NA	0.00215009	NA	yes	0.58385	FALSE	NA	0	FALSE
ENSG00000101888.12	rpmi	saur	isoComp_00118569	geneComp_00037863	transcript9583.chrX.nnic	NXT2	NA	NA	76.6847	69.0285	77.9721	NA	NA	0.175743	NA	2.07489	0.043618	2.299	NA	NA	5.42841	NA	0.02362	0.0006	0.0295	0.0289	NA	0.00215009	NA	yes	0.287086	FALSE	NA	0	FALSE
ENSG00000101888.12	rpmi	saur	isoComp_00118567	geneComp_00037863	ENST00000372107.5	NXT2	NA	NA	76.6847	69.0285	77.9721	NA	NA	0.175743	NA	7.49079	0	10.1599	NA	NA	9.99009	NA	0.08298	0	0.1303	0.1303	NA	0.00215009	NA	yes	0.72381	FALSE	NA	0	FALSE
ENSG00000101888.12	rpmi	saur	isoComp_00118570	geneComp_00037863	transcript9584.chrX.nic	NXT2	NA	NA	76.6847	69.0285	77.9721	NA	NA	0.175743	NA	2.56418	1.27618	1.95915	NA	NA	0.614485	NA	0.03222	0.0185	0.0251	0.0066	NA	0.00215009	NA	yes	0.281397	FALSE	NA	3	FALSE
ENSG00000101972.20	rpmi	lps	isoComp_00043669	geneComp_00013851	ENST00000371144.7	STAG2	NA	NA	140.584	118.547	126.595	NA	NA	0.0947535	NA	5.18699	1.997	6.59876	NA	NA	1.71934	NA	0.03624	0.0168	0.0521	0.0353	NA	0.00152442	FALSE	yes	1	TRUE	no	0	NA
ENSG00000101972.20	rpmi	lps	isoComp_00043675	geneComp_00013851	transcript10770.chrX.nic	STAG2	NA	NA	140.584	118.547	126.595	NA	NA	0.0947535	NA	60.6073	56.2078	47.4427	NA	NA	-0.244537	NA	0.43102	0.4741	0.3748	-0.0993	NA	0.00152442	FALSE	yes	1	TRUE	no	0	NA
ENSG00000101972.20	rpmi	lps	isoComp_00043672	geneComp_00013851	transcript10751.chrX.nic	STAG2	NA	NA	140.584	118.547	126.595	NA	NA	0.0947535	NA	20.2862	17.9363	16.7164	NA	NA	-0.101557	NA	0.14404	0.1513	0.132	-0.0193	NA	0.00152442	FALSE	yes	1	TRUE	no	0	NA
ENSG00000101972.20	rpmi	lps	isoComp_00043668	geneComp_00013851	ENST00000218089.13	STAG2	NA	NA	140.584	118.547	126.595	NA	NA	0.0947535	NA	5.7606	3.56965	4.94769	NA	NA	0.46985	NA	0.04056	0.0301	0.0391	0.009	NA	0.00152442	FALSE	yes	1	TRUE	no	0	NA
ENSG00000101972.20	rpmi	lps	isoComp_00043671	geneComp_00013851	ENST00000371157.7	STAG2	NA	NA	140.584	118.547	126.595	NA	NA	0.0947535	NA	22.4623	16.8867	26.0086	NA	NA	0.622802	NA	0.16076	0.1424	0.2054	0.063	NA	0.00152442	FALSE	yes	1	TRUE	no	0	NA
ENSG00000101972.20	rpmi	lps	isoComp_00043674	geneComp_00013851	transcript10765.chrX.nic	STAG2	NA	NA	140.584	118.547	126.595	NA	NA	0.0947535	NA	8.4196	8.97707	8.48274	NA	NA	-0.0816204	NA	0.06138	0.0757	0.067	-0.0087	NA	0.00152442	FALSE	yes	1	TRUE	no	0	NA
ENSG00000101972.20	rpmi	lps	isoComp_00043670	geneComp_00013851	ENST00000371145.8	STAG2	NA	NA	140.584	118.547	126.595	NA	NA	0.0947535	NA	3.06823	1.72774	3.3165	NA	NA	0.93679	NA	0.0215	0.0146	0.0262	0.0116	NA	0.00152442	FALSE	yes	1	TRUE	no	0	NA
ENSG00000101972.20	rpmi	lps	isoComp_00043673	geneComp_00013851	transcript10754.chrX.nic	STAG2	NA	NA	140.584	118.547	126.595	NA	NA	0.0947535	NA	14.7932	11.2452	13.082	NA	NA	0.218098	NA	0.1045	0.0949	0.1033	0.0084	NA	0.00152442	FALSE	yes	1	TRUE	no	0	NA
ENSG00000102096.9	rpmi	lps	isoComp_00043729	geneComp_00013865	transcript4310.chrX.nic	PIM2	NA	NA	162.234	66.8984	128.33	NA	NA	0.939707	NA	11.9423	7.50254	6.99396	NA	NA	-0.10113	NA	0.07758	0.1121	0.0545	-0.0576	NA	0.0641756	TRUE	no	0.98597	TRUE	no	1	NA
ENSG00000102096.9	rpmi	lps	isoComp_00043728	geneComp_00013865	ENST00000376509.4	PIM2	NA	NA	162.234	66.8984	128.33	NA	NA	0.939707	NA	150.291	59.3959	121.336	NA	NA	1.03044	NA	0.92242	0.8879	0.9455	0.0576	NA	0.0641756	FALSE	yes	0.999515	TRUE	no	0	NA
ENSG00000102100.16	rpmi	polyic	isoComp_00081196	geneComp_00025877	ENST00000376512.2	SLC35A2	NA	NA	18.7041	33.0227	10.2497	NA	NA	-1.68691	NA	8.34932	22.4853	2.45635	NA	NA	-3.18917	NA	0.37086	0.6809	0.2397	-0.4412	NA	0.0913345	FALSE	yes	0.9778	TRUE	no	0	NA
ENSG00000102100.16	rpmi	polyic	isoComp_00081197	geneComp_00025877	ENST00000376521.6	SLC35A2	NA	NA	18.7041	33.0227	10.2497	NA	NA	-1.68691	NA	10.3548	10.5374	7.79334	NA	NA	-0.43473	NA	0.62914	0.3191	0.7603	0.4412	NA	0.0913345	FALSE	yes	0.999992	TRUE	no	0	NA
ENSG00000102100.16	rpmi	saur	isoComp_00118660	geneComp_00037887	ENST00000376512.2	SLC35A2	NA	NA	18.7041	33.0227	12.2944	NA	NA	-1.42472	NA	8.34932	22.4853	1.97671	NA	NA	-3.50117	NA	0.37086	0.6809	0.1608	-0.5201	NA	0.0231858	FALSE	yes	0.9778	TRUE	no	0	TRUE
ENSG00000102100.16	rpmi	saur	isoComp_00118661	geneComp_00037887	ENST00000376521.6	SLC35A2	NA	NA	18.7041	33.0227	12.2944	NA	NA	-1.42472	NA	10.3548	10.5374	10.3177	NA	NA	-0.0303721	NA	0.62914	0.3191	0.8392	0.5201	NA	0.0231858	FALSE	yes	0.999992	TRUE	no	0	TRUE
ENSG00000102316.17	rpmi	calb	isoComp_00006338	geneComp_00001878	transcript5523.chrX.nic	MAGED2	NA	NA	232.065	201.231	187.158	NA	NA	-0.104584	NA	5.28777	7.77939	2.43338	NA	NA	-1.67263	NA	0.022	0.0387	0.013	-0.0257	NA	2.17888e-06	TRUE	yes	0.999998	TRUE	no	2	NA
ENSG00000102316.17	rpmi	calb	isoComp_00006332	geneComp_00001878	ENST00000218439.8	MAGED2	NA	NA	232.065	201.231	187.158	NA	NA	-0.104584	NA	10.8415	11.4614	10.0259	NA	NA	-0.192875	NA	0.04918	0.057	0.0536	-0.0034	NA	2.17888e-06	FALSE	yes	1	TRUE	no	0	NA
ENSG00000102316.17	rpmi	calb	isoComp_00006337	geneComp_00001878	transcript5510.chrX.nic	MAGED2	NA	NA	232.065	201.231	187.158	NA	NA	-0.104584	NA	6.14718	7.90998	2.86183	NA	NA	-1.46353	NA	0.02826	0.0393	0.0153	-0.024	NA	2.17888e-06	TRUE	yes	0.999998	TRUE	no	1	NA
ENSG00000102316.17	rpmi	calb	isoComp_00006334	geneComp_00001878	ENST00000375058.5	MAGED2	NA	NA	232.065	201.231	187.158	NA	NA	-0.104584	NA	46.0312	25.1767	44.0501	NA	NA	0.806809	NA	0.21704	0.1251	0.2354	0.1103	NA	2.17888e-06	FALSE	yes	1	TRUE	no	0	NA
ENSG00000102316.17	rpmi	calb	isoComp_00006333	geneComp_00001878	ENST00000375053.6	MAGED2	NA	NA	232.065	201.231	187.158	NA	NA	-0.104584	NA	21.9063	20.6901	17.3268	NA	NA	-0.255797	NA	0.0913	0.1028	0.0926	-0.0102	NA	2.17888e-06	FALSE	yes	1	TRUE	no	0	NA
ENSG00000102316.17	rpmi	calb	isoComp_00006336	geneComp_00001878	transcript5495.chrX.nic	MAGED2	NA	NA	232.065	201.231	187.158	NA	NA	-0.104584	NA	23.6655	32.5614	12.6137	NA	NA	-1.36747	NA	0.09742	0.1618	0.0674	-0.0944	NA	2.17888e-06	TRUE	yes	0.999998	TRUE	no	1	NA
ENSG00000102316.17	rpmi	calb	isoComp_00006335	geneComp_00001878	ENST00000375068.6	MAGED2	NA	NA	232.065	201.231	187.158	NA	NA	-0.104584	NA	118.186	95.6515	97.8467	NA	NA	0.0327321	NA	0.49482	0.4753	0.5228	0.0475	NA	2.17888e-06	FALSE	yes	1	TRUE	no	0	NA
ENSG00000102316.17	rpmi	lps	isoComp_00043799	geneComp_00013888	ENST00000375068.6	MAGED2	NA	NA	232.065	201.231	382.588	NA	NA	0.926908	NA	118.186	95.6515	217.087	NA	NA	1.18233	NA	0.49482	0.4753	0.5674	0.0921	NA	0.0248543	FALSE	yes	1	TRUE	no	0	NA
ENSG00000102316.17	rpmi	lps	isoComp_00043796	geneComp_00013888	ENST00000218439.8	MAGED2	NA	NA	232.065	201.231	382.588	NA	NA	0.926908	NA	10.8415	11.4614	13.5513	NA	NA	0.24145	NA	0.04918	0.057	0.0354	-0.0216	NA	0.0248543	FALSE	yes	1	TRUE	no	0	NA
ENSG00000102316.17	rpmi	lps	isoComp_00043802	geneComp_00013888	transcript5523.chrX.nic	MAGED2	NA	NA	232.065	201.231	382.588	NA	NA	0.926908	NA	5.28777	7.77939	8.98003	NA	NA	0.206816	NA	0.022	0.0387	0.0235	-0.0152	NA	0.0248543	TRUE	yes	0.999998	TRUE	no	2	NA
ENSG00000102316.17	rpmi	lps	isoComp_00043801	geneComp_00013888	transcript5510.chrX.nic	MAGED2	NA	NA	232.065	201.231	382.588	NA	NA	0.926908	NA	6.14718	7.90998	6.60688	NA	NA	-0.259347	NA	0.02826	0.0393	0.0173	-0.022	NA	0.0248543	TRUE	yes	0.999998	TRUE	no	1	NA
ENSG00000102316.17	rpmi	lps	isoComp_00043798	geneComp_00013888	ENST00000375058.5	MAGED2	NA	NA	232.065	201.231	382.588	NA	NA	0.926908	NA	46.0312	25.1767	52.8661	NA	NA	1.06995	NA	0.21704	0.1251	0.1382	0.0131	NA	0.0248543	FALSE	yes	1	TRUE	no	0	NA
ENSG00000102316.17	rpmi	lps	isoComp_00043800	geneComp_00013888	transcript5495.chrX.nic	MAGED2	NA	NA	232.065	201.231	382.588	NA	NA	0.926908	NA	23.6655	32.5614	44.3263	NA	NA	0.444882	NA	0.09742	0.1618	0.1159	-0.0459	NA	0.0248543	TRUE	yes	0.999998	TRUE	no	1	NA
ENSG00000102316.17	rpmi	lps	isoComp_00043797	geneComp_00013888	ENST00000375053.6	MAGED2	NA	NA	232.065	201.231	382.588	NA	NA	0.926908	NA	21.9063	20.6901	39.1709	NA	NA	0.920514	NA	0.0913	0.1028	0.1024	-0.0004	NA	0.0248543	FALSE	yes	1	TRUE	no	0	NA
ENSG00000102316.17	rpmi	polyic	isoComp_00081262	geneComp_00025898	ENST00000375058.5	MAGED2	NA	NA	232.065	201.231	160.487	NA	NA	-0.326371	NA	46.0312	25.1767	61.4342	NA	NA	1.28661	NA	0.21704	0.1251	0.3828	0.2577	NA	5.73982e-15	FALSE	yes	1	TRUE	no	0	TRUE
ENSG00000102316.17	rpmi	polyic	isoComp_00081260	geneComp_00025898	ENST00000218439.8	MAGED2	NA	NA	232.065	201.231	160.487	NA	NA	-0.326371	NA	10.8415	11.4614	8.68504	NA	NA	-0.39978	NA	0.04918	0.057	0.0541	-0.0029	NA	5.73982e-15	FALSE	yes	1	TRUE	no	0	TRUE
ENSG00000102316.17	rpmi	polyic	isoComp_00081263	geneComp_00025898	ENST00000375068.6	MAGED2	NA	NA	232.065	201.231	160.487	NA	NA	-0.326371	NA	118.186	95.6515	64.8266	NA	NA	-0.56113	NA	0.49482	0.4753	0.4039	-0.0714	NA	5.73982e-15	FALSE	yes	1	TRUE	no	0	TRUE
ENSG00000102316.17	rpmi	polyic	isoComp_00081261	geneComp_00025898	ENST00000375053.6	MAGED2	NA	NA	232.065	201.231	160.487	NA	NA	-0.326371	NA	21.9063	20.6901	9.30465	NA	NA	-1.15206	NA	0.0913	0.1028	0.058	-0.0448	NA	5.73982e-15	FALSE	yes	1	TRUE	no	0	TRUE
ENSG00000102316.17	rpmi	polyic	isoComp_00081265	geneComp_00025898	transcript5510.chrX.nic	MAGED2	NA	NA	232.065	201.231	160.487	NA	NA	-0.326371	NA	6.14718	7.90998	5.90329	NA	NA	-0.421536	NA	0.02826	0.0393	0.0368	-0.0025	NA	5.73982e-15	TRUE	yes	0.999998	TRUE	no	1	TRUE
ENSG00000102316.17	rpmi	polyic	isoComp_00081266	geneComp_00025898	transcript5523.chrX.nic	MAGED2	NA	NA	232.065	201.231	160.487	NA	NA	-0.326371	NA	5.28777	7.77939	1.69968	NA	NA	-2.18778	NA	0.022	0.0387	0.0106	-0.0281	NA	5.73982e-15	TRUE	yes	0.999998	TRUE	no	2	TRUE
ENSG00000102316.17	rpmi	polyic	isoComp_00081264	geneComp_00025898	transcript5495.chrX.nic	MAGED2	NA	NA	232.065	201.231	160.487	NA	NA	-0.326371	NA	23.6655	32.5614	8.63401	NA	NA	-1.91383	NA	0.09742	0.1618	0.0538	-0.108	NA	5.73982e-15	TRUE	yes	0.999998	TRUE	no	1	TRUE
ENSG00000102316.17	rpmi	saur	isoComp_00118729	geneComp_00037908	transcript5510.chrX.nic	MAGED2	NA	NA	232.065	201.231	228.86	NA	NA	0.185609	NA	6.14718	7.90998	7.45394	NA	NA	-0.0855592	NA	0.02826	0.0393	0.0326	-0.0067	NA	0.0145031	TRUE	yes	0.999998	TRUE	no	1	NA
ENSG00000102316.17	rpmi	saur	isoComp_00118728	geneComp_00037908	transcript5495.chrX.nic	MAGED2	NA	NA	232.065	201.231	228.86	NA	NA	0.185609	NA	23.6655	32.5614	20.1918	NA	NA	-0.689121	NA	0.09742	0.1618	0.0882	-0.0736	NA	0.0145031	TRUE	yes	0.999998	TRUE	no	1	NA
ENSG00000102316.17	rpmi	saur	isoComp_00118730	geneComp_00037908	transcript5523.chrX.nic	MAGED2	NA	NA	232.065	201.231	228.86	NA	NA	0.185609	NA	5.28777	7.77939	5.54638	NA	NA	-0.487363	NA	0.022	0.0387	0.0242	-0.0145	NA	0.0145031	TRUE	yes	0.999998	TRUE	no	2	NA
ENSG00000102316.17	rpmi	saur	isoComp_00118726	geneComp_00037908	ENST00000375058.5	MAGED2	NA	NA	232.065	201.231	228.86	NA	NA	0.185609	NA	46.0312	25.1767	46.6287	NA	NA	0.888863	NA	0.21704	0.1251	0.2037	0.0786	NA	0.0145031	FALSE	yes	1	TRUE	no	0	NA
ENSG00000102316.17	rpmi	saur	isoComp_00118727	geneComp_00037908	ENST00000375068.6	MAGED2	NA	NA	232.065	201.231	228.86	NA	NA	0.185609	NA	118.186	95.6515	115.516	NA	NA	0.272213	NA	0.49482	0.4753	0.5047	0.0294	NA	0.0145031	FALSE	yes	1	TRUE	no	0	NA
ENSG00000102316.17	rpmi	saur	isoComp_00118724	geneComp_00037908	ENST00000218439.8	MAGED2	NA	NA	232.065	201.231	228.86	NA	NA	0.185609	NA	10.8415	11.4614	10.4837	NA	NA	-0.128521	NA	0.04918	0.057	0.0458	-0.0112	NA	0.0145031	FALSE	yes	1	TRUE	no	0	NA
ENSG00000102316.17	rpmi	saur	isoComp_00118725	geneComp_00037908	ENST00000375053.6	MAGED2	NA	NA	232.065	201.231	228.86	NA	NA	0.185609	NA	21.9063	20.6901	23.0392	NA	NA	0.155083	NA	0.0913	0.1028	0.1007	-0.0021	NA	0.0145031	FALSE	yes	1	TRUE	no	0	NA
ENSG00000102531.16	rpmi	calb	isoComp_00006371	geneComp_00001887	ENST00000541916.5	FNDC3A	NA	NA	29.1998	24.438	21.1144	NA	NA	-0.210806	NA	8.85392	9.47896	2.30475	NA	NA	-2.03539	NA	0.28576	0.3879	0.1092	-0.2787	NA	5.00534e-07	FALSE	yes	1	TRUE	no	0	FALSE
ENSG00000102531.16	rpmi	calb	isoComp_00006370	geneComp_00001887	ENST00000492622.6	FNDC3A	NA	NA	29.1998	24.438	21.1144	NA	NA	-0.210806	NA	14.4341	7.33225	12.6074	NA	NA	0.781125	NA	0.49862	0.3	0.5971	0.2971	NA	5.00534e-07	FALSE	yes	1	TRUE	no	0	FALSE
ENSG00000102531.16	rpmi	calb	isoComp_00006369	geneComp_00001887	ENST00000398316.7	FNDC3A	NA	NA	29.1998	24.438	21.1144	NA	NA	-0.210806	NA	5.91175	7.62675	6.20217	NA	NA	-0.29786	NA	0.21562	0.3121	0.2937	-0.0184	NA	5.00534e-07	FALSE	yes	1	TRUE	no	0	FALSE
ENSG00000102531.16	rpmi	lps	isoComp_00043833	geneComp_00013897	ENST00000398316.7	FNDC3A	NA	NA	29.1998	24.438	33.3815	NA	NA	0.449767	NA	5.91175	7.62675	4.44701	NA	NA	-0.776883	NA	0.21562	0.3121	0.1332	-0.1789	NA	0.00370354	FALSE	yes	1	TRUE	no	0	FALSE
ENSG00000102531.16	rpmi	lps	isoComp_00043835	geneComp_00013897	ENST00000541916.5	FNDC3A	NA	NA	29.1998	24.438	33.3815	NA	NA	0.449767	NA	8.85392	9.47896	13.902	NA	NA	0.552004	NA	0.28576	0.3879	0.4165	0.0286	NA	0.00370354	FALSE	yes	1	TRUE	no	0	FALSE
ENSG00000102531.16	rpmi	lps	isoComp_00043834	geneComp_00013897	ENST00000492622.6	FNDC3A	NA	NA	29.1998	24.438	33.3815	NA	NA	0.449767	NA	14.4341	7.33225	15.0325	NA	NA	1.03475	NA	0.49862	0.3	0.4503	0.1503	NA	0.00370354	FALSE	yes	1	TRUE	no	0	FALSE
ENSG00000102531.16	rpmi	polyic	isoComp_00081297	geneComp_00025907	ENST00000398316.7	FNDC3A	NA	NA	29.1998	24.438	43.9226	NA	NA	0.845579	NA	5.91175	7.62675	7.26034	NA	NA	-0.0709351	NA	0.21562	0.3121	0.1653	-0.1468	NA	0.000602144	FALSE	yes	1	TRUE	no	0	FALSE
ENSG00000102531.16	rpmi	polyic	isoComp_00081299	geneComp_00025907	ENST00000541916.5	FNDC3A	NA	NA	29.1998	24.438	43.9226	NA	NA	0.845579	NA	8.85392	9.47896	14.0792	NA	NA	0.570266	NA	0.28576	0.3879	0.3205	-0.0674	NA	0.000602144	FALSE	yes	1	TRUE	no	0	FALSE
ENSG00000102531.16	rpmi	polyic	isoComp_00081298	geneComp_00025907	ENST00000492622.6	FNDC3A	NA	NA	29.1998	24.438	43.9226	NA	NA	0.845579	NA	14.4341	7.33225	22.5831	NA	NA	1.62159	NA	0.49862	0.3	0.5142	0.2142	NA	0.000602144	FALSE	yes	1	TRUE	no	0	FALSE
ENSG00000102531.16	rpmi	saur	isoComp_00118761	geneComp_00037917	ENST00000398316.7	FNDC3A	NA	NA	29.1998	24.438	23.1426	NA	NA	-0.0785428	NA	5.91175	7.62675	4.02247	NA	NA	-0.921294	NA	0.21562	0.3121	0.1738	-0.1383	NA	3.16558e-06	FALSE	yes	1	TRUE	no	0	FALSE
ENSG00000102531.16	rpmi	saur	isoComp_00118763	geneComp_00037917	ENST00000541916.5	FNDC3A	NA	NA	29.1998	24.438	23.1426	NA	NA	-0.0785428	NA	8.85392	9.47896	4.50472	NA	NA	-1.07161	NA	0.28576	0.3879	0.1947	-0.1932	NA	3.16558e-06	FALSE	yes	1	TRUE	no	0	FALSE
ENSG00000102531.16	rpmi	saur	isoComp_00118762	geneComp_00037917	ENST00000492622.6	FNDC3A	NA	NA	29.1998	24.438	23.1426	NA	NA	-0.0785428	NA	14.4341	7.33225	14.6154	NA	NA	0.994178	NA	0.49862	0.3	0.6315	0.3315	NA	3.16558e-06	FALSE	yes	1	TRUE	no	0	FALSE
ENSG00000102710.21	rpmi	polyic	isoComp_00081339	geneComp_00025918	ENST00000356185.7	SUPT20H	NA	NA	61.0938	78.6502	52.485	NA	NA	-0.583454	NA	1.92657	2.39159	1.37889	NA	NA	-0.790056	NA	0.0315	0.0304	0.0263	-0.0041	NA	0.04702	FALSE	yes	1	TRUE	no	0	NA
ENSG00000102710.21	rpmi	polyic	isoComp_00081343	geneComp_00025918	transcript3033.chr13.nic	SUPT20H	NA	NA	61.0938	78.6502	52.485	NA	NA	-0.583454	NA	14.9505	19.5735	15.1298	NA	NA	-0.371292	NA	0.24532	0.2489	0.2883	0.0394	NA	0.04702	TRUE	yes	0.999997	TRUE	no	0	NA
ENSG00000102710.21	rpmi	polyic	isoComp_00081345	geneComp_00025918	transcript3135.chr13.nic	SUPT20H	NA	NA	61.0938	78.6502	52.485	NA	NA	-0.583454	NA	7.55447	11.6414	6.27774	NA	NA	-0.889886	NA	0.12196	0.148	0.1196	-0.0284	NA	0.04702	TRUE	yes	0.999995	TRUE	no	0	NA
ENSG00000102710.21	rpmi	polyic	isoComp_00081340	geneComp_00025918	ENST00000360252.8	SUPT20H	NA	NA	61.0938	78.6502	52.485	NA	NA	-0.583454	NA	21.4394	24.8423	15.8899	NA	NA	-0.644359	NA	0.35238	0.3159	0.3028	-0.0131	NA	0.04702	FALSE	yes	1	TRUE	no	0	NA
ENSG00000102710.21	rpmi	polyic	isoComp_00081341	geneComp_00025918	ENST00000475892.5	SUPT20H	NA	NA	61.0938	78.6502	52.485	NA	NA	-0.583454	NA	4.46557	7.53626	2.12997	NA	NA	-1.81817	NA	0.07084	0.0958	0.0406	-0.0552	NA	0.04702	FALSE	yes	1	TRUE	no	0	NA
ENSG00000102710.21	rpmi	polyic	isoComp_00081342	geneComp_00025918	transcript2966.chr13.nic	SUPT20H	NA	NA	61.0938	78.6502	52.485	NA	NA	-0.583454	NA	3.16294	3.39824	5.86084	NA	NA	0.784541	NA	0.0535	0.0432	0.1117	0.0685	NA	0.04702	TRUE	yes	0.999997	TRUE	no	0	NA
ENSG00000102710.21	rpmi	polyic	isoComp_00081344	geneComp_00025918	transcript3110.chr13.nic	SUPT20H	NA	NA	61.0938	78.6502	52.485	NA	NA	-0.583454	NA	4.74845	7.43907	3.01778	NA	NA	-1.2988	NA	0.0762	0.0946	0.0575	-0.0371	NA	0.04702	FALSE	yes	1	TRUE	no	0	NA
ENSG00000102710.21	rpmi	polyic	isoComp_00081338	geneComp_00025918	ENST00000350612.11	SUPT20H	NA	NA	61.0938	78.6502	52.485	NA	NA	-0.583454	NA	2.84594	1.82799	2.80011	NA	NA	0.612501	NA	0.04834	0.0232	0.0534	0.0302	NA	0.04702	FALSE	yes	1	TRUE	no	0	NA
ENSG00000102804.15	rpmi	calb	isoComp_00006453	geneComp_00001910	ENST00000458659.3	TSC22D1	NA	NA	42.4799	13.0551	46.0173	NA	NA	1.81677	NA	1.58481	3.24397	1.2357	NA	NA	-1.38524	NA	0.06848	0.2485	0.0269	-0.2216	NA	4.72721e-14	FALSE	yes	1	TRUE	no	0	TRUE
ENSG00000102804.15	rpmi	calb	isoComp_00006452	geneComp_00001910	ENST00000261489.6	TSC22D1	NA	NA	42.4799	13.0551	46.0173	NA	NA	1.81677	NA	37.5777	4.91882	42.2358	NA	NA	3.09949	NA	0.80996	0.3768	0.9178	0.541	NA	4.72721e-14	FALSE	yes	0.79193	TRUE	no	0	TRUE
ENSG00000102804.15	rpmi	calb	isoComp_00006455	geneComp_00001910	transcript4485.chr13.nic	TSC22D1	NA	NA	42.4799	13.0551	46.0173	NA	NA	1.81677	NA	1.91382	2.43686	1.78769	NA	NA	-0.444792	NA	0.06586	0.1867	0.0388	-0.1479	NA	4.72721e-14	FALSE	yes	1	TRUE	no	0	TRUE
ENSG00000102804.15	rpmi	calb	isoComp_00006454	geneComp_00001910	transcript4483.chr13.nnic	TSC22D1	NA	NA	42.4799	13.0551	46.0173	NA	NA	1.81677	NA	1.40359	2.45546	0.758089	NA	NA	-1.68251	NA	0.05572	0.1881	0.0165	-0.1716	NA	4.72721e-14	FALSE	yes	1	TRUE	no	0	TRUE
ENSG00000102804.15	rpmi	lps	isoComp_00043919	geneComp_00013920	transcript4485.chr13.nic	TSC22D1	NA	NA	42.4799	13.0551	48.5042	NA	NA	1.89269	NA	1.91382	2.43686	1.35073	NA	NA	-0.846555	NA	0.06586	0.1867	0.0278	-0.1589	NA	5.16134e-15	FALSE	yes	1	TRUE	no	0	TRUE
ENSG00000102804.15	rpmi	lps	isoComp_00043916	geneComp_00013920	ENST00000261489.6	TSC22D1	NA	NA	42.4799	13.0551	48.5042	NA	NA	1.89269	NA	37.5777	4.91882	45.1393	NA	NA	3.19539	NA	0.80996	0.3768	0.9306	0.5538	NA	5.16134e-15	FALSE	yes	0.79193	TRUE	no	0	TRUE
ENSG00000102804.15	rpmi	lps	isoComp_00043917	geneComp_00013920	ENST00000458659.3	TSC22D1	NA	NA	42.4799	13.0551	48.5042	NA	NA	1.89269	NA	1.58481	3.24397	1.02371	NA	NA	-1.65437	NA	0.06848	0.2485	0.0211	-0.2274	NA	5.16134e-15	FALSE	yes	1	TRUE	no	0	TRUE
ENSG00000102804.15	rpmi	lps	isoComp_00043918	geneComp_00013920	transcript4483.chr13.nnic	TSC22D1	NA	NA	42.4799	13.0551	48.5042	NA	NA	1.89269	NA	1.40359	2.45546	0.9905	NA	NA	-1.30114	NA	0.05572	0.1881	0.0204	-0.1677	NA	5.16134e-15	FALSE	yes	1	TRUE	no	0	TRUE
ENSG00000102804.15	rpmi	polyic	isoComp_00081383	geneComp_00025930	transcript4485.chr13.nic	TSC22D1	NA	NA	42.4799	13.0551	53.4235	NA	NA	2.03202	NA	1.91382	2.43686	2.41298	NA	NA	-0.0141503	NA	0.06586	0.1867	0.0452	-0.1415	NA	5.44241e-13	FALSE	yes	1	TRUE	no	0	TRUE
ENSG00000102804.15	rpmi	polyic	isoComp_00081382	geneComp_00025930	transcript4483.chr13.nnic	TSC22D1	NA	NA	42.4799	13.0551	53.4235	NA	NA	2.03202	NA	1.40359	2.45546	1.58465	NA	NA	-0.628616	NA	0.05572	0.1881	0.0297	-0.1584	NA	5.44241e-13	FALSE	yes	1	TRUE	no	0	TRUE
ENSG00000102804.15	rpmi	polyic	isoComp_00081380	geneComp_00025930	ENST00000261489.6	TSC22D1	NA	NA	42.4799	13.0551	53.4235	NA	NA	2.03202	NA	37.5777	4.91882	47.8757	NA	NA	3.28028	NA	0.80996	0.3768	0.8962	0.5194	NA	5.44241e-13	FALSE	yes	0.79193	TRUE	no	0	TRUE
ENSG00000102804.15	rpmi	polyic	isoComp_00081381	geneComp_00025930	ENST00000458659.3	TSC22D1	NA	NA	42.4799	13.0551	53.4235	NA	NA	2.03202	NA	1.58481	3.24397	1.55009	NA	NA	-1.06057	NA	0.06848	0.2485	0.029	-0.2195	NA	5.44241e-13	FALSE	yes	1	TRUE	no	0	TRUE
ENSG00000102804.15	rpmi	saur	isoComp_00118844	geneComp_00037940	ENST00000261489.6	TSC22D1	NA	NA	42.4799	13.0551	51.3993	NA	NA	1.97631	NA	37.5777	4.91882	47.7186	NA	NA	3.27554	NA	0.80996	0.3768	0.9284	0.5516	NA	6.93228e-16	FALSE	yes	0.79193	TRUE	no	0	TRUE
ENSG00000102804.15	rpmi	saur	isoComp_00118846	geneComp_00037940	transcript4483.chr13.nnic	TSC22D1	NA	NA	42.4799	13.0551	51.3993	NA	NA	1.97631	NA	1.40359	2.45546	1.22927	NA	NA	-0.992371	NA	0.05572	0.1881	0.0239	-0.1642	NA	6.93228e-16	FALSE	yes	1	TRUE	no	0	TRUE
ENSG00000102804.15	rpmi	saur	isoComp_00118847	geneComp_00037940	transcript4485.chr13.nic	TSC22D1	NA	NA	42.4799	13.0551	51.3993	NA	NA	1.97631	NA	1.91382	2.43686	1.58083	NA	NA	-0.621156	NA	0.06586	0.1867	0.0308	-0.1559	NA	6.93228e-16	FALSE	yes	1	TRUE	no	0	TRUE
ENSG00000102804.15	rpmi	saur	isoComp_00118845	geneComp_00037940	ENST00000458659.3	TSC22D1	NA	NA	42.4799	13.0551	51.3993	NA	NA	1.97631	NA	1.58481	3.24397	0.870588	NA	NA	-1.88566	NA	0.06848	0.2485	0.0169	-0.2316	NA	6.93228e-16	FALSE	yes	1	TRUE	no	0	TRUE
ENSG00000102879.16	rpmi	calb	isoComp_00006470	geneComp_00001916	ENST00000219150.10	CORO1A	NA	NA	120.691	124.111	103.234	NA	NA	-0.265682	NA	104.227	91.8519	89.0536	NA	NA	-0.0446297	NA	0.85772	0.7401	0.8626	0.1225	NA	0.00524408	FALSE	yes	1	TRUE	no	0	NA
ENSG00000102879.16	rpmi	calb	isoComp_00006471	geneComp_00001916	ENST00000568763.1	CORO1A	NA	NA	120.691	124.111	103.234	NA	NA	-0.265682	NA	10.8478	22.2555	9.93396	NA	NA	-1.16291	NA	0.09418	0.1793	0.0962	-0.0831	NA	0.00524408	TRUE	yes	0.999993	TRUE	no	1	NA
ENSG00000102879.16	rpmi	calb	isoComp_00006472	geneComp_00001916	transcript9047.chr16.nic	CORO1A	NA	NA	120.691	124.111	103.234	NA	NA	-0.265682	NA	1.99022	1.28856	2.08857	NA	NA	0.6925	NA	0.01758	0.0104	0.0202	0.0098	NA	0.00524408	FALSE	yes	0.999999	TRUE	no	1	NA
ENSG00000102879.16	rpmi	calb	isoComp_00006473	geneComp_00001916	transcript9078.chr16.nic	CORO1A	NA	NA	120.691	124.111	103.234	NA	NA	-0.265682	NA	3.62574	8.71472	2.15804	NA	NA	-2.00872	NA	0.03046	0.0702	0.0209	-0.0493	NA	0.00524408	TRUE	yes	0.99996	TRUE	no	2	NA
ENSG00000102879.16	rpmi	lps	isoComp_00043934	geneComp_00013926	ENST00000219150.10	CORO1A	NA	NA	120.691	124.111	187.121	NA	NA	0.592305	NA	104.227	91.8519	174.903	NA	NA	0.929102	NA	0.85772	0.7401	0.9347	0.1946	NA	7.65631e-12	FALSE	yes	1	TRUE	no	0	TRUE
ENSG00000102879.16	rpmi	lps	isoComp_00043935	geneComp_00013926	ENST00000568763.1	CORO1A	NA	NA	120.691	124.111	187.121	NA	NA	0.592305	NA	10.8478	22.2555	6.89391	NA	NA	-1.68932	NA	0.09418	0.1793	0.0368	-0.1425	NA	7.65631e-12	TRUE	yes	0.999993	TRUE	no	1	TRUE
ENSG00000102879.16	rpmi	lps	isoComp_00043937	geneComp_00013926	transcript9078.chr16.nic	CORO1A	NA	NA	120.691	124.111	187.121	NA	NA	0.592305	NA	3.62574	8.71472	2.92412	NA	NA	-1.57218	NA	0.03046	0.0702	0.0156	-0.0546	NA	7.65631e-12	TRUE	yes	0.99996	TRUE	no	2	TRUE
ENSG00000102879.16	rpmi	lps	isoComp_00043936	geneComp_00013926	transcript9047.chr16.nic	CORO1A	NA	NA	120.691	124.111	187.121	NA	NA	0.592305	NA	1.99022	1.28856	2.39953	NA	NA	0.891843	NA	0.01758	0.0104	0.0128	0.0024	NA	7.65631e-12	FALSE	yes	0.999999	TRUE	no	1	TRUE
ENSG00000102879.16	rpmi	polyic	isoComp_00081400	geneComp_00025936	transcript9047.chr16.nic	CORO1A	NA	NA	120.691	124.111	98.119	NA	NA	-0.338991	NA	1.99022	1.28856	1.78303	NA	NA	0.465489	NA	0.01758	0.0104	0.0182	0.0078	NA	0.0249219	FALSE	yes	0.999999	TRUE	no	1	NA
ENSG00000102879.16	rpmi	polyic	isoComp_00081398	geneComp_00025936	ENST00000219150.10	CORO1A	NA	NA	120.691	124.111	98.119	NA	NA	-0.338991	NA	104.227	91.8519	83.8217	NA	NA	-0.131971	NA	0.85772	0.7401	0.8543	0.1142	NA	0.0249219	FALSE	yes	1	TRUE	no	0	NA
ENSG00000102879.16	rpmi	polyic	isoComp_00081399	geneComp_00025936	ENST00000568763.1	CORO1A	NA	NA	120.691	124.111	98.119	NA	NA	-0.338991	NA	10.8478	22.2555	10.002	NA	NA	-1.15307	NA	0.09418	0.1793	0.1019	-0.0774	NA	0.0249219	TRUE	yes	0.999993	TRUE	no	1	NA
ENSG00000102879.16	rpmi	polyic	isoComp_00081401	geneComp_00025936	transcript9078.chr16.nic	CORO1A	NA	NA	120.691	124.111	98.119	NA	NA	-0.338991	NA	3.62574	8.71472	2.51227	NA	NA	-1.79038	NA	0.03046	0.0702	0.0256	-0.0446	NA	0.0249219	TRUE	yes	0.99996	TRUE	no	2	NA
ENSG00000102879.16	rpmi	saur	isoComp_00118863	geneComp_00037946	ENST00000568763.1	CORO1A	NA	NA	120.691	124.111	90.8701	NA	NA	-0.449706	NA	10.8478	22.2555	5.15346	NA	NA	-2.1084	NA	0.09418	0.1793	0.0567	-0.1226	NA	6.56653e-05	TRUE	yes	0.999993	TRUE	no	1	TRUE
ENSG00000102879.16	rpmi	saur	isoComp_00118864	geneComp_00037946	transcript9047.chr16.nic	CORO1A	NA	NA	120.691	124.111	90.8701	NA	NA	-0.449706	NA	1.99022	1.28856	2.39143	NA	NA	0.886987	NA	0.01758	0.0104	0.0263	0.0159	NA	6.56653e-05	FALSE	yes	0.999999	TRUE	no	1	TRUE
ENSG00000102879.16	rpmi	saur	isoComp_00118862	geneComp_00037946	ENST00000219150.10	CORO1A	NA	NA	120.691	124.111	90.8701	NA	NA	-0.449706	NA	104.227	91.8519	81.5057	NA	NA	-0.172388	NA	0.85772	0.7401	0.8969	0.1568	NA	6.56653e-05	FALSE	yes	1	TRUE	no	0	TRUE
ENSG00000102879.16	rpmi	saur	isoComp_00118865	geneComp_00037946	transcript9078.chr16.nic	CORO1A	NA	NA	120.691	124.111	90.8701	NA	NA	-0.449706	NA	3.62574	8.71472	1.81954	NA	NA	-2.25363	NA	0.03046	0.0702	0.02	-0.0502	NA	6.56653e-05	TRUE	yes	0.99996	TRUE	no	2	TRUE
ENSG00000102893.16	rpmi	polyic	isoComp_00081404	geneComp_00025937	transcript10522.chr16.nic	PHKB	NA	NA	42.8763	44.0447	41.6494	NA	NA	-0.0806527	NA	17.9621	19.5075	16.5384	NA	NA	-0.238072	NA	0.4188	0.4429	0.3971	-0.0458	NA	0.0638209	NA	NA	1	TRUE	NA	0	NA
ENSG00000102893.16	rpmi	polyic	isoComp_00081402	geneComp_00025937	ENST00000299167.12	PHKB	NA	NA	42.8763	44.0447	41.6494	NA	NA	-0.0806527	NA	21.5663	19.374	23.35	NA	NA	0.26917	NA	0.50392	0.4399	0.5606	0.1207	NA	0.0638209	FALSE	yes	1	TRUE	no	0	NA
ENSG00000102893.16	rpmi	polyic	isoComp_00081403	geneComp_00025937	ENST00000566044.5	PHKB	NA	NA	42.8763	44.0447	41.6494	NA	NA	-0.0806527	NA	3.34787	5.1632	1.76103	NA	NA	-1.54647	NA	0.07728	0.1172	0.0423	-0.0749	NA	0.0638209	FALSE	yes	1	TRUE	no	0	NA
ENSG00000103018.18	rpmi	calb	isoComp_00006519	geneComp_00001931	ENST00000686167.1	CYB5B	NA	NA	33.2549	43.0121	29.8565	NA	NA	-0.526548	NA	0.833503	2.57194	0.231598	NA	NA	-3.41778	NA	0.02236	0.0598	0.0078	-0.052	NA	0.0612663	FALSE	yes	0.867284	TRUE	no	0	NA
ENSG00000103018.18	rpmi	calb	isoComp_00006518	geneComp_00001931	ENST00000514123.5	CYB5B	NA	NA	33.2549	43.0121	29.8565	NA	NA	-0.526548	NA	6.04377	7.71892	1.85353	NA	NA	-2.05223	NA	0.17912	0.1795	0.0621	-0.1174	NA	0.0612663	FALSE	yes	0.782209	TRUE	no	0	NA
ENSG00000103018.18	rpmi	calb	isoComp_00006517	geneComp_00001931	ENST00000307892.13	CYB5B	NA	NA	33.2549	43.0121	29.8565	NA	NA	-0.526548	NA	26.3776	32.7212	27.7714	NA	NA	-0.236548	NA	0.79856	0.7607	0.9302	0.1695	NA	0.0612663	FALSE	yes	0.842572	TRUE	no	0	NA
ENSG00000103035.11	rpmi	calb	isoComp_00006526	geneComp_00001934	transcript18522.chr16.nnic	PSMD7	NA	NA	30.4371	20.9437	21.9119	NA	NA	0.0651636	NA	0.827422	0.37615	0.406458	NA	NA	0.109011	NA	0.0248	0.018	0.0185	0.0005	NA	0.0132563	NA	NA	0.999553	TRUE	NA	0	TRUE
ENSG00000103035.11	rpmi	calb	isoComp_00006523	geneComp_00001934	ENST00000219313.9	PSMD7	NA	NA	30.4371	20.9437	21.9119	NA	NA	0.0651636	NA	22.8489	9.8281	20.178	NA	NA	1.03705	NA	0.72862	0.4693	0.9209	0.4516	NA	0.0132563	FALSE	yes	0.999957	TRUE	no	0	TRUE
ENSG00000103035.11	rpmi	calb	isoComp_00006528	geneComp_00001934	transcript18540.chr16.nic	PSMD7	NA	NA	30.4371	20.9437	21.9119	NA	NA	0.0651636	NA	0.594797	1.823	0.393977	NA	NA	-2.18186	NA	0.02526	0.087	0.018	-0.069	NA	0.0132563	TRUE	yes	0.998843	TRUE	no	2	TRUE
ENSG00000103035.11	rpmi	calb	isoComp_00006527	geneComp_00001934	transcript18529.chr16.nic	PSMD7	NA	NA	30.4371	20.9437	21.9119	NA	NA	0.0651636	NA	0.845837	2.02943	0.313279	NA	NA	-2.65732	NA	0.03312	0.0969	0.0143	-0.0826	NA	0.0132563	TRUE	yes	0.956222	TRUE	no	1	TRUE
ENSG00000103035.11	rpmi	calb	isoComp_00006524	geneComp_00001934	ENST00000568615.2	PSMD7	NA	NA	30.4371	20.9437	21.9119	NA	NA	0.0651636	NA	5.00222	6.88706	0.620165	NA	NA	-3.45218	NA	0.17998	0.3288	0.0283	-0.3005	NA	0.0132563	FALSE	yes	0.975408	TRUE	no	0	TRUE
ENSG00000103035.11	rpmi	lps	isoComp_00043991	geneComp_00013944	transcript18529.chr16.nic	PSMD7	NA	NA	30.4371	20.9437	49.3933	NA	NA	1.2374	NA	0.845837	2.02943	0.59987	NA	NA	-1.7416	NA	0.03312	0.0969	0.0121	-0.0848	NA	0.00120249	TRUE	yes	0.956222	TRUE	no	1	TRUE
ENSG00000103035.11	rpmi	lps	isoComp_00043988	geneComp_00013944	ENST00000568615.2	PSMD7	NA	NA	30.4371	20.9437	49.3933	NA	NA	1.2374	NA	5.00222	6.88706	5.22499	NA	NA	-0.397795	NA	0.17998	0.3288	0.1058	-0.223	NA	0.00120249	FALSE	yes	0.975408	TRUE	no	0	TRUE
ENSG00000103035.11	rpmi	lps	isoComp_00043987	geneComp_00013944	ENST00000219313.9	PSMD7	NA	NA	30.4371	20.9437	49.3933	NA	NA	1.2374	NA	22.8489	9.8281	40.535	NA	NA	2.04307	NA	0.72862	0.4693	0.8207	0.3514	NA	0.00120249	FALSE	yes	0.999957	TRUE	no	0	TRUE
ENSG00000103035.11	rpmi	lps	isoComp_00043992	geneComp_00013944	transcript18540.chr16.nic	PSMD7	NA	NA	30.4371	20.9437	49.3933	NA	NA	1.2374	NA	0.594797	1.823	0.301757	NA	NA	-2.55571	NA	0.02526	0.087	0.0061	-0.0809	NA	0.00120249	TRUE	yes	0.998843	TRUE	no	2	TRUE
ENSG00000103035.11	rpmi	lps	isoComp_00043990	geneComp_00013944	transcript18522.chr16.nnic	PSMD7	NA	NA	30.4371	20.9437	49.3933	NA	NA	1.2374	NA	0.827422	0.37615	1.63441	NA	NA	2.09034	NA	0.0248	0.018	0.0331	0.0151	NA	0.00120249	NA	NA	0.999553	TRUE	NA	0	TRUE
ENSG00000103035.11	rpmi	polyic	isoComp_00081455	geneComp_00025954	transcript18529.chr16.nic	PSMD7	NA	NA	30.4371	20.9437	33.979	NA	NA	0.697861	NA	0.845837	2.02943	0.802346	NA	NA	-1.328	NA	0.03312	0.0969	0.0236	-0.0733	NA	0.0134627	TRUE	yes	0.956222	TRUE	no	1	TRUE
ENSG00000103035.11	rpmi	polyic	isoComp_00081454	geneComp_00025954	transcript18522.chr16.nnic	PSMD7	NA	NA	30.4371	20.9437	33.979	NA	NA	0.697861	NA	0.827422	0.37615	1.30123	NA	NA	1.76369	NA	0.0248	0.018	0.0383	0.0203	NA	0.0134627	NA	NA	0.999553	TRUE	NA	0	TRUE
ENSG00000103035.11	rpmi	polyic	isoComp_00081451	geneComp_00025954	ENST00000219313.9	PSMD7	NA	NA	30.4371	20.9437	33.979	NA	NA	0.697861	NA	22.8489	9.8281	27.6524	NA	NA	1.49147	NA	0.72862	0.4693	0.8138	0.3445	NA	0.0134627	FALSE	yes	0.999957	TRUE	no	0	TRUE
ENSG00000103035.11	rpmi	polyic	isoComp_00081452	geneComp_00025954	ENST00000568615.2	PSMD7	NA	NA	30.4371	20.9437	33.979	NA	NA	0.697861	NA	5.00222	6.88706	3.97079	NA	NA	-0.792926	NA	0.17998	0.3288	0.1169	-0.2119	NA	0.0134627	FALSE	yes	0.975408	TRUE	no	0	TRUE
ENSG00000103035.11	rpmi	polyic	isoComp_00081456	geneComp_00025954	transcript18540.chr16.nic	PSMD7	NA	NA	30.4371	20.9437	33.979	NA	NA	0.697861	NA	0.594797	1.823	0.252256	NA	NA	-2.80516	NA	0.02526	0.087	0.0074	-0.0796	NA	0.0134627	TRUE	yes	0.998843	TRUE	no	2	TRUE
ENSG00000103043.15	rpmi	calb	isoComp_00006543	geneComp_00001937	ENST00000568548.5	VAC14	NA	NA	72.3714	58.813	92.4551	NA	NA	0.652529	NA	1.06812	0.453583	1.33512	NA	NA	1.53683	NA	0.01434	0.0077	0.0144	0.0067	NA	5.44212e-11	TRUE	no	1	TRUE	no	0	TRUE
ENSG00000103043.15	rpmi	calb	isoComp_00006542	geneComp_00001937	ENST00000261776.10	VAC14	NA	NA	72.3714	58.813	92.4551	NA	NA	0.652529	NA	53.858	35.2935	82.2068	NA	NA	1.21962	NA	0.72668	0.6001	0.8892	0.2891	NA	5.44212e-11	FALSE	yes	1	TRUE	no	0	TRUE
ENSG00000103043.15	rpmi	calb	isoComp_00006544	geneComp_00001937	transcript17864.chr16.nic	VAC14	NA	NA	72.3714	58.813	92.4551	NA	NA	0.652529	NA	17.4453	23.0659	8.91324	NA	NA	-1.37075	NA	0.25896	0.3922	0.0964	-0.2958	NA	5.44212e-11	FALSE	yes	1	TRUE	no	0	TRUE
[truncated: 5,504 more rows]
