# Supplementary material for: Multi-omic profiling of pathogen-stimulated primary immune cells
Source: iScience. 2024 Jul 6;27(8):110471. doi: 10.1016/j.isci.2024.110471 (PMC11293528; doi:10.1016/j.isci.2024.110471)
Supplement: Table S8. Edges from the network analysis of genes undergoing isoform switching, related to Figure 4 — Generated using Cytoscape. [file mmc9.xlsx]

## Sheet: Sheet1
interaction	name	selected	shared interaction	shared name	stringdb::coexpression	stringdb::cooccurrence	stringdb::databases	stringdb::experiments	stringdb::fusion	stringdb::interspecies	stringdb::neighborhood	stringdb::score	stringdb::textmining
pp	DDX39A (pp) SF3B1	FALSE	pp	DDX39A (pp) SF3B1	0.462			0.246				0.763	0.463
pp	DDX39A (pp) SRSF7	FALSE	pp	DDX39A (pp) SRSF7	0.233		0.6					0.791	0.375
pp	DDX39A (pp) NCBP2	FALSE	pp	DDX39A (pp) NCBP2	0.148		0.6	0.139				0.796	0.389
pp	DDX39A (pp) SRSF2	FALSE	pp	DDX39A (pp) SRSF2	0.423		0.6					0.831	0.328
pp	DDX39A (pp) MCM7	FALSE	pp	DDX39A (pp) MCM7	0.509			0.078				0.554	0.095
pp	DDX39A (pp) SF1	FALSE	pp	DDX39A (pp) SF1	0.303			0.373				0.755	0.486
pp	DDX39A (pp) HNRNPDL	FALSE	pp	DDX39A (pp) HNRNPDL	0.103			0.243				0.418	0.213
pp	DDX39A (pp) SSB	FALSE	pp	DDX39A (pp) SSB	0.351			0.116				0.409	0.054
pp	DDX39A (pp) SRSF1	FALSE	pp	DDX39A (pp) SRSF1	0.366		0.6	0.102			0.042	0.869	0.493
pp	DDX39A (pp) NONO	FALSE	pp	DDX39A (pp) NONO	0.319			0.069				0.404	0.136
pp	DDX39A (pp) EWSR1	FALSE	pp	DDX39A (pp) EWSR1	0.302			0.141				0.419	0.109
pp	DDX39A (pp) HNRNPA1	FALSE	pp	DDX39A (pp) HNRNPA1	0.291			0.243				0.668	0.432
pp	DDX39A (pp) WDR33	FALSE	pp	DDX39A (pp) WDR33	0.153		0.6	0.102				0.676	0.063
pp	DDX39A (pp) C17orf85	FALSE	pp	DDX39A (pp) C17orf85	0.082			0.735				0.878	0.542
pp	DDX39A (pp) CSTF3	FALSE	pp	DDX39A (pp) CSTF3	0.151			0.166				0.543	0.407
pp	DDX39A (pp) HNRNPA2B1	FALSE	pp	DDX39A (pp) HNRNPA2B1	0.318			0.243				0.545	0.191
pp	DDX39A (pp) DDX39B	FALSE	pp	DDX39A (pp) DDX39B	0.3	0.047	0.9	0.879				0.99	0.053
pp	DDX39A (pp) LUC7L3	FALSE	pp	DDX39A (pp) LUC7L3	0.202			0.141				0.476	0.298
pp	DDX39A (pp) RBM39	FALSE	pp	DDX39A (pp) RBM39	0.247			0.244				0.505	0.202
pp	DDX39A (pp) SNRPA1	FALSE	pp	DDX39A (pp) SNRPA1	0.406			0.102				0.616	0.338
pp	SUPT7L (pp) PYCR2	FALSE	pp	SUPT7L (pp) PYCR2								0.443	0.443
pp	SUPT7L (pp) MAX	FALSE	pp	SUPT7L (pp) MAX			0.9					0.902	0.061
pp	UROD (pp) ALAD	FALSE	pp	UROD (pp) ALAD	0.247	0.222		0.115			0.295	0.98	0.955
pp	UROD (pp) ANKZF1	FALSE	pp	UROD (pp) ANKZF1	0.647							0.647
pp	SNRPA1 (pp) LUC7L3	FALSE	pp	SNRPA1 (pp) LUC7L3	0.123			0.58				0.691	0.231
pp	SNRPA1 (pp) SNRNP70	FALSE	pp	SNRPA1 (pp) SNRNP70	0.201		0.9	0.99				0.999	0.794
pp	SNRPA1 (pp) YBX1	FALSE	pp	SNRPA1 (pp) YBX1	0.185			0.181				0.435	0.223
pp	SNRPA1 (pp) DDX39B	FALSE	pp	SNRPA1 (pp) DDX39B	0.366			0.102				0.59	0.338
pp	SNRPA1 (pp) SF3B2	FALSE	pp	SNRPA1 (pp) SF3B2	0.247		0.9	0.994				0.999	0.807
pp	SNRPA1 (pp) HNRNPA1	FALSE	pp	SNRPA1 (pp) HNRNPA1	0.367			0.261				0.603	0.221
pp	SNRPA1 (pp) HNRNPA2B1	FALSE	pp	SNRPA1 (pp) HNRNPA2B1	0.419			0.261				0.671	0.296
pp	SNRPA1 (pp) SRSF1	FALSE	pp	SNRPA1 (pp) SRSF1	0.333			0.341				0.657	0.284
pp	SNRPA1 (pp) SF3B1	FALSE	pp	SNRPA1 (pp) SF3B1	0.28		0.9	0.996				0.999	0.81
pp	SNRPA1 (pp) NCBP2	FALSE	pp	SNRPA1 (pp) NCBP2	0.233			0.641				0.801	0.338
pp	SNRPA1 (pp) SF1	FALSE	pp	SNRPA1 (pp) SF1	0.213			0.27				0.737	0.579
pp	SNRPA1 (pp) SRSF7	FALSE	pp	SNRPA1 (pp) SRSF7	0.243			0.154				0.583	0.402
pp	SNRPA1 (pp) SSB	FALSE	pp	SNRPA1 (pp) SSB	0.408			0.287				0.559
pp	SNRPA1 (pp) SRSF2	FALSE	pp	SNRPA1 (pp) SRSF2	0.357		0.9					0.947	0.253
pp	SNRPA1 (pp) HNRNPDL	FALSE	pp	SNRPA1 (pp) HNRNPDL	0.171			0.261				0.507	0.261
pp	ARRB2 (pp) OXA1L	FALSE	pp	ARRB2 (pp) OXA1L								0.515	0.516
pp	ABHD12 (pp) OXA1L	FALSE	pp	ABHD12 (pp) OXA1L	0.062							0.454	0.443
pp	ATG3 (pp) CFLAR	FALSE	pp	ATG3 (pp) CFLAR			0.8	0.295				0.998	0.987
pp	ATG3 (pp) HDAC6	FALSE	pp	ATG3 (pp) HDAC6	0.062			0.068				0.427	0.398
pp	ATG3 (pp) MCM7	FALSE	pp	ATG3 (pp) MCM7	0.067							0.56	0.548
pp	ATG3 (pp) BNIP3	FALSE	pp	ATG3 (pp) BNIP3								0.593	0.593
pp	ATG3 (pp) CASP7	FALSE	pp	ATG3 (pp) CASP7	0.08			0.142				0.489	0.405
pp	ATG3 (pp) ATG16L1	FALSE	pp	ATG3 (pp) ATG16L1	0.065		0.9	0.898				0.999	0.961
pp	ATG3 (pp) PDCD6IP	FALSE	pp	ATG3 (pp) PDCD6IP								0.468	0.468
pp	ATG3 (pp) ATG4B	FALSE	pp	ATG3 (pp) ATG4B	0.095			0.739				0.985	0.944
pp	ATG3 (pp) ULK3	FALSE	pp	ATG3 (pp) ULK3	0.101			0.18				0.675	0.595
pp	SLC11A2 (pp) ALAD	FALSE	pp	SLC11A2 (pp) ALAD							0.071	0.491	0.475
pp	NONO (pp) HNRNPA1	FALSE	pp	NONO (pp) HNRNPA1	0.611			0.378				0.891	0.588
pp	NONO (pp) SNRNP70	FALSE	pp	NONO (pp) SNRNP70	0.343			0.198				0.557	0.228
pp	NONO (pp) CTNNB1	FALSE	pp	NONO (pp) CTNNB1	0.066			0.314				0.613	0.445
pp	NONO (pp) HNRNPDL	FALSE	pp	NONO (pp) HNRNPDL	0.169			0.168				0.586	0.45
pp	NONO (pp) SSB	FALSE	pp	NONO (pp) SSB	0.528							0.594	0.176
pp	NONO (pp) HNRNPA2B1	FALSE	pp	NONO (pp) HNRNPA2B1	0.609			0.183				0.778	0.363
pp	NONO (pp) NCBP2	FALSE	pp	NONO (pp) NCBP2	0.13			0.474				0.613	0.223
pp	NONO (pp) SRSF2	FALSE	pp	NONO (pp) SRSF2	0.255							0.405	0.235
pp	NONO (pp) VPRBP	FALSE	pp	NONO (pp) VPRBP	0.047							0.416	0.413
pp	NONO (pp) YBX1	FALSE	pp	NONO (pp) YBX1	0.164			0.27				0.652	0.476
pp	NONO (pp) SRSF7	FALSE	pp	NONO (pp) SRSF7	0.306							0.4	0.171
pp	NONO (pp) SF1	FALSE	pp	NONO (pp) SF1	0.452							0.522	0.163
pp	NONO (pp) DDX39B	FALSE	pp	NONO (pp) DDX39B	0.456			0.069				0.502	0.096
pp	NONO (pp) SF3B1	FALSE	pp	NONO (pp) SF3B1	0.229			0.212				0.478	0.211
pp	NONO (pp) LUC7L3	FALSE	pp	NONO (pp) LUC7L3	0.352							0.634	0.459
pp	NONO (pp) EWSR1	FALSE	pp	NONO (pp) EWSR1	0.293			0.125				0.545	0.325
pp	FAF2 (pp) AKR1B1	FALSE	pp	FAF2 (pp) AKR1B1	0.063							0.405	0.392
pp	FAF2 (pp) ANKZF1	FALSE	pp	FAF2 (pp) ANKZF1	0.128			0.151				0.62	0.528
pp	FAF2 (pp) UBXN4	FALSE	pp	FAF2 (pp) UBXN4	0.123							0.917	0.91
pp	FAF2 (pp) HSP90B1	FALSE	pp	FAF2 (pp) HSP90B1	0.1			0.295				0.437	0.185
pp	FAF2 (pp) AGPAT6	FALSE	pp	FAF2 (pp) AGPAT6	0.062			0.056				0.549	0.532
pp	FAF2 (pp) MARCH6	FALSE	pp	FAF2 (pp) MARCH6				0.339				0.746	0.633
pp	ATG16L1 (pp) CASP1	FALSE	pp	ATG16L1 (pp) CASP1				0.27				0.649	0.54
pp	ATG16L1 (pp) MYD88	FALSE	pp	ATG16L1 (pp) MYD88								0.426	0.427
pp	ATG16L1 (pp) ATG4B	FALSE	pp	ATG16L1 (pp) ATG4B	0.063							0.858	0.855
pp	ATG16L1 (pp) LGALS8	FALSE	pp	ATG16L1 (pp) LGALS8								0.451	0.451
pp	ATG16L1 (pp) ULK3	FALSE	pp	ATG16L1 (pp) ULK3	0.048			0.06				0.469	0.454
pp	PRPF38B (pp) SRSF2	FALSE	pp	PRPF38B (pp) SRSF2	0.344							0.438	0.18
pp	PRPF38B (pp) LUC7L3	FALSE	pp	PRPF38B (pp) LUC7L3	0.71							0.71
pp	PRPF38B (pp) CLK3	FALSE	pp	PRPF38B (pp) CLK3	0.114			0.463				0.503
pp	RBM5 (pp) SRSF2	FALSE	pp	RBM5 (pp) SRSF2	0.184							0.48	0.39
pp	RBM5 (pp) SF1	FALSE	pp	RBM5 (pp) SF1	0.146			0.192				0.649	0.533
pp	RBM5 (pp) HNRNPA2B1	FALSE	pp	RBM5 (pp) HNRNPA2B1	0.081			0.064				0.416	0.377
pp	RBM5 (pp) CLK1	FALSE	pp	RBM5 (pp) CLK1	0.396			0.06				0.48	0.158
pp	RBM5 (pp) PNISR	FALSE	pp	RBM5 (pp) PNISR	0.569							0.584	0.074
pp	RBM5 (pp) HNRNPDL	FALSE	pp	RBM5 (pp) HNRNPDL	0.294			0.064				0.465	0.255
pp	HMGB1 (pp) GSDMD	FALSE	pp	HMGB1 (pp) GSDMD								0.505	0.506
pp	HMGB1 (pp) CASP1	FALSE	pp	HMGB1 (pp) CASP1								0.697	0.698
pp	HMGB1 (pp) MYD88	FALSE	pp	HMGB1 (pp) MYD88	0.047		0.9					0.973	0.746
pp	HMGB1 (pp) GTF3A	FALSE	pp	HMGB1 (pp) GTF3A	0.089		0.9	0.102				0.911
pp	ARHGAP9 (pp) NCF4	FALSE	pp	ARHGAP9 (pp) NCF4	0.538			0.153				0.687	0.266
pp	BIN2 (pp) AP2M1	FALSE	pp	BIN2 (pp) AP2M1	0.072		0.9	0.056				0.922	0.215
pp	BIN2 (pp) NCF4	FALSE	pp	BIN2 (pp) NCF4	0.334			0.098				0.481	0.206
pp	BIN2 (pp) PPP3CC	FALSE	pp	BIN2 (pp) PPP3CC	0.052		0.9	0.059				0.903	0.048
pp	NAGA (pp) MDH1	FALSE	pp	NAGA (pp) MDH1	0.046							0.491	0.489
pp	ZRANB2 (pp) SNRNP70	FALSE	pp	ZRANB2 (pp) SNRNP70	0.097			0.402				0.9	0.83
pp	ZRANB2 (pp) LUC7L3	FALSE	pp	ZRANB2 (pp) LUC7L3	0.365			0.669				0.78
pp	ZRANB2 (pp) HNRNPDL	FALSE	pp	ZRANB2 (pp) HNRNPDL	0.343			0.056				0.459	0.198
pp	ZRANB2 (pp) SRSF2	FALSE	pp	ZRANB2 (pp) SRSF2	0.15			0.243				0.458	0.226
pp	ZRANB2 (pp) SSB	FALSE	pp	ZRANB2 (pp) SSB	0.163			0.788				0.815
pp	ATP6V1C1 (pp) ATP6V0B	FALSE	pp	ATP6V1C1 (pp) ATP6V0B	0.224		0.8	0.771				0.993	0.833
pp	SF3B1 (pp) HNRNPA2B1	FALSE	pp	SF3B1 (pp) HNRNPA2B1	0.26			0.348				0.584	0.208
pp	SF3B1 (pp) HNRNPA1	FALSE	pp	SF3B1 (pp) HNRNPA1	0.235			0.34				0.659	0.38
pp	SF3B1 (pp) HNRNPDL	FALSE	pp	SF3B1 (pp) HNRNPDL	0.221			0.34				0.681	0.431
pp	SF3B1 (pp) ATP13A1	FALSE	pp	SF3B1 (pp) ATP13A1	0.423							0.423	0.042
pp	SF3B1 (pp) SF1	FALSE	pp	SF3B1 (pp) SF1	0.598			0.486				0.96	0.823
pp	SF3B1 (pp) SNRNP70	FALSE	pp	SF3B1 (pp) SNRNP70	0.203		0.54	0.83				0.98	0.723
pp	SF3B1 (pp) PNISR	FALSE	pp	SF3B1 (pp) PNISR	0.753							0.77	0.108
pp	SF3B1 (pp) SRSF2	FALSE	pp	SF3B1 (pp) SRSF2	0.546		0.6					0.957	0.784
pp	SF3B1 (pp) RBM5	FALSE	pp	SF3B1 (pp) RBM5	0.279							0.532	0.378
pp	SF3B1 (pp) PRPF38B	FALSE	pp	SF3B1 (pp) PRPF38B	0.328							0.443	0.206
pp	SF3B1 (pp) YBX1	FALSE	pp	SF3B1 (pp) YBX1	0.07		0.9	0.475				0.949	0.095
pp	SF3B1 (pp) LUC7L3	FALSE	pp	SF3B1 (pp) LUC7L3	0.366		0.54	0.342				0.846	0.295
pp	SF3B1 (pp) DDX39B	FALSE	pp	SF3B1 (pp) DDX39B	0.318			0.246				0.693	0.452
pp	SF3B1 (pp) CLK1	FALSE	pp	SF3B1 (pp) CLK1	0.705			0.185				0.803	0.25
pp	GOLT1B (pp) HSP90B1	FALSE	pp	GOLT1B (pp) HSP90B1	0.07							0.428	0.411
pp	GOLT1B (pp) SFT2D1	FALSE	pp	GOLT1B (pp) SFT2D1	0.063			0.401				0.441	0.085
pp	PSME2 (pp) GBP1	FALSE	pp	PSME2 (pp) GBP1	0.268			0.061				0.494	0.324
pp	PSME2 (pp) PSMD6	FALSE	pp	PSME2 (pp) PSMD6	0.067		0.8	0.434				0.939	0.496
pp	PSME2 (pp) RUNX3	FALSE	pp	PSME2 (pp) RUNX3			0.9					0.9
pp	PSME2 (pp) B2M	FALSE	pp	PSME2 (pp) B2M	0.303							0.491	0.301
pp	PSME2 (pp) PSMC5	FALSE	pp	PSME2 (pp) PSMC5	0.152		0.8	0.656				0.949	0.232
pp	TAP1 (pp) TAP2	FALSE	pp	TAP1 (pp) TAP2	0.26	0.077	0.9	0.974				0.998	0.176
pp	TAP1 (pp) B2M	FALSE	pp	TAP1 (pp) B2M	0.215		0.9	0.502				0.982	0.605
pp	HNRNPA2B1 (pp) SF1	FALSE	pp	HNRNPA2B1 (pp) SF1	0.333			0.365				0.645	0.231
pp	HNRNPA2B1 (pp) SSB	FALSE	pp	HNRNPA2B1 (pp) SSB	0.928			0.057				0.942	0.215
pp	HNRNPA2B1 (pp) SRSF2	FALSE	pp	HNRNPA2B1 (pp) SRSF2	0.393	0.407		0.368				0.897	0.601
pp	HNRNPA2B1 (pp) HNRNPDL	FALSE	pp	HNRNPA2B1 (pp) HNRNPDL	0.349			0.78				0.877	0.211
pp	HNRNPA2B1 (pp) YBX1	FALSE	pp	HNRNPA2B1 (pp) YBX1	0.249			0.76				0.898	0.48
pp	HNRNPA2B1 (pp) LUC7L3	FALSE	pp	HNRNPA2B1 (pp) LUC7L3	0.29			0.213				0.546	0.253
pp	HNRNPA2B1 (pp) DDX39B	FALSE	pp	HNRNPA2B1 (pp) DDX39B	0.95			0.243				0.969	0.255
pp	HNRNPA2B1 (pp) EWSR1	FALSE	pp	HNRNPA2B1 (pp) EWSR1	0.539			0.083				0.826	0.623
pp	HNRNPA2B1 (pp) SNRNP70	FALSE	pp	HNRNPA2B1 (pp) SNRNP70	0.927			0.447				0.973	0.408
pp	HNRNPA2B1 (pp) C9orf72	FALSE	pp	HNRNPA2B1 (pp) C9orf72								0.731	0.731
pp	ATP5B (pp) ALAD	FALSE	pp	ATP5B (pp) ALAD	0.089			0.182	0.728			0.78	0.043
pp	ATP5B (pp) VDAC3	FALSE	pp	ATP5B (pp) VDAC3	0.577			0.286				0.799	0.39
pp	ATP5B (pp) ATP6V1C1	FALSE	pp	ATP5B (pp) ATP6V1C1	0.094		0.72					0.773	0.179
pp	ATP5B (pp) ATP6V0B	FALSE	pp	ATP5B (pp) ATP6V0B	0.257		0.36	0.261			0.069	0.659	0.121
pp	ATP5B (pp) HDAC6	FALSE	pp	ATP5B (pp) HDAC6	0.051			0.36				0.411	0.11
pp	ATP5B (pp) HSP90B1	FALSE	pp	ATP5B (pp) HSP90B1	0.122			0.177				0.468	0.324
pp	ATP5B (pp) OXA1L	FALSE	pp	ATP5B (pp) OXA1L	0.193			0.43			0.075	0.831	0.652
pp	ATP5B (pp) NDUFV1	FALSE	pp	ATP5B (pp) NDUFV1	0.849			0.128				0.957	0.707
pp	ATP5B (pp) ACADVL	FALSE	pp	ATP5B (pp) ACADVL	0.126			0.347			0.045	0.581	0.322
pp	ATP5B (pp) MDH1	FALSE	pp	ATP5B (pp) MDH1	0.377			0.079			0.054	0.709	0.528
pp	ATP5B (pp) NDUFS2	FALSE	pp	ATP5B (pp) NDUFS2	0.843			0.697			0.111	0.983	0.647
pp	ATP5B (pp) CS	FALSE	pp	ATP5B (pp) CS	0.757		0.9	0.32				0.992	0.598
pp	CFLAR (pp) MYD88	FALSE	pp	CFLAR (pp) MYD88	0.062			0.115				0.412	0.35
pp	CFLAR (pp) CASP1	FALSE	pp	CFLAR (pp) CASP1	0.118							0.788	0.77
pp	CFLAR (pp) CTNNB1	FALSE	pp	CFLAR (pp) CTNNB1				0.056				0.411	0.402
pp	CFLAR (pp) CASP7	FALSE	pp	CFLAR (pp) CASP7	0.063			0.213				0.406	0.26
pp	AKR1B1 (pp) PTPN1	FALSE	pp	AKR1B1 (pp) PTPN1	0.062							0.48	0.469
pp	LRRFIP1 (pp) MYD88	FALSE	pp	LRRFIP1 (pp) MYD88	0.07			0.345				0.785	0.675
pp	SSB (pp) SNRNP70	FALSE	pp	SSB (pp) SNRNP70	0.629			0.144				0.912	0.745
pp	SSB (pp) EWSR1	FALSE	pp	SSB (pp) EWSR1	0.429			0.434				0.662
pp	SSB (pp) HNRNPDL	FALSE	pp	SSB (pp) HNRNPDL	0.268			0.057				0.507	0.343
pp	ALOX5 (pp) NCF4	FALSE	pp	ALOX5 (pp) NCF4	0.337							0.413	0.152
pp	PTCD3 (pp) YBX1	FALSE	pp	PTCD3 (pp) YBX1	0.06			0.675				0.681
pp	PTCD3 (pp) OXA1L	FALSE	pp	PTCD3 (pp) OXA1L	0.049							0.477	0.473
pp	PTCD3 (pp) NDUFS2	FALSE	pp	PTCD3 (pp) NDUFS2	0.122							0.449	0.399
pp	EIF2B1 (pp) EIF3M	FALSE	pp	EIF2B1 (pp) EIF3M	0.216							0.556	0.458
pp	MAX (pp) DMAP1	FALSE	pp	MAX (pp) DMAP1	0.082			0.691				0.717	0.084
pp	SRSF2 (pp) DDX39B	FALSE	pp	SRSF2 (pp) DDX39B	0.314		0.6					0.848	0.491
pp	SRSF2 (pp) CLK1	FALSE	pp	SRSF2 (pp) CLK1	0.064			0.056				0.663	0.649
pp	SRSF2 (pp) EWSR1	FALSE	pp	SRSF2 (pp) EWSR1	0.263			0.148				0.6	0.414
pp	SRSF2 (pp) HNRNPDL	FALSE	pp	SRSF2 (pp) HNRNPDL	0.262			0.368				0.842	0.69
pp	SRSF2 (pp) SNRNP70	FALSE	pp	SRSF2 (pp) SNRNP70	0.207		0.9	0.722				0.982	0.283
pp	SRSF2 (pp) C9orf72	FALSE	pp	SRSF2 (pp) C9orf72								0.519	0.519
pp	FKBP1A (pp) NGDN	FALSE	pp	FKBP1A (pp) NGDN	0.174			0.103				0.521	0.406
pp	CASP7 (pp) MYD88	FALSE	pp	CASP7 (pp) MYD88	0.078			0.115				0.503	0.441
pp	CASP7 (pp) GSDMD	FALSE	pp	CASP7 (pp) GSDMD	0.064			0.103				0.52	0.475
pp	SIGMAR1 (pp) C9orf72	FALSE	pp	SIGMAR1 (pp) C9orf72								0.532	0.532
pp	MARCH5 (pp) BNIP3	FALSE	pp	MARCH5 (pp) BNIP3								0.452	0.452
pp	RNF168 (pp) NCBP2	FALSE	pp	RNF168 (pp) NCBP2	0.063							0.6	0.591
pp	CASP1 (pp) GSDMD	FALSE	pp	CASP1 (pp) GSDMD	0.11		0.8	0.832				0.998	0.968
pp	CASP1 (pp) B2M	FALSE	pp	CASP1 (pp) B2M	0.313							0.477	0.27
pp	DYNC1LI2 (pp) HDAC6	FALSE	pp	DYNC1LI2 (pp) HDAC6	0.062		0.6					0.614	0.056
pp	DYNC1LI2 (pp) GALNT2	FALSE	pp	DYNC1LI2 (pp) GALNT2	0.052		0.6					0.604
pp	RUNX3 (pp) PSMD6	FALSE	pp	RUNX3 (pp) PSMD6			0.9					0.9
pp	CHCHD3 (pp) ANKZF1	FALSE	pp	CHCHD3 (pp) ANKZF1			0.54					0.54
pp	CHCHD3 (pp) NDUFS2	FALSE	pp	CHCHD3 (pp) NDUFS2	0.267			0.129				0.571	0.384
pp	GBP5 (pp) GBP1	FALSE	pp	GBP5 (pp) GBP1	0.79			0.129				0.814	0.067
pp	GBP5 (pp) CASP1	FALSE	pp	GBP5 (pp) CASP1	0.281							0.587	0.45
pp	ANKZF1 (pp) UBE2Z	FALSE	pp	ANKZF1 (pp) UBE2Z	0.078			0.056				0.422	0.39
pp	OAS1 (pp) MYD88	FALSE	pp	OAS1 (pp) MYD88	0.141							0.454	0.391
pp	ZAP70 (pp) CTNNB1	FALSE	pp	ZAP70 (pp) CTNNB1	0.064			0.142				0.502	0.43
pp	ZAP70 (pp) MYD88	FALSE	pp	ZAP70 (pp) MYD88	0.082			0.149				0.478	0.386
pp	ZAP70 (pp) B2M	FALSE	pp	ZAP70 (pp) B2M	0.084		0.9					0.956	0.561
pp	ZAP70 (pp) PDK1	FALSE	pp	ZAP70 (pp) PDK1	0.065			0.158				0.541	0.464
pp	ZAP70 (pp) HLA-DPA1	FALSE	pp	ZAP70 (pp) HLA-DPA1	0.118		0.6					0.648	0.084
pp	ZAP70 (pp) CD48	FALSE	pp	ZAP70 (pp) CD48	0.294							0.479	0.293
pp	ZAP70 (pp) CD3E	FALSE	pp	ZAP70 (pp) CD3E	0.726		0.9	0.881				0.999	0.78
pp	TAP2 (pp) B2M	FALSE	pp	TAP2 (pp) B2M	0.163		0.9	0.281				0.963	0.471
pp	RHOT2 (pp) VDAC3	FALSE	pp	RHOT2 (pp) VDAC3				0.166				0.51	0.437
pp	RHOT2 (pp) MARCH5	FALSE	pp	RHOT2 (pp) MARCH5				0.117				0.419	0.369
pp	C17orf85 (pp) DDX39B	FALSE	pp	C17orf85 (pp) DDX39B	0.183			0.734				0.861	0.413
pp	MDH1 (pp) RBM19	FALSE	pp	MDH1 (pp) RBM19								0.422	0.423
pp	ATP13A1 (pp) SLC11A2	FALSE	pp	ATP13A1 (pp) SLC11A2	0.065			0.109			0.052	0.468	0.406
pp	HLA-DMA (pp) B2M	FALSE	pp	HLA-DMA (pp) B2M	0.142		0.72					0.84	0.391
pp	HLA-DMA (pp) HLA-DPA1	FALSE	pp	HLA-DMA (pp) HLA-DPA1	0.441		0.9					0.952	0.225
pp	PPP3CC (pp) SNRNP70	FALSE	pp	PPP3CC (pp) SNRNP70				0.179				0.426	0.33
pp	PPP3CC (pp) FKBP1A	FALSE	pp	PPP3CC (pp) FKBP1A	0.062			0.558				0.655	0.237
pp	GZMB (pp) ZAP70	FALSE	pp	GZMB (pp) ZAP70	0.139			0.056				0.519	0.456
pp	GZMB (pp) B2M	FALSE	pp	GZMB (pp) B2M	0.099							0.485	0.452
pp	GZMB (pp) CASP1	FALSE	pp	GZMB (pp) CASP1	0.153							0.529	0.467
pp	GZMB (pp) RUNX3	FALSE	pp	GZMB (pp) RUNX3	0.138							0.522	0.469
pp	GZMB (pp) CASP7	FALSE	pp	GZMB (pp) CASP7			0.9	0.475				0.972	0.524
pp	GZMB (pp) CD69	FALSE	pp	GZMB (pp) CD69	0.125							0.779	0.758
pp	GZMB (pp) GBP5	FALSE	pp	GZMB (pp) GBP5	0.531							0.565	0.112
pp	GZMB (pp) CD48	FALSE	pp	GZMB (pp) CD48	0.214							0.477	0.363
pp	GZMB (pp) CD3E	FALSE	pp	GZMB (pp) CD3E	0.214							0.595	0.507
pp	TTC14 (pp) SF3B2	FALSE	pp	TTC14 (pp) SF3B2	0.088			0.647				0.664
pp	TTC14 (pp) SF3B1	FALSE	pp	TTC14 (pp) SF3B1	0.662							0.661
pp	TTC14 (pp) CLK1	FALSE	pp	TTC14 (pp) CLK1	0.663							0.663
pp	TTC14 (pp) LUC7L3	FALSE	pp	TTC14 (pp) LUC7L3	0.605							0.605
pp	TTC14 (pp) PNISR	FALSE	pp	TTC14 (pp) PNISR	0.865							0.865
pp	HSP90B1 (pp) CASP7	FALSE	pp	HSP90B1 (pp) CASP7				0.075				0.449	0.429
pp	HSP90B1 (pp) HDAC6	FALSE	pp	HSP90B1 (pp) HDAC6				0.284				0.579	0.437
pp	HSP90B1 (pp) DNAJB11	FALSE	pp	HSP90B1 (pp) DNAJB11	0.895			0.166				0.984	0.831
pp	HSP90B1 (pp) DNAJC7	FALSE	pp	HSP90B1 (pp) DNAJC7	0.143			0.166				0.644	0.543
pp	HSP90B1 (pp) FKBP1A	FALSE	pp	HSP90B1 (pp) FKBP1A	0.048			0.177				0.468	0.376
pp	HSP90B1 (pp) CASP4	FALSE	pp	HSP90B1 (pp) CASP4				0.075				0.457	0.438
pp	SLC39A8 (pp) SLC11A2	FALSE	pp	SLC39A8 (pp) SLC11A2	0.062						0.07	0.772	0.76
pp	GALNT2 (pp) ST3GAL1	FALSE	pp	GALNT2 (pp) ST3GAL1								0.489	0.49
pp	SUGP2 (pp) SNRNP70	FALSE	pp	SUGP2 (pp) SNRNP70	0.167							0.421	0.334
pp	APOBEC3G (pp) VPRBP	FALSE	pp	APOBEC3G (pp) VPRBP								0.559	0.559
pp	APOBEC3G (pp) OAS1	FALSE	pp	APOBEC3G (pp) OAS1	0.105							0.411	0.369
pp	CASP4 (pp) CASP1	FALSE	pp	CASP4 (pp) CASP1	0.645		0.9					0.965	0.098
pp	CASP4 (pp) GSDMD	FALSE	pp	CASP4 (pp) GSDMD	0.116		0.8	0.881				0.993	0.728
pp	CASP4 (pp) MYD88	FALSE	pp	CASP4 (pp) MYD88	0.096			0.115				0.42	0.334
pp	NDUFS2 (pp) TIMMDC1	FALSE	pp	NDUFS2 (pp) TIMMDC1	0.062		0.6	0.913				0.977	0.389
pp	NDUFS2 (pp) APOBEC3G	FALSE	pp	NDUFS2 (pp) APOBEC3G	0.168			0.533				0.601	0.058
pp	NDUFS2 (pp) VDAC3	FALSE	pp	NDUFS2 (pp) VDAC3	0.183			0.69				0.742	0.063
pp	NDUFS2 (pp) OXA1L	FALSE	pp	NDUFS2 (pp) OXA1L	0.09			0.172				0.539	0.438
pp	CD69 (pp) CD48	FALSE	pp	CD69 (pp) CD48	0.341							0.582	0.392
pp	CD69 (pp) B2M	FALSE	pp	CD69 (pp) B2M	0.14			0.058				0.5	0.433
pp	CD69 (pp) RUNX3	FALSE	pp	CD69 (pp) RUNX3	0.152							0.463	0.393
pp	CD69 (pp) CD3E	FALSE	pp	CD69 (pp) CD3E	0.354							0.753	0.635
pp	CD69 (pp) MYD88	FALSE	pp	CD69 (pp) MYD88	0.065							0.472	0.459
pp	CD69 (pp) ZAP70	FALSE	pp	CD69 (pp) ZAP70	0.291			0.058				0.74	0.643
pp	C9orf72 (pp) HNRNPDL	FALSE	pp	C9orf72 (pp) HNRNPDL								0.466	0.467
pp	CPSF3 (pp) SNRNP70	FALSE	pp	CPSF3 (pp) SNRNP70	0.128			0.282				0.516	0.29
pp	CPSF3 (pp) DDX39A	FALSE	pp	CPSF3 (pp) DDX39A	0.234		0.6	0.117				0.751	0.19
pp	CPSF3 (pp) PNISR	FALSE	pp	CPSF3 (pp) PNISR								0.417	0.418
pp	CPSF3 (pp) DDX39B	FALSE	pp	CPSF3 (pp) DDX39B	0.161		0.6	0.117				0.759	0.285
pp	CPSF3 (pp) CSTF3	FALSE	pp	CPSF3 (pp) CSTF3	0.145		0.9	0.766				0.997	0.899
pp	CPSF3 (pp) LUC7L3	FALSE	pp	CPSF3 (pp) LUC7L3	0.174							0.418	0.324
pp	CPSF3 (pp) SNRPA1	FALSE	pp	CPSF3 (pp) SNRPA1	0.428							0.456	0.088
pp	CPSF3 (pp) HNRNPA1	FALSE	pp	CPSF3 (pp) HNRNPA1	0.182			0.103				0.431	0.287
pp	CPSF3 (pp) SRSF7	FALSE	pp	CPSF3 (pp) SRSF7	0.154		0.6					0.693	0.168
pp	CPSF3 (pp) SRSF1	FALSE	pp	CPSF3 (pp) SRSF1	0.169		0.6	0.21				0.752	0.17
pp	CPSF3 (pp) NCBP2	FALSE	pp	CPSF3 (pp) NCBP2	0.213		0.6					0.712	0.161
pp	CPSF3 (pp) SSU72	FALSE	pp	CPSF3 (pp) SSU72	0.246		0.6	0.876				0.995	0.885
pp	CPSF3 (pp) SRSF2	FALSE	pp	CPSF3 (pp) SRSF2	0.289		0.6					0.742	0.166
pp	CPSF3 (pp) WDR33	FALSE	pp	CPSF3 (pp) WDR33	0.166		0.8	0.976				0.999	0.925
pp	CPSF3 (pp) HNRNPDL	FALSE	pp	CPSF3 (pp) HNRNPDL	0.119			0.103				0.403	0.306
pp	UFM1 (pp) SSB	FALSE	pp	UFM1 (pp) SSB	0.143							0.451	0.387
pp	IPPK (pp) IP6K2	FALSE	pp	IPPK (pp) IP6K2	0.062		0.9					0.97	0.709
pp	PSMA4 (pp) PSMD6	FALSE	pp	PSMA4 (pp) PSMD6	0.893		0.8	0.986				0.999	0.637
pp	PSMA4 (pp) SSB	FALSE	pp	PSMA4 (pp) SSB	0.514			0.06				0.61	0.215
pp	PSMA4 (pp) SRSF7	FALSE	pp	PSMA4 (pp) SRSF7	0.307							0.434	0.218
pp	PSMA4 (pp) SRSF1	FALSE	pp	PSMA4 (pp) SRSF1	0.346			0.058				0.428	0.147
pp	PSMA4 (pp) HNRNPA2B1	FALSE	pp	PSMA4 (pp) HNRNPA2B1	0.396			0.163				0.498	0.087
pp	PSMA4 (pp) EIF3M	FALSE	pp	PSMA4 (pp) EIF3M	0.525							0.533	0.059
pp	PSMA4 (pp) SNRPA1	FALSE	pp	PSMA4 (pp) SNRPA1	0.299							0.512	0.334
pp	PSMA4 (pp) DDX39B	FALSE	pp	PSMA4 (pp) DDX39B	0.441			0.105				0.562	0.196
pp	PSMA4 (pp) PSMC5	FALSE	pp	PSMA4 (pp) PSMC5	0.898	0.204	0.8	0.994				0.999	0.576
pp	PSMA4 (pp) RUNX3	FALSE	pp	PSMA4 (pp) RUNX3			0.9					0.9
pp	PSMA4 (pp) PSME2	FALSE	pp	PSMA4 (pp) PSME2	0.243		0.8	0.724				0.98	0.58
pp	VPS4A (pp) PDCD6IP	FALSE	pp	VPS4A (pp) PDCD6IP	0.107		0.6	0.354				0.894	0.598
pp	VPS4A (pp) DYNC1LI2	FALSE	pp	VPS4A (pp) DYNC1LI2								0.765	0.765
pp	PTPN1 (pp) CLK1	FALSE	pp	PTPN1 (pp) CLK1	0.082			0.497				0.539	0.083
pp	PTPN1 (pp) YBX1	FALSE	pp	PTPN1 (pp) YBX1				0.057				0.493	0.485
pp	ISCU (pp) CSTF3	FALSE	pp	ISCU (pp) CSTF3	0.111						0.188	0.419	0.26
pp	ISCU (pp) NDUFV1	FALSE	pp	ISCU (pp) NDUFV1	0.084							0.402	0.375
pp	ISCU (pp) RBM19	FALSE	pp	ISCU (pp) RBM19	0.067							0.451	0.436
pp	ISCU (pp) SLC11A2	FALSE	pp	ISCU (pp) SLC11A2	0.068						0.168	0.533	0.447
pp	PNISR (pp) LUC7L3	FALSE	pp	PNISR (pp) LUC7L3	0.944							0.979	0.654
pp	PNISR (pp) SNRNP70	FALSE	pp	PNISR (pp) SNRNP70	0.062							0.615	0.607
pp	PNISR (pp) HNRNPDL	FALSE	pp	PNISR (pp) HNRNPDL	0.239			0.123				0.51	0.325
pp	PNISR (pp) SRSF2	FALSE	pp	PNISR (pp) SRSF2	0.077							0.623	0.609
pp	PNISR (pp) ZRANB2	FALSE	pp	PNISR (pp) ZRANB2	0.452							0.611	0.321
pp	PNISR (pp) CLK1	FALSE	pp	PNISR (pp) CLK1	0.759							0.805	0.226
pp	CORO1A (pp) ATP6V0B	FALSE	pp	CORO1A (pp) ATP6V0B								0.65	0.65
pp	CORO1A (pp) NCF4	FALSE	pp	CORO1A (pp) NCF4	0.41			0.213				0.583	0.175
pp	CORO1A (pp) ARHGAP9	FALSE	pp	CORO1A (pp) ARHGAP9	0.377							0.471	0.187
pp	CORO1A (pp) BIN2	FALSE	pp	CORO1A (pp) BIN2	0.341			0.101				0.447	0.142
pp	CORO1A (pp) STK4	FALSE	pp	CORO1A (pp) STK4	0.167							0.499	0.424
pp	CORO1A (pp) ZAP70	FALSE	pp	CORO1A (pp) ZAP70	0.231			0.118				0.441	0.242
pp	CORO1A (pp) CD48	FALSE	pp	CORO1A (pp) CD48	0.365							0.408	0.106
pp	CD3E (pp) HLA-DPA1	FALSE	pp	CD3E (pp) HLA-DPA1	0.146		0.6					0.695	0.181
pp	CD3E (pp) B2M	FALSE	pp	CD3E (pp) B2M	0.139		0.9					0.937	0.33
pp	CD3E (pp) CD48	FALSE	pp	CD3E (pp) CD48	0.336							0.694	0.558
pp	UNC50 (pp) SFT2D1	FALSE	pp	UNC50 (pp) SFT2D1	0.211							0.413	0.287
pp	SRSF7 (pp) RBM5	FALSE	pp	SRSF7 (pp) RBM5	0.095							0.459	0.427
pp	SRSF7 (pp) SNRNP70	FALSE	pp	SRSF7 (pp) SNRNP70	0.709			0.528				0.881	0.207
pp	SRSF7 (pp) HNRNPA2B1	FALSE	pp	SRSF7 (pp) HNRNPA2B1	0.856			0.181				0.943	0.559
pp	SRSF7 (pp) CLK3	FALSE	pp	SRSF7 (pp) CLK3	0.079			0.441				0.629	0.338
pp	SRSF7 (pp) NCBP2	FALSE	pp	SRSF7 (pp) NCBP2	0.119		0.6	0.468				0.839	0.244
pp	SRSF7 (pp) HNRNPA1	FALSE	pp	SRSF7 (pp) HNRNPA1	0.859			0.377				0.972	0.708
pp	SRSF7 (pp) LUC7L3	FALSE	pp	SRSF7 (pp) LUC7L3	0.171			0.703				0.803	0.266
pp	SRSF7 (pp) YBX1	FALSE	pp	SRSF7 (pp) YBX1	0.074		0.8	0.254				0.887	0.282
pp	SRSF7 (pp) PSMD6	FALSE	pp	SRSF7 (pp) PSMD6	0.081							0.475	0.453
pp	SRSF7 (pp) CLK1	FALSE	pp	SRSF7 (pp) CLK1	0.066			0.314				0.6	0.426
pp	SRSF7 (pp) SF1	FALSE	pp	SRSF7 (pp) SF1	0.206			0.27				0.421	0.082
pp	SRSF7 (pp) SSB	FALSE	pp	SRSF7 (pp) SSB	0.562							0.573	0.065
pp	SRSF7 (pp) DDX39B	FALSE	pp	SRSF7 (pp) DDX39B	0.856		0.6	0.114				0.967	0.44
pp	SRSF7 (pp) SF3B1	FALSE	pp	SRSF7 (pp) SF3B1	0.23		0.6					0.795	0.388
pp	SRSF7 (pp) EWSR1	FALSE	pp	SRSF7 (pp) EWSR1	0.392			0.131				0.479	0.094
pp	SRSF7 (pp) SUGP2	FALSE	pp	SRSF7 (pp) SUGP2	0.075							0.549	0.533
pp	SRSF7 (pp) HNRNPDL	FALSE	pp	SRSF7 (pp) HNRNPDL	0.387			0.181				0.759	0.559
pp	SRSF7 (pp) SRSF2	FALSE	pp	SRSF7 (pp) SRSF2	0.41		0.8	0.697				0.966	0.184
pp	CSTF3 (pp) EIF3M	FALSE	pp	CSTF3 (pp) EIF3M	0.158							0.766	0.734
pp	CSTF3 (pp) WDR33	FALSE	pp	CSTF3 (pp) WDR33	0.201		0.6	0.902				0.995	0.872
pp	CSTF3 (pp) SRSF7	FALSE	pp	CSTF3 (pp) SRSF7	0.233		0.6					0.771	0.316
pp	CSTF3 (pp) SRSF2	FALSE	pp	CSTF3 (pp) SRSF2	0.131		0.6					0.693	0.189
pp	CSTF3 (pp) NCBP2	FALSE	pp	CSTF3 (pp) NCBP2	0.186		0.6	0.153				0.77	0.265
pp	CSTF3 (pp) SNRNP70	FALSE	pp	CSTF3 (pp) SNRNP70	0.264			0.406				0.679	0.324
pp	CSTF3 (pp) DDX39B	FALSE	pp	CSTF3 (pp) DDX39B	0.24			0.166				0.642	0.481
pp	LNPEP (pp) NUMA1	FALSE	pp	LNPEP (pp) NUMA1								0.467	0.467
pp	LNPEP (pp) B2M	FALSE	pp	LNPEP (pp) B2M	0.063		0.6					0.829	0.582
pp	MTCH1 (pp) TIMMDC1	FALSE	pp	MTCH1 (pp) TIMMDC1				0.71				0.763	0.218
pp	TIMMDC1 (pp) OXA1L	FALSE	pp	TIMMDC1 (pp) OXA1L	0.052							0.415	0.409
pp	PDCD6 (pp) ATG3	FALSE	pp	PDCD6 (pp) ATG3	0.048							0.458	0.454
pp	PDCD6 (pp) PDCD6IP	FALSE	pp	PDCD6 (pp) PDCD6IP	0.082			0.899				0.998	0.981
pp	PDCD6 (pp) MCM7	FALSE	pp	PDCD6 (pp) MCM7								0.48	0.481
pp	PDCD6 (pp) STK25	FALSE	pp	PDCD6 (pp) STK25	0.062							0.446	0.434
pp	NSMCE4A (pp) MAGED2	FALSE	pp	NSMCE4A (pp) MAGED2	0.063			0.45				0.705	0.474
pp	CLK3 (pp) SNRNP70	FALSE	pp	CLK3 (pp) SNRNP70	0.081			0.357				0.44	0.13
pp	CLK3 (pp) CLK1	FALSE	pp	CLK3 (pp) CLK1	0.062			0.397				0.443	0.095
pp	SBDS (pp) EXOSC8	FALSE	pp	SBDS (pp) EXOSC8	0.077						0.185	0.495	0.383
pp	SBDS (pp) SF1	FALSE	pp	SBDS (pp) SF1				0.644				0.644
pp	SBDS (pp) VDAC3	FALSE	pp	SBDS (pp) VDAC3	0.062			0.681				0.687
pp	HDAC6 (pp) CTNNB1	FALSE	pp	HDAC6 (pp) CTNNB1				0.497				0.951	0.907
pp	HDAC6 (pp) APOBEC3G	FALSE	pp	HDAC6 (pp) APOBEC3G				0.27				0.767	0.694
pp	HDAC6 (pp) SRSF2	FALSE	pp	HDAC6 (pp) SRSF2	0.062			0.27				0.406	0.203
pp	HDAC6 (pp) DNMT1	FALSE	pp	HDAC6 (pp) DNMT1	0.062			0.105				0.58	0.541
pp	HDAC6 (pp) MYD88	FALSE	pp	HDAC6 (pp) MYD88				0.486				0.616	0.285
pp	CCDC115 (pp) ATP5B	FALSE	pp	CCDC115 (pp) ATP5B			0.9					0.9
pp	CCDC115 (pp) BIN2	FALSE	pp	CCDC115 (pp) BIN2								0.419	0.42
pp	CCDC115 (pp) ATP6V1C1	FALSE	pp	CCDC115 (pp) ATP6V1C1	0.053		0.72					0.743	0.111
pp	NGDN (pp) RBM19	FALSE	pp	NGDN (pp) RBM19	0.855							0.855
pp	HNRNPA1 (pp) HNRNPA2B1	FALSE	pp	HNRNPA1 (pp) HNRNPA2B1	0.958	0.056	0.8	0.877				0.998	0.072
pp	HNRNPA1 (pp) SSB	FALSE	pp	HNRNPA1 (pp) SSB	0.913			0.091				0.954	0.474
pp	HNRNPA1 (pp) SRSF2	FALSE	pp	HNRNPA1 (pp) SRSF2	0.275	0.154		0.168				0.591	0.293
pp	HNRNPA1 (pp) HNRNPDL	FALSE	pp	HNRNPA1 (pp) HNRNPDL	0.342			0.765				0.868	0.219
pp	HNRNPA1 (pp) C9orf72	FALSE	pp	HNRNPA1 (pp) C9orf72								0.7	0.701
pp	HNRNPA1 (pp) SNRNP70	FALSE	pp	HNRNPA1 (pp) SNRNP70	0.932			0.324				0.962	0.237
pp	HNRNPA1 (pp) SF1	FALSE	pp	HNRNPA1 (pp) SF1	0.333			0.305				0.693	0.391
pp	HNRNPA1 (pp) CTNNB1	FALSE	pp	HNRNPA1 (pp) CTNNB1	0.062			0.658				0.743	0.266
pp	HNRNPA1 (pp) RBM5	FALSE	pp	HNRNPA1 (pp) RBM5	0.081			0.064				0.416	0.377
pp	HNRNPA1 (pp) SUGP2	FALSE	pp	HNRNPA1 (pp) SUGP2	0.071			0.671				0.744	0.233
pp	HNRNPA1 (pp) EWSR1	FALSE	pp	HNRNPA1 (pp) EWSR1	0.468			0.292				0.857	0.651
pp	HNRNPA1 (pp) YBX1	FALSE	pp	HNRNPA1 (pp) YBX1	0.254			0.316				0.776	0.596
pp	HNRNPA1 (pp) LUC7L3	FALSE	pp	HNRNPA1 (pp) LUC7L3	0.169			0.213				0.469	0.254
pp	HNRNPA1 (pp) DDX39B	FALSE	pp	HNRNPA1 (pp) DDX39B	0.949			0.243				0.976	0.434
pp	HNRNPA1 (pp) CLK1	FALSE	pp	HNRNPA1 (pp) CLK1	0.062			0.146				0.451	0.37
pp	IP6K2 (pp) OAS1	FALSE	pp	IP6K2 (pp) OAS1			0.9					0.9
pp	MYD88 (pp) CASP1	FALSE	pp	MYD88 (pp) CASP1	0.12			0.115				0.829	0.798
pp	MYD88 (pp) B2M	FALSE	pp	MYD88 (pp) B2M	0.096							0.415	0.38
pp	AP2M1 (pp) PPP3CC	FALSE	pp	AP2M1 (pp) PPP3CC	0.065		0.9	0.057				0.905	0.058
pp	AP2M1 (pp) ARRB2	FALSE	pp	AP2M1 (pp) ARRB2	0.062		0.6	0.462				0.801	0.131
pp	AP2M1 (pp) HLA-DPA1	FALSE	pp	AP2M1 (pp) HLA-DPA1			0.6					0.6
pp	WDR33 (pp) SRSF7	FALSE	pp	WDR33 (pp) SRSF7	0.126		0.6					0.669	0.13
pp	WDR33 (pp) NCBP2	FALSE	pp	WDR33 (pp) NCBP2	0.093		0.6					0.621
pp	WDR33 (pp) SRSF2	FALSE	pp	WDR33 (pp) SRSF2	0.097		0.6					0.626	0.049
pp	WDR33 (pp) ZRANB2	FALSE	pp	WDR33 (pp) ZRANB2	0.175			0.153				0.505	0.349
pp	WDR33 (pp) DDX39B	FALSE	pp	WDR33 (pp) DDX39B	0.187		0.6	0.102				0.707	0.118
pp	WDR33 (pp) SNRNP70	FALSE	pp	WDR33 (pp) SNRNP70	0.121			0.347				0.515	0.224
pp	YBX1 (pp) SRSF2	FALSE	pp	YBX1 (pp) SRSF2	0.108		0.8					0.875	0.358
pp	YBX1 (pp) HNRNPDL	FALSE	pp	YBX1 (pp) HNRNPDL	0.097			0.102				0.495	0.428
pp	YBX1 (pp) SNRNP70	FALSE	pp	YBX1 (pp) SNRNP70	0.107			0.144			0.051	0.556	0.46
pp	YBX1 (pp) SSB	FALSE	pp	YBX1 (pp) SSB	0.177			0.517				0.66	0.214
pp	YBX1 (pp) EWSR1	FALSE	pp	YBX1 (pp) EWSR1	0.084			0.284				0.983	0.975
pp	BNIP3 (pp) CASP7	FALSE	pp	BNIP3 (pp) CASP7	0.062			0.135				0.44	0.365
pp	BNIP3 (pp) PDK1	FALSE	pp	BNIP3 (pp) PDK1	0.126							0.591	0.552
pp	BNIP3 (pp) ATG16L1	FALSE	pp	BNIP3 (pp) ATG16L1								0.533	0.533
pp	BNIP3 (pp) ATG4B	FALSE	pp	BNIP3 (pp) ATG4B								0.572	0.572
pp	LUC7L3 (pp) SNRNP70	FALSE	pp	LUC7L3 (pp) SNRNP70	0.208		0.54	0.586				0.941	0.659
pp	LUC7L3 (pp) SUGP2	FALSE	pp	LUC7L3 (pp) SUGP2	0.07							0.409	0.391
pp	LUC7L3 (pp) HNRNPDL	FALSE	pp	LUC7L3 (pp) HNRNPDL	0.724			0.213				0.842	0.333
pp	SRSF1 (pp) PNISR	FALSE	pp	SRSF1 (pp) PNISR	0.081							0.49	0.468
pp	SRSF1 (pp) CLK1	FALSE	pp	SRSF1 (pp) CLK1	0.064			0.793				0.926	0.65
pp	SRSF1 (pp) LUC7L3	FALSE	pp	SRSF1 (pp) LUC7L3	0.287			0.346				0.78	0.566
pp	SRSF1 (pp) DDX39B	FALSE	pp	SRSF1 (pp) DDX39B	0.95		0.6	0.102			0.042	0.99	0.543
pp	SRSF1 (pp) SF3B2	FALSE	pp	SRSF1 (pp) SF3B2	0.108		0.6	0.788				0.946	0.371
pp	SRSF1 (pp) RBM5	FALSE	pp	SRSF1 (pp) RBM5	0.088			0.056				0.506	0.473
pp	SRSF1 (pp) ZRANB2	FALSE	pp	SRSF1 (pp) ZRANB2	0.222			0.316				0.55	0.224
pp	SRSF1 (pp) EWSR1	FALSE	pp	SRSF1 (pp) EWSR1	0.525			0.145				0.736	0.403
pp	SRSF1 (pp) SNRNP70	FALSE	pp	SRSF1 (pp) SNRNP70	0.933			0.893				0.999	0.992
pp	SRSF1 (pp) CLK3	FALSE	pp	SRSF1 (pp) CLK3	0.07			0.566				0.768	0.472
pp	SRSF1 (pp) HNRNPDL	FALSE	pp	SRSF1 (pp) HNRNPDL	0.347			0.307				0.85	0.695
pp	SRSF1 (pp) NONO	FALSE	pp	SRSF1 (pp) NONO	0.537			0.223				0.856	0.633
pp	SRSF1 (pp) YBX1	FALSE	pp	SRSF1 (pp) YBX1	0.172		0.8	0.346			0.051	0.934	0.465
pp	SRSF1 (pp) SSB	FALSE	pp	SRSF1 (pp) SSB	0.86			0.058				0.866	0.066
pp	SRSF1 (pp) SRSF2	FALSE	pp	SRSF1 (pp) SRSF2	0.469	0.103	0.8	0.934				0.995	0.328
pp	SRSF1 (pp) SF1	FALSE	pp	SRSF1 (pp) SF1	0.334			0.212				0.92	0.861
pp	SRSF1 (pp) HNRNPA1	FALSE	pp	SRSF1 (pp) HNRNPA1	0.953	0.297		0.348				0.996	0.84
pp	SRSF1 (pp) WDR33	FALSE	pp	SRSF1 (pp) WDR33	0.134		0.6	0.156				0.736	0.205
pp	SRSF1 (pp) SRSF7	FALSE	pp	SRSF1 (pp) SRSF7	0.886		0.8	0.835				0.996	0.289
pp	SRSF1 (pp) SF3B1	FALSE	pp	SRSF1 (pp) SF3B1	0.213		0.6	0.812				0.971	0.573
pp	SRSF1 (pp) NCBP2	FALSE	pp	SRSF1 (pp) NCBP2	0.138		0.6	0.213				0.758	0.214
pp	SRSF1 (pp) HNRNPA2B1	FALSE	pp	SRSF1 (pp) HNRNPA2B1	0.966	0.247		0.212				0.991	0.627
pp	SRSF1 (pp) C17orf85	FALSE	pp	SRSF1 (pp) C17orf85	0.16			0.165				0.427	0.249
pp	SRSF1 (pp) CSTF3	FALSE	pp	SRSF1 (pp) CSTF3	0.231		0.6	0.346				0.826	0.24
pp	HLA-DPA1 (pp) B2M	FALSE	pp	HLA-DPA1 (pp) B2M	0.161		0.72					0.767	0.088
pp	RBM22 (pp) PDCD6	FALSE	pp	RBM22 (pp) PDCD6								0.429	0.43
pp	RBM22 (pp) SNRPA1	FALSE	pp	RBM22 (pp) SNRPA1	0.046		0.9	0.986				0.999	0.401
pp	RBM22 (pp) SF3B1	FALSE	pp	RBM22 (pp) SF3B1	0.088			0.906				0.958	0.55
pp	RBM22 (pp) SF3B2	FALSE	pp	RBM22 (pp) SF3B2	0.067			0.906				0.931	0.285
pp	RBM22 (pp) PRPF38B	FALSE	pp	RBM22 (pp) PRPF38B	0.075							0.402	0.38
pp	SNRNP70 (pp) HNRNPDL	FALSE	pp	SNRNP70 (pp) HNRNPDL	0.201			0.424				0.766	0.534
pp	MLEC (pp) LGALS8	FALSE	pp	MLEC (pp) LGALS8								0.672	0.673
pp	SF3B2 (pp) SF3B1	FALSE	pp	SF3B2 (pp) SF3B1	0.44		0.9	0.996				0.999	0.97
pp	SF3B2 (pp) LUC7L3	FALSE	pp	SF3B2 (pp) LUC7L3	0.165			0.141				0.513	0.376
pp	SF3B2 (pp) YBX1	FALSE	pp	SF3B2 (pp) YBX1	0.087		0.9	0.453				0.955	0.214
pp	SF3B2 (pp) SRSF2	FALSE	pp	SF3B2 (pp) SRSF2	0.205		0.6	0.726				0.933	0.332
pp	SF3B2 (pp) NCBP2	FALSE	pp	SF3B2 (pp) NCBP2	0.255		0.6	0.581				0.893	0.249
pp	SF3B2 (pp) SRSF7	FALSE	pp	SF3B2 (pp) SRSF7	0.103		0.6					0.652	0.108
pp	SF3B2 (pp) SF1	FALSE	pp	SF3B2 (pp) SF1	0.233			0.298				0.724	0.528
pp	SF3B2 (pp) ATP6V1C1	FALSE	pp	SF3B2 (pp) ATP6V1C1	0.062							0.426	0.413
pp	SF3B2 (pp) HNRNPA1	FALSE	pp	SF3B2 (pp) HNRNPA1	0.127			0.246				0.589	0.426
pp	SF3B2 (pp) HNRNPDL	FALSE	pp	SF3B2 (pp) HNRNPDL	0.082			0.246				0.502	0.339
pp	SF3B2 (pp) SNRNP70	FALSE	pp	SF3B2 (pp) SNRNP70	0.147			0.845				0.95	0.656
pp	SSU72 (pp) WDR33	FALSE	pp	SSU72 (pp) WDR33	0.069		0.8	0.937				0.994	0.562
pp	SSU72 (pp) PYCR2	FALSE	pp	SSU72 (pp) PYCR2								0.486	0.487
pp	SSU72 (pp) CSTF3	FALSE	pp	SSU72 (pp) CSTF3	0.093			0.219				0.853	0.81
pp	MARCH6 (pp) ATG3	FALSE	pp	MARCH6 (pp) ATG3			0.54					0.54
pp	MARCH6 (pp) MARCH5	FALSE	pp	MARCH6 (pp) MARCH5	0.062							0.498	0.487
pp	EXOSC8 (pp) HNRNPDL	FALSE	pp	EXOSC8 (pp) HNRNPDL	0.162							0.402	0.316
pp	UBXN4 (pp) MARCH6	FALSE	pp	UBXN4 (pp) MARCH6								0.42	0.421
pp	PSMC5 (pp) EIF3M	FALSE	pp	PSMC5 (pp) EIF3M	0.665							0.665	0.043
pp	PSMC5 (pp) PSMD6	FALSE	pp	PSMC5 (pp) PSMD6	0.876		0.8	0.991				0.999	0.797
pp	PSMC5 (pp) RUNX3	FALSE	pp	PSMC5 (pp) RUNX3			0.9					0.9
pp	PSMC5 (pp) ATP6V1C1	FALSE	pp	PSMC5 (pp) ATP6V1C1	0.064							0.419	0.405
pp	DNMT1 (pp) ZNF148	FALSE	pp	DNMT1 (pp) ZNF148	0.054			0.06				0.503	0.486
pp	DNMT1 (pp) DMAP1	FALSE	pp	DNMT1 (pp) DMAP1	0.063			0.345				0.993	0.99
pp	DNMT1 (pp) YBX1	FALSE	pp	DNMT1 (pp) YBX1	0.101							0.448	0.411
pp	DNMT1 (pp) RUNX3	FALSE	pp	DNMT1 (pp) RUNX3								0.504	0.504
pp	RGS2 (pp) MARCH6	FALSE	pp	RGS2 (pp) MARCH6	0.051			0.5				0.563	0.154
pp	RGS2 (pp) SPATA13	FALSE	pp	RGS2 (pp) SPATA13								0.442	0.443
pp	CTNNB1 (pp) HNRNPA2B1	FALSE	pp	CTNNB1 (pp) HNRNPA2B1	0.062			0.325				0.494	0.265
pp	CTNNB1 (pp) WBP2	FALSE	pp	CTNNB1 (pp) WBP2				0.27				0.583	0.453
pp	CTNNB1 (pp) SF1	FALSE	pp	CTNNB1 (pp) SF1	0.064							0.487	0.474
pp	CTNNB1 (pp) LRRFIP1	FALSE	pp	CTNNB1 (pp) LRRFIP1	0.063		0.6					0.86	0.657
pp	CTNNB1 (pp) STK4	FALSE	pp	CTNNB1 (pp) STK4	0.077							0.55	0.533
pp	CTNNB1 (pp) DNMT1	FALSE	pp	CTNNB1 (pp) DNMT1	0.087			0.27				0.79	0.711
pp	CTNNB1 (pp) MYD88	FALSE	pp	CTNNB1 (pp) MYD88								0.407	0.408
pp	CTNNB1 (pp) PTPN1	FALSE	pp	CTNNB1 (pp) PTPN1	0.065		0.9	0.317				0.988	0.844
pp	CTNNB1 (pp) CASP7	FALSE	pp	CTNNB1 (pp) CASP7				0.056				0.519	0.511
pp	CTNNB1 (pp) YBX1	FALSE	pp	CTNNB1 (pp) YBX1	0.063			0.11				0.421	0.362
pp	CTNNB1 (pp) HMGB1	FALSE	pp	CTNNB1 (pp) HMGB1	0.077			0.214				0.464	0.321
pp	CTNNB1 (pp) RUNX3	FALSE	pp	CTNNB1 (pp) RUNX3			0.6	0.27				0.995	0.984
pp	APOL3 (pp) GBP1	FALSE	pp	APOL3 (pp) GBP1	0.52							0.523	0.048
pp	SF1 (pp) DDX39B	FALSE	pp	SF1 (pp) DDX39B	0.328			0.389				0.812	0.58
pp	SF1 (pp) LUC7L3	FALSE	pp	SF1 (pp) LUC7L3	0.32			0.159				0.679	0.484
pp	SF1 (pp) EWSR1	FALSE	pp	SF1 (pp) EWSR1	0.343			0.27				0.974	0.95
pp	SF1 (pp) HNRNPDL	FALSE	pp	SF1 (pp) HNRNPDL	0.168			0.414				0.67	0.379
pp	SF1 (pp) SRSF2	FALSE	pp	SF1 (pp) SRSF2	0.476			0.105				0.747	0.506
pp	SF1 (pp) SNRNP70	FALSE	pp	SF1 (pp) SNRNP70	0.445			0.4				0.905	0.739
pp	SUGP1 (pp) ATP13A1	FALSE	pp	SUGP1 (pp) ATP13A1	0.062							0.421	0.409
pp	SUGP1 (pp) SF1	FALSE	pp	SUGP1 (pp) SF1	0.198			0.27				0.786	0.664
pp	SUGP1 (pp) VDAC3	FALSE	pp	SUGP1 (pp) VDAC3				0.611				0.611
pp	SUGP1 (pp) SUGP2	FALSE	pp	SUGP1 (pp) SUGP2	0.059							0.445	0.435
pp	SUGP1 (pp) SRSF1	FALSE	pp	SUGP1 (pp) SRSF1	0.074							0.869	0.865
pp	ATP6V0B (pp) OXA1L	FALSE	pp	ATP6V0B (pp) OXA1L	0.083			0.339			0.093	0.472	0.154
pp	RBM39 (pp) LUC7L3	FALSE	pp	RBM39 (pp) LUC7L3	0.536							0.556	0.083
pp	RBM39 (pp) YBX1	FALSE	pp	RBM39 (pp) YBX1	0.082			0.27				0.431	0.219
pp	RBM39 (pp) SRSF2	FALSE	pp	RBM39 (pp) SRSF2	0.454							0.553	0.215
pp	RBM39 (pp) CLK1	FALSE	pp	RBM39 (pp) CLK1	0.578			0.176				0.743	0.321
pp	RBM39 (pp) DDX39B	FALSE	pp	RBM39 (pp) DDX39B	0.174			0.438				0.566	0.142
pp	RBM39 (pp) PRPF38B	FALSE	pp	RBM39 (pp) PRPF38B	0.746							0.745
pp	RBM39 (pp) TTC14	FALSE	pp	RBM39 (pp) TTC14	0.204			0.647				0.706
pp	RBM39 (pp) SF1	FALSE	pp	RBM39 (pp) SF1	0.456			0.281				0.706	0.31
pp	RBM39 (pp) SF3B1	FALSE	pp	RBM39 (pp) SF3B1	0.877			0.094				0.953	0.619
pp	RBM39 (pp) NONO	FALSE	pp	RBM39 (pp) NONO	0.467							0.605	0.291
pp	RBM39 (pp) HNRNPDL	FALSE	pp	RBM39 (pp) HNRNPDL	0.243			0.153				0.414	0.161
pp	RBM39 (pp) RBM5	FALSE	pp	RBM39 (pp) RBM5	0.294							0.55	0.39
pp	RBM39 (pp) CLK3	FALSE	pp	RBM39 (pp) CLK3	0.159			0.176				0.441	0.258
pp	RBM39 (pp) PNISR	FALSE	pp	RBM39 (pp) PNISR	0.688			0.711				0.93	0.287
pp	RBM39 (pp) SRSF1	FALSE	pp	RBM39 (pp) SRSF1	0.201			0.094				0.728	0.655
pp	RBM39 (pp) SRSF7	FALSE	pp	RBM39 (pp) SRSF7	0.175			0.288				0.487	0.197
pp	RBM39 (pp) HNRNPA1	FALSE	pp	RBM39 (pp) HNRNPA1	0.201			0.232				0.447	0.173
pp	RBM39 (pp) SNRNP70	FALSE	pp	RBM39 (pp) SNRNP70	0.187			0.679				0.764	0.172
pp	KIF22 (pp) MCM7	FALSE	pp	KIF22 (pp) MCM7	0.412			0.057				0.528	0.218
pp	KIF22 (pp) CORO1A	FALSE	pp	KIF22 (pp) CORO1A	0.098							0.73	0.713
pp	KIF22 (pp) B2M	FALSE	pp	KIF22 (pp) B2M								0.414	0.415
pp	CS (pp) NDUFS2	FALSE	pp	CS (pp) NDUFS2	0.147			0.348			0.068	0.677	0.451
pp	CS (pp) ACADVL	FALSE	pp	CS (pp) ACADVL	0.128			0.117				0.544	0.456
pp	CS (pp) PDK1	FALSE	pp	CS (pp) PDK1	0.063			0.117				0.488	0.431
pp	CS (pp) MDH1	FALSE	pp	CS (pp) MDH1	0.225		0.9	0.323			0.075	0.997	0.953
pp	CS (pp) VDAC3	FALSE	pp	CS (pp) VDAC3	0.252							0.826	0.778
pp	EWSR1 (pp) SNRNP70	FALSE	pp	EWSR1 (pp) SNRNP70	0.462			0.094				0.587	0.222
pp	EWSR1 (pp) HNRNPDL	FALSE	pp	EWSR1 (pp) HNRNPDL	0.172			0.128				0.544	0.42
pp	EWSR1 (pp) C9orf72	FALSE	pp	EWSR1 (pp) C9orf72								0.508	0.509
pp	MCM7 (pp) HDAC6	FALSE	pp	MCM7 (pp) HDAC6	0.062			0.555				0.572	0.058
pp	MCM7 (pp) DNMT1	FALSE	pp	MCM7 (pp) DNMT1	0.618							0.712	0.277
pp	TOR1B (pp) HLA-DMA	FALSE	pp	TOR1B (pp) HLA-DMA								0.645	0.645
pp	MAEA (pp) PSMD6	FALSE	pp	MAEA (pp) PSMD6	0.078							0.538	0.52
pp	NUMA1 (pp) HNRNPDL	FALSE	pp	NUMA1 (pp) HNRNPDL	0.184							0.409	0.306
pp	GBP1 (pp) B2M	FALSE	pp	GBP1 (pp) B2M	0.28							0.435	0.248
pp	GBP1 (pp) CASP1	FALSE	pp	GBP1 (pp) CASP1	0.562							0.676	0.291
pp	GBP1 (pp) OAS1	FALSE	pp	GBP1 (pp) OAS1	0.318							0.725	0.614
pp	GBP1 (pp) CASP4	FALSE	pp	GBP1 (pp) CASP4	0.228							0.4	0.255
pp	DDX39B (pp) LUC7L3	FALSE	pp	DDX39B (pp) LUC7L3	0.141			0.141				0.437	0.298
pp	DDX39B (pp) HNRNPDL	FALSE	pp	DDX39B (pp) HNRNPDL	0.195			0.243				0.597	0.393
pp	DDX39B (pp) SNRNP70	FALSE	pp	DDX39B (pp) SNRNP70	0.934			0.102			0.042	0.96	0.388
pp	DDX39B (pp) EWSR1	FALSE	pp	DDX39B (pp) EWSR1	0.649			0.141				0.712	0.124
pp	DDX39B (pp) SSB	FALSE	pp	DDX39B (pp) SSB	0.938			0.116				0.943	0.054
pp	CLK1 (pp) LUC7L3	FALSE	pp	CLK1 (pp) LUC7L3	0.384			0.27				0.531
pp	CLK1 (pp) HNRNPDL	FALSE	pp	CLK1 (pp) HNRNPDL	0.19			0.146				0.563	0.42
pp	CLK1 (pp) SNRNP70	FALSE	pp	CLK1 (pp) SNRNP70	0.076			0.175				0.525	0.427
pp	YKT6 (pp) TSG101	FALSE	pp	YKT6 (pp) TSG101	0.071							0.467	0.45
pp	YKT6 (pp) GOLT1B	FALSE	pp	YKT6 (pp) GOLT1B	0.07			0.091				0.477	0.432
pp	YKT6 (pp) LNPEP	FALSE	pp	YKT6 (pp) LNPEP			0.9					0.9	0.05
pp	NCBP2 (pp) HNRNPDL	FALSE	pp	NCBP2 (pp) HNRNPDL	0.115			0.179				0.531	0.408
pp	NCBP2 (pp) SF1	FALSE	pp	NCBP2 (pp) SF1	0.106			0.364				0.643	0.424
pp	NCBP2 (pp) DDX39B	FALSE	pp	NCBP2 (pp) DDX39B	0.112		0.6	0.719				0.943	0.502
pp	NCBP2 (pp) LUC7L3	FALSE	pp	NCBP2 (pp) LUC7L3	0.122			0.545				0.661	0.221
pp	NCBP2 (pp) SF3B1	FALSE	pp	NCBP2 (pp) SF3B1	0.134		0.6	0.64				0.904	0.326
pp	NCBP2 (pp) YBX1	FALSE	pp	NCBP2 (pp) YBX1	0.056		0.6	0.468				0.786	0.061
pp	NCBP2 (pp) SRSF2	FALSE	pp	NCBP2 (pp) SRSF2	0.212		0.6	0.324				0.797	0.162
pp	NCBP2 (pp) HNRNPA2B1	FALSE	pp	NCBP2 (pp) HNRNPA2B1	0.128		0.6	0.179				0.714	0.122
pp	NCBP2 (pp) SNRNP70	FALSE	pp	NCBP2 (pp) SNRNP70	0.066			0.799				0.921	0.617
pp	NCBP2 (pp) HNRNPA1	FALSE	pp	NCBP2 (pp) HNRNPA1	0.115		0.6	0.179				0.783	0.342
pp	NCBP2 (pp) C17orf85	FALSE	pp	NCBP2 (pp) C17orf85	0.087		0.9	0.62				0.984	0.618
pp	ATG4B (pp) ULK3	FALSE	pp	ATG4B (pp) ULK3	0.27			0.308				0.687	0.432
pp	NCF4 (pp) SPATA13	FALSE	pp	NCF4 (pp) SPATA13				0.376				0.489	0.215
pp	TSG101 (pp) VPS4A	FALSE	pp	TSG101 (pp) VPS4A	0.067		0.6	0.245				0.944	0.827
pp	TSG101 (pp) HSP90B1	FALSE	pp	TSG101 (pp) HSP90B1								0.452	0.453
pp	TSG101 (pp) DMAP1	FALSE	pp	TSG101 (pp) DMAP1	0.066			0.5				0.772	0.551
pp	TSG101 (pp) HDAC6	FALSE	pp	TSG101 (pp) HDAC6			0.9	0.092				0.91	0.096
pp	TSG101 (pp) PDCD6	FALSE	pp	TSG101 (pp) PDCD6	0.096			0.594				0.985	0.963
pp	TSG101 (pp) YBX1	FALSE	pp	TSG101 (pp) YBX1	0.053			0.27				0.697	0.597
pp	TSG101 (pp) PDCD6IP	FALSE	pp	TSG101 (pp) PDCD6IP	0.179		0.6	0.887				0.998	0.968
pp	NDUFV1 (pp) NDUFS2	FALSE	pp	NDUFV1 (pp) NDUFS2	0.924	0.296	0.9	0.998			0.295	0.999	0.94
pp	NDUFV1 (pp) ACADVL	FALSE	pp	NDUFV1 (pp) ACADVL	0.233							0.475	0.345
pp	NDUFV1 (pp) CS	FALSE	pp	NDUFV1 (pp) CS	0.178			0.103			0.072	0.532	0.397
pp	NDUFV1 (pp) MTCH1	FALSE	pp	NDUFV1 (pp) MTCH1	0.086			0.31				0.496	0.266
pp	NDUFV1 (pp) TIMMDC1	FALSE	pp	NDUFV1 (pp) TIMMDC1	0.063			0.913				0.935	0.273
pp	DDX5 (pp) MCM7	FALSE	pp	DDX5 (pp) MCM7	0.191			0.299				0.482	0.161
pp	DDX5 (pp) HNRNPA2B1	FALSE	pp	DDX5 (pp) HNRNPA2B1	0.313		0.8	0.346				0.947	0.482
pp	DDX5 (pp) SF1	FALSE	pp	DDX5 (pp) SF1	0.29			0.287				0.639	0.345
pp	DDX5 (pp) NCBP2	FALSE	pp	DDX5 (pp) NCBP2	0.071			0.585				0.633	0.125
pp	DDX5 (pp) SRSF2	FALSE	pp	DDX5 (pp) SRSF2	0.619							0.799	0.496
pp	DDX5 (pp) NONO	FALSE	pp	DDX5 (pp) NONO	0.3			0.152				0.616	0.405
pp	DDX5 (pp) HNRNPDL	FALSE	pp	DDX5 (pp) HNRNPDL	0.216			0.368				0.694	0.433
pp	DDX5 (pp) SRSF1	FALSE	pp	DDX5 (pp) SRSF1	0.192			0.447			0.042	0.738	0.462
pp	DDX5 (pp) SF3B1	FALSE	pp	DDX5 (pp) SF3B1	0.424			0.35				0.689	0.236
pp	DDX5 (pp) NGDN	FALSE	pp	DDX5 (pp) NGDN	0.434			0.178	0.036			0.766	0.539
pp	DDX5 (pp) SNRPA1	FALSE	pp	DDX5 (pp) SNRPA1	0.173			0.41				0.569	0.188
pp	DDX5 (pp) HNRNPA1	FALSE	pp	DDX5 (pp) HNRNPA1	0.188		0.8	0.533				0.959	0.532
pp	DDX5 (pp) YBX1	FALSE	pp	DDX5 (pp) YBX1	0.11			0.552			0.046	0.684	0.268
pp	DDX5 (pp) LUC7L3	FALSE	pp	DDX5 (pp) LUC7L3	0.37			0.141				0.5	0.152
pp	DDX5 (pp) EWSR1	FALSE	pp	DDX5 (pp) EWSR1	0.221			0.27				0.685	0.491
pp	DDX5 (pp) RBM5	FALSE	pp	DDX5 (pp) RBM5	0.163			0.157				0.593	0.47
pp	DDX5 (pp) CTNNB1	FALSE	pp	DDX5 (pp) CTNNB1	0.065			0.34			0.045	0.977	0.966
pp	DDX5 (pp) RBM19	FALSE	pp	DDX5 (pp) RBM19	0.646			0.139				0.691	0.068
pp	DDX5 (pp) RBM39	FALSE	pp	DDX5 (pp) RBM39	0.4			0.346				0.788	0.505
