# Supplementary material for: Multi-omic profiling of pathogen-stimulated primary immune cells
Source: iScience. 2024 Jul 6;27(8):110471. doi: 10.1016/j.isci.2024.110471 (PMC11293528; doi:10.1016/j.isci.2024.110471)
Supplement: Table S9. Pathway analysis of genes undergoing isoform switching, related to Figure 4 — Generated using Cytoscape. [file mmc10.xlsx]

## Sheet: Sheet1
background size	chart color	description	Evidence codes	intersecting genes	intersection size	network.SUID	nodes.SUID	p-value	precision	query size	recall	source	term id	term name	term size
11006		tonsil; non-germinal center cells[‚â•Low]	"Approved"|"Enhanced"|"Supported"	MTCH1|PDCD6|NCF4|RGS2|MAEA|UROD|GOLGA1|SLC39A8|LGALS8|AP2M1|TBC1D10A|PDK1|HMGN1|PNISR|GBP5|ATG3|SLC11A2|GTF3A|SSU72|ARID5B|TAP1|SLC5A6|DDX39A|DDX39B|BIN2|TMEM138|SPATA13|DNAJB11|VDAC3|SBDS|SRSF2|PSME2|C17orf85|ISCU|SF1|IPPK|DNMT1|TSG101|MAX|CSTF3|SH2D2A|STK4|CORO1A|MYL12A|RHOT2|HNRNPDL|RDH11|MLEC|DMAP1|ZNF148|NDUFV1|ANKZF1|ATP6V1C1|IP6K2|GSDMD|ZRANB2|APOBEC3G|EPHX2|CPSF3|NONO|LNPEP|PYCR2|TOR1B|FA…	129	24340	24595|24601|24743|24681|24721|24373|24493|24527|24637|24627|24615|24573|24545|24575|24499|24391|24393|24701|24661|24585|24443|24697|24367|24727|24423|24417|24695|24579|24737|24607|24473|24441|24511|24571|24689|24559|24679|24745|24467|24591|24541|24569|24577|24565|24509|24433|24369|24653|24385|24731|24747|24501|24429|24623|24413|24427|24537|24667|24555|24395|24593|24383|24719|24699|24605|24713|244…	6.48919e-14	0.865772	149	0.0211233	Human Protein Atlas	HPA:0600441	tonsil; non-germinal center cells[‚â•Low]	6107
22122		"That part of the nuclear content other than the chromosomes or the nucleolus." [GOC:ma, ISBN:0124325653]	"IPI"|"TAS"|"IMP"|"ISS"|"IBA"|"IEA"|"IDA"	ZNF330|9606.ENSP00000225792|NCF4|ABHD12|RGS2|CHCHD3|PDK1|HMGN1|ANKRD49|SLC11A2|GTF3A|SSU72|TAP2|TAP1|RUNX3|DYNC1LI2|DDX39A|BIN2|DNAJB11|SBDS|ULK3|SRSF2|C17orf85|SRSF7|ISCU|IPPK|DNMT1|MAX|CSTF3|MYL12A|RHOT2|HNRNPDL|NDUFV1|ST3GAL1|ATP6V1C1|PRPF38B|ZRANB2|LNPEP|CLK3|CCPG1|ATG16L1|STK25|MYD88|SUGP2|NFE2L1|C2CD5|ACADVL|NUMA1|MCM7|AKR1B1|ARRB2|PPP3CC|LRRFIP1|AMICA1|HLA-DPA1|ATP6V0B|PDCD6IP|CCDC115|SIGM…	81	24340	24613|24749|24743|24387|24681|24495|24573|24545|24609|24393|24701|24661|24507|24443|24491|24489|24367|24423|24579|24607|24551|24473|24511|24589|24571|24559|24679|24467|24591|24565|24509|24433|24747|24401|24429|24409|24427|24593|24605|24677|24403|24377|24625|24533|24407|24673|24471|24723|24717|24453|24381|24519|24455|24457|24645|24705|24703|24617|24481|24405|24735|24631|24485|24603|24659|24741|246…	3.71367e-13	0.45	180	0.0192719	Gene Ontology Cellular Component branch	GO:0005654	nucleoplasm	4203
11006		tonsil	"Approved"|"Enhanced"|"Supported"	MTCH1|GOLT1B|PDCD6|NCF4|RGS2|MAEA|UROD|GOLGA1|SLC39A8|LGALS8|AP2M1|TBC1D10A|PDK1|HMGN1|PNISR|GBP5|ATG3|SLC11A2|GTF3A|SSU72|ARID5B|TAP1|SUPT7L|SLC5A6|OXA1L|DYNC1LI2|DDX39A|DDX39B|BIN2|EWSR1|TMEM138|SPATA13|DNAJB11|VDAC3|SBDS|SRSF2|PSME2|C17orf85|ISCU|SF1|IPPK|DNMT1|TSG101|MAX|CSTF3|SH2D2A|STK4|CORO1A|MYL12A|RHOT2|HNRNPDL|RDH11|MLEC|DMAP1|ZNF148|NDUFV1|ANKZF1|ATP6V1C1|IP6K2|GSDMD|ZRANB2|APOBEC3G|EP…	143	24340	24595|24435|24601|24743|24681|24721|24373|24493|24527|24637|24627|24615|24573|24545|24575|24499|24391|24393|24701|24661|24585|24443|24371|24697|24477|24489|24367|24727|24423|24715|24417|24695|24579|24737|24607|24473|24441|24511|24571|24689|24559|24679|24745|24467|24591|24541|24569|24577|24565|24509|24433|24369|24653|24385|24731|24747|24501|24429|24623|24413|24427|24537|24667|24555|24395|24593|243…	5.2896e-13	0.959732	149	0.0183828	Human Protein Atlas	HPA:0600000	tonsil	7779
22122		"The contents of a cell excluding the plasma membrane and nucleus, but including other subcellular structures." [ISBN:0198547684]	"IPI"|"NAS"|"TAS"|"IMP"|"ISS"|"IBA"|"IEA"|"ISO"|"IDA"|"HDA"	MTCH1|GOLT1B|9606.ENSP00000225792|PDCD6|NCF4|UBE2Z|ABHD12|PSMD6|RGS2|MAEA|CHCHD3|UROD|GOLGA1|SLC39A8|LGALS8|B2M|AP2M1|TBC1D10A|PDK1|HMGN1|PNISR|GBP5|ATG3|ANKRD49|NGDN|GTF3A|SSU72|ARID5B|TAP1|SLC5A6|OXA1L|DYNC1LI2|DDX39A|DDX39B|BIN2|EWSR1|TMEM138|SPATA13|UNC50|DNAJB11|VDAC3|SBDS|ULK3|SRSF2|PSME2|SRSF7|SF1|IPPK|TSG101|CSTF3|SH2D2A|ZNF24|STK4|CORO1A|MYL12A|HSP90B1|ATP5B|RHOT2|HNRNPDL|RDH11|MLEC|DMAP…	150	24340	24595|24435|24749|24601|24743|24583|24387|24691|24681|24721|24495|24373|24493|24527|24637|24535|24627|24615|24573|24545|24575|24499|24391|24609|24619|24701|24661|24585|24443|24697|24477|24489|24367|24727|24423|24715|24417|24695|24587|24579|24737|24607|24551|24473|24441|24589|24689|24559|24745|24591|24541|24629|24569|24577|24565|24525|24447|24509|24433|24369|24653|24385|24731|24747|24401|24623|244…	1.16935e-12	0.833333	180	0.012131	Gene Ontology Cellular Component branch	GO:0005737	cytoplasm	12365
8133		mRNA processing	"WP"	SBDS|SRSF2|DNMT1|PRPF38B|ZRANB2|LNPEP|PYCR2|CCPG1|STK25|ACADVL|ARRB2|PPP3CC|LRRFIP1|NSMCE4A|ATG4B|SF3B2|VPS4A|MLLT6|BNIP3	19	24340	24607|24473|24679|24409|24427|24593|24383|24677|24377|24471|24381|24519|24455|24603|24741|24657|24563|24531|24639	1.21042e-12	0.163793	116	0.152	WikiPathways	WP:WP411	mRNA processing	125
11006		lymph node	"Approved"|"Enhanced"|"Supported"	MTCH1|GOLT1B|PDCD6|NCF4|RGS2|MAEA|UROD|GOLGA1|SLC39A8|LGALS8|AP2M1|TBC1D10A|PDK1|HMGN1|PNISR|GBP5|ATG3|SLC11A2|GTF3A|SSU72|ARID5B|TAP1|SLC5A6|DDX39B|BIN2|TMEM138|SPATA13|DNAJB11|VDAC3|SBDS|SRSF2|PSME2|C17orf85|ISCU|SF1|IPPK|DNMT1|TSG101|MAX|CSTF3|SH2D2A|STK4|CORO1A|MYL12A|RHOT2|RDH11|MLEC|DMAP1|ZNF148|ANKZF1|ATP6V1C1|IP6K2|GSDMD|ZRANB2|APOBEC3G|EPHX2|CPSF3|NONO|LNPEP|TOR1B|FAM136A|CLK3|CS|CCPG1|A…	131	24340	24595|24435|24601|24743|24681|24721|24373|24493|24527|24637|24627|24615|24573|24545|24575|24499|24391|24393|24701|24661|24585|24443|24697|24727|24423|24417|24695|24579|24737|24607|24473|24441|24511|24571|24689|24559|24679|24745|24467|24591|24541|24569|24577|24565|24509|24369|24653|24385|24731|24501|24429|24623|24413|24427|24537|24667|24555|24395|24593|24719|24699|24605|24713|24677|24403|24377|247…	2.71383e-12	0.879195	149	0.0200828	Human Protein Atlas	HPA:0310000	lymph node	6523
11006		lymph node; non-germinal center cells[‚â•Low]	"Approved"|"Enhanced"|"Supported"	MTCH1|GOLT1B|PDCD6|NCF4|RGS2|MAEA|UROD|GOLGA1|SLC39A8|LGALS8|AP2M1|TBC1D10A|PDK1|HMGN1|PNISR|GBP5|ATG3|SLC11A2|GTF3A|SSU72|ARID5B|TAP1|DDX39B|BIN2|TMEM138|SPATA13|DNAJB11|VDAC3|SBDS|SRSF2|PSME2|C17orf85|ISCU|SF1|IPPK|DNMT1|TSG101|MAX|CSTF3|SH2D2A|STK4|CORO1A|MYL12A|RHOT2|RDH11|MLEC|DMAP1|ZNF148|ANKZF1|ATP6V1C1|IP6K2|GSDMD|ZRANB2|APOBEC3G|CPSF3|NONO|LNPEP|TOR1B|FAM136A|CLK3|CS|CCPG1|ATG16L1|STK25|…	126	24340	24595|24435|24601|24743|24681|24721|24373|24493|24527|24637|24627|24615|24573|24545|24575|24499|24391|24393|24701|24661|24585|24443|24727|24423|24417|24695|24579|24737|24607|24473|24441|24511|24571|24689|24559|24679|24745|24467|24591|24541|24569|24577|24565|24509|24369|24653|24385|24731|24501|24429|24623|24413|24427|24537|24555|24395|24593|24719|24699|24605|24713|24677|24403|24377|24707|24625|245…	2.99422e-12	0.845638	149	0.0208161	Human Protein Atlas	HPA:0310441	lymph node; non-germinal center cells[‚â•Low]	6053
11006		spleen; cells in white pulp[‚â•Low]	"Approved"|"Enhanced"|"Supported"	MTCH1|GOLT1B|NCF4|RGS2|MAEA|UROD|LGALS8|AP2M1|TBC1D10A|PDK1|PNISR|GBP5|ATG3|SLC11A2|GTF3A|SSU72|ARID5B|TAP1|SLC5A6|DDX39B|BIN2|TMEM138|SPATA13|DNAJB11|VDAC3|PSME2|C17orf85|SF1|IPPK|DNMT1|TSG101|MAX|CSTF3|SH2D2A|STK4|CORO1A|RHOT2|HNRNPDL|RDH11|MLEC|DMAP1|ZNF148|NDUFV1|ATP6V1C1|IP6K2|GSDMD|ZRANB2|APOBEC3G|NONO|LNPEP|PYCR2|TOR1B|FAM136A|CLK3|CS|STK25|NAT9|MYD88|SUGP2|SUGP1|ARHGAP9|ACADVL|NUMA1|ARRB2…	104	24340	24595|24435|24743|24681|24721|24373|24637|24627|24615|24573|24575|24499|24391|24393|24701|24661|24585|24443|24697|24727|24423|24417|24695|24579|24737|24441|24511|24689|24559|24679|24745|24467|24591|24541|24569|24577|24509|24433|24369|24653|24385|24731|24747|24429|24623|24413|24427|24537|24395|24593|24383|24719|24699|24605|24713|24377|24707|24625|24533|24693|24419|24471|24723|24381|24553|24437|244…	9.84381e-12	0.697987	149	0.0240074	Human Protein Atlas	HPA:0530721	spleen; cells in white pulp[‚â•Low]	4332
20011		Factor: c-ets-1; motif: ACCGGAWGTN; match class: 1	"TF"	MTCH1|9606.ENSP00000225792|NCF4|ABHD12|PDK1|HMGN1|GBP5|ANKRD49|SLC11A2|RUNX3|DDX39A|BIN2|EWSR1|TMEM138|ULK3|SRSF7|ISCU|SF1|TSG101|MAX|CSTF3|ZNF24|STK4|CORO1A|MYL12A|ATP5B|RHOT2|ATP6V1C1|PRPF38B|EPHX2|NONO|FAM136A|MARCH6|CLK1|CCPG1|STK25|NFE2L1|ARHGAP9|ACADVL|NUMA1|MCM7|YBX1|ARL5B|CASP4|UBXN4|PDCD6IP|NCBP2|RBM19|RNF168|NSMCE4A|ATG4B|LUC7L3|NDUFS2|WBP2|VPS4A|HDAC6|ALOX5|GBP1|PTCD3|RBM39|TIMMDC1|GAL…	62	24340	24595|24749|24743|24387|24573|24545|24499|24609|24393|24491|24367|24423|24715|24417|24551|24589|24571|24689|24745|24467|24591|24629|24569|24577|24565|24447|24509|24429|24409|24667|24395|24699|24663|24729|24677|24377|24407|24419|24471|24723|24717|24635|24439|24539|24671|24703|24739|24405|24485|24603|24741|24641|24543|24449|24563|24611|24461|24725|24463|24709|24597|24529	2.36371e-11	0.342541	181	0.0254098	Transfac transcription factor binding site predictions	TF:M02063_1	Factor: c-ets-1; motif: ACCGGAWGTN; match class: 1	2440
11006		tonsil; germinal center cells[‚â•Medium]	"Approved"|"Enhanced"|"Supported"	MTCH1|GOLT1B|NCF4|RGS2|MAEA|UROD|LGALS8|AP2M1|PDK1|HMGN1|GBP5|ATG3|SLC11A2|GTF3A|ARID5B|SLC5A6|BIN2|TMEM138|SPATA13|VDAC3|SBDS|SRSF2|PSME2|C17orf85|ISCU|SF1|IPPK|DNMT1|MAX|CSTF3|SH2D2A|STK4|CORO1A|MYL12A|RHOT2|HNRNPDL|RDH11|MLEC|DMAP1|NDUFV1|ANKZF1|ATP6V1C1|GSDMD|ZRANB2|APOBEC3G|EPHX2|NONO|LNPEP|TOR1B|CLK3|CS|CCPG1|ATG16L1|NAT9|SUGP2|NFE2L1|SUGP1|ACADVL|NUMA1|YBX1|HMGB1|ARRB2|CD3E|C21orf59|CASP7|…	100	24340	24595|24435|24743|24681|24721|24373|24637|24627|24573|24545|24499|24391|24393|24701|24585|24697|24423|24417|24695|24737|24607|24473|24441|24511|24571|24689|24559|24679|24467|24591|24541|24569|24577|24565|24509|24433|24369|24653|24385|24747|24501|24429|24413|24427|24537|24667|24395|24593|24719|24605|24713|24677|24403|24707|24533|24407|24693|24471|24723|24635|24415|24381|24581|24437|24479|24519|246…	2.39748e-11	0.671141	149	0.024426	Human Protein Atlas	HPA:0600432	tonsil; germinal center cells[‚â•Medium]	4094
11006		spleen	"Approved"|"Enhanced"|"Supported"	MTCH1|GOLT1B|PDCD6|NCF4|RGS2|MAEA|UROD|GOLGA1|SLC39A8|LGALS8|AP2M1|TBC1D10A|PDK1|PNISR|GBP5|ATG3|SLC11A2|GTF3A|SSU72|ARID5B|TAP1|SLC5A6|DDX39A|DDX39B|BIN2|TMEM138|SPATA13|DNAJB11|VDAC3|SBDS|PSME2|C17orf85|SF1|IPPK|DNMT1|TSG101|MAX|CSTF3|SH2D2A|STK4|CORO1A|MYL12A|RHOT2|HNRNPDL|RDH11|MLEC|DMAP1|ZNF148|NDUFV1|ANKZF1|ATP6V1C1|IP6K2|GSDMD|ZRANB2|APOBEC3G|CPSF3|NONO|LNPEP|PYCR2|TOR1B|FAM136A|CLK3|CLK1|…	122	24340	24595|24435|24601|24743|24681|24721|24373|24493|24527|24637|24627|24615|24573|24575|24499|24391|24393|24701|24661|24585|24443|24697|24367|24727|24423|24417|24695|24579|24737|24607|24441|24511|24689|24559|24679|24745|24467|24591|24541|24569|24577|24565|24509|24433|24369|24653|24385|24731|24747|24501|24429|24623|24413|24427|24537|24555|24395|24593|24383|24719|24699|24605|24729|24713|24403|24377|247…	6.20919e-11	0.818792	149	0.0207412	Human Protein Atlas	HPA:0530000	spleen	5882
11006		appendix	"Approved"|"Enhanced"|"Supported"	MTCH1|GOLT1B|NCF4|RGS2|MAEA|UROD|GOLGA1|SLC39A8|LGALS8|AP2M1|TBC1D10A|PDK1|HMGN1|PNISR|GBP5|ATG3|ANKRD49|SLC11A2|GTF3A|SSU72|ARID5B|TAP1|SUPT7L|SLC5A6|OXA1L|DDX39A|DDX39B|BIN2|EWSR1|TMEM138|SPATA13|DNAJB11|VDAC3|SBDS|SRSF2|PSME2|C17orf85|ISCU|SF1|IPPK|DNMT1|TSG101|MAX|CSTF3|SH2D2A|STK4|CORO1A|MYL12A|RHOT2|HNRNPDL|RDH11|MLEC|DMAP1|ZNF148|NDUFV1|ANKZF1|ATP6V1C1|IP6K2|GSDMD|ZRANB2|APOBEC3G|EPHX2|CPS…	141	24340	24595|24435|24743|24681|24721|24373|24493|24527|24637|24627|24615|24573|24545|24575|24499|24391|24609|24393|24701|24661|24585|24443|24371|24697|24477|24367|24727|24423|24715|24417|24695|24579|24737|24607|24473|24441|24511|24571|24689|24559|24679|24745|24467|24591|24541|24569|24577|24565|24509|24433|24369|24653|24385|24731|24747|24501|24429|24623|24413|24427|24537|24667|24555|24395|24593|24383|247…	6.88466e-11	0.946309	149	0.0180284	Human Protein Atlas	HPA:0030000	appendix	7821
22122		"An organelle lumen that is part of an intracellular organelle." [GOC:mah]	"IPI"|"NAS"|"TAS"|"IMP"|"ISS"|"IBA"|"IEA"|"IDA"	ZNF330|9606.ENSP00000225792|NCF4|ABHD12|PSMD6|RGS2|CHCHD3|LGALS8|TBC1D10A|PDK1|HMGN1|ANKRD49|SLC11A2|GTF3A|SSU72|TAP2|TAP1|RUNX3|SLC5A6|DYNC1LI2|DDX39A|DDX39B|BIN2|SPATA13|DNAJB11|SBDS|ULK3|SRSF2|PSME2|C17orf85|SRSF7|ISCU|SF1|IPPK|DNMT1|MAX|CSTF3|STK4|MYL12A|RHOT2|HNRNPDL|NDUFV1|ST3GAL1|ATP6V1C1|GSDMD|PRPF38B|ZRANB2|APOBEC3G|EPHX2|CPSF3|LNPEP|TOR1B|CLK3|CCPG1|ATG16L1|STK25|MAGED2|MYD88|SUGP2|NFE2…	101	24340	24613|24749|24743|24387|24691|24681|24495|24637|24615|24573|24545|24609|24393|24701|24661|24507|24443|24491|24697|24489|24367|24727|24423|24695|24579|24607|24551|24473|24441|24511|24589|24571|24689|24559|24679|24467|24591|24569|24565|24509|24433|24747|24401|24429|24413|24409|24427|24537|24667|24555|24593|24719|24605|24677|24403|24377|24651|24625|24533|24407|24419|24673|24471|24723|24717|24399|244…	7.41055e-11	0.561111	180	0.0152223	Gene Ontology Cellular Component branch	GO:0070013	intracellular organelle lumen	6635
22122		"The enclosed volume within a sealed membrane or between two sealed membranes. Encompasses the volume enclosed by the membranes of a particular organelle, e.g. endoplasmic reticulum lumen, or the space between the two lipid bilayers of a double membrane surrounding an organelle, e.g. nuclear envelope lumen." [GOC:add, GOC:mah]	"IPI"|"NAS"|"TAS"|"IMP"|"ISS"|"IBA"|"IEA"|"IDA"	ZNF330|9606.ENSP00000225792|NCF4|ABHD12|PSMD6|RGS2|CHCHD3|LGALS8|TBC1D10A|PDK1|HMGN1|ANKRD49|SLC11A2|GTF3A|SSU72|TAP2|TAP1|RUNX3|SLC5A6|DYNC1LI2|DDX39A|DDX39B|BIN2|SPATA13|DNAJB11|SBDS|ULK3|SRSF2|PSME2|C17orf85|SRSF7|ISCU|SF1|IPPK|DNMT1|MAX|CSTF3|STK4|MYL12A|RHOT2|HNRNPDL|NDUFV1|ST3GAL1|ATP6V1C1|GSDMD|PRPF38B|ZRANB2|APOBEC3G|EPHX2|CPSF3|LNPEP|TOR1B|CLK3|CCPG1|ATG16L1|STK25|MAGED2|MYD88|SUGP2|NFE2…	101	24340	24613|24749|24743|24387|24691|24681|24495|24637|24615|24573|24545|24609|24393|24701|24661|24507|24443|24491|24697|24489|24367|24727|24423|24695|24579|24607|24551|24473|24441|24511|24589|24571|24689|24559|24679|24467|24591|24569|24565|24509|24433|24747|24401|24429|24413|24409|24427|24537|24667|24555|24593|24719|24605|24677|24403|24377|24651|24625|24533|24407|24419|24673|24471|24723|24717|24399|244…	7.41055e-11	0.561111	180	0.0152223	Gene Ontology Cellular Component branch	GO:0031974	membrane-enclosed lumen	6635
22122		"The internal volume enclosed by the membranes of a particular organelle; includes the volume enclosed by a single organelle membrane, e.g. endoplasmic reticulum lumen, or the volume enclosed by the innermost of the two lipid bilayers of an organelle envelope, e.g. nuclear lumen." [GOC:jl, GOC:mah]	"IPI"|"NAS"|"TAS"|"IMP"|"ISS"|"IBA"|"IEA"|"IDA"	ZNF330|9606.ENSP00000225792|NCF4|ABHD12|PSMD6|RGS2|CHCHD3|LGALS8|TBC1D10A|PDK1|HMGN1|ANKRD49|SLC11A2|GTF3A|SSU72|TAP2|TAP1|RUNX3|SLC5A6|DYNC1LI2|DDX39A|DDX39B|BIN2|SPATA13|DNAJB11|SBDS|ULK3|SRSF2|PSME2|C17orf85|SRSF7|ISCU|SF1|IPPK|DNMT1|MAX|CSTF3|STK4|MYL12A|RHOT2|HNRNPDL|NDUFV1|ST3GAL1|ATP6V1C1|GSDMD|PRPF38B|ZRANB2|APOBEC3G|EPHX2|CPSF3|LNPEP|TOR1B|CLK3|CCPG1|ATG16L1|STK25|MAGED2|MYD88|SUGP2|NFE2…	101	24340	24613|24749|24743|24387|24691|24681|24495|24637|24615|24573|24545|24609|24393|24701|24661|24507|24443|24491|24697|24489|24367|24727|24423|24695|24579|24607|24551|24473|24441|24511|24589|24571|24689|24559|24679|24467|24591|24569|24565|24509|24433|24747|24401|24429|24413|24409|24427|24537|24667|24555|24593|24719|24605|24677|24403|24377|24651|24625|24533|24407|24419|24673|24471|24723|24717|24399|244…	7.41055e-11	0.561111	180	0.0152223	Gene Ontology Cellular Component branch	GO:0043233	organelle lumen	6635
20011		Factor: Elf-1; motif: NAMCCGGAAGTN; match class: 1	"TF"	GOLT1B|9606.ENSP00000225792|NCF4|HMGN1|GBP5|ATG3|ANKRD49|RUNX3|SLC5A6|BIN2|EWSR1|TMEM138|SBDS|SRSF7|ISCU|SF1|IPPK|DNMT1|TSG101|MAX|CSTF3|ZNF24|STK4|CORO1A|ATP5B|RHOT2|ATP6V1C1|PRPF38B|EPHX2|CPSF3|NONO|LNPEP|MARCH6|CLK1|CS|CCPG1|STK25|NFE2L1|ARHGAP9|NUMA1|YBX1|ARL5B|CASP4|LRRFIP1|UBXN4|PDCD6IP|NCBP2|RBM19|RNF168|NSMCE4A|DNAJC7|ATG4B|NDUFS2|WBP2|VPS4A|HDAC6|HLA-DMA|ALOX5|GBP1|PTCD3|RBM39|TIMMDC1|GA…	64	24340	24435|24749|24743|24545|24499|24391|24609|24491|24697|24423|24715|24417|24607|24589|24571|24689|24559|24679|24745|24467|24591|24629|24569|24577|24447|24509|24429|24409|24667|24555|24395|24593|24663|24729|24713|24677|24377|24407|24419|24723|24635|24439|24539|24455|24671|24703|24739|24405|24485|24603|24659|24741|24543|24449|24563|24611|24517|24461|24725|24463|24709|24597|24529|24639	7.69939e-11	0.353591	181	0.0241692	Transfac transcription factor binding site predictions	TF:M11447_1	Factor: Elf-1; motif: NAMCCGGAAGTN; match class: 1	2648
20195		"Binding to a protein." [GOC:go_curators]	"IPI"|"NAS"|"TAS"|"EXP"|"IMP"|"ISS"|"IBA"|"IEA"|"IDA"|"HDA"	ZNF330|MTCH1|GOLT1B|9606.ENSP00000225792|PDCD6|NCF4|ABHD12|PSMD6|RGS2|MAEA|CHCHD3|UROD|SLC39A8|LGALS8|B2M|AP2M1|TBC1D10A|PDK1|PNISR|GBP5|ATG3|ANKRD49|NGDN|GTF3A|SSU72|TAP2|ARID5B|TAP1|RUNX3|SUPT7L|SLC5A6|OXA1L|DYNC1LI2|DDX39A|DDX39B|BIN2|TMEM138|SPATA13|UNC50|DNAJB11|VDAC3|SBDS|ULK3|SRSF2|PSME2|C17orf85|SRSF7|ISCU|SF1|IPPK|DNMT1|TSG101|MAX|CSTF3|SH2D2A|ZNF24|STK4|CORO1A|MYL12A|HSP90B1|ATP5B|RHOT2…	170	24340	24613|24595|24435|24749|24601|24743|24387|24691|24681|24721|24495|24373|24527|24637|24535|24627|24615|24573|24575|24499|24391|24609|24619|24701|24661|24507|24585|24443|24491|24371|24697|24477|24489|24367|24727|24423|24417|24695|24587|24579|24737|24607|24551|24473|24441|24511|24589|24571|24689|24559|24679|24745|24467|24591|24541|24629|24569|24577|24565|24525|24447|24509|24433|24369|24385|24731|247…	2.15903e-10	0.944444	180	0.011424	Gene Ontology Molecular Function	GO:0005515	protein binding	14881
11006		tonsil; germinal center cells[‚â•Low]	"Approved"|"Enhanced"|"Supported"	MTCH1|GOLT1B|NCF4|RGS2|MAEA|UROD|GOLGA1|SLC39A8|LGALS8|AP2M1|TBC1D10A|PDK1|HMGN1|PNISR|GBP5|ATG3|SLC11A2|GTF3A|SSU72|ARID5B|SLC5A6|DDX39A|DDX39B|BIN2|TMEM138|SPATA13|DNAJB11|VDAC3|SBDS|SRSF2|PSME2|C17orf85|ISCU|SF1|IPPK|DNMT1|TSG101|MAX|CSTF3|SH2D2A|STK4|CORO1A|MYL12A|RHOT2|HNRNPDL|RDH11|MLEC|DMAP1|NDUFV1|ANKZF1|ATP6V1C1|IP6K2|GSDMD|ZRANB2|APOBEC3G|EPHX2|CPSF3|NONO|LNPEP|TOR1B|FAM136A|CLK3|CS|CCP…	122	24340	24595|24435|24743|24681|24721|24373|24493|24527|24637|24627|24615|24573|24545|24575|24499|24391|24393|24701|24661|24585|24697|24367|24727|24423|24417|24695|24579|24737|24607|24473|24441|24511|24571|24689|24559|24679|24745|24467|24591|24541|24569|24577|24565|24509|24433|24369|24653|24385|24747|24501|24429|24623|24413|24427|24537|24667|24555|24395|24593|24719|24699|24605|24713|24677|24403|24707|246…	2.72696e-10	0.818792	149	0.0204116	Human Protein Atlas	HPA:0600431	tonsil; germinal center cells[‚â•Low]	5977
20011		Factor: Elf-1; motif: NANCCGGAAGTN; match class: 1	"TF"	GOLT1B|9606.ENSP00000225792|NCF4|HMGN1|GBP5|ANKRD49|RUNX3|SLC5A6|EWSR1|TMEM138|SBDS|SRSF7|ISCU|SF1|IPPK|DNMT1|TSG101|MAX|CSTF3|ZNF24|STK4|CORO1A|ATP5B|RHOT2|ATP6V1C1|EPHX2|CPSF3|NONO|LNPEP|MARCH6|CS|STK25|NFE2L1|ARHGAP9|NUMA1|YBX1|ARL5B|CASP4|LRRFIP1|UBXN4|PDCD6IP|NCBP2|RBM19|RNF168|NSMCE4A|DNAJC7|ATG4B|WBP2|VPS4A|HDAC6|ALOX5|GBP1|RBM39|TIMMDC1|GALNT2|BNIP3	56	24340	24435|24749|24743|24545|24499|24609|24491|24697|24715|24417|24607|24589|24571|24689|24559|24679|24745|24467|24591|24629|24569|24577|24447|24509|24429|24667|24555|24395|24593|24663|24713|24377|24407|24419|24723|24635|24439|24539|24455|24671|24703|24739|24405|24485|24603|24659|24741|24449|24563|24611|24461|24725|24709|24597|24529|24639	3.35836e-10	0.309392	181	0.02595	Transfac transcription factor binding site predictions	TF:M11451_1	Factor: Elf-1; motif: NANCCGGAAGTN; match class: 1	2158
11006		tonsil; non-germinal center cells[‚â•Medium]	"Approved"|"Enhanced"|"Supported"	MTCH1|PDCD6|NCF4|MAEA|SLC39A8|LGALS8|AP2M1|PDK1|PNISR|GBP5|ATG3|GTF3A|SSU72|ARID5B|TAP1|DDX39A|DDX39B|BIN2|TMEM138|SPATA13|VDAC3|SBDS|PSME2|C17orf85|SF1|IPPK|DNMT1|TSG101|MAX|CSTF3|SH2D2A|STK4|CORO1A|MYL12A|RHOT2|HNRNPDL|RDH11|MLEC|DMAP1|NDUFV1|ANKZF1|ATP6V1C1|IP6K2|ZRANB2|APOBEC3G|NONO|LNPEP|TOR1B|FAM136A|CLK3|CS|ATG16L1|STK25|NAT9|MYD88|SUGP2|NFE2L1|SUGP1|ACADVL|NUMA1|GDI1|AKR1B1|YBX1|HMGB1|ARR…	99	24340	24595|24601|24743|24721|24527|24637|24627|24573|24575|24499|24391|24701|24661|24585|24443|24367|24727|24423|24417|24695|24737|24607|24441|24511|24689|24559|24679|24745|24467|24591|24541|24569|24577|24565|24509|24433|24369|24653|24385|24747|24501|24429|24623|24427|24537|24395|24593|24719|24699|24605|24713|24403|24377|24707|24625|24533|24407|24693|24471|24723|24669|24453|24635|24415|24381|24581|245…	4.27954e-10	0.66443	149	0.0236277	Human Protein Atlas	HPA:0600442	tonsil; non-germinal center cells[‚â•Medium]	4190
22122		"The part of the cytoplasm that does not contain organelles but which does contain other particulate matter, such as protein complexes." [GOC:hjd, GOC:jl]	"IPI"|"NAS"|"TAS"|"ISS"|"IBA"|"IEA"|"IDA"	GOLT1B|9606.ENSP00000225792|PDCD6|NCF4|ABHD12|PSMD6|CHCHD3|UROD|SLC39A8|LGALS8|B2M|AP2M1|HMGN1|GBP5|ATG3|GTF3A|TAP1|OXA1L|DNAJB11|SBDS|ULK3|PSME2|SRSF7|SF1|TSG101|CSTF3|SH2D2A|ZNF24|STK4|MYL12A|RHOT2|RDH11|ZNF148|ST3GAL1|IP6K2|GSDMD|APOBEC3G|MARCH6|CLK3|CS|ATG16L1|MAGED2|NAT9|SUGP2|NFE2L1|SUGP1|C2CD5|ACADVL|MCM7|FAF2|AKR1B1|HMGB1|CD3E|ALAD|C21orf59|CASP7|ARL5B|CASP1|LRRFIP1|EIF2B1|HLA-DPA1|PDCD6I…	88	24340	24435|24749|24601|24743|24387|24691|24495|24373|24527|24637|24535|24627|24545|24499|24391|24701|24443|24477|24579|24607|24551|24441|24589|24689|24745|24591|24541|24629|24569|24565|24509|24369|24731|24401|24623|24413|24537|24663|24605|24713|24403|24651|24707|24533|24407|24693|24673|24471|24717|24399|24453|24415|24581|24553|24437|24479|24439|24487|24455|24465|24645|24703|24739|24481|24405|24735|247…	4.63314e-10	0.488889	180	0.0161379	Gene Ontology Cellular Component branch	GO:0005829	cytosol	5453
22122		"Organized structure of distinctive morphology and function, bounded by a single or double lipid bilayer membrane and occurring within the cell. Includes the nucleus, mitochondria, plastids, vacuoles, and vesicles. Excludes the plasma membrane." [GOC:go_curators]	"IPI"|"IC"|"NAS"|"TAS"|"IMP"|"ISS"|"IBA"|"IEA"|"IDA"|"HDA"	ZNF330|MTCH1|GOLT1B|9606.ENSP00000225792|PDCD6|NCF4|UBE2Z|ABHD12|PSMD6|RGS2|MAEA|CHCHD3|UROD|GOLGA1|SLC39A8|LGALS8|B2M|TBC1D10A|PDK1|HMGN1|PNISR|ATG3|ANKRD49|NGDN|SLC11A2|GTF3A|SSU72|TAP2|ARID5B|TAP1|RUNX3|SLC5A6|OXA1L|DYNC1LI2|DDX39A|DDX39B|BIN2|EWSR1|TMEM138|SPATA13|UNC50|DNAJB11|VDAC3|SBDS|ULK3|SRSF2|PSME2|C17orf85|SRSF7|ISCU|SF1|IPPK|DNMT1|MAX|CSTF3|SH2D2A|STK4|CORO1A|MYL12A|HSP90B1|ATP5B|RHO…	160	24340	24613|24595|24435|24749|24601|24743|24583|24387|24691|24681|24721|24495|24373|24493|24527|24637|24535|24615|24573|24545|24575|24391|24609|24619|24393|24701|24661|24507|24585|24443|24491|24697|24477|24489|24367|24727|24423|24715|24417|24695|24587|24579|24737|24607|24551|24473|24441|24511|24589|24571|24689|24559|24679|24467|24591|24541|24569|24577|24565|24525|24447|24509|24433|24369|24653|24731|247…	4.70838e-10	0.888889	180	0.0109275	Gene Ontology Cellular Component branch	GO:0043231	intracellular membrane-bounded organelle	14642
22122		"Organized structure of distinctive morphology and function, bounded by a single or double lipid bilayer membrane. Includes the nucleus, mitochondria, plastids, vacuoles, and vesicles. Excludes the plasma membrane." [GOC:go_curators]	"IPI"|"IC"|"NAS"|"TAS"|"IMP"|"ISS"|"IBA"|"IEA"|"IDA"|"HDA"	ZNF330|MTCH1|GOLT1B|9606.ENSP00000225792|PDCD6|NCF4|UBE2Z|ABHD12|PSMD6|RGS2|MAEA|CHCHD3|UROD|GOLGA1|SLC39A8|LGALS8|B2M|AP2M1|TBC1D10A|PDK1|HMGN1|PNISR|ATG3|ANKRD49|NGDN|SLC11A2|GTF3A|SSU72|TAP2|ARID5B|TAP1|RUNX3|SUPT7L|SLC5A6|OXA1L|DYNC1LI2|DDX39A|DDX39B|BIN2|EWSR1|TMEM138|SPATA13|UNC50|DNAJB11|VDAC3|SBDS|ULK3|SRSF2|PSME2|C17orf85|SRSF7|ISCU|SF1|IPPK|DNMT1|MAX|CSTF3|SH2D2A|ZNF24|STK4|CORO1A|MYL12…	166	24340	24613|24595|24435|24749|24601|24743|24583|24387|24691|24681|24721|24495|24373|24493|24527|24637|24535|24627|24615|24573|24545|24575|24391|24609|24619|24393|24701|24661|24507|24585|24443|24491|24371|24697|24477|24489|24367|24727|24423|24715|24417|24695|24587|24579|24737|24607|24551|24473|24441|24511|24589|24571|24689|24559|24679|24467|24591|24541|24629|24569|24577|24565|24525|24447|24509|24433|243…	4.91099e-10	0.922222	180	0.0105699	Gene Ontology Cellular Component branch	GO:0043227	membrane-bounded organelle	15705
20011		Factor: Erm; motif: NNSCGGAWGYN; match class: 1	"TF"	MTCH1|GOLT1B|9606.ENSP00000225792|NCF4|ABHD12|HMGN1|GBP5|ATG3|ANKRD49|GTF3A|RUNX3|SLC5A6|DDX39A|BIN2|EWSR1|TMEM138|ULK3|SRSF7|ISCU|SF1|IPPK|DNMT1|TSG101|MAX|CSTF3|ZNF24|STK4|CORO1A|MYL12A|ATP5B|RHOT2|ATP6V1C1|EPHX2|NONO|FAM136A|MARCH6|CLK1|CCPG1|STK25|SUGP2|NFE2L1|ARHGAP9|NUMA1|YBX1|ARL5B|CASP4|LRRFIP1|UBXN4|PDCD6IP|NCBP2|SIGMAR1|RBM19|RNF168|NSMCE4A|DNAJC7|ATG4B|NDUFS2|WBP2|VPS4A|HDAC6|ALOX5|GBP…	65	24340	24595|24435|24749|24743|24387|24545|24499|24391|24609|24701|24491|24697|24367|24423|24715|24417|24551|24589|24571|24689|24559|24679|24745|24467|24591|24629|24569|24577|24565|24447|24509|24429|24667|24395|24699|24663|24729|24677|24377|24533|24407|24419|24723|24635|24439|24539|24455|24671|24703|24739|24481|24405|24485|24603|24659|24741|24543|24449|24563|24611|24461|24725|24709|24597|24529	1.44748e-09	0.359116	181	0.0224448	Transfac transcription factor binding site predictions	TF:M11424_1	Factor: Erm; motif: NNSCGGAWGYN; match class: 1	2896
20011		Factor: nerf; motif: NNNCCGGAAGTGN; match class: 1	"TF"	9606.ENSP00000225792|HMGN1|GBP5|ANKRD49|RUNX3|SLC5A6|EWSR1|TMEM138|SRSF7|ISCU|SF1|IPPK|TSG101|MAX|CSTF3|ZNF24|CORO1A|ATP5B|RHOT2|ATP6V1C1|EPHX2|NONO|LNPEP|MARCH6|CCPG1|NFE2L1|NUMA1|ARL5B|LRRFIP1|UBXN4|PDCD6IP|RBM19|RNF168|NSMCE4A|DNAJC7|ATG4B|WBP2|HDAC6|ALOX5|GBP1|RBM39|TIMMDC1|GALNT2	43	24340	24749|24545|24499|24609|24491|24697|24715|24417|24589|24571|24689|24559|24745|24467|24591|24629|24577|24447|24509|24429|24667|24395|24593|24663|24677|24407|24723|24439|24455|24671|24703|24405|24485|24603|24659|24741|24449|24611|24461|24725|24709|24597|24529	1.90578e-09	0.237569	181	0.0308686	Transfac transcription factor binding site predictions	TF:M09901_1	Factor: nerf; motif: NNNCCGGAAGTGN; match class: 1	1393
11006		bone marrow	"Approved"|"Enhanced"|"Supported"	MTCH1|PDCD6|NCF4|RGS2|MAEA|UROD|GOLGA1|SLC39A8|LGALS8|AP2M1|TBC1D10A|PDK1|PNISR|GBP5|ATG3|GTF3A|SSU72|ARID5B|TAP1|SLC5A6|DYNC1LI2|DDX39A|DDX39B|BIN2|EWSR1|TMEM138|SPATA13|DNAJB11|VDAC3|SBDS|SRSF2|PSME2|C17orf85|ISCU|SF1|IPPK|DNMT1|MAX|CSTF3|SH2D2A|STK4|CORO1A|MYL12A|RHOT2|HNRNPDL|RDH11|MLEC|DMAP1|NDUFV1|ANKZF1|ATP6V1C1|IP6K2|ZRANB2|APOBEC3G|EPHX2|CPSF3|NONO|LNPEP|TOR1B|FAM136A|MARCH6|CLK3|CLK1|CS…	126	24340	24595|24601|24743|24681|24721|24373|24493|24527|24637|24627|24615|24573|24575|24499|24391|24701|24661|24585|24443|24697|24489|24367|24727|24423|24715|24417|24695|24579|24737|24607|24473|24441|24511|24571|24689|24559|24679|24467|24591|24541|24569|24577|24565|24509|24433|24369|24653|24385|24747|24501|24429|24623|24427|24537|24667|24555|24395|24593|24719|24699|24663|24605|24729|24713|24677|24403|243…	2.51414e-09	0.845638	149	0.0194265	Human Protein Atlas	HPA:0040000	bone marrow	6486
11006		bone marrow; hematopoietic cells[‚â•Low]	"Approved"|"Enhanced"|"Supported"	MTCH1|PDCD6|NCF4|RGS2|MAEA|UROD|GOLGA1|SLC39A8|LGALS8|AP2M1|TBC1D10A|PDK1|PNISR|GBP5|ATG3|GTF3A|SSU72|ARID5B|TAP1|SLC5A6|DYNC1LI2|DDX39A|DDX39B|BIN2|EWSR1|TMEM138|SPATA13|DNAJB11|VDAC3|SBDS|SRSF2|PSME2|C17orf85|ISCU|SF1|IPPK|DNMT1|MAX|CSTF3|SH2D2A|STK4|CORO1A|MYL12A|RHOT2|HNRNPDL|RDH11|MLEC|DMAP1|NDUFV1|ANKZF1|ATP6V1C1|IP6K2|ZRANB2|APOBEC3G|EPHX2|CPSF3|NONO|LNPEP|TOR1B|FAM136A|MARCH6|CLK3|CLK1|CS…	126	24340	24595|24601|24743|24681|24721|24373|24493|24527|24637|24627|24615|24573|24575|24499|24391|24701|24661|24585|24443|24697|24489|24367|24727|24423|24715|24417|24695|24579|24737|24607|24473|24441|24511|24571|24689|24559|24679|24467|24591|24541|24569|24577|24565|24509|24433|24369|24653|24385|24747|24501|24429|24623|24427|24537|24667|24555|24395|24593|24719|24699|24663|24605|24729|24713|24677|24403|243…	2.51414e-09	0.845638	149	0.0194265	Human Protein Atlas	HPA:0040081	bone marrow; hematopoietic cells[‚â•Low]	6486
20011		Factor: PEA3; motif: NACCGGAAGTN; match class: 1	"TF"	ZNF330|MTCH1|GOLT1B|9606.ENSP00000225792|NCF4|ABHD12|MAEA|GOLGA1|SLC39A8|PDK1|HMGN1|GBP5|ANKRD49|NGDN|RUNX3|SLC5A6|DDX39A|BIN2|EWSR1|TMEM138|ULK3|SRSF7|ISCU|SF1|IPPK|DNMT1|TSG101|MAX|CSTF3|ZNF24|STK4|CORO1A|MYL12A|ATP5B|RHOT2|NDUFV1|ATP6V1C1|PRPF38B|EPHX2|CPSF3|NONO|LNPEP|FAM136A|MARCH6|MARCH5|CLK1|CS|CCPG1|STK25|SUGP2|NFE2L1|ARHGAP9|ACADVL|NUMA1|MCM7|YBX1|CASP7|ARL5B|CASP4|LRRFIP1|UBXN4|HLA-DPA1…	86	24340	24613|24595|24435|24749|24743|24387|24721|24493|24527|24573|24545|24499|24609|24619|24491|24697|24367|24423|24715|24417|24551|24589|24571|24689|24559|24679|24745|24467|24591|24629|24569|24577|24565|24447|24509|24747|24429|24409|24667|24555|24395|24593|24699|24663|24483|24729|24713|24677|24377|24533|24407|24419|24471|24723|24717|24635|24479|24439|24539|24455|24671|24645|24703|24739|24617|24481|244…	3.00549e-09	0.475138	181	0.0183408	Transfac transcription factor binding site predictions	TF:M11427_1	Factor: PEA3; motif: NACCGGAAGTN; match class: 1	4689
20011		Factor: PEA3; motif: NACCGGAAGTN; match class: 1	"TF"	MTCH1|GOLT1B|9606.ENSP00000225792|NCF4|PDK1|HMGN1|GBP5|ANKRD49|SLC11A2|RUNX3|SLC5A6|BIN2|EWSR1|TMEM138|ULK3|C17orf85|SRSF7|ISCU|SF1|IPPK|TSG101|MAX|CSTF3|ZNF24|STK4|CORO1A|RHOT2|ATP6V1C1|PRPF38B|EPHX2|NONO|MARCH6|CLK1|CCPG1|NAT9|NFE2L1|ARHGAP9|ACADVL|NUMA1|YBX1|ARL5B|LRRFIP1|UBXN4|PDCD6IP|NCBP2|RNF168|NSMCE4A|DNAJC7|ATG4B|LUC7L3|WBP2|VPS4A|HDAC6|ALOX5|GBP1|RBM39|GALNT2	57	24340	24595|24435|24749|24743|24573|24545|24499|24609|24393|24491|24697|24423|24715|24417|24551|24511|24589|24571|24689|24559|24745|24467|24591|24629|24569|24577|24509|24429|24409|24667|24395|24663|24729|24677|24707|24407|24419|24471|24723|24635|24439|24455|24671|24703|24739|24485|24603|24659|24741|24641|24449|24563|24611|24461|24725|24709|24529	5.31587e-09	0.314917	181	0.0239596	Transfac transcription factor binding site predictions	TF:M11425_1	Factor: PEA3; motif: NACCGGAAGTN; match class: 1	2379
11006		skin 2	"Approved"|"Enhanced"|"Supported"	MTCH1|GOLT1B|NCF4|RGS2|MAEA|UROD|GOLGA1|SLC39A8|LGALS8|AP2M1|TBC1D10A|PDK1|HMGN1|GBP5|ATG3|ANKRD49|GTF3A|SSU72|ARID5B|TAP1|SUPT7L|SLC5A6|OXA1L|DYNC1LI2|DDX39A|DDX39B|BIN2|EWSR1|TMEM138|SPATA13|DNAJB11|VDAC3|SBDS|SRSF2|PSME2|C17orf85|ISCU|SF1|IPPK|DNMT1|MAX|CSTF3|SH2D2A|ZNF24|STK4|CORO1A|MYL12A|RHOT2|HNRNPDL|MLEC|DMAP1|ZNF148|NDUFV1|ATP6V1C1|IP6K2|GSDMD|ZRANB2|APOBEC3G|EPHX2|CPSF3|NONO|LNPEP|PYCR2…	131	24340	24595|24435|24743|24681|24721|24373|24493|24527|24637|24627|24615|24573|24545|24499|24391|24609|24701|24661|24585|24443|24371|24697|24477|24489|24367|24727|24423|24715|24417|24695|24579|24737|24607|24473|24441|24511|24571|24689|24559|24679|24467|24591|24541|24629|24569|24577|24565|24509|24433|24653|24385|24731|24747|24429|24623|24413|24427|24537|24667|24555|24395|24593|24383|24719|24699|24663|246…	6.45297e-09	0.879195	149	0.0186371	Human Protein Atlas	HPA:0470000	skin 2	7029
11006		lymph node; germinal center cells[‚â•Low]	"Approved"|"Enhanced"|"Supported"	MTCH1|GOLT1B|PDCD6|NCF4|RGS2|MAEA|UROD|GOLGA1|LGALS8|AP2M1|TBC1D10A|PDK1|GBP5|ATG3|SLC11A2|GTF3A|ARID5B|SLC5A6|DDX39B|BIN2|TMEM138|SPATA13|VDAC3|SBDS|SRSF2|C17orf85|ISCU|SF1|IPPK|DNMT1|TSG101|MAX|CSTF3|SH2D2A|STK4|CORO1A|MYL12A|RHOT2|MLEC|DMAP1|IP6K2|GSDMD|ZRANB2|APOBEC3G|EPHX2|CPSF3|NONO|LNPEP|TOR1B|FAM136A|CLK3|CS|CCPG1|ATG16L1|STK25|NAT9|MYD88|SUGP2|NFE2L1|ARHGAP9|ACADVL|NUMA1|AKR1B1|YBX1|ARRB…	108	24340	24595|24435|24601|24743|24681|24721|24373|24493|24637|24627|24615|24573|24499|24391|24393|24701|24585|24697|24727|24423|24417|24695|24737|24607|24473|24511|24571|24689|24559|24679|24745|24467|24591|24541|24569|24577|24565|24509|24653|24385|24623|24413|24427|24537|24667|24555|24395|24593|24719|24699|24605|24713|24677|24403|24377|24707|24625|24533|24407|24419|24471|24723|24453|24635|24381|24581|244…	9.01019e-09	0.724832	149	0.021365	Human Protein Atlas	HPA:0310431	lymph node; germinal center cells[‚â•Low]	5055
20011		Factor: Elf-1; motif: ACTTCCGGG; match class: 1	"TF"	GOLT1B|NCF4|SLC39A8|HMGN1|GBP5|ANKRD49|GTF3A|RUNX3|SLC5A6|BIN2|EWSR1|TMEM138|ULK3|SRSF7|ISCU|SF1|IPPK|TSG101|MAX|CSTF3|ZNF24|STK4|CORO1A|ATP5B|RHOT2|ATP6V1C1|PRPF38B|EPHX2|CPSF3|NONO|LNPEP|MARCH6|CLK1|CS|CCPG1|STK25|NFE2L1|ARHGAP9|NUMA1|YBX1|ARL5B|LRRFIP1|UBXN4|PDCD6IP|NCBP2|SIGMAR1|RNF168|NSMCE4A|DNAJC7|ATG4B|LUC7L3|NDUFS2|WBP2|VPS4A|HDAC6|ALOX5|GBP1|RBM39|TIMMDC1|GALNT2|BNIP3	61	24340	24435|24743|24527|24545|24499|24609|24701|24491|24697|24423|24715|24417|24551|24589|24571|24689|24559|24745|24467|24591|24629|24569|24577|24447|24509|24429|24409|24667|24555|24395|24593|24663|24729|24713|24677|24377|24407|24419|24723|24635|24439|24455|24671|24703|24739|24481|24485|24603|24659|24741|24641|24543|24449|24563|24611|24461|24725|24709|24597|24529|24639	1.10194e-08	0.337017	181	0.0224347	Transfac transcription factor binding site predictions	TF:M04714_1	Factor: Elf-1; motif: ACTTCCGGG; match class: 1	2719
22122		"Any small, fluid-filled, spherical organelle enclosed by membrane." [GOC:mah, GOC:pz, GOC:vesicles]	"IPI"|"NAS"|"TAS"|"IMP"|"ISS"|"IBA"|"IEA"|"IDA"|"HDA"	9606.ENSP00000225792|PDCD6|ABHD12|MAEA|UROD|SLC39A8|LGALS8|B2M|AP2M1|PNISR|NGDN|SSU72|ARID5B|SUPT7L|OXA1L|DDX39B|UNC50|ULK3|SRSF2|SF1|SH2D2A|ZNF24|STK4|ATP5B|MLEC|ZNF148|ST3GAL1|GSDMD|APOBEC3G|CPSF3|LNPEP|TOR1B|MARCH6|MARCH5|CLK3|CS|MAGED2|NAT9|SUGP2|ARHGAP9|C2CD5|ACADVL|NUMA1|MCM7|FAF2|SNRNP70|CASP4|CASP1|UBXN4|EIF2B1|RBM5|SIGMAR1|RBM19|KIF22|ZAP70|OAS1|NDUFS2|CD48|RBM22|C9orf72|SF3B2|WBP2|SRSF1…	70	24340	24749|24601|24387|24721|24373|24527|24637|24535|24627|24575|24619|24661|24585|24371|24477|24727|24587|24551|24473|24689|24541|24629|24569|24447|24653|24731|24401|24413|24537|24555|24593|24719|24663|24483|24605|24713|24651|24707|24533|24419|24673|24471|24723|24717|24399|24649|24539|24487|24671|24465|24411|24481|24405|24711|24505|24503|24543|24397|24647|24549|24657|24449|24643|24517|24621|24523|245…	1.13999e-08	0.388889	180	0.0175088	Gene Ontology Cellular Component branch	GO:0031982	vesicle	3998
11006		lung; macrophages[‚â•Low]	"Approved"|"Enhanced"|"Supported"	MTCH1|GOLT1B|PDCD6|NCF4|RGS2|MAEA|UROD|GOLGA1|SLC39A8|LGALS8|AP2M1|TBC1D10A|PDK1|HMGN1|PNISR|GBP5|ATG3|SLC11A2|GTF3A|SSU72|ARID5B|SUPT7L|SLC5A6|OXA1L|DYNC1LI2|DDX39A|BIN2|EWSR1|TMEM138|SPATA13|DNAJB11|VDAC3|SBDS|PSME2|C17orf85|SF1|IPPK|DNMT1|MAX|CSTF3|STK4|CORO1A|MYL12A|RHOT2|HNRNPDL|RDH11|MLEC|DMAP1|ZNF148|NDUFV1|ANKZF1|ATP6V1C1|IP6K2|ZRANB2|APOBEC3G|EPHX2|CPSF3|NONO|LNPEP|PYCR2|TOR1B|FAM136A|MA…	128	24340	24595|24435|24601|24743|24681|24721|24373|24493|24527|24637|24627|24615|24573|24545|24575|24499|24391|24393|24701|24661|24585|24371|24697|24477|24489|24367|24423|24715|24417|24695|24579|24737|24607|24441|24511|24689|24559|24679|24467|24591|24569|24577|24565|24509|24433|24369|24653|24385|24731|24747|24501|24429|24623|24427|24537|24667|24555|24395|24593|24383|24719|24699|24663|24605|24713|24403|243…	1.15376e-08	0.85906	149	0.0188818	Human Protein Atlas	HPA:0300411	lung; macrophages[‚â•Low]	6779
11006		lymph node; non-germinal center cells[‚â•Medium]	"Approved"|"Enhanced"|"Supported"	MTCH1|GOLT1B|PDCD6|NCF4|MAEA|UROD|GOLGA1|SLC39A8|LGALS8|AP2M1|PDK1|GBP5|ATG3|SLC11A2|GTF3A|SSU72|ARID5B|DDX39B|BIN2|TMEM138|SPATA13|VDAC3|SBDS|PSME2|C17orf85|SF1|IPPK|DNMT1|TSG101|MAX|CSTF3|SH2D2A|STK4|CORO1A|MYL12A|MLEC|ZNF148|ANKZF1|ATP6V1C1|IP6K2|APOBEC3G|NONO|LNPEP|TOR1B|FAM136A|CLK3|CS|ATG16L1|NAT9|SUGP2|NFE2L1|SUGP1|ACADVL|NUMA1|GDI1|YBX1|HMGB1|ARRB2|CD3E|C21orf59|CASP7|PPP3CC|SNRNP70|CASP1…	93	24340	24595|24435|24601|24743|24721|24373|24493|24527|24637|24627|24573|24499|24391|24393|24701|24661|24585|24727|24423|24417|24695|24737|24607|24441|24511|24689|24559|24679|24745|24467|24591|24541|24569|24577|24565|24653|24731|24501|24429|24623|24537|24395|24593|24719|24699|24605|24713|24403|24707|24533|24407|24693|24471|24723|24669|24635|24415|24381|24581|24437|24479|24519|24649|24487|24455|24671|247…	1.38972e-08	0.624161	149	0.023361	Human Protein Atlas	HPA:0310442	lymph node; non-germinal center cells[‚â•Medium]	3981
22122		"Any of a series of ribonucleoprotein complexes that contain snRNA(s) and small nuclear ribonucleoproteins (snRNPs), and are formed sequentially during the spliceosomal splicing of one or more substrate RNAs, and which also contain the RNA substrate(s) from the initial target RNAs of splicing, the splicing intermediate RNA(s), to the final RNA products. During cis-splicing, the initial target RNA…	"IPI"|"NAS"|"TAS"|"IBA"|"IEA"|"IDA"	DDX39A|C17orf85|MYL12A|ANKZF1|STK25|ACADVL|ARRB2|PPP3CC|WDR33|NSMCE4A|DNAJC7|ATG4B|SF3B2|VPS4A|BNIP3	15	24340	24367|24511|24565|24501|24377|24471|24381|24519|24631|24603|24659|24741|24657|24563|24639	2.0979e-08	0.0833333	180	0.0769231	Gene Ontology Cellular Component branch	GO:0005681	spliceosomal complex	195
10790		mRNA Splicing - Major Pathway	"REAC"	SBDS|SRSF2|C17orf85|DNMT1|PRPF38B|STK25|ACADVL|ARRB2|PPP3CC|LRRFIP1|ATP6V0B|NSMCE4A|DNAJC7|ATG4B|SF3B2|VPS4A|BNIP3	17	24340	24607|24473|24511|24679|24409|24377|24471|24381|24519|24455|24705|24603|24659|24741|24657|24563|24639	3.10108e-08	0.125926	135	0.0949721	Reactome pathways	REAC:R-HSA-72163	mRNA Splicing - Major Pathway	179
11006		appendix; lymphoid tissue[‚â•Medium]	"Approved"|"Enhanced"|"Supported"	GOLT1B|RGS2|MAEA|TBC1D10A|GBP5|ANKRD49|SSU72|ARID5B|BIN2|TMEM138|SPATA13|SBDS|SRSF2|PSME2|C17orf85|SF1|IPPK|DNMT1|TSG101|MAX|CSTF3|STK4|CORO1A|HNRNPDL|NDUFV1|ATP6V1C1|IP6K2|GSDMD|APOBEC3G|NONO|TOR1B|CLK3|CS|CCPG1|ATG16L1|NAT9|SUGP2|SUGP1|ARHGAP9|GDI1|ARRB2|CD3E|C21orf59|CASP7|PPP3CC|CASP1|LRRFIP1|UBXN4|AMICA1|RBM5|HLA-DPA1|ATP6V0B|NCBP2|SIGMAR1|RBM19|WDR33|ZAP70|NSMCE4A|PSMA4|DNAJC7|ATG4B|NDUFS2|…	77	24340	24435|24681|24721|24615|24499|24609|24661|24585|24423|24417|24695|24607|24473|24441|24511|24689|24559|24679|24745|24467|24591|24569|24577|24433|24747|24429|24623|24413|24537|24395|24719|24605|24713|24677|24403|24707|24533|24693|24419|24669|24381|24581|24437|24479|24519|24487|24455|24671|24457|24411|24645|24705|24739|24481|24405|24631|24505|24603|24561|24659|24741|24543|24633|24657|24643|24563|245…	3.62154e-08	0.516779	149	0.0258129	Human Protein Atlas	HPA:0030072	appendix; lymphoid tissue[‚â•Medium]	2983
10790		Processing of Capped Intron-Containing Pre-mRNA	"REAC"	DYNC1LI2|DDX39A|SBDS|SRSF2|C17orf85|DNMT1|PRPF38B|STK25|ACADVL|ARRB2|PPP3CC|LRRFIP1|ATP6V0B|NSMCE4A|DNAJC7|ATG4B|SF3B2|VPS4A|BNIP3	19	24340	24489|24367|24607|24473|24511|24679|24409|24377|24471|24381|24519|24455|24705|24603|24659|24741|24657|24563|24639	4.56769e-08	0.140741	135	0.0798319	Reactome pathways	REAC:R-HSA-72203	Processing of Capped Intron-Containing Pre-mRNA	238
11006		lung	"Approved"|"Enhanced"|"Supported"	MTCH1|GOLT1B|PDCD6|NCF4|RGS2|MAEA|UROD|GOLGA1|SLC39A8|LGALS8|AP2M1|TBC1D10A|PDK1|HMGN1|PNISR|GBP5|ATG3|SLC11A2|GTF3A|SSU72|ARID5B|SUPT7L|SLC5A6|OXA1L|DYNC1LI2|DDX39A|DDX39B|BIN2|EWSR1|TMEM138|SPATA13|DNAJB11|VDAC3|SBDS|SRSF2|PSME2|C17orf85|SF1|IPPK|DNMT1|MAX|CSTF3|STK4|CORO1A|MYL12A|RHOT2|HNRNPDL|RDH11|MLEC|DMAP1|ZNF148|NDUFV1|ANKZF1|ATP6V1C1|IP6K2|GSDMD|ZRANB2|APOBEC3G|EPHX2|CPSF3|NONO|LNPEP|PYC…	133	24340	24595|24435|24601|24743|24681|24721|24373|24493|24527|24637|24627|24615|24573|24545|24575|24499|24391|24393|24701|24661|24585|24371|24697|24477|24489|24367|24727|24423|24715|24417|24695|24579|24737|24607|24473|24441|24511|24689|24559|24679|24467|24591|24569|24577|24565|24509|24433|24369|24653|24385|24731|24747|24501|24429|24623|24413|24427|24537|24667|24555|24395|24593|24383|24719|24699|24663|246…	4.68685e-08	0.892617	149	0.0180461	Human Protein Atlas	HPA:0300000	lung	7370
22122		"The volume enclosed by the nuclear inner membrane." [GOC:mah, GOC:pz]	"IPI"|"NAS"|"TAS"|"IMP"|"ISS"|"IBA"|"IEA"|"IDA"	ZNF330|9606.ENSP00000225792|NCF4|ABHD12|PSMD6|RGS2|CHCHD3|PDK1|HMGN1|ANKRD49|SLC11A2|GTF3A|SSU72|TAP2|TAP1|RUNX3|DYNC1LI2|DDX39A|BIN2|DNAJB11|SBDS|ULK3|SRSF2|C17orf85|SRSF7|ISCU|SF1|IPPK|DNMT1|MAX|CSTF3|MYL12A|RHOT2|HNRNPDL|NDUFV1|ST3GAL1|ATP6V1C1|PRPF38B|ZRANB2|LNPEP|CLK3|CCPG1|ATG16L1|STK25|MYD88|SUGP2|NFE2L1|C2CD5|ACADVL|NUMA1|MCM7|AKR1B1|ARRB2|ALAD|PPP3CC|LRRFIP1|AMICA1|HLA-DPA1|ATP6V0B|PDCD6…	84	24340	24613|24749|24743|24387|24691|24681|24495|24573|24545|24609|24393|24701|24661|24507|24443|24491|24489|24367|24423|24579|24607|24551|24473|24511|24589|24571|24689|24559|24679|24467|24591|24565|24509|24433|24747|24401|24429|24409|24427|24593|24605|24677|24403|24377|24625|24533|24407|24673|24471|24723|24717|24453|24381|24553|24519|24455|24457|24645|24705|24703|24617|24481|24405|24735|24631|24485|246…	4.86633e-08	0.466667	180	0.0152755	Gene Ontology Cellular Component branch	GO:0031981	nuclear lumen	5499
20011		Factor: SAP-1; motif: NNCCGGAAGTGN; match class: 1	"TF"	ZNF330|GOLT1B|NCF4|UROD|SLC39A8|PDK1|HMGN1|GBP5|ANKRD49|RUNX3|SLC5A6|DDX39A|BIN2|EWSR1|TMEM138|VDAC3|ULK3|SRSF7|ISCU|SF1|IPPK|MAX|CSTF3|ZNF24|CORO1A|ATP5B|RHOT2|HNRNPDL|NDUFV1|ATP6V1C1|EPHX2|CPSF3|NONO|LNPEP|MARCH6|CCPG1|SUGP2|NFE2L1|ARHGAP9|NUMA1|YBX1|ARL5B|LRRFIP1|UBXN4|HLA-DPA1|PDCD6IP|NCBP2|RNF168|NSMCE4A|DNAJC7|ATG4B|LUC7L3|NDUFS2|SNRPA1|SFT2D1|WBP2|VPS4A|HDAC6|HLA-DMA|ALOX5|GBP1|RBM39|GALNT…	64	24340	24613|24435|24743|24373|24527|24573|24545|24499|24609|24491|24697|24367|24423|24715|24417|24737|24551|24589|24571|24689|24559|24467|24591|24629|24577|24447|24509|24433|24747|24429|24667|24555|24395|24593|24663|24677|24533|24407|24419|24723|24635|24439|24455|24671|24645|24703|24739|24485|24603|24659|24741|24641|24543|24375|24633|24449|24563|24611|24517|24461|24725|24709|24529|24515	5.01996e-08	0.353591	181	0.0209767	Transfac transcription factor binding site predictions	TF:M09905_1	Factor: SAP-1; motif: NNCCGGAAGTGN; match class: 1	3051
22122		"A component of a cell contained within (but not including) the plasma membrane. In eukaryotes it includes the nucleus and cytoplasm." [ISBN:0198506732]	"IPI"|"IC"|"NAS"|"TAS"|"IMP"|"ISS"|"ISA"|"IBA"|"IEA"|"ISO"|"IDA"|"HDA"	ZNF330|MTCH1|GOLT1B|9606.ENSP00000225792|PDCD6|NCF4|UBE2Z|ABHD12|PSMD6|RGS2|MAEA|CHCHD3|UROD|GOLGA1|SLC39A8|LGALS8|B2M|AP2M1|TBC1D10A|PDK1|HMGN1|PNISR|GBP5|ATG3|ANKRD49|NGDN|SLC11A2|GTF3A|SSU72|TAP2|ARID5B|TAP1|RUNX3|SLC5A6|OXA1L|DYNC1LI2|DDX39A|DDX39B|BIN2|EWSR1|TMEM138|SPATA13|UNC50|DNAJB11|VDAC3|SBDS|ULK3|SRSF2|PSME2|C17orf85|SRSF7|ISCU|SF1|IPPK|DNMT1|TSG101|MAX|CSTF3|SH2D2A|ZNF24|STK4|CORO1A|…	174	24340	24613|24595|24435|24749|24601|24743|24583|24387|24691|24681|24721|24495|24373|24493|24527|24637|24535|24627|24615|24573|24545|24575|24499|24391|24609|24619|24393|24701|24661|24507|24585|24443|24491|24697|24477|24489|24367|24727|24423|24715|24417|24695|24587|24579|24737|24607|24551|24473|24441|24511|24589|24571|24689|24559|24679|24745|24467|24591|24541|24629|24569|24577|24565|24525|24447|24509|244…	5.63075e-08	0.966667	180	0.00972991	Gene Ontology Cellular Component branch	GO:0005622	intracellular anatomical structure	17883
10790		mRNA Splicing	"REAC"	SBDS|SRSF2|C17orf85|DNMT1|PRPF38B|STK25|ACADVL|ARRB2|PPP3CC|LRRFIP1|ATP6V0B|NSMCE4A|DNAJC7|ATG4B|SF3B2|VPS4A|BNIP3	17	24340	24607|24473|24511|24679|24409|24377|24471|24381|24519|24455|24705|24603|24659|24741|24657|24563|24639	6.20728e-08	0.125926	135	0.0909091	Reactome pathways	REAC:R-HSA-72172	mRNA Splicing	187
20011		Factor: Elk-1; motif: NRSCGGAAGNN; match class: 1	"TF"	GOLT1B|9606.ENSP00000225792|NCF4|ABHD12|RGS2|LGALS8|HMGN1|GBP5|ATG3|ANKRD49|RUNX3|DDX39A|BIN2|EWSR1|TMEM138|SRSF7|ISCU|SF1|TSG101|MAX|CSTF3|ZNF24|STK4|CORO1A|MYL12A|ATP5B|RHOT2|ANKZF1|ATP6V1C1|PRPF38B|EPHX2|LNPEP|MARCH6|CLK1|CCPG1|STK25|MYD88|SUGP2|NFE2L1|ARHGAP9|NUMA1|YBX1|ARL5B|CASP4|LRRFIP1|UBXN4|PDCD6IP|NCBP2|SIGMAR1|RBM19|RNF168|ATG4B|NDUFS2|WBP2|VPS4A|HDAC6|ALOX5|GBP1|PTCD3|RBM39|TIMMDC1|GA…	63	24340	24435|24749|24743|24387|24681|24637|24545|24499|24391|24609|24491|24367|24423|24715|24417|24589|24571|24689|24745|24467|24591|24629|24569|24577|24565|24447|24509|24501|24429|24409|24667|24593|24663|24729|24677|24377|24625|24533|24407|24419|24723|24635|24439|24539|24455|24671|24703|24739|24481|24405|24485|24741|24543|24449|24563|24611|24461|24725|24463|24709|24597|24529|24639	7.5031e-08	0.348066	181	0.021	Transfac transcription factor binding site predictions	TF:M11434_1	Factor: Elk-1; motif: NRSCGGAAGNN; match class: 1	3000
11006		skin 1; langerhans cells[‚â•Low]	"Enhanced"|"Supported"	MAEA|LGALS8|PDK1|GTF3A|TAP1|SRSF2|C17orf85|DNMT1|MAX|ZNF24|STK4|MYL12A|ATP6V1C1|TOR1B|MYD88|ACADVL|NUMA1|FAF2|ARRB2|SNRNP70|SIGMAR1|WDR33|RNF168|NSMCE4A|ATG4B|RBM22|C9orf72|SF3B2|MLLT6|EXOSC8|SF3B1|BNIP3|GZMB	33	24340	24721|24637|24573|24701|24443|24473|24511|24679|24467|24629|24569|24565|24429|24719|24625|24471|24723|24399|24381|24649|24481|24631|24485|24603|24741|24647|24549|24657|24531|24665|24431|24639|24521	8.4461e-08	0.221477	149	0.0460894	Human Protein Atlas	HPA:0461461	skin 1; langerhans cells[‚â•Low]	716
20011		Factor: ELF1; motif: NNNASCCGGAAGTGGNNNN; match class: 1	"TF"	GOLT1B|9606.ENSP00000225792|NCF4|ABHD12|HMGN1|GBP5|ATG3|ANKRD49|GTF3A|RUNX3|SLC5A6|DDX39A|BIN2|EWSR1|TMEM138|SBDS|SRSF7|ISCU|SF1|IPPK|DNMT1|TSG101|MAX|CSTF3|ZNF24|STK4|CORO1A|MYL12A|ATP5B|RHOT2|ATP6V1C1|EPHX2|CPSF3|NONO|LNPEP|MARCH6|CLK1|CCPG1|STK25|NFE2L1|ARHGAP9|NUMA1|YBX1|ARL5B|CASP4|LRRFIP1|UBXN4|PDCD6IP|NCBP2|RBM19|RNF168|NSMCE4A|DNAJC7|ATG4B|NDUFS2|WBP2|VPS4A|HDAC6|RNFT1|ALOX5|GBP1|PTCD3|RB…	66	24340	24435|24749|24743|24387|24545|24499|24391|24609|24701|24491|24697|24367|24423|24715|24417|24607|24589|24571|24689|24559|24679|24745|24467|24591|24629|24569|24577|24565|24447|24509|24429|24667|24555|24395|24593|24663|24729|24677|24377|24407|24419|24723|24635|24439|24539|24455|24671|24703|24739|24405|24485|24603|24659|24741|24543|24449|24563|24611|24599|24461|24725|24463|24709|24597|24529|24515	8.52267e-08	0.364641	181	0.0203202	Transfac transcription factor binding site predictions	TF:M12600_1	Factor: ELF1; motif: NNNASCCGGAAGTGGNNNN; match class: 1	3248
11006		lymph node; germinal center cells[‚â•Medium]	"Approved"|"Enhanced"|"Supported"	NCF4|MAEA|UROD|GOLGA1|LGALS8|AP2M1|TBC1D10A|PDK1|GBP5|ATG3|SLC11A2|GTF3A|ARID5B|SLC5A6|BIN2|SPATA13|VDAC3|SBDS|C17orf85|ISCU|SF1|IPPK|DNMT1|TSG101|MAX|CSTF3|SH2D2A|STK4|CORO1A|MLEC|IP6K2|ZRANB2|APOBEC3G|EPHX2|NONO|LNPEP|TOR1B|FAM136A|CLK3|CS|CCPG1|ATG16L1|STK25|NAT9|SUGP2|NFE2L1|ACADVL|NUMA1|YBX1|ARRB2|CD3E|C21orf59|CASP7|PPP3CC|CASP1|LRRFIP1|UBXN4|ATP6V0B|NCBP2|SIGMAR1|RBM19|WDR33|RNF168|NSMCE4A…	81	24340	24743|24721|24373|24493|24637|24627|24615|24573|24499|24391|24393|24701|24585|24697|24423|24695|24737|24607|24511|24571|24689|24559|24679|24745|24467|24591|24541|24569|24577|24653|24623|24427|24537|24667|24395|24593|24719|24699|24605|24713|24677|24403|24377|24707|24533|24407|24471|24723|24635|24381|24581|24437|24479|24519|24487|24455|24671|24705|24739|24481|24405|24631|24485|24603|24561|24659|245…	9.77042e-08	0.543624	149	0.0245678	Human Protein Atlas	HPA:0310432	lymph node; germinal center cells[‚â•Medium]	3297
20011		Factor: PEA3; motif: NACCGGAAGTN; match class: 1	"TF"	MTCH1|GOLT1B|9606.ENSP00000225792|NCF4|PDK1|HMGN1|GBP5|ANKRD49|SLC11A2|RUNX3|SLC5A6|BIN2|EWSR1|TMEM138|ULK3|SRSF7|ISCU|SF1|IPPK|MAX|CSTF3|ZNF24|CORO1A|MYL12A|RHOT2|ATP6V1C1|EPHX2|NONO|MARCH6|CCPG1|NFE2L1|ARHGAP9|ACADVL|NUMA1|YBX1|ARL5B|LRRFIP1|UBXN4|PDCD6IP|NCBP2|RNF168|NSMCE4A|DNAJC7|ATG4B|LUC7L3|WBP2|VPS4A|HDAC6|ALOX5|GBP1|RBM39|GALNT2	52	24340	24595|24435|24749|24743|24573|24545|24499|24609|24393|24491|24697|24423|24715|24417|24551|24589|24571|24689|24559|24467|24591|24629|24577|24565|24509|24429|24667|24395|24663|24677|24407|24419|24471|24723|24635|24439|24455|24671|24703|24739|24485|24603|24659|24741|24641|24449|24563|24611|24461|24725|24709|24529	1.05055e-07	0.287293	181	0.0237226	Transfac transcription factor binding site predictions	TF:M11428_1	Factor: PEA3; motif: NACCGGAAGTN; match class: 1	2192
11006		spleen; cells in red pulp[‚â•Low]	"Approved"|"Enhanced"|"Supported"	MTCH1|GOLT1B|PDCD6|NCF4|RGS2|MAEA|UROD|GOLGA1|SLC39A8|LGALS8|AP2M1|TBC1D10A|PDK1|PNISR|GBP5|ATG3|GTF3A|SSU72|ARID5B|DDX39A|DDX39B|BIN2|TMEM138|SPATA13|DNAJB11|VDAC3|SBDS|PSME2|C17orf85|SF1|IPPK|DNMT1|TSG101|MAX|CSTF3|SH2D2A|STK4|CORO1A|MYL12A|RHOT2|HNRNPDL|RDH11|NDUFV1|ANKZF1|ATP6V1C1|IP6K2|ZRANB2|APOBEC3G|CPSF3|NONO|LNPEP|TOR1B|FAM136A|CLK3|CLK1|CS|ATG16L1|STK25|NAT9|MYD88|SUGP2|SUGP1|ARHGAP9|AC…	109	24340	24595|24435|24601|24743|24681|24721|24373|24493|24527|24637|24627|24615|24573|24575|24499|24391|24701|24661|24585|24367|24727|24423|24417|24695|24579|24737|24607|24441|24511|24689|24559|24679|24745|24467|24591|24541|24569|24577|24565|24509|24433|24369|24747|24501|24429|24623|24427|24537|24555|24395|24593|24719|24699|24605|24729|24713|24403|24377|24707|24625|24533|24693|24419|24471|24723|24669|246…	1.34218e-07	0.731544	149	0.020481	Human Protein Atlas	HPA:0530711	spleen; cells in red pulp[‚â•Low]	5322
11006		endometrium 1; cells in endometrial stroma[‚â•Low]	"Approved"|"Enhanced"|"Supported"	MTCH1|GOLT1B|NCF4|RGS2|MAEA|UROD|LGALS8|AP2M1|TBC1D10A|PDK1|HMGN1|GBP5|ATG3|SLC11A2|GTF3A|SSU72|ARID5B|DDX39A|BIN2|TMEM138|SPATA13|DNAJB11|VDAC3|SBDS|SRSF2|PSME2|C17orf85|SF1|IPPK|DNMT1|MAX|CSTF3|STK4|MYL12A|RHOT2|HNRNPDL|RDH11|MLEC|NDUFV1|ATP6V1C1|IP6K2|ZRANB2|APOBEC3G|EPHX2|NONO|TOR1B|CLK3|CS|CCPG1|ATG16L1|STK25|NAT9|MYD88|SUGP2|SUGP1|ACADVL|NUMA1|AKR1B1|YBX1|ARRB2|CD3E|CASP7|PPP3CC|SNRNP70|CAS…	92	24340	24595|24435|24743|24681|24721|24373|24637|24627|24615|24573|24545|24499|24391|24393|24701|24661|24585|24367|24423|24417|24695|24579|24737|24607|24473|24441|24511|24689|24559|24679|24467|24591|24569|24565|24509|24433|24369|24653|24747|24429|24623|24427|24537|24667|24395|24719|24605|24713|24677|24403|24377|24707|24625|24533|24693|24471|24723|24453|24635|24381|24581|24479|24519|24649|24487|24455|246…	1.58316e-07	0.61745	149	0.0226044	Human Protein Atlas	HPA:0160251	endometrium 1; cells in endometrial stroma[‚â•Low]	4070
20011		Factor: ESE-1; motif: NSMGGAARTN; match class: 1	"TF"	9606.ENSP00000225792|NCF4|ANKRD49|GTF3A|EWSR1|TMEM138|SRSF7|ISCU|SF1|IPPK|TSG101|MAX|CSTF3|STK4|CORO1A|ATP5B|RHOT2|ATP6V1C1|PRPF38B|EPHX2|CPSF3|MARCH6|CLK1|CS|STK25|MYD88|NFE2L1|ARHGAP9|NUMA1|YBX1|ARL5B|LRRFIP1|UBXN4|PDCD6IP|NCBP2|SIGMAR1|COMMD3|KIF22|RNF168|NSMCE4A|PSMA4|DNAJC7|ATG4B|LUC7L3|WBP2|VPS4A|HDAC6|ALOX5|GBP1|TIMMDC1|GALNT2|BNIP3	52	24340	24749|24743|24609|24701|24715|24417|24589|24571|24689|24559|24745|24467|24591|24569|24577|24447|24509|24429|24409|24667|24555|24663|24729|24713|24377|24625|24407|24419|24723|24635|24439|24455|24671|24703|24739|24481|24735|24711|24485|24603|24561|24659|24741|24641|24449|24563|24611|24461|24725|24597|24529|24639	1.79661e-07	0.287293	181	0.0233813	Transfac transcription factor binding site predictions	TF:M01214_1	Factor: ESE-1; motif: NSMGGAARTN; match class: 1	2224
20011		Factor: ESE-1; motif: NSMGGAARTN; match class: 1	"TF"	9606.ENSP00000225792|NCF4|ANKRD49|GTF3A|EWSR1|TMEM138|SRSF7|ISCU|SF1|IPPK|TSG101|MAX|CSTF3|STK4|CORO1A|ATP5B|RHOT2|ATP6V1C1|PRPF38B|EPHX2|CPSF3|MARCH6|CLK1|CS|STK25|MYD88|NFE2L1|ARHGAP9|NUMA1|YBX1|ARL5B|LRRFIP1|UBXN4|PDCD6IP|NCBP2|SIGMAR1|COMMD3|KIF22|RNF168|NSMCE4A|PSMA4|DNAJC7|ATG4B|LUC7L3|WBP2|VPS4A|HDAC6|ALOX5|GBP1|TIMMDC1|GALNT2|BNIP3	52	24340	24749|24743|24609|24701|24715|24417|24589|24571|24689|24559|24745|24467|24591|24569|24577|24447|24509|24429|24409|24667|24555|24663|24729|24713|24377|24625|24407|24419|24723|24635|24439|24455|24671|24703|24739|24481|24735|24711|24485|24603|24561|24659|24741|24641|24449|24563|24611|24461|24725|24597|24529|24639	1.79661e-07	0.287293	181	0.0233813	Transfac transcription factor binding site predictions	TF:M02055_1	Factor: ESE-1; motif: NSMGGAARTN; match class: 1	2224
20011		Factor: Elf-1; motif: NNANCCGGAAGTGS	"TF"	MTCH1|GOLT1B|9606.ENSP00000225792|NCF4|ABHD12|UROD|GOLGA1|B2M|PDK1|HMGN1|GBP5|ATG3|ANKRD49|SLC11A2|GTF3A|ARID5B|RUNX3|SLC5A6|DDX39A|EWSR1|TMEM138|ULK3|C17orf85|SRSF7|ISCU|SF1|IPPK|DNMT1|TSG101|MAX|CSTF3|ZNF24|STK4|CORO1A|ATP5B|RHOT2|DMAP1|ATP6V1C1|PRPF38B|EPHX2|NONO|LNPEP|MARCH6|CLK3|CLK1|CS|CCPG1|STK25|MAGED2|NAT9|SUGP2|NFE2L1|ARHGAP9|NUMA1|MCM7|FAF2|YBX1|CD3E|CASP7|ARL5B|CASP1|LRRFIP1|UBXN4|EIF…	89	24340	24595|24435|24749|24743|24387|24373|24493|24535|24573|24545|24499|24391|24609|24393|24701|24585|24491|24697|24367|24715|24417|24551|24511|24589|24571|24689|24559|24679|24745|24467|24591|24629|24569|24577|24447|24509|24385|24429|24409|24667|24395|24593|24663|24605|24729|24713|24677|24377|24651|24707|24533|24407|24419|24723|24717|24399|24635|24581|24479|24439|24487|24455|24671|24465|24457|24705|247…	1.92638e-07	0.491713	181	0.0167168	Transfac transcription factor binding site predictions	TF:M09900	Factor: Elf-1; motif: NNANCCGGAAGTGS	5324
20011		Factor: SAP-1; motif: NRCCGGAWGYN	"TF"	MTCH1|9606.ENSP00000225792|ABHD12|UROD|B2M|HMGN1|GBP5|ATG3|SLC11A2|GTF3A|ARID5B|RUNX3|SLC5A6|DDX39A|EWSR1|TMEM138|SRSF7|ISCU|SF1|DNMT1|MAX|CSTF3|ZNF24|STK4|CORO1A|MYL12A|ATP5B|RHOT2|PRPF38B|EPHX2|NONO|LNPEP|MARCH6|CLK3|SUGP2|NFE2L1|ARHGAP9|NUMA1|YBX1|ARL5B|CASP1|LRRFIP1|EIF2B1|AMICA1|HLA-DPA1|PDCD6IP|NCBP2|RBM19|NSMCE4A|PSMA4|DNAJC7|ATG4B|SFT2D1|WBP2|HDAC6|ALOX5|GBP1|PTCD3|RBM39|GALNT2	60	24340	24595|24749|24387|24373|24535|24545|24499|24391|24393|24701|24585|24491|24697|24367|24715|24417|24589|24571|24689|24679|24467|24591|24629|24569|24577|24565|24447|24509|24409|24667|24395|24593|24663|24605|24533|24407|24419|24723|24635|24439|24487|24455|24465|24457|24645|24703|24739|24405|24603|24561|24659|24741|24633|24449|24611|24461|24725|24463|24709|24529	2.18556e-07	0.331492	181	0.0211342	Transfac transcription factor binding site predictions	TF:M11437	Factor: SAP-1; motif: NRCCGGAWGYN	2839
20011		Factor: ELF4; motif: NCCACTTCCGGNNNN; match class: 1	"TF"	9606.ENSP00000225792|ABHD12|HMGN1|GBP5|ANKRD49|RUNX3|SLC5A6|EWSR1|TMEM138|SRSF7|ISCU|SF1|IPPK|TSG101|MAX|CSTF3|ZNF24|CORO1A|ATP5B|RHOT2|EPHX2|NONO|LNPEP|CLK1|CCPG1|NFE2L1|NUMA1|ARL5B|LRRFIP1|UBXN4|RBM19|RNF168|NSMCE4A|DNAJC7|ATG4B|WBP2|HDAC6|ALOX5|GBP1|RBM39|TIMMDC1|GALNT2	42	24340	24749|24387|24545|24499|24609|24491|24697|24715|24417|24589|24571|24689|24559|24745|24467|24591|24629|24577|24447|24509|24667|24395|24593|24729|24677|24407|24723|24439|24455|24671|24405|24485|24603|24659|24741|24449|24611|24461|24725|24709|24597|24529	2.31006e-07	0.232044	181	0.0271493	Transfac transcription factor binding site predictions	TF:M12601_1	Factor: ELF4; motif: NCCACTTCCGGNNNN; match class: 1	1547
11006		skin 2; langerhans cells[‚â•Low]	"Enhanced"|"Supported"	MAEA|LGALS8|PDK1|GTF3A|TAP1|SRSF2|C17orf85|DNMT1|MAX|ZNF24|STK4|MYL12A|ATP6V1C1|TOR1B|MYD88|ACADVL|NUMA1|FAF2|ARRB2|SNRNP70|SIGMAR1|WDR33|RNF168|NSMCE4A|ATG4B|RBM22|C9orf72|SF3B2|MLLT6|EXOSC8|SF3B1|SSB|BNIP3|GZMB	34	24340	24721|24637|24573|24701|24443|24473|24511|24679|24467|24629|24569|24565|24429|24719|24625|24471|24723|24399|24381|24649|24481|24631|24485|24603|24741|24647|24549|24657|24531|24665|24431|24459|24639|24521	2.53601e-07	0.228188	149	0.0430925	Human Protein Atlas	HPA:0471461	skin 2; langerhans cells[‚â•Low]	789
20011		Factor: GABP-alpha; motif: NNNRCCGGAAGTGN	"TF"	MTCH1|9606.ENSP00000225792|NCF4|ABHD12|UROD|GOLGA1|B2M|PDK1|HMGN1|GBP5|ATG3|ANKRD49|SLC11A2|GTF3A|ARID5B|RUNX3|SLC5A6|DDX39A|EWSR1|TMEM138|DNAJB11|SRSF7|ISCU|SF1|DNMT1|TSG101|MAX|CSTF3|ZNF24|STK4|CORO1A|MYL12A|ATP5B|RHOT2|RDH11|ATP6V1C1|PRPF38B|EPHX2|CPSF3|NONO|LNPEP|FAM136A|MARCH6|CLK3|CLK1|CCPG1|STK25|MYD88|SUGP2|NFE2L1|ARHGAP9|NUMA1|YBX1|ARL5B|CASP1|LRRFIP1|UBXN4|EIF2B1|AMICA1|HLA-DPA1|PDCD6IP…	80	24340	24595|24749|24743|24387|24373|24493|24535|24573|24545|24499|24391|24609|24393|24701|24585|24491|24697|24367|24715|24417|24579|24589|24571|24689|24679|24745|24467|24591|24629|24569|24577|24565|24447|24509|24369|24429|24409|24667|24555|24395|24593|24699|24663|24605|24729|24677|24377|24625|24533|24407|24419|24723|24635|24439|24487|24455|24671|24465|24457|24645|24703|24617|24481|24405|24485|24603|245…	2.55538e-07	0.441989	181	0.0176757	Transfac transcription factor binding site predictions	TF:M09935	Factor: GABP-alpha; motif: NNNRCCGGAAGTGN	4526
20011		Factor: PEA3; motif: NACCGGAAGTN; match class: 1	"TF"	ZNF330|MTCH1|GOLT1B|9606.ENSP00000225792|NCF4|ABHD12|MAEA|GOLGA1|SLC39A8|PDK1|HMGN1|GBP5|ANKRD49|NGDN|RUNX3|SLC5A6|DDX39A|BIN2|EWSR1|TMEM138|ULK3|SRSF7|ISCU|SF1|IPPK|DNMT1|TSG101|MAX|CSTF3|ZNF24|STK4|CORO1A|MYL12A|ATP5B|RHOT2|NDUFV1|ATP6V1C1|PRPF38B|EPHX2|CPSF3|NONO|LNPEP|FAM136A|MARCH6|MARCH5|CLK3|CLK1|CS|CCPG1|STK25|NFE2L1|ARHGAP9|ACADVL|NUMA1|YBX1|CASP7|ARL5B|CASP4|LRRFIP1|UBXN4|HLA-DPA1|PDCD6…	85	24340	24613|24595|24435|24749|24743|24387|24721|24493|24527|24573|24545|24499|24609|24619|24491|24697|24367|24423|24715|24417|24551|24589|24571|24689|24559|24679|24745|24467|24591|24629|24569|24577|24565|24447|24509|24747|24429|24409|24667|24555|24395|24593|24699|24663|24483|24605|24729|24713|24677|24377|24407|24419|24471|24723|24635|24479|24439|24539|24455|24671|24645|24703|24739|24617|24481|24405|247…	3.18445e-07	0.469613	181	0.0170034	Transfac transcription factor binding site predictions	TF:M11430_1	Factor: PEA3; motif: NACCGGAAGTN; match class: 1	4999
20011		Factor: ERG; motif: ACCGGAART; match class: 1	"TF"	ZNF330|MTCH1|GOLT1B|9606.ENSP00000225792|NCF4|ABHD12|SLC39A8|PDK1|HMGN1|GBP5|ANKRD49|SLC11A2|RUNX3|SLC5A6|DDX39A|BIN2|EWSR1|TMEM138|ULK3|SRSF7|ISCU|SF1|IPPK|TSG101|MAX|CSTF3|ZNF24|STK4|CORO1A|ATP5B|RHOT2|ATP6V1C1|PRPF38B|EPHX2|CPSF3|NONO|LNPEP|MARCH6|CLK1|CCPG1|STK25|NFE2L1|ARHGAP9|NUMA1|YBX1|ARL5B|CASP4|LRRFIP1|UBXN4|HLA-DPA1|PDCD6IP|NCBP2|KIF22|RNF168|NSMCE4A|DNAJC7|ATG4B|LUC7L3|NDUFS2|WBP2|VPS…	71	24340	24613|24595|24435|24749|24743|24387|24527|24573|24545|24499|24609|24393|24491|24697|24367|24423|24715|24417|24551|24589|24571|24689|24559|24745|24467|24591|24629|24569|24577|24447|24509|24429|24409|24667|24555|24395|24593|24663|24729|24677|24377|24407|24419|24723|24635|24439|24539|24455|24671|24645|24703|24739|24711|24485|24603|24659|24741|24641|24543|24449|24563|24611|24517|24461|24725|24463|247…	3.61195e-07	0.392265	181	0.0188229	Transfac transcription factor binding site predictions	TF:M01752_1	Factor: ERG; motif: ACCGGAART; match class: 1	3772
11006		skin 1; cells in spinous layer[‚â•Low]	"Enhanced"|"Supported"	MAEA|LGALS8|PDK1|GTF3A|SRSF2|C17orf85|DNMT1|MAX|SH2D2A|ZNF24|STK4|MYL12A|ATP6V1C1|TOR1B|MYD88|NFE2L1|ACADVL|NUMA1|FAF2|ARRB2|HLA-DPA1|SIGMAR1|WDR33|RNF168|NSMCE4A|ATG4B|RBM22|SF3B2|MLLT6|EXOSC8|SF3B1|BNIP3|GZMB	33	24340	24721|24637|24573|24701|24473|24511|24679|24467|24541|24629|24569|24565|24429|24719|24625|24407|24471|24723|24399|24381|24645|24481|24631|24485|24603|24741|24647|24657|24531|24665|24431|24639|24521	3.90953e-07	0.221477	149	0.0434211	Human Protein Atlas	HPA:0461411	skin 1; cells in spinous layer[‚â•Low]	760
20011		Factor: EHF; motif: CSCGGAARTN; match class: 1	"TF"	9606.ENSP00000225792|NCF4|ABHD12|LGALS8|HMGN1|GBP5|ATG3|GTF3A|RUNX3|SLC5A6|DDX39A|BIN2|EWSR1|TMEM138|SBDS|SRSF7|ISCU|SF1|IPPK|DNMT1|TSG101|MAX|CSTF3|ZNF24|STK4|CORO1A|MYL12A|ATP5B|RHOT2|NDUFV1|ANKZF1|ATP6V1C1|PRPF38B|EPHX2|CPSF3|NONO|LNPEP|MARCH6|CLK1|CS|STK25|MYD88|SUGP2|NFE2L1|ARHGAP9|NUMA1|YBX1|ARL5B|CASP4|LRRFIP1|UBXN4|PDCD6IP|NCBP2|CCDC115|SIGMAR1|RBM19|COMMD3|KIF22|RNF168|NSMCE4A|DNAJC7|ATG…	75	24340	24749|24743|24387|24637|24545|24499|24391|24701|24491|24697|24367|24423|24715|24417|24607|24589|24571|24689|24559|24679|24745|24467|24591|24629|24569|24577|24565|24447|24509|24747|24501|24429|24409|24667|24555|24395|24593|24663|24729|24713|24377|24625|24533|24407|24419|24723|24635|24439|24539|24455|24671|24703|24739|24617|24481|24405|24735|24711|24485|24603|24659|24741|24641|24543|24449|24563|246…	4.00452e-07	0.414365	181	0.0181862	Transfac transcription factor binding site predictions	TF:M02052_1	Factor: EHF; motif: CSCGGAARTN; match class: 1	4124
11006		spleen; cells in red pulp[‚â•Medium]	"Approved"|"Enhanced"|"Supported"	MTCH1|PDCD6|RGS2|MAEA|UROD|GOLGA1|LGALS8|AP2M1|PDK1|PNISR|GBP5|ATG3|SSU72|ARID5B|DDX39B|BIN2|TMEM138|SPATA13|VDAC3|SBDS|C17orf85|SF1|IPPK|DNMT1|TSG101|CSTF3|SH2D2A|STK4|RDH11|NDUFV1|ANKZF1|IP6K2|ZRANB2|APOBEC3G|CPSF3|LNPEP|TOR1B|FAM136A|CLK3|CLK1|CS|ATG16L1|STK25|NAT9|SUGP2|SUGP1|NUMA1|GDI1|YBX1|ARRB2|C21orf59|ARL5B|PPP3CC|SNRNP70|CASP1|LRRFIP1|UBXN4|AMICA1|NCBP2|SIGMAR1|WDR33|NSMCE4A|PSMA4|DNAJC…	77	24340	24595|24601|24681|24721|24373|24493|24637|24627|24573|24575|24499|24391|24661|24585|24727|24423|24417|24695|24737|24607|24511|24689|24559|24679|24745|24591|24541|24569|24369|24747|24501|24623|24427|24537|24555|24593|24719|24699|24605|24729|24713|24403|24377|24707|24533|24693|24723|24669|24635|24381|24437|24439|24519|24649|24487|24455|24671|24457|24739|24481|24631|24603|24561|24659|24741|24647|245…	4.39552e-07	0.516779	149	0.0245771	Human Protein Atlas	HPA:0530712	spleen; cells in red pulp[‚â•Medium]	3133
11006		rectum	"Approved"|"Enhanced"|"Supported"	MTCH1|GOLT1B|PDCD6|NCF4|RGS2|MAEA|UROD|GOLGA1|SLC39A8|LGALS8|AP2M1|TBC1D10A|PDK1|HMGN1|PNISR|GBP5|ATG3|SLC11A2|GTF3A|SSU72|ARID5B|TAP1|SUPT7L|SLC5A6|OXA1L|DYNC1LI2|DDX39A|DDX39B|BIN2|EWSR1|TMEM138|SPATA13|DNAJB11|VDAC3|SBDS|SRSF2|PSME2|C17orf85|ISCU|SF1|IPPK|DNMT1|MAX|CSTF3|SH2D2A|ZNF24|STK4|CORO1A|MYL12A|RHOT2|HNRNPDL|RDH11|MLEC|DMAP1|ZNF148|NDUFV1|ANKZF1|ATP6V1C1|GSDMD|ZRANB2|APOBEC3G|EPHX2|CPS…	137	24340	24595|24435|24601|24743|24681|24721|24373|24493|24527|24637|24627|24615|24573|24545|24575|24499|24391|24393|24701|24661|24585|24443|24371|24697|24477|24489|24367|24727|24423|24715|24417|24695|24579|24737|24607|24473|24441|24511|24571|24689|24559|24679|24467|24591|24541|24629|24569|24577|24565|24509|24433|24369|24653|24385|24731|24747|24501|24429|24413|24427|24537|24667|24555|24395|24593|24383|247…	5.07228e-07	0.919463	149	0.0172003	Human Protein Atlas	HPA:0400000	rectum	7965
11006		skin 1; langerhans cells[‚â•Medium]	"Enhanced"|"Supported"	MAEA|LGALS8|PDK1|GTF3A|TAP1|C17orf85|DNMT1|MAX|STK4|MYL12A|ATP6V1C1|TOR1B|MYD88|NUMA1|ARRB2|SNRNP70|WDR33|RNF168|NSMCE4A|ATG4B|RBM22|C9orf72|SF3B2|MLLT6|EXOSC8|SF3B1|BNIP3|GZMB	28	24340	24721|24637|24573|24701|24443|24511|24679|24467|24569|24565|24429|24719|24625|24723|24381|24649|24631|24485|24603|24741|24647|24549|24657|24531|24665|24431|24639|24521	7.93592e-07	0.187919	149	0.0484429	Human Protein Atlas	HPA:0461462	skin 1; langerhans cells[‚â•Medium]	578
11006		skin 2; cells in spinous layer[‚â•Low]	"Enhanced"|"Supported"	MAEA|LGALS8|PDK1|GTF3A|SRSF2|C17orf85|ISCU|DNMT1|MAX|SH2D2A|ZNF24|STK4|MYL12A|ATP6V1C1|TOR1B|MYD88|NFE2L1|ACADVL|NUMA1|FAF2|ARRB2|HLA-DPA1|SIGMAR1|WDR33|RNF168|NSMCE4A|ATG4B|RBM22|SF3B2|MLLT6|EXOSC8|SF3B1|SSB|BNIP3|GZMB	35	24340	24721|24637|24573|24701|24473|24511|24571|24679|24467|24541|24629|24569|24565|24429|24719|24625|24407|24471|24723|24399|24381|24645|24481|24631|24485|24603|24741|24647|24657|24531|24665|24431|24459|24639|24521	8.67533e-07	0.234899	149	0.0401837	Human Protein Atlas	HPA:0471411	skin 2; cells in spinous layer[‚â•Low]	871
11006		skin 2; cells in basal layer[‚â•Low]	"Enhanced"|"Supported"	MAEA|LGALS8|PDK1|GBP5|GTF3A|SRSF2|C17orf85|ISCU|DNMT1|MAX|SH2D2A|ZNF24|STK4|MYL12A|ATP6V1C1|TOR1B|MYD88|NFE2L1|C2CD5|ACADVL|NUMA1|FAF2|ARRB2|HLA-DPA1|SIGMAR1|WDR33|RNF168|NSMCE4A|ATG4B|RBM22|SF3B2|MLLT6|EXOSC8|SF3B1|SSB|BNIP3|GZMB	37	24340	24721|24637|24573|24499|24701|24473|24511|24571|24679|24467|24541|24629|24569|24565|24429|24719|24625|24407|24673|24471|24723|24399|24381|24645|24481|24631|24485|24603|24741|24647|24657|24531|24665|24431|24459|24639|24521	9.37511e-07	0.248322	149	0.0384216	Human Protein Atlas	HPA:0471391	skin 2; cells in basal layer[‚â•Low]	963
11006		skin 2; langerhans cells[‚â•Medium]	"Enhanced"|"Supported"	MAEA|LGALS8|PDK1|GTF3A|TAP1|SRSF2|C17orf85|DNMT1|MAX|STK4|MYL12A|ATP6V1C1|TOR1B|MYD88|ACADVL|NUMA1|ARRB2|SNRNP70|WDR33|RNF168|NSMCE4A|ATG4B|RBM22|C9orf72|SF3B2|MLLT6|EXOSC8|SF3B1|BNIP3|GZMB	30	24340	24721|24637|24573|24701|24443|24473|24511|24679|24467|24569|24565|24429|24719|24625|24471|24723|24381|24649|24631|24485|24603|24741|24647|24549|24657|24531|24665|24431|24639|24521	9.41948e-07	0.201342	149	0.0453172	Human Protein Atlas	HPA:0471462	skin 2; langerhans cells[‚â•Medium]	662
11006		urinary bladder; urothelial cells[High]	"Approved"|"Enhanced"|"Supported"	MTCH1|MAEA|PDK1|HMGN1|ATG3|GTF3A|SSU72|ARID5B|DDX39A|BIN2|SBDS|PSME2|C17orf85|SF1|IPPK|DNMT1|MAX|STK4|MYL12A|RHOT2|RDH11|NDUFV1|ATP6V1C1|GSDMD|ZRANB2|APOBEC3G|TOR1B|CLK3|CCPG1|ATG16L1|STK25|NAT9|SUGP2|SUGP1|NUMA1|HMGB1|ARRB2|ALAD|C21orf59|CASP7|PPP3CC|CASP1|LRRFIP1|RBM5|WDR33|NSMCE4A|DNAJC7|ATG4B|C9orf72|SF3B2|RNFT1|MLLT6|EXOSC8|TIMMDC1|MDH1|BNIP3|GZMB|NAGA	58	24340	24595|24721|24573|24545|24391|24701|24661|24585|24367|24423|24607|24441|24511|24689|24559|24679|24467|24569|24565|24509|24369|24747|24429|24413|24427|24537|24719|24605|24677|24403|24377|24707|24533|24693|24723|24415|24381|24553|24437|24479|24519|24487|24455|24411|24631|24603|24659|24741|24549|24657|24599|24531|24665|24597|24513|24639|24521|24425	9.63739e-07	0.389262	149	0.0284732	Human Protein Atlas	HPA:0610833	urinary bladder; urothelial cells[High]	2037
11006		urinary bladder; urothelial cells[‚â•Low]	"Approved"|"Enhanced"|"Supported"	MTCH1|GOLT1B|NCF4|RGS2|MAEA|UROD|GOLGA1|SLC39A8|LGALS8|AP2M1|TBC1D10A|PDK1|HMGN1|PNISR|GBP5|ATG3|ANKRD49|SLC11A2|GTF3A|SSU72|ARID5B|SUPT7L|SLC5A6|OXA1L|DYNC1LI2|DDX39A|BIN2|TMEM138|SPATA13|DNAJB11|VDAC3|SBDS|SRSF2|PSME2|C17orf85|SF1|IPPK|DNMT1|MAX|CSTF3|STK4|CORO1A|MYL12A|RHOT2|HNRNPDL|RDH11|MLEC|DMAP1|NDUFV1|ANKZF1|ATP6V1C1|IP6K2|GSDMD|ZRANB2|APOBEC3G|EPHX2|CPSF3|NONO|LNPEP|PYCR2|TOR1B|FAM136A|M…	130	24340	24595|24435|24743|24681|24721|24373|24493|24527|24637|24627|24615|24573|24545|24575|24499|24391|24609|24393|24701|24661|24585|24371|24697|24477|24489|24367|24423|24417|24695|24579|24737|24607|24473|24441|24511|24689|24559|24679|24467|24591|24569|24577|24565|24509|24433|24369|24653|24385|24747|24501|24429|24623|24413|24427|24537|24667|24555|24395|24593|24383|24719|24699|24663|24605|24713|24677|244…	9.69503e-07	0.872483	149	0.0178155	Human Protein Atlas	HPA:0610831	urinary bladder; urothelial cells[‚â•Low]	7297
11006		urinary bladder	"Approved"|"Enhanced"|"Supported"	MTCH1|GOLT1B|NCF4|RGS2|MAEA|UROD|GOLGA1|SLC39A8|LGALS8|AP2M1|TBC1D10A|PDK1|HMGN1|PNISR|GBP5|ATG3|ANKRD49|SLC11A2|GTF3A|SSU72|ARID5B|SUPT7L|SLC5A6|OXA1L|DYNC1LI2|DDX39A|BIN2|TMEM138|SPATA13|DNAJB11|VDAC3|SBDS|SRSF2|PSME2|C17orf85|SF1|IPPK|DNMT1|MAX|CSTF3|STK4|CORO1A|MYL12A|RHOT2|HNRNPDL|RDH11|MLEC|DMAP1|NDUFV1|ANKZF1|ATP6V1C1|IP6K2|GSDMD|ZRANB2|APOBEC3G|EPHX2|CPSF3|NONO|LNPEP|PYCR2|TOR1B|FAM136A|M…	130	24340	24595|24435|24743|24681|24721|24373|24493|24527|24637|24627|24615|24573|24545|24575|24499|24391|24609|24393|24701|24661|24585|24371|24697|24477|24489|24367|24423|24417|24695|24579|24737|24607|24473|24441|24511|24689|24559|24679|24467|24591|24569|24577|24565|24509|24433|24369|24653|24385|24747|24501|24429|24623|24413|24427|24537|24667|24555|24395|24593|24383|24719|24699|24663|24605|24713|24677|244…	9.69503e-07	0.872483	149	0.0178155	Human Protein Atlas	HPA:0610000	urinary bladder	7297
11006		skin 1; cells in basal layer[‚â•Low]	"Enhanced"|"Supported"	MAEA|LGALS8|PDK1|GTF3A|SRSF2|C17orf85|DNMT1|MAX|SH2D2A|ZNF24|STK4|MYL12A|ATP6V1C1|TOR1B|MYD88|NFE2L1|C2CD5|ACADVL|NUMA1|FAF2|ARRB2|HLA-DPA1|SIGMAR1|WDR33|RNF168|NSMCE4A|ATG4B|RBM22|SF3B2|MLLT6|EXOSC8|SF3B1|SSB|BNIP3|GZMB	35	24340	24721|24637|24573|24701|24473|24511|24679|24467|24541|24629|24569|24565|24429|24719|24625|24407|24673|24471|24723|24399|24381|24645|24481|24631|24485|24603|24741|24647|24657|24531|24665|24431|24459|24639|24521	1.16971e-06	0.234899	149	0.0397276	Human Protein Atlas	HPA:0461391	skin 1; cells in basal layer[‚â•Low]	881
11006		oral mucosa; squamous epithelial cells[‚â•Medium]	"Approved"|"Enhanced"|"Supported"	MTCH1|RGS2|MAEA|UROD|GOLGA1|LGALS8|AP2M1|PDK1|HMGN1|GBP5|ATG3|SLC11A2|GTF3A|ARID5B|SLC5A6|OXA1L|DDX39A|BIN2|EWSR1|TMEM138|SPATA13|DNAJB11|VDAC3|SBDS|SRSF2|PSME2|C17orf85|SF1|IPPK|DNMT1|MAX|STK4|CORO1A|MYL12A|HNRNPDL|RDH11|MLEC|DMAP1|NDUFV1|GSDMD|ZRANB2|EPHX2|CPSF3|NONO|LNPEP|TOR1B|FAM136A|MARCH6|CLK3|CS|ATG16L1|STK25|NAT9|MYD88|SUGP2|NFE2L1|ACADVL|NUMA1|ARRB2|CD3E|ALAD|C21orf59|CASP7|PPP3CC|CASP1…	94	24340	24595|24681|24721|24373|24493|24637|24627|24573|24545|24499|24391|24393|24701|24585|24697|24477|24367|24423|24715|24417|24695|24579|24737|24607|24473|24441|24511|24689|24559|24679|24467|24569|24577|24565|24433|24369|24653|24385|24747|24413|24427|24667|24555|24395|24593|24719|24699|24663|24605|24713|24403|24377|24707|24625|24533|24407|24471|24723|24381|24581|24553|24437|24479|24519|24487|24455|246…	1.18709e-06	0.630872	149	0.0215943	Human Protein Atlas	HPA:0330222	oral mucosa; squamous epithelial cells[‚â•Medium]	4353
11006		salivary gland; glandular cells[‚â•Medium]	"Approved"|"Enhanced"|"Supported"	MTCH1|RGS2|MAEA|UROD|GOLGA1|SLC39A8|LGALS8|AP2M1|TBC1D10A|PDK1|HMGN1|GBP5|ATG3|SLC11A2|GTF3A|ARID5B|SLC5A6|OXA1L|DYNC1LI2|DDX39A|BIN2|SPATA13|DNAJB11|VDAC3|SBDS|PSME2|C17orf85|SF1|IPPK|DNMT1|MAX|STK4|CORO1A|MYL12A|RHOT2|HNRNPDL|RDH11|MLEC|DMAP1|NDUFV1|ANKZF1|ATP6V1C1|GSDMD|ZRANB2|APOBEC3G|NONO|TOR1B|FAM136A|MARCH6|CLK3|CS|ATG16L1|STK25|MYD88|SUGP2|SUGP1|ARHGAP9|NUMA1|FAF2|AKR1B1|YBX1|ARRB2|CD3E|A…	101	24340	24595|24681|24721|24373|24493|24527|24637|24627|24615|24573|24545|24499|24391|24393|24701|24585|24697|24477|24489|24367|24423|24695|24579|24737|24607|24441|24511|24689|24559|24679|24467|24569|24577|24565|24509|24433|24369|24653|24385|24747|24501|24429|24413|24427|24537|24395|24719|24699|24663|24605|24713|24403|24377|24625|24533|24693|24419|24723|24399|24453|24635|24381|24581|24553|24437|24479|244…	1.20476e-06	0.677852	149	0.0207477	Human Protein Atlas	HPA:0420052	salivary gland; glandular cells[‚â•Medium]	4868
11006		tonsil; squamous epithelial cells[‚â•Medium]	"Approved"|"Enhanced"|"Supported"	MTCH1|PDCD6|NCF4|RGS2|MAEA|UROD|GOLGA1|SLC39A8|LGALS8|AP2M1|TBC1D10A|PDK1|GBP5|ATG3|SLC11A2|GTF3A|ARID5B|SUPT7L|SLC5A6|DYNC1LI2|DDX39A|BIN2|TMEM138|SPATA13|DNAJB11|VDAC3|SBDS|SRSF2|PSME2|C17orf85|SF1|IPPK|DNMT1|MAX|CSTF3|STK4|MYL12A|RHOT2|HNRNPDL|RDH11|MLEC|DMAP1|NDUFV1|ATP6V1C1|GSDMD|ZRANB2|APOBEC3G|CPSF3|NONO|LNPEP|TOR1B|FAM136A|MARCH6|CLK3|CS|CCPG1|ATG16L1|STK25|NAT9|SUGP2|NFE2L1|SUGP1|ARHGAP9…	102	24340	24595|24601|24743|24681|24721|24373|24493|24527|24637|24627|24615|24573|24499|24391|24393|24701|24585|24371|24697|24489|24367|24423|24417|24695|24579|24737|24607|24473|24441|24511|24689|24559|24679|24467|24591|24569|24565|24509|24433|24369|24653|24385|24747|24429|24413|24427|24537|24555|24395|24593|24719|24699|24663|24605|24713|24677|24403|24377|24707|24533|24407|24693|24419|24471|24723|24453|243…	1.24747e-06	0.684564	149	0.0206227	Human Protein Atlas	HPA:0600222	tonsil; squamous epithelial cells[‚â•Medium]	4946
11006		skin 2; cells in basal layer[‚â•Medium]	"Enhanced"|"Supported"	MAEA|LGALS8|PDK1|GTF3A|SRSF2|C17orf85|ISCU|DNMT1|SH2D2A|STK4|MYL12A|ATP6V1C1|TOR1B|MYD88|NFE2L1|C2CD5|ACADVL|NUMA1|ARRB2|HLA-DPA1|WDR33|RNF168|NSMCE4A|ATG4B|RBM22|SF3B2|MLLT6|EXOSC8|SF3B1|SSB|BNIP3|GZMB	32	24340	24721|24637|24573|24701|24473|24511|24571|24679|24541|24569|24565|24429|24719|24625|24407|24673|24471|24723|24381|24645|24631|24485|24603|24741|24647|24657|24531|24665|24431|24459|24639|24521	1.32342e-06	0.214765	149	0.0423841	Human Protein Atlas	HPA:0471392	skin 2; cells in basal layer[‚â•Medium]	755
11006		appendix; lymphoid tissue[‚â•Low]	"Approved"|"Enhanced"|"Supported"	MTCH1|GOLT1B|NCF4|RGS2|MAEA|UROD|SLC39A8|AP2M1|TBC1D10A|GBP5|ATG3|ANKRD49|SLC11A2|SSU72|ARID5B|SLC5A6|BIN2|TMEM138|SPATA13|VDAC3|SBDS|SRSF2|PSME2|C17orf85|SF1|IPPK|DNMT1|TSG101|MAX|CSTF3|STK4|CORO1A|MYL12A|HNRNPDL|RDH11|DMAP1|NDUFV1|ATP6V1C1|IP6K2|GSDMD|APOBEC3G|NONO|PYCR2|TOR1B|FAM136A|CLK3|CS|CCPG1|ATG16L1|NAT9|MYD88|SUGP2|SUGP1|ARHGAP9|GDI1|YBX1|ARRB2|CD3E|ALAD|C21orf59|CASP7|PPP3CC|CASP1|LRRF…	99	24340	24595|24435|24743|24681|24721|24373|24527|24627|24615|24499|24391|24609|24393|24661|24585|24697|24423|24417|24695|24737|24607|24473|24441|24511|24689|24559|24679|24745|24467|24591|24569|24577|24565|24433|24369|24385|24747|24429|24623|24413|24537|24395|24383|24719|24699|24605|24713|24677|24403|24707|24625|24533|24693|24419|24669|24635|24381|24581|24553|24437|24479|24519|24487|24455|24671|24465|244…	1.32768e-06	0.66443	149	0.0209479	Human Protein Atlas	HPA:0030071	appendix; lymphoid tissue[‚â•Low]	4726
20011		Factor: Elf-1; motif: NANSCGGAAGTR	"TF"	ZNF330|MTCH1|GOLT1B|9606.ENSP00000225792|PDCD6|NCF4|RGS2|UROD|B2M|AP2M1|HMGN1|GBP5|ATG3|ANKRD49|SLC11A2|DDX39A|DDX39B|EWSR1|TMEM138|DNAJB11|SBDS|ULK3|SRSF2|SRSF7|ISCU|SF1|DNMT1|TSG101|MAX|CSTF3|ZNF24|STK4|CORO1A|ATP5B|RHOT2|RDH11|ZNF148|ATP6V1C1|PRPF38B|EPHX2|CPSF3|NONO|LNPEP|FAM136A|MARCH6|CLK3|CLK1|CS|STK25|MAGED2|MYD88|NFE2L1|ARHGAP9|C2CD5|ACADVL|NUMA1|FAF2|YBX1|HMGB1|ARRB2|CD3E|ARL5B|CASP4|CA…	91	24340	24613|24595|24435|24749|24601|24743|24681|24373|24535|24627|24545|24499|24391|24609|24393|24367|24727|24715|24417|24579|24607|24551|24473|24589|24571|24689|24679|24745|24467|24591|24629|24569|24577|24447|24509|24369|24731|24429|24409|24667|24555|24395|24593|24699|24663|24605|24729|24713|24377|24651|24625|24407|24419|24673|24471|24723|24399|24635|24415|24381|24581|24439|24539|24487|24455|24671|244…	1.341e-06	0.502762	181	0.0159593	Transfac transcription factor binding site predictions	TF:M11450	Factor: Elf-1; motif: NANSCGGAAGTR	5702
11006		appendix; glandular cells[‚â•Medium]	"Approved"|"Enhanced"|"Supported"	MTCH1|GOLT1B|NCF4|RGS2|MAEA|UROD|GOLGA1|SLC39A8|AP2M1|TBC1D10A|HMGN1|GBP5|ATG3|ANKRD49|GTF3A|SSU72|ARID5B|SUPT7L|SLC5A6|OXA1L|BIN2|TMEM138|SPATA13|DNAJB11|VDAC3|SBDS|SRSF2|PSME2|C17orf85|SF1|IPPK|DNMT1|MAX|STK4|CORO1A|MYL12A|RHOT2|HNRNPDL|RDH11|MLEC|DMAP1|ZNF148|NDUFV1|ANKZF1|ATP6V1C1|GSDMD|APOBEC3G|EPHX2|CPSF3|NONO|PYCR2|TOR1B|MARCH6|CLK3|CS|CCPG1|ATG16L1|STK25|NAT9|MYD88|SUGP2|SUGP1|ARHGAP9|AKR…	109	24340	24595|24435|24743|24681|24721|24373|24493|24527|24627|24615|24545|24499|24391|24609|24701|24661|24585|24371|24697|24477|24423|24417|24695|24579|24737|24607|24473|24441|24511|24689|24559|24679|24467|24569|24577|24565|24509|24433|24369|24653|24385|24731|24747|24501|24429|24413|24537|24667|24555|24395|24383|24719|24663|24605|24713|24677|24403|24377|24707|24625|24533|24693|24419|24453|24635|24381|245…	1.42913e-06	0.731544	149	0.0198218	Human Protein Atlas	HPA:0030052	appendix; glandular cells[‚â•Medium]	5499
11006		skin 2; lymphocytes[‚â•Low]	"Enhanced"|"Supported"	MAEA|LGALS8|PDK1|GBP5|GTF3A|TAP1|DDX39B|SRSF2|C17orf85|ISCU|DNMT1|MAX|STK4|MYL12A|ATP6V1C1|TOR1B|ACADVL|NUMA1|ARRB2|SIGMAR1|WDR33|RNF168|NSMCE4A|ATG4B|RBM22|C9orf72|SF3B2|MLLT6|EXOSC8|SF3B1|APOL3|SSB|BNIP3	33	24340	24721|24637|24573|24499|24701|24443|24727|24473|24511|24571|24679|24467|24569|24565|24429|24719|24471|24723|24381|24481|24631|24485|24603|24741|24647|24549|24657|24531|24665|24431|24685|24459|24639	1.51267e-06	0.221477	149	0.0411471	Human Protein Atlas	HPA:0471471	skin 2; lymphocytes[‚â•Low]	802
20011		Factor: ELF4; motif: NCCGGAARTN	"TF"	MTCH1|GOLT1B|9606.ENSP00000225792|NCF4|UROD|SLC39A8|B2M|HMGN1|PNISR|ATG3|ANKRD49|SLC11A2|DDX39A|EWSR1|TMEM138|SPATA13|VDAC3|SBDS|ULK3|SRSF7|ISCU|SF1|DNMT1|TSG101|MAX|CSTF3|SH2D2A|STK4|CORO1A|ATP5B|RHOT2|RDH11|MLEC|NDUFV1|ATP6V1C1|PRPF38B|ZRANB2|EPHX2|CPSF3|NONO|LNPEP|FAM136A|MARCH6|CLK3|CLK1|STK25|MYD88|NFE2L1|ARHGAP9|ACADVL|NUMA1|YBX1|CD3E|ARL5B|SNRNP70|CASP1|LRRFIP1|UBXN4|EIF2B1|AMICA1|PDCD6IP|…	88	24340	24595|24435|24749|24743|24373|24527|24535|24545|24575|24391|24609|24393|24367|24715|24417|24695|24737|24607|24551|24589|24571|24689|24679|24745|24467|24591|24541|24569|24577|24447|24509|24369|24653|24747|24429|24409|24427|24667|24555|24395|24593|24699|24663|24605|24729|24377|24625|24407|24419|24471|24723|24635|24581|24439|24649|24487|24455|24671|24465|24457|24703|24739|24617|24481|24405|24711|244…	1.57834e-06	0.486188	181	0.0162003	Transfac transcription factor binding site predictions	TF:M02056	Factor: ELF4; motif: NCCGGAARTN	5432
11006		skin 2; endothelial cells[‚â•Medium]	"Enhanced"|"Supported"	MAEA|LGALS8|PDK1|GTF3A|SRSF2|C17orf85|DNMT1|MAX|ZNF24|STK4|MYL12A|ATP6V1C1|TOR1B|NFE2L1|ACADVL|NUMA1|ARRB2|WDR33|RNF168|NSMCE4A|ATG4B|RBM22|SF3B2|MLLT6|EXOSC8|SF3B1|SSB|BNIP3|GZMB	29	24340	24721|24637|24573|24701|24473|24511|24679|24467|24629|24569|24565|24429|24719|24407|24471|24723|24381|24631|24485|24603|24741|24647|24657|24531|24665|24431|24459|24639|24521	1.62602e-06	0.194631	149	0.0455259	Human Protein Atlas	HPA:0470202	skin 2; endothelial cells[‚â•Medium]	637
20011		Factor: ERM; motif: NNCACTTCCGGNN	"TF"	MTCH1|GOLT1B|9606.ENSP00000225792|NCF4|ABHD12|UROD|GOLGA1|SLC39A8|B2M|PDK1|HMGN1|GBP5|ATG3|ANKRD49|SLC11A2|GTF3A|ARID5B|RUNX3|SLC5A6|DYNC1LI2|DDX39A|BIN2|EWSR1|TMEM138|ULK3|C17orf85|SRSF7|ISCU|SF1|IPPK|DNMT1|TSG101|MAX|CSTF3|SH2D2A|ZNF24|STK4|CORO1A|MYL12A|ATP5B|RHOT2|HNRNPDL|NDUFV1|ST3GAL1|ATP6V1C1|IP6K2|PRPF38B|APOBEC3G|EPHX2|NONO|LNPEP|MARCH6|MARCH5|CLK3|CS|CCPG1|MAGED2|NAT9|MYD88|SUGP2|NFE2L1…	106	24340	24595|24435|24749|24743|24387|24373|24493|24527|24535|24573|24545|24499|24391|24609|24393|24701|24585|24491|24697|24489|24367|24423|24715|24417|24551|24511|24589|24571|24689|24559|24679|24745|24467|24591|24541|24629|24569|24577|24565|24447|24509|24433|24747|24401|24429|24623|24409|24537|24667|24395|24593|24663|24483|24605|24713|24677|24651|24707|24625|24533|24407|24693|24419|24723|24717|24669|243…	1.63073e-06	0.585635	181	0.0146774	Transfac transcription factor binding site predictions	TF:M12603	Factor: ERM; motif: NNCACTTCCGGNN	7222
20011		Factor: ELK1; motif: ACCGGAAGTN	"TF"	ZNF330|MTCH1|9606.ENSP00000225792|NCF4|ABHD12|UROD|B2M|PDK1|HMGN1|GBP5|ATG3|ANKRD49|SLC11A2|GTF3A|ARID5B|RUNX3|SLC5A6|DDX39A|BIN2|EWSR1|TMEM138|ULK3|SRSF7|ISCU|SF1|DNMT1|MAX|CSTF3|ZNF24|STK4|CORO1A|MYL12A|ATP5B|RHOT2|DMAP1|NDUFV1|ATP6V1C1|PRPF38B|EPHX2|NONO|LNPEP|FAM136A|MARCH6|CLK3|MAGED2|MYD88|SUGP2|NFE2L1|ARHGAP9|ACADVL|NUMA1|MCM7|GDI1|FAF2|YBX1|ARRB2|ARL5B|CASP1|LRRFIP1|UBXN4|EIF2B1|AMICA1|HL…	82	24340	24613|24595|24749|24743|24387|24373|24535|24573|24545|24499|24391|24609|24393|24701|24585|24491|24697|24367|24423|24715|24417|24551|24589|24571|24689|24679|24467|24591|24629|24569|24577|24565|24447|24509|24385|24747|24429|24409|24667|24395|24593|24699|24663|24605|24651|24625|24533|24407|24419|24471|24723|24717|24669|24399|24635|24381|24439|24487|24455|24671|24465|24457|24645|24703|24739|24405|245…	1.74374e-06	0.453039	181	0.0167964	Transfac transcription factor binding site predictions	TF:M03970	Factor: ELK1; motif: ACCGGAAGTN	4882
11006		liver; cholangiocytes[‚â•Low]	"Approved"|"Enhanced"|"Supported"	MTCH1|GOLT1B|NCF4|MAEA|GOLGA1|SLC39A8|LGALS8|AP2M1|TBC1D10A|PDK1|GBP5|ATG3|SLC11A2|GTF3A|ARID5B|BIN2|SPATA13|DNAJB11|VDAC3|SBDS|SRSF2|PSME2|SF1|DNMT1|MAX|CSTF3|STK4|CORO1A|MYL12A|HNRNPDL|RDH11|MLEC|DMAP1|ATP6V1C1|GSDMD|ZRANB2|APOBEC3G|NONO|PYCR2|TOR1B|FAM136A|MARCH6|CLK3|CS|ATG16L1|STK25|NAT9|MYD88|SUGP2|SUGP1|ARHGAP9|ACADVL|NUMA1|FAF2|ARRB2|CD3E|ALAD|C21orf59|CASP7|ARL5B|PPP3CC|UBXN4|EIF2B1|RBM5…	88	24340	24595|24435|24743|24721|24493|24527|24637|24627|24615|24573|24499|24391|24393|24701|24585|24423|24695|24579|24737|24607|24473|24441|24689|24679|24467|24591|24569|24577|24565|24433|24369|24653|24385|24429|24413|24427|24537|24395|24383|24719|24699|24663|24605|24713|24403|24377|24707|24625|24533|24693|24419|24471|24723|24399|24381|24581|24553|24437|24479|24439|24519|24671|24465|24411|24481|24405|246…	1.77375e-06	0.590604	149	0.0222278	Human Protein Atlas	HPA:0291161	liver; cholangiocytes[‚â•Low]	3959
22122		"Organized structure of distinctive morphology and function, occurring within the cell. Includes the nucleus, mitochondria, plastids, vacuoles, vesicles, ribosomes and the cytoskeleton. Excludes the plasma membrane." [GOC:go_curators]	"IPI"|"IC"|"NAS"|"TAS"|"IMP"|"ISS"|"ISA"|"IBA"|"IEA"|"IDA"|"HDA"	ZNF330|MTCH1|GOLT1B|9606.ENSP00000225792|PDCD6|NCF4|UBE2Z|ABHD12|PSMD6|RGS2|MAEA|CHCHD3|UROD|GOLGA1|SLC39A8|LGALS8|B2M|TBC1D10A|PDK1|HMGN1|PNISR|ATG3|ANKRD49|NGDN|SLC11A2|GTF3A|SSU72|TAP2|ARID5B|TAP1|RUNX3|SLC5A6|OXA1L|DYNC1LI2|DDX39A|DDX39B|BIN2|EWSR1|TMEM138|SPATA13|UNC50|DNAJB11|VDAC3|SBDS|ULK3|SRSF2|PSME2|C17orf85|SRSF7|ISCU|SF1|IPPK|DNMT1|MAX|CSTF3|SH2D2A|ZNF24|STK4|CORO1A|MYL12A|HSP90B1|ATP…	162	24340	24613|24595|24435|24749|24601|24743|24583|24387|24691|24681|24721|24495|24373|24493|24527|24637|24535|24615|24573|24545|24575|24391|24609|24619|24393|24701|24661|24507|24585|24443|24491|24697|24477|24489|24367|24727|24423|24715|24417|24695|24587|24579|24737|24607|24551|24473|24441|24511|24589|24571|24689|24559|24679|24467|24591|24541|24629|24569|24577|24565|24525|24447|24509|24433|24369|24653|247…	1.83198e-06	0.9	180	0.010101	Gene Ontology Cellular Component branch	GO:0043229	intracellular organelle	16038
11006		cervix; glandular cells[‚â•Medium]	"Approved"|"Enhanced"|"Supported"	MTCH1|GOLT1B|NCF4|MAEA|UROD|GOLGA1|SLC39A8|LGALS8|AP2M1|TBC1D10A|PDK1|HMGN1|ATG3|ANKRD49|GTF3A|ARID5B|SLC5A6|DDX39A|BIN2|TMEM138|SPATA13|DNAJB11|VDAC3|SRSF2|PSME2|C17orf85|SF1|IPPK|DNMT1|MAX|STK4|CORO1A|MYL12A|RHOT2|HNRNPDL|RDH11|NDUFV1|ATP6V1C1|GSDMD|ZRANB2|APOBEC3G|NONO|TOR1B|FAM136A|MARCH6|CLK3|CS|CCPG1|ATG16L1|STK25|NAT9|MYD88|SUGP2|NFE2L1|SUGP1|ACADVL|NUMA1|AKR1B1|ARRB2|CD3E|ALAD|C21orf59|CA…	89	24340	24595|24435|24743|24721|24373|24493|24527|24637|24627|24615|24573|24545|24391|24609|24701|24585|24697|24367|24423|24417|24695|24579|24737|24473|24441|24511|24689|24559|24679|24467|24569|24577|24565|24509|24433|24369|24747|24429|24413|24427|24537|24395|24719|24699|24663|24605|24713|24677|24403|24377|24707|24625|24533|24407|24693|24471|24723|24453|24381|24581|24553|24437|24479|24439|24455|24671|244…	1.83737e-06	0.597315	149	0.0220789	Human Protein Atlas	HPA:0630052	cervix; glandular cells[‚â•Medium]	4031
11006		skin 2; cells in spinous layer[‚â•Medium]	"Enhanced"|"Supported"	MAEA|LGALS8|PDK1|GTF3A|SRSF2|C17orf85|DNMT1|MAX|SH2D2A|STK4|MYL12A|ATP6V1C1|TOR1B|MYD88|NFE2L1|ACADVL|NUMA1|ARRB2|HLA-DPA1|WDR33|RNF168|NSMCE4A|ATG4B|RBM22|SF3B2|MLLT6|EXOSC8|SF3B1|BNIP3|GZMB	30	24340	24721|24637|24573|24701|24473|24511|24679|24467|24541|24569|24565|24429|24719|24625|24407|24471|24723|24381|24645|24631|24485|24603|24741|24647|24657|24531|24665|24431|24639|24521	1.94522e-06	0.201342	149	0.0439239	Human Protein Atlas	HPA:0471412	skin 2; cells in spinous layer[‚â•Medium]	683
20011		Factor: ELK-1; motif: ACCGGAAGTN; match class: 1	"TF"	ZNF330|GOLT1B|NCF4|ABHD12|GOLGA1|SLC39A8|HMGN1|GBP5|ANKRD49|RUNX3|SLC5A6|DDX39A|BIN2|EWSR1|TMEM138|ULK3|SRSF7|ISCU|SF1|IPPK|TSG101|MAX|CSTF3|ZNF24|STK4|CORO1A|MYL12A|ATP5B|RHOT2|ATP6V1C1|PRPF38B|EPHX2|CPSF3|NONO|LNPEP|MARCH6|CLK1|CS|CCPG1|STK25|SUGP2|NFE2L1|ARHGAP9|NUMA1|YBX1|ARL5B|CASP4|LRRFIP1|UBXN4|HLA-DPA1|PDCD6IP|NCBP2|KIF22|RNF168|NSMCE4A|DNAJC7|ATG4B|LUC7L3|NDUFS2|WBP2|VPS4A|HDAC6|HLA-DMA|…	70	24340	24613|24435|24743|24387|24493|24527|24545|24499|24609|24491|24697|24367|24423|24715|24417|24551|24589|24571|24689|24559|24745|24467|24591|24629|24569|24577|24565|24447|24509|24429|24409|24667|24555|24395|24593|24663|24729|24713|24677|24377|24533|24407|24419|24723|24635|24439|24539|24455|24671|24645|24703|24739|24711|24485|24603|24659|24741|24641|24543|24449|24563|24611|24517|24461|24725|24463|247…	2.15435e-06	0.38674	181	0.0182529	Transfac transcription factor binding site predictions	TF:M02059_1	Factor: ELK-1; motif: ACCGGAAGTN; match class: 1	3835
20011		Factor: Elk-1; motif: RACCGGAAGTR	"TF"	ZNF330|MTCH1|GOLT1B|9606.ENSP00000225792|PDCD6|NCF4|UBE2Z|ABHD12|RGS2|MAEA|UROD|GOLGA1|SLC39A8|B2M|AP2M1|PDK1|HMGN1|GBP5|ATG3|ANKRD49|NGDN|SLC11A2|GTF3A|ARID5B|RUNX3|SLC5A6|OXA1L|DDX39A|BIN2|EWSR1|TMEM138|SBDS|ULK3|C17orf85|SRSF7|ISCU|SF1|DNMT1|TSG101|MAX|CSTF3|ZNF24|STK4|CORO1A|MYL12A|HSP90B1|ATP5B|RHOT2|DMAP1|ATP6V1C1|IP6K2|PRPF38B|APOBEC3G|EPHX2|CPSF3|NONO|LNPEP|FAM136A|MARCH6|CLK3|CLK1|CCPG1|…	112	24340	24613|24595|24435|24749|24601|24743|24583|24387|24681|24721|24373|24493|24527|24535|24627|24573|24545|24499|24391|24609|24619|24393|24701|24585|24491|24697|24477|24367|24423|24715|24417|24607|24551|24511|24589|24571|24689|24679|24745|24467|24591|24629|24569|24577|24565|24525|24447|24509|24385|24429|24623|24409|24537|24667|24555|24395|24593|24699|24663|24605|24729|24677|24377|24651|24625|24533|244…	2.16925e-06	0.618785	181	0.0142006	Transfac transcription factor binding site predictions	TF:M01165	Factor: Elk-1; motif: RACCGGAAGTR	7887
20011		Factor: ELF1; motif: AACCCGGAAGTR	"TF"	MTCH1|GOLT1B|9606.ENSP00000225792|NCF4|ABHD12|RGS2|UROD|SLC39A8|B2M|HMGN1|GBP5|ATG3|ANKRD49|SLC11A2|RUNX3|SLC5A6|DDX39A|EWSR1|TMEM138|SPATA13|SBDS|ULK3|C17orf85|SRSF7|ISCU|SF1|IPPK|DNMT1|TSG101|MAX|CSTF3|SH2D2A|ZNF24|STK4|CORO1A|ATP5B|RHOT2|DMAP1|ZNF148|NDUFV1|ATP6V1C1|PRPF38B|ZRANB2|EPHX2|CPSF3|NONO|LNPEP|FAM136A|MARCH6|MARCH5|CLK3|CLK1|CS|CCPG1|STK25|MAGED2|NAT9|MYD88|ARHGAP9|NUMA1|MCM7|FAF2|YB…	101	24340	24595|24435|24749|24743|24387|24681|24373|24527|24535|24545|24499|24391|24609|24393|24491|24697|24367|24715|24417|24695|24607|24551|24511|24589|24571|24689|24559|24679|24745|24467|24591|24541|24629|24569|24577|24447|24509|24385|24731|24747|24429|24409|24427|24667|24555|24395|24593|24699|24663|24483|24605|24729|24713|24677|24377|24651|24707|24625|24419|24723|24717|24399|24635|24381|24581|24479|244…	2.2464e-06	0.558011	181	0.0149763	Transfac transcription factor binding site predictions	TF:M03966	Factor: ELF1; motif: AACCCGGAAGTR	6744
20011		Factor: nerf; motif: NRRNSCGGAAGNRNNNN; match class: 1	"TF"	GOLT1B|9606.ENSP00000225792|NCF4|ABHD12|HMGN1|GBP5|ATG3|ANKRD49|GTF3A|SRSF7|ISCU|SF1|MAX|CSTF3|ZNF24|STK4|CORO1A|MYL12A|ATP5B|RHOT2|ATP6V1C1|EPHX2|NONO|LNPEP|MARCH6|CLK1|CCPG1|STK25|NFE2L1|NUMA1|LRRFIP1|PDCD6IP|RBM19|RNF168|NSMCE4A|NDUFS2|WBP2|HDAC6|RNFT1|GBP1|PTCD3|RBM39|TIMMDC1	43	24340	24435|24749|24743|24387|24545|24499|24391|24609|24701|24589|24571|24689|24467|24591|24629|24569|24577|24565|24447|24509|24429|24667|24395|24593|24663|24729|24677|24377|24407|24723|24455|24703|24405|24485|24603|24543|24449|24611|24599|24725|24463|24709|24597	2.31899e-06	0.237569	181	0.0247696	Transfac transcription factor binding site predictions	TF:M09606_1	Factor: nerf; motif: NRRNSCGGAAGNRNNNN; match class: 1	1736
20011		Factor: Elk-1; motif: NNCCGGAAGTN; match class: 1	"TF"	ZNF330|MTCH1|GOLT1B|9606.ENSP00000225792|NCF4|ABHD12|RGS2|GOLGA1|LGALS8|PDK1|HMGN1|GBP5|ATG3|ANKRD49|GTF3A|RUNX3|SLC5A6|DDX39A|DDX39B|BIN2|EWSR1|TMEM138|SBDS|ULK3|SRSF7|ISCU|SF1|IPPK|DNMT1|TSG101|MAX|CSTF3|ZNF24|STK4|CORO1A|MYL12A|ATP5B|RHOT2|NDUFV1|ANKZF1|ATP6V1C1|PRPF38B|ZRANB2|EPHX2|CPSF3|NONO|LNPEP|FAM136A|MARCH6|CLK1|CS|CCPG1|STK25|NAT9|MYD88|SUGP2|NFE2L1|ARHGAP9|ACADVL|NUMA1|YBX1|ARL5B|CASP…	92	24340	24613|24595|24435|24749|24743|24387|24681|24493|24637|24573|24545|24499|24391|24609|24701|24491|24697|24367|24727|24423|24715|24417|24607|24551|24589|24571|24689|24559|24679|24745|24467|24591|24629|24569|24577|24565|24447|24509|24747|24501|24429|24409|24427|24667|24555|24395|24593|24699|24663|24729|24713|24677|24377|24707|24625|24533|24407|24419|24471|24723|24635|24439|24539|24455|24671|24645|247…	2.3775e-06	0.508287	181	0.0157077	Transfac transcription factor binding site predictions	TF:M11435_1	Factor: Elk-1; motif: NNCCGGAAGTN; match class: 1	5857
11006		ovary; ovarian stroma cells[‚â•Low]	"Approved"|"Enhanced"|"Supported"	MTCH1|RGS2|MAEA|UROD|GOLGA1|LGALS8|TBC1D10A|PDK1|HMGN1|GBP5|ATG3|ANKRD49|SLC11A2|GTF3A|ARID5B|OXA1L|DYNC1LI2|DDX39A|BIN2|TMEM138|SPATA13|DNAJB11|VDAC3|SBDS|SRSF2|PSME2|C17orf85|SF1|IPPK|DNMT1|MAX|CSTF3|STK4|MYL12A|RHOT2|HNRNPDL|MLEC|DMAP1|ATP6V1C1|GSDMD|ZRANB2|CPSF3|LNPEP|TOR1B|MARCH6|CLK3|CS|CCPG1|ATG16L1|STK25|NAT9|MYD88|SUGP2|NFE2L1|SUGP1|ARHGAP9|ACADVL|NUMA1|YBX1|ARRB2|CASP7|PPP3CC|CASP1|LRRF…	88	24340	24595|24681|24721|24373|24493|24637|24615|24573|24545|24499|24391|24609|24393|24701|24585|24477|24489|24367|24423|24417|24695|24579|24737|24607|24473|24441|24511|24689|24559|24679|24467|24591|24569|24565|24509|24433|24653|24385|24429|24413|24427|24555|24593|24719|24663|24605|24713|24677|24403|24377|24707|24625|24533|24407|24693|24419|24471|24723|24635|24381|24479|24519|24487|24455|24465|24457|244…	2.41041e-06	0.590604	149	0.022105	Human Protein Atlas	HPA:0340461	ovary; ovarian stroma cells[‚â•Low]	3981
11006		breast; myoepithelial cells[‚â•Medium]	"Approved"|"Enhanced"|"Supported"	GOLT1B|NCF4|RGS2|MAEA|UROD|GOLGA1|AP2M1|TBC1D10A|HMGN1|GBP5|ATG3|SLC11A2|GTF3A|ARID5B|DDX39A|BIN2|EWSR1|TMEM138|SPATA13|DNAJB11|VDAC3|SBDS|PSME2|C17orf85|SF1|IPPK|DNMT1|MAX|ZNF24|STK4|CORO1A|MYL12A|RHOT2|HNRNPDL|MLEC|DMAP1|ATP6V1C1|GSDMD|ZRANB2|NONO|TOR1B|FAM136A|CLK3|CS|ATG16L1|NAT9|SUGP2|SUGP1|ACADVL|NUMA1|YBX1|ARRB2|CD3E|C21orf59|CASP7|PPP3CC|CASP1|LRRFIP1|UBXN4|EIF2B1|RBM5|ATP6V0B|WDR33|NSMCE…	85	24340	24435|24743|24681|24721|24373|24493|24627|24615|24545|24499|24391|24393|24701|24585|24367|24423|24715|24417|24695|24579|24737|24607|24441|24511|24689|24559|24679|24467|24629|24569|24577|24565|24509|24433|24653|24385|24429|24413|24427|24395|24719|24699|24605|24713|24403|24707|24533|24693|24471|24723|24635|24381|24581|24437|24479|24519|24487|24455|24671|24465|24411|24705|24631|24603|24561|24659|247…	2.48776e-06	0.57047	149	0.0225046	Human Protein Atlas	HPA:0050092	breast; myoepithelial cells[‚â•Medium]	3777
11006		urinary bladder; urothelial cells[‚â•Medium]	"Approved"|"Enhanced"|"Supported"	MTCH1|GOLT1B|NCF4|RGS2|MAEA|UROD|GOLGA1|SLC39A8|LGALS8|AP2M1|TBC1D10A|PDK1|HMGN1|PNISR|GBP5|ATG3|GTF3A|SSU72|ARID5B|SLC5A6|OXA1L|DYNC1LI2|DDX39A|BIN2|TMEM138|SPATA13|DNAJB11|VDAC3|SBDS|SRSF2|PSME2|C17orf85|SF1|IPPK|DNMT1|MAX|STK4|CORO1A|MYL12A|RHOT2|HNRNPDL|RDH11|MLEC|DMAP1|NDUFV1|ATP6V1C1|IP6K2|GSDMD|ZRANB2|APOBEC3G|EPHX2|NONO|LNPEP|PYCR2|TOR1B|FAM136A|MARCH6|CLK3|CS|CCPG1|ATG16L1|STK25|NAT9|MYD…	114	24340	24595|24435|24743|24681|24721|24373|24493|24527|24637|24627|24615|24573|24545|24575|24499|24391|24701|24661|24585|24697|24477|24489|24367|24423|24417|24695|24579|24737|24607|24473|24441|24511|24689|24559|24679|24467|24569|24577|24565|24509|24433|24369|24653|24385|24747|24429|24623|24413|24427|24537|24667|24395|24593|24383|24719|24699|24663|24605|24713|24677|24403|24377|24707|24625|24533|24693|244…	2.66336e-06	0.765101	149	0.01915	Human Protein Atlas	HPA:0610832	urinary bladder; urothelial cells[‚â•Medium]	5953
20011		Factor: c-Ets-1; motif: NNNRCCGGAWRYNNNN	"TF"	ZNF330|MTCH1|GOLT1B|9606.ENSP00000225792|NCF4|ABHD12|MAEA|UROD|SLC39A8|B2M|AP2M1|PDK1|HMGN1|GBP5|ATG3|ANKRD49|NGDN|SLC11A2|GTF3A|ARID5B|RUNX3|SLC5A6|DYNC1LI2|DDX39A|DDX39B|BIN2|EWSR1|TMEM138|ULK3|SRSF7|ISCU|SF1|IPPK|DNMT1|TSG101|MAX|CSTF3|ZNF24|STK4|CORO1A|MYL12A|HSP90B1|ATP5B|RHOT2|HNRNPDL|RDH11|NDUFV1|ATP6V1C1|PRPF38B|EPHX2|CPSF3|NONO|LNPEP|FAM136A|MARCH6|MARCH5|CLK3|CLK1|CS|CCPG1|STK25|NAT9|MY…	110	24340	24613|24595|24435|24749|24743|24387|24721|24373|24527|24535|24627|24573|24545|24499|24391|24609|24619|24393|24701|24585|24491|24697|24489|24367|24727|24423|24715|24417|24551|24589|24571|24689|24559|24679|24745|24467|24591|24629|24569|24577|24565|24525|24447|24509|24433|24369|24747|24429|24409|24667|24555|24395|24593|24699|24663|24483|24605|24729|24713|24677|24377|24707|24625|24533|24407|24419|244…	2.82666e-06	0.607735	181	0.0142783	Transfac transcription factor binding site predictions	TF:M01078	Factor: c-Ets-1; motif: NNNRCCGGAWRYNNNN	7704
11006		breast; glandular cells[High]	"Approved"|"Enhanced"|"Supported"	MTCH1|GOLT1B|RGS2|MAEA|GOLGA1|ATG3|SLC11A2|ARID5B|DDX39A|BIN2|VDAC3|C17orf85|SF1|IPPK|DNMT1|MAX|STK4|RDH11|GSDMD|ZRANB2|NONO|TOR1B|CLK3|CS|SUGP2|NUMA1|ARRB2|CD3E|C21orf59|PPP3CC|CASP1|UBXN4|RBM5|WDR33|NSMCE4A|DNAJC7|ATG4B|CD48|SFT2D1|SF3B2|EXOSC8|SSB|BNIP3|GZMB	44	24340	24595|24435|24681|24721|24493|24391|24393|24585|24367|24423|24737|24511|24689|24559|24679|24467|24569|24369|24413|24427|24395|24719|24605|24713|24533|24723|24381|24581|24437|24519|24487|24671|24411|24631|24603|24659|24741|24397|24633|24657|24665|24459|24639|24521	3.30955e-06	0.295302	149	0.0326168	Human Protein Atlas	HPA:0050053	breast; glandular cells[High]	1349
20011		Factor: GABP-alpha; motif: CTTCCK; match class: 1	"TF"	ZNF330|GOLT1B|9606.ENSP00000225792|NCF4|ABHD12|RGS2|UROD|GOLGA1|LGALS8|HMGN1|GBP5|ATG3|ANKRD49|GTF3A|RUNX3|SLC5A6|DDX39A|BIN2|EWSR1|TMEM138|SBDS|SRSF7|ISCU|SF1|IPPK|DNMT1|TSG101|MAX|CSTF3|ZNF24|STK4|CORO1A|MYL12A|ATP5B|RHOT2|NDUFV1|ANKZF1|ATP6V1C1|PRPF38B|ZRANB2|EPHX2|CPSF3|NONO|LNPEP|MARCH6|CLK1|CS|CCPG1|STK25|NAT9|MYD88|SUGP2|NFE2L1|ARHGAP9|NUMA1|YBX1|ARL5B|CASP4|LRRFIP1|UBXN4|PDCD6IP|NCBP2|SIG…	85	24340	24613|24435|24749|24743|24387|24681|24373|24493|24637|24545|24499|24391|24609|24701|24491|24697|24367|24423|24715|24417|24607|24589|24571|24689|24559|24679|24745|24467|24591|24629|24569|24577|24565|24447|24509|24747|24501|24429|24409|24427|24667|24555|24395|24593|24663|24729|24713|24677|24377|24707|24625|24533|24407|24419|24723|24635|24439|24539|24455|24671|24703|24739|24481|24405|24631|24485|246…	3.38648e-06	0.469613	181	0.0162679	Transfac transcription factor binding site predictions	TF:M01660_1	Factor: GABP-alpha; motif: CTTCCK; match class: 1	5225
20011		Factor: c-Ets-1; motif: NNNRCCGGAWRYNNNN; match class: 1	"TF"	MTCH1|NCF4|ABHD12|HMGN1|GBP5|ANKRD49|RUNX3|BIN2|EWSR1|TMEM138|SRSF7|ISCU|SF1|TSG101|MAX|CSTF3|ZNF24|STK4|CORO1A|MYL12A|ATP5B|RHOT2|ATP6V1C1|PRPF38B|EPHX2|CPSF3|NONO|FAM136A|MARCH6|CLK1|STK25|NFE2L1|ARHGAP9|NUMA1|YBX1|ARL5B|UBXN4|PDCD6IP|RBM19|RNF168|NSMCE4A|ATG4B|WBP2|VPS4A|HDAC6|HLA-DMA|ALOX5|GBP1|PTCD3|RBM39|TIMMDC1|GALNT2|BNIP3	53	24340	24595|24743|24387|24545|24499|24609|24491|24423|24715|24417|24589|24571|24689|24745|24467|24591|24629|24569|24577|24565|24447|24509|24429|24409|24667|24555|24395|24699|24663|24729|24377|24407|24419|24723|24635|24439|24671|24703|24405|24485|24603|24741|24449|24563|24611|24517|24461|24725|24463|24709|24597|24529|24639	3.5666e-06	0.292818	181	0.0212681	Transfac transcription factor binding site predictions	TF:M01078_1	Factor: c-Ets-1; motif: NNNRCCGGAWRYNNNN; match class: 1	2492
20011		Factor: ER81; motif: NNCCGGAWGYN; match class: 1	"TF"	MTCH1|NCF4|ABHD12|MAEA|GBP5|ANKRD49|EWSR1|TMEM138|SRSF7|ISCU|SF1|DNMT1|MAX|CSTF3|ZNF24|CORO1A|MYL12A|RHOT2|ATP6V1C1|EPHX2|NONO|FAM136A|NFE2L1|ARHGAP9|NUMA1|YBX1|CASP4|UBXN4|PDCD6IP|RBM19|RNF168|NSMCE4A|ATG4B|WBP2|VPS4A|HDAC6|ALOX5|GBP1|RBM39|TIMMDC1|GALNT2	41	24340	24595|24743|24387|24721|24499|24609|24715|24417|24589|24571|24689|24679|24467|24591|24629|24577|24565|24509|24429|24667|24395|24699|24407|24419|24723|24635|24539|24671|24703|24405|24485|24603|24741|24449|24563|24611|24461|24725|24709|24597|24529	3.57126e-06	0.226519	181	0.0252619	Transfac transcription factor binding site predictions	TF:M11419_1	Factor: ER81; motif: NNCCGGAWGYN; match class: 1	1623
11006		prostate; glandular cells[‚â•Medium]	"Approved"|"Enhanced"|"Supported"	MTCH1|GOLT1B|NCF4|MAEA|UROD|SLC39A8|LGALS8|AP2M1|TBC1D10A|PDK1|HMGN1|GBP5|ATG3|GTF3A|ARID5B|DDX39A|BIN2|TMEM138|SPATA13|VDAC3|SBDS|PSME2|C17orf85|SF1|IPPK|DNMT1|MAX|STK4|MYL12A|HSP90B1|RHOT2|HNRNPDL|RDH11|DMAP1|NDUFV1|ATP6V1C1|IP6K2|GSDMD|ZRANB2|APOBEC3G|EPHX2|NONO|LNPEP|PYCR2|TOR1B|FAM136A|MARCH6|CLK3|CS|CCPG1|ATG16L1|STK25|NAT9|MYD88|SUGP2|NFE2L1|SUGP1|ACADVL|NUMA1|FAF2|AKR1B1|YBX1|HMGB1|ARRB2|…	99	24340	24595|24435|24743|24721|24373|24527|24637|24627|24615|24573|24545|24499|24391|24701|24585|24367|24423|24417|24695|24737|24607|24441|24511|24689|24559|24679|24467|24569|24565|24525|24509|24433|24369|24385|24747|24429|24623|24413|24427|24537|24667|24395|24593|24383|24719|24699|24663|24605|24713|24677|24403|24377|24707|24625|24533|24407|24693|24471|24723|24399|24453|24635|24415|24381|24581|24437|244…	3.80473e-06	0.66443	149	0.0205993	Human Protein Atlas	HPA:0390052	prostate; glandular cells[‚â•Medium]	4806
22122		"Organized structure of distinctive morphology and function. Includes the nucleus, mitochondria, plastids, vacuoles, vesicles, ribosomes and the cytoskeleton, and prokaryotic structures such as anammoxosomes and pirellulosomes. Excludes the plasma membrane." [GOC:go_curators]	"IPI"|"IC"|"NAS"|"TAS"|"IMP"|"ISS"|"ISA"|"IBA"|"IEA"|"IDA"|"HDA"	ZNF330|MTCH1|GOLT1B|9606.ENSP00000225792|PDCD6|NCF4|UBE2Z|ABHD12|PSMD6|RGS2|MAEA|CHCHD3|UROD|GOLGA1|SLC39A8|LGALS8|B2M|AP2M1|TBC1D10A|PDK1|HMGN1|PNISR|ATG3|ANKRD49|NGDN|SLC11A2|GTF3A|SSU72|TAP2|ARID5B|TAP1|RUNX3|SUPT7L|SLC5A6|OXA1L|DYNC1LI2|DDX39A|DDX39B|BIN2|EWSR1|TMEM138|SPATA13|UNC50|DNAJB11|VDAC3|SBDS|ULK3|SRSF2|PSME2|C17orf85|SRSF7|ISCU|SF1|IPPK|DNMT1|MAX|CSTF3|SH2D2A|ZNF24|STK4|CORO1A|MYL12…	166	24340	24613|24595|24435|24749|24601|24743|24583|24387|24691|24681|24721|24495|24373|24493|24527|24637|24535|24627|24615|24573|24545|24575|24391|24609|24619|24393|24701|24661|24507|24585|24443|24491|24371|24697|24477|24489|24367|24727|24423|24715|24417|24695|24587|24579|24737|24607|24551|24473|24441|24511|24589|24571|24689|24559|24679|24467|24591|24541|24629|24569|24577|24565|24525|24447|24509|24433|243…	4.00018e-06	0.922222	180	0.00985631	Gene Ontology Cellular Component branch	GO:0043226	organelle	16842
20011		Factor: Elk-1; motif: RCCGGAAGTGN; match class: 1	"TF"	GOLT1B|9606.ENSP00000225792|NCF4|HMGN1|GBP5|ANKRD49|RUNX3|SLC5A6|BIN2|EWSR1|TMEM138|SRSF7|ISCU|SF1|IPPK|TSG101|MAX|CSTF3|ZNF24|STK4|CORO1A|ATP5B|RHOT2|ATP6V1C1|PRPF38B|EPHX2|CPSF3|NONO|FAM136A|MARCH6|CLK1|CCPG1|STK25|NAT9|MYD88|NFE2L1|ARHGAP9|NUMA1|YBX1|ARL5B|LRRFIP1|UBXN4|PDCD6IP|NCBP2|RNF168|NSMCE4A|DNAJC7|ATG4B|WBP2|VPS4A|HDAC6|ALOX5|GBP1|RBM39|TIMMDC1|GALNT2|BNIP3	57	24340	24435|24749|24743|24545|24499|24609|24491|24697|24423|24715|24417|24589|24571|24689|24559|24745|24467|24591|24629|24569|24577|24447|24509|24429|24409|24667|24555|24395|24699|24663|24729|24677|24377|24707|24625|24407|24419|24723|24635|24439|24455|24671|24703|24739|24485|24603|24659|24741|24449|24563|24611|24461|24725|24709|24597|24529|24639	4.02193e-06	0.314917	181	0.0202703	Transfac transcription factor binding site predictions	TF:M09904_1	Factor: Elk-1; motif: RCCGGAAGTGN; match class: 1	2812
11006		esophagus; squamous epithelial cells[‚â•Low]	"Approved"|"Enhanced"|"Supported"	MTCH1|NCF4|RGS2|MAEA|UROD|GOLGA1|SLC39A8|LGALS8|AP2M1|TBC1D10A|PDK1|HMGN1|GBP5|ATG3|ANKRD49|SLC11A2|GTF3A|ARID5B|SUPT7L|SLC5A6|OXA1L|DYNC1LI2|DDX39A|BIN2|EWSR1|TMEM138|SPATA13|DNAJB11|VDAC3|SBDS|SRSF2|PSME2|C17orf85|ISCU|SF1|IPPK|DNMT1|MAX|CSTF3|STK4|CORO1A|MYL12A|RHOT2|HNRNPDL|RDH11|MLEC|DMAP1|ZNF148|NDUFV1|ATP6V1C1|GSDMD|ZRANB2|APOBEC3G|EPHX2|CPSF3|NONO|LNPEP|PYCR2|TOR1B|FAM136A|MARCH6|CLK3|CS|…	122	24340	24595|24743|24681|24721|24373|24493|24527|24637|24627|24615|24573|24545|24499|24391|24609|24393|24701|24585|24371|24697|24477|24489|24367|24423|24715|24417|24695|24579|24737|24607|24473|24441|24511|24571|24689|24559|24679|24467|24591|24569|24577|24565|24509|24433|24369|24653|24385|24731|24747|24429|24413|24427|24537|24667|24555|24395|24593|24383|24719|24699|24663|24605|24713|24677|24403|24377|247…	4.1376e-06	0.818792	149	0.0182854	Human Protein Atlas	HPA:0190221	esophagus; squamous epithelial cells[‚â•Low]	6672
11006		esophagus	"Approved"|"Enhanced"|"Supported"	MTCH1|NCF4|RGS2|MAEA|UROD|GOLGA1|SLC39A8|LGALS8|AP2M1|TBC1D10A|PDK1|HMGN1|GBP5|ATG3|ANKRD49|SLC11A2|GTF3A|ARID5B|SUPT7L|SLC5A6|OXA1L|DYNC1LI2|DDX39A|BIN2|EWSR1|TMEM138|SPATA13|DNAJB11|VDAC3|SBDS|SRSF2|PSME2|C17orf85|ISCU|SF1|IPPK|DNMT1|MAX|CSTF3|STK4|CORO1A|MYL12A|RHOT2|HNRNPDL|RDH11|MLEC|DMAP1|ZNF148|NDUFV1|ATP6V1C1|GSDMD|ZRANB2|APOBEC3G|EPHX2|CPSF3|NONO|LNPEP|PYCR2|TOR1B|FAM136A|MARCH6|CLK3|CS|…	122	24340	24595|24743|24681|24721|24373|24493|24527|24637|24627|24615|24573|24545|24499|24391|24609|24393|24701|24585|24371|24697|24477|24489|24367|24423|24715|24417|24695|24579|24737|24607|24473|24441|24511|24571|24689|24559|24679|24467|24591|24569|24577|24565|24509|24433|24369|24653|24385|24731|24747|24429|24413|24427|24537|24667|24555|24395|24593|24383|24719|24699|24663|24605|24713|24677|24403|24377|247…	4.1376e-06	0.818792	149	0.0182854	Human Protein Atlas	HPA:0190000	esophagus	6672
11006		vagina; squamous epithelial cells[‚â•Low]	"Approved"|"Enhanced"|"Supported"	MTCH1|NCF4|RGS2|MAEA|UROD|GOLGA1|SLC39A8|LGALS8|AP2M1|TBC1D10A|PDK1|HMGN1|GBP5|ATG3|ANKRD49|SLC11A2|GTF3A|ARID5B|SUPT7L|DYNC1LI2|DDX39A|BIN2|EWSR1|TMEM138|DNAJB11|VDAC3|SBDS|SRSF2|PSME2|C17orf85|ISCU|SF1|IPPK|DNMT1|MAX|CSTF3|STK4|CORO1A|MYL12A|RHOT2|HNRNPDL|RDH11|MLEC|DMAP1|NDUFV1|ATP6V1C1|IP6K2|GSDMD|ZRANB2|APOBEC3G|EPHX2|CPSF3|NONO|LNPEP|PYCR2|TOR1B|FAM136A|MARCH6|CLK3|CS|CCPG1|ATG16L1|STK25|NA…	114	24340	24595|24743|24681|24721|24373|24493|24527|24637|24627|24615|24573|24545|24499|24391|24609|24393|24701|24585|24371|24489|24367|24423|24715|24417|24579|24737|24607|24473|24441|24511|24571|24689|24559|24679|24467|24591|24569|24577|24565|24509|24433|24369|24653|24385|24747|24429|24623|24413|24427|24537|24667|24555|24395|24593|24383|24719|24699|24663|24605|24713|24677|24403|24377|24707|24625|24533|244…	4.33442e-06	0.765101	149	0.0190254	Human Protein Atlas	HPA:0620221	vagina; squamous epithelial cells[‚â•Low]	5992
11006		vagina	"Approved"|"Enhanced"|"Supported"	MTCH1|NCF4|RGS2|MAEA|UROD|GOLGA1|SLC39A8|LGALS8|AP2M1|TBC1D10A|PDK1|HMGN1|GBP5|ATG3|ANKRD49|SLC11A2|GTF3A|ARID5B|SUPT7L|DYNC1LI2|DDX39A|BIN2|EWSR1|TMEM138|DNAJB11|VDAC3|SBDS|SRSF2|PSME2|C17orf85|ISCU|SF1|IPPK|DNMT1|MAX|CSTF3|STK4|CORO1A|MYL12A|RHOT2|HNRNPDL|RDH11|MLEC|DMAP1|NDUFV1|ATP6V1C1|IP6K2|GSDMD|ZRANB2|APOBEC3G|EPHX2|CPSF3|NONO|LNPEP|PYCR2|TOR1B|FAM136A|MARCH6|CLK3|CS|CCPG1|ATG16L1|STK25|NA…	114	24340	24595|24743|24681|24721|24373|24493|24527|24637|24627|24615|24573|24545|24499|24391|24609|24393|24701|24585|24371|24489|24367|24423|24715|24417|24579|24737|24607|24473|24441|24511|24571|24689|24559|24679|24467|24591|24569|24577|24565|24509|24433|24369|24653|24385|24747|24429|24623|24413|24427|24537|24667|24555|24395|24593|24383|24719|24699|24663|24605|24713|24677|24403|24377|24707|24625|24533|244…	4.33442e-06	0.765101	149	0.0190254	Human Protein Atlas	HPA:0620000	vagina	5992
20011		Factor: ETV5; motif: NNACTTCCGNN	"TF"	ZNF330|MTCH1|9606.ENSP00000225792|NCF4|UROD|B2M|AP2M1|HMGN1|ATG3|ANKRD49|SLC11A2|DDX39A|EWSR1|TMEM138|C17orf85|ISCU|SF1|DNMT1|TSG101|MAX|CSTF3|STK4|CORO1A|ATP5B|RHOT2|RDH11|ATP6V1C1|PRPF38B|EPHX2|CPSF3|NONO|FAM136A|CLK3|CLK1|CS|STK25|MAGED2|NAT9|MYD88|NFE2L1|ARHGAP9|NUMA1|MCM7|YBX1|ARRB2|CD3E|CASP7|ARL5B|CASP1|LRRFIP1|UBXN4|EIF2B1|AMICA1|PDCD6IP|CCDC115|SIGMAR1|RBM19|COMMD3|RNF168|NSMCE4A|PSMA4|D…	77	24340	24613|24595|24749|24743|24373|24535|24627|24545|24391|24609|24393|24367|24715|24417|24511|24571|24689|24679|24745|24467|24591|24569|24577|24447|24509|24369|24429|24409|24667|24555|24395|24699|24605|24729|24713|24377|24651|24707|24625|24407|24419|24723|24717|24635|24381|24581|24479|24439|24487|24455|24671|24465|24457|24703|24617|24481|24405|24735|24485|24603|24561|24659|24741|24449|24563|24611|245…	4.4582e-06	0.425414	181	0.0170505	Transfac transcription factor binding site predictions	TF:M12557	Factor: ETV5; motif: NNACTTCCGNN	4516
11006		skin 2; fibrohistiocytic cells[‚â•Low]	"Enhanced"|"Supported"	MAEA|LGALS8|PDK1|GBP5|GTF3A|TAP1|DDX39B|SRSF2|C17orf85|ISCU|DNMT1|MAX|SH2D2A|STK4|MYL12A|ATP6V1C1|TOR1B|MYD88|NFE2L1|ACADVL|NUMA1|FAF2|ARRB2|SNRNP70|SIGMAR1|WDR33|RNF168|NSMCE4A|ATG4B|RBM22|C9orf72|SF3B2|MLLT6|EXOSC8|SF3B1|SSB|BNIP3	37	24340	24721|24637|24573|24499|24701|24443|24727|24473|24511|24571|24679|24467|24541|24569|24565|24429|24719|24625|24407|24471|24723|24399|24381|24649|24481|24631|24485|24603|24741|24647|24549|24657|24531|24665|24431|24459|24639	4.53971e-06	0.248322	149	0.036239	Human Protein Atlas	HPA:0471441	skin 2; fibrohistiocytic cells[‚â•Low]	1021
11006		skin 1; endothelial cells[‚â•Low]	"Enhanced"|"Supported"	MAEA|LGALS8|PDK1|SLC11A2|GTF3A|SRSF2|C17orf85|DNMT1|MAX|ZNF24|STK4|MYL12A|ATP6V1C1|TOR1B|MYD88|NFE2L1|ACADVL|NUMA1|FAF2|ARRB2|SIGMAR1|WDR33|RNF168|NSMCE4A|ATG4B|RBM22|SF3B2|MLLT6|EXOSC8|SF3B1|SSB|BNIP3|GZMB	33	24340	24721|24637|24573|24393|24701|24473|24511|24679|24467|24629|24569|24565|24429|24719|24625|24407|24471|24723|24399|24381|24481|24631|24485|24603|24741|24647|24657|24531|24665|24431|24459|24639|24521	4.87547e-06	0.221477	149	0.039239	Human Protein Atlas	HPA:0460201	skin 1; endothelial cells[‚â•Low]	841
21110		"Any process that results in a change in state or activity of a cell or an organism (in terms of movement, secretion, enzyme production, gene expression, etc.) as a result of a disturbance in organismal or cellular homeostasis, usually, but not necessarily, exogenous (e.g. temperature, humidity, ionizing radiation)." [GOC:mah]	"IEP"|"NAS"|"TAS"|"HMP"|"IGI"|"IMP"|"ISS"|"IBA"|"IEA"|"ISO"|"IDA"	9606.ENSP00000225792|UBE2Z|GOLGA1|SLC39A8|LGALS8|TBC1D10A|PDK1|PNISR|NGDN|ARID5B|RUNX3|DDX39A|VDAC3|IPPK|SH2D2A|ZNF24|STK4|RHOT2|HNRNPDL|DMAP1|ST3GAL1|IP6K2|ZRANB2|EPHX2|CPSF3|MARCH6|MARCH5|CS|ATG16L1|MYD88|NFE2L1|ARHGAP9|C2CD5|ACADVL|NUMA1|MCM7|FAF2|AKR1B1|CD3E|ALAD|CASP7|ARL5B|SNRNP70|EIF2B1|HLA-DPA1|ATP6V0B|PDCD6IP|NCBP2|CCDC115|RBM19|COMMD3|RNF168|ZAP70|NDUFS2|CD48|SNRPA1|C9orf72|SF3B2|SRSF1|…	67	24340	24749|24583|24493|24527|24637|24615|24573|24575|24619|24585|24491|24367|24737|24559|24541|24629|24569|24509|24433|24385|24401|24623|24427|24667|24555|24663|24483|24713|24403|24625|24407|24419|24673|24471|24723|24717|24399|24453|24581|24553|24479|24439|24649|24465|24645|24705|24703|24739|24617|24405|24735|24485|24505|24543|24397|24375|24549|24657|24643|24389|24517|24431|24685|24463|24513|24521|244…	5.17926e-06	0.380682	176	0.0166791	Gene Ontology Biological Process	GO:0006950	response to stress	4017
11006		skin 1	"Approved"|"Enhanced"|"Supported"	MTCH1|NCF4|RGS2|MAEA|UROD|GOLGA1|LGALS8|AP2M1|TBC1D10A|PDK1|HMGN1|GBP5|ATG3|ANKRD49|SLC11A2|GTF3A|SSU72|ARID5B|TAP1|SUPT7L|OXA1L|DYNC1LI2|DDX39A|DDX39B|BIN2|EWSR1|TMEM138|SPATA13|DNAJB11|VDAC3|SBDS|SRSF2|PSME2|C17orf85|SF1|IPPK|DNMT1|MAX|CSTF3|SH2D2A|ZNF24|STK4|CORO1A|MYL12A|RHOT2|HNRNPDL|RDH11|MLEC|DMAP1|NDUFV1|ATP6V1C1|GSDMD|ZRANB2|APOBEC3G|EPHX2|CPSF3|NONO|LNPEP|PYCR2|TOR1B|FAM136A|MARCH6|CLK3…	128	24340	24595|24743|24681|24721|24373|24493|24637|24627|24615|24573|24545|24499|24391|24609|24393|24701|24661|24585|24443|24371|24477|24489|24367|24727|24423|24715|24417|24695|24579|24737|24607|24473|24441|24511|24689|24559|24679|24467|24591|24541|24629|24569|24577|24565|24509|24433|24369|24653|24385|24747|24429|24413|24427|24537|24667|24555|24395|24593|24383|24719|24699|24663|24605|24713|24403|24377|247…	5.19999e-06	0.85906	149	0.0176844	Human Protein Atlas	HPA:0460000	skin 1	7238
20011		Factor: Elk-1; motif: RCCGGAAGTGN	"TF"	ZNF330|MTCH1|GOLT1B|9606.ENSP00000225792|NCF4|ABHD12|UROD|GOLGA1|SLC39A8|B2M|AP2M1|PDK1|HMGN1|PNISR|GBP5|ATG3|ANKRD49|SLC11A2|GTF3A|ARID5B|RUNX3|SLC5A6|DDX39A|BIN2|EWSR1|TMEM138|VDAC3|SBDS|ULK3|C17orf85|SRSF7|ISCU|SF1|IPPK|DNMT1|TSG101|MAX|CSTF3|ZNF24|STK4|CORO1A|MYL12A|ATP5B|RHOT2|HNRNPDL|RDH11|NDUFV1|ATP6V1C1|PRPF38B|EPHX2|CPSF3|NONO|LNPEP|FAM136A|MARCH6|MARCH5|CLK3|CLK1|CS|CCPG1|STK25|MAGED2|N…	115	24340	24613|24595|24435|24749|24743|24387|24373|24493|24527|24535|24627|24573|24545|24575|24499|24391|24609|24393|24701|24585|24491|24697|24367|24423|24715|24417|24737|24607|24551|24511|24589|24571|24689|24559|24679|24745|24467|24591|24629|24569|24577|24565|24447|24509|24433|24369|24747|24429|24409|24667|24555|24395|24593|24699|24663|24483|24605|24729|24713|24677|24377|24651|24707|24625|24533|24407|244…	5.77276e-06	0.635359	181	0.0138122	Transfac transcription factor binding site predictions	TF:M09904	Factor: Elk-1; motif: RCCGGAAGTGN	8326
20011		Factor: Erg; motif: ACCGGAAGTN; match class: 1	"TF"	ZNF330|MTCH1|GOLT1B|NCF4|ABHD12|GOLGA1|PDK1|HMGN1|GBP5|RUNX3|SLC5A6|DDX39A|BIN2|EWSR1|TMEM138|SRSF7|ISCU|SF1|IPPK|CSTF3|ZNF24|CORO1A|MYL12A|RHOT2|ATP6V1C1|EPHX2|NONO|MARCH6|CCPG1|NFE2L1|ARHGAP9|ACADVL|NUMA1|YBX1|ARL5B|CASP4|LRRFIP1|UBXN4|HLA-DPA1|PDCD6IP|NCBP2|KIF22|NSMCE4A|DNAJC7|ATG4B|LUC7L3|NDUFS2|WBP2|VPS4A|HDAC6|ALOX5|GBP1|PTCD3|RBM39|TIMMDC1|GALNT2	56	24340	24613|24595|24435|24743|24387|24493|24573|24545|24499|24491|24697|24367|24423|24715|24417|24589|24571|24689|24559|24591|24629|24577|24565|24509|24429|24667|24395|24663|24677|24407|24419|24471|24723|24635|24439|24539|24455|24671|24645|24703|24739|24711|24603|24659|24741|24641|24543|24449|24563|24611|24461|24725|24463|24709|24597|24529	5.86283e-06	0.309392	181	0.0202825	Transfac transcription factor binding site predictions	TF:M02062_1	Factor: Erg; motif: ACCGGAAGTN; match class: 1	2761
11006		skin 1; endothelial cells[‚â•Medium]	"Enhanced"|"Supported"	MAEA|LGALS8|PDK1|SLC11A2|C17orf85|DNMT1|ZNF24|STK4|MYL12A|ATP6V1C1|TOR1B|MYD88|NFE2L1|NUMA1|ARRB2|WDR33|RNF168|NSMCE4A|ATG4B|RBM22|SF3B2|MLLT6|EXOSC8|SF3B1|SSB|BNIP3|GZMB	27	24340	24721|24637|24573|24393|24511|24679|24629|24569|24565|24429|24719|24625|24407|24723|24381|24631|24485|24603|24741|24647|24657|24531|24665|24431|24459|24639|24521	5.91868e-06	0.181208	149	0.0455312	Human Protein Atlas	HPA:0460202	skin 1; endothelial cells[‚â•Medium]	593
11006		skin 1; melanocytes[‚â•Low]	"Approved"|"Enhanced"|"Supported"	MTCH1|NCF4|RGS2|MAEA|LGALS8|AP2M1|TBC1D10A|PDK1|GBP5|ATG3|ANKRD49|SLC11A2|GTF3A|SSU72|ARID5B|SUPT7L|OXA1L|DYNC1LI2|DDX39A|BIN2|TMEM138|SPATA13|DNAJB11|VDAC3|SBDS|SRSF2|PSME2|C17orf85|SF1|IPPK|DNMT1|CSTF3|STK4|CORO1A|MYL12A|RHOT2|HNRNPDL|MLEC|DMAP1|NDUFV1|ATP6V1C1|GSDMD|ZRANB2|APOBEC3G|EPHX2|CPSF3|NONO|LNPEP|PYCR2|TOR1B|FAM136A|MARCH6|CLK3|CS|ATG16L1|STK25|NAT9|SUGP2|ACADVL|NUMA1|FAF2|AKR1B1|HMGB1…	105	24340	24595|24743|24681|24721|24637|24627|24615|24573|24499|24391|24609|24393|24701|24661|24585|24371|24477|24489|24367|24423|24417|24695|24579|24737|24607|24473|24441|24511|24689|24559|24679|24591|24569|24577|24565|24509|24433|24653|24385|24747|24429|24413|24427|24537|24667|24555|24395|24593|24383|24719|24699|24663|24605|24713|24403|24377|24707|24533|24471|24723|24399|24453|24415|24381|24581|24437|244…	5.9329e-06	0.704698	149	0.0198225	Human Protein Atlas	HPA:0460671	skin 1; melanocytes[‚â•Low]	5297
20011		Factor: Net; motif: NRCCGGAAGTN	"TF"	MTCH1|9606.ENSP00000225792|ABHD12|UROD|B2M|HMGN1|ATG3|SLC11A2|GTF3A|DDX39A|EWSR1|TMEM138|ISCU|SF1|DNMT1|MAX|CSTF3|ZNF24|STK4|CORO1A|ATP5B|RHOT2|PRPF38B|EPHX2|NONO|LNPEP|MARCH6|CLK3|NFE2L1|ARHGAP9|NUMA1|YBX1|ARL5B|CASP1|LRRFIP1|EIF2B1|AMICA1|PDCD6IP|RBM19|NSMCE4A|PSMA4|DNAJC7|ATG4B|WBP2|HDAC6|ALOX5|GBP1|PTCD3|RBM39|GALNT2	50	24340	24595|24749|24387|24373|24535|24545|24391|24393|24701|24367|24715|24417|24571|24689|24679|24467|24591|24629|24569|24577|24447|24509|24409|24667|24395|24593|24663|24605|24407|24419|24723|24635|24439|24487|24455|24465|24457|24703|24405|24603|24561|24659|24741|24449|24611|24461|24725|24463|24709|24529	6.94147e-06	0.276243	181	0.021645	Transfac transcription factor binding site predictions	TF:M11439	Factor: Net; motif: NRCCGGAAGTN	2310
20011		Factor: Elf-1; motif: NANGCGGAAGTR; match class: 1	"TF"	9606.ENSP00000225792|ATG3|EWSR1|TMEM138|SBDS|ISCU|SF1|DNMT1|CSTF3|STK4|CORO1A|ATP5B|RHOT2|ATP6V1C1|PRPF38B|EPHX2|CPSF3|NONO|LNPEP|MARCH6|CLK1|STK25|NFE2L1|ARHGAP9|NUMA1|ARL5B|LRRFIP1|PDCD6IP|RBM19|RNF168|DNAJC7|ATG4B|WBP2|HDAC6|RNFT1|ALOX5|GBP1|PTCD3|TIMMDC1|MDH1|GALNT2|BNIP3	42	24340	24749|24391|24715|24417|24607|24571|24689|24679|24591|24569|24577|24447|24509|24429|24409|24667|24555|24395|24593|24663|24729|24377|24407|24419|24723|24439|24455|24703|24405|24485|24659|24741|24449|24611|24599|24461|24725|24463|24597|24513|24529|24639	7.01671e-06	0.232044	181	0.0242775	Transfac transcription factor binding site predictions	TF:M11452_1	Factor: Elf-1; motif: NANGCGGAAGTR; match class: 1	1730
20011		Factor: ETV7; motif: NCCGGAANNN; match class: 1	"TF"	ZNF330|GOLT1B|NCF4|UBE2Z|ABHD12|UROD|SLC39A8|PDK1|HMGN1|GBP5|GTF3A|RUNX3|SLC5A6|DDX39A|BIN2|EWSR1|TMEM138|VDAC3|ULK3|C17orf85|SRSF7|ISCU|SF1|IPPK|TSG101|CSTF3|ZNF24|STK4|CORO1A|MYL12A|ATP5B|RHOT2|HNRNPDL|NDUFV1|ATP6V1C1|PRPF38B|EPHX2|NONO|LNPEP|MARCH6|CCPG1|NAT9|SUGP2|NFE2L1|ARHGAP9|NUMA1|AKR1B1|YBX1|ARL5B|CASP1|LRRFIP1|UBXN4|AMICA1|HLA-DPA1|ATP6V0B|PDCD6IP|NCBP2|CCDC115|NSMCE4A|DNAJC7|ATG4B|LUC7…	77	24340	24613|24435|24743|24583|24387|24373|24527|24573|24545|24499|24701|24491|24697|24367|24423|24715|24417|24737|24551|24511|24589|24571|24689|24559|24745|24591|24629|24569|24577|24565|24447|24509|24433|24747|24429|24409|24667|24395|24593|24663|24677|24707|24533|24407|24419|24723|24453|24635|24439|24487|24455|24671|24457|24645|24705|24703|24739|24617|24603|24659|24741|24641|24543|24375|24633|24449|245…	7.16406e-06	0.425414	181	0.0168823	Transfac transcription factor binding site predictions	TF:M02071_1	Factor: ETV7; motif: NCCGGAANNN; match class: 1	4561
11006		kidney; cells in glomeruli[‚â•Low]	"Approved"|"Enhanced"|"Supported"	MTCH1|GOLT1B|NCF4|RGS2|MAEA|GOLGA1|SLC39A8|LGALS8|AP2M1|TBC1D10A|PDK1|HMGN1|GBP5|ATG3|SLC11A2|GTF3A|SSU72|ARID5B|SLC5A6|OXA1L|DYNC1LI2|DDX39A|BIN2|EWSR1|TMEM138|SPATA13|DNAJB11|VDAC3|SBDS|SRSF2|PSME2|C17orf85|SF1|IPPK|DNMT1|MAX|CSTF3|ZNF24|MYL12A|RHOT2|MLEC|DMAP1|NDUFV1|ATP6V1C1|IP6K2|GSDMD|ZRANB2|APOBEC3G|NONO|LNPEP|TOR1B|FAM136A|CLK3|CS|CCPG1|ATG16L1|STK25|NAT9|MYD88|SUGP2|SUGP1|ACADVL|NUMA1|YB…	103	24340	24595|24435|24743|24681|24721|24493|24527|24637|24627|24615|24573|24545|24499|24391|24393|24701|24661|24585|24697|24477|24489|24367|24423|24715|24417|24695|24579|24737|24607|24473|24441|24511|24689|24559|24679|24467|24591|24629|24565|24509|24653|24385|24747|24429|24623|24413|24427|24537|24395|24593|24719|24699|24605|24713|24677|24403|24377|24707|24625|24533|24693|24471|24723|24635|24381|24553|244…	7.16966e-06	0.691275	149	0.019969	Human Protein Atlas	HPA:0270351	kidney; cells in glomeruli[‚â•Low]	5158
20011		Factor: GABP-alpha; motif: CACTTCCGG	"TF"	MTCH1|9606.ENSP00000225792|NCF4|UROD|B2M|HMGN1|ATG3|ANKRD49|SLC11A2|DDX39A|EWSR1|TMEM138|ISCU|SF1|DNMT1|TSG101|MAX|CSTF3|STK4|CORO1A|ATP5B|RHOT2|RDH11|ATP6V1C1|PRPF38B|EPHX2|CPSF3|NONO|FAM136A|CLK3|CLK1|STK25|MYD88|NFE2L1|ARHGAP9|NUMA1|YBX1|ARL5B|CASP1|LRRFIP1|UBXN4|EIF2B1|AMICA1|PDCD6IP|CCDC115|SIGMAR1|RBM19|RNF168|NSMCE4A|PSMA4|DNAJC7|ATG4B|WBP2|VPS4A|HDAC6|HLA-DMA|ALOX5|GBP1|PTCD3|TIMMDC1|MDH1…	62	24340	24595|24749|24743|24373|24535|24545|24391|24609|24393|24367|24715|24417|24571|24689|24679|24745|24467|24591|24569|24577|24447|24509|24369|24429|24409|24667|24555|24395|24699|24605|24729|24377|24625|24407|24419|24723|24635|24439|24487|24455|24671|24465|24457|24703|24617|24481|24405|24485|24603|24561|24659|24741|24449|24563|24611|24517|24461|24725|24463|24597|24513|24529	7.47735e-06	0.342541	181	0.0189893	Transfac transcription factor binding site predictions	TF:M04698	Factor: GABP-alpha; motif: CACTTCCGG	3265
20011		Factor: PEA3; motif: RCCGGAAGYN; match class: 1	"TF"	NCF4|ABHD12|HMGN1|GBP5|ANKRD49|RUNX3|DDX39A|BIN2|EWSR1|TMEM138|SRSF7|ISCU|SF1|TSG101|MAX|CSTF3|ZNF24|STK4|CORO1A|ATP5B|RHOT2|ATP6V1C1|PRPF38B|EPHX2|MARCH6|CLK1|CCPG1|NFE2L1|ARHGAP9|NUMA1|YBX1|ARL5B|CASP4|LRRFIP1|UBXN4|HLA-DPA1|PDCD6IP|NCBP2|RNF168|ATG4B|LUC7L3|NDUFS2|WBP2|VPS4A|HDAC6|ALOX5|GBP1|RBM39|TIMMDC1|GALNT2	50	24340	24743|24387|24545|24499|24609|24491|24367|24423|24715|24417|24589|24571|24689|24745|24467|24591|24629|24569|24577|24447|24509|24429|24409|24667|24663|24729|24677|24407|24419|24723|24635|24439|24539|24455|24671|24645|24703|24739|24485|24741|24641|24543|24449|24563|24611|24461|24725|24709|24597|24529	8.15373e-06	0.276243	181	0.0215424	Transfac transcription factor binding site predictions	TF:M02066_1	Factor: PEA3; motif: RCCGGAAGYN; match class: 1	2321
20011		Factor: FLI-1; motif: NAYTTCCGGT	"TF"	ZNF330|MTCH1|GOLT1B|9606.ENSP00000225792|NCF4|UBE2Z|ABHD12|UROD|GOLGA1|SLC39A8|B2M|PDK1|HMGN1|PNISR|GBP5|ATG3|ANKRD49|SLC11A2|GTF3A|ARID5B|RUNX3|SLC5A6|DDX39A|BIN2|EWSR1|TMEM138|SPATA13|VDAC3|SBDS|ULK3|PSME2|SRSF7|ISCU|SF1|IPPK|DNMT1|TSG101|MAX|CSTF3|SH2D2A|ZNF24|STK4|CORO1A|MYL12A|ATP5B|RHOT2|HNRNPDL|RDH11|MLEC|NDUFV1|ATP6V1C1|PRPF38B|ZRANB2|EPHX2|CPSF3|NONO|LNPEP|PYCR2|FAM136A|MARCH6|MARCH5|CLK…	116	24340	24613|24595|24435|24749|24743|24583|24387|24373|24493|24527|24535|24573|24545|24575|24499|24391|24609|24393|24701|24585|24491|24697|24367|24423|24715|24417|24695|24737|24607|24551|24441|24589|24571|24689|24559|24679|24745|24467|24591|24541|24629|24569|24577|24565|24447|24509|24433|24369|24653|24747|24429|24409|24427|24667|24555|24395|24593|24383|24699|24663|24483|24605|24729|24713|24677|24377|247…	8.92487e-06	0.640884	181	0.0136664	Transfac transcription factor binding site predictions	TF:M08913	Factor: FLI-1; motif: NAYTTCCGGT	8488
11006		breast; myoepithelial cells[‚â•Low]	"Approved"|"Enhanced"|"Supported"	MTCH1|GOLT1B|NCF4|RGS2|MAEA|UROD|GOLGA1|SLC39A8|LGALS8|AP2M1|TBC1D10A|PDK1|HMGN1|GBP5|ATG3|SLC11A2|GTF3A|SSU72|ARID5B|SUPT7L|OXA1L|DDX39A|BIN2|EWSR1|TMEM138|SPATA13|DNAJB11|VDAC3|SBDS|SRSF2|PSME2|C17orf85|SF1|IPPK|DNMT1|MAX|ZNF24|STK4|CORO1A|MYL12A|RHOT2|HNRNPDL|MLEC|DMAP1|NDUFV1|ANKZF1|ATP6V1C1|GSDMD|ZRANB2|APOBEC3G|CPSF3|NONO|LNPEP|PYCR2|TOR1B|FAM136A|MARCH6|CLK3|CS|ATG16L1|NAT9|MYD88|SUGP2|SUG…	109	24340	24595|24435|24743|24681|24721|24373|24493|24527|24637|24627|24615|24573|24545|24499|24391|24393|24701|24661|24585|24371|24477|24367|24423|24715|24417|24695|24579|24737|24607|24473|24441|24511|24689|24559|24679|24467|24629|24569|24577|24565|24509|24433|24653|24385|24747|24501|24429|24413|24427|24537|24555|24395|24593|24383|24719|24699|24663|24605|24713|24403|24707|24625|24533|24693|24471|24723|244…	1.07514e-05	0.731544	149	0.019258	Human Protein Atlas	HPA:0050091	breast; myoepithelial cells[‚â•Low]	5660
20011		Factor: ETV5; motif: NCCGGAWGYN	"TF"	MTCH1|9606.ENSP00000225792|ABHD12|UROD|B2M|HMGN1|ATG3|ANKRD49|SLC11A2|GTF3A|ARID5B|RUNX3|DDX39A|BIN2|EWSR1|TMEM138|ISCU|SF1|DNMT1|MAX|CSTF3|ZNF24|STK4|CORO1A|MYL12A|ATP5B|RHOT2|ATP6V1C1|PRPF38B|EPHX2|NONO|LNPEP|FAM136A|MARCH6|CLK3|MYD88|NFE2L1|ARHGAP9|ACADVL|NUMA1|YBX1|ARL5B|CASP1|LRRFIP1|EIF2B1|AMICA1|PDCD6IP|RBM19|NSMCE4A|PSMA4|DNAJC7|ATG4B|WBP2|VPS4A|HDAC6|ALOX5|GBP1|PTCD3|RBM39|TIMMDC1|GALNT2	61	24340	24595|24749|24387|24373|24535|24545|24391|24609|24393|24701|24585|24491|24367|24423|24715|24417|24571|24689|24679|24467|24591|24629|24569|24577|24565|24447|24509|24429|24409|24667|24395|24593|24699|24663|24605|24625|24407|24419|24471|24723|24635|24439|24487|24455|24465|24457|24703|24405|24603|24561|24659|24741|24449|24563|24611|24461|24725|24463|24709|24597|24529	1.08683e-05	0.337017	181	0.0189854	Transfac transcription factor binding site predictions	TF:M03983	Factor: ETV5; motif: NCCGGAWGYN	3213
11006		colon; endothelial cells[‚â•Low]	"Approved"|"Enhanced"|"Supported"	MTCH1|GOLT1B|NCF4|RGS2|MAEA|UROD|GOLGA1|SLC39A8|LGALS8|AP2M1|TBC1D10A|PDK1|HMGN1|GBP5|ATG3|ANKRD49|SLC11A2|GTF3A|ARID5B|SLC5A6|OXA1L|DDX39A|BIN2|EWSR1|TMEM138|SPATA13|DNAJB11|VDAC3|SBDS|SRSF2|PSME2|C17orf85|SF1|IPPK|DNMT1|MAX|CSTF3|STK4|CORO1A|MYL12A|RDH11|DMAP1|NDUFV1|ANKZF1|ATP6V1C1|GSDMD|ZRANB2|APOBEC3G|CPSF3|NONO|LNPEP|PYCR2|TOR1B|MARCH6|CLK3|CS|ATG16L1|STK25|NAT9|MYD88|SUGP2|ARHGAP9|ACADVL|N…	109	24340	24595|24435|24743|24681|24721|24373|24493|24527|24637|24627|24615|24573|24545|24499|24391|24609|24393|24701|24585|24697|24477|24367|24423|24715|24417|24695|24579|24737|24607|24473|24441|24511|24689|24559|24679|24467|24591|24569|24577|24565|24369|24385|24747|24501|24429|24413|24427|24537|24555|24395|24593|24383|24719|24663|24605|24713|24403|24377|24707|24625|24533|24419|24471|24723|24453|24635|244…	1.17042e-05	0.731544	149	0.0192342	Human Protein Atlas	HPA:0130201	colon; endothelial cells[‚â•Low]	5667
11006		skin 1; fibrohistiocytic cells[‚â•Medium]	"Enhanced"|"Supported"	MAEA|LGALS8|PDK1|DDX39B|C17orf85|DNMT1|SH2D2A|STK4|MYL12A|ATP6V1C1|TOR1B|MYD88|NFE2L1|ACADVL|NUMA1|ARRB2|SNRNP70|WDR33|RNF168|NSMCE4A|ATG4B|RBM22|C9orf72|SF3B2|MLLT6|EXOSC8|SF3B1|SSB|BNIP3	29	24340	24721|24637|24573|24727|24511|24679|24541|24569|24565|24429|24719|24625|24407|24471|24723|24381|24649|24631|24485|24603|24741|24647|24549|24657|24531|24665|24431|24459|24639	1.27721e-05	0.194631	149	0.0414878	Human Protein Atlas	HPA:0461442	skin 1; fibrohistiocytic cells[‚â•Medium]	699
20011		Factor: Elf-1; motif: NANCCGGAAGTN	"TF"	MTCH1|GOLT1B|9606.ENSP00000225792|NCF4|ABHD12|UROD|GOLGA1|SLC39A8|B2M|PDK1|HMGN1|GBP5|ATG3|ANKRD49|SLC11A2|GTF3A|ARID5B|RUNX3|SLC5A6|DDX39A|BIN2|EWSR1|TMEM138|DNAJB11|SBDS|ULK3|SRSF2|SRSF7|ISCU|SF1|IPPK|DNMT1|TSG101|MAX|CSTF3|ZNF24|STK4|CORO1A|MYL12A|ATP5B|RHOT2|HNRNPDL|RDH11|NDUFV1|ATP6V1C1|PRPF38B|EPHX2|CPSF3|NONO|LNPEP|FAM136A|MARCH6|MARCH5|CLK3|CLK1|CS|CCPG1|STK25|MAGED2|MYD88|SUGP2|NFE2L1|AR…	102	24340	24595|24435|24749|24743|24387|24373|24493|24527|24535|24573|24545|24499|24391|24609|24393|24701|24585|24491|24697|24367|24423|24715|24417|24579|24607|24551|24473|24589|24571|24689|24559|24679|24745|24467|24591|24629|24569|24577|24565|24447|24509|24433|24369|24747|24429|24409|24667|24555|24395|24593|24699|24663|24483|24605|24729|24713|24677|24377|24651|24625|24533|24407|24419|24471|24723|24399|246…	1.28346e-05	0.563536	181	0.0144845	Transfac transcription factor binding site predictions	TF:M11451	Factor: Elf-1; motif: NANCCGGAAGTN	7042
20011		Factor: c-Ets-2; motif: NCCGGAAGTG; match class: 1	"TF"	MTCH1|GOLT1B|9606.ENSP00000225792|NCF4|ABHD12|HMGN1|GBP5|ANKRD49|RUNX3|SLC5A6|BIN2|EWSR1|TMEM138|SRSF7|ISCU|SF1|IPPK|TSG101|MAX|CSTF3|ZNF24|STK4|CORO1A|ATP5B|RHOT2|ATP6V1C1|PRPF38B|EPHX2|CPSF3|NONO|MARCH6|MARCH5|CLK1|CS|CCPG1|NAT9|NFE2L1|ARHGAP9|NUMA1|YBX1|ARL5B|LRRFIP1|UBXN4|PDCD6IP|NCBP2|SIGMAR1|RNF168|NSMCE4A|DNAJC7|ATG4B|WBP2|VPS4A|HDAC6|ALOX5|GBP1|RBM39|GALNT2|BNIP3	58	24340	24595|24435|24749|24743|24387|24545|24499|24609|24491|24697|24423|24715|24417|24589|24571|24689|24559|24745|24467|24591|24629|24569|24577|24447|24509|24429|24409|24667|24555|24395|24663|24483|24729|24713|24677|24707|24407|24419|24723|24635|24439|24455|24671|24703|24739|24481|24485|24603|24659|24741|24449|24563|24611|24461|24725|24709|24529|24639	1.33041e-05	0.320442	181	0.019437	Transfac transcription factor binding site predictions	TF:M08759_1	Factor: c-Ets-2; motif: NCCGGAAGTG; match class: 1	2984
11006		skin 1; endothelial cells[High]	"Enhanced"|"Supported"	PDK1|C17orf85|DNMT1|ZNF24|MYL12A|ATP6V1C1|TOR1B|NFE2L1|NUMA1|ARRB2|WDR33|RNF168|NSMCE4A|ATG4B|RBM22|SF3B2|EXOSC8|BNIP3|GZMB	19	24340	24573|24511|24679|24629|24565|24429|24719|24407|24723|24381|24631|24485|24603|24741|24647|24657|24665|24639|24521	1.35452e-05	0.127517	149	0.0599369	Human Protein Atlas	HPA:0460203	skin 1; endothelial cells[High]	317
11006		colon	"Approved"|"Enhanced"|"Supported"	MTCH1|GOLT1B|PDCD6|NCF4|RGS2|MAEA|UROD|GOLGA1|SLC39A8|LGALS8|AP2M1|TBC1D10A|PDK1|HMGN1|PNISR|GBP5|ATG3|ANKRD49|SLC11A2|GTF3A|ARID5B|TAP1|SUPT7L|SLC5A6|OXA1L|DYNC1LI2|DDX39A|DDX39B|BIN2|EWSR1|TMEM138|SPATA13|DNAJB11|VDAC3|SBDS|SRSF2|PSME2|C17orf85|ISCU|SF1|IPPK|DNMT1|MAX|CSTF3|SH2D2A|STK4|CORO1A|MYL12A|RHOT2|HNRNPDL|RDH11|MLEC|DMAP1|ZNF148|NDUFV1|ANKZF1|ATP6V1C1|IP6K2|GSDMD|ZRANB2|APOBEC3G|EPHX2|C…	138	24340	24595|24435|24601|24743|24681|24721|24373|24493|24527|24637|24627|24615|24573|24545|24575|24499|24391|24609|24393|24701|24585|24443|24371|24697|24477|24489|24367|24727|24423|24715|24417|24695|24579|24737|24607|24473|24441|24511|24571|24689|24559|24679|24467|24591|24541|24569|24577|24565|24509|24433|24369|24653|24385|24731|24747|24501|24429|24623|24413|24427|24537|24667|24555|24395|24593|24383|247…	1.45398e-05	0.926174	149	0.0165666	Human Protein Atlas	HPA:0130000	colon	8330
11006		skin 1; melanocytes[‚â•Medium]	"Approved"|"Enhanced"|"Supported"	MTCH1|RGS2|MAEA|LGALS8|AP2M1|TBC1D10A|GBP5|ATG3|ANKRD49|GTF3A|ARID5B|SUPT7L|DDX39A|BIN2|TMEM138|SPATA13|VDAC3|SBDS|PSME2|C17orf85|SF1|IPPK|DNMT1|STK4|CORO1A|MYL12A|RHOT2|HNRNPDL|DMAP1|NDUFV1|ATP6V1C1|GSDMD|ZRANB2|APOBEC3G|CPSF3|NONO|LNPEP|TOR1B|MARCH6|CLK3|CS|ATG16L1|STK25|NAT9|SUGP2|ACADVL|NUMA1|HMGB1|ARRB2|CASP7|ARL5B|PPP3CC|CASP1|LRRFIP1|AMICA1|ATP6V0B|RBM19|WDR33|RNF168|NSMCE4A|PSMA4|DNAJC7|A…	82	24340	24595|24681|24721|24637|24627|24615|24499|24391|24609|24701|24585|24371|24367|24423|24417|24695|24737|24607|24441|24511|24689|24559|24679|24569|24577|24565|24509|24433|24385|24747|24429|24413|24427|24537|24555|24395|24593|24719|24663|24605|24713|24403|24377|24707|24533|24471|24723|24415|24381|24479|24439|24519|24487|24455|24457|24705|24405|24631|24485|24603|24561|24659|24741|24641|24397|24633|246…	1.48695e-05	0.550336	149	0.0221442	Human Protein Atlas	HPA:0460672	skin 1; melanocytes[‚â•Medium]	3703
11006		cervix; glandular cells[‚â•Low]	"Approved"|"Enhanced"|"Supported"	MTCH1|GOLT1B|NCF4|RGS2|MAEA|UROD|GOLGA1|SLC39A8|LGALS8|AP2M1|TBC1D10A|PDK1|HMGN1|GBP5|ATG3|ANKRD49|GTF3A|ARID5B|SLC5A6|DDX39A|BIN2|TMEM138|SPATA13|DNAJB11|VDAC3|SRSF2|PSME2|C17orf85|SF1|IPPK|DNMT1|MAX|CSTF3|STK4|CORO1A|MYL12A|RHOT2|HNRNPDL|RDH11|MLEC|DMAP1|NDUFV1|ANKZF1|ATP6V1C1|GSDMD|ZRANB2|APOBEC3G|NONO|LNPEP|PYCR2|TOR1B|FAM136A|MARCH6|CLK3|CS|CCPG1|ATG16L1|STK25|NAT9|MYD88|SUGP2|NFE2L1|SUGP1|A…	109	24340	24595|24435|24743|24681|24721|24373|24493|24527|24637|24627|24615|24573|24545|24499|24391|24609|24701|24585|24697|24367|24423|24417|24695|24579|24737|24473|24441|24511|24689|24559|24679|24467|24591|24569|24577|24565|24509|24433|24369|24653|24385|24747|24501|24429|24413|24427|24537|24395|24593|24383|24719|24699|24663|24605|24713|24677|24403|24377|24707|24625|24533|24407|24693|24419|24471|24723|244…	1.50789e-05	0.731544	149	0.0191632	Human Protein Atlas	HPA:0630051	cervix; glandular cells[‚â•Low]	5688
20011		Factor: GABP-alpha; motif: NRCCGGAAGTN	"TF"	MTCH1|9606.ENSP00000225792|ABHD12|UROD|B2M|HMGN1|GBP5|ATG3|ANKRD49|SLC11A2|GTF3A|ARID5B|RUNX3|SLC5A6|DDX39A|BIN2|EWSR1|TMEM138|SRSF7|ISCU|SF1|DNMT1|MAX|CSTF3|ZNF24|STK4|CORO1A|MYL12A|ATP5B|RHOT2|PRPF38B|EPHX2|NONO|LNPEP|MARCH6|CLK3|CCPG1|NFE2L1|ARHGAP9|NUMA1|YBX1|ARL5B|CASP4|CASP1|LRRFIP1|EIF2B1|AMICA1|HLA-DPA1|PDCD6IP|NCBP2|RBM19|NSMCE4A|PSMA4|DNAJC7|ATG4B|WBP2|HDAC6|ALOX5|GBP1|PTCD3|RBM39|GALNT2	62	24340	24595|24749|24387|24373|24535|24545|24499|24391|24609|24393|24701|24585|24491|24697|24367|24423|24715|24417|24589|24571|24689|24679|24467|24591|24629|24569|24577|24565|24447|24509|24409|24667|24395|24593|24663|24605|24677|24407|24419|24723|24635|24439|24539|24487|24455|24465|24457|24645|24703|24739|24405|24603|24561|24659|24741|24449|24611|24461|24725|24463|24709|24529	1.59714e-05	0.342541	181	0.0186298	Transfac transcription factor binding site predictions	TF:M11415	Factor: GABP-alpha; motif: NRCCGGAAGTN	3328
11006		pancreas; pancreatic endocrine cells[‚â•Low]	"Approved"|"Enhanced"|"Supported"	MTCH1|GOLT1B|NCF4|RGS2|MAEA|UROD|SLC39A8|LGALS8|AP2M1|TBC1D10A|PDK1|HMGN1|GBP5|ATG3|SLC11A2|GTF3A|ARID5B|SLC5A6|OXA1L|DDX39A|BIN2|TMEM138|SPATA13|DNAJB11|SBDS|SRSF2|PSME2|C17orf85|SF1|IPPK|DNMT1|MAX|CSTF3|STK4|CORO1A|MYL12A|RHOT2|HNRNPDL|MLEC|DMAP1|ZNF148|NDUFV1|ATP6V1C1|GSDMD|ZRANB2|APOBEC3G|EPHX2|CPSF3|NONO|LNPEP|PYCR2|TOR1B|FAM136A|MARCH6|CLK3|CS|CCPG1|ATG16L1|STK25|NAT9|MYD88|SUGP2|SUGP1|ARHG…	108	24340	24595|24435|24743|24681|24721|24373|24527|24637|24627|24615|24573|24545|24499|24391|24393|24701|24585|24697|24477|24367|24423|24417|24695|24579|24607|24473|24441|24511|24689|24559|24679|24467|24591|24569|24577|24565|24509|24433|24653|24385|24731|24747|24429|24413|24427|24537|24667|24555|24395|24593|24383|24719|24699|24663|24605|24713|24677|24403|24377|24707|24625|24533|24693|24419|24723|24635|244…	1.67192e-05	0.724832	149	0.0192273	Human Protein Atlas	HPA:0351181	pancreas; pancreatic endocrine cells[‚â•Low]	5617
20011		Factor: Elf-1; motif: NANGCGGAAGTN; match class: 1	"TF"	GOLT1B|9606.ENSP00000225792|LGALS8|GBP5|ATG3|GTF3A|EWSR1|TMEM138|SBDS|SRSF7|ISCU|SF1|DNMT1|CSTF3|STK4|CORO1A|MYL12A|ATP5B|RHOT2|ATP6V1C1|PRPF38B|EPHX2|CPSF3|NONO|LNPEP|MARCH6|CLK1|STK25|MYD88|NFE2L1|ARHGAP9|NUMA1|ARL5B|LRRFIP1|PDCD6IP|SIGMAR1|RBM19|RNF168|DNAJC7|ATG4B|WBP2|HDAC6|RNFT1|ALOX5|GBP1|PTCD3|TIMMDC1|MDH1|GALNT2|BNIP3	50	24340	24435|24749|24637|24499|24391|24701|24715|24417|24607|24589|24571|24689|24679|24591|24569|24577|24565|24447|24509|24429|24409|24667|24555|24395|24593|24663|24729|24377|24625|24407|24419|24723|24439|24455|24703|24481|24405|24485|24659|24741|24449|24611|24599|24461|24725|24463|24597|24513|24529|24639	1.69352e-05	0.276243	181	0.0210793	Transfac transcription factor binding site predictions	TF:M11448_1	Factor: Elf-1; motif: NANGCGGAAGTN; match class: 1	2372
20011		Factor: ELF4; motif: NCCACTTCCGGNNNN	"TF"	MTCH1|GOLT1B|9606.ENSP00000225792|NCF4|ABHD12|UROD|GOLGA1|SLC39A8|B2M|PDK1|HMGN1|GBP5|ATG3|ANKRD49|SLC11A2|GTF3A|ARID5B|RUNX3|SLC5A6|DDX39A|EWSR1|TMEM138|DNAJB11|ULK3|SRSF7|ISCU|SF1|IPPK|DNMT1|TSG101|MAX|CSTF3|ZNF24|STK4|CORO1A|MYL12A|ATP5B|RHOT2|NDUFV1|ATP6V1C1|PRPF38B|EPHX2|CPSF3|NONO|LNPEP|MARCH6|MARCH5|CLK3|CLK1|CS|CCPG1|STK25|SUGP2|NFE2L1|ARHGAP9|NUMA1|FAF2|YBX1|ARL5B|CASP1|LRRFIP1|UBXN4|EIF…	89	24340	24595|24435|24749|24743|24387|24373|24493|24527|24535|24573|24545|24499|24391|24609|24393|24701|24585|24491|24697|24367|24715|24417|24579|24551|24589|24571|24689|24559|24679|24745|24467|24591|24629|24569|24577|24565|24447|24509|24747|24429|24409|24667|24555|24395|24593|24663|24483|24605|24729|24713|24677|24377|24533|24407|24419|24723|24399|24635|24439|24487|24455|24671|24465|24457|24645|24705|247…	1.79045e-05	0.491713	181	0.0153979	Transfac transcription factor binding site predictions	TF:M12601	Factor: ELF4; motif: NCCACTTCCGGNNNN	5780
11006		skin 1; cells in granular layer[‚â•Low]	"Enhanced"|"Supported"	MAEA|LGALS8|PDK1|SLC11A2|GTF3A|SRSF2|C17orf85|DNMT1|MAX|STK4|MYL12A|ATP6V1C1|TOR1B|MYD88|ACADVL|NUMA1|FAF2|ARRB2|WDR33|RNF168|NSMCE4A|ATG4B|RBM22|SF3B2|MLLT6|EXOSC8|SF3B1|BNIP3|GZMB	29	24340	24721|24637|24573|24393|24701|24473|24511|24679|24467|24569|24565|24429|24719|24625|24471|24723|24399|24381|24631|24485|24603|24741|24647|24657|24531|24665|24431|24639|24521	1.84849e-05	0.194631	149	0.0407876	Human Protein Atlas	HPA:0460181	skin 1; cells in granular layer[‚â•Low]	711
20011		Factor: ER81; motif: NNCCGGAWGYN	"TF"	ZNF330|MTCH1|9606.ENSP00000225792|NCF4|ABHD12|MAEA|UROD|B2M|PDK1|HMGN1|GBP5|ATG3|ANKRD49|NGDN|SLC11A2|GTF3A|ARID5B|RUNX3|SLC5A6|DDX39A|DDX39B|BIN2|EWSR1|TMEM138|ULK3|SRSF7|ISCU|SF1|DNMT1|TSG101|MAX|CSTF3|ZNF24|STK4|CORO1A|MYL12A|ATP5B|RHOT2|NDUFV1|ATP6V1C1|PRPF38B|EPHX2|CPSF3|NONO|LNPEP|FAM136A|MARCH6|MARCH5|CLK3|CLK1|CS|CCPG1|NAT9|MYD88|SUGP2|NFE2L1|ARHGAP9|ACADVL|NUMA1|MCM7|FAF2|YBX1|ARL5B|CASP…	93	24340	24613|24595|24749|24743|24387|24721|24373|24535|24573|24545|24499|24391|24609|24619|24393|24701|24585|24491|24697|24367|24727|24423|24715|24417|24551|24589|24571|24689|24679|24745|24467|24591|24629|24569|24577|24565|24447|24509|24747|24429|24409|24667|24555|24395|24593|24699|24663|24483|24605|24729|24713|24677|24707|24625|24533|24407|24419|24471|24723|24717|24399|24635|24439|24539|24487|24455|246…	1.89378e-05	0.513812	181	0.0150534	Transfac transcription factor binding site predictions	TF:M11419	Factor: ER81; motif: NNCCGGAWGYN	6178
20011		Factor: ER81; motif: RCCGGAARYN; match class: 1	"TF"	ZNF330|MTCH1|GOLT1B|9606.ENSP00000225792|NCF4|UBE2Z|ABHD12|UROD|GOLGA1|SLC39A8|LGALS8|AP2M1|HMGN1|GBP5|ATG3|ANKRD49|GTF3A|RUNX3|SLC5A6|DDX39A|DDX39B|BIN2|EWSR1|TMEM138|VDAC3|SBDS|ULK3|SRSF7|ISCU|SF1|IPPK|DNMT1|TSG101|MAX|CSTF3|SH2D2A|ZNF24|STK4|CORO1A|MYL12A|ATP5B|RHOT2|HNRNPDL|NDUFV1|ST3GAL1|ATP6V1C1|PRPF38B|ZRANB2|EPHX2|CPSF3|NONO|LNPEP|MARCH6|CLK1|CS|CCPG1|STK25|SUGP2|NFE2L1|ARHGAP9|ACADVL|NUM…	100	24340	24613|24595|24435|24749|24743|24583|24387|24373|24493|24527|24637|24627|24545|24499|24391|24609|24701|24491|24697|24367|24727|24423|24715|24417|24737|24607|24551|24589|24571|24689|24559|24679|24745|24467|24591|24541|24629|24569|24577|24565|24447|24509|24433|24747|24401|24429|24409|24427|24667|24555|24395|24593|24663|24729|24713|24677|24377|24533|24407|24419|24471|24723|24635|24581|24439|24539|244…	1.97741e-05	0.552486	181	0.0145201	Transfac transcription factor binding site predictions	TF:M02065_1	Factor: ER81; motif: RCCGGAARYN; match class: 1	6887
11006		endometrium 2; glandular cells[‚â•Low]	"Approved"|"Enhanced"|"Supported"	MTCH1|NCF4|RGS2|MAEA|UROD|GOLGA1|SLC39A8|LGALS8|AP2M1|TBC1D10A|PDK1|HMGN1|PNISR|GBP5|ATG3|ANKRD49|SLC11A2|GTF3A|SSU72|ARID5B|OXA1L|DYNC1LI2|DDX39A|BIN2|EWSR1|TMEM138|SPATA13|DNAJB11|SBDS|SRSF2|PSME2|C17orf85|SF1|IPPK|DNMT1|MAX|CSTF3|STK4|CORO1A|MYL12A|RHOT2|HNRNPDL|RDH11|MLEC|DMAP1|NDUFV1|ATP6V1C1|GSDMD|ZRANB2|APOBEC3G|EPHX2|CPSF3|NONO|LNPEP|PYCR2|TOR1B|FAM136A|MARCH6|CLK3|CS|CCPG1|ATG16L1|STK25|…	121	24340	24595|24743|24681|24721|24373|24493|24527|24637|24627|24615|24573|24545|24575|24499|24391|24609|24393|24701|24661|24585|24477|24489|24367|24423|24715|24417|24695|24579|24607|24473|24441|24511|24689|24559|24679|24467|24591|24569|24577|24565|24509|24433|24369|24653|24385|24747|24429|24413|24427|24537|24667|24555|24395|24593|24383|24719|24699|24663|24605|24713|24677|24403|24377|24707|24625|24533|244…	1.9997e-05	0.812081	149	0.018022	Human Protein Atlas	HPA:0170051	endometrium 2; glandular cells[‚â•Low]	6714
11006		cervix; glandular cells[High]	"Approved"|"Enhanced"|"Supported"	MTCH1|MAEA|PDK1|ATG3|DDX39A|BIN2|TMEM138|VDAC3|C17orf85|SF1|IPPK|DNMT1|MAX|STK4|MYL12A|NDUFV1|ATP6V1C1|ZRANB2|TOR1B|CLK3|STK25|SUGP2|NUMA1|ARRB2|C21orf59|CASP7|LRRFIP1|RBM5|ATP6V0B|WDR33|NSMCE4A|ATG4B|SFT2D1|RBM22|SF3B2|VPS4A|EXOSC8|BNIP3|GZMB	39	24340	24595|24721|24573|24391|24367|24423|24417|24737|24511|24689|24559|24679|24467|24569|24565|24747|24429|24427|24719|24605|24377|24533|24723|24381|24437|24479|24455|24411|24705|24631|24603|24741|24633|24647|24657|24563|24665|24639|24521	2.23018e-05	0.261745	149	0.032967	Human Protein Atlas	HPA:0630053	cervix; glandular cells[High]	1183
11006		skin 1; cells in spinous layer[‚â•Medium]	"Enhanced"|"Supported"	MAEA|LGALS8|PDK1|GTF3A|C17orf85|DNMT1|MAX|MYL12A|ATP6V1C1|TOR1B|MYD88|NFE2L1|NUMA1|ARRB2|HLA-DPA1|WDR33|RNF168|NSMCE4A|ATG4B|RBM22|SF3B2|MLLT6|EXOSC8|SF3B1|BNIP3|GZMB	26	24340	24721|24637|24573|24701|24511|24679|24467|24565|24429|24719|24625|24407|24723|24381|24645|24631|24485|24603|24741|24647|24657|24531|24665|24431|24639|24521	2.31343e-05	0.174497	149	0.0439189	Human Protein Atlas	HPA:0461412	skin 1; cells in spinous layer[‚â•Medium]	592
11006		breast; glandular cells[‚â•Medium]	"Approved"|"Enhanced"|"Supported"	MTCH1|GOLT1B|NCF4|RGS2|MAEA|UROD|GOLGA1|SLC39A8|AP2M1|TBC1D10A|PDK1|HMGN1|GBP5|ATG3|ANKRD49|SLC11A2|GTF3A|ARID5B|SUPT7L|OXA1L|DDX39A|BIN2|TMEM138|SPATA13|DNAJB11|VDAC3|SBDS|SRSF2|PSME2|C17orf85|SF1|IPPK|DNMT1|MAX|STK4|CORO1A|MYL12A|RHOT2|HNRNPDL|RDH11|MLEC|DMAP1|NDUFV1|ANKZF1|ATP6V1C1|GSDMD|ZRANB2|APOBEC3G|NONO|TOR1B|FAM136A|MARCH6|CLK3|CS|ATG16L1|NAT9|MYD88|SUGP2|NFE2L1|SUGP1|ARHGAP9|ACADVL|NUMA…	101	24340	24595|24435|24743|24681|24721|24373|24493|24527|24627|24615|24573|24545|24499|24391|24609|24393|24701|24585|24371|24477|24367|24423|24417|24695|24579|24737|24607|24473|24441|24511|24689|24559|24679|24467|24569|24577|24565|24509|24433|24369|24653|24385|24747|24501|24429|24413|24427|24537|24395|24719|24699|24663|24605|24713|24403|24707|24625|24533|24407|24693|24419|24471|24723|24635|24381|24581|244…	2.31686e-05	0.677852	149	0.0198	Human Protein Atlas	HPA:0050052	breast; glandular cells[‚â•Medium]	5101
20011		Factor: etv3; motif: ACCGGAAGYN	"TF"	MTCH1|9606.ENSP00000225792|ABHD12|UROD|GOLGA1|B2M|HMGN1|ATG3|ANKRD49|SLC11A2|GTF3A|ARID5B|RUNX3|DDX39A|BIN2|EWSR1|TMEM138|ISCU|SF1|MAX|CSTF3|ZNF24|STK4|CORO1A|MYL12A|ATP5B|RHOT2|ATP6V1C1|PRPF38B|EPHX2|NONO|LNPEP|FAM136A|MARCH6|CLK3|CCPG1|STK25|MYD88|NFE2L1|ARHGAP9|NUMA1|YBX1|ARRB2|ARL5B|CASP4|LRRFIP1|EIF2B1|AMICA1|PDCD6IP|RBM19|KIF22|NSMCE4A|PSMA4|DNAJC7|ATG4B|WBP2|VPS4A|HDAC6|ALOX5|GBP1|PTCD3|RB…	64	24340	24595|24749|24387|24373|24493|24535|24545|24391|24609|24393|24701|24585|24491|24367|24423|24715|24417|24571|24689|24467|24591|24629|24569|24577|24565|24447|24509|24429|24409|24667|24395|24593|24699|24663|24605|24677|24377|24625|24407|24419|24723|24635|24381|24439|24539|24455|24465|24457|24703|24405|24711|24603|24561|24659|24741|24449|24563|24611|24461|24725|24463|24709|24597|24529	2.33155e-05	0.353591	181	0.0181354	Transfac transcription factor binding site predictions	TF:M02068	Factor: etv3; motif: ACCGGAAGYN	3529
20011		Factor: FLI-1; motif: NAYTTCCGGT; match class: 1	"TF"	GOLT1B|NCF4|HMGN1|GBP5|ANKRD49|RUNX3|SLC5A6|DDX39A|BIN2|EWSR1|TMEM138|ULK3|SRSF7|ISCU|SF1|IPPK|TSG101|MAX|CSTF3|ZNF24|STK4|CORO1A|ATP5B|RHOT2|ATP6V1C1|PRPF38B|EPHX2|NONO|LNPEP|MARCH6|CLK1|CCPG1|NFE2L1|ARHGAP9|NUMA1|YBX1|ARL5B|LRRFIP1|UBXN4|PDCD6IP|NCBP2|KIF22|RNF168|NSMCE4A|DNAJC7|ATG4B|LUC7L3|NDUFS2|SNRPA1|WBP2|VPS4A|HDAC6|ALOX5|GBP1|RBM39|TIMMDC1|GALNT2|ATP13A1|BNIP3	59	24340	24435|24743|24545|24499|24609|24491|24697|24367|24423|24715|24417|24551|24589|24571|24689|24559|24745|24467|24591|24629|24569|24577|24447|24509|24429|24409|24667|24395|24593|24663|24729|24677|24407|24419|24723|24635|24439|24455|24671|24703|24739|24711|24485|24603|24659|24741|24641|24543|24375|24449|24563|24611|24461|24725|24709|24597|24529|24515|24639	2.35871e-05	0.325967	181	0.0189589	Transfac transcription factor binding site predictions	TF:M08913_1	Factor: FLI-1; motif: NAYTTCCGGT; match class: 1	3112
20011		Factor: ETV7; motif: NCCGGAANNN	"TF"	ZNF330|MTCH1|GOLT1B|9606.ENSP00000225792|NCF4|UBE2Z|ABHD12|MAEA|CHCHD3|UROD|GOLGA1|SLC39A8|B2M|AP2M1|TBC1D10A|PDK1|HMGN1|PNISR|GBP5|ATG3|ANKRD49|NGDN|SLC11A2|GTF3A|TAP2|ARID5B|RUNX3|SLC5A6|DDX39A|DDX39B|BIN2|EWSR1|TMEM138|SPATA13|VDAC3|SBDS|ULK3|PSME2|C17orf85|SRSF7|ISCU|SF1|IPPK|DNMT1|TSG101|MAX|CSTF3|SH2D2A|ZNF24|STK4|CORO1A|MYL12A|ATP5B|RHOT2|HNRNPDL|MLEC|DMAP1|NDUFV1|ST3GAL1|ATP6V1C1|PRPF38B|…	131	24340	24613|24595|24435|24749|24743|24583|24387|24721|24495|24373|24493|24527|24535|24627|24615|24573|24545|24575|24499|24391|24609|24619|24393|24701|24507|24585|24491|24697|24367|24727|24423|24715|24417|24695|24737|24607|24551|24441|24511|24589|24571|24689|24559|24679|24745|24467|24591|24541|24629|24569|24577|24565|24447|24509|24433|24653|24385|24747|24401|24429|24409|24427|24537|24667|24555|24395|245…	2.37639e-05	0.723757	181	0.0126864	Transfac transcription factor binding site predictions	TF:M02071	Factor: ETV7; motif: NCCGGAANNN	10326
22122		"A vesicle found in the cytoplasm of a cell." [GOC:ai, GOC:mah, GOC:vesicles]	"IPI"|"NAS"|"TAS"|"IMP"|"ISS"|"IBA"|"IEA"|"IDA"	9606.ENSP00000225792|PDCD6|ABHD12|UROD|SLC39A8|LGALS8|B2M|PNISR|NGDN|SSU72|ARID5B|OXA1L|DDX39B|SF1|SH2D2A|STK4|ATP5B|ZNF148|ST3GAL1|APOBEC3G|LNPEP|MARCH6|CLK3|CS|MAGED2|NAT9|ARHGAP9|NUMA1|MCM7|FAF2|SNRNP70|CASP4|CASP1|UBXN4|EIF2B1|RBM5|KIF22|OAS1|NDUFS2|CD48|RBM22|C9orf72|WBP2|SRSF1|HLA-DMA|TIMMDC1	46	24340	24749|24601|24387|24373|24527|24637|24535|24575|24619|24661|24585|24477|24727|24689|24541|24569|24447|24731|24401|24537|24593|24663|24605|24713|24651|24707|24419|24723|24717|24399|24649|24539|24487|24671|24465|24411|24711|24503|24543|24397|24647|24549|24449|24643|24517|24597	2.43252e-05	0.255556	180	0.0183267	Gene Ontology Cellular Component branch	GO:0031410	cytoplasmic vesicle	2510
20011		Factor: Erg; motif: NACCGGAARTN; match class: 1	"TF"	ZNF330|MTCH1|GOLT1B|NCF4|ABHD12|GOLGA1|SLC39A8|PDK1|HMGN1|GBP5|ANKRD49|NGDN|RUNX3|SLC5A6|DDX39A|DDX39B|BIN2|EWSR1|TMEM138|VDAC3|ULK3|SRSF7|ISCU|SF1|IPPK|TSG101|MAX|CSTF3|SH2D2A|ZNF24|STK4|CORO1A|MYL12A|RHOT2|HNRNPDL|NDUFV1|ATP6V1C1|PRPF38B|EPHX2|NONO|LNPEP|FAM136A|MARCH6|CLK1|CS|CCPG1|SUGP2|NFE2L1|ARHGAP9|ACADVL|NUMA1|YBX1|ARL5B|CASP4|LRRFIP1|UBXN4|HLA-DPA1|PDCD6IP|NCBP2|CCDC115|RBM19|KIF22|RNF16…	81	24340	24613|24595|24435|24743|24387|24493|24527|24573|24545|24499|24609|24619|24491|24697|24367|24727|24423|24715|24417|24737|24551|24589|24571|24689|24559|24745|24467|24591|24541|24629|24569|24577|24565|24509|24433|24747|24429|24409|24667|24395|24593|24699|24663|24729|24713|24677|24533|24407|24419|24471|24723|24635|24439|24539|24455|24671|24645|24703|24739|24617|24405|24711|24485|24603|24659|24741|246…	2.43687e-05	0.447514	181	0.0160364	Transfac transcription factor binding site predictions	TF:M11396_1	Factor: Erg; motif: NACCGGAARTN; match class: 1	5051
11006		endometrium 2	"Approved"|"Enhanced"|"Supported"	MTCH1|NCF4|RGS2|MAEA|UROD|GOLGA1|SLC39A8|LGALS8|AP2M1|TBC1D10A|PDK1|HMGN1|PNISR|GBP5|ATG3|ANKRD49|SLC11A2|GTF3A|SSU72|ARID5B|OXA1L|DYNC1LI2|DDX39A|BIN2|EWSR1|TMEM138|SPATA13|DNAJB11|VDAC3|SBDS|SRSF2|PSME2|C17orf85|SF1|IPPK|DNMT1|MAX|CSTF3|STK4|CORO1A|MYL12A|RHOT2|HNRNPDL|RDH11|MLEC|DMAP1|NDUFV1|ATP6V1C1|IP6K2|GSDMD|ZRANB2|APOBEC3G|EPHX2|CPSF3|NONO|LNPEP|PYCR2|TOR1B|FAM136A|MARCH6|CLK3|CS|CCPG1|AT…	123	24340	24595|24743|24681|24721|24373|24493|24527|24637|24627|24615|24573|24545|24575|24499|24391|24609|24393|24701|24661|24585|24477|24489|24367|24423|24715|24417|24695|24579|24737|24607|24473|24441|24511|24689|24559|24679|24467|24591|24569|24577|24565|24509|24433|24369|24653|24385|24747|24429|24623|24413|24427|24537|24667|24555|24395|24593|24383|24719|24699|24663|24605|24713|24677|24403|24377|24707|246…	2.45042e-05	0.825503	149	0.0178054	Human Protein Atlas	HPA:0170000	endometrium 2	6908
11006		tonsil; squamous epithelial cells[‚â•Low]	"Approved"|"Enhanced"|"Supported"	MTCH1|PDCD6|NCF4|RGS2|MAEA|UROD|GOLGA1|SLC39A8|LGALS8|AP2M1|TBC1D10A|PDK1|GBP5|ATG3|SLC11A2|GTF3A|ARID5B|TAP1|SUPT7L|SLC5A6|OXA1L|DYNC1LI2|DDX39A|BIN2|EWSR1|TMEM138|SPATA13|DNAJB11|VDAC3|SBDS|SRSF2|PSME2|C17orf85|SF1|IPPK|DNMT1|MAX|CSTF3|STK4|CORO1A|MYL12A|RHOT2|HNRNPDL|RDH11|MLEC|DMAP1|ZNF148|NDUFV1|ATP6V1C1|GSDMD|ZRANB2|APOBEC3G|EPHX2|CPSF3|NONO|LNPEP|TOR1B|FAM136A|MARCH6|CLK3|CS|CCPG1|ATG16L1|…	120	24340	24595|24601|24743|24681|24721|24373|24493|24527|24637|24627|24615|24573|24499|24391|24393|24701|24585|24443|24371|24697|24477|24489|24367|24423|24715|24417|24695|24579|24737|24607|24473|24441|24511|24689|24559|24679|24467|24591|24569|24577|24565|24509|24433|24369|24653|24385|24731|24747|24429|24413|24427|24537|24667|24555|24395|24593|24719|24699|24663|24605|24713|24677|24403|24377|24707|24625|245…	2.47932e-05	0.805369	149	0.0180587	Human Protein Atlas	HPA:0600221	tonsil; squamous epithelial cells[‚â•Low]	6645
11006		seminal vesicle	"Approved"|"Enhanced"|"Supported"	MTCH1|GOLT1B|NCF4|RGS2|MAEA|UROD|GOLGA1|SLC39A8|LGALS8|AP2M1|TBC1D10A|PDK1|HMGN1|PNISR|GBP5|ATG3|SLC11A2|GTF3A|ARID5B|SLC5A6|OXA1L|DYNC1LI2|DDX39A|BIN2|EWSR1|TMEM138|SPATA13|DNAJB11|VDAC3|SBDS|SRSF2|PSME2|C17orf85|SF1|IPPK|DNMT1|MAX|CSTF3|STK4|CORO1A|MYL12A|RHOT2|HNRNPDL|RDH11|MLEC|DMAP1|ZNF148|NDUFV1|ATP6V1C1|IP6K2|GSDMD|ZRANB2|APOBEC3G|EPHX2|CPSF3|NONO|LNPEP|PYCR2|TOR1B|FAM136A|MARCH6|CLK3|CS|C…	122	24340	24595|24435|24743|24681|24721|24373|24493|24527|24637|24627|24615|24573|24545|24575|24499|24391|24393|24701|24585|24697|24477|24489|24367|24423|24715|24417|24695|24579|24737|24607|24473|24441|24511|24689|24559|24679|24467|24591|24569|24577|24565|24509|24433|24369|24653|24385|24731|24747|24429|24623|24413|24427|24537|24667|24555|24395|24593|24383|24719|24699|24663|24605|24713|24677|24403|24377|247…	2.50265e-05	0.818792	149	0.0178859	Human Protein Atlas	HPA:0430000	seminal vesicle	6821
11006		seminal vesicle; glandular cells[‚â•Low]	"Approved"|"Enhanced"|"Supported"	MTCH1|GOLT1B|NCF4|RGS2|MAEA|UROD|GOLGA1|SLC39A8|LGALS8|AP2M1|TBC1D10A|PDK1|HMGN1|PNISR|GBP5|ATG3|SLC11A2|GTF3A|ARID5B|SLC5A6|OXA1L|DYNC1LI2|DDX39A|BIN2|EWSR1|TMEM138|SPATA13|DNAJB11|VDAC3|SBDS|SRSF2|PSME2|C17orf85|SF1|IPPK|DNMT1|MAX|CSTF3|STK4|CORO1A|MYL12A|RHOT2|HNRNPDL|RDH11|MLEC|DMAP1|ZNF148|NDUFV1|ATP6V1C1|IP6K2|GSDMD|ZRANB2|APOBEC3G|EPHX2|CPSF3|NONO|LNPEP|PYCR2|TOR1B|FAM136A|MARCH6|CLK3|CS|C…	122	24340	24595|24435|24743|24681|24721|24373|24493|24527|24637|24627|24615|24573|24545|24575|24499|24391|24393|24701|24585|24697|24477|24489|24367|24423|24715|24417|24695|24579|24737|24607|24473|24441|24511|24689|24559|24679|24467|24591|24569|24577|24565|24509|24433|24369|24653|24385|24731|24747|24429|24623|24413|24427|24537|24667|24555|24395|24593|24383|24719|24699|24663|24605|24713|24677|24403|24377|247…	2.50265e-05	0.818792	149	0.0178859	Human Protein Atlas	HPA:0430051	seminal vesicle; glandular cells[‚â•Low]	6821
22122		"Any vesicle that is part of the intracellular region." [GOC:vesicles]	"IPI"|"NAS"|"TAS"|"IMP"|"ISS"|"IBA"|"IEA"|"IDA"	9606.ENSP00000225792|PDCD6|ABHD12|UROD|SLC39A8|LGALS8|B2M|PNISR|NGDN|SSU72|ARID5B|OXA1L|DDX39B|SF1|SH2D2A|STK4|ATP5B|ZNF148|ST3GAL1|APOBEC3G|LNPEP|MARCH6|CLK3|CS|MAGED2|NAT9|ARHGAP9|NUMA1|MCM7|FAF2|SNRNP70|CASP4|CASP1|UBXN4|EIF2B1|RBM5|KIF22|OAS1|NDUFS2|CD48|RBM22|C9orf72|WBP2|SRSF1|HLA-DMA|TIMMDC1	46	24340	24749|24601|24387|24373|24527|24637|24535|24575|24619|24661|24585|24477|24727|24689|24541|24569|24447|24731|24401|24537|24593|24663|24605|24713|24651|24707|24419|24723|24717|24399|24649|24539|24487|24671|24465|24411|24711|24503|24543|24397|24647|24549|24449|24643|24517|24597	2.52072e-05	0.255556	180	0.0183048	Gene Ontology Cellular Component branch	GO:0097708	intracellular vesicle	2513
20011		Factor: GABPalpha; motif: RCCGGAWRYN	"TF"	ZNF330|MTCH1|GOLT1B|9606.ENSP00000225792|UBE2Z|ABHD12|UROD|B2M|HMGN1|ATG3|SLC11A2|GTF3A|ARID5B|RUNX3|SLC5A6|DDX39A|EWSR1|TMEM138|VDAC3|SBDS|PSME2|SRSF7|ISCU|SF1|IPPK|DNMT1|MAX|CSTF3|SH2D2A|ZNF24|STK4|CORO1A|MYL12A|ATP5B|RHOT2|MLEC|PRPF38B|ZRANB2|EPHX2|NONO|LNPEP|MARCH6|CLK3|NFE2L1|SUGP1|ARHGAP9|ACADVL|NUMA1|YBX1|ARL5B|CASP1|LRRFIP1|EIF2B1|AMICA1|HLA-DPA1|PDCD6IP|NCBP2|RBM19|KIF22|NSMCE4A|PSMA4|DN…	77	24340	24613|24595|24435|24749|24583|24387|24373|24535|24545|24391|24393|24701|24585|24491|24697|24367|24715|24417|24737|24607|24441|24589|24571|24689|24559|24679|24467|24591|24541|24629|24569|24577|24565|24447|24509|24653|24409|24427|24667|24395|24593|24663|24605|24407|24693|24419|24471|24723|24635|24439|24487|24455|24465|24457|24645|24703|24739|24405|24711|24603|24561|24659|24741|24641|24543|24375|244…	2.63851e-05	0.425414	181	0.0164214	Transfac transcription factor binding site predictions	TF:M02074	Factor: GABPalpha; motif: RCCGGAWRYN	4689
11006		skin 2; melanocytes[‚â•Low]	"Enhanced"|"Supported"	MAEA|LGALS8|PDK1|GBP5|GTF3A|SRSF2|C17orf85|DNMT1|MAX|STK4|MYL12A|ATP6V1C1|TOR1B|ACADVL|NUMA1|FAF2|ARRB2|SIGMAR1|WDR33|RNF168|NSMCE4A|ATG4B|SF3B2|MLLT6|EXOSC8|SF3B1|SSB|BNIP3|GZMB	29	24340	24721|24637|24573|24499|24701|24473|24511|24679|24467|24569|24565|24429|24719|24471|24723|24399|24381|24481|24631|24485|24603|24741|24657|24531|24665|24431|24459|24639|24521	2.73203e-05	0.194631	149	0.0400552	Human Protein Atlas	HPA:0470671	skin 2; melanocytes[‚â•Low]	724
11006		lung; macrophages[‚â•Medium]	"Approved"|"Enhanced"|"Supported"	MTCH1|GOLT1B|PDCD6|RGS2|MAEA|GOLGA1|SLC39A8|LGALS8|AP2M1|TBC1D10A|PDK1|HMGN1|PNISR|GTF3A|ARID5B|SLC5A6|BIN2|SPATA13|VDAC3|SBDS|PSME2|C17orf85|SF1|IPPK|MAX|STK4|CORO1A|MYL12A|RHOT2|HNRNPDL|MLEC|DMAP1|ZNF148|NDUFV1|ANKZF1|ATP6V1C1|ZRANB2|APOBEC3G|EPHX2|CPSF3|NONO|LNPEP|TOR1B|FAM136A|MARCH6|CLK3|CS|ATG16L1|STK25|NAT9|MYD88|SUGP2|NFE2L1|ARHGAP9|ACADVL|NUMA1|AKR1B1|YBX1|ARRB2|CD3E|ALAD|C21orf59|CASP7|…	98	24340	24595|24435|24601|24681|24721|24493|24527|24637|24627|24615|24573|24545|24575|24701|24585|24697|24423|24695|24737|24607|24441|24511|24689|24559|24467|24569|24577|24565|24509|24433|24653|24385|24731|24747|24501|24429|24427|24537|24667|24555|24395|24593|24719|24699|24663|24605|24713|24403|24377|24707|24625|24533|24407|24419|24471|24723|24453|24635|24381|24581|24553|24437|24479|24519|24649|24487|246…	2.77023e-05	0.657718	149	0.0200409	Human Protein Atlas	HPA:0300412	lung; macrophages[‚â•Medium]	4890
20011		Factor: Elk-1; motif: NNNNCCGGAARTNN; match class: 1	"TF"	ZNF330|GOLT1B|NCF4|UROD|SLC39A8|AP2M1|HMGN1|GBP5|ANKRD49|GTF3A|RUNX3|SLC5A6|DDX39A|BIN2|EWSR1|TMEM138|VDAC3|ULK3|C17orf85|SRSF7|ISCU|SF1|IPPK|TSG101|MAX|CSTF3|ZNF24|STK4|CORO1A|MYL12A|ATP5B|RHOT2|HNRNPDL|NDUFV1|ATP6V1C1|PRPF38B|EPHX2|CPSF3|NONO|LNPEP|MARCH6|CLK1|CCPG1|NFE2L1|ARHGAP9|NUMA1|YBX1|ARL5B|LRRFIP1|UBXN4|AMICA1|HLA-DPA1|PDCD6IP|NCBP2|CCDC115|RNF168|NSMCE4A|DNAJC7|ATG4B|LUC7L3|NDUFS2|SNRP…	75	24340	24613|24435|24743|24373|24527|24627|24545|24499|24609|24701|24491|24697|24367|24423|24715|24417|24737|24551|24511|24589|24571|24689|24559|24745|24467|24591|24629|24569|24577|24565|24447|24509|24433|24747|24429|24409|24667|24555|24395|24593|24663|24729|24677|24407|24419|24723|24635|24439|24455|24671|24457|24645|24703|24739|24617|24485|24603|24659|24741|24641|24543|24375|24633|24449|24563|24611|245…	2.78212e-05	0.414365	181	0.0166223	Transfac transcription factor binding site predictions	TF:M00025_1	Factor: Elk-1; motif: NNNNCCGGAARTNN; match class: 1	4512
20011		Factor: SAP-1; motif: ACCGGAAGTNN	"TF"	ZNF330|MTCH1|9606.ENSP00000225792|NCF4|MAEA|UROD|B2M|AP2M1|PDK1|HMGN1|GBP5|ATG3|ANKRD49|SLC11A2|RUNX3|DDX39A|EWSR1|TMEM138|SBDS|ULK3|C17orf85|ISCU|SF1|DNMT1|TSG101|MAX|CSTF3|STK4|CORO1A|ATP5B|RHOT2|RDH11|DMAP1|ATP6V1C1|PRPF38B|EPHX2|CPSF3|NONO|FAM136A|CLK3|CLK1|CS|STK25|MAGED2|MYD88|NFE2L1|ARHGAP9|NUMA1|MCM7|GDI1|YBX1|ARRB2|ARL5B|CASP1|LRRFIP1|UBXN4|EIF2B1|AMICA1|PDCD6IP|CCDC115|SIGMAR1|RBM19|RNF…	78	24340	24613|24595|24749|24743|24721|24373|24535|24627|24573|24545|24499|24391|24609|24393|24491|24367|24715|24417|24607|24551|24511|24571|24689|24679|24745|24467|24591|24569|24577|24447|24509|24369|24385|24429|24409|24667|24555|24395|24699|24605|24729|24713|24377|24651|24625|24407|24419|24723|24717|24669|24635|24381|24439|24487|24455|24671|24465|24457|24703|24617|24481|24405|24485|24603|24561|24659|247…	2.803e-05	0.430939	181	0.0162941	Transfac transcription factor binding site predictions	TF:M09607	Factor: SAP-1; motif: ACCGGAAGTNN	4787
11006		pancreas; pancreatic endocrine cells[‚â•Medium]	"Approved"|"Enhanced"|"Supported"	MTCH1|GOLT1B|MAEA|UROD|SLC39A8|LGALS8|AP2M1|PDK1|GBP5|ATG3|GTF3A|ARID5B|OXA1L|DDX39A|BIN2|SPATA13|DNAJB11|SBDS|PSME2|C17orf85|SF1|IPPK|DNMT1|MAX|STK4|MYL12A|RHOT2|HNRNPDL|NDUFV1|ATP6V1C1|GSDMD|ZRANB2|APOBEC3G|CPSF3|NONO|PYCR2|TOR1B|CLK3|CS|CCPG1|ATG16L1|NAT9|MYD88|SUGP2|SUGP1|NUMA1|YBX1|ARRB2|C21orf59|CASP7|PPP3CC|LRRFIP1|RBM5|ATP6V0B|SIGMAR1|WDR33|RNF168|NSMCE4A|PSMA4|DNAJC7|ATG4B|LUC7L3|NDUFS2|…	80	24340	24595|24435|24721|24373|24527|24637|24627|24573|24499|24391|24701|24585|24477|24367|24423|24695|24579|24607|24441|24511|24689|24559|24679|24467|24569|24565|24509|24433|24747|24429|24413|24427|24537|24555|24395|24383|24719|24605|24713|24677|24403|24707|24625|24533|24693|24723|24635|24381|24437|24479|24519|24455|24411|24705|24481|24631|24485|24603|24561|24659|24741|24641|24543|24397|24633|24549|246…	2.89965e-05	0.536913	149	0.0221117	Human Protein Atlas	HPA:0351182	pancreas; pancreatic endocrine cells[‚â•Medium]	3618
20011		Factor: Elf-1; motif: NAANCMGGAAGTGN; match class: 1	"TF"	9606.ENSP00000225792|HMGN1|GBP5|RUNX3|SLC5A6|EWSR1|TMEM138|C17orf85|SRSF7|ISCU|SF1|IPPK|MAX|CSTF3|ZNF24|CORO1A|RHOT2|EPHX2|NONO|MARCH6|CCPG1|NUMA1|ARL5B|LRRFIP1|RNF168|NSMCE4A|DNAJC7|ATG4B|WBP2|HDAC6|ALOX5|GBP1|RBM39|TIMMDC1|GALNT2	35	24340	24749|24545|24499|24491|24697|24715|24417|24511|24589|24571|24689|24559|24467|24591|24629|24577|24509|24667|24395|24663|24677|24723|24439|24455|24485|24603|24659|24741|24449|24611|24461|24725|24709|24597|24529	2.95301e-05	0.19337	181	0.0262172	Transfac transcription factor binding site predictions	TF:M09605_1	Factor: Elf-1; motif: NAANCMGGAAGTGN; match class: 1	1335
10790		Antigen processing-Cross presentation	"REAC"	PDCD6|ABHD12|LGALS8|SSU72|ARID5B|ULK3|APOBEC3G|CS|NUMA1|SIGMAR1|TIMMDC1	11	24340	24601|24387|24637|24661|24585|24551|24537|24713|24723|24481|24597	2.95568e-05	0.0814815	135	0.104762	Reactome pathways	REAC:R-HSA-1236975	Antigen processing-Cross presentation	105
11006		spleen; cells in white pulp[‚â•Medium]	"Approved"|"Enhanced"|"Supported"	MTCH1|GOLT1B|NCF4|MAEA|LGALS8|AP2M1|TBC1D10A|PDK1|PNISR|GTF3A|SSU72|ARID5B|BIN2|VDAC3|C17orf85|SF1|IPPK|TSG101|CSTF3|SH2D2A|STK4|CORO1A|RDH11|ZNF148|NDUFV1|ZRANB2|APOBEC3G|NONO|LNPEP|TOR1B|FAM136A|CLK3|CS|STK25|NAT9|SUGP2|SUGP1|ACADVL|NUMA1|ARRB2|C21orf59|CASP7|PPP3CC|SNRNP70|LRRFIP1|UBXN4|AMICA1|SIGMAR1|WDR33|NSMCE4A|DNAJC7|ATG4B|NDUFS2|SFT2D1|RBM22|C9orf72|SF3B2|VPS4A|MLLT6|HLA-DMA|EXOSC8|TTC14…	66	24340	24595|24435|24743|24721|24637|24627|24615|24573|24575|24701|24661|24585|24423|24737|24511|24689|24559|24745|24591|24541|24569|24577|24369|24731|24747|24427|24537|24395|24593|24719|24699|24605|24713|24377|24707|24533|24693|24471|24723|24381|24437|24479|24519|24649|24455|24671|24457|24481|24631|24603|24659|24741|24543|24633|24647|24549|24657|24563|24531|24517|24665|24523|24597|24513|24529|24639	2.97278e-05	0.442953	149	0.0243094	Human Protein Atlas	HPA:0530722	spleen; cells in white pulp[‚â•Medium]	2715
11006		esophagus; squamous epithelial cells[‚â•Medium]	"Approved"|"Enhanced"|"Supported"	MTCH1|RGS2|MAEA|UROD|SLC39A8|LGALS8|AP2M1|PDK1|HMGN1|GBP5|ATG3|SLC11A2|GTF3A|ARID5B|SUPT7L|DYNC1LI2|DDX39A|BIN2|TMEM138|DNAJB11|VDAC3|SBDS|SRSF2|PSME2|C17orf85|SF1|IPPK|DNMT1|MAX|STK4|MYL12A|RHOT2|HNRNPDL|RDH11|MLEC|DMAP1|ZNF148|NDUFV1|ATP6V1C1|ZRANB2|APOBEC3G|EPHX2|CPSF3|NONO|LNPEP|TOR1B|FAM136A|MARCH6|CLK3|CS|ATG16L1|STK25|NAT9|MYD88|SUGP2|NFE2L1|SUGP1|ACADVL|NUMA1|AKR1B1|HMGB1|ARRB2|CD3E|ALAD|…	100	24340	24595|24681|24721|24373|24527|24637|24627|24573|24545|24499|24391|24393|24701|24585|24371|24489|24367|24423|24417|24579|24737|24607|24473|24441|24511|24689|24559|24679|24467|24569|24565|24509|24433|24369|24653|24385|24731|24747|24429|24427|24537|24667|24555|24395|24593|24719|24699|24663|24605|24713|24403|24377|24707|24625|24533|24407|24693|24471|24723|24453|24415|24381|24581|24553|24437|24479|244…	3.19477e-05	0.671141	149	0.0197941	Human Protein Atlas	HPA:0190222	esophagus; squamous epithelial cells[‚â•Medium]	5052
20011		Factor: ER71; motif: ACCGGAARYN	"TF"	MTCH1|GOLT1B|9606.ENSP00000225792|NCF4|ABHD12|UROD|B2M|HMGN1|GBP5|ATG3|ANKRD49|SLC11A2|GTF3A|ARID5B|RUNX3|SLC5A6|DDX39A|BIN2|EWSR1|TMEM138|VDAC3|SBDS|SRSF7|ISCU|SF1|DNMT1|TSG101|MAX|CSTF3|SH2D2A|ZNF24|STK4|CORO1A|MYL12A|ATP5B|RHOT2|MLEC|NDUFV1|ATP6V1C1|PRPF38B|ZRANB2|EPHX2|NONO|LNPEP|FAM136A|MARCH6|MARCH5|CLK3|CS|CCPG1|STK25|MYD88|SUGP2|NFE2L1|ARHGAP9|NUMA1|FAF2|YBX1|ARRB2|ARL5B|CASP4|CASP1|LRRFI…	91	24340	24595|24435|24749|24743|24387|24373|24535|24545|24499|24391|24609|24393|24701|24585|24491|24697|24367|24423|24715|24417|24737|24607|24589|24571|24689|24679|24745|24467|24591|24541|24629|24569|24577|24565|24447|24509|24653|24747|24429|24409|24427|24667|24395|24593|24699|24663|24483|24605|24713|24677|24377|24625|24533|24407|24419|24723|24399|24635|24381|24439|24539|24487|24455|24671|24465|24457|246…	3.21152e-05	0.502762	181	0.0150662	Transfac transcription factor binding site predictions	TF:M02067	Factor: ER71; motif: ACCGGAARYN	6040
11006		prostate; glandular cells[‚â•Low]	"Approved"|"Enhanced"|"Supported"	MTCH1|GOLT1B|NCF4|RGS2|MAEA|UROD|GOLGA1|SLC39A8|LGALS8|AP2M1|TBC1D10A|PDK1|HMGN1|GBP5|ATG3|SLC11A2|GTF3A|SSU72|ARID5B|OXA1L|DYNC1LI2|DDX39A|BIN2|TMEM138|SPATA13|DNAJB11|VDAC3|SBDS|SRSF2|PSME2|C17orf85|SF1|IPPK|DNMT1|MAX|CSTF3|STK4|CORO1A|MYL12A|HSP90B1|RHOT2|HNRNPDL|RDH11|MLEC|DMAP1|ZNF148|NDUFV1|ATP6V1C1|IP6K2|GSDMD|ZRANB2|APOBEC3G|EPHX2|NONO|LNPEP|PYCR2|TOR1B|FAM136A|MARCH6|CLK3|CS|CCPG1|ATG16L…	120	24340	24595|24435|24743|24681|24721|24373|24493|24527|24637|24627|24615|24573|24545|24499|24391|24393|24701|24661|24585|24477|24489|24367|24423|24417|24695|24579|24737|24607|24473|24441|24511|24689|24559|24679|24467|24591|24569|24577|24565|24525|24509|24433|24369|24653|24385|24731|24747|24429|24623|24413|24427|24537|24667|24395|24593|24383|24719|24699|24663|24605|24713|24677|24403|24377|24707|24625|245…	3.36076e-05	0.805369	149	0.0179883	Human Protein Atlas	HPA:0390051	prostate; glandular cells[‚â•Low]	6671
11006		prostate	"Approved"|"Enhanced"|"Supported"	MTCH1|GOLT1B|NCF4|RGS2|MAEA|UROD|GOLGA1|SLC39A8|LGALS8|AP2M1|TBC1D10A|PDK1|HMGN1|GBP5|ATG3|SLC11A2|GTF3A|SSU72|ARID5B|OXA1L|DYNC1LI2|DDX39A|BIN2|TMEM138|SPATA13|DNAJB11|VDAC3|SBDS|SRSF2|PSME2|C17orf85|SF1|IPPK|DNMT1|MAX|CSTF3|STK4|CORO1A|MYL12A|HSP90B1|RHOT2|HNRNPDL|RDH11|MLEC|DMAP1|ZNF148|NDUFV1|ATP6V1C1|IP6K2|GSDMD|ZRANB2|APOBEC3G|EPHX2|NONO|LNPEP|PYCR2|TOR1B|FAM136A|MARCH6|CLK3|CS|CCPG1|ATG16L…	120	24340	24595|24435|24743|24681|24721|24373|24493|24527|24637|24627|24615|24573|24545|24499|24391|24393|24701|24661|24585|24477|24489|24367|24423|24417|24695|24579|24737|24607|24473|24441|24511|24689|24559|24679|24467|24591|24569|24577|24565|24525|24509|24433|24369|24653|24385|24731|24747|24429|24623|24413|24427|24537|24667|24395|24593|24383|24719|24699|24663|24605|24713|24677|24403|24377|24707|24625|245…	3.36076e-05	0.805369	149	0.0179883	Human Protein Atlas	HPA:0390000	prostate	6671
20011		Factor: ERG; motif: ACCGGAARTN; match class: 1	"TF"	ZNF330|GOLT1B|9606.ENSP00000225792|UBE2Z|ABHD12|MAEA|SLC39A8|PDK1|HMGN1|GBP5|SLC11A2|RUNX3|SLC5A6|DDX39A|BIN2|EWSR1|TMEM138|SBDS|ULK3|C17orf85|SRSF7|ISCU|SF1|IPPK|TSG101|CSTF3|ZNF24|CORO1A|MYL12A|RHOT2|HNRNPDL|NDUFV1|ATP6V1C1|EPHX2|NONO|LNPEP|FAM136A|MARCH6|CCPG1|NFE2L1|ARHGAP9|ACADVL|NUMA1|YBX1|ARL5B|CASP4|LRRFIP1|UBXN4|HLA-DPA1|PDCD6IP|NCBP2|KIF22|ZAP70|NSMCE4A|DNAJC7|ATG4B|LUC7L3|NDUFS2|SNRPA1…	70	24340	24613|24435|24749|24583|24387|24721|24527|24573|24545|24499|24393|24491|24697|24367|24423|24715|24417|24607|24551|24511|24589|24571|24689|24559|24745|24591|24629|24577|24565|24509|24433|24747|24429|24667|24395|24593|24699|24663|24677|24407|24419|24471|24723|24635|24439|24539|24455|24671|24645|24703|24739|24711|24505|24603|24659|24741|24641|24543|24375|24449|24563|24611|24461|24725|24463|24709|245…	3.59266e-05	0.38674	181	0.0171191	Transfac transcription factor binding site predictions	TF:M03975_1	Factor: ERG; motif: ACCGGAARTN; match class: 1	4089
11006		oral mucosa; squamous epithelial cells[‚â•Low]	"Approved"|"Enhanced"|"Supported"	MTCH1|NCF4|RGS2|MAEA|UROD|GOLGA1|LGALS8|AP2M1|TBC1D10A|PDK1|HMGN1|GBP5|ATG3|SLC11A2|GTF3A|SSU72|ARID5B|SUPT7L|SLC5A6|OXA1L|DYNC1LI2|DDX39A|BIN2|EWSR1|TMEM138|SPATA13|DNAJB11|VDAC3|SBDS|SRSF2|PSME2|C17orf85|ISCU|SF1|IPPK|DNMT1|MAX|CSTF3|STK4|CORO1A|MYL12A|HNRNPDL|RDH11|MLEC|DMAP1|NDUFV1|GSDMD|ZRANB2|APOBEC3G|EPHX2|CPSF3|NONO|LNPEP|TOR1B|FAM136A|MARCH6|CLK3|CS|CCPG1|ATG16L1|STK25|NAT9|MYD88|SUGP2|N…	115	24340	24595|24743|24681|24721|24373|24493|24637|24627|24615|24573|24545|24499|24391|24393|24701|24661|24585|24371|24697|24477|24489|24367|24423|24715|24417|24695|24579|24737|24607|24473|24441|24511|24571|24689|24559|24679|24467|24591|24569|24577|24565|24433|24369|24653|24385|24747|24413|24427|24537|24667|24555|24395|24593|24719|24699|24663|24605|24713|24677|24403|24377|24707|24625|24533|24407|24693|244…	3.62079e-05	0.771812	149	0.0183941	Human Protein Atlas	HPA:0330221	oral mucosa; squamous epithelial cells[‚â•Low]	6252
11006		oral mucosa	"Approved"|"Enhanced"|"Supported"	MTCH1|NCF4|RGS2|MAEA|UROD|GOLGA1|LGALS8|AP2M1|TBC1D10A|PDK1|HMGN1|GBP5|ATG3|SLC11A2|GTF3A|SSU72|ARID5B|SUPT7L|SLC5A6|OXA1L|DYNC1LI2|DDX39A|BIN2|EWSR1|TMEM138|SPATA13|DNAJB11|VDAC3|SBDS|SRSF2|PSME2|C17orf85|ISCU|SF1|IPPK|DNMT1|MAX|CSTF3|STK4|CORO1A|MYL12A|HNRNPDL|RDH11|MLEC|DMAP1|NDUFV1|GSDMD|ZRANB2|APOBEC3G|EPHX2|CPSF3|NONO|LNPEP|TOR1B|FAM136A|MARCH6|CLK3|CS|CCPG1|ATG16L1|STK25|NAT9|MYD88|SUGP2|N…	115	24340	24595|24743|24681|24721|24373|24493|24637|24627|24615|24573|24545|24499|24391|24393|24701|24661|24585|24371|24697|24477|24489|24367|24423|24715|24417|24695|24579|24737|24607|24473|24441|24511|24571|24689|24559|24679|24467|24591|24569|24577|24565|24433|24369|24653|24385|24747|24413|24427|24537|24667|24555|24395|24593|24719|24699|24663|24605|24713|24677|24403|24377|24707|24625|24533|24407|24693|244…	3.62079e-05	0.771812	149	0.0183941	Human Protein Atlas	HPA:0330000	oral mucosa	6252
20011		Factor: GABP; motif: CACTTCCGGNNN	"TF"	MTCH1|GOLT1B|9606.ENSP00000225792|NCF4|UROD|B2M|HMGN1|GBP5|ATG3|ANKRD49|SLC11A2|GTF3A|ARID5B|RUNX3|DDX39A|EWSR1|TMEM138|SRSF7|ISCU|SF1|DNMT1|CSTF3|ZNF24|STK4|CORO1A|ATP5B|RHOT2|PRPF38B|EPHX2|NONO|LNPEP|MARCH6|CLK3|CCPG1|SUGP2|ARHGAP9|NUMA1|YBX1|ARL5B|CASP1|LRRFIP1|EIF2B1|AMICA1|PDCD6IP|RBM19|NSMCE4A|PSMA4|DNAJC7|ATG4B|SFT2D1|WBP2|HDAC6|ALOX5|GBP1|PTCD3|GALNT2	56	24340	24595|24435|24749|24743|24373|24535|24545|24499|24391|24609|24393|24701|24585|24491|24367|24715|24417|24589|24571|24689|24679|24591|24629|24569|24577|24447|24509|24409|24667|24395|24593|24663|24605|24677|24533|24419|24723|24635|24439|24487|24455|24465|24457|24703|24405|24603|24561|24659|24741|24633|24449|24611|24461|24725|24463|24529	3.74954e-05	0.309392	181	0.0192771	Transfac transcription factor binding site predictions	TF:M01258	Factor: GABP; motif: CACTTCCGGNNN	2905
11006		epididymis; glandular cells[‚â•Medium]	"Approved"|"Enhanced"|"Supported"	MTCH1|NCF4|RGS2|MAEA|UROD|GOLGA1|SLC39A8|LGALS8|AP2M1|TBC1D10A|PDK1|HMGN1|GBP5|ATG3|GTF3A|ARID5B|SUPT7L|SLC5A6|OXA1L|DYNC1LI2|DDX39A|BIN2|TMEM138|SPATA13|DNAJB11|VDAC3|SBDS|SRSF2|PSME2|C17orf85|SF1|IPPK|DNMT1|MAX|STK4|CORO1A|MYL12A|RHOT2|HNRNPDL|RDH11|MLEC|DMAP1|NDUFV1|ATP6V1C1|GSDMD|ZRANB2|APOBEC3G|CPSF3|NONO|LNPEP|PYCR2|TOR1B|FAM136A|MARCH6|CLK3|CS|CCPG1|ATG16L1|STK25|NAT9|SUGP2|NFE2L1|SUGP1|AR…	108	24340	24595|24743|24681|24721|24373|24493|24527|24637|24627|24615|24573|24545|24499|24391|24701|24585|24371|24697|24477|24489|24367|24423|24417|24695|24579|24737|24607|24473|24441|24511|24689|24559|24679|24467|24569|24577|24565|24509|24433|24369|24653|24385|24747|24429|24413|24427|24537|24555|24395|24593|24383|24719|24699|24663|24605|24713|24677|24403|24377|24707|24533|24407|24693|24419|24471|24723|244…	3.87137e-05	0.724832	149	0.0189873	Human Protein Atlas	HPA:0180052	epididymis; glandular cells[‚â•Medium]	5688
20011		Factor: ETV4; motif: ACCGGAAGTN; match class: 1	"TF"	MTCH1|GOLT1B|NCF4|HMGN1|GBP5|RUNX3|SLC5A6|DDX39A|BIN2|EWSR1|TMEM138|SRSF7|ISCU|SF1|IPPK|CSTF3|ZNF24|CORO1A|RHOT2|ATP6V1C1|EPHX2|NONO|MARCH6|CCPG1|NFE2L1|ARHGAP9|NUMA1|YBX1|ARL5B|LRRFIP1|UBXN4|PDCD6IP|NCBP2|NSMCE4A|DNAJC7|ATG4B|LUC7L3|NDUFS2|WBP2|VPS4A|HDAC6|ALOX5|GBP1|RBM39|GALNT2	45	24340	24595|24435|24743|24545|24499|24491|24697|24367|24423|24715|24417|24589|24571|24689|24559|24591|24629|24577|24509|24429|24667|24395|24663|24677|24407|24419|24723|24635|24439|24455|24671|24703|24739|24603|24659|24741|24641|24543|24449|24563|24611|24461|24725|24709|24529	3.93934e-05	0.248619	181	0.0219085	Transfac transcription factor binding site predictions	TF:M03982_1	Factor: ETV4; motif: ACCGGAAGTN; match class: 1	2054
11006		lymph node; non-germinal center cells[High]	"Approved"|"Enhanced"|"Supported"	NCF4|MAEA|LGALS8|PDK1|GBP5|ATG3|DDX39B|BIN2|C17orf85|IPPK|DNMT1|CSTF3|SH2D2A|MYL12A|APOBEC3G|LNPEP|TOR1B|CLK3|CS|SUGP2|NFE2L1|NUMA1|GDI1|ARRB2|CD3E|C21orf59|CASP7|PPP3CC|SNRNP70|UBXN4|NCBP2|WDR33|RNF168|ATG4B|RBM22|SF3B2|VPS4A|MDH1|BNIP3	39	24340	24743|24721|24637|24573|24499|24391|24727|24423|24511|24559|24679|24591|24541|24565|24537|24593|24719|24605|24713|24533|24407|24723|24669|24381|24581|24437|24479|24519|24649|24671|24739|24631|24485|24741|24647|24657|24563|24513|24639	3.98394e-05	0.261745	149	0.0322581	Human Protein Atlas	HPA:0310443	lymph node; non-germinal center cells[High]	1209
20011		Factor: Fli-1; motif: ACCGGAAGYN	"TF"	ZNF330|MTCH1|GOLT1B|9606.ENSP00000225792|NCF4|UBE2Z|ABHD12|MAEA|UROD|B2M|PDK1|HMGN1|GBP5|ATG3|ANKRD49|NGDN|SLC11A2|GTF3A|ARID5B|RUNX3|SLC5A6|DYNC1LI2|DDX39A|BIN2|EWSR1|TMEM138|VDAC3|PSME2|SRSF7|ISCU|SF1|IPPK|DNMT1|TSG101|MAX|CSTF3|ZNF24|STK4|CORO1A|MYL12A|ATP5B|RHOT2|NDUFV1|ATP6V1C1|PRPF38B|EPHX2|NONO|LNPEP|MARCH6|MARCH5|CLK3|CS|SUGP2|NFE2L1|SUGP1|ARHGAP9|ACADVL|NUMA1|FAF2|AKR1B1|YBX1|ARL5B|CASP4…	90	24340	24613|24595|24435|24749|24743|24583|24387|24721|24373|24535|24573|24545|24499|24391|24609|24619|24393|24701|24585|24491|24697|24489|24367|24423|24715|24417|24737|24441|24589|24571|24689|24559|24679|24745|24467|24591|24629|24569|24577|24565|24447|24509|24747|24429|24409|24667|24395|24593|24663|24483|24605|24713|24533|24407|24693|24419|24471|24723|24399|24453|24635|24439|24539|24487|24455|24671|244…	4.0517e-05	0.497238	181	0.0150804	Transfac transcription factor binding site predictions	TF:M02073	Factor: Fli-1; motif: ACCGGAAGYN	5968
20011		Factor: E2F-1; motif: NNNSSCGCSAANN	"TF"	9606.ENSP00000225792|PDCD6|UBE2Z|PSMD6|RGS2|MAEA|CHCHD3|UROD|GOLGA1|SLC39A8|LGALS8|AP2M1|TBC1D10A|PDK1|HMGN1|PNISR|GBP5|ANKRD49|SLC11A2|GTF3A|SSU72|ARID5B|TAP1|RUNX3|SUPT7L|SLC5A6|OXA1L|DYNC1LI2|BIN2|EWSR1|TMEM138|SPATA13|UNC50|DNAJB11|SBDS|SRSF2|PSME2|C17orf85|SRSF7|ISCU|IPPK|DNMT1|MAX|CSTF3|SH2D2A|ZNF24|STK4|CORO1A|MYL12A|HSP90B1|RDH11|MLEC|DMAP1|ZNF148|NDUFV1|ST3GAL1|ANKZF1|ATP6V1C1|GSDMD|PRPF…	136	24340	24749|24601|24583|24691|24681|24721|24495|24373|24493|24527|24637|24627|24615|24573|24545|24575|24499|24609|24393|24701|24661|24585|24443|24491|24371|24697|24477|24489|24423|24715|24417|24695|24587|24579|24607|24473|24441|24511|24589|24571|24559|24679|24467|24591|24541|24629|24569|24577|24565|24525|24369|24653|24385|24731|24747|24401|24501|24429|24413|24409|24427|24537|24667|24555|24395|24593|243…	4.14136e-05	0.751381	181	0.0123614	Transfac transcription factor binding site predictions	TF:M07250	Factor: E2F-1; motif: NNNSSCGCSAANN	11002
11006		endometrium 2; cells in endometrial stroma[‚â•Low]	"Approved"|"Enhanced"|"Supported"	NCF4|MAEA|GOLGA1|SLC39A8|LGALS8|AP2M1|TBC1D10A|PDK1|HMGN1|GBP5|ATG3|SLC11A2|GTF3A|SSU72|ARID5B|OXA1L|DDX39A|BIN2|TMEM138|DNAJB11|VDAC3|SBDS|SRSF2|PSME2|C17orf85|SF1|IPPK|DNMT1|MAX|CSTF3|STK4|MYL12A|RHOT2|HNRNPDL|RDH11|NDUFV1|ATP6V1C1|IP6K2|ZRANB2|CPSF3|NONO|LNPEP|TOR1B|FAM136A|CLK3|CS|CCPG1|ATG16L1|STK25|NAT9|MYD88|SUGP2|SUGP1|ACADVL|NUMA1|YBX1|ARRB2|CD3E|CASP7|PPP3CC|LRRFIP1|UBXN4|AMICA1|WDR33|N…	78	24340	24743|24721|24493|24527|24637|24627|24615|24573|24545|24499|24391|24393|24701|24661|24585|24477|24367|24423|24417|24579|24737|24607|24473|24441|24511|24689|24559|24679|24467|24591|24569|24565|24509|24433|24369|24747|24429|24623|24427|24555|24395|24593|24719|24699|24605|24713|24677|24403|24377|24707|24625|24533|24693|24471|24723|24635|24381|24581|24479|24519|24455|24671|24457|24631|24603|24561|246…	4.14698e-05	0.52349	149	0.0222159	Human Protein Atlas	HPA:0170251	endometrium 2; cells in endometrial stroma[‚â•Low]	3511
11006		rectum; glandular cells[‚â•Medium]	"Approved"|"Enhanced"|"Supported"	MTCH1|GOLT1B|NCF4|RGS2|MAEA|UROD|GOLGA1|SLC39A8|AP2M1|TBC1D10A|HMGN1|GBP5|ATG3|SLC11A2|GTF3A|SSU72|ARID5B|SLC5A6|OXA1L|DDX39A|BIN2|EWSR1|TMEM138|SPATA13|DNAJB11|VDAC3|SBDS|SRSF2|PSME2|C17orf85|SF1|IPPK|DNMT1|MAX|STK4|CORO1A|MYL12A|RHOT2|HNRNPDL|RDH11|MLEC|DMAP1|ZNF148|NDUFV1|ANKZF1|ATP6V1C1|GSDMD|APOBEC3G|EPHX2|CPSF3|NONO|LNPEP|TOR1B|FAM136A|MARCH6|CLK3|CS|CCPG1|ATG16L1|STK25|NAT9|MYD88|SUGP2|SUG…	113	24340	24595|24435|24743|24681|24721|24373|24493|24527|24627|24615|24545|24499|24391|24393|24701|24661|24585|24697|24477|24367|24423|24715|24417|24695|24579|24737|24607|24473|24441|24511|24689|24559|24679|24467|24569|24577|24565|24509|24433|24369|24653|24385|24731|24747|24501|24429|24413|24537|24667|24555|24395|24593|24719|24699|24663|24605|24713|24677|24403|24377|24707|24625|24533|24693|24419|24453|246…	4.19265e-05	0.758389	149	0.0185276	Human Protein Atlas	HPA:0400052	rectum; glandular cells[‚â•Medium]	6099
11006		skin 1; vascular mural cells[‚â•Low]	"Enhanced"|"Supported"	PDK1|SRSF2|C17orf85|MAX|MYL12A|ATP6V1C1|NUMA1|ARRB2|WDR33|RNF168|NSMCE4A|ATG4B|SF3B2|MLLT6|EXOSC8|BNIP3	16	24340	24573|24473|24511|24467|24565|24429|24723|24381|24631|24485|24603|24741|24657|24531|24665|24639	4.39105e-05	0.107383	149	0.0661157	Human Protein Atlas	HPA:0461491	skin 1; vascular mural cells[‚â•Low]	242
11006		placenta	"Approved"|"Enhanced"|"Supported"	MTCH1|GOLT1B|NCF4|RGS2|MAEA|UROD|GOLGA1|SLC39A8|LGALS8|AP2M1|TBC1D10A|PDK1|HMGN1|PNISR|GBP5|ATG3|SLC11A2|GTF3A|SSU72|ARID5B|SUPT7L|SLC5A6|OXA1L|DYNC1LI2|DDX39A|DDX39B|BIN2|TMEM138|SPATA13|DNAJB11|VDAC3|SBDS|SRSF2|PSME2|C17orf85|ISCU|SF1|IPPK|DNMT1|MAX|CSTF3|ZNF24|STK4|CORO1A|MYL12A|RHOT2|HNRNPDL|RDH11|MLEC|DMAP1|ZNF148|NDUFV1|ATP6V1C1|GSDMD|ZRANB2|APOBEC3G|CPSF3|NONO|LNPEP|PYCR2|TOR1B|FAM136A|MAR…	129	24340	24595|24435|24743|24681|24721|24373|24493|24527|24637|24627|24615|24573|24545|24575|24499|24391|24393|24701|24661|24585|24371|24697|24477|24489|24367|24727|24423|24417|24695|24579|24737|24607|24473|24441|24511|24571|24689|24559|24679|24467|24591|24629|24569|24577|24565|24509|24433|24369|24653|24385|24731|24747|24429|24413|24427|24537|24555|24395|24593|24383|24719|24699|24663|24605|24713|24677|244…	4.399e-05	0.865772	149	0.0171794	Human Protein Atlas	HPA:0380000	placenta	7509
20011		Factor: FLI1; motif: ACCGGAARTN	"TF"	ZNF330|MTCH1|GOLT1B|9606.ENSP00000225792|NCF4|UBE2Z|ABHD12|MAEA|UROD|GOLGA1|SLC39A8|B2M|PDK1|HMGN1|PNISR|GBP5|ATG3|ANKRD49|SLC11A2|GTF3A|ARID5B|RUNX3|SLC5A6|DDX39A|BIN2|EWSR1|TMEM138|SPATA13|VDAC3|SBDS|ULK3|PSME2|SRSF7|ISCU|SF1|IPPK|DNMT1|TSG101|MAX|CSTF3|SH2D2A|ZNF24|STK4|CORO1A|MYL12A|ATP5B|RHOT2|HNRNPDL|MLEC|NDUFV1|ATP6V1C1|PRPF38B|ZRANB2|EPHX2|NONO|LNPEP|FAM136A|MARCH6|MARCH5|CLK3|CS|CCPG1|MA…	114	24340	24613|24595|24435|24749|24743|24583|24387|24721|24373|24493|24527|24535|24573|24545|24575|24499|24391|24609|24393|24701|24585|24491|24697|24367|24423|24715|24417|24695|24737|24607|24551|24441|24589|24571|24689|24559|24679|24745|24467|24591|24541|24629|24569|24577|24565|24447|24509|24433|24653|24747|24429|24409|24427|24667|24395|24593|24699|24663|24483|24605|24713|24677|24651|24707|24625|24533|244…	4.70238e-05	0.629834	181	0.0134513	Transfac transcription factor binding site predictions	TF:M03988	Factor: FLI1; motif: ACCGGAARTN	8475
20011		Factor: YY1; motif: NNCGCCATTNN; match class: 1	"TF"	MTCH1|NCF4|ABHD12|B2M|HMGN1|ANKRD49|NGDN|GTF3A|TAP1|RUNX3|SUPT7L|SLC5A6|OXA1L|DYNC1LI2|DDX39A|SBDS|SRSF2|C17orf85|MAX|STK4|ATP5B|NDUFV1|ST3GAL1|IP6K2|ZRANB2|CPSF3|NONO|PYCR2|TOR1B|MARCH6|CLK1|CS|ATG16L1|NAT9|SUGP2|SUGP1|ARHGAP9|ACADVL|FAF2|C21orf59|CASP7|ARL5B|PPP3CC|UBXN4|EIF2B1|AMICA1|HLA-DPA1|ATP6V0B|PDCD6IP|CCDC115|RBM19|WDR33|ATG4B|LUC7L3|AGPAT6|SF3B2|VPS4A|RNFT1|MLLT6|GBP1|SF3B1|PTCD3|RBM39…	66	24340	24595|24743|24387|24535|24545|24609|24619|24701|24443|24491|24371|24697|24477|24489|24367|24607|24473|24511|24467|24569|24447|24747|24401|24623|24427|24555|24395|24383|24719|24663|24729|24713|24403|24707|24533|24693|24419|24471|24399|24437|24479|24439|24519|24671|24465|24457|24645|24705|24703|24617|24405|24631|24741|24641|24497|24657|24563|24599|24531|24725|24431|24463|24709|24597|24639|24521	4.70352e-05	0.364641	181	0.0175345	Transfac transcription factor binding site predictions	TF:M03924_1	Factor: YY1; motif: NNCGCCATTNN; match class: 1	3764
11006		stomach 2; glandular cells[‚â•Medium]	"Approved"|"Enhanced"|"Supported"	MTCH1|GOLT1B|RGS2|MAEA|UROD|SLC39A8|LGALS8|AP2M1|TBC1D10A|PDK1|HMGN1|GBP5|ATG3|GTF3A|ARID5B|OXA1L|DYNC1LI2|DDX39A|BIN2|EWSR1|TMEM138|SPATA13|DNAJB11|VDAC3|SBDS|SRSF2|PSME2|C17orf85|SF1|IPPK|DNMT1|MAX|STK4|CORO1A|MYL12A|RHOT2|HNRNPDL|RDH11|DMAP1|ZNF148|NDUFV1|ATP6V1C1|GSDMD|ZRANB2|APOBEC3G|EPHX2|CPSF3|NONO|LNPEP|PYCR2|TOR1B|FAM136A|MARCH6|CLK3|CS|CCPG1|ATG16L1|STK25|NAT9|MYD88|SUGP2|NFE2L1|SUGP1|A…	115	24340	24595|24435|24681|24721|24373|24527|24637|24627|24615|24573|24545|24499|24391|24701|24585|24477|24489|24367|24423|24715|24417|24695|24579|24737|24607|24473|24441|24511|24689|24559|24679|24467|24569|24577|24565|24509|24433|24369|24385|24731|24747|24429|24413|24427|24537|24667|24555|24395|24593|24383|24719|24699|24663|24605|24713|24677|24403|24377|24707|24625|24533|24407|24693|24419|24471|24723|243…	4.72276e-05	0.771812	149	0.0183267	Human Protein Atlas	HPA:0550052	stomach 2; glandular cells[‚â•Medium]	6275
20011		Factor: ER81; motif: RCCGGAARYN	"TF"	ZNF330|MTCH1|GOLT1B|9606.ENSP00000225792|PDCD6|NCF4|UBE2Z|ABHD12|RGS2|MAEA|CHCHD3|UROD|GOLGA1|SLC39A8|LGALS8|B2M|AP2M1|TBC1D10A|PDK1|HMGN1|PNISR|GBP5|ATG3|ANKRD49|SLC11A2|GTF3A|SSU72|TAP2|ARID5B|RUNX3|SLC5A6|DDX39A|DDX39B|BIN2|EWSR1|TMEM138|SPATA13|DNAJB11|VDAC3|SBDS|ULK3|SRSF2|PSME2|C17orf85|SRSF7|ISCU|SF1|IPPK|DNMT1|TSG101|MAX|CSTF3|SH2D2A|ZNF24|STK4|CORO1A|MYL12A|ATP5B|RHOT2|HNRNPDL|RDH11|MLEC…	150	24340	24613|24595|24435|24749|24601|24743|24583|24387|24681|24721|24495|24373|24493|24527|24637|24535|24627|24615|24573|24545|24575|24499|24391|24609|24393|24701|24661|24507|24585|24491|24697|24367|24727|24423|24715|24417|24695|24579|24737|24607|24551|24473|24441|24511|24589|24571|24689|24559|24679|24745|24467|24591|24541|24629|24569|24577|24565|24447|24509|24433|24369|24653|24747|24401|24501|24429|244…	4.73973e-05	0.828729	181	0.0117096	Transfac transcription factor binding site predictions	TF:M02065	Factor: ER81; motif: RCCGGAARYN	12810
11006		skin 2; fibrohistiocytic cells[‚â•Medium]	"Enhanced"|"Supported"	MAEA|LGALS8|PDK1|GTF3A|DDX39B|SRSF2|C17orf85|DNMT1|SH2D2A|STK4|MYL12A|ATP6V1C1|TOR1B|MYD88|NFE2L1|ACADVL|NUMA1|ARRB2|SNRNP70|WDR33|RNF168|NSMCE4A|ATG4B|RBM22|C9orf72|SF3B2|MLLT6|EXOSC8|SF3B1|SSB|BNIP3	31	24340	24721|24637|24573|24701|24727|24473|24511|24679|24541|24569|24565|24429|24719|24625|24407|24471|24723|24381|24649|24631|24485|24603|24741|24647|24549|24657|24531|24665|24431|24459|24639	4.78993e-05	0.208054	149	0.0372149	Human Protein Atlas	HPA:0471442	skin 2; fibrohistiocytic cells[‚â•Medium]	833
20195		"Binding to an identical protein or proteins." [GOC:jl]	"IPI"|"IMP"|"ISS"|"IBA"|"IEA"|"IDA"	9606.ENSP00000225792|LGALS8|PNISR|ARID5B|SLC5A6|OXA1L|DYNC1LI2|DDX39A|BIN2|ULK3|PSME2|C17orf85|SF1|IPPK|MAX|CSTF3|SH2D2A|IP6K2|GSDMD|ZRANB2|CPSF3|LNPEP|MARCH6|MARCH5|CS|ATG16L1|MYD88|MCM7|GDI1|FAF2|ALAD|C21orf59|ARL5B|CASP1|EIF2B1|AGPAT6|SF3B2|SRSF1|SF3B1|TTC14|ATP13A1|BNIP3|NAGA|CFLAR	44	24340	24749|24637|24575|24585|24697|24477|24489|24367|24423|24551|24441|24511|24689|24559|24467|24591|24541|24623|24413|24427|24555|24593|24663|24483|24713|24403|24625|24717|24669|24399|24553|24437|24439|24487|24465|24497|24657|24643|24431|24523|24515|24639|24425|24451	4.98496e-05	0.244444	180	0.0205993	Gene Ontology Molecular Function	GO:0042802	identical protein binding	2136
20011		Factor: ERM; motif: NNCACTTCCGGNN; match class: 1	"TF"	GOLT1B|9606.ENSP00000225792|PDK1|HMGN1|GBP5|SLC11A2|RUNX3|SLC5A6|BIN2|EWSR1|TMEM138|SRSF7|ISCU|SF1|IPPK|ZNF24|CORO1A|MYL12A|RHOT2|EPHX2|NONO|LNPEP|MARCH6|CCPG1|NAT9|MYD88|SUGP2|NUMA1|GDI1|YBX1|ARL5B|LRRFIP1|UBXN4|NCBP2|NSMCE4A|PSMA4|DNAJC7|ATG4B|WBP2|HDAC6|ALOX5|GBP1|RBM39|GALNT2	44	24340	24435|24749|24573|24545|24499|24393|24491|24697|24423|24715|24417|24589|24571|24689|24559|24629|24577|24565|24509|24667|24395|24593|24663|24677|24707|24625|24533|24723|24669|24635|24439|24455|24671|24739|24603|24561|24659|24741|24449|24611|24461|24725|24709|24529	4.99342e-05	0.243094	181	0.0220441	Transfac transcription factor binding site predictions	TF:M12603_1	Factor: ERM; motif: NNCACTTCCGGNN; match class: 1	1996
20011		Factor: Elf-1; motif: NANGCGGAAGTR	"TF"	ZNF330|MTCH1|GOLT1B|9606.ENSP00000225792|NCF4|RGS2|UROD|B2M|AP2M1|HMGN1|GBP5|ATG3|ANKRD49|SLC11A2|GTF3A|RUNX3|DDX39A|EWSR1|TMEM138|DNAJB11|SBDS|ULK3|SRSF2|SRSF7|ISCU|SF1|DNMT1|TSG101|MAX|CSTF3|ZNF24|STK4|CORO1A|MYL12A|ATP5B|RHOT2|RDH11|ATP6V1C1|PRPF38B|APOBEC3G|EPHX2|CPSF3|NONO|LNPEP|FAM136A|MARCH6|CLK3|CLK1|CS|CCPG1|STK25|MAGED2|MYD88|NFE2L1|ARHGAP9|C2CD5|ACADVL|NUMA1|FAF2|YBX1|HMGB1|ARRB2|C21or…	94	24340	24613|24595|24435|24749|24743|24681|24373|24535|24627|24545|24499|24391|24609|24393|24701|24491|24367|24715|24417|24579|24607|24551|24473|24589|24571|24689|24679|24745|24467|24591|24629|24569|24577|24565|24447|24509|24369|24429|24409|24537|24667|24555|24395|24593|24699|24663|24605|24729|24713|24677|24377|24651|24625|24407|24419|24673|24471|24723|24399|24635|24415|24381|24437|24439|24539|24487|244…	5.2504e-05	0.519337	181	0.0147013	Transfac transcription factor binding site predictions	TF:M11452	Factor: Elf-1; motif: NANGCGGAAGTR	6394
20011		Factor: Erm; motif: ACCGGAAGTN; match class: 1	"TF"	MTCH1|NCF4|HMGN1|GBP5|RUNX3|SLC5A6|DDX39A|BIN2|EWSR1|TMEM138|ULK3|SRSF7|ISCU|SF1|IPPK|ZNF24|CORO1A|MYL12A|RHOT2|EPHX2|NONO|LNPEP|MARCH6|CCPG1|ARHGAP9|ACADVL|NUMA1|YBX1|ARL5B|LRRFIP1|NCBP2|RBM19|RNF168|NSMCE4A|DNAJC7|ATG4B|LUC7L3|NDUFS2|WBP2|HDAC6|ALOX5|GBP1|RBM39|GALNT2	44	24340	24595|24743|24545|24499|24491|24697|24367|24423|24715|24417|24551|24589|24571|24689|24559|24629|24577|24565|24509|24667|24395|24593|24663|24677|24419|24471|24723|24635|24439|24455|24739|24405|24485|24603|24659|24741|24641|24543|24449|24611|24461|24725|24709|24529	5.46002e-05	0.243094	181	0.021978	Transfac transcription factor binding site predictions	TF:M02069_1	Factor: Erm; motif: ACCGGAAGTN; match class: 1	2002
11006		skin 1; fibrohistiocytic cells[‚â•Low]	"Enhanced"|"Supported"	MAEA|LGALS8|PDK1|GTF3A|DDX39B|SRSF2|C17orf85|DNMT1|MAX|SH2D2A|STK4|MYL12A|ATP6V1C1|TOR1B|MYD88|NFE2L1|ACADVL|NUMA1|ARRB2|SNRNP70|WDR33|RNF168|NSMCE4A|ATG4B|RBM22|C9orf72|SF3B2|MLLT6|EXOSC8|SF3B1|SSB|BNIP3	32	24340	24721|24637|24573|24701|24727|24473|24511|24679|24467|24541|24569|24565|24429|24719|24625|24407|24471|24723|24381|24649|24631|24485|24603|24741|24647|24549|24657|24531|24665|24431|24459|24639	5.60975e-05	0.214765	149	0.0361582	Human Protein Atlas	HPA:0461441	skin 1; fibrohistiocytic cells[‚â•Low]	885
20011		Factor: Elf-1; motif: NAANCMGGAAGTGN	"TF"	MTCH1|GOLT1B|9606.ENSP00000225792|NCF4|ABHD12|UROD|GOLGA1|B2M|PDK1|HMGN1|GBP5|ATG3|ANKRD49|SLC11A2|GTF3A|ARID5B|RUNX3|SLC5A6|DYNC1LI2|DDX39A|EWSR1|TMEM138|ULK3|C17orf85|SRSF7|ISCU|SF1|IPPK|DNMT1|MAX|CSTF3|ZNF24|STK4|CORO1A|MYL12A|ATP5B|RHOT2|ATP6V1C1|PRPF38B|EPHX2|NONO|LNPEP|MARCH6|MARCH5|CLK3|CS|CCPG1|MAGED2|NAT9|SUGP2|ARHGAP9|NUMA1|MCM7|FAF2|YBX1|CD3E|CASP7|ARL5B|CASP1|LRRFIP1|UBXN4|EIF2B1|AMIC…	89	24340	24595|24435|24749|24743|24387|24373|24493|24535|24573|24545|24499|24391|24609|24393|24701|24585|24491|24697|24489|24367|24715|24417|24551|24511|24589|24571|24689|24559|24679|24467|24591|24629|24569|24577|24565|24447|24509|24429|24409|24667|24395|24593|24663|24483|24605|24713|24677|24651|24707|24533|24419|24723|24717|24399|24635|24581|24479|24439|24487|24455|24671|24465|24457|24645|24705|24703|247…	5.7651e-05	0.491713	181	0.0150592	Transfac transcription factor binding site predictions	TF:M09605	Factor: Elf-1; motif: NAANCMGGAAGTGN	5910
11006		breast; glandular cells[‚â•Low]	"Approved"|"Enhanced"|"Supported"	MTCH1|GOLT1B|NCF4|RGS2|MAEA|UROD|GOLGA1|SLC39A8|LGALS8|AP2M1|TBC1D10A|PDK1|HMGN1|GBP5|ATG3|ANKRD49|SLC11A2|GTF3A|SSU72|ARID5B|SUPT7L|OXA1L|DYNC1LI2|DDX39A|BIN2|TMEM138|SPATA13|DNAJB11|VDAC3|SBDS|SRSF2|PSME2|C17orf85|SF1|IPPK|DNMT1|MAX|CSTF3|ZNF24|STK4|CORO1A|MYL12A|RHOT2|HNRNPDL|RDH11|MLEC|DMAP1|NDUFV1|ANKZF1|ATP6V1C1|GSDMD|ZRANB2|APOBEC3G|EPHX2|CPSF3|NONO|LNPEP|PYCR2|TOR1B|FAM136A|MARCH6|CLK3|CS…	121	24340	24595|24435|24743|24681|24721|24373|24493|24527|24637|24627|24615|24573|24545|24499|24391|24609|24393|24701|24661|24585|24371|24477|24489|24367|24423|24417|24695|24579|24737|24607|24473|24441|24511|24689|24559|24679|24467|24591|24629|24569|24577|24565|24509|24433|24369|24653|24385|24747|24501|24429|24413|24427|24537|24667|24555|24395|24593|24383|24719|24699|24663|24605|24713|24403|24707|24625|245…	5.77334e-05	0.812081	149	0.017781	Human Protein Atlas	HPA:0050051	breast; glandular cells[‚â•Low]	6805
20011		Factor: Elk-1; motif: NRCCGGAAGTN; match class: 1	"TF"	MTCH1|9606.ENSP00000225792|NCF4|GBP5|SLC11A2|GTF3A|RUNX3|BIN2|EWSR1|TMEM138|SBDS|ULK3|SRSF7|ISCU|SF1|MAX|CSTF3|ZNF24|CORO1A|ATP5B|RHOT2|NDUFV1|ATP6V1C1|APOBEC3G|EPHX2|NONO|FAM136A|MARCH6|MYD88|NFE2L1|SUGP1|ARHGAP9|NUMA1|YBX1|CASP7|ARL5B|PDCD6IP|DNAJC7|ATG4B|LUC7L3|WBP2|VPS4A|HDAC6|ALOX5|GBP1|RBM39|TIMMDC1|GALNT2	48	24340	24595|24749|24743|24499|24393|24701|24491|24423|24715|24417|24607|24551|24589|24571|24689|24467|24591|24629|24577|24447|24509|24747|24429|24537|24667|24395|24699|24663|24625|24407|24693|24419|24723|24635|24479|24439|24703|24659|24741|24641|24449|24563|24611|24461|24725|24709|24597|24529	5.84795e-05	0.265193	181	0.0207972	Transfac transcription factor binding site predictions	TF:M11433_1	Factor: Elk-1; motif: NRCCGGAAGTN; match class: 1	2308
11006		endometrium 2; glandular cells[‚â•Medium]	"Approved"|"Enhanced"|"Supported"	MTCH1|NCF4|RGS2|MAEA|UROD|GOLGA1|SLC39A8|LGALS8|AP2M1|TBC1D10A|PDK1|HMGN1|GBP5|ATG3|SLC11A2|GTF3A|SSU72|ARID5B|BIN2|SPATA13|SBDS|SRSF2|PSME2|C17orf85|SF1|DNMT1|MAX|STK4|MYL12A|RHOT2|HNRNPDL|RDH11|MLEC|DMAP1|NDUFV1|ATP6V1C1|GSDMD|ZRANB2|APOBEC3G|NONO|LNPEP|TOR1B|FAM136A|MARCH6|CLK3|CS|CCPG1|ATG16L1|STK25|NAT9|MYD88|SUGP2|SUGP1|ACADVL|NUMA1|YBX1|ARRB2|CD3E|ALAD|C21orf59|CASP7|ARL5B|PPP3CC|CASP1|LRR…	97	24340	24595|24743|24681|24721|24373|24493|24527|24637|24627|24615|24573|24545|24499|24391|24393|24701|24661|24585|24423|24695|24607|24473|24441|24511|24689|24679|24467|24569|24565|24509|24433|24369|24653|24385|24747|24429|24413|24427|24537|24395|24593|24719|24699|24663|24605|24713|24677|24403|24377|24707|24625|24533|24693|24471|24723|24635|24381|24581|24553|24437|24479|24439|24519|24487|24455|24671|244…	5.99048e-05	0.651007	149	0.019877	Human Protein Atlas	HPA:0170052	endometrium 2; glandular cells[‚â•Medium]	4880
20011		Factor: Elf-1; motif: ACTTCCGGG	"TF"	ZNF330|MTCH1|GOLT1B|9606.ENSP00000225792|NCF4|ABHD12|UROD|GOLGA1|SLC39A8|B2M|AP2M1|PDK1|HMGN1|GBP5|ATG3|ANKRD49|SLC11A2|GTF3A|ARID5B|RUNX3|SLC5A6|DDX39A|BIN2|EWSR1|TMEM138|SPATA13|VDAC3|SBDS|ULK3|SRSF7|ISCU|SF1|IPPK|DNMT1|TSG101|MAX|CSTF3|ZNF24|STK4|CORO1A|MYL12A|ATP5B|RHOT2|HNRNPDL|RDH11|NDUFV1|ATP6V1C1|PRPF38B|EPHX2|CPSF3|NONO|LNPEP|FAM136A|MARCH6|MARCH5|CLK3|CLK1|CS|CCPG1|STK25|NAT9|MYD88|SUGP…	109	24340	24613|24595|24435|24749|24743|24387|24373|24493|24527|24535|24627|24573|24545|24499|24391|24609|24393|24701|24585|24491|24697|24367|24423|24715|24417|24695|24737|24607|24551|24589|24571|24689|24559|24679|24745|24467|24591|24629|24569|24577|24565|24447|24509|24433|24369|24747|24429|24409|24667|24555|24395|24593|24699|24663|24483|24605|24729|24713|24677|24377|24707|24625|24533|24407|24419|24471|247…	6.2373e-05	0.60221	181	0.013678	Transfac transcription factor binding site predictions	TF:M04714	Factor: Elf-1; motif: ACTTCCGGG	7969
20011		Factor: Elk-1:HOXB13; motif: ACCGGAAGTNGTAAAN	"TF"	ZNF330|MTCH1|GOLT1B|9606.ENSP00000225792|PDCD6|NCF4|UBE2Z|RGS2|UROD|SLC39A8|LGALS8|B2M|AP2M1|PDK1|HMGN1|GBP5|ATG3|ANKRD49|SLC11A2|GTF3A|ARID5B|RUNX3|SLC5A6|DDX39A|EWSR1|TMEM138|DNAJB11|SBDS|ULK3|ISCU|SF1|DNMT1|TSG101|ZNF24|STK4|CORO1A|MYL12A|HSP90B1|ATP5B|RHOT2|HNRNPDL|RDH11|ZNF148|NDUFV1|ANKZF1|ATP6V1C1|PRPF38B|EPHX2|CPSF3|NONO|LNPEP|TOR1B|FAM136A|MARCH6|CLK3|CLK1|CS|CCPG1|STK25|MAGED2|NAT9|MYD8…	107	24340	24613|24595|24435|24749|24601|24743|24583|24681|24373|24527|24637|24535|24627|24573|24545|24499|24391|24609|24393|24701|24585|24491|24697|24367|24715|24417|24579|24607|24551|24571|24689|24679|24745|24629|24569|24577|24565|24525|24447|24509|24433|24369|24731|24747|24501|24429|24409|24667|24555|24395|24593|24719|24699|24663|24605|24729|24713|24677|24377|24651|24707|24625|24533|24419|24723|24669|246…	6.41014e-05	0.59116	181	0.0137904	Transfac transcription factor binding site predictions	TF:M08222	Factor: Elk-1:HOXB13; motif: ACCGGAAGTNGTAAAN	7759
11006		skin 1; melanocytes[High]	"Approved"|"Enhanced"|"Supported"	MTCH1|MAEA|GBP5|ATG3|ARID5B|DDX39A|BIN2|TMEM138|SBDS|C17orf85|DNMT1|MYL12A|RHOT2|ATP6V1C1|ZRANB2|LNPEP|TOR1B|CLK3|SUGP2|NUMA1|ARRB2|PPP3CC|WDR33|RNF168|NSMCE4A|PSMA4|DNAJC7|ATG4B|CD48|SFT2D1|SF3B2|EXOSC8|BNIP3|GZMB	34	24340	24595|24721|24499|24391|24585|24367|24423|24417|24607|24511|24679|24565|24509|24429|24427|24593|24719|24605|24533|24723|24381|24519|24631|24485|24603|24561|24659|24741|24397|24633|24657|24665|24639|24521	6.63141e-05	0.228188	149	0.0344828	Human Protein Atlas	HPA:0460673	skin 1; melanocytes[High]	986
11006		skin 1; vascular mural cells[‚â•Medium]	"Enhanced"|"Supported"	PDK1|C17orf85|MYL12A|ATP6V1C1|NUMA1|ARRB2|WDR33|RNF168|NSMCE4A|ATG4B|SF3B2|MLLT6|EXOSC8|BNIP3	14	24340	24573|24511|24565|24429|24723|24381|24631|24485|24603|24741|24657|24531|24665|24639	6.82231e-05	0.0939597	149	0.0740741	Human Protein Atlas	HPA:0461492	skin 1; vascular mural cells[‚â•Medium]	189
11006		skin 1; vascular mural cells[High]	"Enhanced"|"Supported"	PDK1|C17orf85|MYL12A|ATP6V1C1|NUMA1|ARRB2|WDR33|NSMCE4A|ATG4B|SF3B2|EXOSC8|BNIP3	12	24340	24573|24511|24565|24429|24723|24381|24631|24603|24741|24657|24665|24639	7.16514e-05	0.0805369	149	0.0888889	Human Protein Atlas	HPA:0461493	skin 1; vascular mural cells[High]	135
11006		thyroid gland; glandular cells[High]	"Approved"|"Enhanced"|"Supported"	MTCH1|NCF4|RGS2|MAEA|AP2M1|PDK1|HMGN1|GBP5|ATG3|ARID5B|DDX39A|BIN2|TMEM138|SPATA13|DNAJB11|VDAC3|SBDS|PSME2|C17orf85|SF1|DNMT1|MAX|STK4|MYL12A|RHOT2|ZRANB2|TOR1B|CLK3|CS|ATG16L1|STK25|NAT9|SUGP2|NUMA1|ARRB2|C21orf59|CASP7|PPP3CC|CASP1|LRRFIP1|UBXN4|ATP6V0B|WDR33|NSMCE4A|DNAJC7|ATG4B|SF3B2|EXOSC8|MDH1|BNIP3|GZMB	51	24340	24595|24743|24681|24721|24627|24573|24545|24499|24391|24585|24367|24423|24417|24695|24579|24737|24607|24441|24511|24689|24679|24467|24569|24565|24509|24427|24719|24605|24713|24403|24377|24707|24533|24723|24381|24437|24479|24519|24487|24455|24671|24705|24631|24603|24659|24741|24657|24665|24513|24639|24521	7.23336e-05	0.342282	149	0.0270988	Human Protein Atlas	HPA:0590053	thyroid gland; glandular cells[High]	1882
11006		vagina; squamous epithelial cells[High]	"Approved"|"Enhanced"|"Supported"	MTCH1|RGS2|MAEA|PDK1|ATG3|DDX39A|BIN2|SBDS|PSME2|C17orf85|IPPK|DNMT1|MAX|MYL12A|RHOT2|NDUFV1|ATP6V1C1|ZRANB2|NONO|TOR1B|STK25|SUGP2|NFE2L1|NUMA1|ARRB2|C21orf59|PPP3CC|CASP1|WDR33|DNAJC7|ATG4B|SFT2D1|SF3B2|EXOSC8|TIMMDC1|BNIP3|GZMB	37	24340	24595|24681|24721|24573|24391|24367|24423|24607|24441|24511|24559|24679|24467|24565|24509|24747|24429|24427|24395|24719|24377|24533|24407|24723|24381|24437|24519|24487|24631|24659|24741|24633|24657|24665|24597|24639|24521	7.37112e-05	0.248322	149	0.0325418	Human Protein Atlas	HPA:0620223	vagina; squamous epithelial cells[High]	1137
11006		bone marrow; hematopoietic cells[‚â•Medium]	"Approved"|"Enhanced"|"Supported"	MTCH1|PDCD6|RGS2|MAEA|SLC39A8|LGALS8|AP2M1|PDK1|GBP5|ATG3|GTF3A|SSU72|ARID5B|SLC5A6|DDX39B|BIN2|TMEM138|SPATA13|SBDS|SRSF2|C17orf85|ISCU|SF1|IPPK|DNMT1|MAX|CSTF3|SH2D2A|STK4|RHOT2|HNRNPDL|NDUFV1|ANKZF1|ZRANB2|APOBEC3G|EPHX2|CPSF3|NONO|TOR1B|FAM136A|CLK3|CLK1|CS|ATG16L1|STK25|NAT9|MYD88|SUGP2|NFE2L1|ACADVL|NUMA1|GDI1|YBX1|HMGB1|ARRB2|C21orf59|CASP7|ARL5B|PPP3CC|CASP1|LRRFIP1|UBXN4|RBM5|HLA-DPA1|AT…	88	24340	24595|24601|24681|24721|24527|24637|24627|24573|24499|24391|24701|24661|24585|24697|24727|24423|24417|24695|24607|24473|24511|24571|24689|24559|24679|24467|24591|24541|24569|24509|24433|24747|24501|24427|24537|24667|24555|24395|24719|24699|24605|24729|24713|24403|24377|24707|24625|24533|24407|24471|24723|24669|24635|24415|24381|24437|24479|24439|24519|24487|24455|24671|24411|24645|24705|24739|246…	7.63297e-05	0.590604	149	0.0207205	Human Protein Atlas	HPA:0040082	bone marrow; hematopoietic cells[‚â•Medium]	4247
11006		hippocampus; glial cells[‚â•Medium]	"Approved"|"Enhanced"|"Supported"	NCF4|SLC39A8|TBC1D10A|PDK1|HMGN1|ATG3|SLC11A2|ARID5B|BIN2|TMEM138|DNAJB11|SBDS|SRSF2|PSME2|C17orf85|IPPK|DNMT1|MAX|STK4|MYL12A|RHOT2|RDH11|NDUFV1|ZRANB2|TOR1B|CLK3|CS|CCPG1|ATG16L1|STK25|NAT9|SUGP2|NUMA1|ARRB2|CASP7|ARL5B|PPP3CC|LRRFIP1|HLA-DPA1|WDR33|RNF168|PSMA4|DNAJC7|ATG4B|SFT2D1|C9orf72|SF3B2|MLLT6|HLA-DMA|EXOSC8|TIMMDC1|SSB|BNIP3	53	24340	24743|24527|24615|24573|24545|24391|24393|24585|24423|24417|24579|24607|24473|24441|24511|24559|24679|24467|24569|24565|24509|24369|24747|24427|24719|24605|24713|24677|24403|24377|24707|24533|24723|24381|24479|24439|24519|24455|24645|24631|24485|24561|24659|24741|24633|24549|24657|24531|24517|24665|24597|24459|24639	7.99585e-05	0.355705	149	0.0264735	Human Protein Atlas	HPA:0250122	hippocampus; glial cells[‚â•Medium]	2002
21110		"Any process that modulates the frequency, rate or extent of RNA splicing, the process of removing sections of the primary RNA transcript to remove sequences not present in the mature form of the RNA and joining the remaining sections to form the mature form of the RNA." [GOC:jl]	"NAS"|"IMP"|"IBA"|"IEA"|"IDA"	RUNX3|SBDS|SRSF2|C17orf85|LNPEP|PYCR2|ARRB2|PPP3CC|DNAJC7|SF3B2|MLLT6|BNIP3	12	24340	24491|24607|24473|24511|24593|24383|24381|24519|24659|24657|24531|24639	8.3011e-05	0.0681818	176	0.0659341	Gene Ontology Biological Process	GO:0043484	regulation of RNA splicing	182
20011		Factor: E2F; motif: TTTCGCGC	"TF"	ZNF330|GOLT1B|9606.ENSP00000225792|PDCD6|NCF4|UBE2Z|PSMD6|RGS2|MAEA|CHCHD3|UROD|GOLGA1|LGALS8|AP2M1|TBC1D10A|PDK1|HMGN1|PNISR|GBP5|ANKRD49|SLC11A2|GTF3A|SSU72|ARID5B|TAP1|RUNX3|SLC5A6|DYNC1LI2|DDX39A|DDX39B|BIN2|EWSR1|SPATA13|UNC50|DNAJB11|SBDS|SRSF2|PSME2|C17orf85|SRSF7|ISCU|SF1|IPPK|DNMT1|MAX|CSTF3|SH2D2A|ZNF24|STK4|CORO1A|MYL12A|HSP90B1|RHOT2|HNRNPDL|RDH11|ZNF148|NDUFV1|ST3GAL1|ANKZF1|ATP6V1C1…	138	24340	24613|24435|24749|24601|24743|24583|24691|24681|24721|24495|24373|24493|24637|24627|24615|24573|24545|24575|24499|24609|24393|24701|24661|24585|24443|24491|24697|24489|24367|24727|24423|24715|24695|24587|24579|24607|24473|24441|24511|24589|24571|24689|24559|24679|24467|24591|24541|24629|24569|24577|24565|24525|24509|24433|24369|24731|24747|24401|24501|24429|24413|24409|24537|24667|24555|24395|245…	8.99092e-05	0.762431	181	0.0121564	Transfac transcription factor binding site predictions	TF:M00425	Factor: E2F; motif: TTTCGCGC	11352
20011		Factor: Erg; motif: NACCGGAARTN	"TF"	ZNF330|MTCH1|GOLT1B|9606.ENSP00000225792|NCF4|UBE2Z|ABHD12|MAEA|CHCHD3|UROD|GOLGA1|SLC39A8|B2M|AP2M1|PDK1|HMGN1|PNISR|GBP5|ATG3|ANKRD49|NGDN|SLC11A2|GTF3A|ARID5B|RUNX3|SLC5A6|DYNC1LI2|DDX39A|DDX39B|BIN2|EWSR1|TMEM138|SPATA13|VDAC3|SBDS|ULK3|PSME2|C17orf85|SRSF7|ISCU|SF1|IPPK|DNMT1|TSG101|MAX|CSTF3|SH2D2A|ZNF24|STK4|CORO1A|MYL12A|ATP5B|RHOT2|HNRNPDL|RDH11|MLEC|NDUFV1|ATP6V1C1|PRPF38B|ZRANB2|EPHX2|…	135	24340	24613|24595|24435|24749|24743|24583|24387|24721|24495|24373|24493|24527|24535|24627|24573|24545|24575|24499|24391|24609|24619|24393|24701|24585|24491|24697|24489|24367|24727|24423|24715|24417|24695|24737|24607|24551|24441|24511|24589|24571|24689|24559|24679|24745|24467|24591|24541|24629|24569|24577|24565|24447|24509|24433|24369|24653|24747|24429|24409|24427|24667|24555|24395|24593|24383|24719|246…	9.014e-05	0.745856	181	0.0122906	Transfac transcription factor binding site predictions	TF:M11396	Factor: Erg; motif: NACCGGAARTN	10984
22122		"A membrane that is one of the two lipid bilayers of an organelle envelope or the outermost membrane of single membrane bound organelle." [GOC:dos, GOC:mah]	"IPI"|"NAS"|"TAS"|"IMP"|"ISS"|"IBA"|"IEA"|"IDA"|"HDA"	MTCH1|GOLT1B|9606.ENSP00000225792|PDCD6|UBE2Z|MAEA|UROD|GOLGA1|LGALS8|B2M|PNISR|NGDN|SSU72|ARID5B|SUPT7L|SLC5A6|EWSR1|TMEM138|UNC50|SF1|SH2D2A|STK4|CORO1A|HSP90B1|ATP5B|RDH11|MLEC|ZNF148|APOBEC3G|CPSF3|MARCH6|CS|ATG16L1|NAT9|MYD88|SUGP2|ARHGAP9|CD3E|CASP7|SNRNP70|CASP4|UBXN4|EIF2B1|RNF168|OAS1|NDUFS2|SNRPA1|RBM22|C9orf72|WBP2|SRSF1|RNFT1|HLA-DMA|ALOX5|YKT6|GBP1|SF3B1|RBM39	58	24340	24595|24435|24749|24601|24583|24721|24373|24493|24637|24535|24575|24619|24661|24585|24371|24697|24715|24417|24587|24689|24541|24569|24577|24525|24447|24369|24653|24731|24537|24555|24663|24713|24403|24707|24625|24533|24419|24581|24479|24649|24539|24671|24465|24485|24503|24543|24375|24647|24549|24449|24643|24599|24517|24461|24733|24725|24431|24709	9.13577e-05	0.322222	180	0.0155579	Gene Ontology Cellular Component branch	GO:0031090	organelle membrane	3728
11006		fallopian tube; glandular cells[‚â•Medium]	"Approved"|"Enhanced"|"Supported"	MTCH1|GOLT1B|NCF4|RGS2|MAEA|GOLGA1|SLC39A8|LGALS8|AP2M1|TBC1D10A|PDK1|HMGN1|GBP5|ATG3|GTF3A|ARID5B|SLC5A6|OXA1L|DDX39A|BIN2|TMEM138|SPATA13|VDAC3|SBDS|SRSF2|PSME2|C17orf85|SF1|IPPK|DNMT1|MAX|STK4|CORO1A|MYL12A|RHOT2|HNRNPDL|RDH11|MLEC|ATP6V1C1|IP6K2|GSDMD|ZRANB2|NONO|TOR1B|FAM136A|CLK3|CS|CCPG1|ATG16L1|STK25|NAT9|SUGP2|SUGP1|ARHGAP9|NUMA1|AKR1B1|YBX1|HMGB1|ARRB2|ALAD|C21orf59|CASP7|PPP3CC|CASP1|L…	94	24340	24595|24435|24743|24681|24721|24493|24527|24637|24627|24615|24573|24545|24499|24391|24701|24585|24697|24477|24367|24423|24417|24695|24737|24607|24473|24441|24511|24689|24559|24679|24467|24569|24577|24565|24509|24433|24369|24653|24429|24623|24413|24427|24395|24719|24699|24605|24713|24677|24403|24377|24707|24533|24693|24419|24723|24453|24635|24415|24381|24553|24437|24479|24519|24487|24455|24671|244…	9.20496e-05	0.630872	149	0.0200213	Human Protein Atlas	HPA:0210052	fallopian tube; glandular cells[‚â•Medium]	4695
20011		Factor: ESE-1; motif: NSMGGAARTN	"TF"	ZNF330|MTCH1|9606.ENSP00000225792|NCF4|UROD|SLC39A8|B2M|AP2M1|PDK1|HMGN1|ATG3|ANKRD49|SLC11A2|GTF3A|ARID5B|RUNX3|SLC5A6|DDX39A|EWSR1|TMEM138|SPATA13|VDAC3|SBDS|ULK3|C17orf85|SRSF7|ISCU|SF1|IPPK|DNMT1|TSG101|MAX|CSTF3|ZNF24|STK4|CORO1A|MYL12A|HSP90B1|ATP5B|RHOT2|RDH11|DMAP1|ZNF148|NDUFV1|ATP6V1C1|PRPF38B|EPHX2|CPSF3|NONO|LNPEP|FAM136A|MARCH6|MARCH5|CLK3|CLK1|CS|STK25|MAGED2|NAT9|MYD88|SUGP2|NFE2L1…	106	24340	24613|24595|24749|24743|24373|24527|24535|24627|24573|24545|24391|24609|24393|24701|24585|24491|24697|24367|24715|24417|24695|24737|24607|24551|24511|24589|24571|24689|24559|24679|24745|24467|24591|24629|24569|24577|24565|24525|24447|24509|24369|24385|24731|24747|24429|24409|24667|24555|24395|24593|24699|24663|24483|24605|24729|24713|24377|24651|24707|24625|24533|24407|24419|24723|24717|24669|243…	9.24524e-05	0.585635	181	0.013768	Transfac transcription factor binding site predictions	TF:M02055	Factor: ESE-1; motif: NSMGGAARTN	7699
20011		Factor: ESE-1; motif: NSMGGAARTN	"TF"	ZNF330|MTCH1|9606.ENSP00000225792|NCF4|UROD|SLC39A8|B2M|AP2M1|PDK1|HMGN1|ATG3|ANKRD49|SLC11A2|GTF3A|ARID5B|RUNX3|SLC5A6|DDX39A|EWSR1|TMEM138|SPATA13|VDAC3|SBDS|ULK3|C17orf85|SRSF7|ISCU|SF1|IPPK|DNMT1|TSG101|MAX|CSTF3|ZNF24|STK4|CORO1A|MYL12A|HSP90B1|ATP5B|RHOT2|RDH11|DMAP1|ZNF148|NDUFV1|ATP6V1C1|PRPF38B|EPHX2|CPSF3|NONO|LNPEP|FAM136A|MARCH6|MARCH5|CLK3|CLK1|CS|STK25|MAGED2|NAT9|MYD88|SUGP2|NFE2L1…	106	24340	24613|24595|24749|24743|24373|24527|24535|24627|24573|24545|24391|24609|24393|24701|24585|24491|24697|24367|24715|24417|24695|24737|24607|24551|24511|24589|24571|24689|24559|24679|24745|24467|24591|24629|24569|24577|24565|24525|24447|24509|24369|24385|24731|24747|24429|24409|24667|24555|24395|24593|24699|24663|24483|24605|24729|24713|24377|24651|24707|24625|24533|24407|24419|24723|24717|24669|243…	9.24524e-05	0.585635	181	0.013768	Transfac transcription factor binding site predictions	TF:M01214	Factor: ESE-1; motif: NSMGGAARTN	7699
11006		endometrium 1; glandular cells[‚â•Medium]	"Approved"|"Enhanced"|"Supported"	MTCH1|NCF4|RGS2|MAEA|UROD|GOLGA1|SLC39A8|LGALS8|AP2M1|TBC1D10A|PDK1|HMGN1|GBP5|ATG3|SLC11A2|GTF3A|SSU72|ARID5B|DDX39A|BIN2|TMEM138|SPATA13|SBDS|PSME2|C17orf85|SF1|IPPK|DNMT1|MAX|STK4|MYL12A|RHOT2|HNRNPDL|RDH11|MLEC|DMAP1|ZNF148|NDUFV1|ATP6V1C1|GSDMD|ZRANB2|APOBEC3G|CPSF3|NONO|LNPEP|TOR1B|FAM136A|MARCH6|CLK3|CS|ATG16L1|STK25|NAT9|MYD88|SUGP2|NFE2L1|SUGP1|ACADVL|NUMA1|YBX1|ARRB2|CD3E|ALAD|C21orf59|…	100	24340	24595|24743|24681|24721|24373|24493|24527|24637|24627|24615|24573|24545|24499|24391|24393|24701|24661|24585|24367|24423|24417|24695|24607|24441|24511|24689|24559|24679|24467|24569|24565|24509|24433|24369|24653|24385|24731|24747|24429|24413|24427|24537|24555|24395|24593|24719|24699|24663|24605|24713|24403|24377|24707|24625|24533|24407|24693|24471|24723|24635|24381|24581|24553|24437|24479|24519|244…	9.39642e-05	0.671141	149	0.0194401	Human Protein Atlas	HPA:0160052	endometrium 1; glandular cells[‚â•Medium]	5144
11006		pancreas; exocrine glandular cells[‚â•Medium]	"Approved"|"Enhanced"|"Supported"	MTCH1|GOLT1B|MAEA|UROD|GOLGA1|SLC39A8|AP2M1|TBC1D10A|PDK1|HMGN1|GBP5|ATG3|SLC11A2|GTF3A|ARID5B|OXA1L|DDX39A|BIN2|TMEM138|SPATA13|DNAJB11|VDAC3|SBDS|SRSF2|PSME2|C17orf85|SF1|IPPK|DNMT1|MAX|STK4|MYL12A|RHOT2|HNRNPDL|RDH11|MLEC|DMAP1|NDUFV1|ATP6V1C1|GSDMD|ZRANB2|APOBEC3G|EPHX2|NONO|LNPEP|PYCR2|TOR1B|FAM136A|MARCH6|CLK3|CS|ATG16L1|STK25|NAT9|MYD88|SUGP2|SUGP1|ARHGAP9|ACADVL|NUMA1|FAF2|AKR1B1|YBX1|ARR…	102	24340	24595|24435|24721|24373|24493|24527|24627|24615|24573|24545|24499|24391|24393|24701|24585|24477|24367|24423|24417|24695|24579|24737|24607|24473|24441|24511|24689|24559|24679|24467|24569|24565|24509|24433|24369|24653|24385|24747|24429|24413|24427|24537|24667|24395|24593|24383|24719|24699|24663|24605|24713|24403|24377|24707|24625|24533|24693|24419|24471|24723|24399|24453|24635|24381|24553|24437|244…	9.44666e-05	0.684564	149	0.0192562	Human Protein Atlas	HPA:0350472	pancreas; exocrine glandular cells[‚â•Medium]	5297
11006		skin 1; cells in basal layer[‚â•Medium]	"Enhanced"|"Supported"	MAEA|LGALS8|PDK1|C17orf85|SH2D2A|MYL12A|ATP6V1C1|TOR1B|MYD88|NFE2L1|C2CD5|ACADVL|NUMA1|ARRB2|HLA-DPA1|WDR33|RNF168|NSMCE4A|ATG4B|RBM22|SF3B2|MLLT6|EXOSC8|SF3B1|BNIP3|GZMB	26	24340	24721|24637|24573|24511|24541|24565|24429|24719|24625|24407|24673|24471|24723|24381|24645|24631|24485|24603|24741|24647|24657|24531|24665|24431|24639|24521	9.72909e-05	0.174497	149	0.0408163	Human Protein Atlas	HPA:0461392	skin 1; cells in basal layer[‚â•Medium]	637
20011		Factor: Elf-1; motif: NANSCGGAAGTR; match class: 1	"TF"	9606.ENSP00000225792|ATG3|EWSR1|TMEM138|ISCU|SF1|DNMT1|STK4|CORO1A|ATP5B|RHOT2|ATP6V1C1|PRPF38B|CPSF3|NONO|LNPEP|CLK1|STK25|NFE2L1|ARHGAP9|NUMA1|ARL5B|PDCD6IP|RBM19|RNF168|PSMA4|DNAJC7|ATG4B|WBP2|HDAC6|ALOX5|GBP1|TIMMDC1|GALNT2	34	24340	24749|24391|24715|24417|24571|24689|24679|24569|24577|24447|24509|24429|24409|24555|24395|24593|24729|24377|24407|24419|24723|24439|24703|24405|24485|24561|24659|24741|24449|24611|24461|24725|24597|24529	9.79133e-05	0.187845	181	0.0255064	Transfac transcription factor binding site predictions	TF:M11450_1	Factor: Elf-1; motif: NANSCGGAAGTR; match class: 1	1333
11006		bronchus; respiratory epithelial cells[High]	"Approved"|"Enhanced"|"Supported"	MTCH1|RGS2|MAEA|LGALS8|AP2M1|PDK1|HMGN1|ATG3|GTF3A|ARID5B|DDX39A|BIN2|TMEM138|VDAC3|SBDS|C17orf85|SF1|DNMT1|MAX|STK4|MYL12A|RHOT2|RDH11|ATP6V1C1|ZRANB2|NONO|TOR1B|FAM136A|CLK3|CS|STK25|SUGP2|NUMA1|ARRB2|C21orf59|CASP7|PPP3CC|CASP1|LRRFIP1|RBM5|WDR33|RNF168|NSMCE4A|DNAJC7|ATG4B|SF3B2|EXOSC8|MDH1|BNIP3|GZMB	50	24340	24595|24681|24721|24637|24627|24573|24545|24391|24701|24585|24367|24423|24417|24737|24607|24511|24689|24679|24467|24569|24565|24509|24369|24429|24427|24395|24719|24699|24605|24713|24377|24533|24723|24381|24437|24479|24519|24487|24455|24411|24631|24485|24603|24659|24741|24657|24665|24513|24639|24521	0.000100759	0.33557	149	0.0271003	Human Protein Atlas	HPA:0060103	bronchus; respiratory epithelial cells[High]	1845
11006		stomach 1; glandular cells[‚â•Medium]	"Approved"|"Enhanced"|"Supported"	MTCH1|GOLT1B|NCF4|RGS2|MAEA|UROD|GOLGA1|SLC39A8|LGALS8|AP2M1|TBC1D10A|PDK1|HMGN1|GBP5|ATG3|SLC11A2|GTF3A|ARID5B|SLC5A6|OXA1L|DYNC1LI2|DDX39A|BIN2|EWSR1|TMEM138|SPATA13|DNAJB11|VDAC3|SBDS|SRSF2|PSME2|C17orf85|SF1|IPPK|DNMT1|MAX|STK4|CORO1A|MYL12A|HNRNPDL|RDH11|MLEC|DMAP1|ZNF148|NDUFV1|ATP6V1C1|GSDMD|ZRANB2|APOBEC3G|EPHX2|CPSF3|NONO|LNPEP|PYCR2|TOR1B|FAM136A|MARCH6|CLK3|CS|CCPG1|ATG16L1|STK25|NAT9|…	115	24340	24595|24435|24743|24681|24721|24373|24493|24527|24637|24627|24615|24573|24545|24499|24391|24393|24701|24585|24697|24477|24489|24367|24423|24715|24417|24695|24579|24737|24607|24473|24441|24511|24689|24559|24679|24467|24569|24577|24565|24433|24369|24653|24385|24731|24747|24429|24413|24427|24537|24667|24555|24395|24593|24383|24719|24699|24663|24605|24713|24677|24403|24377|24707|24625|24533|24407|246…	0.00010107	0.771812	149	0.0181331	Human Protein Atlas	HPA:0540052	stomach 1; glandular cells[‚â•Medium]	6342
22122		"A protein complex which is capable of catalytic activity." [GOC:bhm, GOC:TermGenie, PMID:8077207]	"IPI"|"NAS"|"TAS"|"IMP"|"ISS"|"IBA"|"IEA"|"IDA"	9606.ENSP00000225792|PDCD6|ABHD12|RGS2|TBC1D10A|GBP5|RUNX3|OXA1L|ULK3|IPPK|ATP5B|RHOT2|RDH11|ZNF148|IP6K2|MARCH6|HMGB1|CASP4|UBXN4|PDCD6IP|CCDC115|SIGMAR1|RNF168|NSMCE4A|DNAJC7|OAS1|ATG4B|NDUFS2|CD48|AGPAT6|SF3B2|VPS4A|PTCD3|TIMMDC1|BNIP3|GZMB	36	24340	24749|24601|24387|24681|24615|24499|24491|24477|24551|24559|24447|24509|24369|24731|24623|24663|24415|24539|24671|24703|24617|24481|24485|24603|24659|24503|24741|24543|24397|24497|24657|24563|24463|24597|24639|24521	0.000102199	0.2	180	0.0200893	Gene Ontology Cellular Component branch	GO:1902494	catalytic complex	1792
11006		skin 2; melanocytes[‚â•Medium]	"Enhanced"|"Supported"	MAEA|LGALS8|GBP5|GTF3A|SRSF2|C17orf85|DNMT1|MAX|STK4|MYL12A|ATP6V1C1|TOR1B|ACADVL|NUMA1|ARRB2|WDR33|RNF168|NSMCE4A|ATG4B|SF3B2|MLLT6|EXOSC8|SF3B1|SSB|BNIP3|GZMB	26	24340	24721|24637|24499|24701|24473|24511|24679|24467|24569|24565|24429|24719|24471|24723|24381|24631|24485|24603|24741|24657|24531|24665|24431|24459|24639|24521	0.000106525	0.174497	149	0.040625	Human Protein Atlas	HPA:0470672	skin 2; melanocytes[‚â•Medium]	640
20011		Factor: GABP-ALPHA; motif: RCCGGAARTNN	"TF"	MTCH1|9606.ENSP00000225792|ABHD12|UROD|B2M|HMGN1|ATG3|SLC11A2|DDX39A|EWSR1|TMEM138|VDAC3|SBDS|SRSF7|ISCU|SF1|DNMT1|MAX|CSTF3|STK4|CORO1A|ATP5B|RHOT2|ATP6V1C1|PRPF38B|EPHX2|NONO|MARCH6|CLK3|NFE2L1|ARHGAP9|NUMA1|YBX1|ARL5B|CASP1|LRRFIP1|EIF2B1|AMICA1|PDCD6IP|NCBP2|RBM19|NSMCE4A|PSMA4|DNAJC7|ATG4B|WBP2|HDAC6|ALOX5|GBP1|PTCD3|RBM39|TIMMDC1|GALNT2	53	24340	24595|24749|24387|24373|24535|24545|24391|24393|24367|24715|24417|24737|24607|24589|24571|24689|24679|24467|24591|24569|24577|24447|24509|24429|24409|24667|24395|24663|24605|24407|24419|24723|24635|24439|24487|24455|24465|24457|24703|24739|24405|24603|24561|24659|24741|24449|24611|24461|24725|24463|24709|24597|24529	0.000107268	0.292818	181	0.0192868	Transfac transcription factor binding site predictions	TF:M08917	Factor: GABP-ALPHA; motif: RCCGGAARTNN	2748
20011		Factor: E2F-1; motif: TTTSGCGCGMNR	"TF"	9606.ENSP00000225792|PDCD6|NCF4|UBE2Z|RGS2|MAEA|CHCHD3|UROD|GOLGA1|LGALS8|AP2M1|TBC1D10A|PDK1|HMGN1|GBP5|ANKRD49|SLC11A2|GTF3A|SSU72|ARID5B|RUNX3|SLC5A6|DYNC1LI2|EWSR1|UNC50|DNAJB11|SBDS|SRSF2|PSME2|ISCU|IPPK|DNMT1|CSTF3|ZNF24|STK4|CORO1A|HNRNPDL|RDH11|MLEC|ZNF148|NDUFV1|ST3GAL1|ANKZF1|GSDMD|PRPF38B|APOBEC3G|EPHX2|NONO|LNPEP|PYCR2|TOR1B|FAM136A|MARCH6|CLK3|CLK1|MAGED2|NAT9|MYD88|SUGP2|NFE2L1|C2CD…	100	24340	24749|24601|24743|24583|24681|24721|24495|24373|24493|24637|24627|24615|24573|24545|24499|24609|24393|24701|24661|24585|24491|24697|24489|24715|24587|24579|24607|24473|24441|24571|24559|24679|24591|24629|24569|24577|24433|24369|24653|24731|24747|24401|24501|24413|24409|24537|24667|24395|24593|24383|24719|24699|24663|24605|24729|24651|24707|24625|24533|24407|24673|24471|24717|24453|24635|24381|244…	0.000109911	0.552486	181	0.0140984	Transfac transcription factor binding site predictions	TF:M00516	Factor: E2F-1; motif: TTTSGCGCGMNR	7093
20011		Factor: c-Ets-2; motif: NCCGGAAGTG	"TF"	ZNF330|MTCH1|GOLT1B|9606.ENSP00000225792|NCF4|ABHD12|UROD|GOLGA1|B2M|AP2M1|PDK1|HMGN1|PNISR|GBP5|ATG3|ANKRD49|SLC11A2|GTF3A|ARID5B|RUNX3|SLC5A6|DDX39A|BIN2|EWSR1|TMEM138|VDAC3|SBDS|ULK3|C17orf85|SRSF7|ISCU|SF1|IPPK|DNMT1|TSG101|MAX|CSTF3|SH2D2A|ZNF24|STK4|CORO1A|MYL12A|ATP5B|RHOT2|HNRNPDL|RDH11|NDUFV1|ATP6V1C1|PRPF38B|EPHX2|CPSF3|NONO|LNPEP|FAM136A|MARCH6|MARCH5|CLK3|CLK1|CS|CCPG1|STK25|MAGED2|NA…	113	24340	24613|24595|24435|24749|24743|24387|24373|24493|24535|24627|24573|24545|24575|24499|24391|24609|24393|24701|24585|24491|24697|24367|24423|24715|24417|24737|24607|24551|24511|24589|24571|24689|24559|24679|24745|24467|24591|24541|24629|24569|24577|24565|24447|24509|24433|24369|24747|24429|24409|24667|24555|24395|24593|24699|24663|24483|24605|24729|24713|24677|24377|24651|24707|24625|24533|24407|244…	0.000113399	0.624309	181	0.013327	Transfac transcription factor binding site predictions	TF:M08759	Factor: c-Ets-2; motif: NCCGGAAGTG	8479
22122		"A discrete extra-nucleolar subnuclear domain, 20-50 in number, in which splicing factors are seen to be localized by immunofluorescence microscopy." [http://www.cellnucleus.com/]	"TAS"|"IMP"|"ISS"|"IBA"|"IEA"|"IDA"	HMGN1|SSU72|DYNC1LI2|DDX39A|SBDS|SRSF2|ZRANB2|LNPEP|ARRB2|AMICA1|HLA-DPA1|WDR33|NSMCE4A|ATG4B|VPS4A|MLLT6	16	24340	24545|24661|24489|24367|24607|24473|24427|24593|24381|24457|24645|24631|24603|24741|24563|24531	0.000113883	0.0888889	180	0.0380048	Gene Ontology Cellular Component branch	GO:0016607	nuclear speck	421
11006		adrenal gland; glandular cells[‚â•Low]	"Approved"|"Enhanced"|"Supported"	MTCH1|GOLT1B|NCF4|RGS2|MAEA|UROD|GOLGA1|SLC39A8|LGALS8|AP2M1|TBC1D10A|PDK1|HMGN1|GBP5|ATG3|SLC11A2|GTF3A|SSU72|ARID5B|SLC5A6|OXA1L|DYNC1LI2|DDX39A|BIN2|EWSR1|TMEM138|SPATA13|DNAJB11|VDAC3|SBDS|SRSF2|PSME2|C17orf85|SF1|IPPK|DNMT1|MAX|CSTF3|STK4|CORO1A|MYL12A|RHOT2|HNRNPDL|RDH11|MLEC|DMAP1|ZNF148|NDUFV1|ATP6V1C1|IP6K2|GSDMD|ZRANB2|APOBEC3G|EPHX2|CPSF3|NONO|LNPEP|PYCR2|TOR1B|FAM136A|MARCH6|CLK3|CS|C…	127	24340	24595|24435|24743|24681|24721|24373|24493|24527|24637|24627|24615|24573|24545|24499|24391|24393|24701|24661|24585|24697|24477|24489|24367|24423|24715|24417|24695|24579|24737|24607|24473|24441|24511|24689|24559|24679|24467|24591|24569|24577|24565|24509|24433|24369|24653|24385|24731|24747|24429|24623|24413|24427|24537|24667|24555|24395|24593|24383|24719|24699|24663|24605|24713|24677|24403|24377|247…	0.000116639	0.852349	149	0.0171483	Human Protein Atlas	HPA:0020051	adrenal gland; glandular cells[‚â•Low]	7406
21110		"The chemical reactions and pathways resulting in the breakdown of substances, including the breakdown of carbon compounds with the liberation of energy for use by the cell or organism." [ISBN:0198547684]	"IEP"|"IC"|"NAS"|"TAS"|"IGI"|"IMP"|"ISS"|"IBA"|"IEA"|"ISO"|"IDA"	NCF4|UBE2Z|ABHD12|RGS2|CHCHD3|SLC39A8|GBP5|VDAC3|ULK3|SF1|STK4|DMAP1|ZNF148|IP6K2|GSDMD|APOBEC3G|MARCH6|CS|MYD88|ARHGAP9|ACADVL|NUMA1|MCM7|FAF2|ARRB2|CASP7|CASP4|CASP1|LRRFIP1|UBXN4|PDCD6IP|SIGMAR1|KIF22|OAS1|NDUFS2|CD48|SNRPA1|AGPAT6|HLA-DMA|EXOSC8|SF3B1|APOL3|TTC14|TIMMDC1|MDH1|ATP13A1|GZMB|NAGA	48	24340	24743|24583|24387|24681|24495|24527|24499|24737|24551|24689|24569|24385|24731|24623|24413|24537|24663|24713|24625|24419|24471|24723|24717|24399|24381|24479|24539|24487|24455|24671|24703|24481|24711|24503|24543|24397|24375|24497|24517|24665|24431|24685|24523|24597|24513|24515|24521|24425	0.00011784	0.272727	176	0.0184544	Gene Ontology Biological Process	GO:0009056	catabolic process	2601
20011		Factor: PEA3; motif: NACCGGAAGTN	"TF"	ZNF330|MTCH1|GOLT1B|9606.ENSP00000225792|NCF4|ABHD12|UROD|GOLGA1|SLC39A8|B2M|PDK1|HMGN1|GBP5|ATG3|ANKRD49|SLC11A2|GTF3A|ARID5B|RUNX3|SLC5A6|DDX39A|BIN2|EWSR1|TMEM138|VDAC3|ULK3|C17orf85|SRSF7|ISCU|SF1|IPPK|DNMT1|TSG101|MAX|CSTF3|ZNF24|STK4|CORO1A|MYL12A|ATP5B|RHOT2|HNRNPDL|DMAP1|NDUFV1|ATP6V1C1|PRPF38B|EPHX2|CPSF3|NONO|LNPEP|FAM136A|MARCH6|MARCH5|CLK3|CS|CCPG1|MAGED2|NAT9|MYD88|SUGP2|NFE2L1|ARHGA…	102	24340	24613|24595|24435|24749|24743|24387|24373|24493|24527|24535|24573|24545|24499|24391|24609|24393|24701|24585|24491|24697|24367|24423|24715|24417|24737|24551|24511|24589|24571|24689|24559|24679|24745|24467|24591|24629|24569|24577|24565|24447|24509|24433|24385|24747|24429|24409|24667|24555|24395|24593|24699|24663|24483|24605|24713|24677|24651|24707|24625|24533|24407|24419|24471|24723|24717|24669|243…	0.000118599	0.563536	181	0.0139535	Transfac transcription factor binding site predictions	TF:M11428	Factor: PEA3; motif: NACCGGAAGTN	7310
20011		Factor: ELF3; motif: WACCCGGAAGTAN	"TF"	MTCH1|GOLT1B|9606.ENSP00000225792|NCF4|ABHD12|RGS2|UROD|GOLGA1|SLC39A8|B2M|HMGN1|GBP5|ATG3|SLC11A2|GTF3A|RUNX3|DDX39A|EWSR1|TMEM138|SPATA13|SBDS|ULK3|SRSF2|C17orf85|SRSF7|ISCU|SF1|IPPK|DNMT1|TSG101|MAX|CSTF3|SH2D2A|ZNF24|STK4|CORO1A|ATP5B|RHOT2|DMAP1|ZNF148|NDUFV1|ATP6V1C1|IP6K2|PRPF38B|ZRANB2|EPHX2|CPSF3|NONO|LNPEP|FAM136A|MARCH6|MARCH5|CLK3|CLK1|CS|CCPG1|MAGED2|NAT9|MYD88|SUGP2|ARHGAP9|ACADVL|N…	106	24340	24595|24435|24749|24743|24387|24681|24373|24493|24527|24535|24545|24499|24391|24393|24701|24491|24367|24715|24417|24695|24607|24551|24473|24511|24589|24571|24689|24559|24679|24745|24467|24591|24541|24629|24569|24577|24447|24509|24385|24731|24747|24429|24623|24409|24427|24667|24555|24395|24593|24699|24663|24483|24605|24729|24713|24677|24651|24707|24625|24533|24419|24471|24723|24717|24399|24635|243…	0.000125636	0.585635	181	0.0136986	Transfac transcription factor binding site predictions	TF:M03967	Factor: ELF3; motif: WACCCGGAAGTAN	7738
11006		adrenal gland	"Approved"|"Enhanced"|"Supported"	MTCH1|GOLT1B|NCF4|RGS2|MAEA|UROD|GOLGA1|SLC39A8|LGALS8|AP2M1|TBC1D10A|PDK1|HMGN1|GBP5|ATG3|SLC11A2|GTF3A|SSU72|ARID5B|SLC5A6|OXA1L|DYNC1LI2|DDX39A|BIN2|EWSR1|TMEM138|SPATA13|DNAJB11|VDAC3|SBDS|SRSF2|PSME2|C17orf85|SF1|IPPK|DNMT1|MAX|CSTF3|STK4|CORO1A|MYL12A|RHOT2|HNRNPDL|RDH11|MLEC|DMAP1|ZNF148|NDUFV1|ATP6V1C1|IP6K2|GSDMD|ZRANB2|APOBEC3G|EPHX2|CPSF3|NONO|LNPEP|PYCR2|TOR1B|FAM136A|MARCH6|CLK3|CS|C…	127	24340	24595|24435|24743|24681|24721|24373|24493|24527|24637|24627|24615|24573|24545|24499|24391|24393|24701|24661|24585|24697|24477|24489|24367|24423|24715|24417|24695|24579|24737|24607|24473|24441|24511|24689|24559|24679|24467|24591|24569|24577|24565|24509|24433|24369|24653|24385|24731|24747|24429|24623|24413|24427|24537|24667|24555|24395|24593|24383|24719|24699|24663|24605|24713|24677|24403|24377|247…	0.000126293	0.852349	149	0.0171321	Human Protein Atlas	HPA:0020000	adrenal gland	7413
21110		"Any process that results in a change in state or activity of a cell (in terms of movement, secretion, enzyme production, gene expression, etc.) as a result of a stimulus indicating the organism is under stress. The stress is usually, but not necessarily, exogenous (e.g. temperature, humidity, ionizing radiation)." [GOC:mah]	"NAS"|"TAS"|"IGI"|"IMP"|"ISS"|"IBA"|"IEA"|"IDA"	9606.ENSP00000225792|LGALS8|TBC1D10A|PDK1|NGDN|RUNX3|DDX39A|VDAC3|IPPK|STK4|RHOT2|DMAP1|ZRANB2|EPHX2|MARCH5|CS|ATG16L1|NFE2L1|ARHGAP9|C2CD5|ACADVL|NUMA1|CD3E|ALAD|CASP7|EIF2B1|HLA-DPA1|ATP6V0B|PDCD6IP|CCDC115|RBM19|CD48|SNRPA1|C9orf72|SF3B2|HLA-DMA|SF3B1|PTCD3|MDH1|GZMB	40	24340	24749|24637|24615|24573|24619|24491|24367|24737|24559|24569|24509|24385|24427|24667|24483|24713|24403|24407|24419|24673|24471|24723|24581|24553|24479|24465|24645|24705|24703|24617|24405|24397|24375|24549|24657|24517|24431|24463|24513|24521	0.000126933	0.227273	176	0.0205233	Gene Ontology Biological Process	GO:0033554	cellular response to stress	1949
20011		Factor: Erm; motif: NRCMGGAAGTN	"TF"	MTCH1|9606.ENSP00000225792|ABHD12|UROD|B2M|PDK1|HMGN1|GBP5|ATG3|ANKRD49|SLC11A2|GTF3A|ARID5B|RUNX3|SLC5A6|DDX39A|BIN2|EWSR1|TMEM138|ULK3|C17orf85|SRSF7|ISCU|SF1|DNMT1|MAX|CSTF3|ZNF24|STK4|CORO1A|MYL12A|ATP5B|RHOT2|DMAP1|ATP6V1C1|PRPF38B|APOBEC3G|EPHX2|NONO|LNPEP|FAM136A|MARCH6|CLK3|CCPG1|MAGED2|NAT9|MYD88|NFE2L1|ARHGAP9|NUMA1|MCM7|GDI1|YBX1|CD3E|ARL5B|CASP1|LRRFIP1|EIF2B1|AMICA1|PDCD6IP|NCBP2|RBM…	76	24340	24595|24749|24387|24373|24535|24573|24545|24499|24391|24609|24393|24701|24585|24491|24697|24367|24423|24715|24417|24551|24511|24589|24571|24689|24679|24467|24591|24629|24569|24577|24565|24447|24509|24385|24429|24409|24537|24667|24395|24593|24699|24663|24605|24677|24651|24707|24625|24407|24419|24723|24717|24669|24635|24581|24439|24487|24455|24465|24457|24703|24739|24405|24603|24561|24659|24741|245…	0.000129738	0.41989	181	0.0159597	Transfac transcription factor binding site predictions	TF:M11422	Factor: Erm; motif: NRCMGGAAGTN	4762
11006		skin 2; lymphocytes[‚â•Medium]	"Enhanced"|"Supported"	MAEA|LGALS8|PDK1|GTF3A|DDX39B|SRSF2|C17orf85|DNMT1|MAX|MYL12A|TOR1B|NUMA1|ARRB2|WDR33|RNF168|NSMCE4A|ATG4B|RBM22|C9orf72|SF3B2|MLLT6|EXOSC8|SF3B1|APOL3|SSB|BNIP3	26	24340	24721|24637|24573|24701|24727|24473|24511|24679|24467|24565|24719|24723|24381|24631|24485|24603|24741|24647|24549|24657|24531|24665|24431|24685|24459|24639	0.00013132	0.174497	149	0.0401855	Human Protein Atlas	HPA:0471472	skin 2; lymphocytes[‚â•Medium]	647
11006		stomach 1; glandular cells[High]	"Approved"|"Enhanced"|"Supported"	MTCH1|MAEA|SLC39A8|AP2M1|PDK1|GBP5|ATG3|ARID5B|BIN2|TMEM138|SPATA13|VDAC3|SBDS|PSME2|C17orf85|SF1|DNMT1|MAX|STK4|CORO1A|RDH11|MLEC|ZNF148|NDUFV1|ATP6V1C1|GSDMD|ZRANB2|NONO|TOR1B|FAM136A|CLK3|CS|STK25|MYD88|SUGP2|SUGP1|ACADVL|NUMA1|AKR1B1|ARRB2|C21orf59|PPP3CC|CASP1|LRRFIP1|ATP6V0B|WDR33|RNF168|NSMCE4A|PSMA4|DNAJC7|ATG4B|LUC7L3|SF3B2|MLLT6|EXOSC8|TIMMDC1|MDH1|BNIP3|GZMB|NAGA	60	24340	24595|24721|24527|24627|24573|24499|24391|24585|24423|24417|24695|24737|24607|24441|24511|24689|24679|24467|24569|24577|24369|24653|24731|24747|24429|24413|24427|24395|24719|24699|24605|24713|24377|24625|24533|24693|24471|24723|24453|24381|24437|24519|24487|24455|24705|24631|24485|24603|24561|24659|24741|24641|24657|24531|24665|24597|24513|24639|24521|24425	0.000131997	0.402685	149	0.0245098	Human Protein Atlas	HPA:0540053	stomach 1; glandular cells[High]	2448
20011		Factor: ETS1; motif: ACCGGAARYN; match class: 1	"TF"	ZNF330|MTCH1|GOLT1B|NCF4|UBE2Z|UROD|GOLGA1|SLC39A8|PDK1|HMGN1|GBP5|GTF3A|RUNX3|SLC5A6|DDX39A|BIN2|EWSR1|TMEM138|VDAC3|ULK3|SRSF7|ISCU|SF1|IPPK|TSG101|CSTF3|ZNF24|STK4|CORO1A|MYL12A|ATP5B|RHOT2|HNRNPDL|NDUFV1|ATP6V1C1|PRPF38B|EPHX2|NONO|LNPEP|FAM136A|MARCH6|CLK3|CCPG1|SUGP2|NFE2L1|ARHGAP9|ACADVL|NUMA1|YBX1|ARL5B|SNRNP70|LRRFIP1|UBXN4|HLA-DPA1|PDCD6IP|NCBP2|CCDC115|RBM19|RNF168|NSMCE4A|DNAJC7|ATG4B…	76	24340	24613|24595|24435|24743|24583|24373|24493|24527|24573|24545|24499|24701|24491|24697|24367|24423|24715|24417|24737|24551|24589|24571|24689|24559|24745|24591|24629|24569|24577|24565|24447|24509|24433|24747|24429|24409|24667|24395|24593|24699|24663|24605|24677|24533|24407|24419|24471|24723|24635|24439|24649|24455|24671|24645|24703|24739|24617|24405|24485|24603|24659|24741|24641|24543|24375|24633|244…	0.000135955	0.41989	181	0.0159429	Transfac transcription factor binding site predictions	TF:M03977_1	Factor: ETS1; motif: ACCGGAARYN; match class: 1	4767
20011		Factor: Elk-1; motif: NNNNCCGGAARTNN	"TF"	ZNF330|MTCH1|GOLT1B|9606.ENSP00000225792|NCF4|UBE2Z|ABHD12|MAEA|CHCHD3|UROD|GOLGA1|SLC39A8|B2M|AP2M1|PDK1|HMGN1|PNISR|GBP5|ATG3|ANKRD49|SLC11A2|GTF3A|ARID5B|RUNX3|SLC5A6|DDX39A|DDX39B|BIN2|EWSR1|TMEM138|SPATA13|VDAC3|SBDS|ULK3|PSME2|C17orf85|SRSF7|ISCU|SF1|IPPK|DNMT1|TSG101|MAX|CSTF3|SH2D2A|ZNF24|STK4|CORO1A|MYL12A|ATP5B|RHOT2|HNRNPDL|RDH11|MLEC|NDUFV1|ST3GAL1|ATP6V1C1|PRPF38B|ZRANB2|EPHX2|CPSF3|…	128	24340	24613|24595|24435|24749|24743|24583|24387|24721|24495|24373|24493|24527|24535|24627|24573|24545|24575|24499|24391|24609|24393|24701|24585|24491|24697|24367|24727|24423|24715|24417|24695|24737|24607|24551|24441|24511|24589|24571|24689|24559|24679|24745|24467|24591|24541|24629|24569|24577|24565|24447|24509|24433|24369|24653|24747|24401|24429|24409|24427|24667|24555|24395|24593|24383|24719|24699|246…	0.000141045	0.707182	181	0.0125392	Transfac transcription factor binding site predictions	TF:M00025	Factor: Elk-1; motif: NNNNCCGGAARTNN	10208
20011		Factor: c-Ets-1(p54); motif: NCMGGAWGYN; match class: 1	"TF"	MTCH1|9606.ENSP00000225792|NCF4|MAEA|SLC39A8|GBP5|ATG3|SLC11A2|RUNX3|EWSR1|TMEM138|ULK3|C17orf85|SRSF7|ISCU|SF1|DNMT1|CORO1A|MYL12A|RHOT2|EPHX2|NONO|FAM136A|MYD88|SUGP2|ARHGAP9|NUMA1|MCM7|YBX1|ARL5B|LRRFIP1|RBM19|COMMD3|RNF168|NSMCE4A|PSMA4|ATG4B|SFT2D1|WBP2|HDAC6|ALOX5|GBP1|RBM39|GALNT2|NAGA|CFLAR	46	24340	24595|24749|24743|24721|24527|24499|24391|24393|24491|24715|24417|24551|24511|24589|24571|24689|24679|24577|24565|24509|24667|24395|24699|24625|24533|24419|24723|24717|24635|24439|24455|24405|24735|24485|24603|24561|24741|24633|24449|24611|24461|24725|24709|24529|24425|24451	0.000142511	0.254144	181	0.0207207	Transfac transcription factor binding site predictions	TF:M00032_1	Factor: c-Ets-1(p54); motif: NCMGGAWGYN; match class: 1	2220
20011		Factor: nerf; motif: NRRNSCGGAAGNRNNNN	"TF"	MTCH1|GOLT1B|9606.ENSP00000225792|NCF4|ABHD12|RGS2|UROD|LGALS8|B2M|PDK1|HMGN1|GBP5|ATG3|ANKRD49|SLC11A2|GTF3A|ARID5B|RUNX3|SLC5A6|DDX39A|EWSR1|TMEM138|DNAJB11|ULK3|SRSF2|SRSF7|ISCU|SF1|IPPK|DNMT1|TSG101|MAX|CSTF3|ZNF24|STK4|CORO1A|MYL12A|ATP5B|RHOT2|ST3GAL1|ATP6V1C1|PRPF38B|APOBEC3G|EPHX2|CPSF3|NONO|LNPEP|MARCH6|MARCH5|CLK3|CLK1|CS|CCPG1|STK25|SUGP2|NFE2L1|ARHGAP9|C2CD5|ACADVL|NUMA1|FAF2|YBX1|HMG…	93	24340	24595|24435|24749|24743|24387|24681|24373|24637|24535|24573|24545|24499|24391|24609|24393|24701|24585|24491|24697|24367|24715|24417|24579|24551|24473|24589|24571|24689|24559|24679|24745|24467|24591|24629|24569|24577|24565|24447|24509|24401|24429|24409|24537|24667|24555|24395|24593|24663|24483|24605|24729|24713|24677|24377|24533|24407|24419|24673|24471|24723|24399|24635|24415|24439|24539|24487|244…	0.000148129	0.513812	181	0.0144928	Transfac transcription factor binding site predictions	TF:M09606	Factor: nerf; motif: NRRNSCGGAAGNRNNNN	6417
20011		Factor: ETV6; motif: NSCGGAAGTR	"TF"	ANKRD49|DDX39A|ISCU|SF1|MAX|CSTF3|CORO1A|ATP5B|RHOT2|ATP6V1C1|EPHX2|CPSF3|FAM136A|CLK1|STK25|MYD88|NFE2L1|NUMA1|YBX1|ARL5B|UBXN4|PDCD6IP|SIGMAR1|RBM19|RNF168|VPS4A|HLA-DMA|GBP1|PTCD3|TIMMDC1|MDH1	31	24340	24609|24367|24571|24689|24467|24591|24577|24447|24509|24429|24667|24555|24699|24729|24377|24625|24407|24723|24635|24439|24671|24703|24481|24405|24485|24563|24517|24725|24463|24597|24513	0.000154477	0.171271	181	0.0267241	Transfac transcription factor binding site predictions	TF:M03985	Factor: ETV6; motif: NSCGGAAGTR	1160
20011		Factor: ER81; motif: NACCGGAAGTN	"TF"	ZNF330|MTCH1|9606.ENSP00000225792|ABHD12|UROD|B2M|PDK1|HMGN1|ATG3|ANKRD49|SLC11A2|GTF3A|DDX39A|BIN2|EWSR1|TMEM138|ULK3|ISCU|SF1|DNMT1|MAX|CSTF3|ZNF24|STK4|CORO1A|ATP5B|RHOT2|DMAP1|PRPF38B|EPHX2|NONO|LNPEP|MARCH6|CLK3|MAGED2|NFE2L1|ARHGAP9|NUMA1|MCM7|YBX1|ARL5B|CASP1|LRRFIP1|EIF2B1|AMICA1|PDCD6IP|RBM19|ZAP70|NSMCE4A|PSMA4|DNAJC7|ATG4B|WBP2|HDAC6|ALOX5|GBP1|PTCD3|RBM39|GALNT2	59	24340	24613|24595|24749|24387|24373|24535|24573|24545|24391|24609|24393|24701|24367|24423|24715|24417|24551|24571|24689|24679|24467|24591|24629|24569|24577|24447|24509|24385|24409|24667|24395|24593|24663|24605|24651|24407|24419|24723|24717|24635|24439|24487|24455|24465|24457|24703|24405|24505|24603|24561|24659|24741|24449|24611|24461|24725|24463|24709|24529	0.000159551	0.325967	181	0.0180043	Transfac transcription factor binding site predictions	TF:M11420	Factor: ER81; motif: NACCGGAAGTN	3277
20011		Factor: E2F; motif: TTTSGCGS	"TF"	9606.ENSP00000225792|PDCD6|NCF4|UBE2Z|RGS2|MAEA|CHCHD3|UROD|GOLGA1|LGALS8|AP2M1|TBC1D10A|PDK1|HMGN1|PNISR|GBP5|ANKRD49|SLC11A2|GTF3A|SSU72|ARID5B|RUNX3|SUPT7L|SLC5A6|OXA1L|DYNC1LI2|DDX39B|BIN2|EWSR1|UNC50|DNAJB11|SBDS|SRSF2|PSME2|C17orf85|SRSF7|ISCU|IPPK|DNMT1|CSTF3|SH2D2A|ZNF24|STK4|CORO1A|ATP5B|HNRNPDL|RDH11|ZNF148|NDUFV1|ST3GAL1|ANKZF1|GSDMD|PRPF38B|APOBEC3G|EPHX2|CPSF3|NONO|LNPEP|TOR1B|FAM136…	124	24340	24749|24601|24743|24583|24681|24721|24495|24373|24493|24637|24627|24615|24573|24545|24575|24499|24609|24393|24701|24661|24585|24491|24371|24697|24477|24489|24727|24423|24715|24587|24579|24607|24473|24441|24511|24589|24571|24559|24679|24591|24541|24629|24569|24577|24447|24433|24369|24731|24747|24401|24501|24413|24409|24537|24667|24555|24395|24593|24719|24699|24663|24483|24605|24729|24677|24403|243…	0.000161305	0.685083	181	0.0127036	Transfac transcription factor binding site predictions	TF:M00427	Factor: E2F; motif: TTTSGCGS	9761
11006		small intestine; glandular cells[‚â•Medium]	"Approved"|"Enhanced"|"Supported"	MTCH1|GOLT1B|NCF4|RGS2|MAEA|UROD|GOLGA1|SLC39A8|AP2M1|TBC1D10A|HMGN1|GBP5|ATG3|GTF3A|SSU72|ARID5B|SLC5A6|OXA1L|DYNC1LI2|DDX39A|BIN2|TMEM138|SPATA13|DNAJB11|VDAC3|SBDS|SRSF2|PSME2|C17orf85|SF1|IPPK|DNMT1|MAX|STK4|CORO1A|MYL12A|RHOT2|HNRNPDL|RDH11|MLEC|DMAP1|ZNF148|NDUFV1|ATP6V1C1|GSDMD|APOBEC3G|EPHX2|CPSF3|NONO|LNPEP|TOR1B|FAM136A|MARCH6|CLK3|CS|ATG16L1|STK25|NAT9|MYD88|SUGP2|SUGP1|ARHGAP9|AKR1B1|…	111	24340	24595|24435|24743|24681|24721|24373|24493|24527|24627|24615|24545|24499|24391|24701|24661|24585|24697|24477|24489|24367|24423|24417|24695|24579|24737|24607|24473|24441|24511|24689|24559|24679|24467|24569|24577|24565|24509|24433|24369|24653|24385|24731|24747|24429|24413|24537|24667|24555|24395|24593|24719|24699|24663|24605|24713|24403|24377|24707|24625|24533|24693|24419|24453|24635|24381|24581|245…	0.000165188	0.744966	149	0.0183259	Human Protein Atlas	HPA:0480052	small intestine; glandular cells[‚â•Medium]	6057
10790		mRNA 3'-end processing	"REAC"	DYNC1LI2|DDX39A|SBDS|SRSF2|DNMT1|PRPF38B|LRRFIP1|ATP6V0B	8	24340	24489|24367|24607|24473|24679|24409|24455|24705	0.000172712	0.0592593	135	0.142857	Reactome pathways	REAC:R-HSA-72187	mRNA 3'-end processing	56
20011		Factor: GABPA; motif: ACCGGAAGTN	"TF"	ZNF330|MTCH1|9606.ENSP00000225792|NCF4|ABHD12|UROD|B2M|HMGN1|GBP5|ATG3|ANKRD49|SLC11A2|GTF3A|ARID5B|RUNX3|SLC5A6|DDX39A|BIN2|EWSR1|TMEM138|VDAC3|SBDS|ULK3|SRSF7|ISCU|SF1|DNMT1|TSG101|MAX|CSTF3|SH2D2A|ZNF24|STK4|CORO1A|MYL12A|ATP5B|RHOT2|PRPF38B|EPHX2|NONO|LNPEP|FAM136A|MARCH6|MARCH5|CLK3|CS|CCPG1|SUGP2|NFE2L1|ARHGAP9|ACADVL|NUMA1|MCM7|FAF2|YBX1|CASP7|ARL5B|CASP4|CASP1|LRRFIP1|EIF2B1|AMICA1|HLA-DP…	82	24340	24613|24595|24749|24743|24387|24373|24535|24545|24499|24391|24609|24393|24701|24585|24491|24697|24367|24423|24715|24417|24737|24607|24551|24589|24571|24689|24679|24745|24467|24591|24541|24629|24569|24577|24565|24447|24509|24409|24667|24395|24593|24699|24663|24483|24605|24713|24677|24533|24407|24419|24471|24723|24717|24399|24635|24479|24439|24539|24487|24455|24465|24457|24645|24703|24739|24405|244…	0.000176121	0.453039	181	0.0152985	Transfac transcription factor binding site predictions	TF:M03990	Factor: GABPA; motif: ACCGGAAGTN	5360
11006		breast	"Approved"|"Enhanced"|"Supported"	MTCH1|GOLT1B|NCF4|RGS2|MAEA|UROD|GOLGA1|SLC39A8|LGALS8|AP2M1|TBC1D10A|PDK1|HMGN1|GBP5|ATG3|ANKRD49|SLC11A2|GTF3A|SSU72|ARID5B|SUPT7L|OXA1L|DYNC1LI2|DDX39A|BIN2|EWSR1|TMEM138|SPATA13|DNAJB11|VDAC3|SBDS|SRSF2|PSME2|C17orf85|SF1|IPPK|DNMT1|MAX|CSTF3|ZNF24|STK4|CORO1A|MYL12A|RHOT2|HNRNPDL|RDH11|MLEC|DMAP1|NDUFV1|ANKZF1|ATP6V1C1|GSDMD|ZRANB2|APOBEC3G|EPHX2|CPSF3|NONO|LNPEP|PYCR2|TOR1B|FAM136A|MARCH6|C…	124	24340	24595|24435|24743|24681|24721|24373|24493|24527|24637|24627|24615|24573|24545|24499|24391|24609|24393|24701|24661|24585|24371|24477|24489|24367|24423|24715|24417|24695|24579|24737|24607|24473|24441|24511|24689|24559|24679|24467|24591|24629|24569|24577|24565|24509|24433|24369|24653|24385|24747|24501|24429|24413|24427|24537|24667|24555|24395|24593|24383|24719|24699|24663|24605|24713|24403|24707|246…	0.000189211	0.832215	149	0.0172798	Human Protein Atlas	HPA:0050000	breast	7176
11006		endometrium 1; cells in endometrial stroma[‚â•Medium]	"Approved"|"Enhanced"|"Supported"	NCF4|RGS2|MAEA|LGALS8|TBC1D10A|PDK1|HMGN1|GBP5|ATG3|SLC11A2|GTF3A|ARID5B|DDX39A|BIN2|TMEM138|SPATA13|VDAC3|SBDS|PSME2|C17orf85|IPPK|DNMT1|STK4|RHOT2|HNRNPDL|RDH11|NDUFV1|ATP6V1C1|ZRANB2|CLK3|CS|ATG16L1|STK25|NAT9|SUGP2|ACADVL|NUMA1|YBX1|ARRB2|CASP7|PPP3CC|CASP1|LRRFIP1|AMICA1|WDR33|RNF168|NSMCE4A|PSMA4|ATG4B|LUC7L3|SFT2D1|RBM22|SF3B2|EXOSC8|TIMMDC1|BNIP3	56	24340	24743|24681|24721|24637|24615|24573|24545|24499|24391|24393|24701|24585|24367|24423|24417|24695|24737|24607|24441|24511|24559|24679|24569|24509|24433|24369|24747|24429|24427|24605|24713|24403|24377|24707|24533|24471|24723|24635|24381|24479|24519|24487|24455|24457|24631|24485|24603|24561|24741|24641|24633|24647|24657|24665|24597|24639	0.000189363	0.375839	149	0.0250896	Human Protein Atlas	HPA:0160252	endometrium 1; cells in endometrial stroma[‚â•Medium]	2232
20011		Factor: Rb:E2F-1:DP-1; motif: TTTSGCGC; match class: 1	"TF"	9606.ENSP00000225792|PDCD6|UBE2Z|PSMD6|RGS2|MAEA|TBC1D10A|PDK1|HMGN1|ANKRD49|SLC11A2|GTF3A|SSU72|ARID5B|RUNX3|SLC5A6|DYNC1LI2|BIN2|EWSR1|SBDS|SRSF2|PSME2|ISCU|IPPK|DNMT1|CSTF3|ZNF24|ATP5B|HNRNPDL|RDH11|ZNF148|ST3GAL1|ATP6V1C1|APOBEC3G|NONO|FAM136A|CLK1|STK25|MAGED2|NAT9|SUGP2|NFE2L1|SUGP1|C2CD5|MCM7|AKR1B1|YBX1|HMGB1|ARRB2|LRRFIP1|UBXN4|EIF2B1|AMICA1|HLA-DPA1|PDCD6IP|CCDC115|KIF22|NSMCE4A|OAS1|AT…	75	24340	24749|24601|24583|24691|24681|24721|24615|24573|24545|24609|24393|24701|24661|24585|24491|24697|24489|24423|24715|24607|24473|24441|24571|24559|24679|24591|24629|24447|24433|24369|24731|24401|24429|24537|24395|24699|24729|24377|24651|24707|24533|24407|24693|24673|24717|24453|24635|24415|24381|24455|24671|24465|24457|24645|24703|24617|24711|24603|24503|24741|24641|24375|24657|24611|24517|24621|247…	0.000194673	0.414365	181	0.0159134	Transfac transcription factor binding site predictions	TF:M00740_1	Factor: Rb:E2F-1:DP-1; motif: TTTSGCGC; match class: 1	4713
11006		fallopian tube	"Approved"|"Enhanced"|"Supported"	MTCH1|GOLT1B|NCF4|RGS2|MAEA|UROD|GOLGA1|SLC39A8|LGALS8|AP2M1|TBC1D10A|PDK1|HMGN1|GBP5|ATG3|SLC11A2|GTF3A|ARID5B|SLC5A6|OXA1L|DYNC1LI2|DDX39A|BIN2|EWSR1|TMEM138|SPATA13|DNAJB11|VDAC3|SBDS|SRSF2|PSME2|C17orf85|SF1|IPPK|DNMT1|MAX|CSTF3|STK4|CORO1A|MYL12A|RHOT2|HNRNPDL|RDH11|MLEC|DMAP1|ZNF148|NDUFV1|ATP6V1C1|IP6K2|GSDMD|ZRANB2|APOBEC3G|EPHX2|CPSF3|NONO|LNPEP|PYCR2|TOR1B|FAM136A|MARCH6|CLK3|CS|CCPG1|A…	127	24340	24595|24435|24743|24681|24721|24373|24493|24527|24637|24627|24615|24573|24545|24499|24391|24393|24701|24585|24697|24477|24489|24367|24423|24715|24417|24695|24579|24737|24607|24473|24441|24511|24689|24559|24679|24467|24591|24569|24577|24565|24509|24433|24369|24653|24385|24731|24747|24429|24623|24413|24427|24537|24667|24555|24395|24593|24383|24719|24699|24663|24605|24713|24677|24403|24377|24707|246…	0.000207277	0.852349	149	0.017031	Human Protein Atlas	HPA:0210000	fallopian tube	7457
21110		"A cellular localization process whereby a substance or cellular entity, such as a protein complex or organelle, is transported to, and/or maintained in, a specific location within a cell including the localization of substances or cellular entities to the cell membrane." [GOC:tb, GOC:vw]	"IPI"|"IC"|"NAS"|"IGI"|"TAS"|"IMP"|"ISS"|"IBA"|"IEA"|"IDA"	MTCH1|GOLT1B|9606.ENSP00000225792|GOLGA1|B2M|AP2M1|PNISR|GBP5|NGDN|SSU72|ARID5B|RUNX3|SLC5A6|DYNC1LI2|DDX39A|TMEM138|PSME2|SF1|CSTF3|SH2D2A|STK4|CORO1A|RHOT2|ZNF148|CPSF3|MARCH6|MARCH5|NAT9|SUGP2|SUGP1|ARHGAP9|ACADVL|MCM7|YBX1|HMGB1|CASP1|LRRFIP1|HLA-DPA1|KIF22|PSMA4|DNAJC7|OAS1|LUC7L3|NDUFS2|CD48|C9orf72|SF3B2|WBP2|SRSF1|HLA-DMA|EXOSC8|GBP1|SF3B1|APOL3|RBM39|MDH1|BNIP3|GZMB|NAGA	59	24340	24595|24435|24749|24493|24535|24627|24575|24499|24619|24661|24585|24491|24697|24489|24367|24417|24441|24689|24591|24541|24569|24577|24509|24731|24555|24663|24483|24707|24533|24693|24419|24471|24717|24635|24415|24487|24455|24645|24711|24561|24659|24503|24641|24543|24397|24549|24657|24449|24643|24517|24665|24725|24431|24685|24709|24513|24639|24521|24425	0.000210843	0.335227	176	0.0162311	Gene Ontology Biological Process	GO:0051641	cellular localization	3635
20011		Factor: nerf; motif: NNNCCGGAAGTGN	"TF"	MTCH1|GOLT1B|9606.ENSP00000225792|NCF4|ABHD12|UROD|GOLGA1|SLC39A8|B2M|PDK1|HMGN1|GBP5|ATG3|ANKRD49|SLC11A2|GTF3A|ARID5B|RUNX3|SLC5A6|DDX39A|EWSR1|TMEM138|ULK3|SRSF7|ISCU|SF1|IPPK|DNMT1|TSG101|MAX|CSTF3|ZNF24|STK4|CORO1A|ATP5B|RHOT2|NDUFV1|ATP6V1C1|PRPF38B|EPHX2|CPSF3|NONO|LNPEP|MARCH6|CLK3|CLK1|CS|CCPG1|STK25|SUGP2|NFE2L1|ARHGAP9|NUMA1|FAF2|YBX1|ARL5B|CASP1|LRRFIP1|UBXN4|EIF2B1|AMICA1|HLA-DPA1|AT…	83	24340	24595|24435|24749|24743|24387|24373|24493|24527|24535|24573|24545|24499|24391|24609|24393|24701|24585|24491|24697|24367|24715|24417|24551|24589|24571|24689|24559|24679|24745|24467|24591|24629|24569|24577|24447|24509|24747|24429|24409|24667|24555|24395|24593|24663|24605|24729|24713|24677|24377|24533|24407|24419|24723|24399|24635|24439|24487|24455|24671|24465|24457|24645|24705|24703|24405|24485|246…	0.000215663	0.458564	181	0.0151487	Transfac transcription factor binding site predictions	TF:M09901	Factor: nerf; motif: NNNCCGGAAGTGN	5479
11006		fallopian tube; glandular cells[High]	"Approved"|"Enhanced"|"Supported"	MTCH1|NCF4|MAEA|PDK1|ATG3|ARID5B|DDX39A|BIN2|SPATA13|VDAC3|SBDS|PSME2|C17orf85|SF1|IPPK|DNMT1|MAX|STK4|MYL12A|RDH11|ATP6V1C1|GSDMD|ZRANB2|TOR1B|CLK3|CS|STK25|SUGP2|NUMA1|ARRB2|C21orf59|CASP7|PPP3CC|CASP1|UBXN4|RBM5|WDR33|NSMCE4A|DNAJC7|ATG4B|SF3B2|HLA-DMA|EXOSC8|MDH1|BNIP3|GZMB	46	24340	24595|24743|24721|24573|24391|24585|24367|24423|24695|24737|24607|24441|24511|24689|24559|24679|24467|24569|24565|24369|24429|24413|24427|24719|24605|24713|24377|24533|24723|24381|24437|24479|24519|24487|24671|24411|24631|24603|24659|24741|24657|24517|24665|24513|24639|24521	0.00021611	0.308725	149	0.027611	Human Protein Atlas	HPA:0210053	fallopian tube; glandular cells[High]	1666
11006		skin 2; lymphocytes[High]	"Enhanced"|"Supported"	PDK1|GTF3A|DDX39B|C17orf85|DNMT1|MAX|MYL12A|TOR1B|NUMA1|ARRB2|WDR33|RNF168|NSMCE4A|ATG4B|RBM22|C9orf72|SF3B2|MLLT6|EXOSC8|APOL3|BNIP3	21	24340	24573|24701|24727|24511|24679|24467|24565|24719|24723|24381|24631|24485|24603|24741|24647|24549|24657|24531|24665|24685|24639	0.000218526	0.14094	149	0.0460526	Human Protein Atlas	HPA:0471473	skin 2; lymphocytes[High]	456
20011		Factor: SAP-1; motif: NNCCGGAAGTGN	"TF"	ZNF330|MTCH1|GOLT1B|9606.ENSP00000225792|NCF4|ABHD12|UROD|GOLGA1|SLC39A8|B2M|AP2M1|PDK1|HMGN1|PNISR|GBP5|ATG3|ANKRD49|SLC11A2|GTF3A|ARID5B|RUNX3|SLC5A6|DDX39A|BIN2|EWSR1|TMEM138|SPATA13|VDAC3|SBDS|ULK3|SRSF7|ISCU|SF1|IPPK|DNMT1|TSG101|MAX|CSTF3|SH2D2A|ZNF24|STK4|CORO1A|MYL12A|ATP5B|RHOT2|HNRNPDL|NDUFV1|ST3GAL1|ATP6V1C1|PRPF38B|ZRANB2|EPHX2|CPSF3|NONO|LNPEP|PYCR2|MARCH6|MARCH5|CLK3|CLK1|CS|CCPG1|S…	112	24340	24613|24595|24435|24749|24743|24387|24373|24493|24527|24535|24627|24573|24545|24575|24499|24391|24609|24393|24701|24585|24491|24697|24367|24423|24715|24417|24695|24737|24607|24551|24589|24571|24689|24559|24679|24745|24467|24591|24541|24629|24569|24577|24565|24447|24509|24433|24747|24401|24429|24409|24427|24667|24555|24395|24593|24383|24663|24483|24605|24729|24713|24677|24377|24707|24533|24407|244…	0.000219701	0.618785	181	0.0132435	Transfac transcription factor binding site predictions	TF:M09905	Factor: SAP-1; motif: NNCCGGAAGTGN	8457
11006		skin 2; vascular mural cells[‚â•Low]	"Enhanced"|"Supported"	PDK1|C17orf85|MAX|MYL12A|ATP6V1C1|NUMA1|ARRB2|WDR33|RNF168|NSMCE4A|ATG4B|SF3B2|MLLT6|EXOSC8|BNIP3	15	24340	24573|24511|24467|24565|24429|24723|24381|24631|24485|24603|24741|24657|24531|24665|24639	0.000224287	0.100671	149	0.0625	Human Protein Atlas	HPA:0471491	skin 2; vascular mural cells[‚â•Low]	240
11006		bone marrow; hematopoietic cells[High]	"Approved"|"Enhanced"|"Supported"	LGALS8|PDK1|GBP5|ATG3|ARID5B|DDX39B|BIN2|TMEM138|C17orf85|ISCU|SF1|DNMT1|MAX|SH2D2A|STK4|NDUFV1|ZRANB2|NONO|TOR1B|CS|STK25|SUGP2|NFE2L1|ACADVL|NUMA1|ARRB2|C21orf59|PPP3CC|CASP1|LRRFIP1|UBXN4|RBM5|ATP6V0B|CCDC115|WDR33|DNAJC7|ATG4B|SFT2D1|SF3B2|VPS4A|SSB|BNIP3	42	24340	24637|24573|24499|24391|24585|24727|24423|24417|24511|24571|24689|24679|24467|24541|24569|24747|24427|24395|24719|24713|24377|24533|24407|24471|24723|24381|24437|24519|24487|24455|24671|24411|24705|24617|24631|24659|24741|24633|24657|24563|24459|24639	0.000231322	0.281879	149	0.0289256	Human Protein Atlas	HPA:0040083	bone marrow; hematopoietic cells[High]	1452
20011		Factor: GABP-alpha; motif: NACCGGAAGTN	"TF"	MTCH1|9606.ENSP00000225792|ABHD12|UROD|B2M|HMGN1|ATG3|ANKRD49|SLC11A2|GTF3A|SLC5A6|DDX39A|BIN2|EWSR1|TMEM138|SRSF7|ISCU|SF1|DNMT1|MAX|CSTF3|ZNF24|STK4|CORO1A|ATP5B|RHOT2|PRPF38B|EPHX2|NONO|LNPEP|MARCH6|CLK3|NFE2L1|ARHGAP9|NUMA1|YBX1|ARL5B|CASP1|LRRFIP1|EIF2B1|AMICA1|PDCD6IP|NCBP2|RBM19|NSMCE4A|PSMA4|DNAJC7|ATG4B|WBP2|HDAC6|ALOX5|GBP1|PTCD3|RBM39|GALNT2	55	24340	24595|24749|24387|24373|24535|24545|24391|24609|24393|24701|24697|24367|24423|24715|24417|24589|24571|24689|24679|24467|24591|24629|24569|24577|24447|24509|24409|24667|24395|24593|24663|24605|24407|24419|24723|24635|24439|24487|24455|24465|24457|24703|24739|24405|24603|24561|24659|24741|24449|24611|24461|24725|24463|24709|24529	0.000234105	0.303867	181	0.018475	Transfac transcription factor binding site predictions	TF:M11414	Factor: GABP-alpha; motif: NACCGGAAGTN	2977
11006		stomach 2; glandular cells[High]	"Approved"|"Enhanced"|"Supported"	MTCH1|MAEA|SLC39A8|AP2M1|PDK1|GBP5|ATG3|ARID5B|BIN2|TMEM138|SPATA13|VDAC3|SBDS|PSME2|C17orf85|SF1|DNMT1|MAX|STK4|CORO1A|RDH11|ZNF148|NDUFV1|ATP6V1C1|GSDMD|ZRANB2|TOR1B|CLK3|CS|STK25|MYD88|SUGP2|NFE2L1|SUGP1|ARHGAP9|ACADVL|NUMA1|ARRB2|CD3E|C21orf59|PPP3CC|CASP1|LRRFIP1|ATP6V0B|WDR33|RNF168|NSMCE4A|PSMA4|DNAJC7|ATG4B|LUC7L3|SF3B2|MLLT6|EXOSC8|SSB|MDH1|BNIP3|GZMB|NAGA	59	24340	24595|24721|24527|24627|24573|24499|24391|24585|24423|24417|24695|24737|24607|24441|24511|24689|24679|24467|24569|24577|24369|24731|24747|24429|24413|24427|24719|24605|24713|24377|24625|24533|24407|24693|24419|24471|24723|24381|24581|24437|24519|24487|24455|24705|24631|24485|24603|24561|24659|24741|24641|24657|24531|24665|24459|24513|24639|24521|24425	0.000235419	0.395973	149	0.0243098	Human Protein Atlas	HPA:0550053	stomach 2; glandular cells[High]	2427
11006		lung; alveolar cells type I[‚â•Low]	"Approved"|"Enhanced"|"Supported"	PDK1|GTF3A|DDX39A|BIN2|SRSF2|C17orf85|IPPK|DNMT1|MAX|STK4|MYL12A|HNRNPDL|ANKZF1|ATP6V1C1|ZRANB2|MARCH6|MYD88|SUGP2|ARRB2|LRRFIP1|AMICA1|ATP6V0B|WDR33|RNF168|DNAJC7|ATG4B|RNFT1|MLLT6|EXOSC8|SF3B1|TTC14|TIMMDC1|SSB|BNIP3|GZMB	35	24340	24573|24701|24367|24423|24473|24511|24559|24679|24467|24569|24565|24433|24501|24429|24427|24663|24625|24533|24381|24455|24457|24705|24631|24485|24659|24741|24599|24531|24665|24431|24523|24597|24459|24639|24521	0.00023775	0.234899	149	0.0320807	Human Protein Atlas	HPA:0301361	lung; alveolar cells type I[‚â•Low]	1091
20011		Factor: Fli-1; motif: NACCGGAARTN; match class: 1	"TF"	ZNF330|MTCH1|GOLT1B|9606.ENSP00000225792|NCF4|SLC39A8|HMGN1|GBP5|RUNX3|SLC5A6|DDX39A|BIN2|EWSR1|TMEM138|ULK3|SRSF7|ISCU|SF1|IPPK|CSTF3|ZNF24|CORO1A|MYL12A|RHOT2|ATP6V1C1|EPHX2|NONO|LNPEP|MARCH6|CCPG1|NFE2L1|ARHGAP9|ACADVL|NUMA1|YBX1|ARL5B|LRRFIP1|UBXN4|HLA-DPA1|PDCD6IP|NCBP2|KIF22|NSMCE4A|DNAJC7|ATG4B|LUC7L3|NDUFS2|SNRPA1|WBP2|VPS4A|HDAC6|ALOX5|GBP1|RBM39|TIMMDC1|GALNT2|ATP13A1|BNIP3	58	24340	24613|24595|24435|24749|24743|24527|24545|24499|24491|24697|24367|24423|24715|24417|24551|24589|24571|24689|24559|24591|24629|24577|24565|24509|24429|24667|24395|24593|24663|24677|24407|24419|24471|24723|24635|24439|24455|24671|24645|24703|24739|24711|24603|24659|24741|24641|24543|24375|24449|24563|24611|24461|24725|24709|24597|24529|24515|24639	0.000238291	0.320442	181	0.0179622	Transfac transcription factor binding site predictions	TF:M11404_1	Factor: Fli-1; motif: NACCGGAARTN; match class: 1	3229
11006		skin 1; lymphocytes[‚â•Low]	"Enhanced"|"Supported"	MAEA|PDK1|SLC11A2|GTF3A|DDX39B|SRSF2|C17orf85|DNMT1|MAX|ZNF24|MYL12A|ATP6V1C1|TOR1B|MYD88|ACADVL|NUMA1|ARRB2|WDR33|RNF168|NSMCE4A|ATG4B|C9orf72|SF3B2|MLLT6|EXOSC8|SSB|BNIP3	27	24340	24721|24573|24393|24701|24727|24473|24511|24679|24467|24629|24565|24429|24719|24625|24471|24723|24381|24631|24485|24603|24741|24549|24657|24531|24665|24459|24639	0.000239283	0.181208	149	0.0379213	Human Protein Atlas	HPA:0461471	skin 1; lymphocytes[‚â•Low]	712
11006		soft tissue 2; fibroblasts[‚â•Medium]	"Approved"|"Enhanced"|"Supported"	MTCH1|RGS2|MAEA|GOLGA1|PDK1|GBP5|ATG3|SLC11A2|SSU72|ARID5B|DDX39A|BIN2|TMEM138|SBDS|PSME2|C17orf85|IPPK|DNMT1|MAX|STK4|MLEC|DMAP1|NDUFV1|ATP6V1C1|ZRANB2|APOBEC3G|NONO|LNPEP|TOR1B|CLK3|CS|ATG16L1|NAT9|SUGP2|SUGP1|ACADVL|NUMA1|YBX1|ARRB2|CASP7|PPP3CC|CASP1|LRRFIP1|UBXN4|AMICA1|ATP6V0B|RBM19|WDR33|NSMCE4A|PSMA4|DNAJC7|ATG4B|LUC7L3|SFT2D1|SF3B2|MLLT6|EXOSC8|TTC14|TIMMDC1|MDH1|GALNT2|BNIP3	62	24340	24595|24681|24721|24493|24573|24499|24391|24393|24661|24585|24367|24423|24417|24607|24441|24511|24559|24679|24467|24569|24653|24385|24747|24429|24427|24537|24395|24593|24719|24605|24713|24403|24707|24533|24693|24471|24723|24635|24381|24479|24519|24487|24455|24671|24457|24705|24405|24631|24603|24561|24659|24741|24641|24633|24657|24531|24665|24523|24597|24513|24529|24639	0.000245663	0.416107	149	0.0237184	Human Protein Atlas	HPA:0510652	soft tissue 2; fibroblasts[‚â•Medium]	2614
22122		"Extra-nucleolar nuclear domains usually visualized by confocal microscopy and fluorescent antibodies to specific proteins." [GOC:ma, PMID:10330182]	"TAS"|"IMP"|"ISS"|"IBA"|"IEA"|"IDA"	HMGN1|SSU72|DYNC1LI2|DDX39A|BIN2|SBDS|SRSF2|C17orf85|IPPK|CSTF3|ZRANB2|LNPEP|CCPG1|ARRB2|AMICA1|HLA-DPA1|CCDC115|WDR33|NSMCE4A|ATG4B|VPS4A|MLLT6|BNIP3	23	24340	24545|24661|24489|24367|24423|24607|24473|24511|24559|24591|24427|24593|24677|24381|24457|24645|24617|24631|24603|24741|24563|24531|24639	0.000274463	0.127778	180	0.0259887	Gene Ontology Cellular Component branch	GO:0016604	nuclear body	885
8161		Spliceosome	"KEGG"	DDX39A|SBDS|SRSF2|ANKZF1|ARRB2|LRRFIP1|NSMCE4A|DNAJC7|ATG4B|SF3B2|VPS4A	11	24340	24367|24607|24473|24501|24381|24455|24603|24659|24741|24657|24563	0.000281022	0.104762	105	0.0733333	KEGG	KEGG:03040	Spliceosome	150
11006		skin 2; cells in granular layer[‚â•Low]	"Enhanced"|"Supported"	MAEA|LGALS8|PDK1|GTF3A|SRSF2|C17orf85|DNMT1|MAX|STK4|MYL12A|ATP6V1C1|TOR1B|MYD88|ACADVL|FAF2|ARRB2|SIGMAR1|WDR33|RNF168|NSMCE4A|ATG4B|RBM22|MLLT6|EXOSC8|SF3B1|BNIP3|GZMB	27	24340	24721|24637|24573|24701|24473|24511|24679|24467|24569|24565|24429|24719|24625|24471|24399|24381|24481|24631|24485|24603|24741|24647|24531|24665|24431|24639|24521	0.000289333	0.181208	149	0.0375522	Human Protein Atlas	HPA:0470181	skin 2; cells in granular layer[‚â•Low]	719
11006		gallbladder; glandular cells[‚â•Medium]	"Approved"|"Enhanced"|"Supported"	MTCH1|GOLT1B|NCF4|RGS2|MAEA|UROD|GOLGA1|SLC39A8|LGALS8|AP2M1|TBC1D10A|PDK1|HMGN1|PNISR|GBP5|ATG3|SLC11A2|GTF3A|ARID5B|SLC5A6|OXA1L|DYNC1LI2|DDX39A|BIN2|EWSR1|TMEM138|SPATA13|DNAJB11|VDAC3|SBDS|SRSF2|PSME2|C17orf85|SF1|IPPK|DNMT1|MAX|CSTF3|STK4|CORO1A|MYL12A|RHOT2|HNRNPDL|RDH11|MLEC|DMAP1|ZNF148|NDUFV1|ATP6V1C1|GSDMD|ZRANB2|APOBEC3G|EPHX2|CPSF3|NONO|LNPEP|TOR1B|FAM136A|MARCH6|CLK3|CS|CCPG1|ATG16L1…	117	24340	24595|24435|24743|24681|24721|24373|24493|24527|24637|24627|24615|24573|24545|24575|24499|24391|24393|24701|24585|24697|24477|24489|24367|24423|24715|24417|24695|24579|24737|24607|24473|24441|24511|24689|24559|24679|24467|24591|24569|24577|24565|24509|24433|24369|24653|24385|24731|24747|24429|24413|24427|24537|24667|24555|24395|24593|24719|24699|24663|24605|24713|24677|24403|24377|24707|24625|245…	0.000290472	0.785235	149	0.0177112	Human Protein Atlas	HPA:0220052	gallbladder; glandular cells[‚â•Medium]	6606
20011		Factor: Net; motif: NACCGGAAGTN	"TF"	MTCH1|9606.ENSP00000225792|ABHD12|UROD|B2M|HMGN1|ATG3|DDX39A|EWSR1|TMEM138|ISCU|SF1|DNMT1|MAX|CSTF3|STK4|CORO1A|ATP5B|RHOT2|PRPF38B|EPHX2|NONO|CLK3|NFE2L1|ARHGAP9|NUMA1|YBX1|ARL5B|LRRFIP1|EIF2B1|AMICA1|RBM19|NSMCE4A|PSMA4|DNAJC7|ATG4B|WBP2|HDAC6|ALOX5|GBP1|PTCD3|RBM39|GALNT2	43	24340	24595|24749|24387|24373|24535|24545|24391|24367|24715|24417|24571|24689|24679|24467|24591|24569|24577|24447|24509|24409|24667|24395|24605|24407|24419|24723|24635|24439|24455|24465|24457|24405|24603|24561|24659|24741|24449|24611|24461|24725|24463|24709|24529	0.000295045	0.237569	181	0.0210269	Transfac transcription factor binding site predictions	TF:M11442	Factor: Net; motif: NACCGGAAGTN	2045
21110		"The chemical reactions and pathways resulting in the breakdown of a macromolecule, any molecule of high relative molecular mass, the structure of which essentially comprises the multiple repetition of units derived, actually or conceptually, from molecules of low relative molecular mass." [GOC:mah]	"IC"|"NAS"|"TAS"|"IMP"|"IBA"|"IEA"|"IDA"	NCF4|UBE2Z|ABHD12|RGS2|ULK3|SF1|STK4|DMAP1|APOBEC3G|CS|ARHGAP9|ACADVL|MCM7|FAF2|ARRB2|CASP7|CASP1|LRRFIP1|UBXN4|PDCD6IP|SIGMAR1|NDUFS2|CD48|SNRPA1|AGPAT6|HLA-DMA|EXOSC8|SF3B1|APOL3|TIMMDC1|GZMB|NAGA	32	24340	24743|24583|24387|24681|24551|24689|24569|24385|24537|24713|24419|24471|24717|24399|24381|24479|24487|24455|24671|24703|24481|24543|24397|24375|24497|24517|24665|24431|24685|24597|24521|24425	0.000306489	0.181818	176	0.0229062	Gene Ontology Biological Process	GO:0009057	macromolecule catabolic process	1397
20011		Factor: SAP-1; motif: ACCGGAAGTNN; match class: 1	"TF"	9606.ENSP00000225792|GBP5|SLC11A2|EWSR1|TMEM138|ULK3|C17orf85|ISCU|SF1|STK4|CORO1A|ATP5B|RHOT2|ATP6V1C1|PRPF38B|CPSF3|FAM136A|CLK1|NFE2L1|ARL5B|PDCD6IP|RNF168|ATG4B|WBP2|HDAC6|ALOX5|GBP1|TIMMDC1	28	24340	24749|24499|24393|24715|24417|24551|24511|24571|24689|24569|24577|24447|24509|24429|24409|24555|24699|24729|24407|24439|24703|24485|24741|24449|24611|24461|24725|24597	0.00031236	0.154696	181	0.0278884	Transfac transcription factor binding site predictions	TF:M09607_1	Factor: SAP-1; motif: ACCGGAAGTNN; match class: 1	1004
20011		Factor: Elk-1; motif: NRSCGGAAGNN	"TF"	MTCH1|GOLT1B|9606.ENSP00000225792|PDCD6|NCF4|ABHD12|RGS2|UROD|SLC39A8|LGALS8|B2M|AP2M1|PDK1|HMGN1|GBP5|ATG3|ANKRD49|SLC11A2|GTF3A|ARID5B|RUNX3|SLC5A6|DDX39A|BIN2|EWSR1|TMEM138|DNAJB11|SBDS|ULK3|SRSF7|ISCU|SF1|IPPK|DNMT1|TSG101|MAX|CSTF3|ZNF24|STK4|CORO1A|MYL12A|ATP5B|RHOT2|RDH11|NDUFV1|ST3GAL1|ANKZF1|ATP6V1C1|PRPF38B|EPHX2|CPSF3|NONO|LNPEP|FAM136A|MARCH6|MARCH5|CLK3|CLK1|CS|CCPG1|STK25|MAGED2|NAT…	111	24340	24595|24435|24749|24601|24743|24387|24681|24373|24527|24637|24535|24627|24573|24545|24499|24391|24609|24393|24701|24585|24491|24697|24367|24423|24715|24417|24579|24607|24551|24589|24571|24689|24559|24679|24745|24467|24591|24629|24569|24577|24565|24447|24509|24369|24747|24401|24501|24429|24409|24667|24555|24395|24593|24699|24663|24483|24605|24729|24713|24677|24377|24651|24707|24625|24533|24407|244…	0.00031675	0.61326	181	0.013219	Transfac transcription factor binding site predictions	TF:M11434	Factor: Elk-1; motif: NRSCGGAAGNN	8397
20011		Factor: ERG; motif: ACCGGAART	"TF"	ZNF330|MTCH1|GOLT1B|9606.ENSP00000225792|NCF4|UBE2Z|ABHD12|MAEA|UROD|GOLGA1|SLC39A8|B2M|AP2M1|PDK1|HMGN1|PNISR|GBP5|ATG3|ANKRD49|SLC11A2|GTF3A|ARID5B|RUNX3|SLC5A6|DDX39A|BIN2|EWSR1|TMEM138|SPATA13|VDAC3|SBDS|ULK3|PSME2|C17orf85|SRSF7|ISCU|SF1|IPPK|DNMT1|TSG101|MAX|CSTF3|ZNF24|STK4|CORO1A|MYL12A|ATP5B|RHOT2|HNRNPDL|RDH11|DMAP1|NDUFV1|ATP6V1C1|PRPF38B|ZRANB2|EPHX2|CPSF3|NONO|LNPEP|FAM136A|MARCH6|MA…	122	24340	24613|24595|24435|24749|24743|24583|24387|24721|24373|24493|24527|24535|24627|24573|24545|24575|24499|24391|24609|24393|24701|24585|24491|24697|24367|24423|24715|24417|24695|24737|24607|24551|24441|24511|24589|24571|24689|24559|24679|24745|24467|24591|24629|24569|24577|24565|24447|24509|24433|24369|24385|24747|24429|24409|24427|24667|24555|24395|24593|24699|24663|24483|24605|24729|24713|24677|243…	0.000323323	0.674033	181	0.0126727	Transfac transcription factor binding site predictions	TF:M01752	Factor: ERG; motif: ACCGGAART	9627
11006		endometrium 1	"Approved"|"Enhanced"|"Supported"	MTCH1|GOLT1B|NCF4|RGS2|MAEA|UROD|GOLGA1|SLC39A8|LGALS8|AP2M1|TBC1D10A|PDK1|HMGN1|GBP5|ATG3|ANKRD49|SLC11A2|GTF3A|SSU72|ARID5B|DDX39A|BIN2|TMEM138|SPATA13|DNAJB11|VDAC3|SBDS|SRSF2|PSME2|C17orf85|SF1|IPPK|DNMT1|MAX|CSTF3|STK4|CORO1A|MYL12A|RHOT2|HNRNPDL|RDH11|MLEC|DMAP1|ZNF148|NDUFV1|ATP6V1C1|IP6K2|GSDMD|ZRANB2|APOBEC3G|EPHX2|CPSF3|NONO|LNPEP|PYCR2|TOR1B|FAM136A|MARCH6|CLK3|CS|CCPG1|ATG16L1|STK25|N…	122	24340	24595|24435|24743|24681|24721|24373|24493|24527|24637|24627|24615|24573|24545|24499|24391|24609|24393|24701|24661|24585|24367|24423|24417|24695|24579|24737|24607|24473|24441|24511|24689|24559|24679|24467|24591|24569|24577|24565|24509|24433|24369|24653|24385|24731|24747|24429|24623|24413|24427|24537|24667|24555|24395|24593|24383|24719|24699|24663|24605|24713|24677|24403|24377|24707|24625|24533|244…	0.000326151	0.818792	149	0.0173099	Human Protein Atlas	HPA:0160000	endometrium 1	7048
11006		tonsil; squamous epithelial cells[High]	"Approved"|"Enhanced"|"Supported"	MTCH1|MAEA|UROD|GOLGA1|LGALS8|PDK1|ATG3|ARID5B|SLC5A6|BIN2|VDAC3|SBDS|PSME2|C17orf85|SF1|MAX|MYL12A|RDH11|NDUFV1|TOR1B|CLK3|ATG16L1|STK25|SUGP2|NFE2L1|SUGP1|ACADVL|NUMA1|ARRB2|PPP3CC|UBXN4|ATP6V0B|WDR33|ATG4B|SF3B2|MLLT6|HLA-DMA|EXOSC8|TIMMDC1|BNIP3|GZMB|NAGA	42	24340	24595|24721|24373|24493|24637|24573|24391|24585|24697|24423|24737|24607|24441|24511|24689|24467|24565|24369|24747|24719|24605|24403|24377|24533|24407|24693|24471|24723|24381|24519|24671|24705|24631|24741|24657|24531|24517|24665|24597|24639|24521|24425	0.000327719	0.281879	149	0.028552	Human Protein Atlas	HPA:0600223	tonsil; squamous epithelial cells[High]	1471
11006		rectum; glandular cells[High]	"Approved"|"Enhanced"|"Supported"	MTCH1|RGS2|MAEA|UROD|AP2M1|ATG3|GTF3A|ARID5B|BIN2|TMEM138|DNAJB11|VDAC3|SBDS|PSME2|C17orf85|SF1|IPPK|DNMT1|MAX|STK4|CORO1A|RHOT2|RDH11|NDUFV1|ATP6V1C1|GSDMD|APOBEC3G|EPHX2|TOR1B|FAM136A|CLK3|CS|STK25|NAT9|SUGP2|ARHGAP9|AKR1B1|ARRB2|ALAD|CASP7|PPP3CC|CASP1|LRRFIP1|UBXN4|HLA-DPA1|ATP6V0B|CCDC115|WDR33|RNF168|NSMCE4A|DNAJC7|ATG4B|SF3B2|RNFT1|MLLT6|EXOSC8|SSB|MDH1|BNIP3|GZMB|NAGA	61	24340	24595|24681|24721|24373|24627|24391|24701|24585|24423|24417|24579|24737|24607|24441|24511|24689|24559|24679|24467|24569|24577|24509|24369|24747|24429|24413|24537|24667|24719|24699|24605|24713|24377|24707|24533|24419|24453|24381|24553|24479|24519|24487|24455|24671|24645|24705|24617|24631|24485|24603|24659|24741|24657|24599|24531|24665|24459|24513|24639|24521|24425	0.000328153	0.409396	149	0.0237077	Human Protein Atlas	HPA:0400053	rectum; glandular cells[High]	2573
20011		Factor: PEA3; motif: NACCGGAAGTN	"TF"	ZNF330|MTCH1|GOLT1B|9606.ENSP00000225792|PDCD6|NCF4|ABHD12|MAEA|UROD|GOLGA1|SLC39A8|LGALS8|B2M|AP2M1|PDK1|HMGN1|PNISR|GBP5|ATG3|ANKRD49|NGDN|SLC11A2|GTF3A|ARID5B|RUNX3|SLC5A6|DYNC1LI2|DDX39A|DDX39B|BIN2|EWSR1|TMEM138|SPATA13|VDAC3|SBDS|ULK3|SRSF7|ISCU|SF1|IPPK|DNMT1|TSG101|MAX|CSTF3|SH2D2A|ZNF24|STK4|CORO1A|MYL12A|ATP5B|RHOT2|HNRNPDL|RDH11|DMAP1|NDUFV1|ATP6V1C1|PRPF38B|EPHX2|CPSF3|NONO|LNPEP|FAM1…	132	24340	24613|24595|24435|24749|24601|24743|24387|24721|24373|24493|24527|24637|24535|24627|24573|24545|24575|24499|24391|24609|24619|24393|24701|24585|24491|24697|24489|24367|24727|24423|24715|24417|24695|24737|24607|24551|24589|24571|24689|24559|24679|24745|24467|24591|24541|24629|24569|24577|24565|24447|24509|24433|24369|24385|24747|24429|24409|24667|24555|24395|24593|24699|24663|24483|24605|24729|247…	0.000343029	0.729282	181	0.0122154	Transfac transcription factor binding site predictions	TF:M11427	Factor: PEA3; motif: NACCGGAAGTN	10806
11006		lung; macrophages[High]	"Approved"|"Enhanced"|"Supported"	MAEA|PDK1|GTF3A|ARID5B|BIN2|SPATA13|VDAC3|SBDS|C17orf85|IPPK|NDUFV1|APOBEC3G|CPSF3|TOR1B|FAM136A|CS|STK25|NAT9|MYD88|SUGP2|ACADVL|NUMA1|ARRB2|ALAD|C21orf59|CASP7|UBXN4|WDR33|RNF168|PSMA4|ATG4B|RBM22|C9orf72|SF3B2|MLLT6|HLA-DMA|EXOSC8|YKT6|MDH1|BNIP3	40	24340	24721|24573|24701|24585|24423|24695|24737|24607|24511|24559|24747|24537|24555|24719|24699|24713|24377|24707|24625|24533|24471|24723|24381|24553|24437|24479|24671|24631|24485|24561|24741|24647|24549|24657|24531|24517|24665|24733|24513|24639	0.000345649	0.268456	149	0.0292612	Human Protein Atlas	HPA:0300413	lung; macrophages[High]	1367
20011		Factor: PEA3; motif: NACCGGAAGTN	"TF"	MTCH1|GOLT1B|9606.ENSP00000225792|NCF4|ABHD12|UROD|GOLGA1|SLC39A8|B2M|PDK1|HMGN1|GBP5|ATG3|ANKRD49|SLC11A2|GTF3A|ARID5B|RUNX3|SLC5A6|DDX39A|BIN2|EWSR1|TMEM138|ULK3|C17orf85|SRSF7|ISCU|SF1|IPPK|DNMT1|TSG101|MAX|CSTF3|ZNF24|STK4|CORO1A|MYL12A|ATP5B|RHOT2|HNRNPDL|RDH11|DMAP1|NDUFV1|ATP6V1C1|PRPF38B|EPHX2|CPSF3|NONO|LNPEP|FAM136A|MARCH6|MARCH5|CLK3|CLK1|CS|CCPG1|MAGED2|NAT9|MYD88|SUGP2|NFE2L1|ARHGAP9…	103	24340	24595|24435|24749|24743|24387|24373|24493|24527|24535|24573|24545|24499|24391|24609|24393|24701|24585|24491|24697|24367|24423|24715|24417|24551|24511|24589|24571|24689|24559|24679|24745|24467|24591|24629|24569|24577|24565|24447|24509|24433|24369|24385|24747|24429|24409|24667|24555|24395|24593|24699|24663|24483|24605|24729|24713|24677|24651|24707|24625|24533|24407|24419|24471|24723|24717|24669|243…	0.000348249	0.569061	181	0.013637	Transfac transcription factor binding site predictions	TF:M11425	Factor: PEA3; motif: NACCGGAAGTN	7553
22122		"A collection of membranous structures involved in transport within the cell. The main components of the endomembrane system are endoplasmic reticulum, Golgi bodies, vesicles, cell membrane and nuclear envelope. Members of the endomembrane system pass materials through each other or though the use of vesicles." [GOC:lh]	"IPI"|"NAS"|"TAS"|"IMP"|"ISS"|"IBA"|"IEA"|"IDA"	GOLT1B|9606.ENSP00000225792|PDCD6|UBE2Z|ABHD12|UROD|LGALS8|B2M|PNISR|NGDN|SSU72|ARID5B|OXA1L|DDX39B|TMEM138|SPATA13|SF1|SH2D2A|STK4|HSP90B1|ATP5B|HNRNPDL|MLEC|ZNF148|ST3GAL1|APOBEC3G|CPSF3|LNPEP|MARCH6|MARCH5|CLK3|CS|ATG16L1|MAGED2|SUGP2|SUGP1|ARHGAP9|ACADVL|NUMA1|MCM7|GDI1|FAF2|YBX1|CD3E|CASP7|SNRNP70|CASP4|CASP1|UBXN4|EIF2B1|RBM5|COMMD3|KIF22|OAS1|NDUFS2|CD48|SNRPA1|RBM22|C9orf72|WBP2|SRSF1|HLA…	67	24340	24435|24749|24601|24583|24387|24373|24637|24535|24575|24619|24661|24585|24477|24727|24417|24695|24689|24541|24569|24525|24447|24433|24653|24731|24401|24537|24555|24593|24663|24483|24605|24713|24403|24651|24533|24693|24419|24471|24723|24717|24669|24399|24635|24581|24479|24649|24539|24487|24671|24465|24411|24735|24711|24503|24543|24397|24375|24647|24549|24449|24643|24517|24733|24725|24431|24709|245…	0.000348792	0.372222	180	0.0140285	Gene Ontology Cellular Component branch	GO:0012505	endomembrane system	4776
20011		Factor: Elf-1; motif: NANCCGGAAGTN; match class: 1	"TF"	RUNX3|SBDS|ULK3|C17orf85|ISCU|SF1|CORO1A|ATP5B|RHOT2|ATP6V1C1|NONO|MARCH6|NUMA1|YBX1|PDCD6IP|NSMCE4A|ATG4B|WBP2|HDAC6|ALOX5|GBP1|TIMMDC1|GALNT2	23	24340	24491|24607|24551|24511|24571|24689|24577|24447|24509|24429|24395|24663|24723|24635|24703|24603|24741|24449|24611|24461|24725|24597|24529	0.000366503	0.127072	181	0.0323488	Transfac transcription factor binding site predictions	TF:M11449_1	Factor: Elf-1; motif: NANCCGGAAGTN; match class: 1	711
20011		Factor: E2F-1; motif: TTTSGCGS	"TF"	9606.ENSP00000225792|PDCD6|UBE2Z|RGS2|MAEA|CHCHD3|UROD|GOLGA1|LGALS8|AP2M1|TBC1D10A|PDK1|HMGN1|PNISR|GBP5|ANKRD49|SLC11A2|GTF3A|SSU72|ARID5B|RUNX3|SUPT7L|OXA1L|DYNC1LI2|EWSR1|UNC50|DNAJB11|SBDS|SRSF2|PSME2|C17orf85|ISCU|IPPK|DNMT1|ZNF24|STK4|CORO1A|ATP5B|RDH11|ZNF148|NDUFV1|ST3GAL1|ANKZF1|GSDMD|PRPF38B|APOBEC3G|EPHX2|CPSF3|NONO|LNPEP|TOR1B|FAM136A|MARCH5|CLK1|CCPG1|ATG16L1|STK25|NAT9|MYD88|SUGP2|…	102	24340	24749|24601|24583|24681|24721|24495|24373|24493|24637|24627|24615|24573|24545|24575|24499|24609|24393|24701|24661|24585|24491|24371|24477|24489|24715|24587|24579|24607|24473|24441|24511|24571|24559|24679|24629|24569|24577|24447|24369|24731|24747|24401|24501|24413|24409|24537|24667|24555|24395|24593|24719|24699|24483|24729|24677|24403|24377|24707|24625|24533|24407|24673|24471|24717|24453|24635|244…	0.000370392	0.563536	181	0.0136803	Transfac transcription factor binding site predictions	TF:M00431	Factor: E2F-1; motif: TTTSGCGS	7456
11006		cerebellum; cells in molecular layer[‚â•Low]	"Approved"|"Enhanced"|"Supported"	MTCH1|NCF4|RGS2|MAEA|UROD|GOLGA1|SLC39A8|LGALS8|AP2M1|TBC1D10A|PDK1|HMGN1|GBP5|ATG3|ANKRD49|SLC11A2|ARID5B|SLC5A6|OXA1L|BIN2|TMEM138|SPATA13|DNAJB11|SBDS|SRSF2|PSME2|SF1|IPPK|DNMT1|MAX|CSTF3|STK4|CORO1A|MYL12A|RHOT2|HNRNPDL|RDH11|NDUFV1|ATP6V1C1|ZRANB2|APOBEC3G|CPSF3|NONO|TOR1B|FAM136A|CS|CCPG1|ATG16L1|STK25|SUGP2|SUGP1|ARHGAP9|FAF2|YBX1|HMGB1|ARRB2|CD3E|C21orf59|CASP7|ARL5B|PPP3CC|LRRFIP1|EIF2B1…	89	24340	24595|24743|24681|24721|24373|24493|24527|24637|24627|24615|24573|24545|24499|24391|24609|24393|24585|24697|24477|24423|24417|24695|24579|24607|24473|24441|24689|24559|24679|24467|24591|24569|24577|24565|24509|24433|24369|24747|24429|24427|24537|24555|24395|24719|24699|24713|24677|24403|24377|24533|24693|24419|24399|24635|24415|24381|24581|24437|24479|24439|24519|24455|24465|24457|24411|24481|244…	0.000373326	0.597315	149	0.019982	Human Protein Atlas	HPA:0090191	cerebellum; cells in molecular layer[‚â•Low]	4454
11006		ovary	"Approved"|"Enhanced"|"Supported"	MTCH1|RGS2|MAEA|UROD|GOLGA1|LGALS8|TBC1D10A|PDK1|HMGN1|GBP5|ATG3|ANKRD49|SLC11A2|GTF3A|ARID5B|SLC5A6|OXA1L|DYNC1LI2|DDX39A|BIN2|TMEM138|SPATA13|DNAJB11|VDAC3|SBDS|SRSF2|PSME2|C17orf85|SF1|IPPK|DNMT1|MAX|CSTF3|STK4|CORO1A|MYL12A|RHOT2|HNRNPDL|MLEC|DMAP1|ZNF148|NDUFV1|ATP6V1C1|GSDMD|ZRANB2|APOBEC3G|CPSF3|LNPEP|PYCR2|TOR1B|FAM136A|MARCH6|CLK3|CS|CCPG1|ATG16L1|STK25|NAT9|MYD88|SUGP2|NFE2L1|SUGP1|ARHG…	102	24340	24595|24681|24721|24373|24493|24637|24615|24573|24545|24499|24391|24609|24393|24701|24585|24697|24477|24489|24367|24423|24417|24695|24579|24737|24607|24473|24441|24511|24689|24559|24679|24467|24591|24569|24577|24565|24509|24433|24653|24385|24731|24747|24429|24413|24427|24537|24555|24593|24383|24719|24699|24663|24605|24713|24677|24403|24377|24707|24625|24533|24407|24693|24419|24471|24723|24453|246…	0.000374868	0.684564	149	0.0188157	Human Protein Atlas	HPA:0340000	ovary	5421
11006		lung; alveolar cells type II[‚â•Low]	"Approved"|"Enhanced"|"Supported"	GOLT1B|MAEA|LGALS8|PDK1|GBP5|SLC11A2|GTF3A|DDX39A|DDX39B|BIN2|C17orf85|IPPK|DNMT1|MAX|STK4|MYL12A|HNRNPDL|ANKZF1|ATP6V1C1|ZRANB2|TOR1B|MYD88|SUGP2|ACADVL|ARRB2|CASP7|LRRFIP1|AMICA1|SIGMAR1|WDR33|RNF168|DNAJC7|ATG4B|RBM22|C9orf72|MLLT6|EXOSC8|YKT6|SF3B1|TIMMDC1|SSB|BNIP3|GZMB	43	24340	24435|24721|24637|24573|24499|24393|24701|24367|24727|24423|24511|24559|24679|24467|24569|24565|24433|24501|24429|24427|24719|24625|24533|24471|24381|24479|24455|24457|24481|24631|24485|24659|24741|24647|24549|24531|24665|24733|24431|24597|24459|24639|24521	0.000376719	0.288591	149	0.0280496	Human Protein Atlas	HPA:0301371	lung; alveolar cells type II[‚â•Low]	1533
20011		Factor: Elf-1; motif: NAMCCGGAAGTN	"TF"	MTCH1|GOLT1B|9606.ENSP00000225792|NCF4|ABHD12|UROD|GOLGA1|SLC39A8|B2M|PDK1|HMGN1|GBP5|ATG3|ANKRD49|SLC11A2|GTF3A|ARID5B|RUNX3|SLC5A6|DDX39A|BIN2|EWSR1|TMEM138|DNAJB11|SBDS|ULK3|SRSF2|SRSF7|ISCU|SF1|IPPK|DNMT1|TSG101|MAX|CSTF3|ZNF24|STK4|CORO1A|MYL12A|ATP5B|RHOT2|HNRNPDL|RDH11|NDUFV1|ATP6V1C1|PRPF38B|EPHX2|CPSF3|NONO|LNPEP|FAM136A|MARCH6|MARCH5|CLK3|CLK1|CS|CCPG1|STK25|MAGED2|NAT9|MYD88|SUGP2|NFE2…	106	24340	24595|24435|24749|24743|24387|24373|24493|24527|24535|24573|24545|24499|24391|24609|24393|24701|24585|24491|24697|24367|24423|24715|24417|24579|24607|24551|24473|24589|24571|24689|24559|24679|24745|24467|24591|24629|24569|24577|24565|24447|24509|24433|24369|24747|24429|24409|24667|24555|24395|24593|24699|24663|24483|24605|24729|24713|24677|24377|24651|24707|24625|24533|24407|24419|24471|24723|243…	0.000378558	0.585635	181	0.0134484	Transfac transcription factor binding site predictions	TF:M11447	Factor: Elf-1; motif: NAMCCGGAAGTN	7882
11006		skin 1; langerhans cells[High]	"Enhanced"|"Supported"	PDK1|C17orf85|ATP6V1C1|NUMA1|SNRNP70|WDR33|NSMCE4A|ATG4B|RBM22|C9orf72|SF3B2|EXOSC8|BNIP3|GZMB	14	24340	24573|24511|24429|24723|24649|24631|24603|24741|24647|24549|24657|24665|24639|24521	0.000384661	0.0939597	149	0.0642202	Human Protein Atlas	HPA:0461463	skin 1; langerhans cells[High]	218
11006		skin 1; lymphocytes[High]	"Enhanced"|"Supported"	MAEA|PDK1|DDX39B|C17orf85|DNMT1|MAX|MYL12A|ATP6V1C1|TOR1B|NUMA1|ARRB2|WDR33|RNF168|NSMCE4A|ATG4B|C9orf72|SF3B2|EXOSC8|BNIP3	19	24340	24721|24573|24727|24511|24679|24467|24565|24429|24719|24723|24381|24631|24485|24603|24741|24549|24657|24665|24639	0.000388037	0.127517	149	0.0482234	Human Protein Atlas	HPA:0461473	skin 1; lymphocytes[High]	394
11006		colon; glandular cells[‚â•Medium]	"Approved"|"Enhanced"|"Supported"	MTCH1|GOLT1B|NCF4|RGS2|MAEA|UROD|GOLGA1|SLC39A8|AP2M1|TBC1D10A|HMGN1|GBP5|ATG3|GTF3A|ARID5B|SLC5A6|OXA1L|BIN2|EWSR1|TMEM138|SPATA13|DNAJB11|VDAC3|SBDS|SRSF2|PSME2|C17orf85|SF1|IPPK|DNMT1|MAX|STK4|CORO1A|MYL12A|RHOT2|HNRNPDL|RDH11|MLEC|DMAP1|ZNF148|NDUFV1|ATP6V1C1|GSDMD|APOBEC3G|EPHX2|CPSF3|NONO|LNPEP|TOR1B|FAM136A|MARCH6|CLK3|CS|CCPG1|ATG16L1|STK25|NAT9|MYD88|SUGP2|SUGP1|ARHGAP9|AKR1B1|YBX1|ARRB2…	109	24340	24595|24435|24743|24681|24721|24373|24493|24527|24627|24615|24545|24499|24391|24701|24585|24697|24477|24423|24715|24417|24695|24579|24737|24607|24473|24441|24511|24689|24559|24679|24467|24569|24577|24565|24509|24433|24369|24653|24385|24731|24747|24429|24413|24537|24667|24555|24395|24593|24719|24699|24663|24605|24713|24677|24403|24377|24707|24625|24533|24693|24419|24453|24635|24381|24581|24437|244…	0.000399603	0.731544	149	0.0182366	Human Protein Atlas	HPA:0130052	colon; glandular cells[‚â•Medium]	5977
20011		Factor: Erm; motif: NNSCGGAWGYN	"TF"	MTCH1|GOLT1B|9606.ENSP00000225792|NCF4|ABHD12|UROD|GOLGA1|SLC39A8|B2M|PDK1|HMGN1|GBP5|ATG3|ANKRD49|SLC11A2|GTF3A|ARID5B|RUNX3|SLC5A6|DDX39A|DDX39B|BIN2|EWSR1|TMEM138|DNAJB11|SBDS|ULK3|SRSF7|ISCU|SF1|IPPK|DNMT1|TSG101|MAX|CSTF3|ZNF24|STK4|CORO1A|MYL12A|ATP5B|RHOT2|HNRNPDL|RDH11|NDUFV1|ST3GAL1|ATP6V1C1|PRPF38B|EPHX2|CPSF3|NONO|LNPEP|FAM136A|MARCH6|MARCH5|CLK3|CLK1|CS|CCPG1|STK25|NAT9|MYD88|SUGP2|NF…	110	24340	24595|24435|24749|24743|24387|24373|24493|24527|24535|24573|24545|24499|24391|24609|24393|24701|24585|24491|24697|24367|24727|24423|24715|24417|24579|24607|24551|24589|24571|24689|24559|24679|24745|24467|24591|24629|24569|24577|24565|24447|24509|24433|24369|24747|24401|24429|24409|24667|24555|24395|24593|24699|24663|24483|24605|24729|24713|24677|24377|24707|24625|24533|24407|24419|24471|24723|247…	0.00040948	0.607735	181	0.0132164	Transfac transcription factor binding site predictions	TF:M11424	Factor: Erm; motif: NNSCGGAWGYN	8323
11006		vagina; squamous epithelial cells[‚â•Medium]	"Approved"|"Enhanced"|"Supported"	MTCH1|RGS2|MAEA|SLC39A8|AP2M1|PDK1|HMGN1|GBP5|ATG3|SLC11A2|GTF3A|ARID5B|DYNC1LI2|DDX39A|BIN2|TMEM138|DNAJB11|SBDS|SRSF2|PSME2|C17orf85|SF1|IPPK|DNMT1|MAX|STK4|MYL12A|RHOT2|HNRNPDL|NDUFV1|ATP6V1C1|ZRANB2|APOBEC3G|EPHX2|NONO|LNPEP|TOR1B|FAM136A|MARCH6|CLK3|CS|ATG16L1|STK25|NAT9|SUGP2|NFE2L1|ACADVL|NUMA1|ARRB2|CD3E|ALAD|C21orf59|CASP7|ARL5B|PPP3CC|CASP1|LRRFIP1|UBXN4|AMICA1|RBM5|HLA-DPA1|ATP6V0B|RBM…	83	24340	24595|24681|24721|24527|24627|24573|24545|24499|24391|24393|24701|24585|24489|24367|24423|24417|24579|24607|24473|24441|24511|24689|24559|24679|24467|24569|24565|24509|24433|24747|24429|24427|24537|24667|24395|24593|24719|24699|24663|24605|24713|24403|24377|24707|24533|24407|24471|24723|24381|24581|24553|24437|24479|24439|24519|24487|24455|24671|24457|24411|24645|24705|24405|24631|24603|24561|246…	0.000431369	0.557047	149	0.0205344	Human Protein Atlas	HPA:0620222	vagina; squamous epithelial cells[‚â•Medium]	4042
20011		Factor: Elk-1; motif: NACMGGAAGTN; match class: 1	"TF"	9606.ENSP00000225792|GBP5|SLC11A2|RUNX3|BIN2|EWSR1|TMEM138|C17orf85|SRSF7|ISCU|SF1|CSTF3|ZNF24|CORO1A|MYL12A|RHOT2|ATP6V1C1|MARCH6|NAT9|MYD88|NFE2L1|ARHGAP9|NUMA1|YBX1|ARL5B|PDCD6IP|PSMA4|ATG4B|SFT2D1|WBP2|VPS4A|HDAC6|ALOX5|GBP1|RBM39|GALNT2	36	24340	24749|24499|24393|24491|24423|24715|24417|24511|24589|24571|24689|24591|24629|24577|24565|24509|24429|24663|24707|24625|24407|24419|24723|24635|24439|24703|24561|24741|24633|24449|24563|24611|24461|24725|24709|24529	0.00043813	0.198895	181	0.0230917	Transfac transcription factor binding site predictions	TF:M11432_1	Factor: Elk-1; motif: NACMGGAAGTN; match class: 1	1559
20011		Factor: Elk-1:HOXA1; motif: ACCGGAAGTAATTA; match class: 1	"TF"	ZNF330|9606.ENSP00000225792|NCF4|SLC39A8|HMGN1|GBP5|ANKRD49|RUNX3|DDX39A|EWSR1|TMEM138|ULK3|SRSF7|ISCU|SF1|IPPK|ZNF24|STK4|CORO1A|ATP5B|RHOT2|ANKZF1|ATP6V1C1|PRPF38B|EPHX2|CPSF3|MARCH6|CLK1|NAT9|SUGP2|NFE2L1|ARHGAP9|NUMA1|YBX1|ARRB2|LRRFIP1|UBXN4|PDCD6IP|RNF168|NSMCE4A|PSMA4|DNAJC7|WBP2|VPS4A|HDAC6|ALOX5|GBP1|RBM39|MDH1|GALNT2	50	24340	24613|24749|24743|24527|24545|24499|24609|24491|24367|24715|24417|24551|24589|24571|24689|24559|24629|24569|24577|24447|24509|24501|24429|24409|24667|24555|24663|24729|24707|24533|24407|24419|24723|24635|24381|24455|24671|24703|24485|24603|24561|24659|24449|24563|24611|24461|24725|24709|24513|24529	0.000461926	0.276243	181	0.0190331	Transfac transcription factor binding site predictions	TF:M08451_1	Factor: Elk-1:HOXA1; motif: ACCGGAAGTAATTA; match class: 1	2627
11006		skin 2; cells in granular layer[‚â•Medium]	"Enhanced"|"Supported"	MAEA|PDK1|GTF3A|SRSF2|C17orf85|DNMT1|MAX|STK4|MYL12A|ATP6V1C1|MYD88|ACADVL|ARRB2|WDR33|RNF168|NSMCE4A|ATG4B|RBM22|MLLT6|EXOSC8|SF3B1|BNIP3|GZMB	23	24340	24721|24573|24701|24473|24511|24679|24467|24569|24565|24429|24625|24471|24381|24631|24485|24603|24741|24647|24531|24665|24431|24639|24521	0.00048171	0.154362	149	0.0409253	Human Protein Atlas	HPA:0470182	skin 2; cells in granular layer[‚â•Medium]	562
11006		duodenum; glandular cells[High]	"Approved"|"Enhanced"|"Supported"	MTCH1|MAEA|GOLGA1|AP2M1|GBP5|ATG3|ARID5B|BIN2|TMEM138|SPATA13|DNAJB11|VDAC3|PSME2|C17orf85|SF1|DNMT1|MAX|STK4|CORO1A|RDH11|MLEC|NDUFV1|GSDMD|APOBEC3G|TOR1B|FAM136A|CLK3|CS|STK25|MYD88|SUGP2|SUGP1|ARHGAP9|AKR1B1|ARRB2|CD3E|ALAD|CASP7|PPP3CC|CASP1|LRRFIP1|UBXN4|HLA-DPA1|ATP6V0B|KIF22|WDR33|RNF168|NSMCE4A|DNAJC7|ATG4B|LUC7L3|SF3B2|RNFT1|MLLT6|HLA-DMA|SSB|MDH1|ATP13A1|BNIP3|GZMB|NAGA	61	24340	24595|24721|24493|24627|24499|24391|24585|24423|24417|24695|24579|24737|24441|24511|24689|24679|24467|24569|24577|24369|24653|24747|24413|24537|24719|24699|24605|24713|24377|24625|24533|24693|24419|24453|24381|24581|24553|24479|24519|24487|24455|24671|24645|24705|24711|24631|24485|24603|24659|24741|24641|24657|24599|24531|24517|24459|24513|24515|24639|24521|24425	0.000481796	0.409396	149	0.0234525	Human Protein Atlas	HPA:0150053	duodenum; glandular cells[High]	2601
20011		Factor: Elf-1; motif: AWCCCGGAAGTN	"TF"	MTCH1|GOLT1B|9606.ENSP00000225792|NCF4|ABHD12|UROD|GOLGA1|SLC39A8|B2M|AP2M1|PDK1|HMGN1|GBP5|ATG3|ANKRD49|SLC11A2|GTF3A|ARID5B|RUNX3|SLC5A6|DDX39A|BIN2|EWSR1|TMEM138|SPATA13|SBDS|ULK3|C17orf85|SRSF7|ISCU|SF1|IPPK|DNMT1|TSG101|MAX|CSTF3|ZNF24|STK4|CORO1A|MYL12A|ATP5B|RHOT2|HNRNPDL|MLEC|DMAP1|NDUFV1|ATP6V1C1|PRPF38B|APOBEC3G|EPHX2|NONO|LNPEP|MARCH6|MARCH5|CLK3|CS|CCPG1|NAT9|MYD88|SUGP2|NFE2L1|ARHGAP…	108	24340	24595|24435|24749|24743|24387|24373|24493|24527|24535|24627|24573|24545|24499|24391|24609|24393|24701|24585|24491|24697|24367|24423|24715|24417|24695|24607|24551|24511|24589|24571|24689|24559|24679|24745|24467|24591|24629|24569|24577|24565|24447|24509|24433|24653|24385|24747|24429|24409|24537|24667|24395|24593|24663|24483|24605|24713|24677|24707|24625|24533|24407|24419|24471|24723|24669|24399|246…	0.000482471	0.596685	181	0.0132858	Transfac transcription factor binding site predictions	TF:M07415	Factor: Elf-1; motif: AWCCCGGAAGTN	8129
20011		Factor: Elk-1; motif: NRCCGGAAGTN	"TF"	ZNF330|MTCH1|GOLT1B|9606.ENSP00000225792|PDCD6|NCF4|ABHD12|MAEA|UROD|B2M|PDK1|HMGN1|GBP5|ATG3|ANKRD49|NGDN|SLC11A2|GTF3A|ARID5B|RUNX3|SLC5A6|DDX39A|BIN2|EWSR1|TMEM138|SBDS|ULK3|C17orf85|SRSF7|ISCU|SF1|DNMT1|TSG101|MAX|CSTF3|SH2D2A|ZNF24|STK4|CORO1A|MYL12A|ATP5B|RHOT2|DMAP1|NDUFV1|ATP6V1C1|IP6K2|PRPF38B|APOBEC3G|EPHX2|NONO|LNPEP|FAM136A|MARCH6|MARCH5|CLK3|CS|CCPG1|MAGED2|NAT9|MYD88|SUGP2|NFE2L1|SU…	105	24340	24613|24595|24435|24749|24601|24743|24387|24721|24373|24535|24573|24545|24499|24391|24609|24619|24393|24701|24585|24491|24697|24367|24423|24715|24417|24607|24551|24511|24589|24571|24689|24679|24745|24467|24591|24541|24629|24569|24577|24565|24447|24509|24385|24747|24429|24623|24409|24537|24667|24395|24593|24699|24663|24483|24605|24713|24677|24651|24707|24625|24533|24407|24693|24419|24471|24723|247…	0.000490044	0.58011	181	0.0134443	Transfac transcription factor binding site predictions	TF:M11433	Factor: Elk-1; motif: NRCCGGAAGTN	7810
11006		appendix; glandular cells[‚â•Low]	"Approved"|"Enhanced"|"Supported"	MTCH1|GOLT1B|NCF4|RGS2|MAEA|UROD|GOLGA1|SLC39A8|AP2M1|TBC1D10A|HMGN1|GBP5|ATG3|ANKRD49|SLC11A2|GTF3A|SSU72|ARID5B|SUPT7L|SLC5A6|OXA1L|DDX39A|BIN2|EWSR1|TMEM138|SPATA13|DNAJB11|VDAC3|SBDS|SRSF2|PSME2|C17orf85|SF1|IPPK|DNMT1|MAX|CSTF3|STK4|CORO1A|MYL12A|RHOT2|HNRNPDL|RDH11|MLEC|DMAP1|ZNF148|NDUFV1|ANKZF1|ATP6V1C1|GSDMD|APOBEC3G|EPHX2|CPSF3|NONO|LNPEP|PYCR2|TOR1B|MARCH6|CLK3|CS|CCPG1|ATG16L1|STK25|N…	118	24340	24595|24435|24743|24681|24721|24373|24493|24527|24627|24615|24545|24499|24391|24609|24393|24701|24661|24585|24371|24697|24477|24367|24423|24715|24417|24695|24579|24737|24607|24473|24441|24511|24689|24559|24679|24467|24591|24569|24577|24565|24509|24433|24369|24653|24385|24731|24747|24501|24429|24413|24537|24667|24555|24395|24593|24383|24719|24663|24605|24713|24677|24403|24377|24707|24625|24533|246…	0.00049663	0.791946	149	0.0175048	Human Protein Atlas	HPA:0030051	appendix; glandular cells[‚â•Low]	6741
11006		cerebral cortex; glial cells[‚â•Low]	"Approved"|"Enhanced"|"Supported"	MTCH1|GOLT1B|NCF4|MAEA|GOLGA1|SLC39A8|LGALS8|AP2M1|TBC1D10A|PDK1|HMGN1|GBP5|ATG3|SLC11A2|ARID5B|OXA1L|BIN2|TMEM138|SPATA13|DNAJB11|SBDS|SRSF2|PSME2|C17orf85|SF1|DNMT1|MAX|CSTF3|SH2D2A|STK4|MYL12A|RHOT2|HNRNPDL|RDH11|NDUFV1|ATP6V1C1|GSDMD|ZRANB2|CPSF3|NONO|PYCR2|TOR1B|FAM136A|CLK3|CS|CCPG1|ATG16L1|STK25|NAT9|MYD88|SUGP2|SUGP1|ACADVL|NUMA1|FAF2|YBX1|ARRB2|ALAD|CASP7|PPP3CC|LRRFIP1|UBXN4|EIF2B1|AMIC…	95	24340	24595|24435|24743|24721|24493|24527|24637|24627|24615|24573|24545|24499|24391|24393|24585|24477|24423|24417|24695|24579|24607|24473|24441|24511|24689|24679|24467|24591|24541|24569|24565|24509|24433|24369|24747|24429|24413|24427|24555|24395|24383|24719|24699|24605|24713|24677|24403|24377|24707|24625|24533|24693|24471|24723|24399|24635|24381|24553|24479|24519|24455|24671|24465|24457|24411|24645|247…	0.000502523	0.637584	149	0.0193129	Human Protein Atlas	HPA:0100121	cerebral cortex; glial cells[‚â•Low]	4919
21110		"Any process, occuring in a cell, that localizes a substance or cellular component. This may occur via movement, tethering or selective degradation." [GOC:ai, GOC:dos, GOC:dph, GOC:tb]	"IPI"|"IC"|"NAS"|"IGI"|"TAS"|"IMP"|"ISS"|"IBA"|"IEA"|"IDA"	MTCH1|GOLT1B|9606.ENSP00000225792|GOLGA1|B2M|AP2M1|GBP5|NGDN|SSU72|ARID5B|SLC5A6|DYNC1LI2|DDX39A|PSME2|SF1|CSTF3|SH2D2A|STK4|CORO1A|RHOT2|ZNF148|MARCH5|NAT9|SUGP2|SUGP1|ARHGAP9|YBX1|HMGB1|CASP1|LRRFIP1|HLA-DPA1|DNAJC7|OAS1|NDUFS2|CD48|SF3B2|WBP2|HLA-DMA|EXOSC8|SF3B1|APOL3|MDH1|BNIP3|GZMB	44	24340	24595|24435|24749|24493|24535|24627|24499|24619|24661|24585|24697|24489|24367|24441|24689|24591|24541|24569|24577|24509|24731|24483|24707|24533|24693|24419|24635|24415|24487|24455|24645|24659|24503|24543|24397|24657|24449|24517|24665|24431|24685|24513|24639|24521	0.000514238	0.25	176	0.0184409	Gene Ontology Biological Process	GO:0051649	establishment of localization in cell	2386
11006		skin 2; vascular mural cells[‚â•Medium]	"Enhanced"|"Supported"	PDK1|C17orf85|MYL12A|ATP6V1C1|NUMA1|ARRB2|WDR33|NSMCE4A|ATG4B|SF3B2|MLLT6|EXOSC8|BNIP3	13	24340	24573|24511|24565|24429|24723|24381|24631|24603|24741|24657|24531|24665|24639	0.000515983	0.0872483	149	0.0677083	Human Protein Atlas	HPA:0471492	skin 2; vascular mural cells[‚â•Medium]	192
20011		Factor: PEA3; motif: RCCGGAAGYN	"TF"	MTCH1|GOLT1B|9606.ENSP00000225792|NCF4|ABHD12|UROD|B2M|PDK1|HMGN1|GBP5|ATG3|ANKRD49|SLC11A2|GTF3A|ARID5B|RUNX3|SLC5A6|DDX39A|BIN2|EWSR1|TMEM138|VDAC3|SBDS|ULK3|SRSF7|ISCU|SF1|IPPK|DNMT1|TSG101|MAX|CSTF3|ZNF24|STK4|CORO1A|MYL12A|ATP5B|RHOT2|RDH11|NDUFV1|ATP6V1C1|PRPF38B|ZRANB2|EPHX2|CPSF3|NONO|LNPEP|FAM136A|MARCH6|MARCH5|CLK3|CLK1|CS|CCPG1|STK25|NAT9|MYD88|SUGP2|NFE2L1|ARHGAP9|ACADVL|NUMA1|FAF2|YB…	99	24340	24595|24435|24749|24743|24387|24373|24535|24573|24545|24499|24391|24609|24393|24701|24585|24491|24697|24367|24423|24715|24417|24737|24607|24551|24589|24571|24689|24559|24679|24745|24467|24591|24629|24569|24577|24565|24447|24509|24369|24747|24429|24409|24427|24667|24555|24395|24593|24699|24663|24483|24605|24729|24713|24677|24377|24707|24625|24533|24407|24419|24471|24723|24399|24635|24381|24439|245…	0.000542198	0.546961	181	0.0137634	Transfac transcription factor binding site predictions	TF:M02066	Factor: PEA3; motif: RCCGGAAGYN	7193
20011		Factor: ER81; motif: NACCGGAAGTN	"TF"	MTCH1|9606.ENSP00000225792|ABHD12|UROD|B2M|HMGN1|ATG3|ANKRD49|SLC11A2|DDX39A|BIN2|EWSR1|TMEM138|ISCU|SF1|DNMT1|MAX|CSTF3|STK4|CORO1A|ATP5B|RHOT2|PRPF38B|EPHX2|NONO|CLK3|NFE2L1|SUGP1|ARHGAP9|NUMA1|YBX1|ARL5B|CASP1|LRRFIP1|EIF2B1|AMICA1|PDCD6IP|RBM19|NSMCE4A|PSMA4|DNAJC7|ATG4B|WBP2|HDAC6|ALOX5|GBP1|PTCD3|RBM39|GALNT2	49	24340	24595|24749|24387|24373|24535|24545|24391|24609|24393|24367|24423|24715|24417|24571|24689|24679|24467|24591|24569|24577|24447|24509|24409|24667|24395|24605|24407|24693|24419|24723|24635|24439|24487|24455|24465|24457|24703|24405|24603|24561|24659|24741|24449|24611|24461|24725|24463|24709|24529	0.000548939	0.270718	181	0.0191332	Transfac transcription factor binding site predictions	TF:M11421	Factor: ER81; motif: NACCGGAAGTN	2561
20011		Factor: ETV7; motif: NNSCGGAAGTR	"TF"	MTCH1|9606.ENSP00000225792|NCF4|UROD|HMGN1|ATG3|ANKRD49|SLC11A2|DDX39A|DDX39B|EWSR1|ISCU|SF1|TSG101|MAX|CSTF3|STK4|CORO1A|ATP5B|RHOT2|ATP6V1C1|EPHX2|CPSF3|CLK3|CLK1|STK25|NFE2L1|ARHGAP9|NUMA1|YBX1|ARL5B|LRRFIP1|UBXN4|EIF2B1|AMICA1|PDCD6IP|RBM19|RNF168|DNAJC7|WBP2|HDAC6|HLA-DMA|ALOX5|GBP1|PTCD3|TIMMDC1|MDH1	47	24340	24595|24749|24743|24373|24545|24391|24609|24393|24367|24727|24715|24571|24689|24745|24467|24591|24569|24577|24447|24509|24429|24667|24555|24605|24729|24377|24407|24419|24723|24635|24439|24455|24671|24465|24457|24703|24405|24485|24659|24449|24611|24517|24461|24725|24463|24597|24513	0.000550948	0.259669	181	0.019567	Transfac transcription factor binding site predictions	TF:M08760	Factor: ETV7; motif: NNSCGGAAGTR	2402
20011		Factor: Elf-1; motif: NANCCGGAAGTN	"TF"	MTCH1|GOLT1B|9606.ENSP00000225792|UROD|B2M|PDK1|HMGN1|GBP5|ATG3|SLC11A2|RUNX3|DDX39A|EWSR1|TMEM138|SBDS|ULK3|C17orf85|SRSF7|ISCU|SF1|DNMT1|MAX|CSTF3|ZNF24|STK4|CORO1A|ATP5B|RHOT2|DMAP1|ATP6V1C1|PRPF38B|EPHX2|NONO|LNPEP|FAM136A|MARCH6|CLK3|MAGED2|NAT9|ARHGAP9|NUMA1|MCM7|FAF2|YBX1|CD3E|CASP7|ARL5B|CASP1|LRRFIP1|EIF2B1|AMICA1|PDCD6IP|SIGMAR1|RBM19|COMMD3|NSMCE4A|PSMA4|DNAJC7|ATG4B|SFT2D1|WBP2|HDAC6|…	70	24340	24595|24435|24749|24373|24535|24573|24545|24499|24391|24393|24491|24367|24715|24417|24607|24551|24511|24589|24571|24689|24679|24467|24591|24629|24569|24577|24447|24509|24385|24429|24409|24667|24395|24593|24699|24663|24605|24651|24707|24419|24723|24717|24399|24635|24581|24479|24439|24487|24455|24465|24457|24703|24481|24405|24735|24603|24561|24659|24741|24633|24449|24611|24461|24665|24621|24725|244…	0.000554897	0.38674	181	0.0160293	Transfac transcription factor binding site predictions	TF:M11449	Factor: Elf-1; motif: NANCCGGAAGTN	4367
10790		RNA Polymerase II Transcription Termination	"REAC"	DYNC1LI2|DDX39A|SBDS|SRSF2|DNMT1|PRPF38B|LRRFIP1|ATP6V0B	8	24340	24489|24367|24607|24473|24679|24409|24455|24705	0.000558379	0.0592593	135	0.123077	Reactome pathways	REAC:R-HSA-73856	RNA Polymerase II Transcription Termination	65
11006		adrenal gland; glandular cells[‚â•Medium]	"Approved"|"Enhanced"|"Supported"	MTCH1|GOLT1B|NCF4|RGS2|MAEA|UROD|GOLGA1|SLC39A8|LGALS8|AP2M1|TBC1D10A|PDK1|HMGN1|GBP5|ATG3|SLC11A2|GTF3A|ARID5B|OXA1L|DYNC1LI2|DDX39A|BIN2|SPATA13|DNAJB11|VDAC3|SBDS|SRSF2|PSME2|C17orf85|SF1|IPPK|DNMT1|MAX|CSTF3|STK4|CORO1A|MYL12A|RHOT2|HNRNPDL|RDH11|MLEC|DMAP1|ZNF148|NDUFV1|ATP6V1C1|GSDMD|ZRANB2|APOBEC3G|CPSF3|NONO|LNPEP|TOR1B|FAM136A|MARCH6|CLK3|CS|ATG16L1|STK25|NAT9|MYD88|SUGP2|SUGP1|ARHGAP9|C…	109	24340	24595|24435|24743|24681|24721|24373|24493|24527|24637|24627|24615|24573|24545|24499|24391|24393|24701|24585|24477|24489|24367|24423|24695|24579|24737|24607|24473|24441|24511|24689|24559|24679|24467|24591|24569|24577|24565|24509|24433|24369|24653|24385|24731|24747|24429|24413|24427|24537|24555|24395|24593|24719|24699|24663|24605|24713|24403|24377|24707|24625|24533|24693|24419|24673|24723|24399|246…	0.000561007	0.731544	149	0.0181395	Human Protein Atlas	HPA:0020052	adrenal gland; glandular cells[‚â•Medium]	6009
11006		breast; myoepithelial cells[High]	"Approved"|"Enhanced"|"Supported"	ATG3|ARID5B|DDX39A|BIN2|VDAC3|C17orf85|ZRANB2|TOR1B|CLK3|CS|NAT9|SUGP2|NUMA1|ARRB2|CD3E|PPP3CC|CASP1|UBXN4|RBM5|WDR33|NSMCE4A|PSMA4|DNAJC7|ATG4B|CD48|SFT2D1|SF3B2|BNIP3|GZMB	29	24340	24391|24585|24367|24423|24737|24511|24427|24719|24605|24713|24707|24533|24723|24381|24581|24519|24487|24671|24411|24631|24603|24561|24659|24741|24397|24633|24657|24639|24521	0.000570571	0.194631	149	0.0346062	Human Protein Atlas	HPA:0050093	breast; myoepithelial cells[High]	838
11006		hippocampus; glial cells[‚â•Low]	"Approved"|"Enhanced"|"Supported"	MTCH1|NCF4|MAEA|GOLGA1|SLC39A8|LGALS8|AP2M1|TBC1D10A|PDK1|HMGN1|PNISR|ATG3|SLC11A2|ARID5B|BIN2|TMEM138|SPATA13|DNAJB11|SBDS|SRSF2|PSME2|C17orf85|SF1|IPPK|DNMT1|MAX|CSTF3|SH2D2A|STK4|MYL12A|RHOT2|HNRNPDL|RDH11|ZNF148|NDUFV1|ATP6V1C1|ZRANB2|CPSF3|NONO|TOR1B|CLK3|CS|CCPG1|ATG16L1|STK25|NAT9|MYD88|SUGP2|SUGP1|ACADVL|NUMA1|FAF2|YBX1|HMGB1|ARRB2|CASP7|ARL5B|PPP3CC|LRRFIP1|UBXN4|AMICA1|HLA-DPA1|WDR33|RN…	84	24340	24595|24743|24721|24493|24527|24637|24627|24615|24573|24545|24575|24391|24393|24585|24423|24417|24695|24579|24607|24473|24441|24511|24689|24559|24679|24467|24591|24541|24569|24565|24509|24433|24369|24731|24747|24429|24427|24555|24395|24719|24605|24713|24677|24403|24377|24707|24625|24533|24693|24471|24723|24399|24635|24415|24381|24479|24439|24519|24455|24671|24457|24645|24631|24485|24603|24561|246…	0.000580551	0.563758	149	0.0202997	Human Protein Atlas	HPA:0250121	hippocampus; glial cells[‚â•Low]	4138
20011		Factor: Elk-1:HOXB13; motif: ACCGGAAGTNGTAAAN; match class: 1	"TF"	9606.ENSP00000225792|UROD|SLC39A8|LGALS8|PDK1|HMGN1|GBP5|ANKRD49|RUNX3|EWSR1|ULK3|ISCU|SF1|ZNF24|CORO1A|RHOT2|ATP6V1C1|PRPF38B|FAM136A|CLK1|CS|STK25|SUGP2|ARHGAP9|GDI1|LRRFIP1|UBXN4|AMICA1|PDCD6IP|RBM19|KIF22|RNF168|ZAP70|NSMCE4A|LUC7L3|NDUFS2|SNRPA1|WBP2|HDAC6|ALOX5|GBP1|TIMMDC1|GALNT2	43	24340	24749|24373|24527|24637|24573|24545|24499|24609|24491|24715|24551|24571|24689|24629|24577|24509|24429|24409|24699|24729|24713|24377|24533|24419|24669|24455|24671|24457|24703|24405|24711|24485|24505|24603|24641|24543|24375|24449|24611|24461|24725|24597|24529	0.000581146	0.237569	181	0.0205251	Transfac transcription factor binding site predictions	TF:M08222_1	Factor: Elk-1:HOXB13; motif: ACCGGAAGTNGTAAAN; match class: 1	2095
11006		skin 2; endothelial cells[‚â•Low]	"Enhanced"|"Supported"	MAEA|LGALS8|PDK1|GTF3A|SRSF2|C17orf85|DNMT1|MAX|ZNF24|STK4|MYL12A|ATP6V1C1|TOR1B|NFE2L1|ACADVL|NUMA1|ARRB2|SIGMAR1|WDR33|RNF168|NSMCE4A|ATG4B|RBM22|SF3B2|MLLT6|EXOSC8|SF3B1|SSB|BNIP3|GZMB	30	24340	24721|24637|24573|24701|24473|24511|24679|24467|24629|24569|24565|24429|24719|24407|24471|24723|24381|24481|24631|24485|24603|24741|24647|24657|24531|24665|24431|24459|24639|24521	0.000603346	0.201342	149	0.0337838	Human Protein Atlas	HPA:0470201	skin 2; endothelial cells[‚â•Low]	888
11006		testis; spermatogonia cells[‚â•Medium]	"Approved"|"Enhanced"|"Supported"	MAEA|UROD|SLC11A2|GTF3A|DDX39A|BIN2|TMEM138|SPATA13|SBDS|SRSF2|C17orf85|ISCU|IPPK|DNMT1|STK4|MYL12A|HNRNPDL|MLEC|NDUFV1|ATP6V1C1|GSDMD|ZRANB2|NONO|LNPEP|PYCR2|TOR1B|MARCH6|CCPG1|SUGP2|NFE2L1|SUGP1|C2CD5|NUMA1|AKR1B1|ARRB2|LRRFIP1|AMICA1|RBM5|ATP6V0B|CCDC115|WDR33|RNF168|NSMCE4A|PSMA4|DNAJC7|ATG4B|SF3B2|RNFT1|MLLT6|EXOSC8|YKT6|SF3B1|TIMMDC1|GALNT2|BNIP3|GZMB|NAGA	57	24340	24721|24373|24393|24701|24367|24423|24417|24695|24607|24473|24511|24571|24559|24679|24569|24565|24433|24653|24747|24429|24413|24427|24395|24593|24383|24719|24663|24677|24533|24407|24693|24673|24723|24453|24381|24455|24457|24411|24705|24617|24631|24485|24603|24561|24659|24741|24657|24599|24531|24665|24733|24431|24597|24529|24639|24521|24425	0.000622816	0.38255	149	0.0240101	Human Protein Atlas	HPA:0570812	testis; spermatogonia cells[‚â•Medium]	2374
20011		Factor: ELK-1; motif: ACCGGAAGTN	"TF"	ZNF330|MTCH1|GOLT1B|9606.ENSP00000225792|PDCD6|NCF4|UBE2Z|ABHD12|RGS2|MAEA|UROD|GOLGA1|SLC39A8|LGALS8|B2M|AP2M1|PDK1|HMGN1|PNISR|GBP5|ATG3|ANKRD49|SLC11A2|GTF3A|ARID5B|RUNX3|SLC5A6|DDX39A|BIN2|EWSR1|TMEM138|SPATA13|VDAC3|SBDS|ULK3|PSME2|SRSF7|ISCU|SF1|IPPK|DNMT1|TSG101|MAX|CSTF3|ZNF24|STK4|CORO1A|MYL12A|ATP5B|RHOT2|HNRNPDL|RDH11|NDUFV1|ATP6V1C1|PRPF38B|ZRANB2|EPHX2|CPSF3|NONO|LNPEP|FAM136A|MARCH6…	121	24340	24613|24595|24435|24749|24601|24743|24583|24387|24681|24721|24373|24493|24527|24637|24535|24627|24573|24545|24575|24499|24391|24609|24393|24701|24585|24491|24697|24367|24423|24715|24417|24695|24737|24607|24551|24441|24589|24571|24689|24559|24679|24745|24467|24591|24629|24569|24577|24565|24447|24509|24433|24369|24747|24429|24409|24427|24667|24555|24395|24593|24699|24663|24483|24605|24729|24713|246…	0.000641428	0.668508	181	0.0125924	Transfac transcription factor binding site predictions	TF:M02059	Factor: ELK-1; motif: ACCGGAAGTN	9609
20011		Factor: c-ets-1; motif: ACCGGAWGTN	"TF"	ZNF330|MTCH1|9606.ENSP00000225792|NCF4|ABHD12|UROD|B2M|PDK1|HMGN1|GBP5|ATG3|ANKRD49|NGDN|SLC11A2|GTF3A|ARID5B|RUNX3|SLC5A6|DYNC1LI2|DDX39A|BIN2|EWSR1|TMEM138|VDAC3|SBDS|ULK3|C17orf85|SRSF7|ISCU|SF1|DNMT1|TSG101|MAX|CSTF3|ZNF24|STK4|CORO1A|MYL12A|ATP5B|RHOT2|RDH11|DMAP1|NDUFV1|ATP6V1C1|PRPF38B|EPHX2|CPSF3|NONO|LNPEP|FAM136A|MARCH6|MARCH5|CLK3|CLK1|CS|CCPG1|STK25|MAGED2|NAT9|MYD88|SUGP2|NFE2L1|ARHG…	104	24340	24613|24595|24749|24743|24387|24373|24535|24573|24545|24499|24391|24609|24619|24393|24701|24585|24491|24697|24489|24367|24423|24715|24417|24737|24607|24551|24511|24589|24571|24689|24679|24745|24467|24591|24629|24569|24577|24565|24447|24509|24369|24385|24747|24429|24409|24667|24555|24395|24593|24699|24663|24483|24605|24729|24713|24677|24377|24651|24707|24625|24533|24407|24419|24471|24723|24717|246…	0.000650857	0.574586	181	0.0134332	Transfac transcription factor binding site predictions	TF:M02063	Factor: c-ets-1; motif: ACCGGAWGTN	7742
10790		Programmed Cell Death	"REAC"	ABHD12|ULK3|ST3GAL1|NUMA1|AKR1B1|HMGB1|CD3E|ALAD|CASP1|SIGMAR1|APOL3|TIMMDC1|GZMB	13	24340	24387|24551|24401|24723|24453|24415|24581|24553|24487|24481|24685|24597|24521	0.0006788	0.0962963	135	0.0634146	Reactome pathways	REAC:R-HSA-5357801	Programmed Cell Death	205
20011		Factor: Elf-1; motif: NANGCGGAAGTN	"TF"	ZNF330|MTCH1|GOLT1B|9606.ENSP00000225792|PDCD6|NCF4|ABHD12|RGS2|UROD|LGALS8|B2M|AP2M1|HMGN1|GBP5|ATG3|ANKRD49|SLC11A2|GTF3A|RUNX3|DDX39A|EWSR1|TMEM138|DNAJB11|SBDS|ULK3|SRSF2|SRSF7|ISCU|SF1|DNMT1|TSG101|MAX|CSTF3|ZNF24|STK4|CORO1A|MYL12A|ATP5B|RHOT2|RDH11|ST3GAL1|ANKZF1|ATP6V1C1|PRPF38B|APOBEC3G|EPHX2|CPSF3|NONO|LNPEP|FAM136A|MARCH6|CLK3|CLK1|CS|CCPG1|STK25|MAGED2|NAT9|MYD88|SUGP2|NFE2L1|ARHGAP9|…	104	24340	24613|24595|24435|24749|24601|24743|24387|24681|24373|24637|24535|24627|24545|24499|24391|24609|24393|24701|24491|24367|24715|24417|24579|24607|24551|24473|24589|24571|24689|24679|24745|24467|24591|24629|24569|24577|24565|24447|24509|24369|24401|24501|24429|24409|24537|24667|24555|24395|24593|24699|24663|24605|24729|24713|24677|24377|24651|24707|24625|24533|24407|24419|24673|24471|24723|24399|246…	0.000680369	0.574586	181	0.0134228	Transfac transcription factor binding site predictions	TF:M11448	Factor: Elf-1; motif: NANGCGGAAGTN	7748
11006		skin 1; lymphocytes[‚â•Medium]	"Enhanced"|"Supported"	MAEA|PDK1|DDX39B|C17orf85|DNMT1|MAX|ZNF24|MYL12A|ATP6V1C1|TOR1B|MYD88|NUMA1|ARRB2|WDR33|RNF168|NSMCE4A|ATG4B|C9orf72|SF3B2|MLLT6|EXOSC8|SSB|BNIP3	23	24340	24721|24573|24727|24511|24679|24467|24629|24565|24429|24719|24625|24723|24381|24631|24485|24603|24741|24549|24657|24531|24665|24459|24639	0.000689319	0.154362	149	0.0400697	Human Protein Atlas	HPA:0461472	skin 1; lymphocytes[‚â•Medium]	574
10790		ER-Phagosome pathway	"REAC"	ABHD12|LGALS8|SSU72|ARID5B|ULK3|CS|NUMA1|SIGMAR1|TIMMDC1	9	24340	24387|24637|24661|24585|24551|24713|24723|24481|24597	0.000712091	0.0666667	135	0.1	Reactome pathways	REAC:R-HSA-1236974	ER-Phagosome pathway	90
21110		"The chemical reactions and pathways involving a protein. Includes protein modification." [GOC:ma]	"IC"|"NAS"|"TAS"|"IGI"|"IMP"|"ISS"|"IBA"|"IEA"|"IDA"	MTCH1|9606.ENSP00000225792|NCF4|UBE2Z|ABHD12|PSMD6|RGS2|GOLGA1|LGALS8|AP2M1|TBC1D10A|GBP5|ANKRD49|NGDN|TAP1|RUNX3|SPATA13|VDAC3|ULK3|SF1|CSTF3|STK4|ATP5B|RHOT2|MLEC|DMAP1|APOBEC3G|LNPEP|PYCR2|MARCH6|MARCH5|CLK1|CS|ARHGAP9|ACADVL|NUMA1|MCM7|GDI1|FAF2|AKR1B1|HMGB1|ARRB2|CD3E|ALAD|CASP7|ARL5B|CASP1|LRRFIP1|UBXN4|PDCD6IP|NCBP2|CCDC115|SIGMAR1|KIF22|OAS1|NDUFS2|CD48|SNRPA1|SFT2D1|AGPAT6|SF3B2|VPS4A|VP…	76	24340	24595|24749|24743|24583|24387|24691|24681|24493|24637|24627|24615|24499|24609|24619|24443|24491|24695|24737|24551|24689|24591|24569|24447|24509|24653|24385|24537|24593|24383|24663|24483|24729|24713|24419|24471|24723|24717|24669|24399|24453|24415|24381|24581|24553|24479|24439|24487|24455|24671|24703|24739|24617|24481|24711|24503|24543|24397|24375|24633|24497|24657|24563|24389|24599|24517|24733|244…	0.000743678	0.431818	176	0.0139475	Gene Ontology Biological Process	GO:0019538	protein metabolic process	5449
20011		Factor: Elf-1; motif: NNANCCGGAAGTGS; match class: 1	"TF"	HMGN1|GBP5|RUNX3|ULK3|C17orf85|ISCU|SF1|MAX|CSTF3|ZNF24|CORO1A|ATP5B|RHOT2|ATP6V1C1|EPHX2|NONO|MARCH6|CCPG1|NFE2L1|NUMA1|ARL5B|RNF168|NSMCE4A|ATG4B|WBP2|HDAC6|ALOX5|GBP1|TIMMDC1|GALNT2	30	24340	24545|24499|24491|24551|24511|24571|24689|24467|24591|24629|24577|24447|24509|24429|24667|24395|24663|24677|24407|24723|24439|24485|24603|24741|24449|24611|24461|24725|24597|24529	0.000782332	0.165746	181	0.0254022	Transfac transcription factor binding site predictions	TF:M09900_1	Factor: Elf-1; motif: NNANCCGGAAGTGS; match class: 1	1181
11006		caudate	"Approved"|"Enhanced"|"Supported"	MTCH1|GOLT1B|NCF4|RGS2|MAEA|UROD|GOLGA1|SLC39A8|LGALS8|AP2M1|TBC1D10A|PDK1|HMGN1|GBP5|ATG3|ANKRD49|SLC11A2|GTF3A|ARID5B|SLC5A6|DYNC1LI2|BIN2|EWSR1|TMEM138|SPATA13|DNAJB11|VDAC3|SBDS|SRSF2|PSME2|C17orf85|SF1|IPPK|DNMT1|MAX|CSTF3|SH2D2A|STK4|CORO1A|MYL12A|RHOT2|HNRNPDL|RDH11|MLEC|DMAP1|ZNF148|NDUFV1|ATP6V1C1|GSDMD|ZRANB2|APOBEC3G|CPSF3|NONO|PYCR2|TOR1B|FAM136A|MARCH6|CLK3|CS|CCPG1|ATG16L1|STK25|NAT…	120	24340	24595|24435|24743|24681|24721|24373|24493|24527|24637|24627|24615|24573|24545|24499|24391|24609|24393|24701|24585|24697|24489|24423|24715|24417|24695|24579|24737|24607|24473|24441|24511|24689|24559|24679|24467|24591|24541|24569|24577|24565|24509|24433|24369|24653|24385|24731|24747|24429|24413|24427|24537|24555|24395|24383|24719|24699|24663|24605|24713|24677|24403|24377|24707|24625|24533|24693|244…	0.000784504	0.805369	149	0.0172513	Human Protein Atlas	HPA:0080000	caudate	6956
11006		skin 2; langerhans cells[High]	"Enhanced"|"Supported"	PDK1|C17orf85|DNMT1|MYL12A|ATP6V1C1|ARRB2|SNRNP70|WDR33|NSMCE4A|ATG4B|RBM22|C9orf72|EXOSC8|SF3B1|GZMB	15	24340	24573|24511|24679|24565|24429|24381|24649|24631|24603|24741|24647|24549|24665|24431|24521	0.000811701	0.100671	149	0.056391	Human Protein Atlas	HPA:0471463	skin 2; langerhans cells[High]	266
10790		Metabolism of RNA	"REAC"	ABHD12|DYNC1LI2|DDX39A|SBDS|ULK3|SRSF2|C17orf85|DNMT1|PRPF38B|STK25|ACADVL|ARRB2|PPP3CC|LRRFIP1|ATP6V0B|SIGMAR1|NSMCE4A|DNAJC7|ATG4B|AGPAT6|SF3B2|VPS4A|TIMMDC1|BNIP3	24	24340	24387|24489|24367|24607|24551|24473|24511|24679|24409|24377|24471|24381|24519|24455|24705|24481|24603|24659|24741|24497|24657|24563|24597|24639	0.000839032	0.177778	135	0.0362538	Reactome pathways	REAC:R-HSA-8953854	Metabolism of RNA	662
20011		Factor: Elf-1; motif: AWCCCGGAAGTN; match class: 1	"TF"	GOLT1B|UROD|SLC39A8|PDK1|HMGN1|GBP5|SLC11A2|RUNX3|SLC5A6|BIN2|EWSR1|TMEM138|ULK3|SRSF7|ISCU|SF1|IPPK|ZNF24|CORO1A|RHOT2|EPHX2|NONO|LNPEP|MARCH6|CCPG1|SUGP2|ARHGAP9|NUMA1|YBX1|ARL5B|LRRFIP1|UBXN4|NCBP2|COMMD3|NSMCE4A|DNAJC7|ATG4B|LUC7L3|NDUFS2|SNRPA1|WBP2|HDAC6|ALOX5|GBP1|RBM39|TIMMDC1|GALNT2	47	24340	24435|24373|24527|24573|24545|24499|24393|24491|24697|24423|24715|24417|24551|24589|24571|24689|24559|24629|24577|24509|24667|24395|24593|24663|24677|24533|24419|24723|24635|24439|24455|24671|24739|24735|24603|24659|24741|24641|24543|24375|24449|24611|24461|24725|24709|24597|24529	0.000866439	0.259669	181	0.0192702	Transfac transcription factor binding site predictions	TF:M07415_1	Factor: Elf-1; motif: AWCCCGGAAGTN; match class: 1	2439
11006		small intestine	"Approved"|"Enhanced"|"Supported"	MTCH1|GOLT1B|NCF4|RGS2|MAEA|UROD|GOLGA1|SLC39A8|LGALS8|AP2M1|TBC1D10A|PDK1|HMGN1|GBP5|ATG3|SLC11A2|GTF3A|SSU72|ARID5B|TAP1|SUPT7L|SLC5A6|OXA1L|DYNC1LI2|DDX39A|BIN2|EWSR1|TMEM138|SPATA13|DNAJB11|VDAC3|SBDS|SRSF2|PSME2|C17orf85|ISCU|SF1|IPPK|DNMT1|MAX|CSTF3|ZNF24|STK4|CORO1A|MYL12A|RHOT2|HNRNPDL|RDH11|MLEC|DMAP1|ZNF148|NDUFV1|ANKZF1|ATP6V1C1|GSDMD|ZRANB2|APOBEC3G|EPHX2|CPSF3|NONO|LNPEP|PYCR2|TOR1B|…	130	24340	24595|24435|24743|24681|24721|24373|24493|24527|24637|24627|24615|24573|24545|24499|24391|24393|24701|24661|24585|24443|24371|24697|24477|24489|24367|24423|24715|24417|24695|24579|24737|24607|24473|24441|24511|24571|24689|24559|24679|24467|24591|24629|24569|24577|24565|24509|24433|24369|24653|24385|24731|24747|24501|24429|24413|24427|24537|24667|24555|24395|24593|24383|24719|24699|24663|24605|247…	0.000870899	0.872483	149	0.0165226	Human Protein Atlas	HPA:0480000	small intestine	7868
11006		rectum; glandular cells[‚â•Low]	"Approved"|"Enhanced"|"Supported"	MTCH1|GOLT1B|NCF4|RGS2|MAEA|UROD|GOLGA1|SLC39A8|AP2M1|TBC1D10A|HMGN1|GBP5|ATG3|SLC11A2|GTF3A|SSU72|ARID5B|SUPT7L|SLC5A6|OXA1L|DYNC1LI2|DDX39A|BIN2|EWSR1|TMEM138|SPATA13|DNAJB11|VDAC3|SBDS|SRSF2|PSME2|C17orf85|SF1|IPPK|DNMT1|MAX|CSTF3|STK4|CORO1A|MYL12A|RHOT2|HNRNPDL|RDH11|MLEC|DMAP1|ZNF148|NDUFV1|ANKZF1|ATP6V1C1|GSDMD|APOBEC3G|EPHX2|CPSF3|NONO|LNPEP|PYCR2|TOR1B|FAM136A|MARCH6|CLK3|CS|CCPG1|ATG16L…	121	24340	24595|24435|24743|24681|24721|24373|24493|24527|24627|24615|24545|24499|24391|24393|24701|24661|24585|24371|24697|24477|24489|24367|24423|24715|24417|24695|24579|24737|24607|24473|24441|24511|24689|24559|24679|24467|24591|24569|24577|24565|24509|24433|24369|24653|24385|24731|24747|24501|24429|24413|24537|24667|24555|24395|24593|24383|24719|24699|24663|24605|24713|24677|24403|24377|24707|24625|245…	0.000910608	0.812081	149	0.0171461	Human Protein Atlas	HPA:0400051	rectum; glandular cells[‚â•Low]	7057
20011		Factor: ELF2; motif: CCCGGAARYN	"TF"	MTCH1|9606.ENSP00000225792|NCF4|ABHD12|UROD|B2M|HMGN1|ATG3|SLC11A2|DDX39A|EWSR1|TMEM138|SBDS|ISCU|SF1|DNMT1|TSG101|MAX|CSTF3|STK4|CORO1A|ATP5B|RHOT2|PRPF38B|EPHX2|NONO|MARCH5|CLK3|CS|NFE2L1|ARHGAP9|NUMA1|FAF2|YBX1|ARL5B|CASP1|LRRFIP1|EIF2B1|AMICA1|PDCD6IP|NCBP2|RBM19|RNF168|NSMCE4A|PSMA4|DNAJC7|ATG4B|WBP2|VPS4A|HDAC6|ALOX5|GBP1|PTCD3|RBM39|GALNT2	55	24340	24595|24749|24743|24387|24373|24535|24545|24391|24393|24367|24715|24417|24607|24571|24689|24679|24745|24467|24591|24569|24577|24447|24509|24409|24667|24395|24483|24605|24713|24407|24419|24723|24399|24635|24439|24487|24455|24465|24457|24703|24739|24405|24485|24603|24561|24659|24741|24449|24563|24611|24461|24725|24463|24709|24529	0.000952619	0.303867	181	0.0177191	Transfac transcription factor binding site predictions	TF:M02054	Factor: ELF2; motif: CCCGGAARYN	3104
20011		Factor: PEA3; motif: NACCGGAAGTN	"TF"	ZNF330|MTCH1|GOLT1B|9606.ENSP00000225792|NCF4|UBE2Z|ABHD12|MAEA|UROD|GOLGA1|SLC39A8|B2M|AP2M1|PDK1|HMGN1|PNISR|GBP5|ATG3|ANKRD49|NGDN|SLC11A2|GTF3A|TAP2|ARID5B|RUNX3|SLC5A6|OXA1L|DYNC1LI2|DDX39A|DDX39B|BIN2|EWSR1|TMEM138|SPATA13|DNAJB11|VDAC3|SBDS|ULK3|PSME2|SRSF7|ISCU|SF1|IPPK|DNMT1|TSG101|MAX|CSTF3|SH2D2A|ZNF24|STK4|CORO1A|MYL12A|ATP5B|RHOT2|HNRNPDL|RDH11|NDUFV1|ATP6V1C1|PRPF38B|ZRANB2|EPHX2|CP…	133	24340	24613|24595|24435|24749|24743|24583|24387|24721|24373|24493|24527|24535|24627|24573|24545|24575|24499|24391|24609|24619|24393|24701|24507|24585|24491|24697|24477|24489|24367|24727|24423|24715|24417|24695|24579|24737|24607|24551|24441|24589|24571|24689|24559|24679|24745|24467|24591|24541|24629|24569|24577|24565|24447|24509|24433|24369|24747|24429|24409|24427|24667|24555|24395|24593|24699|24663|244…	0.000993884	0.734807	181	0.0120047	Transfac transcription factor binding site predictions	TF:M11430	Factor: PEA3; motif: NACCGGAAGTN	11079
11006		salivary gland; glandular cells[‚â•Low]	"Approved"|"Enhanced"|"Supported"	MTCH1|NCF4|RGS2|MAEA|UROD|GOLGA1|SLC39A8|LGALS8|AP2M1|TBC1D10A|PDK1|HMGN1|GBP5|ATG3|SLC11A2|GTF3A|ARID5B|SLC5A6|OXA1L|DYNC1LI2|DDX39A|BIN2|EWSR1|TMEM138|SPATA13|DNAJB11|VDAC3|SBDS|SRSF2|PSME2|C17orf85|SF1|IPPK|DNMT1|MAX|CSTF3|STK4|CORO1A|MYL12A|RHOT2|HNRNPDL|RDH11|MLEC|DMAP1|ZNF148|NDUFV1|ANKZF1|ATP6V1C1|GSDMD|ZRANB2|APOBEC3G|CPSF3|NONO|LNPEP|PYCR2|TOR1B|FAM136A|MARCH6|CLK3|CS|CCPG1|ATG16L1|STK25…	119	24340	24595|24743|24681|24721|24373|24493|24527|24637|24627|24615|24573|24545|24499|24391|24393|24701|24585|24697|24477|24489|24367|24423|24715|24417|24695|24579|24737|24607|24473|24441|24511|24689|24559|24679|24467|24591|24569|24577|24565|24509|24433|24369|24653|24385|24731|24747|24501|24429|24413|24427|24537|24555|24395|24593|24383|24719|24699|24663|24605|24713|24677|24403|24377|24707|24625|24533|244…	0.000997292	0.798658	149	0.0172639	Human Protein Atlas	HPA:0420051	salivary gland; glandular cells[‚â•Low]	6893
11006		salivary gland	"Approved"|"Enhanced"|"Supported"	MTCH1|NCF4|RGS2|MAEA|UROD|GOLGA1|SLC39A8|LGALS8|AP2M1|TBC1D10A|PDK1|HMGN1|GBP5|ATG3|SLC11A2|GTF3A|ARID5B|SLC5A6|OXA1L|DYNC1LI2|DDX39A|BIN2|EWSR1|TMEM138|SPATA13|DNAJB11|VDAC3|SBDS|SRSF2|PSME2|C17orf85|SF1|IPPK|DNMT1|MAX|CSTF3|STK4|CORO1A|MYL12A|RHOT2|HNRNPDL|RDH11|MLEC|DMAP1|ZNF148|NDUFV1|ANKZF1|ATP6V1C1|GSDMD|ZRANB2|APOBEC3G|CPSF3|NONO|LNPEP|PYCR2|TOR1B|FAM136A|MARCH6|CLK3|CS|CCPG1|ATG16L1|STK25…	119	24340	24595|24743|24681|24721|24373|24493|24527|24637|24627|24615|24573|24545|24499|24391|24393|24701|24585|24697|24477|24489|24367|24423|24715|24417|24695|24579|24737|24607|24473|24441|24511|24689|24559|24679|24467|24591|24569|24577|24565|24509|24433|24369|24653|24385|24731|24747|24501|24429|24413|24427|24537|24555|24395|24593|24383|24719|24699|24663|24605|24713|24677|24403|24377|24707|24625|24533|244…	0.000997292	0.798658	149	0.0172639	Human Protein Atlas	HPA:0420000	salivary gland	6893
20011		Factor: ZF5; motif: GGSGCGCGS; match class: 1	"TF"	ZNF330|MTCH1|GOLT1B|9606.ENSP00000225792|PDCD6|NCF4|UBE2Z|ABHD12|PSMD6|RGS2|MAEA|CHCHD3|UROD|GOLGA1|SLC39A8|LGALS8|B2M|AP2M1|TBC1D10A|PDK1|HMGN1|GBP5|ATG3|NGDN|SLC11A2|GTF3A|SSU72|ARID5B|TAP1|RUNX3|SUPT7L|SLC5A6|OXA1L|DYNC1LI2|DDX39A|DDX39B|BIN2|EWSR1|TMEM138|SPATA13|UNC50|DNAJB11|VDAC3|SBDS|ULK3|SRSF2|PSME2|C17orf85|SRSF7|ISCU|SF1|IPPK|DNMT1|MAX|CSTF3|SH2D2A|ZNF24|STK4|CORO1A|MYL12A|ATP5B|RHOT2|…	164	24340	24613|24595|24435|24749|24601|24743|24583|24387|24691|24681|24721|24495|24373|24493|24527|24637|24535|24627|24615|24573|24545|24499|24391|24619|24393|24701|24661|24585|24443|24491|24371|24697|24477|24489|24367|24727|24423|24715|24417|24695|24587|24579|24737|24607|24551|24473|24441|24511|24589|24571|24689|24559|24679|24467|24591|24541|24629|24569|24577|24565|24447|24509|24433|24369|24653|24385|247…	0.00103114	0.906077	181	0.010781	Transfac transcription factor binding site predictions	TF:M10438_1	Factor: ZF5; motif: GGSGCGCGS; match class: 1	15212
21110		"The chemical reactions and pathways resulting in the breakdown of a protein by the destruction of the native, active configuration, with or without the hydrolysis of peptide bonds." [GOC:mah]	"IC"|"NAS"|"TAS"|"IMP"|"IBA"|"IEA"|"IDA"	NCF4|UBE2Z|ABHD12|RGS2|ULK3|SF1|STK4|DMAP1|APOBEC3G|ARHGAP9|MCM7|FAF2|ARRB2|CASP7|CASP1|UBXN4|PDCD6IP|SIGMAR1|NDUFS2|CD48|SNRPA1|SF3B1|APOL3|TIMMDC1|GZMB|NAGA	26	24340	24743|24583|24387|24681|24551|24689|24569|24385|24537|24419|24717|24399|24381|24479|24487|24671|24703|24481|24543|24397|24375|24431|24685|24597|24521|24425	0.00104944	0.147727	176	0.024976	Gene Ontology Biological Process	GO:0030163	protein catabolic process	1041
11006		colon; glandular cells[‚â•Low]	"Approved"|"Enhanced"|"Supported"	MTCH1|GOLT1B|NCF4|RGS2|MAEA|UROD|GOLGA1|SLC39A8|AP2M1|TBC1D10A|HMGN1|GBP5|ATG3|SLC11A2|GTF3A|ARID5B|SUPT7L|SLC5A6|OXA1L|DYNC1LI2|DDX39A|BIN2|EWSR1|TMEM138|SPATA13|DNAJB11|VDAC3|SBDS|SRSF2|PSME2|C17orf85|SF1|IPPK|DNMT1|MAX|CSTF3|STK4|CORO1A|MYL12A|RHOT2|HNRNPDL|RDH11|MLEC|DMAP1|ZNF148|NDUFV1|ANKZF1|ATP6V1C1|IP6K2|GSDMD|APOBEC3G|EPHX2|CPSF3|NONO|LNPEP|PYCR2|TOR1B|FAM136A|MARCH6|CLK3|CS|CCPG1|ATG16L…	120	24340	24595|24435|24743|24681|24721|24373|24493|24527|24627|24615|24545|24499|24391|24393|24701|24585|24371|24697|24477|24489|24367|24423|24715|24417|24695|24579|24737|24607|24473|24441|24511|24689|24559|24679|24467|24591|24569|24577|24565|24509|24433|24369|24653|24385|24731|24747|24501|24429|24623|24413|24537|24667|24555|24395|24593|24383|24719|24699|24663|24605|24713|24677|24403|24377|24707|24625|245…	0.00109421	0.805369	149	0.0171723	Human Protein Atlas	HPA:0130051	colon; glandular cells[‚â•Low]	6988
21110		"Any process in which a cell, a substance, or a cellular entity, such as a protein complex or organelle, is transported, tethered to or otherwise maintained in a specific location. In the case of substances, localization may also be achieved via selective degradation." [GOC:ai, GOC:dos]	"IPI"|"IC"|"NAS"|"TAS"|"IGI"|"EXP"|"IMP"|"ISS"|"IBA"|"IEA"|"IDA"	MTCH1|GOLT1B|9606.ENSP00000225792|PDCD6|PSMD6|GOLGA1|LGALS8|B2M|AP2M1|PNISR|GBP5|NGDN|SSU72|ARID5B|RUNX3|SUPT7L|SLC5A6|OXA1L|DYNC1LI2|DDX39A|DDX39B|TMEM138|UNC50|SRSF2|PSME2|SF1|CSTF3|SH2D2A|STK4|CORO1A|RHOT2|ZNF148|NDUFV1|ST3GAL1|CPSF3|MARCH6|MARCH5|CLK3|CS|NAT9|SUGP2|SUGP1|ARHGAP9|ACADVL|NUMA1|MCM7|YBX1|HMGB1|CASP4|CASP1|LRRFIP1|EIF2B1|RBM5|HLA-DPA1|KIF22|PSMA4|DNAJC7|OAS1|LUC7L3|NDUFS2|CD48|SF…	77	24340	24595|24435|24749|24601|24691|24493|24637|24535|24627|24575|24499|24619|24661|24585|24491|24371|24697|24477|24489|24367|24727|24417|24587|24473|24441|24689|24591|24541|24569|24577|24509|24731|24747|24401|24555|24663|24483|24605|24713|24707|24533|24693|24419|24471|24723|24717|24635|24415|24539|24487|24455|24465|24411|24645|24711|24561|24659|24503|24641|24543|24397|24633|24549|24657|24449|24643|243…	0.00110577	0.4375	176	0.0137402	Gene Ontology Biological Process	GO:0051179	localization	5604
20011		Factor: Fli-1; motif: NACCGGAARTN	"TF"	ZNF330|MTCH1|GOLT1B|9606.ENSP00000225792|NCF4|UBE2Z|ABHD12|MAEA|CHCHD3|UROD|GOLGA1|SLC39A8|B2M|AP2M1|PDK1|HMGN1|PNISR|GBP5|ATG3|ANKRD49|NGDN|SLC11A2|GTF3A|ARID5B|RUNX3|SLC5A6|DDX39A|DDX39B|BIN2|EWSR1|TMEM138|SPATA13|VDAC3|SBDS|ULK3|PSME2|C17orf85|SRSF7|ISCU|SF1|IPPK|DNMT1|TSG101|MAX|CSTF3|SH2D2A|ZNF24|STK4|CORO1A|MYL12A|ATP5B|RHOT2|HNRNPDL|MLEC|NDUFV1|ATP6V1C1|PRPF38B|ZRANB2|EPHX2|NONO|LNPEP|PYCR…	125	24340	24613|24595|24435|24749|24743|24583|24387|24721|24495|24373|24493|24527|24535|24627|24573|24545|24575|24499|24391|24609|24619|24393|24701|24585|24491|24697|24367|24727|24423|24715|24417|24695|24737|24607|24551|24441|24511|24589|24571|24689|24559|24679|24745|24467|24591|24541|24629|24569|24577|24565|24447|24509|24433|24653|24747|24429|24409|24427|24667|24395|24593|24383|24719|24699|24663|24483|246…	0.00111536	0.690608	181	0.0123165	Transfac transcription factor binding site predictions	TF:M11400	Factor: Fli-1; motif: NACCGGAARTN	10149
20011		Factor: ER71; motif: NACCGGAARTN	"TF"	MTCH1|9606.ENSP00000225792|UROD|B2M|HMGN1|ATG3|SLC11A2|DDX39A|EWSR1|TMEM138|ISCU|SF1|DNMT1|MAX|CSTF3|STK4|CORO1A|ATP5B|RHOT2|PRPF38B|EPHX2|NONO|CLK3|ARHGAP9|NUMA1|YBX1|ARL5B|CASP1|LRRFIP1|EIF2B1|AMICA1|PDCD6IP|RBM19|NSMCE4A|PSMA4|DNAJC7|ATG4B|WBP2|HDAC6|ALOX5|GBP1|PTCD3|GALNT2	43	24340	24595|24749|24373|24535|24545|24391|24393|24367|24715|24417|24571|24689|24679|24467|24591|24569|24577|24447|24509|24409|24667|24395|24605|24419|24723|24635|24439|24487|24455|24465|24457|24703|24405|24603|24561|24659|24741|24449|24611|24461|24725|24463|24529	0.00112986	0.237569	181	0.0200373	Transfac transcription factor binding site predictions	TF:M11413	Factor: ER71; motif: NACCGGAARTN	2146
20011		Factor: EHF; motif: CSCGGAARTN	"TF"	ZNF330|MTCH1|GOLT1B|9606.ENSP00000225792|PDCD6|NCF4|ABHD12|RGS2|UROD|GOLGA1|SLC39A8|LGALS8|B2M|AP2M1|PDK1|HMGN1|GBP5|ATG3|ANKRD49|SLC11A2|GTF3A|ARID5B|RUNX3|SLC5A6|DDX39A|BIN2|EWSR1|TMEM138|SPATA13|DNAJB11|VDAC3|SBDS|ULK3|SRSF2|SRSF7|ISCU|SF1|IPPK|DNMT1|TSG101|MAX|CSTF3|ZNF24|STK4|CORO1A|MYL12A|ATP5B|RHOT2|HNRNPDL|RDH11|MLEC|ZNF148|NDUFV1|ST3GAL1|ANKZF1|ATP6V1C1|PRPF38B|EPHX2|CPSF3|NONO|LNPEP|FAM…	126	24340	24613|24595|24435|24749|24601|24743|24387|24681|24373|24493|24527|24637|24535|24627|24573|24545|24499|24391|24609|24393|24701|24585|24491|24697|24367|24423|24715|24417|24695|24579|24737|24607|24551|24473|24589|24571|24689|24559|24679|24745|24467|24591|24629|24569|24577|24565|24447|24509|24433|24369|24653|24731|24747|24401|24501|24429|24409|24667|24555|24395|24593|24699|24663|24483|24605|24729|247…	0.00116651	0.696133	181	0.0122664	Transfac transcription factor binding site predictions	TF:M02052	Factor: EHF; motif: CSCGGAARTN	10272
11006		small intestine; glandular cells[High]	"Approved"|"Enhanced"|"Supported"	MTCH1|MAEA|UROD|AP2M1|GBP5|ATG3|ARID5B|BIN2|TMEM138|VDAC3|SBDS|PSME2|C17orf85|SF1|IPPK|DNMT1|MAX|STK4|CORO1A|RDH11|MLEC|NDUFV1|ATP6V1C1|GSDMD|TOR1B|FAM136A|CLK3|CS|STK25|NAT9|MYD88|SUGP2|SUGP1|ARHGAP9|ARRB2|CD3E|ALAD|CASP7|PPP3CC|CASP1|LRRFIP1|HLA-DPA1|WDR33|RNF168|NSMCE4A|DNAJC7|ATG4B|LUC7L3|SF3B2|VPS4A|MLLT6|HLA-DMA|EXOSC8|SSB|MDH1|ATP13A1|BNIP3|GZMB|NAGA	59	24340	24595|24721|24373|24627|24499|24391|24585|24423|24417|24737|24607|24441|24511|24689|24559|24679|24467|24569|24577|24369|24653|24747|24429|24413|24719|24699|24605|24713|24377|24707|24625|24533|24693|24419|24381|24581|24553|24479|24519|24487|24455|24645|24631|24485|24603|24659|24741|24641|24657|24563|24531|24517|24665|24459|24513|24515|24639|24521|24425	0.0011808	0.395973	149	0.0231918	Human Protein Atlas	HPA:0480053	small intestine; glandular cells[High]	2544
20011		Factor: Fli-1; motif: NACCGGAARTN	"TF"	ZNF330|MTCH1|GOLT1B|9606.ENSP00000225792|NCF4|UBE2Z|ABHD12|MAEA|UROD|GOLGA1|SLC39A8|B2M|PDK1|HMGN1|PNISR|GBP5|ATG3|ANKRD49|SLC11A2|GTF3A|ARID5B|RUNX3|SLC5A6|DDX39A|BIN2|EWSR1|TMEM138|SPATA13|VDAC3|SBDS|ULK3|PSME2|SRSF7|ISCU|SF1|IPPK|DNMT1|TSG101|MAX|CSTF3|SH2D2A|ZNF24|STK4|CORO1A|MYL12A|ATP5B|RHOT2|HNRNPDL|MLEC|NDUFV1|ATP6V1C1|PRPF38B|ZRANB2|EPHX2|NONO|LNPEP|FAM136A|MARCH6|MARCH5|CLK3|CS|CCPG1|MA…	114	24340	24613|24595|24435|24749|24743|24583|24387|24721|24373|24493|24527|24535|24573|24545|24575|24499|24391|24609|24393|24701|24585|24491|24697|24367|24423|24715|24417|24695|24737|24607|24551|24441|24589|24571|24689|24559|24679|24745|24467|24591|24541|24629|24569|24577|24565|24447|24509|24433|24653|24747|24429|24409|24427|24667|24395|24593|24699|24663|24483|24605|24713|24677|24651|24707|24625|24533|244…	0.001203	0.629834	181	0.0127917	Transfac transcription factor binding site predictions	TF:M11404	Factor: Fli-1; motif: NACCGGAARTN	8912
21110		"Any process that results in a change in state or activity of a cell (in terms of movement, secretion, enzyme production, gene expression, etc.) as a result of a chemical stimulus." [GOC:mah]	"IEP"|"NAS"|"IGI"|"TAS"|"IMP"|"ISS"|"IBA"|"IEA"|"IDA"	LGALS8|TBC1D10A|PNISR|NGDN|TAP2|DDX39B|DNAJB11|SRSF2|ISCU|IPPK|SH2D2A|STK4|HSP90B1|DMAP1|NDUFV1|ZRANB2|EPHX2|MARCH5|CS|ATG16L1|NAT9|NFE2L1|C2CD5|ACADVL|NUMA1|MCM7|FAF2|AKR1B1|CD3E|ALAD|SNRNP70|UBXN4|EIF2B1|COMMD3|RNF168|DNAJC7|LUC7L3|CD48|C9orf72|SF3B2|SRSF1|HLA-DMA|SF3B1|PTCD3|MDH1|GZMB|CFLAR	47	24340	24637|24615|24575|24619|24507|24727|24579|24473|24571|24559|24541|24569|24525|24385|24747|24427|24667|24483|24713|24403|24707|24407|24673|24471|24723|24717|24399|24453|24581|24553|24649|24671|24465|24735|24485|24659|24641|24397|24549|24657|24643|24517|24431|24463|24513|24521|24451	0.00122212	0.267045	176	0.0172667	Gene Ontology Biological Process	GO:0070887	cellular response to chemical stimulus	2722
20011		Factor: GABP-alpha; motif: NNNRCCGGAAGTGN; match class: 1	"TF"	ABHD12|ANKRD49|RUNX3|TMEM138|SRSF7|ISCU|SF1|MAX|CSTF3|STK4|CORO1A|ATP5B|RHOT2|ATP6V1C1|PRPF38B|CPSF3|NFE2L1|NUMA1|ARL5B|PDCD6IP|RNF168|NSMCE4A|WBP2|HDAC6|ALOX5|GBP1|RBM39|TIMMDC1	28	24340	24387|24609|24491|24417|24589|24571|24689|24467|24591|24569|24577|24447|24509|24429|24409|24555|24407|24723|24439|24703|24485|24603|24449|24611|24461|24725|24709|24597	0.00123298	0.154696	181	0.0260708	Transfac transcription factor binding site predictions	TF:M09935_1	Factor: GABP-alpha; motif: NNNRCCGGAAGTGN; match class: 1	1074
11006		cervix	"Approved"|"Enhanced"|"Supported"	MTCH1|GOLT1B|NCF4|RGS2|MAEA|UROD|GOLGA1|SLC39A8|LGALS8|AP2M1|TBC1D10A|PDK1|HMGN1|GBP5|ATG3|ANKRD49|SLC11A2|GTF3A|ARID5B|SLC5A6|DYNC1LI2|DDX39A|BIN2|TMEM138|SPATA13|DNAJB11|VDAC3|SBDS|SRSF2|PSME2|C17orf85|SF1|IPPK|DNMT1|MAX|CSTF3|STK4|CORO1A|MYL12A|RHOT2|HNRNPDL|RDH11|MLEC|DMAP1|NDUFV1|ANKZF1|ATP6V1C1|GSDMD|ZRANB2|APOBEC3G|CPSF3|NONO|LNPEP|PYCR2|TOR1B|FAM136A|MARCH6|CLK3|CS|CCPG1|ATG16L1|STK25|NAT…	119	24340	24595|24435|24743|24681|24721|24373|24493|24527|24637|24627|24615|24573|24545|24499|24391|24609|24393|24701|24585|24697|24489|24367|24423|24417|24695|24579|24737|24607|24473|24441|24511|24689|24559|24679|24467|24591|24569|24577|24565|24509|24433|24369|24653|24385|24747|24501|24429|24413|24427|24537|24555|24395|24593|24383|24719|24699|24663|24605|24713|24677|24403|24377|24707|24625|24533|24407|246…	0.00134398	0.798658	149	0.0171916	Human Protein Atlas	HPA:0630000	cervix	6922
11006		caudate; glial cells[‚â•Low]	"Approved"|"Enhanced"|"Supported"	MTCH1|GOLT1B|NCF4|MAEA|GOLGA1|SLC39A8|LGALS8|AP2M1|TBC1D10A|PDK1|HMGN1|GBP5|ATG3|SLC11A2|GTF3A|ARID5B|TMEM138|SPATA13|DNAJB11|SBDS|SRSF2|PSME2|C17orf85|SF1|IPPK|DNMT1|MAX|CSTF3|SH2D2A|STK4|MYL12A|RHOT2|HNRNPDL|RDH11|ZNF148|NDUFV1|GSDMD|ZRANB2|CPSF3|NONO|PYCR2|TOR1B|CLK3|CS|CCPG1|ATG16L1|STK25|NAT9|MYD88|SUGP2|SUGP1|ACADVL|NUMA1|FAF2|YBX1|HMGB1|ARRB2|CD3E|C21orf59|CASP7|ARL5B|PPP3CC|LRRFIP1|UBXN4|…	89	24340	24595|24435|24743|24721|24493|24527|24637|24627|24615|24573|24545|24499|24391|24393|24701|24585|24417|24695|24579|24607|24473|24441|24511|24689|24559|24679|24467|24591|24541|24569|24565|24509|24433|24369|24731|24747|24413|24427|24555|24395|24383|24719|24605|24713|24677|24403|24377|24707|24625|24533|24693|24471|24723|24399|24635|24415|24381|24581|24437|24479|24439|24519|24455|24671|24457|24411|246…	0.0013563	0.597315	149	0.0194663	Human Protein Atlas	HPA:0080121	caudate; glial cells[‚â•Low]	4572
20011		Factor: Fli-1; motif: NACCGGAARTN; match class: 1	"TF"	ZNF330|MTCH1|GOLT1B|NCF4|GOLGA1|SLC39A8|HMGN1|GBP5|RUNX3|SLC5A6|DDX39A|BIN2|EWSR1|TMEM138|VDAC3|ULK3|SRSF7|ISCU|SF1|IPPK|TSG101|CSTF3|ZNF24|STK4|CORO1A|MYL12A|RHOT2|HNRNPDL|NDUFV1|ATP6V1C1|EPHX2|NONO|LNPEP|FAM136A|MARCH6|CCPG1|SUGP2|NFE2L1|ARHGAP9|ACADVL|NUMA1|YBX1|ARL5B|LRRFIP1|UBXN4|HLA-DPA1|PDCD6IP|NCBP2|RBM19|KIF22|RNF168|NSMCE4A|DNAJC7|ATG4B|LUC7L3|NDUFS2|SNRPA1|SFT2D1|WBP2|VPS4A|HDAC6|ALOX5…	68	24340	24613|24595|24435|24743|24493|24527|24545|24499|24491|24697|24367|24423|24715|24417|24737|24551|24589|24571|24689|24559|24745|24591|24629|24569|24577|24565|24509|24433|24747|24429|24667|24395|24593|24699|24663|24677|24533|24407|24419|24471|24723|24635|24439|24455|24671|24645|24703|24739|24405|24711|24485|24603|24659|24741|24641|24543|24375|24633|24449|24563|24611|24461|24725|24709|24597|24529|245…	0.0013624	0.375691	181	0.0158767	Transfac transcription factor binding site predictions	TF:M11400_1	Factor: Fli-1; motif: NACCGGAARTN; match class: 1	4283
20011		Factor: ELF1; motif: NNNASCCGGAAGTGGNNNN	"TF"	MTCH1|GOLT1B|9606.ENSP00000225792|NCF4|ABHD12|RGS2|UROD|GOLGA1|SLC39A8|LGALS8|B2M|PDK1|HMGN1|GBP5|ATG3|ANKRD49|SLC11A2|GTF3A|ARID5B|RUNX3|SLC5A6|DDX39A|BIN2|EWSR1|TMEM138|DNAJB11|SBDS|ULK3|SRSF2|SRSF7|ISCU|SF1|IPPK|DNMT1|TSG101|MAX|CSTF3|ZNF24|STK4|CORO1A|MYL12A|ATP5B|RHOT2|HNRNPDL|RDH11|NDUFV1|ST3GAL1|ANKZF1|ATP6V1C1|PRPF38B|ZRANB2|APOBEC3G|EPHX2|CPSF3|NONO|LNPEP|FAM136A|MARCH6|MARCH5|CLK3|CLK1|…	113	24340	24595|24435|24749|24743|24387|24681|24373|24493|24527|24637|24535|24573|24545|24499|24391|24609|24393|24701|24585|24491|24697|24367|24423|24715|24417|24579|24607|24551|24473|24589|24571|24689|24559|24679|24745|24467|24591|24629|24569|24577|24565|24447|24509|24433|24369|24747|24401|24501|24429|24409|24427|24537|24667|24555|24395|24593|24699|24663|24483|24605|24729|24713|24677|24377|24707|24625|245…	0.00140862	0.624309	181	0.012806	Transfac transcription factor binding site predictions	TF:M12600	Factor: ELF1; motif: NNNASCCGGAAGTGGNNNN	8824
20011		Factor: c-Ets-1(p54); motif: NCMGGAWGYN	"TF"	ZNF330|MTCH1|9606.ENSP00000225792|NCF4|ABHD12|MAEA|UROD|SLC39A8|B2M|AP2M1|PDK1|HMGN1|GBP5|ATG3|ANKRD49|SLC11A2|GTF3A|ARID5B|RUNX3|SLC5A6|DDX39A|DDX39B|BIN2|EWSR1|TMEM138|ULK3|C17orf85|SRSF7|ISCU|SF1|DNMT1|TSG101|MAX|CSTF3|SH2D2A|ZNF24|STK4|CORO1A|MYL12A|ATP5B|RHOT2|DMAP1|NDUFV1|ANKZF1|ATP6V1C1|PRPF38B|APOBEC3G|EPHX2|NONO|LNPEP|FAM136A|MARCH6|MARCH5|CLK3|CS|MAGED2|NAT9|MYD88|SUGP2|NFE2L1|ARHGAP9|A…	105	24340	24613|24595|24749|24743|24387|24721|24373|24527|24535|24627|24573|24545|24499|24391|24609|24393|24701|24585|24491|24697|24367|24727|24423|24715|24417|24551|24511|24589|24571|24689|24679|24745|24467|24591|24541|24629|24569|24577|24565|24447|24509|24385|24747|24501|24429|24409|24537|24667|24395|24593|24699|24663|24483|24605|24713|24651|24707|24625|24533|24407|24419|24471|24723|24717|24669|24399|246…	0.00147292	0.58011	181	0.0131893	Transfac transcription factor binding site predictions	TF:M00032	Factor: c-Ets-1(p54); motif: NCMGGAWGYN	7961
20011		Factor: c-ets-2; motif: ACCGGAWRTN; match class: 1	"TF"	ZNF330|MTCH1|9606.ENSP00000225792|NCF4|ABHD12|MAEA|PDK1|HMGN1|GBP5|ATG3|NGDN|SLC11A2|RUNX3|DDX39A|BIN2|EWSR1|TMEM138|ULK3|SRSF7|ISCU|SF1|IPPK|DNMT1|MAX|CSTF3|ZNF24|CORO1A|MYL12A|RHOT2|NDUFV1|ATP6V1C1|PRPF38B|EPHX2|NONO|LNPEP|FAM136A|MARCH6|CLK3|CS|CCPG1|MYD88|NFE2L1|ARHGAP9|ACADVL|NUMA1|MCM7|YBX1|CASP7|ARL5B|SNRNP70|CASP4|HLA-DPA1|PDCD6IP|NCBP2|RBM19|KIF22|RNF168|NSMCE4A|PSMA4|DNAJC7|ATG4B|LUC7L3…	72	24340	24613|24595|24749|24743|24387|24721|24573|24545|24499|24391|24619|24393|24491|24367|24423|24715|24417|24551|24589|24571|24689|24559|24679|24467|24591|24629|24577|24565|24509|24747|24429|24409|24667|24395|24593|24699|24663|24605|24713|24677|24625|24407|24419|24471|24723|24717|24635|24479|24439|24649|24539|24645|24703|24739|24405|24711|24485|24603|24561|24659|24741|24641|24543|24449|24563|24611|244…	0.00149478	0.39779	181	0.015444	Transfac transcription factor binding site predictions	TF:M02064_1	Factor: c-ets-2; motif: ACCGGAWRTN; match class: 1	4662
20011		Factor: meis1:Elf-1; motif: NTGCCGGAAGTN; match class: 1	"TF"	GOLT1B|9606.ENSP00000225792|NCF4|UROD|SLC39A8|B2M|HMGN1|GBP5|ATG3|SLC11A2|GTF3A|RUNX3|BIN2|EWSR1|TMEM138|VDAC3|C17orf85|SRSF7|SF1|IPPK|TSG101|ZNF24|STK4|CORO1A|MYL12A|ATP5B|HNRNPDL|MLEC|DMAP1|NDUFV1|ST3GAL1|ANKZF1|ATP6V1C1|PRPF38B|ZRANB2|EPHX2|LNPEP|PYCR2|FAM136A|MARCH6|MARCH5|CLK1|CS|CCPG1|ATG16L1|STK25|NAT9|NFE2L1|ARHGAP9|YBX1|CD3E|ARL5B|CASP4|LRRFIP1|UBXN4|RBM5|NCBP2|RBM19|WDR33|RNF168|DNAJC7|…	77	24340	24435|24749|24743|24373|24527|24535|24545|24499|24391|24393|24701|24491|24423|24715|24417|24737|24511|24589|24689|24559|24745|24629|24569|24577|24565|24447|24433|24653|24385|24747|24401|24501|24429|24409|24427|24667|24593|24383|24699|24663|24483|24729|24713|24677|24403|24377|24707|24407|24419|24635|24581|24439|24539|24455|24671|24411|24739|24405|24631|24485|24659|24741|24641|24543|24375|24563|246…	0.00151031	0.425414	181	0.0149981	Transfac transcription factor binding site predictions	TF:M08377_1	Factor: meis1:Elf-1; motif: NTGCCGGAAGTN; match class: 1	5134
11006		skin 1; cells in granular layer[‚â•Medium]	"Enhanced"|"Supported"	MAEA|PDK1|SRSF2|C17orf85|DNMT1|MAX|MYL12A|ATP6V1C1|MYD88|ACADVL|NUMA1|ARRB2|WDR33|RNF168|NSMCE4A|ATG4B|RBM22|SF3B2|MLLT6|EXOSC8|BNIP3|GZMB	22	24340	24721|24573|24473|24511|24679|24467|24565|24429|24625|24471|24723|24381|24631|24485|24603|24741|24647|24657|24531|24665|24639|24521	0.00151598	0.147651	149	0.0394265	Human Protein Atlas	HPA:0460182	skin 1; cells in granular layer[‚â•Medium]	558
11006		pancreas; exocrine glandular cells[‚â•Low]	"Approved"|"Enhanced"|"Supported"	MTCH1|GOLT1B|NCF4|RGS2|MAEA|UROD|GOLGA1|SLC39A8|LGALS8|AP2M1|TBC1D10A|PDK1|HMGN1|GBP5|ATG3|ANKRD49|SLC11A2|GTF3A|ARID5B|SLC5A6|OXA1L|DDX39A|BIN2|EWSR1|TMEM138|SPATA13|DNAJB11|VDAC3|SBDS|SRSF2|PSME2|C17orf85|SF1|IPPK|DNMT1|MAX|CSTF3|STK4|MYL12A|RHOT2|HNRNPDL|RDH11|MLEC|DMAP1|ZNF148|NDUFV1|ATP6V1C1|GSDMD|ZRANB2|APOBEC3G|EPHX2|CPSF3|NONO|LNPEP|PYCR2|TOR1B|FAM136A|MARCH6|CLK3|CS|CCPG1|ATG16L1|STK25|N…	119	24340	24595|24435|24743|24681|24721|24373|24493|24527|24637|24627|24615|24573|24545|24499|24391|24609|24393|24701|24585|24697|24477|24367|24423|24715|24417|24695|24579|24737|24607|24473|24441|24511|24689|24559|24679|24467|24591|24569|24565|24509|24433|24369|24653|24385|24731|24747|24429|24413|24427|24537|24667|24555|24395|24593|24383|24719|24699|24663|24605|24713|24677|24403|24377|24707|24625|24533|246…	0.00153456	0.798658	149	0.0171593	Human Protein Atlas	HPA:0350471	pancreas; exocrine glandular cells[‚â•Low]	6935
21110		"The process in which an antigen-presenting cell expresses a peptide antigen of exogenous origin on its cell surface in association with an MHC protein complex. The peptide is typically a fragment of a larger exogenous protein which has been degraded within the cell." [GOC:add, ISBN:0781735149]	"TAS"|"IMP"|"IBA"|"IEA"	LGALS8|SSU72|ARID5B|APOBEC3G|SNRNP70|RBM22	6	24340	24637|24661|24585|24537|24649|24647	0.00153987	0.0340909	176	0.153846	Gene Ontology Biological Process	GO:0002478	antigen processing and presentation of exogenous peptide antigen	39
20011		Factor: E2F; motif: NCSCGCSAAAN	"TF"	9606.ENSP00000225792|PDCD6|NCF4|UBE2Z|MAEA|CHCHD3|UROD|GOLGA1|LGALS8|AP2M1|TBC1D10A|PDK1|HMGN1|GBP5|ANKRD49|SLC11A2|GTF3A|SSU72|RUNX3|SLC5A6|DYNC1LI2|EWSR1|SPATA13|UNC50|DNAJB11|SBDS|SRSF2|PSME2|ISCU|IPPK|DNMT1|ZNF24|STK4|CORO1A|MYL12A|HNRNPDL|RDH11|ZNF148|NDUFV1|ST3GAL1|ANKZF1|PRPF38B|EPHX2|NONO|LNPEP|TOR1B|FAM136A|MARCH6|MARCH5|CLK1|MAGED2|NAT9|SUGP2|NFE2L1|C2CD5|ACADVL|MCM7|AKR1B1|ARRB2|C21orf…	89	24340	24749|24601|24743|24583|24721|24495|24373|24493|24637|24627|24615|24573|24545|24499|24609|24393|24701|24661|24491|24697|24489|24715|24695|24587|24579|24607|24473|24441|24571|24559|24679|24629|24569|24577|24565|24433|24369|24731|24747|24401|24501|24409|24667|24395|24593|24719|24699|24663|24483|24729|24651|24707|24533|24407|24673|24471|24717|24453|24381|24437|24649|24539|24455|24671|24465|24457|246…	0.00160357	0.491713	181	0.0140934	Transfac transcription factor binding site predictions	TF:M00919	Factor: E2F; motif: NCSCGCSAAAN	6315
20011		Factor: Rb:E2F-1:DP-1; motif: TTTSGCGC	"TF"	ZNF330|9606.ENSP00000225792|PDCD6|NCF4|UBE2Z|ABHD12|PSMD6|RGS2|MAEA|CHCHD3|UROD|GOLGA1|LGALS8|AP2M1|TBC1D10A|PDK1|HMGN1|GBP5|ANKRD49|SLC11A2|GTF3A|SSU72|ARID5B|RUNX3|SUPT7L|SLC5A6|OXA1L|DYNC1LI2|DDX39A|DDX39B|BIN2|EWSR1|UNC50|DNAJB11|SBDS|SRSF2|PSME2|C17orf85|ISCU|SF1|IPPK|DNMT1|MAX|CSTF3|SH2D2A|ZNF24|STK4|CORO1A|ATP5B|RHOT2|HNRNPDL|RDH11|ZNF148|NDUFV1|ST3GAL1|ANKZF1|ATP6V1C1|GSDMD|PRPF38B|ZRANB2…	129	24340	24613|24749|24601|24743|24583|24387|24691|24681|24721|24495|24373|24493|24637|24627|24615|24573|24545|24499|24609|24393|24701|24661|24585|24491|24371|24697|24477|24489|24367|24727|24423|24715|24587|24579|24607|24473|24441|24511|24571|24689|24559|24679|24467|24591|24541|24629|24569|24577|24447|24509|24433|24369|24731|24747|24401|24501|24429|24413|24409|24427|24537|24667|24395|24593|24719|24699|246…	0.00166355	0.712707	181	0.012082	Transfac transcription factor binding site predictions	TF:M00740	Factor: Rb:E2F-1:DP-1; motif: TTTSGCGC	10677
3383		Spliceosome	"CORUM"	DDX39A|SBDS|SRSF2|C17orf85|ARRB2|LRRFIP1|WDR33|NSMCE4A|DNAJC7|ATG4B|VPS4A|MLLT6	12	24340	24367|24607|24473|24511|24381|24455|24631|24603|24659|24741|24563|24531	0.00168671	0.176471	68	0.0869565	Manually annotated protein complexes from mammalian organisms	CORUM:351	Spliceosome	138
20011		Factor: E2F; motif: NKCGCGCSAAAN	"TF"	9606.ENSP00000225792|PDCD6|NCF4|UBE2Z|MAEA|CHCHD3|UROD|LGALS8|AP2M1|TBC1D10A|PDK1|HMGN1|GBP5|ANKRD49|SLC11A2|GTF3A|SSU72|ARID5B|RUNX3|SLC5A6|DYNC1LI2|EWSR1|UNC50|DNAJB11|SBDS|SRSF2|PSME2|ISCU|IPPK|DNMT1|ZNF24|STK4|CORO1A|MYL12A|HNRNPDL|RDH11|ZNF148|NDUFV1|ST3GAL1|ANKZF1|PRPF38B|EPHX2|LNPEP|TOR1B|FAM136A|MARCH6|MARCH5|CLK1|MAGED2|NAT9|SUGP2|NFE2L1|C2CD5|ACADVL|MCM7|AKR1B1|ARRB2|C21orf59|SNRNP70|CA…	84	24340	24749|24601|24743|24583|24721|24495|24373|24637|24627|24615|24573|24545|24499|24609|24393|24701|24661|24585|24491|24697|24489|24715|24587|24579|24607|24473|24441|24571|24559|24679|24629|24569|24577|24565|24433|24369|24731|24747|24401|24501|24409|24667|24593|24719|24699|24663|24483|24729|24651|24707|24533|24407|24673|24471|24717|24453|24381|24437|24649|24539|24671|24465|24457|24645|24703|24617|244…	0.00171272	0.464088	181	0.0144157	Transfac transcription factor binding site predictions	TF:M00920	Factor: E2F; motif: NKCGCGCSAAAN	5827
11006		cervix; squamous epithelial cells[High]	"Approved"|"Enhanced"|"Supported"	MTCH1|RGS2|PDK1|HMGN1|ATG3|DDX39A|BIN2|TMEM138|SBDS|C17orf85|SF1|DNMT1|MYL12A|RHOT2|ATP6V1C1|ZRANB2|NONO|SUGP2|NUMA1|ARRB2|PPP3CC|CASP1|LRRFIP1|WDR33|NSMCE4A|ATG4B|SFT2D1|SF3B2|EXOSC8|TIMMDC1|BNIP3|GZMB	32	24340	24595|24681|24573|24545|24391|24367|24423|24417|24607|24511|24689|24679|24565|24509|24429|24427|24395|24533|24723|24381|24519|24487|24455|24631|24603|24741|24633|24657|24665|24597|24639|24521	0.00171375	0.214765	149	0.0309179	Human Protein Atlas	HPA:0630223	cervix; squamous epithelial cells[High]	1035
20011		Factor: Erg; motif: NACCGGAARYN	"TF"	ZNF330|MTCH1|GOLT1B|9606.ENSP00000225792|NCF4|UBE2Z|ABHD12|MAEA|CHCHD3|UROD|GOLGA1|SLC39A8|B2M|AP2M1|PDK1|HMGN1|GBP5|ATG3|ANKRD49|SLC11A2|GTF3A|ARID5B|RUNX3|SLC5A6|DDX39A|DDX39B|BIN2|EWSR1|TMEM138|VDAC3|SBDS|ULK3|PSME2|C17orf85|SRSF7|ISCU|SF1|IPPK|DNMT1|TSG101|MAX|CSTF3|SH2D2A|ZNF24|STK4|CORO1A|MYL12A|ATP5B|RHOT2|HNRNPDL|MLEC|NDUFV1|ATP6V1C1|PRPF38B|ZRANB2|EPHX2|NONO|LNPEP|PYCR2|FAM136A|MARCH6|MA…	113	24340	24613|24595|24435|24749|24743|24583|24387|24721|24495|24373|24493|24527|24535|24627|24573|24545|24499|24391|24609|24393|24701|24585|24491|24697|24367|24727|24423|24715|24417|24737|24607|24551|24441|24511|24589|24571|24689|24559|24679|24745|24467|24591|24541|24629|24569|24577|24565|24447|24509|24433|24653|24747|24429|24409|24427|24667|24395|24593|24383|24699|24663|24483|24605|24713|24677|24707|246…	0.00175819	0.624309	181	0.0127597	Transfac transcription factor binding site predictions	TF:M11392	Factor: Erg; motif: NACCGGAARYN	8856
11006		cerebellum; Purkinje cells[‚â•Low]	"Approved"|"Enhanced"|"Supported"	MTCH1|GOLT1B|NCF4|RGS2|MAEA|UROD|GOLGA1|SLC39A8|LGALS8|AP2M1|TBC1D10A|HMGN1|GBP5|ATG3|ANKRD49|SLC11A2|ARID5B|SLC5A6|OXA1L|EWSR1|TMEM138|SPATA13|DNAJB11|SBDS|SRSF2|PSME2|SF1|IPPK|DNMT1|MAX|CSTF3|STK4|CORO1A|MYL12A|RHOT2|HNRNPDL|RDH11|MLEC|DMAP1|ZNF148|NDUFV1|ANKZF1|ATP6V1C1|ZRANB2|APOBEC3G|NONO|LNPEP|PYCR2|TOR1B|FAM136A|MARCH6|CS|CCPG1|ATG16L1|STK25|NAT9|SUGP2|SUGP1|ARHGAP9|FAF2|AKR1B1|YBX1|HMGB1|…	102	24340	24595|24435|24743|24681|24721|24373|24493|24527|24637|24627|24615|24545|24499|24391|24609|24393|24585|24697|24477|24715|24417|24695|24579|24607|24473|24441|24689|24559|24679|24467|24591|24569|24577|24565|24509|24433|24369|24653|24385|24731|24747|24501|24429|24427|24537|24395|24593|24383|24719|24699|24663|24713|24677|24403|24377|24707|24533|24693|24419|24399|24453|24635|24415|24381|24581|24553|244…	0.00179604	0.684564	149	0.0183091	Human Protein Atlas	HPA:0090161	cerebellum; Purkinje cells[‚â•Low]	5571
20011		Factor: Elk-1; motif: AACCGGAAGTR	"TF"	ZNF330|MTCH1|GOLT1B|9606.ENSP00000225792|PDCD6|ABHD12|MAEA|UROD|B2M|PDK1|HMGN1|GBP5|ATG3|ANKRD49|SLC11A2|GTF3A|RUNX3|DDX39A|BIN2|EWSR1|TMEM138|SBDS|ULK3|C17orf85|SRSF7|ISCU|SF1|DNMT1|MAX|CSTF3|STK4|CORO1A|ATP5B|RHOT2|DMAP1|ATP6V1C1|IP6K2|PRPF38B|APOBEC3G|EPHX2|NONO|FAM136A|MARCH6|CLK3|MAGED2|MYD88|NFE2L1|SUGP1|ARHGAP9|ACADVL|NUMA1|MCM7|GDI1|YBX1|ARRB2|CASP7|ARL5B|CASP1|LRRFIP1|EIF2B1|AMICA1|PDCD6…	79	24340	24613|24595|24435|24749|24601|24387|24721|24373|24535|24573|24545|24499|24391|24609|24393|24701|24491|24367|24423|24715|24417|24607|24551|24511|24589|24571|24689|24679|24467|24591|24569|24577|24447|24509|24385|24429|24623|24409|24537|24667|24395|24699|24663|24605|24651|24625|24407|24693|24419|24471|24723|24717|24669|24635|24381|24479|24439|24487|24455|24465|24457|24703|24405|24505|24603|24561|246…	0.00181657	0.436464	181	0.0147719	Transfac transcription factor binding site predictions	TF:M01163	Factor: Elk-1; motif: AACCGGAAGTR	5348
11006		endometrium 2; cells in endometrial stroma[‚â•Medium]	"Approved"|"Enhanced"|"Supported"	MAEA|LGALS8|TBC1D10A|PDK1|HMGN1|GBP5|ATG3|SLC11A2|GTF3A|ARID5B|DDX39A|BIN2|PSME2|C17orf85|SF1|IPPK|DNMT1|STK4|RHOT2|HNRNPDL|RDH11|NDUFV1|ATP6V1C1|ZRANB2|LNPEP|CLK3|CS|ATG16L1|STK25|NAT9|SUGP2|ACADVL|NUMA1|ARRB2|CASP7|PPP3CC|WDR33|NSMCE4A|PSMA4|DNAJC7|ATG4B|SFT2D1|RBM22|SF3B2|EXOSC8|BNIP3	46	24340	24721|24637|24615|24573|24545|24499|24391|24393|24701|24585|24367|24423|24441|24511|24689|24559|24679|24569|24509|24433|24369|24747|24429|24427|24593|24605|24713|24403|24377|24707|24533|24471|24723|24381|24479|24519|24631|24603|24561|24659|24741|24633|24647|24657|24665|24639	0.00183407	0.308725	149	0.025584	Human Protein Atlas	HPA:0170252	endometrium 2; cells in endometrial stroma[‚â•Medium]	1798
20011		Factor: TEL1; motif: CNCGGAANNN	"TF"	MTCH1|GOLT1B|9606.ENSP00000225792|NCF4|UBE2Z|ABHD12|PSMD6|MAEA|UROD|SLC39A8|AP2M1|TBC1D10A|PDK1|HMGN1|GBP5|ATG3|ANKRD49|NGDN|SLC11A2|GTF3A|SSU72|TAP2|ARID5B|RUNX3|SLC5A6|DDX39A|DDX39B|BIN2|EWSR1|TMEM138|SPATA13|DNAJB11|VDAC3|SBDS|ULK3|SRSF2|PSME2|SRSF7|ISCU|SF1|IPPK|DNMT1|TSG101|MAX|CSTF3|SH2D2A|ZNF24|STK4|CORO1A|ATP5B|RHOT2|RDH11|MLEC|NDUFV1|ST3GAL1|ATP6V1C1|PRPF38B|ZRANB2|APOBEC3G|EPHX2|CPSF3|N…	132	24340	24595|24435|24749|24743|24583|24387|24691|24721|24373|24527|24627|24615|24573|24545|24499|24391|24609|24619|24393|24701|24661|24507|24585|24491|24697|24367|24727|24423|24715|24417|24695|24579|24737|24607|24551|24473|24441|24589|24571|24689|24559|24679|24745|24467|24591|24541|24629|24569|24577|24447|24509|24369|24653|24747|24401|24429|24409|24427|24537|24667|24555|24395|24593|24719|24699|24663|244…	0.00185611	0.729282	181	0.0119446	Transfac transcription factor binding site predictions	TF:M02070	Factor: TEL1; motif: CNCGGAANNN	11051
20011		Factor: Erg; motif: ACCGGAAGTN	"TF"	ZNF330|MTCH1|GOLT1B|9606.ENSP00000225792|NCF4|UBE2Z|ABHD12|MAEA|UROD|GOLGA1|SLC39A8|B2M|PDK1|HMGN1|GBP5|ATG3|ANKRD49|NGDN|SLC11A2|GTF3A|ARID5B|RUNX3|SLC5A6|DYNC1LI2|DDX39A|BIN2|EWSR1|TMEM138|VDAC3|SBDS|ULK3|PSME2|SRSF7|ISCU|SF1|IPPK|DNMT1|TSG101|MAX|CSTF3|ZNF24|STK4|CORO1A|MYL12A|ATP5B|RHOT2|HNRNPDL|NDUFV1|ATP6V1C1|PRPF38B|ZRANB2|EPHX2|NONO|LNPEP|FAM136A|MARCH6|MARCH5|CLK3|CS|CCPG1|STK25|NAT9|MYD…	107	24340	24613|24595|24435|24749|24743|24583|24387|24721|24373|24493|24527|24535|24573|24545|24499|24391|24609|24619|24393|24701|24585|24491|24697|24489|24367|24423|24715|24417|24737|24607|24551|24441|24589|24571|24689|24559|24679|24745|24467|24591|24629|24569|24577|24565|24447|24509|24433|24747|24429|24409|24427|24667|24395|24593|24699|24663|24483|24605|24713|24677|24377|24707|24625|24533|24407|24693|244…	0.00188791	0.59116	181	0.0130313	Transfac transcription factor binding site predictions	TF:M02062	Factor: Erg; motif: ACCGGAAGTN	8211
21110		"Any process that results in a change in state or activity of a cell (in terms of movement, secretion, enzyme production, gene expression, etc.) as a result of a chemical stimulus indicating the organism is under stress." [PMID:26653712]	"NAS"|"IGI"|"IMP"|"ISS"|"IEA"|"IDA"	TBC1D10A|NGDN|DMAP1|ZRANB2|EPHX2|MARCH5|ATG16L1|C2CD5|ALAD|EIF2B1|CD48|C9orf72|SF3B1|GZMB	14	24340	24615|24619|24385|24427|24667|24483|24403|24673|24553|24465|24397|24549|24431|24521	0.00191443	0.0795455	176	0.0414201	Gene Ontology Biological Process	GO:0062197	cellular response to chemical stress	338
11006		parathyroid gland	"Approved"|"Enhanced"|"Supported"	MTCH1|GOLT1B|NCF4|RGS2|MAEA|UROD|GOLGA1|SLC39A8|LGALS8|AP2M1|TBC1D10A|PDK1|GBP5|ATG3|SLC11A2|ARID5B|SLC5A6|OXA1L|DYNC1LI2|BIN2|EWSR1|TMEM138|SPATA13|DNAJB11|VDAC3|SBDS|SRSF2|PSME2|C17orf85|IPPK|DNMT1|MAX|CSTF3|STK4|CORO1A|MYL12A|RHOT2|MLEC|DMAP1|ZNF148|ATP6V1C1|IP6K2|GSDMD|ZRANB2|APOBEC3G|CPSF3|NONO|LNPEP|PYCR2|TOR1B|FAM136A|MARCH6|CLK3|CS|STK25|MYD88|SUGP2|NFE2L1|ARHGAP9|ACADVL|NUMA1|FAF2|AKR1B1…	106	24340	24595|24435|24743|24681|24721|24373|24493|24527|24637|24627|24615|24573|24499|24391|24393|24585|24697|24477|24489|24423|24715|24417|24695|24579|24737|24607|24473|24441|24511|24559|24679|24467|24591|24569|24577|24565|24509|24653|24385|24731|24429|24623|24413|24427|24537|24555|24395|24593|24383|24719|24699|24663|24605|24713|24377|24625|24533|24407|24419|24471|24723|24399|24453|24635|24415|24381|245…	0.00193804	0.711409	149	0.0179935	Human Protein Atlas	HPA:0360000	parathyroid gland	5891
11006		parathyroid gland; glandular cells[‚â•Low]	"Approved"|"Enhanced"|"Supported"	MTCH1|GOLT1B|NCF4|RGS2|MAEA|UROD|GOLGA1|SLC39A8|LGALS8|AP2M1|TBC1D10A|PDK1|GBP5|ATG3|SLC11A2|ARID5B|SLC5A6|OXA1L|DYNC1LI2|BIN2|EWSR1|TMEM138|SPATA13|DNAJB11|VDAC3|SBDS|SRSF2|PSME2|C17orf85|IPPK|DNMT1|MAX|CSTF3|STK4|CORO1A|MYL12A|RHOT2|MLEC|DMAP1|ZNF148|ATP6V1C1|IP6K2|GSDMD|ZRANB2|APOBEC3G|CPSF3|NONO|LNPEP|PYCR2|TOR1B|FAM136A|MARCH6|CLK3|CS|STK25|MYD88|SUGP2|NFE2L1|ARHGAP9|ACADVL|NUMA1|FAF2|AKR1B1…	106	24340	24595|24435|24743|24681|24721|24373|24493|24527|24637|24627|24615|24573|24499|24391|24393|24585|24697|24477|24489|24423|24715|24417|24695|24579|24737|24607|24473|24441|24511|24559|24679|24467|24591|24569|24577|24565|24509|24653|24385|24731|24429|24623|24413|24427|24537|24555|24395|24593|24383|24719|24699|24663|24605|24713|24377|24625|24533|24407|24419|24471|24723|24399|24453|24635|24415|24381|245…	0.00193804	0.711409	149	0.0179935	Human Protein Atlas	HPA:0360051	parathyroid gland; glandular cells[‚â•Low]	5891
21110		"Any process that localizes a substance or cellular component. This may occur via movement, tethering or selective degradation." [GOC:ai, GOC:dos]	"IPI"|"IC"|"NAS"|"TAS"|"IGI"|"IMP"|"ISS"|"IBA"|"IEA"|"IDA"	MTCH1|GOLT1B|9606.ENSP00000225792|PDCD6|PSMD6|GOLGA1|LGALS8|B2M|AP2M1|GBP5|NGDN|SSU72|ARID5B|SUPT7L|SLC5A6|DYNC1LI2|DDX39A|DDX39B|UNC50|SRSF2|PSME2|SF1|CSTF3|SH2D2A|STK4|CORO1A|RHOT2|ZNF148|NDUFV1|ST3GAL1|MARCH6|MARCH5|CLK3|CS|NAT9|SUGP2|SUGP1|ARHGAP9|ACADVL|NUMA1|MCM7|YBX1|HMGB1|CASP4|CASP1|LRRFIP1|EIF2B1|RBM5|HLA-DPA1|KIF22|PSMA4|DNAJC7|OAS1|LUC7L3|NDUFS2|CD48|SFT2D1|C9orf72|SF3B2|WBP2|VPRBP|HL…	70	24340	24595|24435|24749|24601|24691|24493|24637|24535|24627|24499|24619|24661|24585|24371|24697|24489|24367|24727|24587|24473|24441|24689|24591|24541|24569|24577|24509|24731|24747|24401|24663|24483|24605|24713|24707|24533|24693|24419|24471|24723|24717|24635|24415|24539|24487|24455|24465|24411|24645|24711|24561|24659|24503|24641|24543|24397|24633|24549|24657|24449|24389|24517|24665|24725|24431|24685|247…	0.00203627	0.397727	176	0.0141015	Gene Ontology Biological Process	GO:0051234	establishment of localization	4964
20011		Factor: Pet-1; motif: ACCGGAWRTN	"TF"	MTCH1|9606.ENSP00000225792|ABHD12|UROD|B2M|HMGN1|ATG3|SLC11A2|DDX39A|EWSR1|TMEM138|ISCU|SF1|DNMT1|MAX|CSTF3|STK4|CORO1A|ATP5B|RHOT2|PRPF38B|EPHX2|NONO|CLK3|NFE2L1|ARHGAP9|NUMA1|YBX1|ARL5B|CASP1|LRRFIP1|EIF2B1|AMICA1|PDCD6IP|RBM19|NSMCE4A|PSMA4|DNAJC7|ATG4B|WBP2|HDAC6|ALOX5|GBP1|PTCD3|RBM39|GALNT2	46	24340	24595|24749|24387|24373|24535|24545|24391|24393|24367|24715|24417|24571|24689|24679|24467|24591|24569|24577|24447|24509|24409|24667|24395|24605|24407|24419|24723|24635|24439|24487|24455|24465|24457|24703|24405|24603|24561|24659|24741|24449|24611|24461|24725|24463|24709|24529	0.00211014	0.254144	181	0.0188989	Transfac transcription factor binding site predictions	TF:M02072	Factor: Pet-1; motif: ACCGGAWRTN	2434
20011		Factor: ELF1; motif: NCCGGAARTN	"TF"	MTCH1|GOLT1B|9606.ENSP00000225792|NCF4|UROD|GOLGA1|SLC39A8|B2M|HMGN1|PNISR|GBP5|ATG3|SLC11A2|DDX39A|EWSR1|TMEM138|SPATA13|VDAC3|SBDS|ULK3|SRSF7|ISCU|SF1|DNMT1|TSG101|MAX|CSTF3|SH2D2A|STK4|CORO1A|ATP5B|RHOT2|MLEC|ATP6V1C1|PRPF38B|ZRANB2|EPHX2|NONO|LNPEP|FAM136A|MARCH6|MARCH5|CLK3|CS|SUGP2|NFE2L1|ARHGAP9|ACADVL|NUMA1|MCM7|FAF2|YBX1|CD3E|ARL5B|SNRNP70|CASP1|LRRFIP1|EIF2B1|AMICA1|PDCD6IP|NCBP2|SIGMAR…	87	24340	24595|24435|24749|24743|24373|24493|24527|24535|24545|24575|24499|24391|24393|24367|24715|24417|24695|24737|24607|24551|24589|24571|24689|24679|24745|24467|24591|24541|24569|24577|24447|24509|24653|24429|24409|24427|24667|24395|24593|24699|24663|24483|24605|24713|24533|24407|24419|24471|24723|24717|24399|24635|24581|24439|24649|24487|24455|24465|24457|24703|24739|24481|24405|24711|24485|24603|245…	0.0021113	0.480663	181	0.014144	Transfac transcription factor binding site predictions	TF:M02053	Factor: ELF1; motif: NCCGGAARTN	6151
20011		Factor: Elk-1:HOXA1; motif: ACCGGAAGTAATTA	"TF"	ZNF330|MTCH1|GOLT1B|9606.ENSP00000225792|NCF4|UBE2Z|ABHD12|RGS2|UROD|GOLGA1|SLC39A8|B2M|AP2M1|HMGN1|GBP5|ATG3|ANKRD49|NGDN|SLC11A2|RUNX3|DDX39A|BIN2|EWSR1|TMEM138|UNC50|DNAJB11|ULK3|SRSF2|C17orf85|SRSF7|ISCU|SF1|IPPK|DNMT1|TSG101|MAX|CSTF3|ZNF24|STK4|CORO1A|ATP5B|RHOT2|RDH11|NDUFV1|ANKZF1|ATP6V1C1|PRPF38B|EPHX2|CPSF3|NONO|FAM136A|MARCH6|CLK3|CLK1|CS|CCPG1|ATG16L1|STK25|NAT9|MYD88|SUGP2|NFE2L1|ARH…	110	24340	24613|24595|24435|24749|24743|24583|24387|24681|24373|24493|24527|24535|24627|24545|24499|24391|24609|24619|24393|24491|24367|24423|24715|24417|24587|24579|24551|24473|24511|24589|24571|24689|24559|24679|24745|24467|24591|24629|24569|24577|24447|24509|24369|24747|24501|24429|24409|24667|24555|24395|24699|24663|24605|24729|24713|24677|24403|24377|24707|24625|24533|24407|24419|24723|24399|24453|246…	0.00217246	0.607735	181	0.012855	Transfac transcription factor binding site predictions	TF:M08451	Factor: Elk-1:HOXA1; motif: ACCGGAAGTAATTA	8557
20011		Factor: Elk-1; motif: NACMGGAAGTN	"TF"	MTCH1|9606.ENSP00000225792|NCF4|ABHD12|UROD|SLC39A8|B2M|AP2M1|PDK1|HMGN1|GBP5|ATG3|ANKRD49|SLC11A2|GTF3A|ARID5B|RUNX3|SLC5A6|DDX39A|BIN2|EWSR1|TMEM138|ULK3|C17orf85|SRSF7|ISCU|SF1|DNMT1|MAX|CSTF3|SH2D2A|ZNF24|STK4|CORO1A|MYL12A|ATP5B|RHOT2|DMAP1|NDUFV1|ATP6V1C1|PRPF38B|APOBEC3G|EPHX2|NONO|LNPEP|FAM136A|MARCH6|CLK3|CCPG1|MAGED2|NAT9|MYD88|SUGP2|NFE2L1|ARHGAP9|NUMA1|MCM7|GDI1|FAF2|YBX1|ARL5B|CASP4|…	88	24340	24595|24749|24743|24387|24373|24527|24535|24627|24573|24545|24499|24391|24609|24393|24701|24585|24491|24697|24367|24423|24715|24417|24551|24511|24589|24571|24689|24679|24467|24591|24541|24629|24569|24577|24565|24447|24509|24385|24747|24429|24409|24537|24667|24395|24593|24699|24663|24605|24677|24651|24707|24625|24533|24407|24419|24723|24717|24669|24399|24635|24439|24539|24487|24455|24671|24465|244…	0.00219459	0.486188	181	0.0140665	Transfac transcription factor binding site predictions	TF:M11432	Factor: Elk-1; motif: NACMGGAAGTN	6256
20011		Factor: ETV4; motif: ACCGGAAGTN	"TF"	MTCH1|GOLT1B|9606.ENSP00000225792|NCF4|ABHD12|UROD|GOLGA1|SLC39A8|B2M|PDK1|HMGN1|GBP5|ATG3|ANKRD49|SLC11A2|GTF3A|ARID5B|RUNX3|SLC5A6|DDX39A|BIN2|EWSR1|TMEM138|VDAC3|SBDS|ULK3|SRSF7|ISCU|SF1|IPPK|DNMT1|TSG101|MAX|CSTF3|ZNF24|STK4|CORO1A|MYL12A|ATP5B|RHOT2|HNRNPDL|NDUFV1|ATP6V1C1|PRPF38B|EPHX2|NONO|LNPEP|FAM136A|MARCH6|MARCH5|CLK3|CS|CCPG1|NAT9|MYD88|SUGP2|NFE2L1|ARHGAP9|ACADVL|NUMA1|FAF2|YBX1|ARRB…	95	24340	24595|24435|24749|24743|24387|24373|24493|24527|24535|24573|24545|24499|24391|24609|24393|24701|24585|24491|24697|24367|24423|24715|24417|24737|24607|24551|24589|24571|24689|24559|24679|24745|24467|24591|24629|24569|24577|24565|24447|24509|24433|24747|24429|24409|24667|24395|24593|24699|24663|24483|24605|24713|24677|24707|24625|24533|24407|24419|24471|24723|24399|24635|24381|24439|24539|24487|244…	0.00219574	0.524862	181	0.0136357	Transfac transcription factor binding site predictions	TF:M03982	Factor: ETV4; motif: ACCGGAAGTN	6967
11006		nasopharynx; respiratory epithelial cells[‚â•Medium]	"Approved"|"Enhanced"|"Supported"	MTCH1|NCF4|RGS2|MAEA|GOLGA1|SLC39A8|LGALS8|AP2M1|TBC1D10A|PDK1|HMGN1|GBP5|GTF3A|ARID5B|OXA1L|DYNC1LI2|DDX39A|BIN2|TMEM138|SPATA13|VDAC3|SBDS|SRSF2|PSME2|C17orf85|SF1|IPPK|DNMT1|MAX|STK4|CORO1A|MYL12A|RHOT2|HNRNPDL|RDH11|MLEC|ANKZF1|GSDMD|ZRANB2|NONO|TOR1B|FAM136A|CLK3|CS|CCPG1|ATG16L1|STK25|NAT9|SUGP2|SUGP1|ARHGAP9|NUMA1|AKR1B1|YBX1|HMGB1|ARRB2|ALAD|C21orf59|CASP7|PPP3CC|CASP1|LRRFIP1|UBXN4|EIF2B…	91	24340	24595|24743|24681|24721|24493|24527|24637|24627|24615|24573|24545|24499|24701|24585|24477|24489|24367|24423|24417|24695|24737|24607|24473|24441|24511|24689|24559|24679|24467|24569|24577|24565|24509|24433|24369|24653|24501|24413|24427|24395|24719|24699|24605|24713|24677|24403|24377|24707|24533|24693|24419|24723|24453|24635|24415|24381|24553|24437|24479|24519|24487|24455|24671|24465|24457|24411|246…	0.00227046	0.610738	149	0.0190896	Human Protein Atlas	HPA:0320102	nasopharynx; respiratory epithelial cells[‚â•Medium]	4767
20011		Factor: E2F-1; motif: NKTSSCGC; match class: 1	"TF"	PDCD6|UBE2Z|CHCHD3|UROD|GOLGA1|SLC39A8|LGALS8|AP2M1|HMGN1|NGDN|SLC11A2|GTF3A|RUNX3|SUPT7L|BIN2|EWSR1|UNC50|SBDS|SRSF2|ISCU|CORO1A|MYL12A|ATP5B|RDH11|ZNF148|ST3GAL1|GSDMD|LNPEP|PYCR2|FAM136A|MARCH6|MARCH5|CCPG1|STK25|NAT9|NFE2L1|C2CD5|MCM7|AKR1B1|CASP7|CASP4|UBXN4|EIF2B1|AMICA1|PDCD6IP|CCDC115|KIF22|NSMCE4A|OAS1|ATG4B|LUC7L3|C9orf72|VPS4A|MLLT6|HLA-DMA|ALOX5|EXOSC8|HNRNPA1|GBP1|RBM39|BNIP3	61	24340	24601|24583|24495|24373|24493|24527|24637|24627|24545|24619|24393|24701|24491|24371|24423|24715|24587|24607|24473|24571|24577|24565|24447|24369|24731|24401|24413|24593|24383|24699|24663|24483|24677|24377|24707|24407|24673|24717|24453|24479|24539|24671|24465|24457|24703|24617|24711|24603|24503|24741|24641|24549|24563|24531|24517|24461|24665|24621|24725|24709|24639	0.00227982	0.337017	181	0.016442	Transfac transcription factor binding site predictions	TF:M00428_1	Factor: E2F-1; motif: NKTSSCGC; match class: 1	3710
11006		kidney; cells in glomeruli[High]	"Approved"|"Enhanced"|"Supported"	GOLT1B|SLC39A8|LGALS8|PDK1|ATG3|BIN2|SBDS|PSME2|C17orf85|MYL12A|RHOT2|ZRANB2|TOR1B|CLK3|CCPG1|SUGP2|NUMA1|ARRB2|PPP3CC|LRRFIP1|RBM5|WDR33|RNF168|SF3B2|HLA-DMA|EXOSC8|YKT6|BNIP3	28	24340	24435|24527|24637|24573|24391|24423|24607|24441|24511|24565|24509|24427|24719|24605|24677|24533|24723|24381|24519|24455|24411|24631|24485|24657|24517|24665|24733|24639	0.00231449	0.187919	149	0.0329025	Human Protein Atlas	HPA:0270353	kidney; cells in glomeruli[High]	851
11006		smooth muscle	"Approved"|"Enhanced"|"Supported"	MTCH1|NCF4|RGS2|MAEA|UROD|GOLGA1|LGALS8|AP2M1|TBC1D10A|PDK1|HMGN1|GBP5|ATG3|ANKRD49|SLC11A2|GTF3A|ARID5B|OXA1L|DDX39A|BIN2|TMEM138|DNAJB11|VDAC3|SBDS|SRSF2|PSME2|C17orf85|SF1|IPPK|DNMT1|MAX|CSTF3|ZNF24|STK4|CORO1A|MYL12A|RHOT2|HNRNPDL|RDH11|MLEC|DMAP1|ATP6V1C1|ZRANB2|APOBEC3G|CPSF3|NONO|LNPEP|TOR1B|FAM136A|MARCH6|CLK3|CS|CCPG1|ATG16L1|STK25|NAT9|MYD88|SUGP2|SUGP1|ARHGAP9|ACADVL|NUMA1|YBX1|ARRB2|A…	100	24340	24595|24743|24681|24721|24373|24493|24637|24627|24615|24573|24545|24499|24391|24609|24393|24701|24585|24477|24367|24423|24417|24579|24737|24607|24473|24441|24511|24689|24559|24679|24467|24591|24629|24569|24577|24565|24509|24433|24369|24653|24385|24429|24427|24537|24555|24395|24593|24719|24699|24663|24605|24713|24677|24403|24377|24707|24625|24533|24693|24419|24471|24723|24635|24381|24553|24437|244…	0.00239753	0.671141	149	0.0183621	Human Protein Atlas	HPA:0490000	smooth muscle	5446
11006		smooth muscle; smooth muscle cells[‚â•Low]	"Approved"|"Enhanced"|"Supported"	MTCH1|NCF4|RGS2|MAEA|UROD|GOLGA1|LGALS8|AP2M1|TBC1D10A|PDK1|HMGN1|GBP5|ATG3|ANKRD49|SLC11A2|GTF3A|ARID5B|OXA1L|DDX39A|BIN2|TMEM138|DNAJB11|VDAC3|SBDS|SRSF2|PSME2|C17orf85|SF1|IPPK|DNMT1|MAX|CSTF3|ZNF24|STK4|CORO1A|MYL12A|RHOT2|HNRNPDL|RDH11|MLEC|DMAP1|ATP6V1C1|ZRANB2|APOBEC3G|CPSF3|NONO|LNPEP|TOR1B|FAM136A|MARCH6|CLK3|CS|CCPG1|ATG16L1|STK25|NAT9|MYD88|SUGP2|SUGP1|ARHGAP9|ACADVL|NUMA1|YBX1|ARRB2|A…	100	24340	24595|24743|24681|24721|24373|24493|24637|24627|24615|24573|24545|24499|24391|24609|24393|24701|24585|24477|24367|24423|24417|24579|24737|24607|24473|24441|24511|24689|24559|24679|24467|24591|24629|24569|24577|24565|24509|24433|24369|24653|24385|24429|24427|24537|24555|24395|24593|24719|24699|24663|24605|24713|24677|24403|24377|24707|24625|24533|24693|24419|24471|24723|24635|24381|24553|24437|244…	0.00239753	0.671141	149	0.0183621	Human Protein Atlas	HPA:0490691	smooth muscle; smooth muscle cells[‚â•Low]	5446
20011		Factor: ER81; motif: NNCCGGAAGYG	"TF"	MTCH1|9606.ENSP00000225792|NCF4|ABHD12|UROD|GBP5|ATG3|ANKRD49|SLC11A2|GTF3A|ARID5B|RUNX3|SLC5A6|DDX39A|TMEM138|SRSF7|ISCU|SF1|MAX|CSTF3|ZNF24|CORO1A|ATP5B|RHOT2|PRPF38B|EPHX2|NONO|LNPEP|MARCH6|CLK3|CCPG1|SUGP2|ARHGAP9|NUMA1|YBX1|ARL5B|LRRFIP1|EIF2B1|AMICA1|NCBP2|RBM19|NSMCE4A|PSMA4|DNAJC7|ATG4B|SFT2D1|WBP2|HDAC6|ALOX5|GBP1|PTCD3|RBM39	52	24340	24595|24749|24743|24387|24373|24499|24391|24609|24393|24701|24585|24491|24697|24367|24417|24589|24571|24689|24467|24591|24629|24577|24447|24509|24409|24667|24395|24593|24663|24605|24677|24533|24419|24723|24635|24439|24455|24465|24457|24739|24405|24603|24561|24659|24741|24633|24449|24611|24461|24725|24463|24709	0.00240695	0.287293	181	0.0176931	Transfac transcription factor binding site predictions	TF:M09913	Factor: ER81; motif: NNCCGGAAGYG	2939
11006		endometrium 1; glandular cells[‚â•Low]	"Approved"|"Enhanced"|"Supported"	MTCH1|NCF4|RGS2|MAEA|UROD|GOLGA1|SLC39A8|LGALS8|AP2M1|TBC1D10A|PDK1|HMGN1|GBP5|ATG3|ANKRD49|SLC11A2|GTF3A|SSU72|ARID5B|DDX39A|BIN2|TMEM138|SPATA13|VDAC3|SBDS|SRSF2|PSME2|C17orf85|SF1|IPPK|DNMT1|MAX|CSTF3|STK4|CORO1A|MYL12A|RHOT2|HNRNPDL|RDH11|MLEC|DMAP1|ZNF148|NDUFV1|ATP6V1C1|GSDMD|ZRANB2|APOBEC3G|EPHX2|CPSF3|NONO|LNPEP|PYCR2|TOR1B|FAM136A|MARCH6|CLK3|CS|CCPG1|ATG16L1|STK25|NAT9|MYD88|SUGP2|NFE2L…	117	24340	24595|24743|24681|24721|24373|24493|24527|24637|24627|24615|24573|24545|24499|24391|24609|24393|24701|24661|24585|24367|24423|24417|24695|24737|24607|24473|24441|24511|24689|24559|24679|24467|24591|24569|24577|24565|24509|24433|24369|24653|24385|24731|24747|24429|24413|24427|24537|24667|24555|24395|24593|24383|24719|24699|24663|24605|24713|24677|24403|24377|24707|24625|24533|24407|24693|24419|244…	0.00243693	0.785235	149	0.0171781	Human Protein Atlas	HPA:0160051	endometrium 1; glandular cells[‚â•Low]	6811
11006		epididymis; glandular cells[‚â•Low]	"Approved"|"Enhanced"|"Supported"	MTCH1|NCF4|RGS2|MAEA|UROD|GOLGA1|SLC39A8|LGALS8|AP2M1|TBC1D10A|PDK1|HMGN1|PNISR|GBP5|ATG3|SLC11A2|GTF3A|ARID5B|SUPT7L|SLC5A6|OXA1L|DYNC1LI2|DDX39A|BIN2|EWSR1|TMEM138|SPATA13|DNAJB11|VDAC3|SBDS|SRSF2|PSME2|C17orf85|SF1|IPPK|DNMT1|MAX|CSTF3|STK4|CORO1A|MYL12A|RHOT2|HNRNPDL|RDH11|MLEC|DMAP1|ZNF148|NDUFV1|ATP6V1C1|IP6K2|GSDMD|ZRANB2|APOBEC3G|EPHX2|CPSF3|NONO|LNPEP|PYCR2|TOR1B|FAM136A|MARCH6|CLK3|CS|C…	123	24340	24595|24743|24681|24721|24373|24493|24527|24637|24627|24615|24573|24545|24575|24499|24391|24393|24701|24585|24371|24697|24477|24489|24367|24423|24715|24417|24695|24579|24737|24607|24473|24441|24511|24689|24559|24679|24467|24591|24569|24577|24565|24509|24433|24369|24653|24385|24731|24747|24429|24623|24413|24427|24537|24667|24555|24395|24593|24383|24719|24699|24663|24605|24713|24677|24403|24377|247…	0.00248251	0.825503	149	0.0167804	Human Protein Atlas	HPA:0180051	epididymis; glandular cells[‚â•Low]	7330
11006		epididymis	"Approved"|"Enhanced"|"Supported"	MTCH1|NCF4|RGS2|MAEA|UROD|GOLGA1|SLC39A8|LGALS8|AP2M1|TBC1D10A|PDK1|HMGN1|PNISR|GBP5|ATG3|SLC11A2|GTF3A|ARID5B|SUPT7L|SLC5A6|OXA1L|DYNC1LI2|DDX39A|BIN2|EWSR1|TMEM138|SPATA13|DNAJB11|VDAC3|SBDS|SRSF2|PSME2|C17orf85|SF1|IPPK|DNMT1|MAX|CSTF3|STK4|CORO1A|MYL12A|RHOT2|HNRNPDL|RDH11|MLEC|DMAP1|ZNF148|NDUFV1|ATP6V1C1|IP6K2|GSDMD|ZRANB2|APOBEC3G|EPHX2|CPSF3|NONO|LNPEP|PYCR2|TOR1B|FAM136A|MARCH6|CLK3|CS|C…	123	24340	24595|24743|24681|24721|24373|24493|24527|24637|24627|24615|24573|24545|24575|24499|24391|24393|24701|24585|24371|24697|24477|24489|24367|24423|24715|24417|24695|24579|24737|24607|24473|24441|24511|24689|24559|24679|24467|24591|24569|24577|24565|24509|24433|24369|24653|24385|24731|24747|24429|24623|24413|24427|24537|24667|24555|24395|24593|24383|24719|24699|24663|24605|24713|24677|24403|24377|247…	0.00248251	0.825503	149	0.0167804	Human Protein Atlas	HPA:0180000	epididymis	7330
11006		small intestine; glandular cells[‚â•Low]	"Approved"|"Enhanced"|"Supported"	MTCH1|GOLT1B|NCF4|RGS2|MAEA|UROD|GOLGA1|SLC39A8|AP2M1|TBC1D10A|HMGN1|GBP5|ATG3|SLC11A2|GTF3A|SSU72|ARID5B|SUPT7L|SLC5A6|OXA1L|DYNC1LI2|DDX39A|BIN2|EWSR1|TMEM138|SPATA13|DNAJB11|VDAC3|SBDS|SRSF2|PSME2|C17orf85|SF1|IPPK|DNMT1|MAX|CSTF3|STK4|CORO1A|MYL12A|RHOT2|HNRNPDL|RDH11|MLEC|DMAP1|ZNF148|NDUFV1|ANKZF1|ATP6V1C1|GSDMD|APOBEC3G|EPHX2|CPSF3|NONO|LNPEP|PYCR2|TOR1B|FAM136A|MARCH6|CLK3|CS|CCPG1|ATG16L…	120	24340	24595|24435|24743|24681|24721|24373|24493|24527|24627|24615|24545|24499|24391|24393|24701|24661|24585|24371|24697|24477|24489|24367|24423|24715|24417|24695|24579|24737|24607|24473|24441|24511|24689|24559|24679|24467|24591|24569|24577|24565|24509|24433|24369|24653|24385|24731|24747|24501|24429|24413|24537|24667|24555|24395|24593|24383|24719|24699|24663|24605|24713|24677|24403|24377|24707|24625|245…	0.00251773	0.805369	149	0.0169731	Human Protein Atlas	HPA:0480051	small intestine; glandular cells[‚â•Low]	7070
11006		cervix; squamous epithelial cells[‚â•Low]	"Approved"|"Enhanced"|"Supported"	MTCH1|GOLT1B|NCF4|RGS2|GOLGA1|LGALS8|AP2M1|TBC1D10A|PDK1|HMGN1|GBP5|ATG3|ANKRD49|SLC11A2|GTF3A|ARID5B|SLC5A6|DYNC1LI2|DDX39A|BIN2|TMEM138|DNAJB11|SBDS|SRSF2|PSME2|C17orf85|SF1|IPPK|DNMT1|MAX|CSTF3|STK4|CORO1A|MYL12A|RHOT2|HNRNPDL|RDH11|DMAP1|ATP6V1C1|GSDMD|ZRANB2|APOBEC3G|CPSF3|NONO|LNPEP|TOR1B|FAM136A|MARCH6|CLK3|CS|CCPG1|ATG16L1|STK25|NAT9|MYD88|SUGP2|NFE2L1|ARHGAP9|ACADVL|NUMA1|YBX1|HMGB1|ARRB…	100	24340	24595|24435|24743|24681|24493|24637|24627|24615|24573|24545|24499|24391|24609|24393|24701|24585|24697|24489|24367|24423|24417|24579|24607|24473|24441|24511|24689|24559|24679|24467|24591|24569|24577|24565|24509|24433|24369|24385|24429|24413|24427|24537|24555|24395|24593|24719|24699|24663|24605|24713|24677|24403|24377|24707|24625|24533|24407|24419|24471|24723|24635|24415|24381|24581|24553|24437|244…	0.00254525	0.671141	149	0.0183419	Human Protein Atlas	HPA:0630221	cervix; squamous epithelial cells[‚â•Low]	5452
11006		salivary gland; glandular cells[High]	"Approved"|"Enhanced"|"Supported"	MTCH1|RGS2|MAEA|PDK1|ATG3|SLC11A2|BIN2|VDAC3|SBDS|C17orf85|DNMT1|MAX|MYL12A|RHOT2|RDH11|ATP6V1C1|ZRANB2|TOR1B|CS|STK25|SUGP2|NUMA1|FAF2|ARRB2|C21orf59|CASP7|PPP3CC|LRRFIP1|UBXN4|RBM5|WDR33|NSMCE4A|ATG4B|LUC7L3|SF3B2|VPS4A|EXOSC8|MDH1|BNIP3|GZMB	40	24340	24595|24681|24721|24573|24391|24393|24423|24737|24607|24511|24679|24467|24565|24509|24369|24429|24427|24719|24713|24377|24533|24723|24399|24381|24437|24479|24519|24455|24671|24411|24631|24603|24741|24641|24657|24563|24665|24513|24639|24521	0.00259853	0.268456	149	0.0269906	Human Protein Atlas	HPA:0420053	salivary gland; glandular cells[High]	1482
21110		"Any process that activates or increases the frequency, rate or extent of a biological process. Biological processes are regulated by many means; examples include the control of gene expression, protein modification or interaction with a protein or substrate molecule." [GOC:jid]	"IEP"|"IC"|"NAS"|"HMP"|"IGI"|"TAS"|"IMP"|"ISS"|"IBA"|"IEA"|"ISO"|"IDA"	MTCH1|GOLT1B|9606.ENSP00000225792|NCF4|PSMD6|LGALS8|B2M|AP2M1|PDK1|PNISR|ATG3|NGDN|SSU72|TAP2|TAP1|RUNX3|DDX39A|VDAC3|ULK3|PSME2|SRSF7|ISCU|SF1|IPPK|MAX|CSTF3|SH2D2A|RHOT2|HNRNPDL|NDUFV1|ST3GAL1|GSDMD|PRPF38B|ZRANB2|FAM136A|MARCH6|MARCH5|CS|NAT9|SUGP2|SUGP1|ACADVL|NUMA1|MCM7|GDI1|AKR1B1|HMGB1|ARRB2|CD3E|ALAD|ARL5B|PPP3CC|SNRNP70|CASP1|LRRFIP1|AMICA1|PDCD6IP|NCBP2|COMMD3|DNAJC7|OAS1|LUC7L3|NDUFS2|…	83	24340	24595|24435|24749|24743|24691|24637|24535|24627|24573|24575|24391|24619|24661|24507|24443|24491|24367|24737|24551|24441|24589|24571|24689|24559|24467|24591|24541|24509|24433|24747|24401|24413|24409|24427|24699|24663|24483|24713|24707|24533|24693|24471|24723|24717|24669|24453|24415|24381|24581|24553|24439|24519|24649|24487|24455|24457|24703|24739|24735|24659|24503|24641|24543|24397|24375|24633|246…	0.002628	0.471591	176	0.0130544	Gene Ontology Biological Process	GO:0048518	positive regulation of biological process	6358
20011		Factor: E2F-3:TBR2; motif: ANGTGYKANGGCGCSTTNNCRNNT; match class: 1	"TF"	MTCH1|9606.ENSP00000225792|PDCD6|NCF4|UBE2Z|ABHD12|PSMD6|RGS2|MAEA|CHCHD3|UROD|GOLGA1|SLC39A8|LGALS8|B2M|AP2M1|TBC1D10A|PDK1|HMGN1|GBP5|ATG3|ANKRD49|NGDN|SLC11A2|GTF3A|SSU72|TAP2|ARID5B|TAP1|RUNX3|SUPT7L|SLC5A6|OXA1L|DYNC1LI2|DDX39A|DDX39B|BIN2|EWSR1|TMEM138|SPATA13|UNC50|DNAJB11|VDAC3|SBDS|ULK3|SRSF2|PSME2|C17orf85|SRSF7|ISCU|SF1|IPPK|DNMT1|TSG101|MAX|CSTF3|SH2D2A|ZNF24|STK4|CORO1A|MYL12A|HSP90B…	167	24340	24595|24749|24601|24743|24583|24387|24691|24681|24721|24495|24373|24493|24527|24637|24535|24627|24615|24573|24545|24499|24391|24609|24619|24393|24701|24661|24507|24585|24443|24491|24371|24697|24477|24489|24367|24727|24423|24715|24417|24695|24587|24579|24737|24607|24551|24473|24441|24511|24589|24571|24689|24559|24679|24745|24467|24591|24541|24629|24569|24577|24565|24525|24447|24509|24433|24369|246…	0.00263276	0.922652	181	0.010569	Transfac transcription factor binding site predictions	TF:M08207_1	Factor: E2F-3:TBR2; motif: ANGTGYKANGGCGCSTTNNCRNNT; match class: 1	15801
20011		Factor: Elk-1; motif: RACCGGAAGTR; match class: 1	"TF"	9606.ENSP00000225792|MAEA|PDK1|GBP5|SLC11A2|GTF3A|DDX39A|EWSR1|TMEM138|SBDS|ULK3|ISCU|SF1|CSTF3|ZNF24|STK4|CORO1A|MYL12A|ATP5B|RHOT2|IP6K2|APOBEC3G|FAM136A|MARCH6|NFE2L1|SUGP1|ARHGAP9|NUMA1|AMICA1|PDCD6IP|NSMCE4A|DNAJC7|ATG4B|LUC7L3|WBP2|VPS4A|HDAC6|ALOX5|GBP1|PTCD3|TIMMDC1|GALNT2|NAGA	43	24340	24749|24721|24573|24499|24393|24701|24367|24715|24417|24607|24551|24571|24689|24591|24629|24569|24577|24565|24447|24509|24623|24537|24699|24663|24407|24693|24419|24723|24457|24703|24603|24659|24741|24641|24449|24563|24611|24461|24725|24463|24597|24529|24425	0.00263507	0.237569	181	0.0194219	Transfac transcription factor binding site predictions	TF:M01165_1	Factor: Elk-1; motif: RACCGGAAGTR; match class: 1	2214
11006		stomach 2	"Approved"|"Enhanced"|"Supported"	MTCH1|GOLT1B|NCF4|RGS2|MAEA|UROD|GOLGA1|SLC39A8|LGALS8|AP2M1|TBC1D10A|PDK1|HMGN1|GBP5|ATG3|SLC11A2|GTF3A|ARID5B|OXA1L|DYNC1LI2|DDX39A|BIN2|EWSR1|TMEM138|SPATA13|DNAJB11|VDAC3|SBDS|SRSF2|PSME2|C17orf85|ISCU|SF1|IPPK|DNMT1|MAX|CSTF3|STK4|CORO1A|MYL12A|RHOT2|HNRNPDL|RDH11|MLEC|DMAP1|ZNF148|NDUFV1|ANKZF1|ATP6V1C1|GSDMD|ZRANB2|APOBEC3G|EPHX2|CPSF3|NONO|LNPEP|PYCR2|TOR1B|FAM136A|MARCH6|CLK3|CS|CCPG1|AT…	126	24340	24595|24435|24743|24681|24721|24373|24493|24527|24637|24627|24615|24573|24545|24499|24391|24393|24701|24585|24477|24489|24367|24423|24715|24417|24695|24579|24737|24607|24473|24441|24511|24571|24689|24559|24679|24467|24591|24569|24577|24565|24509|24433|24369|24653|24385|24731|24747|24501|24429|24413|24427|24537|24667|24555|24395|24593|24383|24719|24699|24663|24605|24713|24677|24403|24377|24707|246…	0.00264404	0.845638	149	0.0165702	Human Protein Atlas	HPA:0550000	stomach 2	7604
11006		stomach 2; glandular cells[‚â•Low]	"Approved"|"Enhanced"|"Supported"	MTCH1|GOLT1B|NCF4|RGS2|MAEA|UROD|GOLGA1|SLC39A8|LGALS8|AP2M1|TBC1D10A|PDK1|HMGN1|GBP5|ATG3|SLC11A2|GTF3A|ARID5B|OXA1L|DYNC1LI2|DDX39A|BIN2|EWSR1|TMEM138|SPATA13|DNAJB11|VDAC3|SBDS|SRSF2|PSME2|C17orf85|ISCU|SF1|IPPK|DNMT1|MAX|CSTF3|STK4|CORO1A|MYL12A|RHOT2|HNRNPDL|RDH11|MLEC|DMAP1|ZNF148|NDUFV1|ANKZF1|ATP6V1C1|GSDMD|ZRANB2|APOBEC3G|EPHX2|CPSF3|NONO|LNPEP|PYCR2|TOR1B|FAM136A|MARCH6|CLK3|CS|CCPG1|AT…	126	24340	24595|24435|24743|24681|24721|24373|24493|24527|24637|24627|24615|24573|24545|24499|24391|24393|24701|24585|24477|24489|24367|24423|24715|24417|24695|24579|24737|24607|24473|24441|24511|24571|24689|24559|24679|24467|24591|24569|24577|24565|24509|24433|24369|24653|24385|24731|24747|24501|24429|24413|24427|24537|24667|24555|24395|24593|24383|24719|24699|24663|24605|24713|24677|24403|24377|24707|246…	0.00264404	0.845638	149	0.0165702	Human Protein Atlas	HPA:0550051	stomach 2; glandular cells[‚â•Low]	7604
11006		esophagus; squamous epithelial cells[High]	"Approved"|"Enhanced"|"Supported"	MTCH1|RGS2|MAEA|AP2M1|PDK1|ATG3|SLC11A2|DDX39A|BIN2|SBDS|PSME2|C17orf85|IPPK|DNMT1|MAX|MYL12A|ZNF148|NDUFV1|ATP6V1C1|ZRANB2|NONO|TOR1B|CLK3|STK25|SUGP2|NFE2L1|ACADVL|NUMA1|ARRB2|C21orf59|PPP3CC|CASP1|LRRFIP1|WDR33|NSMCE4A|DNAJC7|ATG4B|SF3B2|RNFT1|EXOSC8|TIMMDC1|BNIP3|GZMB	43	24340	24595|24681|24721|24627|24573|24391|24393|24367|24423|24607|24441|24511|24559|24679|24467|24565|24731|24747|24429|24427|24395|24719|24605|24377|24533|24407|24471|24723|24381|24437|24519|24487|24455|24631|24603|24659|24741|24657|24599|24665|24597|24639|24521	0.00269233	0.288591	149	0.0260291	Human Protein Atlas	HPA:0190223	esophagus; squamous epithelial cells[High]	1652
11006		seminal vesicle; glandular cells[‚â•Medium]	"Approved"|"Enhanced"|"Supported"	MTCH1|NCF4|RGS2|MAEA|UROD|GOLGA1|SLC39A8|LGALS8|AP2M1|TBC1D10A|PDK1|HMGN1|GBP5|ATG3|GTF3A|ARID5B|SLC5A6|OXA1L|DYNC1LI2|BIN2|SPATA13|DNAJB11|VDAC3|SBDS|SRSF2|PSME2|C17orf85|SF1|IPPK|DNMT1|MAX|STK4|CORO1A|MYL12A|RHOT2|HNRNPDL|RDH11|MLEC|NDUFV1|ATP6V1C1|IP6K2|GSDMD|ZRANB2|APOBEC3G|EPHX2|NONO|LNPEP|TOR1B|FAM136A|MARCH6|CLK3|CS|ATG16L1|STK25|NAT9|MYD88|SUGP2|SUGP1|ARHGAP9|C2CD5|AKR1B1|YBX1|ARRB2|ALAD|…	97	24340	24595|24743|24681|24721|24373|24493|24527|24637|24627|24615|24573|24545|24499|24391|24701|24585|24697|24477|24489|24423|24695|24579|24737|24607|24473|24441|24511|24689|24559|24679|24467|24569|24577|24565|24509|24433|24369|24653|24747|24429|24623|24413|24427|24537|24667|24395|24593|24719|24699|24663|24605|24713|24403|24377|24707|24625|24533|24693|24419|24673|24453|24635|24381|24553|24437|24479|244…	0.00270008	0.651007	149	0.0185468	Human Protein Atlas	HPA:0430052	seminal vesicle; glandular cells[‚â•Medium]	5230
11006		hippocampus	"Approved"|"Enhanced"|"Supported"	MTCH1|GOLT1B|NCF4|RGS2|MAEA|UROD|GOLGA1|SLC39A8|LGALS8|AP2M1|TBC1D10A|PDK1|HMGN1|PNISR|GBP5|ATG3|ANKRD49|SLC11A2|GTF3A|ARID5B|SLC5A6|DYNC1LI2|BIN2|TMEM138|SPATA13|DNAJB11|VDAC3|SBDS|SRSF2|PSME2|C17orf85|SF1|IPPK|DNMT1|MAX|CSTF3|SH2D2A|STK4|CORO1A|MYL12A|RHOT2|HNRNPDL|RDH11|MLEC|DMAP1|ZNF148|NDUFV1|ATP6V1C1|ZRANB2|APOBEC3G|CPSF3|NONO|LNPEP|TOR1B|FAM136A|MARCH6|CLK3|CS|CCPG1|ATG16L1|STK25|NAT9|MYD8…	117	24340	24595|24435|24743|24681|24721|24373|24493|24527|24637|24627|24615|24573|24545|24575|24499|24391|24609|24393|24701|24585|24697|24489|24423|24417|24695|24579|24737|24607|24473|24441|24511|24689|24559|24679|24467|24591|24541|24569|24577|24565|24509|24433|24369|24653|24385|24731|24747|24429|24427|24537|24555|24395|24593|24719|24699|24663|24605|24713|24677|24403|24377|24707|24625|24533|24693|24419|244…	0.00271791	0.785235	149	0.0171504	Human Protein Atlas	HPA:0250000	hippocampus	6822
11006		skin 1; cells in basal layer[High]	"Enhanced"|"Supported"	C17orf85|ATP6V1C1|TOR1B|NFE2L1|NUMA1|WDR33|RNF168|NSMCE4A|ATG4B|SF3B2|BNIP3|GZMB	12	24340	24511|24429|24719|24407|24723|24631|24485|24603|24741|24657|24639|24521	0.00280203	0.0805369	149	0.0628272	Human Protein Atlas	HPA:0461393	skin 1; cells in basal layer[High]	191
22122		"The lipid bilayer that forms the outer-most layer of an organelle." [GOC:dos]	"IPI"|"NAS"|"TAS"|"IMP"|"ISS"|"IBA"|"IEA"|"IDA"|"HDA"	MTCH1|GOLT1B|9606.ENSP00000225792|PDCD6|MAEA|UROD|GOLGA1|LGALS8|B2M|PNISR|NGDN|SSU72|ARID5B|EWSR1|TMEM138|UNC50|SF1|SH2D2A|CORO1A|ATP5B|MLEC|ZNF148|APOBEC3G|MARCH6|CS|SUGP2|SNRNP70|CASP4|UBXN4|EIF2B1|NDUFS2|RBM22|WBP2|SRSF1|YKT6|SF3B1|RBM39	37	24340	24595|24435|24749|24601|24721|24373|24493|24637|24535|24575|24619|24661|24585|24715|24417|24587|24689|24541|24577|24447|24653|24731|24537|24663|24713|24533|24649|24539|24671|24465|24543|24647|24449|24643|24733|24431|24709	0.00284335	0.205556	180	0.0171614	Gene Ontology Cellular Component branch	GO:0098588	bounding membrane of organelle	2156
20011		Factor: E2F-4:DP-1; motif: TTTSGCGC	"TF"	9606.ENSP00000225792|PDCD6|NCF4|UBE2Z|ABHD12|PSMD6|RGS2|MAEA|CHCHD3|UROD|GOLGA1|LGALS8|AP2M1|TBC1D10A|PDK1|HMGN1|GBP5|ANKRD49|SLC11A2|GTF3A|SSU72|RUNX3|SUPT7L|SLC5A6|OXA1L|DYNC1LI2|DDX39B|BIN2|EWSR1|UNC50|DNAJB11|SBDS|SRSF2|PSME2|C17orf85|ISCU|SF1|IPPK|DNMT1|CSTF3|SH2D2A|ZNF24|STK4|CORO1A|MYL12A|ATP5B|HNRNPDL|RDH11|ZNF148|NDUFV1|ST3GAL1|ANKZF1|ATP6V1C1|GSDMD|PRPF38B|ZRANB2|APOBEC3G|EPHX2|NONO|LNP…	123	24340	24749|24601|24743|24583|24387|24691|24681|24721|24495|24373|24493|24637|24627|24615|24573|24545|24499|24609|24393|24701|24661|24491|24371|24697|24477|24489|24727|24423|24715|24587|24579|24607|24473|24441|24511|24571|24689|24559|24679|24591|24541|24629|24569|24577|24565|24447|24433|24369|24731|24747|24401|24501|24429|24413|24409|24427|24537|24667|24395|24593|24383|24719|24699|24483|24605|24729|246…	0.00285688	0.679558	181	0.0122303	Transfac transcription factor binding site predictions	TF:M00738	Factor: E2F-4:DP-1; motif: TTTSGCGC	10057
20011		Factor: YY2; motif: NCCGCCATNTY	"TF"	MTCH1|9606.ENSP00000225792|NCF4|ABHD12|RGS2|LGALS8|B2M|PNISR|ANKRD49|GTF3A|TAP1|SUPT7L|DYNC1LI2|DDX39A|DDX39B|EWSR1|VDAC3|SBDS|SRSF2|PSME2|C17orf85|ISCU|SF1|STK4|MYL12A|HSP90B1|ATP5B|ST3GAL1|ANKZF1|IP6K2|GSDMD|ZRANB2|PYCR2|TOR1B|MARCH6|CLK1|CS|ATG16L1|STK25|MAGED2|NAT9|MYD88|NFE2L1|SUGP1|ARHGAP9|ACADVL|NUMA1|GDI1|AKR1B1|CASP7|PPP3CC|CASP4|LRRFIP1|UBXN4|AMICA1|HLA-DPA1|ATP6V0B|CCDC115|RBM19|KIF22|…	72	24340	24595|24749|24743|24387|24681|24637|24535|24575|24609|24701|24443|24371|24489|24367|24727|24715|24737|24607|24473|24441|24511|24571|24689|24569|24565|24525|24447|24401|24501|24623|24413|24427|24383|24719|24663|24729|24713|24403|24377|24651|24707|24625|24407|24693|24419|24471|24723|24669|24453|24479|24519|24539|24455|24671|24457|24645|24705|24617|24405|24711|24485|24641|24497|24657|24599|24531|246…	0.00290285	0.39779	181	0.0151899	Transfac transcription factor binding site predictions	TF:M03925	Factor: YY2; motif: NCCGCCATNTY	4740
11006		skin 2; cells in basal layer[High]	"Enhanced"|"Supported"	MAEA|C17orf85|DNMT1|STK4|ATP6V1C1|TOR1B|NFE2L1|NUMA1|ARRB2|WDR33|RNF168|ATG4B|MLLT6|EXOSC8|GZMB	15	24340	24721|24511|24679|24569|24429|24719|24407|24723|24381|24631|24485|24741|24531|24665|24521	0.0029687	0.100671	149	0.0506757	Human Protein Atlas	HPA:0471393	skin 2; cells in basal layer[High]	296
11006		duodenum	"Approved"|"Enhanced"|"Supported"	MTCH1|GOLT1B|NCF4|RGS2|MAEA|UROD|GOLGA1|SLC39A8|LGALS8|AP2M1|TBC1D10A|PDK1|HMGN1|GBP5|ATG3|SLC11A2|GTF3A|SSU72|ARID5B|SLC5A6|OXA1L|DYNC1LI2|DDX39A|BIN2|EWSR1|TMEM138|SPATA13|DNAJB11|VDAC3|SBDS|SRSF2|PSME2|C17orf85|ISCU|SF1|IPPK|DNMT1|MAX|CSTF3|ZNF24|STK4|CORO1A|MYL12A|RHOT2|HNRNPDL|RDH11|MLEC|DMAP1|ZNF148|NDUFV1|ANKZF1|ATP6V1C1|IP6K2|GSDMD|ZRANB2|APOBEC3G|CPSF3|NONO|LNPEP|PYCR2|TOR1B|FAM136A|MARC…	129	24340	24595|24435|24743|24681|24721|24373|24493|24527|24637|24627|24615|24573|24545|24499|24391|24393|24701|24661|24585|24697|24477|24489|24367|24423|24715|24417|24695|24579|24737|24607|24473|24441|24511|24571|24689|24559|24679|24467|24591|24629|24569|24577|24565|24509|24433|24369|24653|24385|24731|24747|24501|24429|24623|24413|24427|24537|24555|24395|24593|24383|24719|24699|24663|24605|24713|24677|244…	0.0029898	0.865772	149	0.0163477	Human Protein Atlas	HPA:0150000	duodenum	7891
20011		Factor: YY2; motif: NNATGGCGGCN	"TF"	9606.ENSP00000225792|NCF4|ABHD12|RGS2|B2M|ANKRD49|GTF3A|SUPT7L|DYNC1LI2|DDX39A|DDX39B|EWSR1|SBDS|SRSF2|PSME2|C17orf85|ISCU|STK4|MYL12A|HSP90B1|ATP5B|GSDMD|ZRANB2|PYCR2|MARCH6|ATG16L1|STK25|NAT9|SUGP1|ARHGAP9|ACADVL|GDI1|CASP7|PPP3CC|CASP4|UBXN4|AMICA1|HLA-DPA1|ATP6V0B|RBM19|KIF22|RNF168|LUC7L3|AGPAT6|MLLT6|GBP1|PTCD3|RBM39|BNIP3	49	24340	24749|24743|24387|24681|24535|24609|24701|24371|24489|24367|24727|24715|24607|24473|24441|24511|24571|24569|24565|24525|24447|24413|24427|24383|24663|24403|24377|24707|24693|24419|24471|24669|24479|24519|24539|24671|24457|24645|24705|24405|24711|24485|24641|24497|24531|24725|24463|24709|24639	0.00300935	0.270718	181	0.0180812	Transfac transcription factor binding site predictions	TF:M12554	Factor: YY2; motif: NNATGGCGGCN	2710
22122		"A protein complex that is part of an endoplasmic reticulum." [GOC:pg]	"IPI"|"ISS"|"IBA"|"IEA"|"IDA"	LGALS8|SSU72|ARID5B|SPATA13|STK4|ATP5B|ARHGAP9|RBM39	8	24340	24637|24661|24585|24695|24569|24447|24419|24709	0.00308509	0.0444444	180	0.0625	Gene Ontology Cellular Component branch	GO:0140534	endoplasmic reticulum protein-containing complex	128
11006		duodenum; glandular cells[‚â•Medium]	"Approved"|"Enhanced"|"Supported"	MTCH1|GOLT1B|NCF4|RGS2|MAEA|UROD|GOLGA1|SLC39A8|AP2M1|TBC1D10A|HMGN1|GBP5|ATG3|SLC11A2|GTF3A|SSU72|ARID5B|SLC5A6|OXA1L|DYNC1LI2|BIN2|TMEM138|SPATA13|DNAJB11|VDAC3|SBDS|SRSF2|PSME2|C17orf85|SF1|IPPK|DNMT1|MAX|STK4|CORO1A|MYL12A|RHOT2|HNRNPDL|RDH11|MLEC|DMAP1|ZNF148|NDUFV1|ATP6V1C1|GSDMD|APOBEC3G|CPSF3|NONO|LNPEP|TOR1B|FAM136A|MARCH6|CLK3|CS|CCPG1|ATG16L1|STK25|NAT9|MYD88|SUGP2|SUGP1|ARHGAP9|AKR1B1…	108	24340	24595|24435|24743|24681|24721|24373|24493|24527|24627|24615|24545|24499|24391|24393|24701|24661|24585|24697|24477|24489|24423|24417|24695|24579|24737|24607|24473|24441|24511|24689|24559|24679|24467|24569|24577|24565|24509|24433|24369|24653|24385|24731|24747|24429|24413|24537|24555|24395|24593|24719|24699|24663|24605|24713|24677|24403|24377|24707|24625|24533|24693|24419|24453|24635|24381|24581|245…	0.00312051	0.724832	149	0.0177107	Human Protein Atlas	HPA:0150052	duodenum; glandular cells[‚â•Medium]	6098
20011		Factor: Elf-1; motif: RANSMGGAAGTR	"TF"	MTCH1|PDCD6|NCF4|HMGN1|ATG3|ANKRD49|DDX39A|DDX39B|ULK3|C17orf85|SF1|TSG101|MAX|CSTF3|ZNF24|STK4|CORO1A|ATP5B|RHOT2|DMAP1|ZNF148|ATP6V1C1|ZRANB2|CPSF3|CLK3|CLK1|STK25|MAGED2|NAT9|NFE2L1|ARHGAP9|MCM7|CD3E|LRRFIP1|UBXN4|EIF2B1|RBM5|PDCD6IP|SIGMAR1|RBM19|COMMD3|RNF168|NSMCE4A|PSMA4|NDUFS2|WBP2|HDAC6|ALOX5|TIMMDC1|MDH1|GZMB|NAGA	52	24340	24595|24601|24743|24545|24391|24609|24367|24727|24551|24511|24689|24745|24467|24591|24629|24569|24577|24447|24509|24385|24731|24429|24427|24555|24605|24729|24377|24651|24707|24407|24419|24717|24581|24455|24671|24465|24411|24703|24481|24405|24735|24485|24603|24561|24543|24449|24611|24461|24597|24513|24521|24425	0.0031259	0.287293	181	0.0175439	Transfac transcription factor binding site predictions	TF:M11446	Factor: Elf-1; motif: RANSMGGAAGTR	2964
21110		"The directed movement of nitrogen-containing compounds into, out of or within a cell, or between cells, by means of some agent such as a transporter or pore." [GOC:mah]	"IPI"|"IC"|"NAS"|"IGI"|"TAS"|"IMP"|"ISS"|"IBA"|"IEA"|"IDA"	MTCH1|GOLT1B|9606.ENSP00000225792|PSMD6|B2M|GBP5|SSU72|ARID5B|SUPT7L|SLC5A6|DYNC1LI2|DDX39A|UNC50|SRSF2|SF1|CSTF3|STK4|RHOT2|MARCH6|NAT9|SUGP1|ARHGAP9|ACADVL|MCM7|YBX1|CASP1|LRRFIP1|KIF22|PSMA4|DNAJC7|NDUFS2|CD48|C9orf72|SF3B2|WBP2|HLA-DMA|EXOSC8|GBP1|APOL3|MDH1|BNIP3	41	24340	24595|24435|24749|24691|24535|24499|24661|24585|24371|24697|24489|24367|24587|24473|24689|24591|24569|24509|24663|24707|24693|24419|24471|24717|24635|24487|24455|24711|24561|24659|24543|24397|24549|24657|24449|24517|24665|24725|24685|24513|24639	0.00318234	0.232955	176	0.0179039	Gene Ontology Biological Process	GO:0071705	nitrogen compound transport	2290
20011		Factor: E2F-4:DP-1; motif: TTTSGCGC; match class: 1	"TF"	9606.ENSP00000225792|PDCD6|UBE2Z|TBC1D10A|PDK1|ANKRD49|SLC11A2|GTF3A|SSU72|RUNX3|SUPT7L|SLC5A6|DYNC1LI2|BIN2|EWSR1|UNC50|SBDS|SRSF2|PSME2|C17orf85|ISCU|IPPK|DNMT1|ZNF24|ATP5B|HNRNPDL|RDH11|ZNF148|ST3GAL1|NONO|LNPEP|FAM136A|CLK1|STK25|NAT9|SUGP2|NFE2L1|SUGP1|C2CD5|MCM7|AKR1B1|YBX1|HMGB1|ARRB2|UBXN4|EIF2B1|AMICA1|PDCD6IP|CCDC115|KIF22|NSMCE4A|OAS1|SNRPA1|SF3B2|VPS4A|HLA-DMA|HNRNPA1|GBP1|SF3B1|PTCD3…	65	24340	24749|24601|24583|24615|24573|24609|24393|24701|24661|24491|24371|24697|24489|24423|24715|24587|24607|24473|24441|24511|24571|24559|24679|24629|24447|24433|24369|24731|24401|24395|24593|24699|24729|24377|24707|24533|24407|24693|24673|24717|24453|24635|24415|24381|24671|24465|24457|24703|24617|24711|24603|24503|24375|24657|24563|24517|24621|24725|24431|24463|24567|24597|24529|24515|24639	0.00318375	0.359116	181	0.0158343	Transfac transcription factor binding site predictions	TF:M00738_1	Factor: E2F-4:DP-1; motif: TTTSGCGC; match class: 1	4105
11006		endometrium 2; glandular cells[High]	"Approved"|"Enhanced"|"Supported"	MTCH1|NCF4|MAEA|GOLGA1|AP2M1|PDK1|ATG3|ARID5B|BIN2|C17orf85|SF1|DNMT1|STK4|RDH11|ZRANB2|APOBEC3G|NONO|TOR1B|CLK3|CS|STK25|SUGP2|ARRB2|C21orf59|CASP7|PPP3CC|CASP1|UBXN4|WDR33|NSMCE4A|DNAJC7|ATG4B|RBM22|SF3B2|EXOSC8|BNIP3|GZMB	37	24340	24595|24743|24721|24493|24627|24573|24391|24585|24423|24511|24689|24679|24569|24369|24427|24537|24395|24719|24605|24713|24377|24533|24381|24437|24479|24519|24487|24671|24631|24603|24659|24741|24647|24657|24665|24639|24521	0.00322585	0.248322	149	0.0277986	Human Protein Atlas	HPA:0170053	endometrium 2; glandular cells[High]	1331
20011		Factor: c-ets-2; motif: ACCGGAWRTN	"TF"	ZNF330|MTCH1|GOLT1B|9606.ENSP00000225792|NCF4|UBE2Z|ABHD12|MAEA|UROD|GOLGA1|SLC39A8|B2M|PDK1|HMGN1|PNISR|GBP5|ATG3|ANKRD49|NGDN|SLC11A2|GTF3A|ARID5B|RUNX3|SLC5A6|DYNC1LI2|DDX39A|DDX39B|BIN2|EWSR1|TMEM138|SPATA13|VDAC3|SBDS|ULK3|PSME2|C17orf85|SRSF7|ISCU|SF1|IPPK|DNMT1|TSG101|MAX|CSTF3|SH2D2A|ZNF24|STK4|CORO1A|MYL12A|ATP5B|RHOT2|MLEC|DMAP1|ZNF148|NDUFV1|ANKZF1|ATP6V1C1|PRPF38B|ZRANB2|EPHX2|NONO|LN…	132	24340	24613|24595|24435|24749|24743|24583|24387|24721|24373|24493|24527|24535|24573|24545|24575|24499|24391|24609|24619|24393|24701|24585|24491|24697|24489|24367|24727|24423|24715|24417|24695|24737|24607|24551|24441|24511|24589|24571|24689|24559|24679|24745|24467|24591|24541|24629|24569|24577|24565|24447|24509|24653|24385|24731|24747|24501|24429|24409|24427|24667|24395|24593|24699|24663|24483|24605|247…	0.00323644	0.729282	181	0.0118545	Transfac transcription factor binding site predictions	TF:M02064	Factor: c-ets-2; motif: ACCGGAWRTN	11135
11006		duodenum; glandular cells[‚â•Low]	"Approved"|"Enhanced"|"Supported"	MTCH1|GOLT1B|NCF4|RGS2|MAEA|UROD|GOLGA1|SLC39A8|AP2M1|TBC1D10A|HMGN1|GBP5|ATG3|SLC11A2|GTF3A|SSU72|ARID5B|SLC5A6|OXA1L|DYNC1LI2|DDX39A|BIN2|EWSR1|TMEM138|SPATA13|DNAJB11|VDAC3|SBDS|SRSF2|PSME2|C17orf85|SF1|IPPK|DNMT1|MAX|CSTF3|STK4|CORO1A|MYL12A|RHOT2|HNRNPDL|RDH11|MLEC|DMAP1|ZNF148|NDUFV1|ANKZF1|ATP6V1C1|IP6K2|GSDMD|APOBEC3G|CPSF3|NONO|LNPEP|PYCR2|TOR1B|FAM136A|MARCH6|CLK3|CS|CCPG1|ATG16L1|STK25…	120	24340	24595|24435|24743|24681|24721|24373|24493|24527|24627|24615|24545|24499|24391|24393|24701|24661|24585|24697|24477|24489|24367|24423|24715|24417|24695|24579|24737|24607|24473|24441|24511|24689|24559|24679|24467|24591|24569|24577|24565|24509|24433|24369|24653|24385|24731|24747|24501|24429|24623|24413|24537|24555|24395|24593|24383|24719|24699|24663|24605|24713|24677|24403|24377|24707|24625|24533|246…	0.00335826	0.805369	149	0.0169038	Human Protein Atlas	HPA:0150051	duodenum; glandular cells[‚â•Low]	7099
11006		epididymis; glandular cells[High]	"Approved"|"Enhanced"|"Supported"	MTCH1|UROD|PDK1|HMGN1|ARID5B|BIN2|SPATA13|VDAC3|SBDS|PSME2|C17orf85|IPPK|DNMT1|MAX|STK4|MYL12A|RHOT2|MLEC|ATP6V1C1|GSDMD|ZRANB2|APOBEC3G|TOR1B|FAM136A|CLK3|ATG16L1|STK25|SUGP2|SUGP1|NUMA1|ARRB2|CASP7|PPP3CC|LRRFIP1|UBXN4|ATP6V0B|WDR33|NSMCE4A|ATG4B|SF3B2|EXOSC8|TTC14|TIMMDC1|MDH1|BNIP3|GZMB	46	24340	24595|24373|24573|24545|24585|24423|24695|24737|24607|24441|24511|24559|24679|24467|24569|24565|24509|24653|24429|24413|24427|24537|24719|24699|24605|24403|24377|24533|24693|24723|24381|24479|24519|24455|24671|24705|24631|24603|24741|24657|24665|24523|24597|24513|24639|24521	0.00336618	0.308725	149	0.0250136	Human Protein Atlas	HPA:0180053	epididymis; glandular cells[High]	1839
21110		"A process which begins when a cell receives an internal or external signal and activates a series of biochemical events (signaling pathway). The process ends with the death of the cell." [GOC:lr, GOC:mtg_apoptosis]	"IEP"|"NAS"|"TAS"|"IGI"|"IMP"|"ISS"|"IBA"|"IEA"|"IDA"	MTCH1|9606.ENSP00000225792|NCF4|RGS2|TBC1D10A|GBP5|ISCU|IPPK|CSTF3|SH2D2A|STK4|CORO1A|RHOT2|MLEC|NDUFV1|ST3GAL1|ZRANB2|MARCH5|CS|C2CD5|NUMA1|MCM7|GDI1|AKR1B1|CD3E|ALAD|PPP3CC|CASP1|EIF2B1|CD48|HLA-DMA|SF3B1|APOL3|PTCD3|TIMMDC1|MDH1|GZMB	37	24340	24595|24749|24743|24681|24615|24499|24571|24559|24591|24541|24569|24577|24509|24653|24747|24401|24427|24483|24713|24673|24723|24717|24669|24453|24581|24553|24519|24487|24465|24397|24517|24431|24685|24463|24597|24513|24521	0.00343748	0.210227	176	0.0188679	Gene Ontology Biological Process	GO:0012501	programmed cell death	1961
11006		nasopharynx	"Approved"|"Enhanced"|"Supported"	MTCH1|GOLT1B|NCF4|RGS2|MAEA|UROD|GOLGA1|SLC39A8|LGALS8|AP2M1|TBC1D10A|PDK1|HMGN1|GBP5|SLC11A2|GTF3A|ARID5B|SUPT7L|OXA1L|DYNC1LI2|DDX39A|BIN2|EWSR1|TMEM138|SPATA13|VDAC3|SBDS|SRSF2|PSME2|C17orf85|ISCU|SF1|IPPK|DNMT1|MAX|CSTF3|STK4|CORO1A|MYL12A|RHOT2|HNRNPDL|RDH11|MLEC|DMAP1|ZNF148|NDUFV1|ANKZF1|IP6K2|GSDMD|ZRANB2|APOBEC3G|EPHX2|CPSF3|NONO|LNPEP|PYCR2|TOR1B|FAM136A|MARCH6|CLK3|CS|CCPG1|ATG16L1|STK…	121	24340	24595|24435|24743|24681|24721|24373|24493|24527|24637|24627|24615|24573|24545|24499|24393|24701|24585|24371|24477|24489|24367|24423|24715|24417|24695|24737|24607|24473|24441|24511|24571|24689|24559|24679|24467|24591|24569|24577|24565|24509|24433|24369|24653|24385|24731|24747|24501|24623|24413|24427|24537|24667|24555|24395|24593|24383|24719|24699|24663|24605|24713|24677|24403|24377|24707|24625|245…	0.00348039	0.812081	149	0.0168313	Human Protein Atlas	HPA:0320000	nasopharynx	7189
11006		tonsil; germinal center cells[High]	"Approved"|"Enhanced"|"Supported"	MAEA|LGALS8|PDK1|GBP5|SLC5A6|BIN2|C17orf85|ISCU|IPPK|CSTF3|SH2D2A|STK4|NDUFV1|APOBEC3G|TOR1B|CLK3|CS|NAT9|NFE2L1|NUMA1|ARRB2|C21orf59|PPP3CC|WDR33|RNF168|NSMCE4A|DNAJC7|ATG4B|RBM22|SF3B2|MLLT6|HLA-DMA|MDH1|GALNT2|NAGA	35	24340	24721|24637|24573|24499|24697|24423|24511|24571|24559|24591|24541|24569|24747|24537|24719|24605|24713|24707|24407|24723|24381|24437|24519|24631|24485|24603|24659|24741|24647|24657|24531|24517|24513|24529|24425	0.00353292	0.234899	149	0.0284784	Human Protein Atlas	HPA:0600433	tonsil; germinal center cells[High]	1229
22122		"A stable assembly of two or more macromolecules, i.e. proteins, nucleic acids, carbohydrates or lipids, in which at least one component is a protein and the constituent parts function together." [GOC:dos, GOC:mah]	"IPI"|"NAS"|"TAS"|"IMP"|"ISS"|"IBA"|"IEA"|"IDA"|"HDA"	GOLT1B|9606.ENSP00000225792|PDCD6|UBE2Z|ABHD12|RGS2|MAEA|LGALS8|B2M|TBC1D10A|GBP5|ANKRD49|NGDN|GTF3A|SSU72|ARID5B|TAP1|RUNX3|SLC5A6|OXA1L|DDX39A|SPATA13|UNC50|ULK3|PSME2|C17orf85|SF1|IPPK|CSTF3|SH2D2A|ZNF24|STK4|MYL12A|ATP5B|RHOT2|RDH11|ZNF148|ST3GAL1|ANKZF1|IP6K2|PRPF38B|ZRANB2|MARCH6|CLK1|CS|STK25|SUGP2|NFE2L1|SUGP1|ARHGAP9|ACADVL|NUMA1|GDI1|HMGB1|ARRB2|CD3E|ALAD|ARL5B|PPP3CC|SNRNP70|CASP4|LRRF…	93	24340	24435|24749|24601|24583|24387|24681|24721|24637|24535|24615|24499|24609|24619|24701|24661|24585|24443|24491|24697|24477|24367|24695|24587|24551|24441|24511|24689|24559|24591|24541|24629|24569|24565|24447|24509|24369|24731|24401|24501|24623|24409|24427|24663|24729|24713|24377|24533|24407|24693|24419|24471|24723|24669|24415|24381|24581|24553|24439|24519|24649|24539|24455|24671|24645|24705|24703|247…	0.00353606	0.516667	180	0.0116746	Gene Ontology Cellular Component branch	GO:0032991	protein-containing complex	7966
11006		testis; spermatogonia cells[High]	"Approved"|"Enhanced"|"Supported"	MAEA|GTF3A|DDX39A|BIN2|TMEM138|SBDS|C17orf85|ISCU|STK4|MYL12A|ATP6V1C1|GSDMD|ZRANB2|NONO|LNPEP|TOR1B|MARCH6|CCPG1|SUGP2|NFE2L1|SUGP1|NUMA1|ARRB2|LRRFIP1|ATP6V0B|CCDC115|WDR33|RNF168|NSMCE4A|ATG4B|SF3B2|RNFT1|EXOSC8|SF3B1|TIMMDC1|BNIP3|GZMB	37	24340	24721|24701|24367|24423|24417|24607|24511|24571|24569|24565|24429|24413|24427|24395|24593|24719|24663|24677|24533|24407|24693|24723|24381|24455|24705|24617|24631|24485|24603|24741|24657|24599|24665|24431|24597|24639|24521	0.00363362	0.248322	149	0.0276532	Human Protein Atlas	HPA:0570813	testis; spermatogonia cells[High]	1338
20011		Factor: E2F-1; motif: NTTSGCGG	"TF"	MTCH1|GOLT1B|9606.ENSP00000225792|PDCD6|NCF4|PSMD6|RGS2|UROD|GOLGA1|LGALS8|AP2M1|TBC1D10A|PDK1|PNISR|ANKRD49|SLC11A2|GTF3A|ARID5B|TAP1|SLC5A6|DYNC1LI2|DDX39A|EWSR1|SPATA13|UNC50|SBDS|ULK3|SRSF2|PSME2|C17orf85|SRSF7|ISCU|IPPK|DNMT1|CSTF3|ZNF24|STK4|CORO1A|MYL12A|HSP90B1|ATP5B|RHOT2|RDH11|MLEC|NDUFV1|ANKZF1|PRPF38B|APOBEC3G|EPHX2|CPSF3|NONO|LNPEP|MARCH6|MARCH5|CS|CCPG1|ATG16L1|STK25|MAGED2|NAT9|NFE…	106	24340	24595|24435|24749|24601|24743|24691|24681|24373|24493|24637|24627|24615|24573|24575|24609|24393|24701|24585|24443|24697|24489|24367|24715|24695|24587|24607|24551|24473|24441|24511|24589|24571|24559|24679|24591|24629|24569|24577|24565|24525|24447|24509|24369|24653|24747|24501|24409|24537|24667|24555|24395|24593|24663|24483|24713|24677|24403|24377|24651|24707|24407|24419|24471|24717|24399|24453|246…	0.00371268	0.585635	181	0.0129253	Transfac transcription factor binding site predictions	TF:M00430	Factor: E2F-1; motif: NTTSGCGG	8201
20011		Factor: E2F; motif: TTTSGCGSG	"TF"	9606.ENSP00000225792|PDCD6|NCF4|UBE2Z|CHCHD3|UROD|GOLGA1|LGALS8|AP2M1|TBC1D10A|PDK1|HMGN1|GBP5|ANKRD49|SLC11A2|GTF3A|SSU72|RUNX3|SLC5A6|DYNC1LI2|DDX39B|EWSR1|UNC50|DNAJB11|SBDS|SRSF2|PSME2|ISCU|IPPK|DNMT1|ZNF24|STK4|CORO1A|HNRNPDL|RDH11|ZNF148|NDUFV1|ST3GAL1|PRPF38B|NONO|LNPEP|TOR1B|FAM136A|MARCH6|CLK3|CLK1|MAGED2|NAT9|SUGP2|NFE2L1|SUGP1|C2CD5|ACADVL|MCM7|AKR1B1|YBX1|ARRB2|C21orf59|LRRFIP1|UBXN4|…	82	24340	24749|24601|24743|24583|24495|24373|24493|24637|24627|24615|24573|24545|24499|24609|24393|24701|24661|24491|24697|24489|24727|24715|24587|24579|24607|24473|24441|24571|24559|24679|24629|24569|24577|24433|24369|24731|24747|24401|24409|24395|24593|24719|24699|24663|24605|24729|24651|24707|24533|24407|24693|24673|24471|24717|24453|24635|24381|24437|24455|24671|24465|24457|24645|24703|24617|24481|247…	0.00379105	0.453039	181	0.0143032	Transfac transcription factor binding site predictions	TF:M00918	Factor: E2F; motif: TTTSGCGSG	5733
8161		Epstein-Barr virus infection	"KEGG"	ABHD12|LGALS8|SSU72|ARID5B|TAP1|CS|GDI1|SNRNP70|COMMD3|RBM22|TIMMDC1	11	24340	24387|24637|24661|24585|24443|24713|24669|24649|24735|24647|24597	0.00391545	0.104762	105	0.0555556	KEGG	KEGG:05169	Epstein-Barr virus infection	198
21110		"The directed movement of organic substances into, out of or within a cell, or between cells, or within a multicellular organism by means of some agent such as a transporter or pore. An organic substance is a molecular entity that contains carbon." [GOC:mah]	"IPI"|"IC"|"NAS"|"IGI"|"TAS"|"IMP"|"ISS"|"IBA"|"IEA"|"IDA"	MTCH1|GOLT1B|9606.ENSP00000225792|PSMD6|GOLGA1|B2M|GBP5|SSU72|ARID5B|SUPT7L|SLC5A6|DYNC1LI2|DDX39A|UNC50|SRSF2|SF1|CSTF3|SH2D2A|STK4|RHOT2|MARCH6|NAT9|SUGP1|ARHGAP9|ACADVL|MCM7|YBX1|HMGB1|CASP1|LRRFIP1|EIF2B1|KIF22|PSMA4|DNAJC7|NDUFS2|CD48|SFT2D1|C9orf72|SF3B2|WBP2|VPRBP|HLA-DMA|EXOSC8|GBP1|APOL3|RBM39|MDH1|BNIP3|GZMB	49	24340	24595|24435|24749|24691|24493|24535|24499|24661|24585|24371|24697|24489|24367|24587|24473|24689|24591|24541|24569|24509|24663|24707|24693|24419|24471|24717|24635|24415|24487|24455|24465|24711|24561|24659|24543|24397|24633|24549|24657|24449|24389|24517|24665|24725|24685|24709|24513|24639|24521	0.00394486	0.278409	176	0.0162413	Gene Ontology Biological Process	GO:0071702	organic substance transport	3017
22122		"A vacuole to which materials ingested by endocytosis are delivered." [ISBN:0198506732, PMID:19696797]	"IPI"|"NAS"|"TAS"|"IMP"|"ISS"|"IBA"|"IEA"|"IDA"	9606.ENSP00000225792|PDCD6|LGALS8|B2M|NGDN|OXA1L|SF1|SH2D2A|APOBEC3G|MARCH6|CS|NUMA1|MCM7|SNRNP70|CASP4|CASP1|UBXN4|OAS1|NDUFS2|CD48|RBM22|WBP2|HLA-DMA	23	24340	24749|24601|24637|24535|24619|24477|24689|24541|24537|24663|24713|24723|24717|24649|24539|24487|24671|24503|24543|24397|24647|24449|24517	0.00395833	0.127778	180	0.0221154	Gene Ontology Cellular Component branch	GO:0005768	endosome	1040
21110		"Any process in which a macromolecule is transported to, or maintained in, a specific location." [GOC:mah]	"IPI"|"IC"|"NAS"|"IGI"|"TAS"|"IMP"|"ISS"|"IBA"|"IEA"|"IDA"	MTCH1|GOLT1B|9606.ENSP00000225792|B2M|PNISR|GBP5|SSU72|ARID5B|RUNX3|SLC5A6|DYNC1LI2|DDX39A|TMEM138|SRSF2|SF1|CSTF3|STK4|RHOT2|CPSF3|MARCH6|NAT9|SUGP2|SUGP1|ARHGAP9|ACADVL|MCM7|YBX1|CASP1|LRRFIP1|EIF2B1|KIF22|PSMA4|DNAJC7|OAS1|LUC7L3|NDUFS2|CD48|C9orf72|SF3B2|WBP2|SRSF1|VPRBP|HLA-DMA|EXOSC8|GBP1|APOL3|RBM39|MDH1|BNIP3|GZMB|NAGA	51	24340	24595|24435|24749|24535|24575|24499|24661|24585|24491|24697|24489|24367|24417|24473|24689|24591|24569|24509|24555|24663|24707|24533|24693|24419|24471|24717|24635|24487|24455|24465|24711|24561|24659|24503|24641|24543|24397|24549|24657|24449|24643|24389|24517|24665|24725|24685|24709|24513|24639|24521|24425	0.00397215	0.289773	176	0.0159325	Gene Ontology Biological Process	GO:0033036	macromolecule localization	3201
11006		thyroid gland; glandular cells[‚â•Low]	"Approved"|"Enhanced"|"Supported"	MTCH1|GOLT1B|NCF4|RGS2|MAEA|UROD|GOLGA1|SLC39A8|LGALS8|AP2M1|TBC1D10A|PDK1|HMGN1|GBP5|ATG3|SLC11A2|GTF3A|ARID5B|SLC5A6|OXA1L|DDX39A|BIN2|EWSR1|TMEM138|SPATA13|DNAJB11|VDAC3|SBDS|SRSF2|PSME2|C17orf85|SF1|IPPK|DNMT1|MAX|CSTF3|STK4|CORO1A|MYL12A|RHOT2|HNRNPDL|RDH11|MLEC|DMAP1|ZNF148|NDUFV1|ATP6V1C1|IP6K2|GSDMD|ZRANB2|APOBEC3G|EPHX2|CPSF3|NONO|LNPEP|PYCR2|TOR1B|FAM136A|MARCH6|CLK3|CS|CCPG1|ATG16L1|ST…	120	24340	24595|24435|24743|24681|24721|24373|24493|24527|24637|24627|24615|24573|24545|24499|24391|24393|24701|24585|24697|24477|24367|24423|24715|24417|24695|24579|24737|24607|24473|24441|24511|24689|24559|24679|24467|24591|24569|24577|24565|24509|24433|24369|24653|24385|24731|24747|24429|24623|24413|24427|24537|24667|24555|24395|24593|24383|24719|24699|24663|24605|24713|24677|24403|24377|24707|24625|245…	0.00412825	0.805369	149	0.0168539	Human Protein Atlas	HPA:0590051	thyroid gland; glandular cells[‚â•Low]	7120
11006		thyroid gland	"Approved"|"Enhanced"|"Supported"	MTCH1|GOLT1B|NCF4|RGS2|MAEA|UROD|GOLGA1|SLC39A8|LGALS8|AP2M1|TBC1D10A|PDK1|HMGN1|GBP5|ATG3|SLC11A2|GTF3A|ARID5B|SLC5A6|OXA1L|DDX39A|BIN2|EWSR1|TMEM138|SPATA13|DNAJB11|VDAC3|SBDS|SRSF2|PSME2|C17orf85|SF1|IPPK|DNMT1|MAX|CSTF3|STK4|CORO1A|MYL12A|RHOT2|HNRNPDL|RDH11|MLEC|DMAP1|ZNF148|NDUFV1|ATP6V1C1|IP6K2|GSDMD|ZRANB2|APOBEC3G|EPHX2|CPSF3|NONO|LNPEP|PYCR2|TOR1B|FAM136A|MARCH6|CLK3|CS|CCPG1|ATG16L1|ST…	120	24340	24595|24435|24743|24681|24721|24373|24493|24527|24637|24627|24615|24573|24545|24499|24391|24393|24701|24585|24697|24477|24367|24423|24715|24417|24695|24579|24737|24607|24473|24441|24511|24689|24559|24679|24467|24591|24569|24577|24565|24509|24433|24369|24653|24385|24731|24747|24429|24623|24413|24427|24537|24667|24555|24395|24593|24383|24719|24699|24663|24605|24713|24677|24403|24377|24707|24625|245…	0.00412825	0.805369	149	0.0168539	Human Protein Atlas	HPA:0590000	thyroid gland	7120
20011		Factor: FLI1; motif: ACCGGAARTN; match class: 1	"TF"	ZNF330|GOLT1B|9606.ENSP00000225792|HMGN1|GBP5|RUNX3|SLC5A6|DDX39A|BIN2|EWSR1|TMEM138|ULK3|SRSF7|ISCU|SF1|IPPK|CSTF3|ZNF24|CORO1A|RHOT2|ATP6V1C1|EPHX2|NONO|LNPEP|MARCH6|CCPG1|NFE2L1|ARHGAP9|NUMA1|YBX1|ARL5B|LRRFIP1|UBXN4|HLA-DPA1|PDCD6IP|NCBP2|KIF22|NSMCE4A|ATG4B|LUC7L3|NDUFS2|SNRPA1|WBP2|VPS4A|HDAC6|ALOX5|GBP1|RBM39|TIMMDC1|GALNT2|ATP13A1|BNIP3	52	24340	24613|24435|24749|24545|24499|24491|24697|24367|24423|24715|24417|24551|24589|24571|24689|24559|24591|24629|24577|24509|24429|24667|24395|24593|24663|24677|24407|24419|24723|24635|24439|24455|24671|24645|24703|24739|24711|24603|24741|24641|24543|24375|24449|24563|24611|24461|24725|24709|24597|24529|24515|24639	0.00429858	0.287293	181	0.0173623	Transfac transcription factor binding site predictions	TF:M03988_1	Factor: FLI1; motif: ACCGGAARTN; match class: 1	2995
21110		"The chemical reactions and pathways involving organonitrogen compound." [GOC:pr, GOC:TermGenie]	"IC"|"NAS"|"TAS"|"IGI"|"IMP"|"ISS"|"IBA"|"IEA"|"IDA"	MTCH1|9606.ENSP00000225792|NCF4|UBE2Z|ABHD12|PSMD6|RGS2|CHCHD3|GOLGA1|LGALS8|AP2M1|TBC1D10A|GBP5|ANKRD49|NGDN|TAP1|RUNX3|SPATA13|VDAC3|ULK3|SF1|CSTF3|STK4|ATP5B|RHOT2|RDH11|MLEC|DMAP1|IP6K2|APOBEC3G|EPHX2|LNPEP|PYCR2|MARCH6|MARCH5|CLK1|CS|ATG16L1|ARHGAP9|ACADVL|NUMA1|MCM7|GDI1|FAF2|AKR1B1|HMGB1|ARRB2|CD3E|ALAD|CASP7|ARL5B|CASP1|LRRFIP1|UBXN4|PDCD6IP|NCBP2|CCDC115|SIGMAR1|KIF22|RNF168|OAS1|NDUFS2|…	83	24340	24595|24749|24743|24583|24387|24691|24681|24495|24493|24637|24627|24615|24499|24609|24619|24443|24491|24695|24737|24551|24689|24591|24569|24447|24509|24369|24653|24385|24623|24537|24667|24593|24383|24663|24483|24729|24713|24403|24419|24471|24723|24717|24669|24399|24453|24415|24381|24581|24553|24479|24439|24487|24455|24671|24703|24739|24617|24481|24711|24485|24503|24543|24397|24375|24633|24497|246…	0.00466179	0.471591	176	0.0128862	Gene Ontology Biological Process	GO:1901564	organonitrogen compound metabolic process	6441
20195		"Catalysis of the hydrolysis of internal, alpha-peptide bonds in a polypeptide chain by a mechanism in which the sulfhydryl group of a cysteine residue at the active center acts as a nucleophile, and contributing to the apoptotic process." [GOC:mtg_apoptosis]	"IMP"|"ISS"|"IBA"|"IEA"|"IDA"	AKR1B1|CD3E|ALAD|PTCD3	4	24340	24453|24581|24553|24463	0.00482278	0.0222222	180	0.266667	Gene Ontology Molecular Function	GO:0097153	cysteine-type endopeptidase activity involved in apoptotic process	15
11006		colon; endothelial cells[‚â•Medium]	"Approved"|"Enhanced"|"Supported"	MTCH1|NCF4|MAEA|GOLGA1|LGALS8|AP2M1|TBC1D10A|PDK1|HMGN1|GBP5|ATG3|GTF3A|ARID5B|SLC5A6|OXA1L|BIN2|EWSR1|TMEM138|SPATA13|DNAJB11|SBDS|PSME2|C17orf85|SF1|IPPK|DNMT1|STK4|CORO1A|MYL12A|RDH11|DMAP1|ZRANB2|APOBEC3G|CPSF3|NONO|LNPEP|TOR1B|CLK3|CS|ATG16L1|STK25|NAT9|SUGP2|NUMA1|AKR1B1|YBX1|ARRB2|C21orf59|PPP3CC|CASP1|LRRFIP1|UBXN4|RBM5|ATP6V0B|WDR33|NSMCE4A|PSMA4|DNAJC7|ATG4B|LUC7L3|SFT2D1|SF3B2|WBP2|VPS…	75	24340	24595|24743|24721|24493|24637|24627|24615|24573|24545|24499|24391|24701|24585|24697|24477|24423|24715|24417|24695|24579|24607|24441|24511|24689|24559|24679|24569|24577|24565|24369|24385|24427|24537|24555|24395|24593|24719|24605|24713|24403|24377|24707|24533|24723|24453|24635|24381|24437|24519|24487|24455|24671|24411|24705|24631|24603|24561|24659|24741|24641|24633|24657|24449|24563|24531|24517|247…	0.00496804	0.503356	149	0.0202102	Human Protein Atlas	HPA:0130202	colon; endothelial cells[‚â•Medium]	3711
11006		pancreas	"Approved"|"Enhanced"|"Supported"	MTCH1|GOLT1B|NCF4|RGS2|MAEA|UROD|GOLGA1|SLC39A8|LGALS8|AP2M1|TBC1D10A|PDK1|HMGN1|GBP5|ATG3|ANKRD49|SLC11A2|GTF3A|ARID5B|SLC5A6|OXA1L|DDX39A|BIN2|EWSR1|TMEM138|SPATA13|DNAJB11|VDAC3|SBDS|SRSF2|PSME2|C17orf85|SF1|IPPK|DNMT1|MAX|CSTF3|STK4|CORO1A|MYL12A|RHOT2|HNRNPDL|RDH11|MLEC|DMAP1|ZNF148|NDUFV1|ATP6V1C1|GSDMD|ZRANB2|APOBEC3G|EPHX2|CPSF3|NONO|LNPEP|PYCR2|TOR1B|FAM136A|MARCH6|CLK3|CS|CCPG1|ATG16L1|…	123	24340	24595|24435|24743|24681|24721|24373|24493|24527|24637|24627|24615|24573|24545|24499|24391|24609|24393|24701|24585|24697|24477|24367|24423|24715|24417|24695|24579|24737|24607|24473|24441|24511|24689|24559|24679|24467|24591|24569|24577|24565|24509|24433|24369|24653|24385|24731|24747|24429|24413|24427|24537|24667|24555|24395|24593|24383|24719|24699|24663|24605|24713|24677|24403|24377|24707|24625|245…	0.00498046	0.825503	149	0.0166216	Human Protein Atlas	HPA:0350000	pancreas	7400
11006		lung; alveolar cells type I[‚â•Medium]	"Approved"|"Enhanced"|"Supported"	PDK1|GTF3A|DDX39A|BIN2|SRSF2|C17orf85|IPPK|DNMT1|MAX|STK4|MYL12A|HNRNPDL|ANKZF1|ATP6V1C1|ZRANB2|MARCH6|SUGP2|ARRB2|LRRFIP1|WDR33|RNF168|DNAJC7|ATG4B|MLLT6|EXOSC8|TIMMDC1|SSB|BNIP3	28	24340	24573|24701|24367|24423|24473|24511|24559|24679|24467|24569|24565|24433|24501|24429|24427|24663|24533|24381|24455|24631|24485|24659|24741|24531|24665|24597|24459|24639	0.00499764	0.187919	149	0.0315671	Human Protein Atlas	HPA:0301362	lung; alveolar cells type I[‚â•Medium]	887
20011		Factor: E2F; motif: TTTSGCGS	"TF"	ZNF330|MTCH1|GOLT1B|9606.ENSP00000225792|PDCD6|NCF4|UBE2Z|PSMD6|RGS2|MAEA|CHCHD3|UROD|GOLGA1|LGALS8|AP2M1|TBC1D10A|PDK1|HMGN1|PNISR|GBP5|ANKRD49|SLC11A2|GTF3A|SSU72|ARID5B|RUNX3|SUPT7L|SLC5A6|OXA1L|DYNC1LI2|DDX39B|BIN2|EWSR1|UNC50|DNAJB11|SBDS|SRSF2|PSME2|C17orf85|SRSF7|ISCU|IPPK|DNMT1|CSTF3|SH2D2A|ZNF24|STK4|CORO1A|MYL12A|HSP90B1|ATP5B|HNRNPDL|RDH11|ZNF148|NDUFV1|ST3GAL1|ANKZF1|ATP6V1C1|GSDMD|PR…	140	24340	24613|24595|24435|24749|24601|24743|24583|24691|24681|24721|24495|24373|24493|24637|24627|24615|24573|24545|24575|24499|24609|24393|24701|24661|24585|24491|24371|24697|24477|24489|24727|24423|24715|24587|24579|24607|24473|24441|24511|24589|24571|24559|24679|24591|24541|24629|24569|24577|24565|24525|24447|24433|24369|24731|24747|24401|24501|24429|24413|24409|24537|24667|24555|24395|24593|24719|246…	0.00504927	0.773481	181	0.0114914	Transfac transcription factor binding site predictions	TF:M00426	Factor: E2F; motif: TTTSGCGS	12183
11006		kidney	"Approved"|"Enhanced"|"Supported"	MTCH1|GOLT1B|NCF4|RGS2|MAEA|UROD|GOLGA1|SLC39A8|LGALS8|AP2M1|TBC1D10A|PDK1|HMGN1|PNISR|GBP5|ATG3|ANKRD49|SLC11A2|GTF3A|SSU72|ARID5B|SLC5A6|OXA1L|DYNC1LI2|DDX39A|BIN2|EWSR1|TMEM138|SPATA13|DNAJB11|VDAC3|SBDS|SRSF2|PSME2|C17orf85|SF1|IPPK|DNMT1|TSG101|MAX|CSTF3|ZNF24|STK4|CORO1A|MYL12A|HSP90B1|RHOT2|HNRNPDL|RDH11|MLEC|DMAP1|ZNF148|NDUFV1|ATP6V1C1|IP6K2|GSDMD|ZRANB2|APOBEC3G|EPHX2|CPSF3|NONO|LNPEP|P…	132	24340	24595|24435|24743|24681|24721|24373|24493|24527|24637|24627|24615|24573|24545|24575|24499|24391|24609|24393|24701|24661|24585|24697|24477|24489|24367|24423|24715|24417|24695|24579|24737|24607|24473|24441|24511|24689|24559|24679|24745|24467|24591|24629|24569|24577|24565|24525|24509|24433|24369|24653|24385|24731|24747|24429|24623|24413|24427|24537|24667|24555|24395|24593|24383|24719|24699|24663|246…	0.00521469	0.885906	149	0.0160428	Human Protein Atlas	HPA:0270000	kidney	8228
11006		seminal vesicle; glandular cells[High]	"Approved"|"Enhanced"|"Supported"	MTCH1|MAEA|AP2M1|PDK1|ARID5B|BIN2|VDAC3|PSME2|C17orf85|IPPK|STK4|MYL12A|RDH11|MLEC|ZRANB2|EPHX2|TOR1B|FAM136A|CLK3|CS|STK25|SUGP2|SUGP1|ARRB2|CASP7|PPP3CC|CASP1|UBXN4|RBM5|WDR33|LUC7L3|SF3B2|RNFT1|EXOSC8|TTC14|MDH1|BNIP3|GZMB|NAGA	39	24340	24595|24721|24627|24573|24585|24423|24737|24441|24511|24559|24569|24565|24369|24653|24427|24667|24719|24699|24605|24713|24377|24533|24693|24381|24479|24519|24487|24671|24411|24631|24641|24657|24599|24665|24523|24513|24639|24521|24425	0.00522341	0.261745	149	0.0265306	Human Protein Atlas	HPA:0430053	seminal vesicle; glandular cells[High]	1470
11006		caudate; neuronal cells[‚â•Low]	"Approved"|"Enhanced"|"Supported"	MTCH1|GOLT1B|NCF4|RGS2|MAEA|UROD|GOLGA1|SLC39A8|LGALS8|TBC1D10A|PDK1|HMGN1|GBP5|ATG3|ANKRD49|SLC11A2|GTF3A|SLC5A6|DYNC1LI2|BIN2|EWSR1|TMEM138|SPATA13|DNAJB11|VDAC3|SBDS|SRSF2|PSME2|C17orf85|SF1|IPPK|DNMT1|MAX|CSTF3|STK4|CORO1A|MYL12A|RHOT2|HNRNPDL|RDH11|MLEC|DMAP1|ZNF148|NDUFV1|ATP6V1C1|ZRANB2|APOBEC3G|CPSF3|NONO|PYCR2|TOR1B|FAM136A|MARCH6|CLK3|CS|CCPG1|ATG16L1|STK25|NAT9|MYD88|SUGP2|SUGP1|ARHGAP…	108	24340	24595|24435|24743|24681|24721|24373|24493|24527|24637|24615|24573|24545|24499|24391|24609|24393|24701|24697|24489|24423|24715|24417|24695|24579|24737|24607|24473|24441|24511|24689|24559|24679|24467|24591|24569|24577|24565|24509|24433|24369|24653|24385|24731|24747|24429|24427|24537|24555|24395|24383|24719|24699|24663|24605|24713|24677|24403|24377|24707|24625|24533|24693|24419|24471|24635|24415|243…	0.00535609	0.724832	149	0.0175496	Human Protein Atlas	HPA:0080131	caudate; neuronal cells[‚â•Low]	6154
20011		Factor: ETS1; motif: ACCGGAARYN	"TF"	ZNF330|MTCH1|GOLT1B|9606.ENSP00000225792|NCF4|UBE2Z|ABHD12|MAEA|CHCHD3|UROD|GOLGA1|SLC39A8|B2M|AP2M1|PDK1|HMGN1|PNISR|GBP5|ATG3|ANKRD49|NGDN|SLC11A2|GTF3A|TAP2|ARID5B|RUNX3|SLC5A6|DYNC1LI2|DDX39A|DDX39B|BIN2|EWSR1|TMEM138|SPATA13|VDAC3|SBDS|ULK3|PSME2|C17orf85|SRSF7|ISCU|SF1|IPPK|DNMT1|TSG101|MAX|CSTF3|SH2D2A|ZNF24|STK4|CORO1A|MYL12A|ATP5B|RHOT2|HNRNPDL|MLEC|NDUFV1|ST3GAL1|ATP6V1C1|PRPF38B|ZRANB2…	128	24340	24613|24595|24435|24749|24743|24583|24387|24721|24495|24373|24493|24527|24535|24627|24573|24545|24575|24499|24391|24609|24619|24393|24701|24507|24585|24491|24697|24489|24367|24727|24423|24715|24417|24695|24737|24607|24551|24441|24511|24589|24571|24689|24559|24679|24745|24467|24591|24541|24629|24569|24577|24565|24447|24509|24433|24653|24747|24401|24429|24409|24427|24667|24555|24395|24593|24383|247…	0.00537024	0.707182	181	0.0119214	Transfac transcription factor binding site predictions	TF:M03977	Factor: ETS1; motif: ACCGGAARYN	10737
21110		"The directed movement of substances within a cell." [GOC:ai]	"IPI"|"IC"|"NAS"|"IGI"|"TAS"|"IMP"|"ISS"|"IBA"|"IEA"|"IDA"	MTCH1|GOLT1B|9606.ENSP00000225792|B2M|AP2M1|GBP5|SSU72|ARID5B|SLC5A6|DYNC1LI2|DDX39A|SF1|CSTF3|SH2D2A|STK4|CORO1A|RHOT2|NAT9|SUGP2|SUGP1|ARHGAP9|YBX1|LRRFIP1|DNAJC7|OAS1|NDUFS2|CD48|SF3B2|WBP2|HLA-DMA|EXOSC8|SF3B1|APOL3|MDH1|BNIP3	35	24340	24595|24435|24749|24535|24627|24499|24661|24585|24697|24489|24367|24689|24591|24541|24569|24577|24509|24707|24533|24693|24419|24635|24455|24659|24503|24543|24397|24657|24449|24517|24665|24431|24685|24513|24639	0.0053962	0.198864	176	0.019084	Gene Ontology Biological Process	GO:0046907	intracellular transport	1834
11006		lung; endothelial cells[‚â•Medium]	"Enhanced"|"Supported"	LGALS8|PDK1|GTF3A|DDX39A|BIN2|C17orf85|IPPK|STK4|MYL12A|HNRNPDL|ATP6V1C1|ZRANB2|SUGP2|ARRB2|WDR33|DNAJC7|ATG4B|MLLT6|EXOSC8|TIMMDC1|SSB|BNIP3|GZMB	23	24340	24637|24573|24701|24367|24423|24511|24559|24569|24565|24433|24429|24427|24533|24381|24631|24659|24741|24531|24665|24597|24459|24639|24521	0.00544112	0.154362	149	0.0353303	Human Protein Atlas	HPA:0300202	lung; endothelial cells[‚â•Medium]	651
21110		"The process in which an antigen-presenting cell expresses antigen (peptide or lipid) of exogenous origin on its cell surface in association with an MHC protein complex." [GOC:add, ISBN:0781735149, PMID:15771591, PMID:15928678]	"TAS"|"IMP"|"IBA"|"IEA"	LGALS8|SSU72|ARID5B|APOBEC3G|SNRNP70|RBM22	6	24340	24637|24661|24585|24537|24649|24647	0.00544305	0.0340909	176	0.125	Gene Ontology Biological Process	GO:0019884	antigen processing and presentation of exogenous antigen	48
11006		bronchus; respiratory epithelial cells[‚â•Medium]	"Approved"|"Enhanced"|"Supported"	MTCH1|GOLT1B|NCF4|RGS2|MAEA|SLC39A8|LGALS8|AP2M1|TBC1D10A|PDK1|HMGN1|GBP5|ATG3|GTF3A|ARID5B|SLC5A6|OXA1L|DYNC1LI2|DDX39A|BIN2|TMEM138|SPATA13|VDAC3|SBDS|SRSF2|PSME2|C17orf85|SF1|DNMT1|MAX|STK4|CORO1A|MYL12A|RHOT2|RDH11|ATP6V1C1|GSDMD|ZRANB2|NONO|TOR1B|FAM136A|CLK3|CS|CCPG1|ATG16L1|STK25|NAT9|SUGP2|SUGP1|ARHGAP9|NUMA1|AKR1B1|YBX1|HMGB1|ARRB2|ALAD|C21orf59|CASP7|PPP3CC|CASP1|LRRFIP1|UBXN4|EIF2B1|AM…	92	24340	24595|24435|24743|24681|24721|24527|24637|24627|24615|24573|24545|24499|24391|24701|24585|24697|24477|24489|24367|24423|24417|24695|24737|24607|24473|24441|24511|24689|24679|24467|24569|24577|24565|24509|24369|24429|24413|24427|24395|24719|24699|24605|24713|24677|24403|24377|24707|24533|24693|24419|24723|24453|24635|24415|24381|24553|24437|24479|24519|24487|24455|24671|24465|24457|24411|24617|244…	0.00555068	0.61745	149	0.0186613	Human Protein Atlas	HPA:0060102	bronchus; respiratory epithelial cells[‚â•Medium]	4930
11006		placenta; trophoblastic cells[High]	"Approved"|"Enhanced"|"Supported"	MTCH1|GOLGA1|AP2M1|PDK1|HMGN1|ATG3|SLC11A2|ARID5B|SLC5A6|BIN2|TMEM138|SPATA13|DNAJB11|VDAC3|SBDS|C17orf85|SF1|MAX|STK4|CORO1A|MLEC|NDUFV1|GSDMD|APOBEC3G|TOR1B|CLK3|CS|STK25|SUGP2|NUMA1|HMGB1|C21orf59|CASP7|PPP3CC|EIF2B1|RBM5|ATP6V0B|WDR33|ATG4B|HLA-DMA|EXOSC8|TTC14|TIMMDC1|MDH1|GALNT2|GZMB|NAGA	47	24340	24595|24493|24627|24573|24545|24391|24393|24585|24697|24423|24417|24695|24579|24737|24607|24511|24689|24467|24569|24577|24653|24747|24413|24537|24719|24605|24713|24377|24533|24723|24415|24437|24479|24519|24465|24411|24705|24631|24741|24517|24665|24523|24597|24513|24529|24521|24425	0.00555562	0.315436	149	0.0243145	Human Protein Atlas	HPA:0380523	placenta; trophoblastic cells[High]	1933
20011		Factor: ELK3; motif: ACCGGAAGTN	"TF"	UROD|B2M|DDX39A|EWSR1|TMEM138|ISCU|STK4|CORO1A|ATP5B|RHOT2|PRPF38B|EPHX2|NONO|CLK3|ARHGAP9|NUMA1|YBX1|ARL5B|AMICA1|RBM19|NSMCE4A|PSMA4|DNAJC7|ATG4B|WBP2|HDAC6|ALOX5|GBP1|PTCD3	29	24340	24373|24535|24367|24715|24417|24571|24569|24577|24447|24509|24409|24667|24395|24605|24419|24723|24635|24439|24457|24405|24603|24561|24659|24741|24449|24611|24461|24725|24463	0.00556931	0.160221	181	0.0236156	Transfac transcription factor binding site predictions	TF:M03972	Factor: ELK3; motif: ACCGGAAGTN	1228
11006		fallopian tube; glandular cells[‚â•Low]	"Approved"|"Enhanced"|"Supported"	MTCH1|GOLT1B|NCF4|RGS2|MAEA|GOLGA1|SLC39A8|LGALS8|AP2M1|TBC1D10A|PDK1|HMGN1|GBP5|ATG3|GTF3A|ARID5B|SLC5A6|OXA1L|DYNC1LI2|DDX39A|BIN2|TMEM138|SPATA13|VDAC3|SBDS|SRSF2|PSME2|C17orf85|SF1|IPPK|DNMT1|MAX|CSTF3|STK4|CORO1A|MYL12A|RHOT2|HNRNPDL|RDH11|MLEC|ATP6V1C1|IP6K2|GSDMD|ZRANB2|NONO|TOR1B|FAM136A|CLK3|CS|CCPG1|ATG16L1|STK25|NAT9|SUGP2|SUGP1|ARHGAP9|NUMA1|AKR1B1|YBX1|HMGB1|ARRB2|ALAD|C21orf59|CASP7…	103	24340	24595|24435|24743|24681|24721|24493|24527|24637|24627|24615|24573|24545|24499|24391|24701|24585|24697|24477|24489|24367|24423|24417|24695|24737|24607|24473|24441|24511|24689|24559|24679|24467|24591|24569|24577|24565|24509|24433|24369|24653|24429|24623|24413|24427|24395|24719|24699|24605|24713|24677|24403|24377|24707|24533|24693|24419|24723|24453|24635|24415|24381|24553|24437|24479|24519|24649|244…	0.00573181	0.691275	149	0.0178602	Human Protein Atlas	HPA:0210051	fallopian tube; glandular cells[‚â•Low]	5767
11006		heart muscle; cardiomyocytes[‚â•Low]	"Approved"|"Enhanced"|"Supported"	MTCH1|GOLT1B|RGS2|MAEA|UROD|GOLGA1|SLC39A8|LGALS8|AP2M1|TBC1D10A|HMGN1|GBP5|ATG3|ANKRD49|SLC11A2|GTF3A|ARID5B|OXA1L|DYNC1LI2|DDX39A|BIN2|EWSR1|TMEM138|SPATA13|DNAJB11|VDAC3|SBDS|SRSF2|PSME2|C17orf85|SF1|IPPK|DNMT1|MAX|CSTF3|ZNF24|STK4|CORO1A|MYL12A|RHOT2|HNRNPDL|RDH11|MLEC|DMAP1|ZNF148|NDUFV1|ANKZF1|ATP6V1C1|IP6K2|GSDMD|ZRANB2|APOBEC3G|CPSF3|NONO|LNPEP|TOR1B|FAM136A|MARCH6|CLK3|CS|CCPG1|ATG16L1|S…	110	24340	24595|24435|24681|24721|24373|24493|24527|24637|24627|24615|24545|24499|24391|24609|24393|24701|24585|24477|24489|24367|24423|24715|24417|24695|24579|24737|24607|24473|24441|24511|24689|24559|24679|24467|24591|24629|24569|24577|24565|24509|24433|24369|24653|24385|24731|24747|24501|24429|24623|24413|24427|24537|24555|24395|24593|24719|24699|24663|24605|24713|24677|24403|24377|24707|24625|24533|246…	0.00580115	0.738255	149	0.0173968	Human Protein Atlas	HPA:0241101	heart muscle; cardiomyocytes[‚â•Low]	6323
11006		heart muscle	"Approved"|"Enhanced"|"Supported"	MTCH1|GOLT1B|RGS2|MAEA|UROD|GOLGA1|SLC39A8|LGALS8|AP2M1|TBC1D10A|HMGN1|GBP5|ATG3|ANKRD49|SLC11A2|GTF3A|ARID5B|OXA1L|DYNC1LI2|DDX39A|BIN2|EWSR1|TMEM138|SPATA13|DNAJB11|VDAC3|SBDS|SRSF2|PSME2|C17orf85|SF1|IPPK|DNMT1|MAX|CSTF3|ZNF24|STK4|CORO1A|MYL12A|RHOT2|HNRNPDL|RDH11|MLEC|DMAP1|ZNF148|NDUFV1|ANKZF1|ATP6V1C1|IP6K2|GSDMD|ZRANB2|APOBEC3G|CPSF3|NONO|LNPEP|TOR1B|FAM136A|MARCH6|CLK3|CS|CCPG1|ATG16L1|S…	110	24340	24595|24435|24681|24721|24373|24493|24527|24637|24627|24615|24545|24499|24391|24609|24393|24701|24585|24477|24489|24367|24423|24715|24417|24695|24579|24737|24607|24473|24441|24511|24689|24559|24679|24467|24591|24629|24569|24577|24565|24509|24433|24369|24653|24385|24731|24747|24501|24429|24623|24413|24427|24537|24555|24395|24593|24719|24699|24663|24605|24713|24677|24403|24377|24707|24625|24533|246…	0.00580115	0.738255	149	0.0173968	Human Protein Atlas	HPA:0240000	heart muscle	6323
21110		"Any process that modulates the frequency, rate or extent of mRNA processing, those processes involved in the conversion of a primary mRNA transcript into a mature mRNA prior to its translation into polypeptide." [GOC:ai]	"IMP"|"IBA"|"IEA"|"IDA"	SBDS|SRSF2|C17orf85|ARRB2|PPP3CC|LRRFIP1|SF3B2|MLLT6|BNIP3	9	24340	24607|24473|24511|24381|24519|24455|24657|24531|24639	0.00589037	0.0511364	176	0.0633803	Gene Ontology Biological Process	GO:0050684	regulation of mRNA processing	142
21110		"The directed movement of substances (such as macromolecules, small molecules, ions) or cellular components (such as complexes and organelles) into, out of or within a cell, or between cells, or within a multicellular organism by means of some agent such as a transporter or a transporter complex, a pore or a motor protein." [GOC:dos, GOC:dph, GOC:jl, GOC:mah]	"IPI"|"IC"|"NAS"|"TAS"|"IGI"|"IMP"|"ISS"|"IBA"|"IEA"|"IDA"	MTCH1|GOLT1B|9606.ENSP00000225792|PDCD6|PSMD6|GOLGA1|LGALS8|B2M|AP2M1|GBP5|NGDN|SSU72|ARID5B|SUPT7L|SLC5A6|DYNC1LI2|DDX39A|DDX39B|UNC50|SRSF2|PSME2|SF1|CSTF3|SH2D2A|STK4|CORO1A|RHOT2|ZNF148|NDUFV1|ST3GAL1|MARCH6|CLK3|CS|NAT9|SUGP2|SUGP1|ARHGAP9|ACADVL|NUMA1|MCM7|YBX1|HMGB1|CASP4|CASP1|LRRFIP1|EIF2B1|RBM5|KIF22|PSMA4|DNAJC7|OAS1|NDUFS2|CD48|SFT2D1|C9orf72|SF3B2|WBP2|VPRBP|HLA-DMA|EXOSC8|GBP1|SF3B1…	67	24340	24595|24435|24749|24601|24691|24493|24637|24535|24627|24499|24619|24661|24585|24371|24697|24489|24367|24727|24587|24473|24441|24689|24591|24541|24569|24577|24509|24731|24747|24401|24663|24605|24713|24707|24533|24693|24419|24471|24723|24717|24635|24415|24539|24487|24455|24465|24411|24711|24561|24659|24503|24543|24397|24633|24549|24657|24449|24389|24517|24665|24725|24431|24685|24709|24513|24639|245…	0.00606677	0.380682	176	0.0139525	Gene Ontology Biological Process	GO:0006810	transport	4802
20011		Factor: E2F; motif: GGCGSG	"TF"	MTCH1|9606.ENSP00000225792|PDCD6|NCF4|UBE2Z|ABHD12|PSMD6|RGS2|MAEA|CHCHD3|UROD|GOLGA1|SLC39A8|LGALS8|AP2M1|TBC1D10A|PDK1|HMGN1|GBP5|ANKRD49|NGDN|SLC11A2|GTF3A|SSU72|ARID5B|RUNX3|SUPT7L|SLC5A6|OXA1L|DYNC1LI2|DDX39A|DDX39B|BIN2|EWSR1|TMEM138|SPATA13|UNC50|DNAJB11|VDAC3|SBDS|ULK3|SRSF2|PSME2|C17orf85|SRSF7|ISCU|SF1|IPPK|DNMT1|MAX|CSTF3|SH2D2A|ZNF24|STK4|CORO1A|MYL12A|ATP5B|RHOT2|HNRNPDL|RDH11|MLEC|D…	150	24340	24595|24749|24601|24743|24583|24387|24691|24681|24721|24495|24373|24493|24527|24637|24627|24615|24573|24545|24499|24609|24619|24393|24701|24661|24585|24491|24371|24697|24477|24489|24367|24727|24423|24715|24417|24695|24587|24579|24737|24607|24551|24473|24441|24511|24589|24571|24689|24559|24679|24467|24591|24541|24629|24569|24577|24565|24447|24509|24433|24369|24653|24385|24731|24401|24429|24623|244…	0.00610225	0.828729	181	0.0111136	Transfac transcription factor binding site predictions	TF:M00803	Factor: E2F; motif: GGCGSG	13497
11006		bronchus	"Approved"|"Enhanced"|"Supported"	MTCH1|GOLT1B|NCF4|RGS2|MAEA|UROD|SLC39A8|LGALS8|AP2M1|TBC1D10A|PDK1|HMGN1|GBP5|ATG3|ANKRD49|SLC11A2|GTF3A|ARID5B|SLC5A6|OXA1L|DYNC1LI2|DDX39A|BIN2|EWSR1|TMEM138|SPATA13|VDAC3|SBDS|SRSF2|PSME2|C17orf85|ISCU|SF1|IPPK|DNMT1|MAX|CSTF3|STK4|CORO1A|MYL12A|RHOT2|RDH11|MLEC|DMAP1|ZNF148|NDUFV1|ANKZF1|ATP6V1C1|GSDMD|ZRANB2|APOBEC3G|EPHX2|CPSF3|NONO|LNPEP|PYCR2|TOR1B|FAM136A|MARCH6|CLK3|CS|CCPG1|ATG16L1|ST…	123	24340	24595|24435|24743|24681|24721|24373|24527|24637|24627|24615|24573|24545|24499|24391|24609|24393|24701|24585|24697|24477|24489|24367|24423|24715|24417|24695|24737|24607|24473|24441|24511|24571|24689|24559|24679|24467|24591|24569|24577|24565|24509|24369|24653|24385|24731|24747|24501|24429|24413|24427|24537|24667|24555|24395|24593|24383|24719|24699|24663|24605|24713|24677|24403|24377|24707|24625|245…	0.00611351	0.825503	149	0.0165746	Human Protein Atlas	HPA:0060000	bronchus	7421
11006		skin 1; cells in spinous layer[High]	"Enhanced"|"Supported"	PDK1|C17orf85|MYL12A|ATP6V1C1|NUMA1|WDR33|NSMCE4A|ATG4B|SF3B2|EXOSC8|BNIP3|GZMB	12	24340	24573|24511|24565|24429|24723|24631|24603|24741|24657|24665|24639|24521	0.00628569	0.0805369	149	0.057971	Human Protein Atlas	HPA:0461413	skin 1; cells in spinous layer[High]	207
20011		Factor: ETV3; motif: ACCGGAAGTN	"TF"	MTCH1|9606.ENSP00000225792|UROD|B2M|HMGN1|ATG3|SLC11A2|DDX39A|EWSR1|TMEM138|ISCU|SF1|DNMT1|CSTF3|STK4|CORO1A|ATP5B|RHOT2|PRPF38B|EPHX2|NONO|CLK3|NFE2L1|ARHGAP9|NUMA1|YBX1|ARRB2|ARL5B|CASP1|LRRFIP1|EIF2B1|AMICA1|PDCD6IP|RBM19|NSMCE4A|PSMA4|DNAJC7|ATG4B|WBP2|HDAC6|ALOX5|GBP1|PTCD3|GALNT2	44	24340	24595|24749|24373|24535|24545|24391|24393|24367|24715|24417|24571|24689|24679|24591|24569|24577|24447|24509|24409|24667|24395|24605|24407|24419|24723|24635|24381|24439|24487|24455|24465|24457|24703|24405|24603|24561|24659|24741|24449|24611|24461|24725|24463|24529	0.0064914	0.243094	181	0.0185576	Transfac transcription factor binding site predictions	TF:M03981	Factor: ETV3; motif: ACCGGAAGTN	2371
11006		tonsil; non-germinal center cells[High]	"Approved"|"Enhanced"|"Supported"	MAEA|LGALS8|PDK1|GBP5|ATG3|SSU72|DDX39B|BIN2|SPATA13|C17orf85|IPPK|CSTF3|SH2D2A|NDUFV1|APOBEC3G|LNPEP|TOR1B|CLK3|CS|STK25|SUGP2|SUGP1|NUMA1|GDI1|ARRB2|PPP3CC|UBXN4|NCBP2|WDR33|DNAJC7|ATG4B|RBM22|SF3B2|MLLT6|EXOSC8|MDH1	36	24340	24721|24637|24573|24499|24391|24661|24727|24423|24695|24511|24559|24591|24541|24747|24537|24593|24719|24605|24713|24377|24533|24693|24723|24669|24381|24519|24671|24739|24631|24659|24741|24647|24657|24531|24665|24513	0.00666712	0.241611	149	0.0272727	Human Protein Atlas	HPA:0600443	tonsil; non-germinal center cells[High]	1320
21110		"The major inducible pathway for the general turnover of cytoplasmic constituents in eukaryotic cells, it is also responsible for the degradation of active cytoplasmic enzymes and organelles during nutrient starvation. Macroautophagy involves the formation of double-membrane-bounded autophagosomes which enclose the cytoplasmic constituent targeted for degradation in a membrane-bounded structure. …	"IEP"|"NAS"|"TAS"|"IGI"|"IMP"|"ISS"|"IBA"|"IEA"|"ISO"|"IDA"	SLC39A8|GBP5|VDAC3|SF1|ZNF148|MARCH6|CASP4|KIF22|OAS1|NDUFS2|CD48|SF3B1|MDH1	13	24340	24527|24499|24737|24689|24731|24663|24539|24711|24503|24543|24397|24431|24513	0.00669344	0.0738636	176	0.0401235	Gene Ontology Biological Process	GO:0016236	macroautophagy	324
20011		Factor: ELF1; motif: AACCCGGAAGTR; match class: 1	"TF"	UROD|B2M|HMGN1|GBP5|SBDS|ULK3|C17orf85|SRSF7|ISCU|SF1|IPPK|CORO1A|ATP5B|RHOT2|ATP6V1C1|NONO|LNPEP|NUMA1|YBX1|ARL5B|LRRFIP1|PDCD6IP|SIGMAR1|COMMD3|RNF168|NSMCE4A|PSMA4|ATG4B|WBP2|HDAC6|ALOX5|GBP1|TIMMDC1|GALNT2	34	24340	24373|24535|24545|24499|24607|24551|24511|24589|24571|24689|24559|24577|24447|24509|24429|24395|24593|24723|24635|24439|24455|24703|24481|24735|24485|24603|24561|24741|24449|24611|24461|24725|24597|24529	0.00684497	0.187845	181	0.02125	Transfac transcription factor binding site predictions	TF:M03966_1	Factor: ELF1; motif: AACCCGGAAGTR; match class: 1	1600
22122		"A closed structure, found only in eukaryotic cells, that is completely surrounded by unit membrane and contains liquid material. Cells contain one or several vacuoles, that may have different functions from each other. Vacuoles have a diverse array of functions. They can act as a storage organelle for nutrients or waste products, as a degradative compartment, as a cost-effective way of increasin…	"TAS"|"IMP"|"ISS"|"IBA"|"IEA"|"IDA"|"HDA"	PDCD6|GOLGA1|B2M|NGDN|OXA1L|EWSR1|VDAC3|ZNF148|APOBEC3G|MARCH6|ARHGAP9|SNRNP70|CASP4|UBXN4|KIF22|OAS1|NDUFS2|RBM22|APOL3|TTC14	20	24340	24601|24493|24535|24619|24477|24715|24737|24731|24537|24663|24419|24649|24539|24671|24711|24503|24543|24647|24685|24523	0.00687936	0.111111	180	0.0233918	Gene Ontology Cellular Component branch	GO:0005773	vacuole	855
11006		skin 2; melanocytes[High]	"Enhanced"|"Supported"	MAEA|C17orf85|DNMT1|MAX|STK4|MYL12A|ATP6V1C1|TOR1B|NUMA1|ARRB2|WDR33|RNF168|ATG4B|MLLT6|EXOSC8|GZMB	16	24340	24721|24511|24679|24467|24569|24565|24429|24719|24723|24381|24631|24485|24741|24531|24665|24521	0.00688744	0.107383	149	0.0448179	Human Protein Atlas	HPA:0470673	skin 2; melanocytes[High]	357
11006		caudate; glial cells[‚â•Medium]	"Approved"|"Enhanced"|"Supported"	MTCH1|NCF4|MAEA|SLC39A8|AP2M1|TBC1D10A|PDK1|ATG3|SLC11A2|ARID5B|TMEM138|DNAJB11|SBDS|SRSF2|PSME2|C17orf85|DNMT1|MAX|STK4|MYL12A|RHOT2|HNRNPDL|NDUFV1|ZRANB2|CPSF3|TOR1B|CLK3|CS|CCPG1|ATG16L1|STK25|SUGP2|SUGP1|ACADVL|NUMA1|ARRB2|PPP3CC|LRRFIP1|HLA-DPA1|WDR33|NSMCE4A|PSMA4|DNAJC7|ATG4B|SFT2D1|C9orf72|SF3B2|MLLT6|HLA-DMA|EXOSC8|TIMMDC1|SSB|BNIP3	53	24340	24595|24743|24721|24527|24627|24615|24573|24391|24393|24585|24417|24579|24607|24473|24441|24511|24679|24467|24569|24565|24509|24433|24747|24427|24555|24719|24605|24713|24677|24403|24377|24533|24693|24471|24723|24381|24519|24455|24645|24631|24603|24561|24659|24741|24633|24549|24657|24531|24517|24665|24597|24459|24639	0.00689972	0.355705	149	0.0229338	Human Protein Atlas	HPA:0080122	caudate; glial cells[‚â•Medium]	2311
20011		Factor: REX-1; motif: GGCMGCCATTTT	"TF"	UBE2Z|HMGN1|ANKRD49|GTF3A|SUPT7L|SLC5A6|OXA1L|DYNC1LI2|BIN2|EWSR1|SBDS|SRSF2|PSME2|SRSF7|DNMT1|NDUFV1|CPSF3|PYCR2|ATG16L1|STK25|NAT9|SUGP1|ARHGAP9|GDI1|PPP3CC|SNRNP70|AMICA1|ATP6V0B|RBM19|KIF22|WDR33|RNF168|DNAJC7|ATG4B|AGPAT6|SF3B2|MLLT6|GBP1|BNIP3	39	24340	24583|24545|24609|24701|24371|24697|24477|24489|24423|24715|24607|24473|24441|24589|24679|24747|24555|24383|24403|24377|24707|24693|24419|24669|24519|24649|24457|24705|24405|24711|24631|24485|24659|24741|24497|24657|24531|24725|24639	0.00699769	0.21547	181	0.019687	Transfac transcription factor binding site predictions	TF:M10119	Factor: REX-1; motif: GGCMGCCATTTT	1981
11006		breast; adipocytes[‚â•Medium]	"Approved"|"Enhanced"|"Supported"	RGS2|MAEA|PDK1|HMGN1|GBP5|ATG3|SLC11A2|DDX39A|BIN2|TMEM138|C17orf85|IPPK|DNMT1|STK4|NDUFV1|ZRANB2|APOBEC3G|LNPEP|TOR1B|FAM136A|CLK3|ATG16L1|SUGP2|NUMA1|ARRB2|PPP3CC|ATP6V0B|WDR33|NSMCE4A|DNAJC7|ATG4B|LUC7L3|SFT2D1|SF3B2|MLLT6|SF3B1|TIMMDC1|SSB|BNIP3	39	24340	24681|24721|24573|24545|24499|24391|24393|24367|24423|24417|24511|24559|24679|24569|24747|24427|24537|24593|24719|24699|24605|24403|24533|24723|24381|24519|24705|24631|24603|24659|24741|24641|24633|24657|24531|24431|24597|24459|24639	0.00702977	0.261745	149	0.0261921	Human Protein Atlas	HPA:0050012	breast; adipocytes[‚â•Medium]	1489
21110		"The hydrolysis of a peptide bond or bonds within a protein as part of the chemical reactions and pathways resulting in the breakdown of a protein by individual cells." [GOC:ai, GOC:dph, GOC:tb]	"IC"|"NAS"|"IMP"|"IBA"|"IEA"|"IDA"	NCF4|ABHD12|RGS2|ULK3|SF1|STK4|DMAP1|ARHGAP9|MCM7|FAF2|CASP7|CASP1|PDCD6IP|SIGMAR1|NDUFS2|CD48|SNRPA1|APOL3|TIMMDC1|GZMB|NAGA	21	24340	24743|24387|24681|24551|24689|24569|24385|24419|24717|24399|24479|24487|24703|24481|24543|24397|24375|24685|24597|24521|24425	0.00720222	0.119318	176	0.0261194	Gene Ontology Biological Process	GO:0051603	proteolysis involved in protein catabolic process	804
11006		endometrium 2; cells in endometrial stroma[High]	"Approved"|"Enhanced"|"Supported"	MAEA|PDK1|C17orf85|IPPK|DNMT1|RHOT2|NDUFV1|SUGP2|NUMA1|ARRB2|PPP3CC|WDR33|NSMCE4A|DNAJC7|SF3B2|BNIP3	16	24340	24721|24573|24511|24559|24679|24509|24747|24533|24723|24381|24519|24631|24603|24659|24657|24639	0.00737304	0.107383	149	0.0445682	Human Protein Atlas	HPA:0170253	endometrium 2; cells in endometrial stroma[High]	359
21110		"The chemical reactions and pathways resulting in the breakdown of organonitrogen compound." [GOC:pr, GOC:TermGenie]	"IC"|"NAS"|"TAS"|"IMP"|"IBA"|"IEA"|"IDA"	NCF4|UBE2Z|ABHD12|RGS2|CHCHD3|ULK3|SF1|STK4|DMAP1|IP6K2|APOBEC3G|ARHGAP9|MCM7|FAF2|ARRB2|CASP7|CASP1|UBXN4|PDCD6IP|SIGMAR1|NDUFS2|CD48|SNRPA1|SF3B1|APOL3|TIMMDC1|ATP13A1|GZMB|NAGA	29	24340	24743|24583|24387|24681|24495|24551|24689|24569|24385|24623|24537|24419|24717|24399|24381|24479|24487|24671|24703|24481|24543|24397|24375|24431|24685|24597|24515|24521|24425	0.00745563	0.164773	176	0.0209689	Gene Ontology Biological Process	GO:1901565	organonitrogen compound catabolic process	1383
21110		"The hydrolysis of proteins into smaller polypeptides and/or amino acids by cleavage of their peptide bonds." [GOC:bf, GOC:mah]	"IC"|"NAS"|"TAS"|"IGI"|"IMP"|"ISS"|"IBA"|"IEA"|"IDA"	MTCH1|9606.ENSP00000225792|NCF4|ABHD12|RGS2|AP2M1|NGDN|RUNX3|ULK3|SF1|STK4|DMAP1|APOBEC3G|ARHGAP9|NUMA1|MCM7|FAF2|AKR1B1|CD3E|ALAD|CASP7|CASP1|PDCD6IP|SIGMAR1|KIF22|NDUFS2|CD48|SNRPA1|APOL3|PTCD3|TIMMDC1|ATP13A1|GZMB|NAGA	34	24340	24595|24749|24743|24387|24681|24627|24619|24491|24551|24689|24569|24385|24537|24419|24723|24717|24399|24453|24581|24553|24479|24487|24703|24481|24711|24543|24397|24375|24685|24463|24597|24515|24521|24425	0.00756357	0.193182	176	0.0191011	Gene Ontology Biological Process	GO:0006508	proteolysis	1780
10790		Pyroptosis	"REAC"	ST3GAL1|NUMA1|CD3E|ALAD|APOL3	5	24340	24401|24723|24581|24553|24685	0.00761047	0.037037	135	0.185185	Reactome pathways	REAC:R-HSA-5620971	Pyroptosis	27
11006		testis; spermatogonia cells[‚â•Low]	"Approved"|"Enhanced"|"Supported"	MAEA|UROD|SLC11A2|GTF3A|DDX39A|BIN2|TMEM138|SPATA13|SBDS|SRSF2|C17orf85|ISCU|IPPK|DNMT1|CSTF3|STK4|MYL12A|HNRNPDL|MLEC|NDUFV1|ATP6V1C1|GSDMD|ZRANB2|NONO|LNPEP|PYCR2|TOR1B|MARCH6|CCPG1|SUGP2|NFE2L1|SUGP1|C2CD5|NUMA1|AKR1B1|ARRB2|SNRNP70|LRRFIP1|AMICA1|RBM5|ATP6V0B|CCDC115|WDR33|RNF168|NSMCE4A|PSMA4|DNAJC7|ATG4B|CD48|SF3B2|RNFT1|MLLT6|EXOSC8|YKT6|SF3B1|TIMMDC1|GALNT2|ATP13A1|BNIP3|GZMB|NAGA	61	24340	24721|24373|24393|24701|24367|24423|24417|24695|24607|24473|24511|24571|24559|24679|24591|24569|24565|24433|24653|24747|24429|24413|24427|24395|24593|24383|24719|24663|24677|24533|24407|24693|24673|24723|24453|24381|24649|24455|24457|24411|24705|24617|24631|24485|24603|24561|24659|24741|24397|24657|24599|24531|24665|24733|24431|24597|24529|24515|24639|24521|24425	0.00761211	0.409396	149	0.0216159	Human Protein Atlas	HPA:0570811	testis; spermatogonia cells[‚â•Low]	2822
21110		"Any process that results in a change in state or activity of a cell (in terms of movement, secretion, enzyme production, gene expression, etc.) as a result of oxidative stress, a state often resulting from exposure to high levels of reactive oxygen species, e.g. superoxide anions, hydrogen peroxide (H2O2), and hydroxyl radicals." [GOC:mah]	"IGI"|"IMP"|"ISS"|"IEA"|"IDA"	TBC1D10A|NGDN|DMAP1|ZRANB2|EPHX2|MARCH5|ATG16L1|EIF2B1|CD48|C9orf72|SF3B1|GZMB	12	24340	24615|24619|24385|24427|24667|24483|24403|24465|24397|24549|24431|24521	0.00764253	0.0681818	176	0.0431655	Gene Ontology Biological Process	GO:0034599	cellular response to oxidative stress	278
[truncated: 127 more rows]
