# Supplementary material for: Multi-omic profiling of pathogen-stimulated primary immune cells
Source: iScience. 2024 Jul 6;27(8):110471. doi: 10.1016/j.isci.2024.110471 (PMC11293528; doi:10.1016/j.isci.2024.110471)
Supplement: Table S10. Nodes from the enrichment map from genes undergoing isoform switching, related to Figure 4 — Generated using Cytoscape. [file mmc11.xlsx]

## Sheet: Sheet1
EnrichmentMap::Colouring (Data Set 1)	EnrichmentMap::ES (Data Set 1)	EnrichmentMap::fdr_qvalue (Data Set 1)	EnrichmentMap::fwer_qvalue (Data Set 1)	EnrichmentMap::Genes	EnrichmentMap::GS_DESCR	EnrichmentMap::gs_size	EnrichmentMap::GS_Type	EnrichmentMap::Name	EnrichmentMap::NES (Data Set 1)	EnrichmentMap::pvalue (Data Set 1)	name	selected	shared name
1		5.6e-09		PSMA4|KIF22|RBM22|PSME2|MYL12A|DDX5|MLEC|GOLT1B|LNPEP|RGS2|CPSF3|DDX39A|SUGP1|TSG101|RBM39|PTCD3|DYNC1LI2|SRSF1|ZNF24|ATP5B|CHCHD3|PDCD6|BIN2|UBXN4|MARCH6|NONO|SIGMAR1|ARID5B|AKR1B1|IPPK|C21ORF59|SSU72|AP2M1|HSP90B1|MAEA|RNFT1|MCM7|PSMC5|CSTF3|SF3B2|RNF168|RHOT2|NDUFV1|WDR33|STK25|SRSF7|NCBP2|IP6K2|HDAC6|SUPT7L|HNRNPA1|CS|PYCR2|RBM5|CTNNB1|HMGB1|TAP1|HNRNPA2B1|UNC50|MAX|MARCH5|DNMT1|NFE2L1|NDUFS2…	Intracellular organelle	164	ENR	GO:0043229	0.825181	3.95e-11	GO:0043229	FALSE	GO:0043229
0.99988		0.008		C9ORF72|PSMA4|KIF22|CORO1A|MYL12A|VPS4A|DDX5|TSG101|SBDS|RBM39|FAF2|DYNC1LI2|ATP5B|BIN2|NONO|MAEA|MCM7|RNF168|NSMCE4A|WDR33|IP6K2|HDAC6|RUNX3|ZNF330|CTNNB1|HMGB1|RBM19|TAP1|MAX|C2CD5|GBP1|DMAP1|YBX1|MAGED2|SF1|HMGN1|EXOSC8|ATG16L1|SRSF2|NUMA1|CLK3|FKBP1A|APOBEC3G|NGDN|OAS1|VPRBP|EWSR1|PDCD6IP|KLF6|MDH1|ACADVL|WBP2	Intracellular non-membrane-bounded organelle	52	ENR	GOCC:0043232	0.209691	0.00012	GOCC:0043232	FALSE	GOCC:0043232
0.999999		0.00016		C2CD5|MARCH5|OXA1L|VPS4A|GBP1|GOLT1B|CPSF3|YBX1|ATP6V0B|DDX39A|YKT6|TSG101|FAF2|SRSF1|ATG16L1|SRSF2|PDCD6|DDX39B|ATP6V1C1|ATG4B|TBC1D10A|AP2M1|HSP90B1|SSB|GDI1|ATG3|ARRB2|PDCD6IP|WDR33|SRSF7|ARL5B|NCBP2|HDAC6|SUPT7L|EPHX2|TOR1B|GBP5|CTNNB1|TAP2|HMGB1|WBP2|TAP1|HNRNPA2B1|UNC50|SFT2D1	Protein localization	45	ENR	GO:0008104	0.379588	7.35e-07	GO:0008104	FALSE	GO:0008104
1		7.07e-10		PSMA4|KIF22|RBM22|PSME2|MYL12A|DDX5|MLEC|GOLT1B|LNPEP|RGS2|CPSF3|DDX39A|SUGP1|TSG101|RBM39|PTCD3|DYNC1LI2|SRSF1|ZNF24|ATP5B|CHCHD3|PDCD6|BIN2|UBXN4|MARCH6|NONO|SIGMAR1|ARID5B|AKR1B1|IPPK|C21ORF59|SSU72|AP2M1|HSP90B1|MAEA|RNFT1|MCM7|SLC5A6|PSMC5|CSTF3|SF3B2|RNF168|RHOT2|NDUFV1|WDR33|STK25|SRSF7|NCBP2|IP6K2|HDAC6|SUPT7L|HNRNPA1|CS|PYCR2|RBM5|CTNNB1|HMGB1|TAP1|HNRNPA2B1|UNC50|MAX|MARCH5|DNMT1|NFE2L1…	Organelle	173	ENR	GO:0043226	0.915058	4.16e-12	GO:0043226	FALSE	GO:0043226
0.99908		0.0367		TAP2|TAP1	TAP complex	2	ENR	GOCC:0042825	0.143533	0.00092	GOCC:0042825	FALSE	GOCC:0042825
1		1.99e-09		C9ORF72|HNRNPDL|RBM22|SNRPA1|VPS4A|DDX5|ZNF148|UFM1|RGS2|SPATA13|CPSF3|GZMB|DDX39A|SUGP1|TSG101|SBDS|RBM39|SRSF1|SF3B1|ZNF24|UBE2Z|PDCD6|BNIP3|CASP7|NONO|C17ORF85|SIGMAR1|LRRFIP1|ARID5B|AKR1B1|MYD88|SSU72|MAEA|ANKRD49|MCM7|DNAJC7|PSMC5|UROD|CSTF3|SF3B2|RNF168|NSMCE4A|WDR33|STK4|ALOX5|SRSF7|NCBP2|GTF3A|IP6K2|HDAC6|SUPT7L|RUNX3|TOR1B|HNRNPA1|ZNF330|RBM5|CTNNB1|HMGB1|RBM19|HNRNPA2B1|MAX|DNMT1|NFE2L1…	Nucleus	89	ENR	GOCC:0005634	0.870115	7.76e-12	GOCC:0005634	FALSE	GOCC:0005634
0.999994		0.00061		HLA-DMA|TAP2|B2M|TAP1	MHC class I peptide loading complex	4	ENR	GOCC:0042824	0.321467	5.77e-06	GOCC:0042824	FALSE	GOCC:0042824
1		4.14e-13		PSMA4|KIF22|RBM22|PSME2|MYL12A|DDX5|MLEC|GOLT1B|LNPEP|RGS2|CPSF3|DDX39A|SUGP1|TSG101|RBM39|PTCD3|DYNC1LI2|SRSF1|ZNF24|ATP5B|CHCHD3|PDCD6|BIN2|UBXN4|MARCH6|NONO|SIGMAR1|ARID5B|AKR1B1|IPPK|C21ORF59|SSU72|AP2M1|HSP90B1|MAEA|RNFT1|MCM7|SLC5A6|PSMC5|CSTF3|SF3B2|RNF168|RHOT2|NDUFV1|WDR33|STK25|SRSF7|NCBP2|IP6K2|HDAC6|SUPT7L|HNRNPA1|CS|PYCR2|RBM5|CTNNB1|HMGB1|TAP1|HNRNPA2B1|UNC50|MAX|MARCH5|DNMT1|NFE2L1…	Membrane-bounded organelle	172	ENR	GO:0043227	1.2383	2.44e-16	GO:0043227	FALSE	GO:0043227
1		2.94e-06		PSMA4|AP2M1|KIF22|PSME2|PSMC5|LNPEP|PSMD6|DYNC1LI2|NCF4|HLA-DMA|TAP2|B2M|TAP1|HLA-DPA1	Antigen processing and presentation of exogenous peptide antigen	14	ENR	GO:0002478	0.553165	4.58e-09	GO:0002478	FALSE	GO:0002478
1		1.78e-08		PSMA4|KIF22|RBM22|MYL12A|DDX5|MLEC|LNPEP|RGS2|CPSF3|DDX39A|SUGP1|TSG101|RBM39|PTCD3|DYNC1LI2|SRSF1|ZNF24|ATP5B|CHCHD3|PDCD6|BIN2|UBXN4|MARCH6|NONO|SIGMAR1|ARID5B|AKR1B1|SSU72|AP2M1|HSP90B1|MAEA|RNFT1|MCM7|SLC5A6|PSMC5|CFLAR|CSTF3|SF3B2|RNF168|RHOT2|NDUFV1|WDR33|STK25|SRSF7|NCBP2|IP6K2|HDAC6|SUPT7L|HNRNPA1|CS|PYCR2|RBM5|CTNNB1|HMGB1|TAP1|HNRNPA2B1|MAX|MARCH5|DNMT1|NFE2L1|NDUFS2|PNISR|GBP1|ZRANB2|P…	Cellular anatomical entity	173	ENR	GOCC:0110165	0.774958	1e-10	GOCC:0110165	FALSE	GOCC:0110165
0.999938		0.0047		C9ORF72|PSMA4|NDUFS2|PSMC5|CASP1|NDUFV1|SRSF7|ATP5B|HDAC6|HNRNPA1|SIGMAR1|PPP3CC|HNRNPA2B1	Amyotrophic lateral sclerosis	13	ENR	hsa05014	0.23279	6.16e-05	hsa05014	FALSE	hsa05014
0.999999		0.00027		PSMD6|PSMA4|PSME2|NCF4|PSMC5|TAP2|B2M|TAP1	Antigen processing and presentation of exogenous peptide antigen via MHC class I, TAP-dependent	8	ENR	GO:0002479	0.356864	1.45e-06	GO:0002479	FALSE	GO:0002479
0.99947		0.0441		MAX|DDX5|CD3E|CASP4|CASP1|CFLAR|GZMB|ATG3|RHOT2|MTCH1|PDCD6IP|STK4|STK25|UBE2Z|PDCD6|GSDMD|BNIP3|CASP7|RBM5|SIGMAR1|PDK1|HMGB1|MYD88	Cell death	23	ENR	GO:0008219	0.135556	0.00053	GO:0008219	FALSE	GO:0008219
0.99955		0.039		CORO1A|MLEC|GBP1|GZMB|FAF2|BIN2|COMMD3|NONO|ARHGAP9|HLA-DPA1|MYD88|APOBEC3G|ALAD|OAS1|CD3E|CASP4|CASP1|ZAP70|RNF168|ALOX5|PSMD6|IP6K2|GSDMD|GBP5|HLA-DMA|TAP2|B2M|HMGB1|TAP1|TRIM38	Immune response	30	ENR	GO:0006955	0.140894	0.00045	GO:0006955	FALSE	GO:0006955
0.999996		0.00063		KIF22|OXA1L|CORO1A|VPS4A|MLEC|CPSF3|DDX39A|YKT6|TSG101|FAF2|DYNC1LI2|SRSF1|ATP5B|PDCD6|BIN2|COMMD3|ARHGAP9|AP2M1|HSP90B1|ATG3|RHOT2|WDR33|STK25|ALOX5|SRSF7|ARL5B|NCBP2|HDAC6|SUPT7L|TOR1B|HNRNPA1|GBP5|CTNNB1|TAP2|HMGB1|TAP1|HNRNPA2B1|C2CD5|MARCH5|GBP1|YBX1|MAGED2|SRSF2|NUMA1|SLC39A8|SLC11A2|DDX39B|TBC1D10A|ALAD|SSB|PSMD6|EPHX2|GSDMD|B2M	Cellular localization	54	ENR	GO:0051641	0.320066	3.66e-06	GO:0051641	FALSE	GO:0051641
0.999996		0.00031		SRSF1|SF3B1|RBM22|SNRPA1|DDX5|HNRNPA1|SF3B2|HNRNPA2B1	Catalytic step 2 spliceosome	8	ENR	GO:0071013	0.350864	4.06e-06	GO:0071013	FALSE	GO:0071013
0.998		0.0486		SF3B1|SNRPA1|PRPF38B|SF3B2	Precatalytic spliceosome	4	ENR	GO:0071011	0.131336	0.002	GO:0071011	FALSE	GO:0071011
1		1.51e-12		PSMA4|KIF22|RBM22|PSME2|DDX5|MLEC|GOLT1B|LNPEP|RGS2|CPSF3|DDX39A|SUGP1|TSG101|RBM39|PTCD3|DYNC1LI2|SRSF1|ZNF24|ATP5B|CHCHD3|PDCD6|UBXN4|MARCH6|NONO|SIGMAR1|ARID5B|AKR1B1|IPPK|C21ORF59|SSU72|AP2M1|HSP90B1|MAEA|RNFT1|MCM7|PSMC5|CSTF3|SF3B2|RNF168|RHOT2|NDUFV1|WDR33|STK25|SRSF7|NCBP2|IP6K2|HDAC6|SUPT7L|HNRNPA1|CS|PYCR2|RBM5|CTNNB1|HMGB1|TAP1|HNRNPA2B1|UNC50|MAX|MARCH5|DNMT1|NFE2L1|NDUFS2|PNISR|PRPF3…	Intracellular membrane-bounded organelle	158	ENR	GO:0043231	1.1821	1.78e-15	GO:0043231	FALSE	GO:0043231
0.999999		3.4e-05		CORO1A|XPNPEP1|OAS1|DDX5|CASP4|CFLAR|SF3B2|GZMB|CD69|FAF2|SF1|HMGN1|SH2D2A|ATP5B|CHCHD3|HNRNPA1|NUMA1|BIN2|CASP7|MDH1|B2M|HNRNPA2B1	Lymphocyte	22	ENR	BTO:0000775	0.446852	6.44e-07	BTO:0000775	FALSE	BTO:0000775
0.99969		0.017		SF3B1|LUC7L3|SNRPA1|SF3B2|SNRNP70	Spliceosomal snRNP complex	5	ENR	GO:0097525	0.176955	0.00031	GO:0097525	FALSE	GO:0097525
0.999926		0.0027		KIF22|NFE2L1|MYL12A|DDX5|DDX39A|GOLGA1|SUGP1|MTCH1|MAGED2|DYNC1LI2|SRSF1|ATP5B|ATG16L1|SRSF2|NUMA1|NONO|PPP3CC|ATG4B|AP2M1|HSP90B1|RNFT1|MCM7|VPRBP|EWSR1|SF3B2|PDCD6IP|STK25|PSMD6|HNRNPA1|CS|RBM5|HMGB1|WBP2|SUGP2|SNRNP70	Gonad	35	ENR	BTO:0000534	0.256864	7.39e-05	BTO:0000534	FALSE	BTO:0000534
0.99989		0.0299		NCBP2|RBM22|SNRPA1|DDX39B|SNRNP70	snRNA binding	5	ENR	GO:0017069	0.152433	0.00011	GO:0017069	FALSE	GO:0017069
0.999999		0.00018		C2CD5|KIF22|OXA1L|CORO1A|VPS4A|MLEC|CPSF3|DDX39A|YKT6|TSG101|MAGED2|FAF2|DYNC1LI2|SRSF1|ATP5B|SRSF2|PDCD6|NUMA1|BIN2|SLC39A8|SLC11A2|COMMD3|DDX39B|ARHGAP9|TBC1D10A|AP2M1|HSP90B1|ALAD|SSB|ATG3|RHOT2|WDR33|STK25|ALOX5|PSMD6|SRSF7|ARL5B|NCBP2|HDAC6|EPHX2|HNRNPA1|GSDMD|CTNNB1|TAP2|B2M|HMGB1|TAP1|HNRNPA2B1	Establishment of localization in cell	48	ENR	GO:0051649	0.374473	8.84e-07	GO:0051649	FALSE	GO:0051649
0.99971		0.014		BNIP3|CASP7|CASP1|CLK1|MYD88	Legionellosis	5	ENR	hsa05134	0.185387	0.00029	hsa05134	FALSE	hsa05134
0.99983		0.0178		PSMA4|MARCH5|NFE2L1|PSME2|RNFT1|VPRBP|PSMC5|LNPEP|UFM1|ATG3|RNF168|ARRB2|TSG101|PSMD6|HDAC6|UBE2Z|PDCD6|MARCH6|CTNNB1|TRIM38	Protein modification by small protein conjugation	20	ENR	GO:0032446	0.174958	0.00017	GO:0032446	FALSE	GO:0032446
0.99971		0.014		DYNC1LI2|HSP90B1|MYL12A|CASP4|GSDMD|CASP7|CASP1|CTNNB1|MYD88	Salmonella infection	9	ENR	hsa05132	0.185387	0.00029	hsa05132	FALSE	hsa05132
0.999996		0.0016		SF1|RBM22|SRSF2|DDX5|HNRNPA1|HNRNPA2B1	pre-mRNA binding	6	ENR	GO:0036002	0.279588	3.52e-06	GO:0036002	FALSE	GO:0036002
0.9999		0.006		TAP2|B2M|TAP1	MHC class I peptide loading complex	3	ENR	GO:0042824	0.222185	0.0001	GO:0042824	FALSE	GO:0042824
0.99944		0.0225		TAP2|TAP1	TAP complex	2	ENR	GO:0042825	0.164782	0.00056	GO:0042825	FALSE	GO:0042825
0.999968		0.0046		MAX|OXA1L|NDUFS2|ZNF148|SF1|SRSF1|SF3B1|PDCD6|BIN2|DDX39B|SIGMAR1|FKBP1A|AP2M1|TIMMDC1|ALAD|OAS1|MCM7|CD3E|CCDC115|NDUFV1|PDCD6IP|LUC7L3|GSDMD|GBP5|EIF3M|RBM5|HLA-DMA|CTNNB1|B2M	Protein-containing complex assembly	29	ENR	GO:0065003	0.233724	3.17e-05	GO:0065003	FALSE	GO:0065003
0.999997		0.00035		SRSF1|SF3B1|RBM22|SNRPA1|DDX5|HNRNPA1|SF3B2|HNRNPA2B1	Catalytic step 2 spliceosome	8	ENR	GOCC:0071013	0.345593	3.19e-06	GOCC:0071013	FALSE	GOCC:0071013
0.99954		0.021		SF3B1|LUC7L3|SNRNP70	Prespliceosome	3	ENR	GOCC:0071010	0.167778	0.00046	GOCC:0071010	FALSE	GOCC:0071010
0.999998		0.0002		PSMA4|KIF22|RBM22|PSME2|MYL12A|DDX5|MLEC|GOLT1B|LNPEP|RGS2|CPSF3|DDX39A|SUGP1|TSG101|RBM39|PTCD3|DYNC1LI2|SRSF1|ZNF24|ATP5B|CHCHD3|PDCD6|BIN2|UBXN4|MARCH6|NONO|SIGMAR1|ARID5B|AKR1B1|IPPK|C21ORF59|SSU72|AP2M1|HSP90B1|MAEA|RNFT1|MCM7|SLC5A6|PSMC5|CFLAR|CSTF3|SF3B2|RNF168|RHOT2|NDUFV1|WDR33|STK25|SRSF7|NCBP2|IP6K2|HDAC6|SUPT7L|HNRNPA1|CS|PYCR2|RBM5|CTNNB1|APOL3|HMGB1|TAP1|HNRNPA2B1|UNC50|MAX|MARCH5|…	Cellular anatomical entity	190	ENR	GO:0110165	0.369897	2.49e-06	GO:0110165	FALSE	GO:0110165
0.99934		0.0192		AMICA1|GOLT1B|EIF3M|COMMD3|B2M|MYD88	Dendritic cell	6	ENR	BTO:0002042	0.17167	0.00066	BTO:0002042	FALSE	BTO:0002042
1		6.09e-06		PSMA4|KIF22|CORO1A|PSME2|MLEC|LNPEP|GZMB|SBDS|FAF2|DYNC1LI2|AMICA1|GALNT2|BIN2|BNIP3|COMMD3|NONO|C17ORF85|ARHGAP9|HLA-DPA1|MYD88|EIF2B1|AP2M1|MAEA|CD48|CD3E|PSMC5|CASP1|ZAP70|RNF168|STK4|ALOX5|IP6K2|NCF4|RUNX3|GBP5|HLA-DMA|CTNNB1|TAP2|HMGB1|TAP1|TRIM38|NFE2L1|GBP1|SLC11A2|FKBP1A|APOBEC3G|ALAD|OAS1|CASP4|VPRBP|PSMD6|KLF6|GSDMD|B2M	Immune system process	54	ENR	GO:0002376	0.521538	1.19e-08	GO:0002376	FALSE	GO:0002376
1		1.76e-05		HNRNPDL|KIF22|RBM22|SNRPA1|DDX5|CPSF3|DDX39A|SUGP1|SBDS|RBM39|SRSF1|SF3B1|ATP5B|NONO|C17ORF85|AKR1B1|SSU72|MCM7|UROD|CSTF3|SF3B2|RNF168|NSMCE4A|WDR33|SRSF7|NCBP2|GTF3A|HNRNPA1|RBM5|HMGB1|RBM19|HNRNPA2B1|MAX|DNMT1|NFE2L1|PRPF38B|ZRANB2|DMAP1|YBX1|SF1|HMGN1|EXOSC8|SRSF2|SLC39A8|SLC11A2|DDX39B|AGPAT6|APOBEC3G|NGDN|ALAD|SSB|OAS1|VPRBP|ARRB2|LUC7L3|EPHX2|SUGP2|SNRNP70	Cellular aromatic compound metabolic process	58	ENR	GO:0006725	0.475449	4.52e-08	GO:0006725	FALSE	GO:0006725
1		2.05e-07		MAX|HNRNPDL|DNMT1|SNRPA1|PNISR|DMAP1|CPSF3|DDX39A|SBDS|RBM39|SRSF1|SF3B1|SRSF2|NUMA1|CASP7|CLK3|NONO|DDX39B|SSU72|MAEA|MCM7|CSTF3|EWSR1|SF3B2|RNF168|WDR33|STK4|NCBP2|LUC7L3|HDAC6|SUPT7L|RUNX3|HNRNPA1|CTNNB1|SNRNP70	Nucleoplasm	35	ENR	GOCC:0005654	0.668825	1.33e-09	GOCC:0005654	FALSE	GOCC:0005654
0.99904		0.0319		AP2M1|CORO1A|HSP90B1|NCF4|TAP2|ATP6V0B|B2M|TAP1|ARRB2|HLA-DPA1	Endocytic vesicle	10	ENR	GO:0030139	0.149621	0.00096	GO:0030139	FALSE	GO:0030139
1		6.65e-08		PSMA4|KIF22|RBM22|PSME2|DDX5|RGS2|CPSF3|DDX39A|SUGP1|TSG101|RBM39|PTCD3|SRSF1|ZNF24|ATP5B|CHCHD3|PDCD6|UBXN4|NONO|SIGMAR1|ARID5B|AKR1B1|IPPK|C21ORF59|SSU72|HSP90B1|MAEA|MCM7|PSMC5|CSTF3|SF3B2|RNF168|RHOT2|WDR33|SRSF7|NCBP2|IP6K2|HDAC6|SUPT7L|HNRNPA1|CS|RBM5|CTNNB1|HMGB1|HNRNPA2B1|UNC50|MAX|DNMT1|NFE2L1|NDUFS2|PNISR|PRPF38B|ZRANB2|DMAP1|YBX1|MAGED2|SF1|HMGN1|EXOSC8|SRSF2|NUMA1|SLC11A2|CLK3|DDX39B|…	Nucleus	115	ENR	GO:0005634	0.717718	5.48e-10	GO:0005634	FALSE	GO:0005634
0.99956		0.0206		C9ORF72|AP2M1|CORO1A|VPS4A|CCDC115|ATP6V0B|GZMB|FAF2|ATG16L1|NCF4|SLC39A8|SLC11A2|HLA-DMA|NAGA|ATP6V1C1|HLA-DPA1	Vacuole	16	ENR	GOCC:0005773	0.168613	0.00044	GOCC:0005773	FALSE	GOCC:0005773
0.99911		0.0362		AP2M1|ATG16L1|VPS4A|SLC39A8|SLC11A2|HLA-DMA|CCDC115|ATP6V0B|ATP6V1C1|HLA-DPA1	Vacuolar membrane	10	ENR	GOCC:0005774	0.144129	0.00089	GOCC:0005774	FALSE	GOCC:0005774
0.999951		0.0157		C9ORF72|KIF22|OXA1L|RBM22|CORO1A|PSME2|VPS4A|DDX5|MLEC|RGS2|SPATA13|DDX39A|YKT6|TSG101|CD69|SBDS|FAF2|DYNC1LI2|SRSF1|SF3B1|ZNF24|AMICA1|ATP5B|CHCHD3|PDCD6|BNIP3|MARCH6|NONO|SIGMAR1|LRRFIP1|MYD88|EIF2B1|AP2M1|NELL2|HSP90B1|XPNPEP1|MAEA|RNFT1|CD3E|DNAJC7|PSMC5|CASP1|CFLAR|CCDC115|ZAP70|RNF168|ATG3|STK4|STK25|SRSF7|SH2D2A|HDAC6|SUPT7L|HNRNPA1|TOR1B|GBP5|CTNNB1|TAP2|HMGB1|TAP1|HNRNPA2B1|TRIM38|MAX|MA…	Protein binding	96	ENR	GO:0005515	0.18041	4.85e-05	GO:0005515	FALSE	GO:0005515
1		2.17e-05		SF1|SRSF7|SRSF1|NCBP2|SRSF2|DDX5|HNRNPA1|RBM5|RBM19|HNRNPA2B1|SNRNP70|RBM39	Regulation of mRNA processing	12	ENR	GO:0050684	0.466354	5.92e-08	GO:0050684	FALSE	GO:0050684
1		8.8e-12		HNRNPDL|NDUFS2|MYL12A|PNISR|DDX5|LNPEP|PTPN1|TSG101|MAGED2|DYNC1LI2|SRSF1|RDH11|ATP5B|SRSF2|SLC39A8|SLC11A2|CLK3|NONO|NAGA|AKR1B1|FKBP1A|ATG4B|AP2M1|HSP90B1|SSB|CASP4|SLC5A6|CFLAR|EWSR1|PDCD6IP|DNAJB11|SRSF7|KLF6|ST3GAL1|HNRNPA1|RBM5|MDH1|CTNNB1|ACADVL|B2M|HMGB1|WBP2|SNRNP70	Placenta	43	ENR	BTO:0001078	1.10555	9.41e-14	BTO:0001078	FALSE	BTO:0001078
0.99908		0.0313		LNPEP|B2M	Early endosome lumen	2	ENR	GO:0031905	0.150446	0.00092	GO:0031905	FALSE	GO:0031905
0.999998		0.00011		CORO1A|CASP4|CFLAR|CD69|SF1|HMGN1|SH2D2A|HNRNPA1|NUMA1|BIN2|CASP7|MDH1|B2M	T-lymphocyte	13	ENR	BTO:0000782	0.395861	2.33e-06	BTO:0000782	FALSE	BTO:0000782
1		7.73e-07		RBM22|DDX5|CLK1|RBM39|SF1|SRSF7|SRSF1|SRSF2|HNRNPA1|RBM5|CLK3|RBM19|HNRNPA2B1|SNRNP70	Regulation of RNA splicing	14	ENR	GO:0043484	0.611182	9.02e-10	GO:0043484	FALSE	GO:0043484
0.9988		0.0362		SF3B1|LUC7L3|SNRNP70	U2-type prespliceosome	3	ENR	GO:0071004	0.144129	0.0012	GO:0071004	FALSE	GO:0071004
0.99951		0.015		HNRNPDL|SRSF1|DNMT1|HDAC6|SRSF2|DDX5|HNRNPA1|NUMA1|PTPN1	Erythroleukemia cell	9	ENR	BTO:0000426	0.182391	0.00049	BTO:0000426	FALSE	BTO:0000426
0.99957		0.0385		PSMA4|APOBEC3G|NFE2L1|PSME2|CASP4|PSMC5|CASP1|PTPN1|ARRB2|ABHD12|ALOX5|PSMD6|GBP5|NONO|HMGB1|TRIM38|MYD88	Regulation of defense response	17	ENR	GO:0031347	0.141454	0.00043	GO:0031347	FALSE	GO:0031347
1		1.81e-05		HNRNPDL|KIF22|DNMT1|RBM22|SNRPA1|PNISR|DDX5|ZNF148|UFM1|DMAP1|CPSF3|YBX1|DDX39A|RBM39|SRSF1|SF3B1|ZNF24|NUMA1|NONO|C17ORF85|DDX39B|LRRFIP1|ARID5B|TTC14|MCM7|ZAP70|SF3B2|ATG3|RNF168|WDR33|SRSF7|LUC7L3|VDAC3|SUPT7L|RUNX3|HNRNPA1|RBM19|SUGP2|HNRNPA2B1|SNRNP70	Isopeptide bond	40	ENR	KW-1017	0.474232	2.41e-07	KW-1017	FALSE	KW-1017
0.999937		0.0081		FAF2|HSP90B1|NFE2L1|CASP4|UBXN4|MARCH6|PTPN1|UFM1|ACADVL|ANKZF1|DNAJB11	Response to endoplasmic reticulum stress	11	ENR	GO:0034976	0.209151	6.33e-05	GO:0034976	FALSE	GO:0034976
1		1.81e-05		C9ORF72|PSMA4|HNRNPDL|KIF22|RBM22|CORO1A|UFM1|RGS2|SPATA13|DDX39A|YKT6|TSG101|SBDS|FAF2|DYNC1LI2|ISCU|SRSF1|CHCHD3|UBE2Z|PDCD6|BIN2|CASP7|COMMD3|C17ORF85|LRRFIP1|AKR1B1|IPPK|C21ORF59|MYD88|SSU72|XPNPEP1|MAEA|DNAJC7|PSMC5|CASP1|UROD|ZAP70|ATG3|ANKZF1|STK4|STK25|ALOX5|SRSF7|NCBP2|SH2D2A|HDAC6|NCF4|RUNX3|HNRNPA1|PYCR2|GBP5|CTNNB1|APOL3|HMGB1|RBM19|HNRNPA2B1|GBP1|DMAP1|YBX1|HMGN1|EXOSC8|ATG16L1|NUMA1…	Cytoplasm	82	ENR	KW-0963	0.474232	2.62e-07	KW-0963	FALSE	KW-0963
1		1.82e-05		HNRNPDL|KIF22|RBM22|SNRPA1|DDX5|CPSF3|DDX39A|SUGP1|SBDS|RBM39|SRSF1|SF3B1|ATP5B|NONO|C17ORF85|AKR1B1|SSU72|MCM7|SLC5A6|UROD|CSTF3|SF3B2|RNF168|NSMCE4A|WDR33|ALOX5|SRSF7|NCBP2|GTF3A|HNRNPA1|PYCR2|RBM5|HMGB1|RBM19|HNRNPA2B1|MAX|DNMT1|NFE2L1|PRPF38B|ZRANB2|DMAP1|YBX1|SF1|HMGN1|EXOSC8|SRSF2|SLC39A8|SLC11A2|DDX39B|AGPAT6|APOBEC3G|NGDN|ALAD|SSB|OAS1|VPRBP|ARRB2|LUC7L3|EPHX2|SUGP2|SNRNP70	Organic cyclic compound metabolic process	61	ENR	GO:1901360	0.473993	4.82e-08	GO:1901360	FALSE	GO:1901360
1		5.79e-05		HNRNPDL|KIF22|RBM22|CORO1A|SNRPA1|VPS4A|DDX5|ATP13A1|ZNF148|CPSF3|DDX39A|SUGP1|TSG101|SBDS|RBM39|PTCD3|DYNC1LI2|SRSF1|SF3B1|ZNF24|ATP5B|UBE2Z|NONO|C17ORF85|LRRFIP1|ARID5B|IPPK|EIF2B1|TTC14|HSP90B1|MCM7|PSMC5|CSTF3|ZAP70|SF3B2|RHOT2|NDUFV1|WDR33|STK4|STK25|SRSF7|ARL5B|NCBP2|GTF3A|IP6K2|HDAC6|RUNX3|TOR1B|HNRNPA1|CS|GBP5|RBM5|TAP2|PDK1|HMGB1|RBM19|TAP1|HNRNPA2B1|UNC50|MAX|DNMT1|NFE2L1|NDUFS2|PNISR|P…	Heterocyclic compound binding	93	ENR	GO:1901363	0.423732	5.37e-08	GO:1901363	FALSE	GO:1901363
0.99984		0.0171		STK25|DDX5|PDCD6|CD3E|CASP4|BNIP3|CASP1|CFLAR|PDK1|GZMB|RHOT2	Apoptotic signaling pathway	11	ENR	GO:0097190	0.1767	0.00016	GO:0097190	FALSE	GO:0097190
1		2.52e-09		PSMA4|KIF22|RBM22|MYL12A|MLEC|LNPEP|RGS2|TSG101|PTCD3|DYNC1LI2|SRSF1|ATP5B|CHCHD3|PDCD6|BIN2|UBXN4|MARCH6|SIGMAR1|AKR1B1|SSU72|AP2M1|HSP90B1|MAEA|RNFT1|PSMC5|CFLAR|RNF168|RHOT2|NDUFV1|STK25|NCBP2|HDAC6|CS|PYCR2|CTNNB1|HMGB1|TAP1|HNRNPA2B1|MARCH5|NDUFS2|PNISR|GBP1|PTPN1|DMAP1|YBX1|GOLGA1|MAGED2|HMGN1|EXOSC8|ATG16L1|SRSF2|NUMA1|SLC39A8|SLC11A2|DDX39B|NAGA|AGPAT6|PPP3CC|FKBP1A|ATG4B|APOBEC3G|NGDN|AL…	Cytoplasm	124	ENR	GOCC:0005737	0.85986	1.09e-11	GOCC:0005737	FALSE	GOCC:0005737
0.999927		0.0251		LUC7L3|PNISR|ZRANB2	Mixed, incl. Pinin, and SREK1, RNA recognition motif 2	3	ENR	CL:1972	0.160033	7.27e-05	CL:1972	FALSE	CL:1972
1		3.04e-11		RBM22|SNRPA1|DDX5|CSTF3|CPSF3|YBX1|SF3B2|DDX39A|SUGP1|WDR33|SF1|SRSF7|SRSF1|SF3B1|NCBP2|LUC7L3|SRSF2|HNRNPA1|RBM5|NONO|DDX39B|RBM19|HNRNPA2B1|SNRNP70	mRNA splicing, via spliceosome	24	ENR	GO:0000398	1.05171	7.62e-15	GO:0000398	FALSE	GO:0000398
1		6.98e-07		HNRNPDL|KIF22|RBM22|CORO1A|SNRPA1|DDX5|ZNF148|UFM1|CPSF3|DDX39A|TSG101|RBM39|SRSF1|SF3B1|ZNF24|MARCH6|NONO|C17ORF85|LRRFIP1|ARID5B|MYD88|TTC14|MAEA|MCM7|ZAP70|SF3B2|ATG3|RNF168|WDR33|SRSF7|HDAC6|SUPT7L|RUNX3|HNRNPA1|CTNNB1|RBM19|HNRNPA2B1|MARCH5|DNMT1|NFE2L1|PNISR|DMAP1|YBX1|NUMA1|SLC11A2|DDX39B|APOBEC3G|ARRB2|LUC7L3|VDAC3|MDH1|SUGP2|SNRNP70	Ubl conjugation	53	ENR	KW-0832	0.615614	8.26e-09	KW-0832	FALSE	KW-0832
1		8.64e-17		PSMA4|KIF22|RBM22|PSME2|MYL12A|DDX5|MLEC|LNPEP|RGS2|CPSF3|DDX39A|SUGP1|TSG101|RBM39|PTCD3|DYNC1LI2|SRSF1|ZNF24|ATP5B|CHCHD3|PDCD6|BIN2|UBXN4|MARCH6|NONO|SIGMAR1|ARID5B|AKR1B1|IPPK|SSU72|AP2M1|HSP90B1|MAEA|RNFT1|MCM7|PSMC5|CFLAR|CSTF3|SF3B2|RNF168|RHOT2|NDUFV1|WDR33|STK25|SRSF7|NCBP2|IP6K2|HDAC6|SUPT7L|HNRNPA1|CS|PYCR2|RBM5|CTNNB1|HMGB1|TAP1|HNRNPA2B1|MAX|MARCH5|DNMT1|NFE2L1|NDUFS2|PNISR|GBP1|ZRAN…	Intracellular	168	ENR	GOCC:0005622	1.60635	1.12e-19	GOCC:0005622	FALSE	GOCC:0005622
0.999922		0.0047		ATG16L1|VDAC3|OAS1|CASP4|GSDMD|GBP1|GBP5|CASP1|MYD88	NOD-like receptor signaling pathway	9	ENR	hsa04621	0.23279	7.79e-05	hsa04621	FALSE	hsa04621
1		6.08e-06		MAX|HNRNPDL|RBM22|NFE2L1|SNRPA1|DDX5|PRPF38B|ZRANB2|CPSF3|YBX1|DDX39A|SUGP1|SBDS|RBM39|SF1|SRSF1|SF3B1|EXOSC8|SRSF2|SLC39A8|NONO|C17ORF85|DDX39B|SSU72|APOBEC3G|NGDN|SSB|CSTF3|SF3B2|ARRB2|WDR33|SRSF7|NCBP2|GTF3A|LUC7L3|HNRNPA1|RBM5|RBM19|SUGP2|HNRNPA2B1|SNRNP70	RNA metabolic process	41	ENR	GO:0016070	0.52161	1.14e-08	GO:0016070	FALSE	GO:0016070
0.99931		0.025		PSMA4|CORO1A|PSME2|MYL12A|VPS4A|DDX5|YBX1|TSG101|ATP5B|CHCHD3|PDCD6|NUMA1|NAGA|AKR1B1|ATP6V1C1|TBC1D10A|AP2M1|HSP90B1|ALAD|XPNPEP1|CD48|DNAJC7|PSMC5|PDCD6IP|STK25|SRSF7|ST3GAL1|VDAC3|EPHX2|TOR1B|HNRNPA1|CS|MDH1|CTNNB1|B2M|HNRNPA2B1	Extracellular exosome	36	ENR	GO:0070062	0.160206	0.00069	GO:0070062	FALSE	GO:0070062
0.99981		0.0192		C2CD5|C9ORF72|KIF22|CORO1A|VPS4A|MLEC|GOLT1B|YKT6|TSG101|MAGED2|FAF2|DYNC1LI2|PDCD6|BIN2|COMMD3|ARHGAP9|MYD88|TBC1D10A|AP2M1|HSP90B1|ALAD|GDI1|ARRB2|ALOX5|PSMD6|ARL5B|NCF4|GSDMD|CTNNB1|TAP2|B2M|HMGB1|TAP1|SFT2D1	Vesicle-mediated transport	34	ENR	GO:0016192	0.17167	0.00019	GO:0016192	FALSE	GO:0016192
0.999999		3.94e-05		KIF22|OXA1L|VPS4A|PNISR|DDX5|ATP13A1|UFM1|SPATA13|ATP6V0B|MTCH1|ABHD12|SF1|SRSF2|NONO|DDX39B|SIGMAR1|AKR1B1|AP2M1|APOBEC3G|HSP90B1|CFLAR|SF3B2|NDUFV1|EPHX2|HNRNPA1|B2M|HMGB1	Kidney	27	ENR	BTO:0000671	0.44045	7.85e-07	BTO:0000671	FALSE	BTO:0000671
1		4.42e-10		RBM22|SNRPA1|DDX5|PRPF38B|ZRANB2|CPSF3|YBX1|DDX39A|SUGP1|RBM39|SF1|SRSF1|SF3B1|EXOSC8|SRSF2|NONO|C17ORF85|DDX39B|SSU72|SSB|CSTF3|SF3B2|WDR33|SRSF7|NCBP2|LUC7L3|HNRNPA1|RBM5|RBM19|SUGP2|HNRNPA2B1|SNRNP70	mRNA metabolic process	32	ENR	GO:0016071	0.935458	3.78e-13	GO:0016071	FALSE	GO:0016071
0.99957		0.0205		C9ORF72|HSP90B1|VPS4A|ZNF330|GDI1|TSG101|PDCD6IP	Midbody	7	ENR	GOCC:0030496	0.168825	0.00043	GOCC:0030496	FALSE	GOCC:0030496
0.99934		0.025		SSU72|CPSF3|WDR33	mRNA cleavage and polyadenylation specificity factor complex	3	ENR	GO:0005847	0.160206	0.00066	GO:0005847	FALSE	GO:0005847
1		7.78e-06		MAX|KIF22|OXA1L|RBM22|VPS4A|PNISR|DDX5|ATP13A1|ZNF148|UFM1|SPATA13|ATP6V0B|MTCH1|MAGED2|ABHD12|SF1|ATG16L1|SRSF2|NONO|DDX39B|SIGMAR1|AKR1B1|AP2M1|APOBEC3G|HSP90B1|CFLAR|SF3B2|CCPG1|NDUFV1|EPHX2|HNRNPA1|GSDMD|B2M|HMGB1	Excretory gland	34	ENR	BTO:0000431	0.510902	1.35e-07	BTO:0000431	FALSE	BTO:0000431
0.99954		0.0395		PSMA4|HNRNPDL|HSP90B1|PSME2|SNRPA1|OAS1|GBP1|PSMC5|CASP1|ALOX5|PSMD6|IP6K2|B2M|HNRNPA2B1|TRIM38|HLA-DPA1|MYD88	Cytokine-mediated signaling pathway	17	ENR	GO:0019221	0.14034	0.00046	GO:0019221	FALSE	GO:0019221
0.9997		0.0097		AMICA1|GOLT1B|EIF3M|CFLAR|COMMD3|ACADVL|SF3B2|B2M|MYD88	Peripheral blood	9	ENR	BTO:0000553	0.201323	0.0003	BTO:0000553	FALSE	BTO:0000553
1		1.14e-05		SF1|SRSF7|SRSF1|SRSF2|DDX5|HNRNPA1|RBM5|RBM19|HNRNPA2B1|SNRNP70|RBM39	Regulation of mRNA splicing, via spliceosome	11	ENR	GO:0048024	0.49431	2.76e-08	GO:0048024	FALSE	GO:0048024
0.99908		0.0367		LNPEP|B2M	Early endosome lumen	2	ENR	GOCC:0031905	0.143533	0.00092	GOCC:0031905	FALSE	GOCC:0031905
0.999992		0.0013		PSMA4|RBM22|PSME2|DDX5|LNPEP|RGS2|TSG101|RBM39|PTCD3|SRSF1|ZNF24|CHCHD3|PDCD6|NONO|ARID5B|IPPK|SSU72|HSP90B1|MAEA|RNFT1|MCM7|PSMC5|CFLAR|RNF168|STK25|SRSF7|NCBP2|HDAC6|SUPT7L|HNRNPA1|RBM5|CTNNB1|HMGB1|HNRNPA2B1|MAX|DNMT1|NFE2L1|GBP1|ZRANB2|PTPN1|DMAP1|YBX1|MTCH1|SF1|HMGN1|EXOSC8|SRSF2|SLC39A8|SLC11A2|CLK3|DDX39B|FKBP1A|ATG4B|TBC1D10A|NGDN|ALAD|SSB|OAS1|VPRBP|CLK1|EWSR1|CCPG1|ARRB2|PSMD6|KLF6|EPHX…	Regulation of metabolic process	98	ENR	GO:0019222	0.288606	8.38e-06	GO:0019222	FALSE	GO:0019222
1		6.95e-06		PSMA4|RBM22|PSME2|SNRPA1|DDX5|CPSF3|YBX1|DDX39A|SUGP1|SF1|SRSF1|SF3B1|EXOSC8|SRSF2|DDX39B|PSMC5|CSTF3|SF3B2|WDR33|SRSF7|NCBP2|HNRNPA1|RBM5|HNRNPA2B1|SNRNP70	Metabolism of RNA	25	ENR	HSA-8953854	0.515802	1.3e-08	HSA-8953854	FALSE	HSA-8953854
0.99971		0.0156		AP2M1|CORO1A|HSP90B1|NCF4|TAP2|ATP6V0B|B2M|TAP1|ARRB2|HLA-DPA1	Endocytic vesicle	10	ENR	GOCC:0030139	0.180688	0.00029	GOCC:0030139	FALSE	GOCC:0030139
0.999961		0.0066		OAS1|GBP1|GBP5|PTPN1|B2M|TRIM38|HLA-DPA1	Interferon gamma signaling	7	ENR	HSA-877300	0.218046	3.94e-05	HSA-877300	FALSE	HSA-877300
0.999998		0.00039		SRSF7|SRSF1|NCBP2|SF3B1|SRSF2|SF3B2|YBX1	mRNA Splicing - Minor Pathway	7	ENR	HSA-72165	0.340894	1.63e-06	HSA-72165	FALSE	HSA-72165
0.999992		0.0013		MAX|OXA1L|NDUFS2|VPS4A|ZNF148|DMAP1|TSG101|PTCD3|SF1|SRSF1|SF3B1|PDCD6|BIN2|DDX39B|SIGMAR1|FKBP1A|AP2M1|TIMMDC1|ALAD|OAS1|MCM7|CD3E|CCDC115|NDUFV1|PDCD6IP|LUC7L3|HDAC6|GSDMD|GBP5|EIF3M|RBM5|HLA-DMA|CTNNB1|B2M	Protein-containing complex subunit organization	34	ENR	GO:0043933	0.288606	8.13e-06	GO:0043933	FALSE	GO:0043933
1		0.00014		LUC7L3|PNISR|ZRANB2|CLK3|CLK1|RBM39	Mixed, incl. Splicing factor, RBM39-like, and protein serine/threonine/tyrosine kinase activity	6	ENR	CL:1968	0.385387	1.53e-07	CL:1968	FALSE	CL:1968
0.99988		0.0134		C9ORF72|PSMA4|HNRNPDL|RBM22|PSME2|DDX5|ZNF148|RGS2|GZMB|TSG101|RBM39|PTCD3|SRSF1|SF3B1|ZNF24|CHCHD3|UBE2Z|PDCD6|NONO|LRRFIP1|ARID5B|IPPK|HLA-DPA1|MYD88|SSU72|EIF2B1|HSP90B1|ANKRD49|RNFT1|CD3E|PSMC5|CASP1|CFLAR|RNF168|STK4|STK25|ALOX5|SRSF7|NCBP2|HDAC6|SUPT7L|RUNX3|HNRNPA1|GBP5|RBM5|CTNNB1|HMGB1|RBM19|HNRNPA2B1|TRIM38|MAX|DNMT1|NFE2L1|GBP1|ZRANB2|PTPN1|DMAP1|YBX1|MTCH1|SF1|HMGN1|EXOSC8|SRSF2|SLC39…	Regulation of macromolecule metabolic process	88	ENR	GO:0060255	0.18729	0.00012	GO:0060255	FALSE	GO:0060255
1		2.23e-05		C2CD5|OXA1L|NFE2L1|VPS4A|GOLT1B|CPSF3|YBX1|ATP6V0B|DDX39A|YKT6|TSG101|FAF2|SRSF1|ATG16L1|SRSF2|PDCD6|C17ORF85|DDX39B|ATP6V1C1|ATG4B|TBC1D10A|AP2M1|HSP90B1|SSB|SLC5A6|GDI1|ATG3|ARRB2|PDCD6IP|WDR33|SRSF7|ARL5B|NCBP2|HDAC6|VDAC3|EPHX2|HNRNPA1|TAP2|HMGB1|TAP1|HNRNPA2B1|UNC50|SFT2D1	Nitrogen compound transport	43	ENR	GO:0071705	0.46517	6.42e-08	GO:0071705	FALSE	GO:0071705
1		1.5e-10		RBM22|SNRPA1|DDX5|CSTF3|CPSF3|SF3B2|YBX1|SUGP1|WDR33|SF1|SRSF7|SRSF1|NCBP2|SF3B1|SRSF2|HNRNPA1|RBM5|HNRNPA2B1|SNRNP70	mRNA Splicing - Major Pathway	19	ENR	HSA-72163	0.982391	6.92e-14	HSA-72163	FALSE	HSA-72163
1		1.56e-06		PSMA4|PSME2|DDX5|PSMC5|YBX1|RBM39|SF1|PSMD6|SRSF7|SRSF1|NCBP2|EXOSC8|SRSF2|HNRNPA1|RBM5|RBM19|HNRNPA2B1|SNRNP70|MYD88	Regulation of mRNA metabolic process	19	ENR	GO:1903311	0.580688	2.18e-09	GO:1903311	FALSE	GO:1903311
0.999994		0.00036		APOBEC3G|OAS1|CD3E|CASP4|GBP1|ZAP70|AMICA1|GSDMD|GBP5|HLA-DMA|NONO|TAP2|B2M|HMGB1|TAP1|TRIM38|HLA-DPA1|MYD88	Immunity	18	ENR	KW-0391	0.34437	5.8e-06	KW-0391	FALSE	KW-0391
0.99955		0.021		SF3B1|LUC7L3|SNRPA1|SF3B2|SNRNP70	Spliceosomal snRNP complex	5	ENR	GOCC:0097525	0.167778	0.00045	GOCC:0097525	FALSE	GOCC:0097525
0.999999		0.00074		LUC7L3|PNISR|ZRANB2|CLK1|RBM39	Mixed, incl. Splicing factor, RBM39-like, and Pinin	5	ENR	CL:1969	0.313077	1.13e-06	CL:1969	FALSE	CL:1969
0.99988		0.0145		SRSF7|SRSF1|NCBP2|SRSF2|DDX39B|DDX39A	Transport of Mature mRNA derived from an Intron-Containing Transcript	6	ENR	HSA-159236	0.183863	0.00012	HSA-159236	FALSE	HSA-159236
1		1.35e-09		HNRNPDL|RBM22|SNRPA1|DDX5|PRPF38B|ZRANB2|CPSF3|YBX1|DDX39A|SUGP1|SBDS|RBM39|SF1|SRSF1|SF3B1|EXOSC8|SRSF2|NONO|C17ORF85|DDX39B|SSU72|NGDN|SSB|CSTF3|SF3B2|WDR33|SRSF7|NCBP2|LUC7L3|HNRNPA1|RBM5|RBM19|SUGP2|HNRNPA2B1|SNRNP70	RNA processing	35	ENR	GO:0006396	0.886967	1.29e-12	GO:0006396	FALSE	GO:0006396
1		1.44e-11		RBM22|SNRPA1|DDX5|PRPF38B|ZRANB2|CPSF3|YBX1|DDX39A|SUGP1|RBM39|SF1|SRSF1|SF3B1|SRSF2|NONO|C17ORF85|DDX39B|SSU72|CSTF3|SF3B2|WDR33|SRSF7|NCBP2|LUC7L3|HNRNPA1|RBM5|RBM19|SUGP2|HNRNPA2B1|SNRNP70	mRNA processing	30	ENR	GO:0006397	1.08416	1.17e-15	GO:0006397	FALSE	GO:0006397
0.99953		0.0401		CORO1A|NFE2L1|GBP1|ZNF148|GZMB|BNIP3|NONO|C17ORF85|HLA-DPA1|MYD88|APOBEC3G|OAS1|CD48|CASP4|CASP1|ALOX5|IP6K2|VDAC3|GSDMD|LGALS8|GBP5|APOL3|B2M|HMGB1|TAP1|TRIM38	Defense response	26	ENR	GO:0006952	0.139686	0.00047	GO:0006952	FALSE	GO:0006952
0.99964		0.0177		TBC1D10A|HSP90B1|VPS4A|DDX5|PDCD6|HNRNPA1|CTNNB1|YBX1|B2M|TSG101|PDCD6IP|HNRNPA2B1	Extracellular exosome	12	ENR	GOCC:0070062	0.175203	0.00036	GOCC:0070062	FALSE	GOCC:0070062
1		6.92e-06		PSMA4|KIF22|CORO1A|PSME2|MYL12A|ZNF148|UFM1|GZMB|FAF2|AMICA1|PDCD6|BNIP3|UBXN4|MARCH6|NONO|C17ORF85|SIGMAR1|AKR1B1|HLA-DPA1|MYD88|EIF2B1|HSP90B1|CD48|MCM7|PSMC5|CASP1|CFLAR|RNF168|ANKZF1|NSMCE4A|WDR33|STK4|STK25|ALOX5|IP6K2|HDAC6|NCF4|TOR1B|HNRNPA1|PYCR2|GBP5|APOL3|PDK1|HMGB1|TAP1|TRIM38|MAX|NFE2L1|NDUFS2|GBP1|PTPN1|DMAP1|HMGN1|SLC11A2|APOBEC3G|ALAD|OAS1|CASP4|ULK3|ARRB2|DNAJB11|PSMD6|VDAC3|GSDMD…	Response to stress	67	ENR	GO:0006950	0.515989	1.45e-08	GO:0006950	FALSE	GO:0006950
1		1.93e-11		PSMA4|KIF22|RBM22|PSME2|MYL12A|DDX5|MLEC|GOLT1B|LNPEP|RGS2|CPSF3|DDX39A|SUGP1|TSG101|RBM39|PTCD3|DYNC1LI2|SRSF1|ZNF24|ATP5B|CHCHD3|PDCD6|BIN2|UBXN4|MARCH6|NONO|SIGMAR1|ARID5B|AKR1B1|IPPK|C21ORF59|SSU72|AP2M1|HSP90B1|MAEA|RNFT1|MCM7|PSMC5|CFLAR|CSTF3|SF3B2|RNF168|RHOT2|NDUFV1|WDR33|STK25|SRSF7|NCBP2|IP6K2|HDAC6|SUPT7L|HNRNPA1|CS|PYCR2|RBM5|CTNNB1|APOL3|HMGB1|TAP1|HNRNPA2B1|UNC50|MAX|MARCH5|DNMT1|N…	Intracellular	181	ENR	GO:0005622	1.07144	3.4e-14	GO:0005622	FALSE	GO:0005622
0.99947		0.0441		OXA1L|ATP5B|CHCHD3|BNIP3|GZMB|RHOT2|PPP3CC	Mitochondrial membrane organization	7	ENR	GO:0007006	0.135556	0.00053	GO:0007006	FALSE	GO:0007006
0.99986		0.035		CASP4|CASP1|CFLAR	Cysteine-type endopeptidase activity involved in apoptotic signaling pathway	3	ENR	GO:0097199	0.145593	0.00014	GO:0097199	FALSE	GO:0097199
0.999949		0.0212		MARCH5|ATG16L1|BNIP3|LGALS8|ATG3|RHOT2|ATG4B	Mixed, incl. mitochondrion disassembly, and Autophagy	7	ENR	CL:9324	0.167366	5.14e-05	CL:9324	FALSE	CL:9324
0.999993		0.003		HNRNPDL|KIF22|RBM22|CORO1A|SNRPA1|DDX5|ZNF148|CPSF3|DDX39A|SUGP1|TSG101|SBDS|RBM39|PTCD3|SRSF1|SF3B1|ZNF24|NONO|C17ORF85|LRRFIP1|ARID5B|EIF2B1|TTC14|HSP90B1|MCM7|CSTF3|SF3B2|WDR33|SRSF7|NCBP2|GTF3A|HDAC6|RUNX3|HNRNPA1|CS|RBM5|HMGB1|RBM19|HNRNPA2B1|UNC50|MAX|DNMT1|NFE2L1|PNISR|PRPF38B|ZRANB2|PTPN1|YBX1|SF1|HMGN1|EXOSC8|SRSF2|CLK3|DDX39B|APOBEC3G|NGDN|SSB|OAS1|EWSR1|KLF6|LUC7L3|EIF3M|WBP2|SUGP2|SNR…	Nucleic acid binding	65	ENR	GO:0003676	0.252288	7.4e-06	GO:0003676	FALSE	GO:0003676
0.999986		0.007		MARCH5|HDAC6|ATG16L1|BNIP3|LGALS8|ATG3|RHOT2|ATG4B	Mixed, incl. mitochondrion disassembly, and Autophagy	8	ENR	CL:9323	0.21549	1.38e-05	CL:9323	FALSE	CL:9323
0.99968		0.0135		PSMA4|APOBEC3G|VPRBP|CFLAR|SF3B2|TSG101|PDCD6IP|HNRNPA1|BNIP3|EIF3M|CTNNB1|TAP2|HMGB1|TAP1|HNRNPA2B1	Host-virus interaction	15	ENR	KW-0945	0.186967	0.00032	KW-0945	FALSE	KW-0945
0.999944		0.0047		PSME2|HLA-DMA|TAP2|B2M|TAP1|HLA-DPA1	Antigen processing and presentation	6	ENR	hsa04612	0.23279	5.61e-05	hsa04612	FALSE	hsa04612
1		2.53e-09		PSMA4|KIF22|RBM22|PSME2|MYL12A|DDX5|MLEC|GOLT1B|LNPEP|RGS2|DDX39A|TSG101|PTCD3|DYNC1LI2|SRSF1|ATP5B|CHCHD3|PDCD6|BIN2|UBXN4|MARCH6|SIGMAR1|AKR1B1|IPPK|C21ORF59|SSU72|AP2M1|HSP90B1|MAEA|RNFT1|MCM7|PSMC5|CFLAR|RNF168|RHOT2|NDUFV1|STK25|SRSF7|NCBP2|IP6K2|HDAC6|HNRNPA1|CS|PYCR2|CTNNB1|APOL3|HMGB1|TAP1|HNRNPA2B1|UNC50|MAX|MARCH5|NFE2L1|NDUFS2|PNISR|GBP1|PTPN1|DMAP1|YBX1|GOLGA1|MTCH1|MAGED2|ABHD12|HMGN…	Cytoplasm	156	ENR	GO:0005737	0.859688	1.64e-11	GO:0005737	FALSE	GO:0005737
1		1.75e-07		MAX|PSMA4|HNRNPDL|KIF22|OXA1L|MYL12A|DDX5|MLEC|GOLT1B|YBX1|DDX39A|MAGED2|PTCD3|ATP5B|SRSF2|GALNT2|NUMA1|SLC39A8|CASP7|SLC11A2|NONO|FKBP1A|AP2M1|HSP90B1|MAEA|MCM7|CASP4|GDI1|SF3B2|ATG3|CCPG1|ARRB2|KLF6|IP6K2|HNRNPA1|EIF3M|CTNNB1|ACADVL|B2M|HMGB1	Respiratory system	40	ENR	BTO:0000203	0.675696	2.38e-09	BTO:0000203	FALSE	BTO:0000203
0.999955		0.0038		TBC1D10A|HSP90B1|VPS4A|DDX5|YBX1|TSG101|PDCD6IP|PDCD6|HNRNPA1|GSDMD|SLC11A2|CTNNB1|B2M|AKR1B1|HNRNPA2B1	Extracellular vesicle	15	ENR	GOCC:1903561	0.242022	4.48e-05	GOCC:1903561	FALSE	GOCC:1903561
1		8.8e-12		HNRNPDL|PSME2|NDUFS2|MYL12A|PNISR|DDX5|LNPEP|PTPN1|TSG101|MAGED2|DYNC1LI2|SRSF1|RDH11|ATP5B|SRSF2|SLC39A8|SLC11A2|CLK3|NONO|NAGA|AKR1B1|FKBP1A|ATG4B|AP2M1|HSP90B1|SSB|CASP4|SLC5A6|CFLAR|EWSR1|PDCD6IP|DNAJB11|SRSF7|KLF6|ST3GAL1|HNRNPA1|RBM5|MDH1|CTNNB1|ACADVL|B2M|HMGB1|WBP2|SNRNP70	Fetus	44	ENR	BTO:0000449	1.10555	9.24e-14	BTO:0000449	FALSE	BTO:0000449
0.99988		0.0134		C9ORF72|PSMA4|HNRNPDL|RBM22|PSME2|DDX5|ZNF148|RGS2|GZMB|TSG101|RBM39|PTCD3|SRSF1|ZNF24|CHCHD3|UBE2Z|PDCD6|NONO|LRRFIP1|ARID5B|IPPK|MYD88|SSU72|EIF2B1|HSP90B1|MAEA|ANKRD49|RNFT1|CD3E|PSMC5|CASP1|CFLAR|RNF168|STK4|STK25|SRSF7|NCBP2|HDAC6|SUPT7L|RUNX3|HNRNPA1|RBM5|CTNNB1|PDK1|HMGB1|RBM19|HNRNPA2B1|TRIM38|MAX|DNMT1|NFE2L1|GBP1|ZRANB2|PTPN1|DMAP1|YBX1|MTCH1|SF1|HMGN1|EXOSC8|SRSF2|SLC39A8|SLC11A2|CLK3|…	Regulation of primary metabolic process	84	ENR	GO:0080090	0.18729	0.00012	GO:0080090	FALSE	GO:0080090
0.99982		0.0081		PSMA4|KIF22|RBM22|DDX5|LNPEP|DDX39A|SUGP1|TSG101|RBM39|PTCD3|DYNC1LI2|SRSF1|ZNF24|PDCD6|BIN2|MARCH6|NONO|SIGMAR1|ARID5B|SSU72|AP2M1|TTC14|MAEA|RNFT1|MCM7|PSMC5|CFLAR|CSTF3|RHOT2|NDUFV1|WDR33|STK25|SRSF7|NCBP2|IP6K2|HDAC6|SUPT7L|HNRNPA1|RBM5|APOL3|HNRNPA2B1|MAX|DNMT1|NFE2L1|NDUFS2|PNISR|PRPF38B|ZRANB2|MTCH1|MAGED2|ABHD12|SF1|RDH11|ATG16L1|SRSF2|NUMA1|SLC39A8|SLC11A2|CLK3|DDX39B|PPP3CC|ATG4B|TBC1D1…	Alternative splicing	125	ENR	KW-0025	0.209151	0.00018	KW-0025	FALSE	KW-0025
1		2.31e-10		PSMA4|KIF22|RBM22|PSME2|DDX5|MLEC|LNPEP|CPSF3|DDX39A|SUGP1|TSG101|RBM39|PTCD3|SRSF1|ATP5B|PDCD6|UBXN4|MARCH6|NONO|AKR1B1|IPPK|SSU72|AP2M1|HSP90B1|MAEA|RNFT1|MCM7|SLC5A6|PSMC5|CFLAR|CSTF3|SF3B2|RNF168|WDR33|STK25|SRSF7|NCBP2|IP6K2|HDAC6|SUPT7L|HNRNPA1|CS|PYCR2|RBM5|CTNNB1|APOL3|HMGB1|HNRNPA2B1|MAX|MARCH5|DNMT1|NFE2L1|PRPF38B|ZRANB2|PTPN1|DMAP1|YBX1|ABHD12|SF1|HMGN1|RDH11|EXOSC8|SRSF2|SLC39A8|SLC11…	Organic substance metabolic process	127	ENR	GO:0071704	0.963639	1.44e-13	GO:0071704	FALSE	GO:0071704
0.999959		0.0058		C9ORF72|PSMA4|HNRNPDL|RBM22|PSME2|DDX5|ZNF148|RGS2|ATP6V0B|GZMB|TSG101|RBM39|PTCD3|ISCU|SRSF1|ZNF24|CHCHD3|UBE2Z|PDCD6|BNIP3|NONO|LRRFIP1|ARID5B|ATP6V1C1|IPPK|MYD88|SSU72|EIF2B1|HSP90B1|MAEA|ANKRD49|RNFT1|MCM7|CD3E|PSMC5|CASP1|CFLAR|RNF168|STK4|STK25|ALOX5|SRSF7|NCBP2|HDAC6|SUPT7L|RUNX3|HNRNPA1|RBM5|CTNNB1|PDK1|HMGB1|RBM19|HNRNPA2B1|TRIM38|MAX|DNMT1|NFE2L1|GBP1|ZRANB2|PTPN1|DMAP1|YBX1|MTCH1|SF1|H…	Regulation of cellular metabolic process	88	ENR	GO:0031323	0.223657	4.11e-05	GO:0031323	FALSE	GO:0031323
1		0.00011		C2CD5|OXA1L|NFE2L1|VPS4A|GOLT1B|CPSF3|YBX1|ATP6V0B|DDX39A|YKT6|TSG101|FAF2|SRSF1|ATG16L1|SRSF2|PDCD6|SLC39A8|C17ORF85|DDX39B|SIGMAR1|ATP6V1C1|ATG4B|TBC1D10A|AP2M1|HSP90B1|SSB|SLC5A6|GDI1|ATG3|ARRB2|PDCD6IP|WDR33|SRSF7|ARL5B|NCBP2|HDAC6|VDAC3|EPHX2|HNRNPA1|TAP2|APOL3|HMGB1|TAP1|HNRNPA2B1|UNC50|SFT2D1	Organic substance transport	46	ENR	GO:0071702	0.395861	4.48e-07	GO:0071702	FALSE	GO:0071702
0.999945		0.0085		PSMA4|HNRNPDL|HSP90B1|PSME2|SNRPA1|OAS1|GBP1|PSMC5|CASP1|PTPN1|ALOX5|IP6K2|GBP5|B2M|HMGB1|HNRNPA2B1|TRIM38|HLA-DPA1|MYD88	Cytokine Signaling in Immune system	19	ENR	HSA-1280215	0.207058	5.5e-05	HSA-1280215	FALSE	HSA-1280215
1		1.44e-11		RBM22|SNRPA1|DDX5|PRPF38B|ZRANB2|CPSF3|YBX1|DDX39A|SUGP1|RBM39|SF1|SRSF1|SF3B1|SRSF2|NONO|DDX39B|CSTF3|SF3B2|WDR33|SRSF7|NCBP2|LUC7L3|HNRNPA1|RBM5|RBM19|SUGP2|HNRNPA2B1|SNRNP70	RNA splicing	28	ENR	GO:0008380	1.08416	1.12e-15	GO:0008380	FALSE	GO:0008380
0.99924		0.0312		CORO1A|NCF4|TAP2|ATP6V0B|B2M|TAP1	Phagocytic vesicle	6	ENR	GOCC:0045335	0.150585	0.00076	GOCC:0045335	FALSE	GOCC:0045335
0.9989		0.0292		APOBEC3G|CD3E|VPRBP|TAP2|B2M|TAP1|PPP3CC|MYD88	Human immunodeficiency virus 1 infection	8	ENR	hsa05170	0.153462	0.0011	hsa05170	FALSE	hsa05170
0.999934		0.0251		SF1|SRSF7|SRSF1|SRSF2	Mixed, incl. negative regulation of mRNA splicing, via spliceosome, and U2AF complex	4	ENR	CL:1519	0.160033	6.62e-05	CL:1519	FALSE	CL:1519
0.9998		0.0201		C9ORF72|PSMA4|HNRNPDL|RBM22|PSME2|DDX5|ZNF148|RGS2|GZMB|TSG101|RBM39|PTCD3|SRSF1|ZNF24|CHCHD3|UBE2Z|PDCD6|NONO|LRRFIP1|ARID5B|IPPK|MYD88|SSU72|EIF2B1|HSP90B1|ANKRD49|RNFT1|CD3E|PSMC5|CASP1|CFLAR|RNF168|STK4|STK25|SRSF7|NCBP2|HDAC6|SUPT7L|RUNX3|HNRNPA1|RBM5|CTNNB1|PDK1|HMGB1|RBM19|HNRNPA2B1|TRIM38|MAX|DNMT1|NFE2L1|GBP1|ZRANB2|PTPN1|DMAP1|YBX1|MTCH1|SF1|HMGN1|EXOSC8|SRSF2|SLC39A8|SLC11A2|CLK3|DDX39…	Regulation of nitrogen compound metabolic process	81	ENR	GO:0051171	0.16968	0.0002	GO:0051171	FALSE	GO:0051171
0.9996		0.0356		TBC1D10A|C2CD5|AP2M1|OXA1L|HSP90B1|SSB|VPS4A|CPSF3|DDX39A|ATG3|WDR33|FAF2|SRSF7|ARL5B|SRSF1|NCBP2|HDAC6|SRSF2|EPHX2|PDCD6|DDX39B|HNRNPA2B1	Intracellular protein transport	22	ENR	GO:0006886	0.144855	0.0004	GO:0006886	FALSE	GO:0006886
0.999928		0.0213		MAX|OXA1L|CORO1A|NFE2L1|VPS4A|DDX5|GBP1|PTPN1|TSG101|SBDS|PTCD3|HMGN1|AMICA1|NUMA1|SLC11A2|DDX39B|FKBP1A|ALAD|CD3E|CFLAR|RNF168|ARRB2|HDAC6|LGALS8|HLA-DMA|HMGB1|MLLT6	Protein-containing complex binding	27	ENR	GO:0044877	0.167162	7.23e-05	GO:0044877	FALSE	GO:0044877
0.99969		0.017		ALOX5|PSMD6|ALAD|GSDMD|BIN2|COMMD3|HMGB1	ficolin-1-rich granule lumen	7	ENR	GO:1904813	0.176955	0.00031	GO:1904813	FALSE	GO:1904813
0.999944		0.0085		PSMA4|AP2M1|KIF22|PSME2|CD3E|VPRBP|PSMC5|LNPEP|ZAP70|DYNC1LI2|AMICA1|NCF4|UBE2Z|HLA-DMA|TAP2|B2M|TAP1|FKBP1A|HLA-DPA1|MYD88	Adaptive Immune System	20	ENR	HSA-1280218	0.207058	5.64e-05	HSA-1280218	FALSE	HSA-1280218
0.99951		0.0207		MARCH5|HSP90B1|NFE2L1|RNFT1|CASP4|MLEC|ATP13A1|PTPN1|CCDC115|ABHD12|FAF2|RDH11|PDCD6|GALNT2|UBXN4|MARCH6|TAP2|SIGMAR1|B2M|AGPAT6|TAP1|FKBP1A|HLA-DPA1	Endoplasmic reticulum membrane	23	ENR	GO:0005789	0.168403	0.00049	GO:0005789	FALSE	GO:0005789
1		4.66e-12		PSMA4|HNRNPDL|OXA1L|CORO1A|DDX5|TMEM138|GOLT1B|SPATA13|GZMB|CD69|SBDS|FAF2|AMICA1|ATP5B|CHCHD3|BIN2|CASP7|COMMD3|NONO|ARHGAP9|HLA-DPA1|MYD88|AP2M1|HSP90B1|XPNPEP1|MAEA|MCM7|CD3E|UROD|CFLAR|ZAP70|SF3B2|ATG3|RHOT2|SH2D2A|NCF4|HNRNPA1|CS|APOL3|HMGB1|TAP1|HNRNPA2B1|MAX|PTPN1|MAGED2|SF1|HMGN1|SRSF2|NUMA1|FKBP1A|ALAD|OAS1|CASP4|GDI1|CLK1|EWSR1|PDCD6IP|DNAJB11|KLF6|VDAC3|GSDMD|EIF3M|MDH1|ACADVL|B2M|MLLT6	Hematopoietic system	66	ENR	BTO:0000570	1.13316	4.41e-14	BTO:0000570	FALSE	BTO:0000570
0.999991		0.0014		C9ORF72|MAX|OXA1L|CORO1A|NDUFS2|VPS4A|TMEM138|ZNF148|SPATA13|TSG101|SBDS|SF1|ISCU|SRSF1|SF3B1|EXOSC8|ATG16L1|PDCD6|NUMA1|BIN2|DDX39B|SIGMAR1|FKBP1A|C21ORF59|AP2M1|TIMMDC1|NGDN|HSP90B1|ALAD|OAS1|MCM7|CD3E|CFLAR|CCDC115|ATG3|NDUFV1|PDCD6IP|STK25|GTF3A|LUC7L3|HDAC6|GSDMD|GBP5|EIF3M|RBM5|HLA-DMA|CTNNB1|B2M	Cellular component biogenesis	48	ENR	GO:0044085	0.285387	8.93e-06	GO:0044085	FALSE	GO:0044085
0.999998		0.0003		SRSF7|SRSF1|NCBP2|RBM22|SRSF2|RBM19	mRNA cis splicing, via spliceosome	6	ENR	GO:0045292	0.352288	1.66e-06	GO:0045292	FALSE	GO:0045292
0.9986		0.0383		CASP4|CASP1	AIM2 inflammasome complex	2	ENR	GO:0097169	0.14168	0.0014	GO:0097169	FALSE	GO:0097169
1		2.06e-07		C9ORF72|PSMA4|HNRNPDL|KIF22|RBM22|SNRPA1|DDX5|ZNF148|UFM1|RGS2|CPSF3|DDX39A|SUGP1|TSG101|SBDS|RBM39|ISCU|SRSF1|SF3B1|ZNF24|CHCHD3|UBE2Z|PDCD6|UBXN4|COMMD3|NONO|C17ORF85|SIGMAR1|LRRFIP1|ARID5B|IPPK|MYD88|SSU72|MAEA|ANKRD49|MCM7|DNAJC7|PSMC5|CSTF3|SF3B2|RNF168|NSMCE4A|WDR33|STK4|ALOX5|SRSF7|NCBP2|GTF3A|IP6K2|HDAC6|SUPT7L|RUNX3|TOR1B|HNRNPA1|ZNF330|RBM5|CTNNB1|HMGB1|RBM19|HNRNPA2B1|UNC50|MAX|DNMT1|N…	Nucleus	90	ENR	KW-0539	0.668613	1.83e-09	KW-0539	FALSE	KW-0539
0.999999		5.48e-05		MAX|MARCH5|HNRNPDL|MYL12A|GBP1|ZRANB2|CPSF3|DYNC1LI2|HMGN1|CHCHD3|SLC39A8|CLK3|NONO|ARID5B|APOBEC3G|HSP90B1|OAS1|MCM7|CASP4|STK25|SRSF7|NCBP2|IP6K2|SUPT7L|HNRNPA1|EIF3M|HMGB1|HNRNPA2B1	Uterus	28	ENR	BTO:0001424	0.426122	1.12e-06	BTO:0001424	FALSE	BTO:0001424
0.999934		0.009		NCBP2|CSTF3|CPSF3|WDR33	Processing of Intronless Pre-mRNAs	4	ENR	HSA-77595	0.204576	6.62e-05	HSA-77595	FALSE	HSA-77595
1		2e-06		HNRNPDL|SNRPA1|PNISR|SF3B2|DDX39A|RBM39|SRSF1|SF3B1|LUC7L3|SRSF2|CLK3|NONO|DDX39B|SNRNP70	Nuclear speck	14	ENR	GOCC:0016607	0.569897	1.39e-08	GOCC:0016607	FALSE	GOCC:0016607
0.999998		0.00054		SRSF7|SRSF1|NCBP2|SRSF2|DDX39B|CPSF3|DDX39A|WDR33	Transport of Mature Transcript to Cytoplasm	8	ENR	HSA-72202	0.326761	2.48e-06	HSA-72202	FALSE	HSA-72202
0.99999		0.0015		PSMA4|HSP90B1|PSME2|MAEA|VPS4A|PSMC5|RNF168|ANKZF1|ARRB2|TSG101|PDCD6IP|FAF2|PSMD6|HDAC6|UBE2Z|UBXN4|MARCH6|CTNNB1|TRIM38	Proteolysis involved in cellular protein catabolic process	19	ENR	GO:0051603	0.282391	1.02e-05	GO:0051603	FALSE	GO:0051603
1		1.5e-10		RBM22|SNRPA1|DDX5|CSTF3|CPSF3|SF3B2|YBX1|DDX39A|SUGP1|WDR33|SF1|SRSF7|SRSF1|NCBP2|SF3B1|SRSF2|HNRNPA1|RBM5|DDX39B|HNRNPA2B1|SNRNP70	Processing of Capped Intron-Containing Pre-mRNA	21	ENR	HSA-72203	0.982391	9.96e-14	HSA-72203	FALSE	HSA-72203
1		5.15e-06		HNRNPDL|KIF22|RBM22|SNRPA1|DDX5|CPSF3|DDX39A|SUGP1|SBDS|RBM39|SRSF1|SF3B1|NONO|C17ORF85|SSU72|MCM7|CSTF3|SF3B2|RNF168|NSMCE4A|WDR33|SRSF7|NCBP2|GTF3A|HNRNPA1|RBM5|HMGB1|RBM19|HNRNPA2B1|MAX|DNMT1|NFE2L1|PRPF38B|ZRANB2|DMAP1|YBX1|SF1|HMGN1|EXOSC8|SRSF2|SLC39A8|DDX39B|APOBEC3G|NGDN|SSB|VPRBP|ARRB2|LUC7L3|SUGP2|SNRNP70	Nucleic acid metabolic process	50	ENR	GO:0090304	0.528819	9.22e-09	GO:0090304	FALSE	GO:0090304
0.9989		0.0382		CD3E|HLA-DMA|TAP2|ZAP70|HMGB1|TAP1|HLA-DPA1	Adaptive immunity	7	ENR	KW-1064	0.141794	0.0011	KW-1064	FALSE	KW-1064
1		7.35e-05		HNRNPDL|RBM22|SSB|EWSR1|RBM39|SRSF7|SRSF1|NCBP2|SRSF2|HNRNPA1|RBM5|NONO|RBM19|HNRNPA2B1|SNRNP70	RNA-binding domain superfamily	15	ENR	IPR035979	0.413371	3.26e-08	IPR035979	FALSE	IPR035979
1		3.04e-11		PSMA4|KIF22|RBM22|PSME2|DDX5|MLEC|LNPEP|CPSF3|DDX39A|SUGP1|TSG101|RBM39|PTCD3|SRSF1|ATP5B|PDCD6|UBXN4|MARCH6|NONO|ARID5B|AKR1B1|IPPK|SSU72|AP2M1|HSP90B1|MAEA|RNFT1|MCM7|SLC5A6|PSMC5|CFLAR|CSTF3|SF3B2|RNF168|NDUFV1|WDR33|STK25|SRSF7|NCBP2|IP6K2|HDAC6|SUPT7L|HNRNPA1|CS|PYCR2|RBM5|CTNNB1|APOL3|HMGB1|HNRNPA2B1|MAX|MARCH5|DNMT1|NFE2L1|NDUFS2|PRPF38B|ZRANB2|PTPN1|DMAP1|YBX1|ABHD12|SF1|HMGN1|RDH11|EXOSC…	Metabolic process	135	ENR	GO:0008152	1.05171	7.09e-15	GO:0008152	FALSE	GO:0008152
0.999955		0.0038		SSU72|CSTF3|CPSF3|WDR33	mRNA cleavage factor complex	4	ENR	GOCC:0005849	0.242022	4.54e-05	GOCC:0005849	FALSE	GOCC:0005849
1		3.42e-05		PSMA4|HNRNPDL|RBM22|CORO1A|PSME2|SNRPA1|DDX5|RGS2|ATP6V0B|CD69|SBDS|FAF2|DYNC1LI2|AMICA1|ATP5B|PDCD6|BIN2|BNIP3|UBXN4|CASP7|MARCH6|SIGMAR1|ARID5B|AKR1B1|ATP6V1C1|HLA-DPA1|MYD88|EIF2B1|HSP90B1|MCM7|CD3E|PSMC5|CASP1|CFLAR|CCDC115|ANKZF1|STK25|ALOX5|SRSF7|NCBP2|IP6K2|HDAC6|NCF4|RUNX3|TOR1B|HNRNPA1|PYCR2|GBP5|CTNNB1|PDK1|HMGB1|HNRNPA2B1|TRIM38|MAX|C2CD5|DNMT1|NFE2L1|GBP1|PTPN1|DMAP1|YBX1|RDH11|SRSF2|…	Response to chemical	75	ENR	GO:0042221	0.446597	1.12e-07	GO:0042221	FALSE	GO:0042221
1		5.21e-10		HNRNPDL|RBM22|SNRPA1|DDX5|PRPF38B|SF3B2|YBX1|SUGP1|SF1|SRSF1|SF3B1|LUC7L3|SRSF2|HNRNPA1|RBM5|DDX39B|HNRNPA2B1|SNRNP70	Spliceosomal complex	18	ENR	GO:0005681	0.928316	2.45e-12	GO:0005681	FALSE	GO:0005681
0.99954		0.021		SSU72|CPSF3|WDR33	mRNA cleavage and polyadenylation specificity factor complex	3	ENR	GOCC:0005847	0.167778	0.00046	GOCC:0005847	FALSE	GOCC:0005847
0.99956		0.0195		SF3B1|LUC7L3|RBM22|SNRPA1|SF3B2|SNRNP70	U2-type spliceosomal complex	6	ENR	GO:0005684	0.170997	0.00044	GO:0005684	FALSE	GO:0005684
0.9989		0.0332		SF3B1|SNRPA1|SF3B2	U2 snRNP	3	ENR	GO:0005686	0.147886	0.0011	GO:0005686	FALSE	GO:0005686
0.99985		0.0162		PSMA4|AP2M1|APOBEC3G|SSB|VPS4A|VPRBP|CFLAR|SF3B2|TSG101|PDCD6IP|ATG16L1|HNRNPA1|BNIP3|EIF3M|CTNNB1|TAP2|DDX39B|B2M|HMGB1|TAP1|HNRNPA2B1	Symbiotic process	21	ENR	GO:0044403	0.179048	0.00015	GO:0044403	FALSE	GO:0044403
0.99973		0.0153		NDUFS2|YKT6|TSG101|FAF2|ATP5B|CHCHD3|PDCD6|MARCH6|ATP6V1C1|FKBP1A|HLA-DPA1|MYD88|AP2M1|CD3E|CFLAR|CCDC115|ZAP70|NDUFV1|ALOX5|NCF4|VDAC3|HLA-DMA|CTNNB1|TAP2|B2M|HMGB1|TAP1	Membrane protein complex	27	ENR	GOCC:0098796	0.181531	0.00027	GOCC:0098796	FALSE	GOCC:0098796
0.999976		0.0252		CASP4|CASP7|CASP1|CFLAR	Peptidase C14 family	4	ENR	IPR002398	0.15986	2.38e-05	IPR002398	FALSE	IPR002398
0.999998		0.00041		SRSF7|SRSF1|NCBP2|SRSF2|DDX39B|CPSF3|DDX39A|HNRNPA2B1|WDR33	mRNA export from nucleus	9	ENR	GO:0006406	0.338722	2.3e-06	GO:0006406	FALSE	GO:0006406
1		5.66e-05		C2CD5|OXA1L|VPS4A|GOLT1B|CPSF3|ATP6V0B|DDX39A|YKT6|TSG101|FAF2|SRSF1|ATG16L1|SRSF2|PDCD6|DDX39B|ATP6V1C1|ATG4B|TBC1D10A|AP2M1|HSP90B1|SSB|GDI1|ATG3|ARRB2|PDCD6IP|WDR33|SRSF7|ARL5B|NCBP2|HDAC6|EPHX2|TAP2|HMGB1|WBP2|TAP1|HNRNPA2B1|UNC50|SFT2D1	Establishment of protein localization	38	ENR	GO:0045184	0.424718	2.16e-07	GO:0045184	FALSE	GO:0045184
1		5.8e-14		MAX|PSMA4|HNRNPDL|DNMT1|CORO1A|PSME2|DDX5|MLEC|PTPN1|YBX1|DDX39A|CD69|TSG101|RBM39|SF1|HMGN1|SRSF1|SF3B1|ATP5B|SRSF2|NUMA1|CASP7|NONO|AKR1B1|MYD88|SSU72|APOBEC3G|HSP90B1|CD48|MCM7|CD3E|CASP4|ZAP70|SF3B2|ATG3|PDCD6IP|HDAC6|VDAC3|HNRNPA1|GBP5|CTNNB1|B2M|HMGB1|HNRNPA2B1|SNRNP70	Blood cancer cell	45	ENR	BTO:0000580	1.32366	3.96e-16	BTO:0000580	FALSE	BTO:0000580
0.99907		0.0367		NGDN|DDX5|VPRBP|EWSR1|TSG101|MAGED2|SBDS|WDR33|KLF6|IP6K2|EXOSC8|RUNX3|ZNF330|NONO|RBM19	Nucleolus	15	ENR	GOCC:0005730	0.143533	0.00093	GOCC:0005730	FALSE	GOCC:0005730
0.999969		0.0034		RUNX3|OAS1|CD3E|PSMC5|HLA-DMA|TAP2|B2M|TAP1|HLA-DPA1|MYD88	Epstein-Barr virus infection	10	ENR	hsa05169	0.246852	3.07e-05	hsa05169	FALSE	hsa05169
0.999988		0.00051		HNRNPDL|DNMT1|HSP90B1|DDX5|PTPN1|CD69|SRSF1|HDAC6|SRSF2|HNRNPA1|NUMA1|CASP7|HMGB1|ATP6V1C1|MYD88	Bone marrow cancer cell	15	ENR	BTO:0000583	0.329243	1.21e-05	BTO:0000583	FALSE	BTO:0000583
1		4.22e-05		SRSF7|SRSF1|NCBP2|SSB|SRSF2|HNRNPA1|DDX39B|CPSF3|DDX39A|HNRNPA2B1|WDR33	RNA export from nucleus	11	ENR	GO:0006405	0.437469	1.44e-07	GO:0006405	FALSE	GO:0006405
1		1.26e-05		C9ORF72|PSMA4|KIF22|OXA1L|CORO1A|PSME2|VPS4A|MLEC|ATP13A1|GOLT1B|SPATA13|CPSF3|ATP6V0B|GZMB|DDX39A|YKT6|TSG101|SBDS|FAF2|DYNC1LI2|SRSF1|AMICA1|ATP5B|PDCD6|BIN2|BNIP3|COMMD3|C17ORF85|SIGMAR1|ARID5B|ARHGAP9|ATP6V1C1|MYD88|AP2M1|HSP90B1|CD48|SLC5A6|PSMC5|ZAP70|ATG3|RHOT2|WDR33|STK25|ALOX5|SRSF7|ARL5B|NCBP2|IP6K2|HDAC6|NCF4|SUPT7L|TOR1B|HNRNPA1|GBP5|CTNNB1|TAP2|APOL3|HMGB1|TAP1|HNRNPA2B1|UNC50|SFT2D1…	Localization	91	ENR	GO:0051179	0.489963	3.15e-08	GO:0051179	FALSE	GO:0051179
1		5.6e-05		PSMD6|PSMA4|PSME2|NCF4|PSMC5|LNPEP|TAP2|B2M|TAP1	Antigen processing and presentation of exogenous peptide antigen via MHC class I	9	ENR	GO:0042590	0.425181	2.08e-07	GO:0042590	FALSE	GO:0042590
0.99977		0.0081		HNRNPDL|SRSF1|HNRNPA1|LGALS8|SLC11A2|CFLAR|NONO|CTNNB1|EWSR1|HNRNPA2B1	Colonic cancer cell	10	ENR	BTO:0000586	0.209151	0.00023	BTO:0000586	FALSE	BTO:0000586
1		2.46e-17		PSMA4|HNRNPDL|CORO1A|PSME2|MYL12A|DDX5|MLEC|ZNF148|GZMB|YKT6|CD69|SBDS|RBM39|PTCD3|FAF2|SRSF1|SF3B1|ZNF24|ATP5B|UBE2Z|GALNT2|BNIP3|UBXN4|MARCH6|NONO|SIGMAR1|LRRFIP1|HLA-DPA1|MYD88|EIF2B1|AP2M1|HSP90B1|PSMC5|SF3B2|NDUFV1|HDAC6|HNRNPA1|CS|RBM5|CTNNB1|APOL3|HMGB1|HNRNPA2B1|DNMT1|NDUFS2|PNISR|ZRANB2|YBX1|MTCH1|ABHD12|SF1|HMGN1|RDH11|SRSF2|NUMA1|SLC11A2|CLK3|DDX39B|ATG4B|ALAD|SSB|OAS1|GDI1|EWSR1|CCPG1…	Digestive gland	77	ENR	BTO:0000345	1.66091	1.29e-19	BTO:0000345	FALSE	BTO:0000345
0.999946		0.0071		PSMA4|HNRNPDL|RBM22|PSME2|DDX5|ZNF148|RGS2|GZMB|TSG101|RBM39|PTCD3|SRSF1|SF3B1|ZNF24|CHCHD3|NONO|LRRFIP1|ARID5B|IPPK|HLA-DPA1|MYD88|SSU72|EIF2B1|ANKRD49|CD3E|PSMC5|CASP1|CFLAR|RNF168|ALOX5|SRSF7|NCBP2|HDAC6|RUNX3|HNRNPA1|GBP5|RBM5|CTNNB1|HMGB1|RBM19|HNRNPA2B1|TRIM38|MAX|DNMT1|NFE2L1|GBP1|ZRANB2|DMAP1|YBX1|SF1|HMGN1|EXOSC8|SRSF2|SLC39A8|CLK3|DDX39B|NGDN|SSB|VPRBP|CLK1|EWSR1|CCPG1|ARRB2|PSMD6|KLF6|…	Regulation of gene expression	72	ENR	GO:0010468	0.214874	5.38e-05	GO:0010468	FALSE	GO:0010468
1		1.12e-06		HNRNPDL|OXA1L|RBM22|SNRPA1|DDX5|CPSF3|DDX39A|SUGP1|SBDS|RBM39|PTCD3|SRSF1|SF3B1|NONO|C17ORF85|SSU72|EIF2B1|CASP1|CSTF3|SF3B2|WDR33|SRSF7|NCBP2|GTF3A|HNRNPA1|GBP5|RBM5|HMGB1|RBM19|HNRNPA2B1|MAX|NFE2L1|PRPF38B|ZRANB2|YBX1|SF1|EXOSC8|SRSF2|SLC39A8|DDX39B|FKBP1A|TBC1D10A|NGDN|SSB|ARRB2|DNAJB11|LUC7L3|EIF3M|SUGP2|SNRNP70	Gene expression	50	ENR	GO:0010467	0.595078	1.39e-09	GO:0010467	FALSE	GO:0010467
0.9984		0.0442		FAF2|ALOX5|PSMD6|ALAD|GSDMD|BIN2|B2M|HMGB1|ARHGAP9|MAGED2	Secretory granule lumen	10	ENR	GO:0034774	0.135458	0.0016	GO:0034774	FALSE	GO:0034774
1		1.59e-05		MAX|PSMA4|DNMT1|RBM22|PSME2|SNRPA1|NDUFS2|DDX5|PTPN1|DMAP1|SBDS|DYNC1LI2|ISCU|SRSF1|SF3B1|EXOSC8|PDCD6|MARCH6|PPP3CC|MAEA|VPRBP|PSMC5|UROD|CFLAR|SF3B2|ATG3|RNF168|NDUFV1|NSMCE4A|STK4|ALOX5|PSMD6|HDAC6|NCF4|SUPT7L|HNRNPA1|PYCR2|PDK1|HNRNPA2B1	Catalytic complex	39	ENR	GOCC:1902494	0.47986	1.31e-07	GOCC:1902494	FALSE	GOCC:1902494
0.99987		0.0145		PSMA4|MARCH5|NFE2L1|PSME2|RNFT1|VPRBP|PSMC5|LNPEP|ATG3|RNF168|ARRB2|TSG101|PSMD6|HDAC6|UBE2Z|PDCD6|MARCH6|CTNNB1|TRIM38	Protein ubiquitination	19	ENR	GO:0016567	0.183863	0.00013	GO:0016567	FALSE	GO:0016567
0.999954		0.0063		PSMA4|CORO1A|VPS4A|GBP1|GZMB|TSG101|ATG16L1|BNIP3|NONO|C17ORF85|DDX39B|HLA-DPA1|MYD88|AP2M1|APOBEC3G|ALAD|SSB|OAS1|CASP4|VPRBP|CASP1|CFLAR|SF3B2|PDCD6IP|IP6K2|HNRNPA1|GSDMD|LGALS8|GBP5|EIF3M|CTNNB1|TAP2|B2M|HMGB1|TAP1|HNRNPA2B1|TRIM38	Interspecies interaction between organisms	37	ENR	GO:0044419	0.220066	4.65e-05	GO:0044419	FALSE	GO:0044419
0.999992		0.0013		PSMA4|PSME2|VPS4A|LNPEP|TSG101|ABHD12|FAF2|UBE2Z|BNIP3|UBXN4|MARCH6|NAGA|AP2M1|APOBEC3G|HSP90B1|XPNPEP1|MAEA|PSMC5|CCDC115|RNF168|ANKZF1|ARRB2|PDCD6IP|PSMD6|HDAC6|CTNNB1|TRIM38	Organonitrogen compound catabolic process	27	ENR	GO:1901565	0.288606	8.15e-06	GO:1901565	FALSE	GO:1901565
0.99984		0.0167		PSMA4|OXA1L|PSME2|VPS4A|LNPEP|UFM1|GZMB|TSG101|PTCD3|FAF2|ATP5B|NAT9|UBE2Z|PDCD6|GALNT2|BNIP3|UBXN4|CASP7|MARCH6|AKR1B1|SSU72|EIF2B1|AP2M1|HSP90B1|XPNPEP1|MAEA|RNFT1|SLC5A6|PSMC5|CASP1|UROD|CFLAR|CCDC115|ZAP70|ATG3|RNF168|ANKZF1|STK4|STK25|HDAC6|SUPT7L|RUNX3|PYCR2|CTNNB1|APOL3|PDK1|TRIM38|MARCH5|NFE2L1|PTPN1|DMAP1|ABHD12|SLC39A8|SLC11A2|CLK3|NAGA|AGPAT6|PPP3CC|FKBP1A|ATG4B|TBC1D10A|APOBEC3G|ALAD|…	Organonitrogen compound metabolic process	75	ENR	GO:1901564	0.177728	0.00016	GO:1901564	FALSE	GO:1901564
0.9987		0.0362		AP2M1|ATG16L1|VPS4A|TMEM138|SLC39A8|SLC11A2|LNPEP|HLA-DMA|CCDC115|ATP6V0B|ATP6V1C1|HLA-DPA1	Vacuolar membrane	12	ENR	GO:0005774	0.144129	0.0013	GO:0005774	FALSE	GO:0005774
0.99904		0.0319		C9ORF72|AP2M1|VPS4A|TMEM138|LNPEP|CCDC115|ATP6V0B|FAF2|DYNC1LI2|ATG16L1|NCF4|SLC39A8|SLC11A2|HLA-DMA|NAGA|AKR1B1|ATP6V1C1|HLA-DPA1	Vacuole	18	ENR	GO:0005773	0.149621	0.00096	GO:0005773	FALSE	GO:0005773
0.999981		0.0067		CASP4|CASP7|CASP1|CFLAR	Cysteine-type endopeptidase activity involved in apoptotic process	4	ENR	GO:0097153	0.217393	1.86e-05	GO:0097153	FALSE	GO:0097153
1		3.29e-10		PSMA4|HNRNPDL|KIF22|RBM22|PSME2|SNRPA1|DDX5|ZNF148|SPATA13|CPSF3|DDX39A|SUGP1|SBDS|RBM39|PTCD3|SRSF1|SF3B1|ZNF24|UBE2Z|BNIP3|CASP7|NONO|C17ORF85|ARID5B|AKR1B1|IPPK|SSU72|TIMMDC1|MAEA|MCM7|DNAJC7|PSMC5|UROD|CSTF3|SF3B2|RNF168|RHOT2|NSMCE4A|WDR33|STK4|ALOX5|SRSF7|NCBP2|GTF3A|IP6K2|HDAC6|SUPT7L|RUNX3|HNRNPA1|RBM5|CTNNB1|TAP2|PDK1|HMGB1|RBM19|HNRNPA2B1|MAX|DNMT1|NFE2L1|NDUFS2|PNISR|ZRANB2|DMAP1|YBX1|…	Nucleoplasm	83	ENR	GO:0005654	0.94828	7.76e-13	GO:0005654	FALSE	GO:0005654
1		5.21e-05		HNRNPDL|RBM22|SSB|EWSR1|RBM39|SRSF7|SRSF1|NCBP2|SRSF2|HNRNPA1|RBM5|NONO|RBM19|HNRNPA2B1|SNRNP70	RNA recognition motif domain	15	ENR	IPR000504	0.428316	1.54e-08	IPR000504	FALSE	IPR000504
0.99982		0.0184		NFE2L1|ALAD|NDUFS2|CFLAR|ANKZF1|STK25|HDAC6|NCF4|BNIP3|PYCR2|SLC11A2|SIGMAR1|PDK1	Response to oxidative stress	13	ENR	GO:0006979	0.173518	0.00018	GO:0006979	FALSE	GO:0006979
0.99942		0.0229		C9ORF72|AP2M1|CORO1A|VPS4A|LNPEP|PTPN1|CCDC115|ATP6V0B|YKT6|ARRB2|TSG101|DYNC1LI2|HDAC6|NCF4|PDCD6|SLC11A2|HLA-DMA|B2M|HMGB1|HLA-DPA1|MYD88	Endosome	21	ENR	GO:0005768	0.164016	0.00058	GO:0005768	FALSE	GO:0005768
0.999988		0.0012		OXA1L|NFE2L1|CHCHD3|GALNT2|BNIP3|MARCH6|HLA-DMA|TAP2|B2M|RHOT2|TAP1|HLA-DPA1	Integral component of organelle membrane	12	ENR	GOCC:0031301	0.292082	1.24e-05	GOCC:0031301	FALSE	GOCC:0031301
1		4.33e-09		C9ORF72|PSMA4|HNRNPDL|KIF22|OXA1L|RBM22|CORO1A|PSME2|SNRPA1|MYL12A|DDX5|GOLT1B|CPSF3|YKT6|CD69|TSG101|SBDS|FAF2|DYNC1LI2|ISCU|SRSF1|SF3B1|ATP5B|CHCHD3|PDCD6|MARCH6|C17ORF85|ATP6V1C1|HLA-DPA1|MYD88|SSU72|EIF2B1|AP2M1|HSP90B1|MAEA|MCM7|CD3E|PSMC5|CASP1|UROD|CFLAR|CCDC115|CSTF3|ZAP70|SF3B2|ATG3|RNF168|NDUFV1|NSMCE4A|WDR33|STK4|ALOX5|NCBP2|HDAC6|NCF4|SUPT7L|RUNX3|HNRNPA1|PYCR2|RBM5|HLA-DMA|CTNNB1|TAP…	Protein-containing complex	94	ENR	GOCC:0032991	0.836351	2.06e-11	GOCC:0032991	FALSE	GOCC:0032991
0.999999		0.00018		MAX|PSMA4|KIF22|NFE2L1|PSME2|PTPN1|UFM1|DMAP1|FAF2|HMGN1|PDCD6|BNIP3|UBXN4|SLC11A2|MARCH6|NONO|SIGMAR1|AKR1B1|HSP90B1|MCM7|CASP4|PSMC5|CFLAR|ULK3|RNF168|ANKZF1|NSMCE4A|WDR33|STK4|DNAJB11|STK25|PSMD6|HDAC6|NCF4|HNRNPA1|PYCR2|ACADVL|PDK1|HMGB1	Cellular response to stress	39	ENR	GO:0033554	0.374473	8.69e-07	GO:0033554	FALSE	GO:0033554
1		3.07e-05		SSB|CPSF3|YBX1|DDX39A|WDR33|SRSF7|SRSF1|NCBP2|SRSF2|HNRNPA1|C17ORF85|DDX39B|HNRNPA2B1	RNA transport	13	ENR	GO:0050658	0.451286	9.33e-08	GO:0050658	FALSE	GO:0050658
1		4.93e-06		HNRNPDL|KIF22|OXA1L|RBM22|SNRPA1|DDX5|LNPEP|CPSF3|DDX39A|SUGP1|SBDS|RBM39|PTCD3|SRSF1|SF3B1|ATP5B|NONO|C17ORF85|SSU72|EIF2B1|XPNPEP1|MCM7|SLC5A6|UROD|CSTF3|SF3B2|RNF168|NSMCE4A|WDR33|SRSF7|NCBP2|GTF3A|HNRNPA1|RBM5|HMGB1|RBM19|HNRNPA2B1|MAX|DNMT1|NFE2L1|PRPF38B|ZRANB2|DMAP1|YBX1|SF1|HMGN1|EXOSC8|SRSF2|SLC39A8|SLC11A2|DDX39B|NAGA|AGPAT6|APOBEC3G|NGDN|ALAD|SSB|OAS1|VPRBP|ARRB2|LUC7L3|ST3GAL1|EIF3M|S…	Cellular nitrogen compound metabolic process	65	ENR	GO:0034641	0.530715	8.45e-09	GO:0034641	FALSE	GO:0034641
0.999999		0.00011		APOBEC3G|HNRNPDL|NGDN|RBM22|SNRPA1|SSB|DDX5|PRPF38B|SF3B2|YBX1|SUGP1|SF1|SRSF1|SF3B1|LUC7L3|SRSF2|HNRNPA1|EIF3M|RBM5|DDX39B|HNRNPA2B1|SNRNP70	Ribonucleoprotein complex	22	ENR	GO:1990904	0.395861	1.3e-06	GO:1990904	FALSE	GO:1990904
0.99999		0.0015		PSMA4|KIF22|RBM22|PSME2|MYL12A|DDX5|MLEC|LNPEP|RGS2|DYNC1LI2|ATP5B|PDCD6|BIN2|UBXN4|MARCH6|NONO|SIGMAR1|ARID5B|AKR1B1|AP2M1|HSP90B1|MCM7|PSMC5|CFLAR|RNF168|RHOT2|WDR33|STK25|SRSF7|NCBP2|IP6K2|HDAC6|HNRNPA1|PYCR2|CTNNB1|APOL3|HMGB1|TAP1|HNRNPA2B1|MAX|DNMT1|NFE2L1|NDUFS2|GBP1|PTPN1|DMAP1|YBX1|ABHD12|HMGN1|RDH11|SRSF2|SLC11A2|PPP3CC|FKBP1A|APOBEC3G|ALAD|OAS1|CASP4|GDI1|ULK3|ARRB2|DNAJB11|PSMD6|VDAC3…	Response to stimulus	109	ENR	GO:0050896	0.282391	9.85e-06	GO:0050896	FALSE	GO:0050896
1		0.00012		MAX|OXA1L|CORO1A|PSME2|GBP1|SPATA13|DDX39A|CD69|TSG101|SF1|DYNC1LI2|ZNF24|AMICA1|EXOSC8|ATG16L1|PDCD6|BNIP3|CLK3|NONO|DDX39B|SIGMAR1|LRRFIP1|NAGA|MYD88|EIF2B1|APOBEC3G|ALAD|XPNPEP1|CD3E|CASP1|EWSR1|ARRB2|PDCD6IP|STK4|STK25|EPHX2|TOR1B|HNRNPA1|GBP5|B2M|TAP1|HNRNPA2B1|TRIM38	Identical protein binding	43	ENR	GO:0042802	0.392082	1.89e-07	GO:0042802	FALSE	GO:0042802
0.99985		0.035		OXA1L|CORO1A|XPNPEP1|GBP1|TSG101|PDCD6IP|STK4|STK25|AMICA1|EPHX2|PDCD6|BNIP3|GBP5|LRRFIP1|NAGA|B2M|TAP1|TRIM38	Protein homodimerization activity	18	ENR	GO:0042803	0.145593	0.00015	GO:0042803	FALSE	GO:0042803
0.99906		0.0355		C9ORF72|HDAC6|ATG16L1|ULK3|ATG3|HMGB1|ATG4B	Autophagy	7	ENR	KW-0072	0.144977	0.00094	KW-0072	FALSE	KW-0072
0.999981		0.0252		CASP4|CASP7|CASP1|CFLAR	Caspase-like domain superfamily	4	ENR	IPR029030	0.15986	1.86e-05	IPR029030	FALSE	IPR029030
0.999954		0.0063		STK25|NFE2L1|HDAC6|NCF4|BNIP3|PYCR2|SLC11A2|CFLAR|SIGMAR1|PDK1|ANKZF1|AKR1B1	Cellular response to chemical stress	12	ENR	GO:0062197	0.220066	4.59e-05	GO:0062197	FALSE	GO:0062197
1		4.12e-05		PSMA4|AP2M1|HSP90B1|PSME2|MAEA|VPS4A|PSMC5|LNPEP|CCDC115|RNF168|ANKZF1|ARRB2|TSG101|PDCD6IP|ABHD12|FAF2|PSMD6|HDAC6|UBE2Z|BNIP3|UBXN4|MARCH6|CTNNB1|TRIM38	Protein catabolic process	24	ENR	GO:0030163	0.43851	1.38e-07	GO:0030163	FALSE	GO:0030163
1		9.58e-06		C9ORF72|PSMA4|KIF22|CORO1A|MYL12A|VPS4A|RGS2|GZMB|YKT6|TSG101|PTCD3|DYNC1LI2|ISCU|UBXN4|CASP7|LRRFIP1|AKR1B1|ATP6V1C1|MYD88|EIF2B1|AP2M1|HSP90B1|XPNPEP1|DNAJC7|PSMC5|CASP1|UROD|CFLAR|ZAP70|ATG3|RNF168|RHOT2|STK4|ALOX5|HDAC6|NCF4|CTNNB1|C2CD5|GBP1|PTPN1|YBX1|MAGED2|ATG16L1|SRSF2|NUMA1|PPP3CC|FKBP1A|OAS1|CASP4|GDI1|ARRB2|PDCD6IP|EPHX2|GSDMD|LGALS8|EIF3M|MDH1|B2M	Cytosol	58	ENR	GOCC:0005829	0.501863	7.05e-08	GOCC:0005829	FALSE	GOCC:0005829
0.99989		0.0122		PSMA4|PSME2|VPS4A|DDX5|LNPEP|TSG101|ABHD12|FAF2|EXOSC8|UBE2Z|BNIP3|UBXN4|MARCH6|NAGA|AP2M1|APOBEC3G|HSP90B1|XPNPEP1|MAEA|SSB|PSMC5|CCDC115|RNF168|ANKZF1|ARRB2|PDCD6IP|PSMD6|NCBP2|HDAC6|EPHX2|CTNNB1|ACADVL|HMGB1|TRIM38	Organic substance catabolic process	34	ENR	GO:1901575	0.191364	0.00011	GO:1901575	FALSE	GO:1901575
0.999927		0.0251		SRSF7|SRSF1|SRSF2	Mixed, incl. SRSF7, RNA recognition motif, and SRSF9, RNA recognition motif 2	3	ENR	CL:1523	0.160033	7.27e-05	CL:1523	FALSE	CL:1523
0.999976		0.0108		SSU72|CSTF3|CPSF3|WDR33	Processing of Intronless Pre-mRNAs	4	ENR	CL:1645	0.196658	2.38e-05	CL:1645	FALSE	CL:1645
0.999992		0.0013		PSMA4|HSP90B1|PSME2|MAEA|VPS4A|PSMC5|RNF168|ANKZF1|ARRB2|TSG101|FAF2|PSMD6|HDAC6|UBE2Z|UBXN4|MARCH6|CTNNB1|TRIM38	Ubiquitin-dependent protein catabolic process	18	ENR	GO:0006511	0.288606	8.03e-06	GO:0006511	FALSE	GO:0006511
1		2.53e-07		RBM22|SNRPA1|DDX5|PRPF38B|SF3B2|SUGP1|SF1|SRSF1|SF3B1|HNRNPA1|RBM5|DDX39B|HNRNPA2B1	Spliceosome	13	ENR	KW-0747	0.659688	2.62e-09	KW-0747	FALSE	KW-0747
0.999933		0.005		C2CD5|C9ORF72|CORO1A|VPS4A|MLEC|LNPEP|PTPN1|ATP6V0B|YKT6|TSG101|MAGED2|FAF2|PDCD6|BIN2|SLC11A2|COMMD3|HLA-DPA1|MYD88|AP2M1|HSP90B1|ALAD|PSMC5|CCDC115|ARRB2|ALOX5|PSMD6|HDAC6|NCF4|GSDMD|HLA-DMA|TAP2|B2M|HMGB1|TAP1	Cytoplasmic vesicle	34	ENR	GOCC:0031410	0.230103	6.69e-05	GOCC:0031410	FALSE	GOCC:0031410
1		9.09e-05		HNRNPDL|KIF22|RBM22|CORO1A|SNRPA1|VPS4A|DDX5|ATP13A1|ZNF148|CPSF3|DDX39A|SUGP1|TSG101|SBDS|RBM39|PTCD3|DYNC1LI2|SRSF1|SF3B1|ZNF24|ATP5B|UBE2Z|NONO|C17ORF85|LRRFIP1|ARID5B|IPPK|EIF2B1|TTC14|HSP90B1|MCM7|PSMC5|CSTF3|ZAP70|SF3B2|RHOT2|NDUFV1|WDR33|STK4|STK25|SRSF7|ARL5B|NCBP2|GTF3A|IP6K2|HDAC6|RUNX3|TOR1B|HNRNPA1|CS|GBP5|RBM5|TAP2|PDK1|HMGB1|RBM19|TAP1|HNRNPA2B1|UNC50|MAX|DNMT1|NFE2L1|NDUFS2|PNISR|P…	Organic cyclic compound binding	93	ENR	GO:0097159	0.404144	1.12e-07	GO:0097159	FALSE	GO:0097159
1		1.96e-15		RBM22|SNRPA1|DDX5|PRPF38B|ZRANB2|CPSF3|YBX1|DDX39A|SUGP1|RBM39|SF1|SRSF1|SF3B1|SRSF2|NONO|C17ORF85|DDX39B|SSU72|CSTF3|SF3B2|WDR33|SRSF7|NCBP2|LUC7L3|HNRNPA1|RBM5|SUGP2|HNRNPA2B1|SNRNP70	mRNA processing	29	ENR	KW-0507	1.47077	2.9e-18	KW-0507	FALSE	KW-0507
1		3.86e-10		PSMA4|KIF22|RBM22|PSME2|DDX5|LNPEP|RGS2|CPSF3|DDX39A|SUGP1|TSG101|RBM39|PTCD3|SRSF1|ZNF24|ATP5B|BIN2|NONO|ARID5B|AKR1B1|IPPK|SSU72|HSP90B1|MAEA|MCM7|PSMC5|CSTF3|SF3B2|RNF168|RHOT2|WDR33|SRSF7|NCBP2|IP6K2|HDAC6|SUPT7L|HNRNPA1|CS|PYCR2|RBM5|CTNNB1|HMGB1|HNRNPA2B1|MAX|DNMT1|NFE2L1|NDUFS2|PNISR|ZRANB2|PTPN1|DMAP1|YBX1|MAGED2|SF1|HMGN1|EXOSC8|SRSF2|NUMA1|CLK3|DDX39B|NGDN|ALAD|SSB|OAS1|VPRBP|EWSR1|DNAJ…	Intracellular organelle lumen	105	ENR	GO:0070013	0.941341	1.14e-12	GO:0070013	FALSE	GO:0070013
0.99971		0.014		RUNX3|CD3E|HLA-DMA|ZAP70|PPP3CC|HLA-DPA1	Th1 and Th2 cell differentiation	6	ENR	hsa04658	0.185387	0.00029	hsa04658	FALSE	hsa04658
0.9999		0.0052		SRSF7|SRSF1|NCBP2|HNRNPA1|C17ORF85|DDX39B|HNRNPA2B1	mRNA transport	7	ENR	KW-0509	0.2284	0.0001	KW-0509	FALSE	KW-0509
0.999951		0.0066		PSMA4|PSME2|VPS4A|LNPEP|GZMB|TSG101|FAF2|UBE2Z|UBXN4|CASP7|MARCH6|ATG4B|TBC1D10A|HSP90B1|XPNPEP1|MAEA|CASP4|PSMC5|CASP1|CFLAR|RNF168|ANKZF1|ARRB2|PDCD6IP|PSMD6|HDAC6|CTNNB1|TRIM38	Proteolysis	28	ENR	GO:0006508	0.218046	4.9e-05	GO:0006508	FALSE	GO:0006508
1		2.41e-12		RBM22|SNRPA1|DDX5|PRPF38B|ZRANB2|SF3B2|YBX1|DDX39A|SUGP1|RBM39|SF1|SRSF7|SRSF1|NCBP2|SF3B1|LUC7L3|SRSF2|HNRNPA1|RBM5|NONO|DDX39B|SUGP2|HNRNPA2B1	mRNA splicing	23	ENR	KW-0508	1.1618	1.07e-14	KW-0508	FALSE	KW-0508
1		4.62e-13		HNRNPDL|OXA1L|CORO1A|DDX5|TMEM138|GOLT1B|SPATA13|GZMB|CD69|FAF2|AMICA1|ATP5B|CHCHD3|BIN2|CASP7|COMMD3|NONO|SIGMAR1|ARHGAP9|HLA-DPA1|MYD88|AP2M1|XPNPEP1|MAEA|MCM7|CD3E|CASP1|CFLAR|ZAP70|SF3B2|RHOT2|SH2D2A|HNRNPA1|CS|HMGB1|HNRNPA2B1|MAX|SF1|HMGN1|SRSF2|NUMA1|OAS1|CASP4|GDI1|CLK1|EWSR1|DNAJB11|GSDMD|EIF3M|MDH1|B2M|MLLT6	Immune system	52	ENR	BTO:0005810	1.23354	3.88e-15	BTO:0005810	FALSE	BTO:0005810
1		9.51e-06		SSU72|SRSF7|SRSF1|NCBP2|EXOSC8|SSB|SRSF2|CSTF3|DDX39B|CPSF3|DDX39A|WDR33	RNA 3-end processing	12	ENR	GO:0031123	0.502182	2.15e-08	GO:0031123	FALSE	GO:0031123
0.9986		0.0383		CASP4|CASP1	IPAF inflammasome complex	2	ENR	GO:0072557	0.14168	0.0014	GO:0072557	FALSE	GO:0072557
0.99968		0.017		C9ORF72|CORO1A|VPS4A|MLEC|ATP13A1|GOLT1B|ZNF148|LNPEP|UFM1|ATP6V0B|YKT6|TSG101|FAF2|DYNC1LI2|PDCD6|GALNT2|BIN2|BNIP3|UBXN4|MARCH6|COMMD3|SIGMAR1|ARHGAP9|HLA-DPA1|MYD88|AP2M1|HSP90B1|RNFT1|CCDC115|STK25|ALOX5|ARL5B|HDAC6|NCF4|TOR1B|GBP5|HLA-DMA|TAP2|HMGB1|TAP1|UNC50|MARCH5|NFE2L1|GBP1|PTPN1|YBX1|GOLGA1|MAGED2|ABHD12|RDH11|NUMA1|SLC11A2|CLK3|AGPAT6|FKBP1A|ALAD|OAS1|CASP4|GDI1|ARRB2|PDCD6IP|DNAJB11|…	Endomembrane system	66	ENR	GO:0012505	0.176955	0.00032	GO:0012505	FALSE	GO:0012505
0.99986		0.0149		FAF2|HSP90B1|HDAC6|TOR1B|UBXN4|PTPN1|ACADVL|ANKZF1|DNAJB11	Response to topologically incorrect protein	9	ENR	GO:0035966	0.182681	0.00014	GO:0035966	FALSE	GO:0035966
1		1.02e-05		SSU72|SRSF7|SRSF1|NCBP2|SRSF2|CSTF3|DDX39B|CPSF3|DDX39A|WDR33	mRNA 3-end processing	10	ENR	GO:0031124	0.49914	2.39e-08	GO:0031124	FALSE	GO:0031124
0.999928		0.0091		PSMA4|HNRNPDL|CORO1A|HSP90B1|ALAD|PSME2|SNRPA1|OAS1|GBP1|PSMC5|CASP1|YBX1|ALOX5|PSMD6|SRSF7|IP6K2|ATP5B|GBP5|B2M|ARID5B|HLA-DPA1|HNRNPA2B1|TRIM38|MYD88	Cellular response to cytokine stimulus	24	ENR	GO:0071345	0.204096	7.19e-05	GO:0071345	FALSE	GO:0071345
0.999		0.0366		KIF22|VPS4A|DDX5|ATP13A1|DDX39A|DYNC1LI2|ATP5B|UBE2Z|CLK3|DDX39B|IPPK|HSP90B1|OAS1|MCM7|VPRBP|PSMC5|CLK1|ZAP70|ULK3|STK4|STK25|IP6K2|TOR1B|TAP2|PDK1|TAP1	ATP-binding	26	ENR	KW-0067	0.143652	0.001	KW-0067	FALSE	KW-0067
0.99965		0.017		MARCH5|CORO1A|VPS4A|TMEM138|MLEC|LNPEP|ATP6V0B|TSG101|ATG16L1|CHCHD3|PDCD6|BNIP3|SLC39A8|SLC11A2|SIGMAR1|ATP6V1C1|HLA-DPA1|MYD88|AP2M1|CD48|CFLAR|CCDC115|ANKZF1|RHOT2|HDAC6|NCF4|VDAC3|HLA-DMA|CTNNB1|TAP2|B2M|TAP1	Whole membrane	32	ENR	GO:0098805	0.176955	0.00035	GO:0098805	FALSE	GO:0098805
0.99986		0.008		CASP4|GSDMD|CASP1	NLRP3 inflammasome complex	3	ENR	GO:0072559	0.209691	0.00014	GO:0072559	FALSE	GO:0072559
1		1.57e-05		C9ORF72|C2CD5|MARCH5|OXA1L|NFE2L1|NDUFS2|VPS4A|MLEC|GBP1|PTPN1|ATP6V0B|YBX1|YKT6|TSG101|ABHD12|PTCD3|FAF2|RDH11|ATP5B|ATG16L1|CHCHD3|PDCD6|GALNT2|BNIP3|SLC39A8|SLC11A2|MARCH6|AGPAT6|ATP6V1C1|HLA-DPA1|FKBP1A|MYD88|AP2M1|TIMMDC1|HSP90B1|CCDC115|RHOT2|NDUFV1|ALOX5|ST3GAL1|NCF4|VDAC3|HLA-DMA|MDH1|TAP2|ACADVL|B2M|TAP1	Organelle membrane	48	ENR	GOCC:0031090	0.48041	1.22e-07	GOCC:0031090	FALSE	GOCC:0031090
1		5.09e-05		C2CD5|OXA1L|VPS4A|GOLT1B|CPSF3|ATP6V0B|DDX39A|YKT6|TSG101|FAF2|SRSF1|ATG16L1|SRSF2|PDCD6|DDX39B|ATP6V1C1|ATG4B|TBC1D10A|AP2M1|HSP90B1|SSB|GDI1|ATG3|ARRB2|PDCD6IP|WDR33|SRSF7|ARL5B|NCBP2|HDAC6|EPHX2|TAP2|HMGB1|TAP1|HNRNPA2B1|UNC50|SFT2D1	Protein transport	37	ENR	GO:0015031	0.429328	1.78e-07	GO:0015031	FALSE	GO:0015031
0.99956		0.039		PSMA4|NFE2L1|PSME2|DDX5|PTPN1|YBX1|ABHD12|NONO|DDX39B|MYD88|APOBEC3G|RNFT1|CASP4|DNAJC7|PSMC5|CASP1|RNF168|ARRB2|NSMCE4A|STK25|ALOX5|PSMD6|HDAC6|GBP5|CTNNB1|B2M|HMGB1|TRIM38	Regulation of response to stress	28	ENR	GO:0080134	0.140894	0.00044	GO:0080134	FALSE	GO:0080134
0.99965		0.0177		MARCH5|VPS4A|MLEC|ATP6V0B|YKT6|TSG101|ATG16L1|CHCHD3|PDCD6|GALNT2|BNIP3|SLC39A8|SLC11A2|ATP6V1C1|FKBP1A|HLA-DPA1|MYD88|AP2M1|CCDC115|RHOT2|ST3GAL1|NCF4|VDAC3|HLA-DMA|MDH1|TAP2|B2M|TAP1	Bounding membrane of organelle	28	ENR	GOCC:0098588	0.175203	0.00035	GOCC:0098588	FALSE	GOCC:0098588
0.99989		0.0126		C9ORF72|PSMA4|RBM22|CORO1A|PSME2|VPS4A|DDX5|GOLT1B|ZNF148|RGS2|GZMB|TSG101|ISCU|SF3B1|ZNF24|AMICA1|ATP5B|UBE2Z|PDCD6|BNIP3|NONO|LRRFIP1|ARID5B|AKR1B1|IPPK|HLA-DPA1|MYD88|EIF2B1|ANKRD49|RNFT1|CD3E|PSMC5|CASP1|CFLAR|ZAP70|RNF168|NSMCE4A|STK4|STK25|ALOX5|NCBP2|IP6K2|HDAC6|SUPT7L|RUNX3|HNRNPA1|GBP5|RBM5|CTNNB1|APOL3|HMGB1|RBM19|HNRNPA2B1|TRIM38|MAX|C2CD5|MARCH5|DNMT1|NFE2L1|PTPN1|DMAP1|YBX1|MTCH1|HMG…	Positive regulation of biological process	85	ENR	GO:0048518	0.189963	0.00011	GO:0048518	FALSE	GO:0048518
0.999925		0.0095		PSMA4|PSME2|PSMC5|CASP7|CFLAR|CTNNB1|GZMB|HMGB1|PPP3CC	Apoptosis	9	ENR	HSA-109581	0.202228	7.47e-05	HSA-109581	FALSE	HSA-109581
1		5.16e-10		HNRNPDL|RBM22|CORO1A|SNRPA1|DDX5|CPSF3|DDX39A|SUGP1|SBDS|RBM39|PTCD3|SRSF1|SF3B1|NONO|C17ORF85|LRRFIP1|EIF2B1|HSP90B1|CSTF3|SF3B2|WDR33|SRSF7|NCBP2|GTF3A|HNRNPA1|CS|RBM5|HMGB1|RBM19|HNRNPA2B1|UNC50|DNMT1|PNISR|PRPF38B|ZRANB2|PTPN1|YBX1|SF1|EXOSC8|SRSF2|CLK3|DDX39B|APOBEC3G|NGDN|SSB|OAS1|EWSR1|LUC7L3|EIF3M|SUGP2|SNRNP70	RNA binding	51	ENR	GO:0003723	0.928735	1.59e-13	GO:0003723	FALSE	GO:0003723
0.99961		0.0356		C9ORF72|PSMA4|RBM22|CORO1A|PSME2|VPS4A|DDX5|GOLT1B|ZNF148|RGS2|GZMB|TSG101|ISCU|ZNF24|AMICA1|ATP5B|UBE2Z|PDCD6|BNIP3|ARID5B|AKR1B1|IPPK|HLA-DPA1|MYD88|ANKRD49|RNFT1|CD3E|PSMC5|CASP1|CFLAR|ZAP70|RNF168|NSMCE4A|STK4|STK25|ALOX5|NCBP2|IP6K2|HDAC6|SUPT7L|RUNX3|HNRNPA1|GBP5|RBM5|CTNNB1|APOL3|HMGB1|HNRNPA2B1|TRIM38|MAX|C2CD5|MARCH5|DNMT1|NFE2L1|PTPN1|DMAP1|YBX1|MTCH1|HMGN1|NUMA1|SLC11A2|DDX39B|PPP3CC|F…	Positive regulation of cellular process	77	ENR	GO:0048522	0.144855	0.00039	GO:0048522	FALSE	GO:0048522
0.999994		0.00028		HNRNPDL|KIF22|RBM22|MYL12A|DDX5|GOLT1B|DDX39A|SUGP1|PTCD3|DYNC1LI2|SRSF1|ATP5B|PDCD6|NONO|SIGMAR1|AP2M1|HSP90B1|RNFT1|MCM7|SF3B2|STK25|HDAC6|HNRNPA1|CS|RBM5|CTNNB1|HMGB1|MAX|NFE2L1|YBX1|GOLGA1|MTCH1|MAGED2|ABHD12|HMGN1|ATG16L1|SRSF2|NUMA1|AGPAT6|PPP3CC|ATG4B|TBC1D10A|VPRBP|EWSR1|CCPG1|PDCD6IP|PSMD6|B2M|WBP2|SUGP2|SNRNP70	Female reproductive gland	51	ENR	BTO:0000254	0.355284	6.25e-06	BTO:0000254	FALSE	BTO:0000254
0.99973		0.009		PSMA4|PSME2|PNISR|DNAJC7|PSMC5|CFLAR|DMAP1|SF3B2|MAGED2|DNAJB11|PSMD6|NCBP2|LUC7L3|NUMA1|UBXN4|NONO|CTNNB1|ARID5B	Embryo	18	ENR	BTO:0000379	0.204576	0.00027	BTO:0000379	FALSE	BTO:0000379
1		1.49e-05		SRSF7|SRSF1|NCBP2|SRSF2|CSTF3|DDX39B|CPSF3|DDX39A|WDR33	RNA Polymerase II Transcription Termination	9	ENR	HSA-73856	0.482681	4.11e-08	HSA-73856	FALSE	HSA-73856
1		0.00016		SSB|DDX5|CSTF3|YBX1|SF1|SRSF1|NCBP2|SF3B1|LUC7L3|EXOSC8|HNRNPA1|RBM5|C17ORF85|HNRNPA2B1|SNRNP70	mRNA binding	15	ENR	GO:0003729	0.379588	3.06e-07	GO:0003729	FALSE	GO:0003729
0.99976		0.0236		TAP2|B2M|TAP1	Antigen processing and presentation of endogenous peptide antigen via MHC class I	3	ENR	GO:0019885	0.162709	0.00024	GO:0019885	FALSE	GO:0019885
1		1.07e-09		HNRNPDL|RBM22|SNRPA1|DDX5|ZRANB2|CPSF3|YBX1|DDX39A|RBM39|PTCD3|SF1|SRSF1|SF3B1|EXOSC8|SRSF2|NONO|C17ORF85|DDX39B|SSB|OAS1|EWSR1|SRSF7|NCBP2|GTF3A|HNRNPA1|RBM5|RBM19|HNRNPA2B1|SNRNP70|UNC50	RNA-binding	30	ENR	KW-0694	0.897062	7.95e-12	KW-0694	FALSE	KW-0694
0.9989		0.0343		AP2M1|CORO1A|TAP2|ATP6V0B|B2M|TAP1|HLA-DPA1	Endocytic vesicle membrane	7	ENR	GO:0030666	0.146471	0.0011	GO:0030666	FALSE	GO:0030666
1		5.6e-05		PSMA4|HNRNPDL|CORO1A|PSME2|SNRPA1|DDX5|RGS2|ATP6V0B|FAF2|DYNC1LI2|ATP5B|UBXN4|CASP7|MARCH6|ARID5B|AKR1B1|ATP6V1C1|HLA-DPA1|MYD88|EIF2B1|HSP90B1|MCM7|PSMC5|CASP1|CFLAR|ANKZF1|ALOX5|SRSF7|NCBP2|IP6K2|HDAC6|RUNX3|TOR1B|HNRNPA1|GBP5|CTNNB1|HMGB1|HNRNPA2B1|TRIM38|MAX|C2CD5|DNMT1|NFE2L1|GBP1|PTPN1|DMAP1|YBX1|RDH11|SRSF2|ALAD|OAS1|CASP4|ARRB2|DNAJB11|PSMD6|ACADVL|B2M|WBP2	Response to organic substance	58	ENR	GO:0010033	0.425181	2.05e-07	GO:0010033	FALSE	GO:0010033
1		3.36e-05		HNRNPDL|RBM22|SSB|EWSR1|RBM39|SRSF7|SRSF1|NCBP2|SRSF2|HNRNPA1|RBM5|NONO|C17ORF85|RBM19|HNRNPA2B1|SNRNP70	Nucleotide-binding alpha-beta plait domain superfamily	16	ENR	IPR012677	0.447366	4.97e-09	IPR012677	FALSE	IPR012677
0.999905		0.0114		C2CD5|OXA1L|CORO1A|VPS4A|CPSF3|DDX39A|YKT6|TSG101|FAF2|DYNC1LI2|SRSF1|ATP5B|SRSF2|PDCD6|DDX39B|TBC1D10A|AP2M1|HSP90B1|SSB|ATG3|RHOT2|WDR33|SRSF7|ARL5B|NCBP2|HDAC6|EPHX2|HNRNPA1|TAP2|TAP1|HNRNPA2B1	Intracellular transport	31	ENR	GO:0046907	0.19431	9.47e-05	GO:0046907	FALSE	GO:0046907
1		7.87e-06		PSMA4|KIF22|OXA1L|VPS4A|PNISR|DDX5|TMEM138|ATP13A1|UFM1|RGS2|SPATA13|ATP6V0B|MTCH1|ABHD12|SF1|RDH11|SRSF2|NUMA1|NONO|DDX39B|SIGMAR1|AKR1B1|AP2M1|APOBEC3G|HSP90B1|CFLAR|SF3B2|NDUFV1|EPHX2|HNRNPA1|B2M|HMGB1	Urinary system	32	ENR	BTO:0003092	0.510403	1.4e-07	BTO:0003092	FALSE	BTO:0003092
1		1.11e-23		PSMA4|KIF22|RBM22|PSME2|MYL12A|DDX5|MLEC|GOLT1B|LNPEP|RGS2|CPSF3|DDX39A|SUGP1|TSG101|RBM39|PTCD3|DYNC1LI2|SRSF1|ZNF24|ATP5B|CHCHD3|PDCD6|BIN2|UBXN4|MARCH6|NONO|SIGMAR1|ARID5B|AKR1B1|IPPK|C21ORF59|SSU72|AP2M1|TTC14|HSP90B1|MAEA|RNFT1|MCM7|SLC5A6|PSMC5|CFLAR|CSTF3|SF3B2|RNF168|RHOT2|NDUFV1|WDR33|STK25|SRSF7|NCBP2|IP6K2|HDAC6|SUPT7L|HNRNPA1|CS|PYCR2|RBM5|CTNNB1|APOL3|HMGB1|TAP1|HNRNPA2B1|UNC50|MAX|M…	Urogenital system	139	ENR	BTO:0003091	2.29547	1.17e-26	BTO:0003091	FALSE	BTO:0003091
0.999972		0.0011		KIF22|NFE2L1|MYL12A|DDX5|DDX39A|GOLGA1|SUGP1|MTCH1|MAGED2|DYNC1LI2|SRSF1|RDH11|ATP5B|ATG16L1|SRSF2|NUMA1|NONO|PPP3CC|ATG4B|AP2M1|HSP90B1|RNFT1|MCM7|VPRBP|CSTF3|EWSR1|SF3B2|RNF168|PDCD6IP|STK25|PSMD6|SRSF7|EPHX2|HNRNPA1|CS|LGALS8|RBM5|B2M|HMGB1|WBP2|SUGP2|SNRNP70	Internal male genital organ	42	ENR	BTO:0003096	0.295861	2.77e-05	BTO:0003096	FALSE	BTO:0003096
1		1.34e-05		KIF22|RBM22|PSME2|MYL12A|DDX5|MLEC|LNPEP|RGS2|CPSF3|DDX39A|SUGP1|TSG101|RBM39|PTCD3|DYNC1LI2|SRSF1|ZNF24|ATP5B|CHCHD3|PDCD6|BIN2|MARCH6|NONO|SIGMAR1|ARID5B|IPPK|AP2M1|TTC14|HSP90B1|MAEA|RNFT1|MCM7|PSMC5|CFLAR|CSTF3|SF3B2|RNF168|RHOT2|NDUFV1|WDR33|STK25|SRSF7|NCBP2|IP6K2|HDAC6|SUPT7L|HNRNPA1|CS|RBM5|CTNNB1|APOL3|HMGB1|TAP1|HNRNPA2B1|UNC50|MAX|MARCH5|DNMT1|NFE2L1|NDUFS2|PNISR|PRPF38B|GBP1|ZRANB2|PT…	Binding	159	ENR	GO:0005488	0.48729	8.28e-09	GO:0005488	FALSE	GO:0005488
0.999997		0.00056		PSMA4|HSP90B1|PSME2|MAEA|VPS4A|PSMC5|RNF168|ANKZF1|ARRB2|TSG101|FAF2|PSMD6|EXOSC8|HDAC6|UBE2Z|UBXN4|MARCH6|CTNNB1|TRIM38	Modification-dependent macromolecule catabolic process	19	ENR	GO:0043632	0.325181	3.23e-06	GO:0043632	FALSE	GO:0043632
1		9.21e-14		HNRNPDL|MYL12A|DDX5|LNPEP|RGS2|CPSF3|TSG101|DYNC1LI2|SRSF1|ATP5B|CHCHD3|PDCD6|NONO|ARID5B|AKR1B1|AP2M1|HSP90B1|MCM7|SLC5A6|CFLAR|CSTF3|STK25|SRSF7|NCBP2|IP6K2|HDAC6|SUPT7L|HNRNPA1|RBM5|CTNNB1|HMGB1|HNRNPA2B1|MAX|MARCH5|NFE2L1|NDUFS2|PNISR|GBP1|ZRANB2|PTPN1|MAGED2|HMGN1|RDH11|ATG16L1|SRSF2|NUMA1|SLC39A8|SLC11A2|CLK3|NAGA|AGPAT6|FKBP1A|ATG4B|APOBEC3G|SSB|OAS1|CASP4|EWSR1|PDCD6IP|DNAJB11|PSMD6|KLF6|…	Internal female genital organ	70	ENR	BTO:0003099	1.30357	6.77e-16	BTO:0003099	FALSE	BTO:0003099
0.999981		0.0252		CASP4|CASP7|CASP1|CFLAR	Peptidase C14, p20 domain	4	ENR	IPR001309	0.15986	1.86e-05	IPR001309	FALSE	IPR001309
1		2.01e-11		PSMA4|KIF22|RBM22|DDX5|GOLT1B|CPSF3|RBM39|PTCD3|DYNC1LI2|SRSF1|ATP5B|PDCD6|MARCH6|NONO|SIGMAR1|AKR1B1|AP2M1|TTC14|HSP90B1|MAEA|MCM7|SLC5A6|PSMC5|CFLAR|NDUFV1|WDR33|STK25|SRSF7|NCBP2|IP6K2|HDAC6|SUPT7L|HNRNPA1|CS|RBM5|CTNNB1|HMGB1|HNRNPA2B1|UNC50|MAX|NFE2L1|NDUFS2|PNISR|ZRANB2|DMAP1|YBX1|MTCH1|MAGED2|ABHD12|SF1|HMGN1|RDH11|ATG16L1|SRSF2|NUMA1|SLC11A2|DDX39B|FKBP1A|ATG4B|TBC1D10A|NGDN|ALAD|OAS1|GDI…	Brain	102	ENR	BTO:0000142	1.06968	2.43e-13	BTO:0000142	FALSE	BTO:0000142
1		8.57e-15		SNRPA1|CLK1|CSTF3|CPSF3|SF3B2|YBX1|SUGP1|RBM39|SRSF7|SRSF1|NCBP2|SF3B1|SRSF2|HNRNPA1|RBM5|CLK3|NONO|SUGP2|HNRNPA2B1|SNRNP70	mRNA processing	20	ENR	WP411	1.4067	1.26e-17	WP411	FALSE	WP411
0.999916		0.0051		MARCH5|CORO1A|VPS4A|TMEM138|MLEC|GBP1|GOLT1B|LNPEP|ATP6V0B|GOLGA1|YKT6|TSG101|ATG16L1|CHCHD3|PDCD6|GALNT2|NUMA1|BNIP3|SLC39A8|SLC11A2|SIGMAR1|ATP6V1C1|FKBP1A|HLA-DPA1|MYD88|AP2M1|CCDC115|ANKZF1|RHOT2|STK25|ST3GAL1|NCF4|VDAC3|GBP5|HLA-DMA|TAP2|B2M|TAP1|UNC50	Bounding membrane of organelle	39	ENR	GO:0098588	0.229243	8.39e-05	GO:0098588	FALSE	GO:0098588
0.99973		0.0256		PSMA4|HNRNPDL|RBM22|PSME2|DDX5|ZNF148|TSG101|RBM39|SRSF1|ZNF24|CHCHD3|NONO|LRRFIP1|ARID5B|IPPK|MYD88|SSU72|ANKRD49|PSMC5|CFLAR|RNF168|SRSF7|NCBP2|HDAC6|SUPT7L|RUNX3|HNRNPA1|RBM5|CTNNB1|HMGB1|RBM19|HNRNPA2B1|TRIM38|MAX|DNMT1|NFE2L1|ZRANB2|DMAP1|YBX1|SF1|HMGN1|EXOSC8|SRSF2|SLC39A8|CLK3|DDX39B|OAS1|VPRBP|CLK1|EWSR1|CCPG1|ARRB2|PSMD6|KLF6|WBP2|SNRNP70|MLLT6	Regulation of RNA metabolic process	57	ENR	GO:0051252	0.159176	0.00027	GO:0051252	FALSE	GO:0051252
1		8.77e-09		PSMA4|HNRNPDL|KIF22|RBM22|PSME2|SNRPA1|DDX5|ZNF148|RGS2|SPATA13|CPSF3|DDX39A|SUGP1|TSG101|SBDS|RBM39|PTCD3|SRSF1|SF3B1|ZNF24|UBE2Z|BNIP3|CASP7|NONO|C17ORF85|ARID5B|AKR1B1|IPPK|SSU72|TIMMDC1|MAEA|MCM7|DNAJC7|PSMC5|UROD|CSTF3|SF3B2|RNF168|RHOT2|NSMCE4A|WDR33|STK4|ALOX5|SRSF7|NCBP2|GTF3A|IP6K2|HDAC6|SUPT7L|RUNX3|HNRNPA1|ZNF330|RBM5|CTNNB1|TAP2|PDK1|HMGB1|RBM19|HNRNPA2B1|MAX|DNMT1|NFE2L1|NDUFS2|PNISR…	Nuclear lumen	88	ENR	GO:0031981	0.8057	6.71e-11	GO:0031981	FALSE	GO:0031981
0.99913		0.0302		ALOX5|MAEA|NUMA1|NONO|DDX39B|HNRNPA2B1	Nuclear matrix	6	ENR	GO:0016363	0.151999	0.00087	GO:0016363	FALSE	GO:0016363
1		8.68e-06		C9ORF72|PSMA4|CORO1A|PSME2|MYL12A|VPS4A|DDX5|MLEC|LNPEP|ATP6V0B|YKT6|TSG101|FAF2|DYNC1LI2|ATP5B|CHCHD3|PDCD6|BIN2|COMMD3|SIGMAR1|ARHGAP9|AKR1B1|ATP6V1C1|HLA-DPA1|MYD88|AP2M1|HSP90B1|XPNPEP1|CD48|SLC5A6|DNAJC7|PSMC5|CCDC115|STK25|ALOX5|SRSF7|HDAC6|NCF4|TOR1B|HNRNPA1|CS|GBP5|HLA-DMA|CTNNB1|TAP2|HMGB1|TAP1|HNRNPA2B1|C2CD5|GBP1|PTPN1|YBX1|GOLGA1|MAGED2|NUMA1|SLC11A2|CLK3|NAGA|TBC1D10A|ALAD|ARRB2|PDCD…	Vesicle	70	ENR	GO:0031982	0.506148	7.66e-08	GO:0031982	FALSE	GO:0031982
0.999989		0.0079		CASP4|CASP7|CASP1|CFLAR	Caspase, interleukin-1 beta converting enzyme (ICE) homologues	4	ENR	SM00115	0.210237	1.08e-05	SM00115	FALSE	SM00115
0.9981		0.0474		ATP5B|CCDC115|ATP6V0B|ATP6V1C1	Proton-transporting two-sector ATPase complex	4	ENR	GO:0016469	0.132422	0.0019	GO:0016469	FALSE	GO:0016469
0.999986		0.0243		CASP4|CASP7|CASP1|CFLAR	Peptidase C14A, caspase catalytic domain	4	ENR	IPR015917	0.161439	1.44e-05	IPR015917	FALSE	IPR015917
0.99987		0.0142		NFE2L1|ALAD|SLC11A2|UROD	Heme biosynthetic process	4	ENR	GO:0006783	0.184771	0.00013	GO:0006783	FALSE	GO:0006783
0.999948		0.0033		CORO1A|CD3E|ZAP70|GZMB|PDCD6IP	Immunological synapse	5	ENR	GO:0001772	0.248149	5.23e-05	GO:0001772	FALSE	GO:0001772
0.99961		0.0154		MAX|HNRNPDL|DNMT1|NGDN|NFE2L1|ZNF148|DMAP1|EWSR1|YBX1|SF1|SRSF7|ZNF24|HDAC6|CHCHD3|NONO|LRRFIP1	Repressor	16	ENR	KW-0678	0.181248	0.00039	KW-0678	FALSE	KW-0678
0.999991		0.00064		NDUFS2|ATP6V0B|YKT6|TSG101|ABHD12|FAF2|ATP5B|CHCHD3|PDCD6|MARCH6|ATP6V1C1|FKBP1A|HLA-DPA1|AP2M1|CD3E|CFLAR|CCDC115|ZAP70|ANKZF1|NDUFV1|NCF4|VDAC3|HLA-DMA|CTNNB1|TAP2|B2M|HMGB1|TAP1	Membrane protein complex	28	ENR	GO:0098796	0.319382	9.03e-06	GO:0098796	FALSE	GO:0098796
1		2.64e-06		HNRNPDL|KIF22|RBM22|SNRPA1|DDX5|CPSF3|DDX39A|SUGP1|SBDS|RBM39|SRSF1|SF3B1|ATP5B|NONO|C17ORF85|SSU72|MCM7|SLC5A6|UROD|CSTF3|SF3B2|RNF168|NSMCE4A|WDR33|ALOX5|SRSF7|NCBP2|GTF3A|HNRNPA1|PYCR2|RBM5|HMGB1|RBM19|HNRNPA2B1|MAX|DNMT1|NFE2L1|PRPF38B|ZRANB2|DMAP1|YBX1|SF1|HMGN1|EXOSC8|SRSF2|SLC39A8|SLC11A2|DDX39B|AGPAT6|APOBEC3G|NGDN|ALAD|SSB|OAS1|VPRBP|ARRB2|LUC7L3|EPHX2|SUGP2|SNRNP70	Heterocycle metabolic process	60	ENR	GO:0046483	0.55784	3.9e-09	GO:0046483	FALSE	GO:0046483
0.99959		0.014		SSU72|NCBP2|CSTF3|DDX39B|CPSF3|WDR33	mRNA surveillance pathway	6	ENR	hsa03015	0.185387	0.00041	hsa03015	FALSE	hsa03015
0.99989		0.004		KIF22|NFE2L1|MYL12A|DDX5|DDX39A|GOLGA1|SUGP1|MTCH1|MAGED2|DYNC1LI2|SRSF1|ATP5B|ATG16L1|SRSF2|NUMA1|NONO|PPP3CC|ATG4B|AP2M1|HSP90B1|RNFT1|MCM7|VPRBP|EWSR1|SF3B2|PDCD6IP|STK25|PSMD6|HNRNPA1|RBM5|HMGB1|WBP2|SUGP2|SNRNP70	Testis	34	ENR	BTO:0001363	0.239794	0.00011	BTO:0001363	FALSE	BTO:0001363
1		1.67e-11		PSMA4|KIF22|RBM22|DDX5|GOLT1B|CPSF3|SUGP1|RBM39|PTCD3|DYNC1LI2|SRSF1|ATP5B|PDCD6|MARCH6|NONO|SIGMAR1|AKR1B1|AP2M1|TTC14|HSP90B1|MAEA|MCM7|SLC5A6|PSMC5|CFLAR|CSTF3|NDUFV1|WDR33|STK25|SRSF7|NCBP2|IP6K2|HDAC6|SUPT7L|HNRNPA1|CS|RBM5|CTNNB1|HMGB1|HNRNPA2B1|UNC50|MAX|NFE2L1|NDUFS2|PNISR|ZRANB2|DMAP1|YBX1|MTCH1|MAGED2|ABHD12|SF1|HMGN1|RDH11|ATG16L1|SRSF2|NUMA1|SLC11A2|DDX39B|FKBP1A|ATG4B|TBC1D10A|NGDN|A…	Nervous system	105	ENR	BTO:0001484	1.07773	1.93e-13	BTO:0001484	FALSE	BTO:0001484
0.999999		0.00018		MAX|C2CD5|PSMA4|HNRNPDL|DNMT1|CORO1A|NFE2L1|PSME2|SNRPA1|DDX5|GBP1|PTPN1|ATP6V0B|YBX1|DYNC1LI2|ATP5B|CASP7|ARID5B|AKR1B1|ATP6V1C1|HLA-DPA1|MYD88|HSP90B1|ALAD|OAS1|MCM7|CASP4|PSMC5|CASP1|CFLAR|ANKZF1|ARRB2|DNAJB11|ALOX5|PSMD6|SRSF7|NCBP2|IP6K2|HDAC6|HNRNPA1|GBP5|CTNNB1|ACADVL|B2M|HMGB1|WBP2|HNRNPA2B1|TRIM38	Cellular response to organic substance	48	ENR	GO:0071310	0.374473	8.23e-07	GO:0071310	FALSE	GO:0071310
0.999998		0.00018		C2CD5|C9ORF72|CORO1A|VPS4A|DDX5|MLEC|GBP1|LNPEP|PTPN1|YBX1|ATP6V0B|YKT6|TSG101|MAGED2|FAF2|PDCD6|BIN2|SLC11A2|COMMD3|AKR1B1|HLA-DPA1|MYD88|TBC1D10A|AP2M1|HSP90B1|ALAD|PSMC5|CCDC115|ARRB2|PDCD6IP|ALOX5|PSMD6|HDAC6|NCF4|HNRNPA1|GSDMD|HLA-DMA|CTNNB1|TAP2|B2M|HMGB1|TAP1|HNRNPA2B1	Vesicle	43	ENR	GOCC:0031982	0.374473	1.52e-06	GOCC:0031982	FALSE	GOCC:0031982
1		8.25e-06		PSMA4|KIF22|OXA1L|VPS4A|PNISR|DDX5|TMEM138|ATP13A1|UFM1|RGS2|SPATA13|ATP6V0B|MTCH1|ABHD12|SF1|RDH11|SRSF2|NUMA1|NONO|DDX39B|SIGMAR1|AKR1B1|AP2M1|APOBEC3G|HSP90B1|CFLAR|SF3B2|NDUFV1|EPHX2|HNRNPA1|B2M|HMGB1	Urinary tract	32	ENR	BTO:0001244	0.508355	1.52e-07	BTO:0001244	FALSE	BTO:0001244
0.99977		0.0457		PSMA4|KIF22|VPS4A|DDX5|ATP13A1|LNPEP|RGS2|CPSF3|GZMB|DDX39A|YKT6|DYNC1LI2|ATP5B|NAT9|UBE2Z|GALNT2|CASP7|MARCH6|AKR1B1|IPPK|SSU72|XPNPEP1|MAEA|RNFT1|MCM7|PSMC5|CASP1|UROD|CFLAR|ZAP70|ATG3|RNF168|RHOT2|NDUFV1|STK4|STK25|ALOX5|IP6K2|HDAC6|NCF4|SUPT7L|TOR1B|CS|PYCR2|GBP5|TAP2|PDK1|HMGB1|TAP1|TRIM38|MARCH5|DNMT1|NDUFS2|GBP1|PTPN1|ABHD12|RDH11|ATG16L1|CLK3|DDX39B|NAGA|AGPAT6|PPP3CC|FKBP1A|ATG4B|APOBEC3…	Catalytic activity	77	ENR	GO:0003824	0.134008	0.00023	GO:0003824	FALSE	GO:0003824
1		7.47e-08		MAX|HNRNPDL|DNMT1|SNRPA1|PNISR|DDX5|DMAP1|CPSF3|DDX39A|TSG101|MAGED2|SBDS|RBM39|SRSF1|SF3B1|EXOSC8|SRSF2|NUMA1|CASP7|CLK3|NONO|DDX39B|SSU72|NGDN|MAEA|MCM7|VPRBP|PSMC5|CSTF3|EWSR1|SF3B2|RNF168|WDR33|STK4|ALOX5|KLF6|NCBP2|LUC7L3|IP6K2|HDAC6|SUPT7L|RUNX3|HNRNPA1|ZNF330|CTNNB1|RBM19|SNRNP70	Nuclear lumen	47	ENR	GOCC:0031981	0.712668	4.53e-10	GOCC:0031981	FALSE	GOCC:0031981
1		3.34e-19		PSMA4|KIF22|RBM22|PSME2|MYL12A|DDX5|MLEC|GOLT1B|CPSF3|DDX39A|SUGP1|RBM39|PTCD3|DYNC1LI2|SRSF1|ZNF24|ATP5B|PDCD6|UBXN4|MARCH6|NONO|SIGMAR1|IPPK|C21ORF59|AP2M1|HSP90B1|MAEA|RNFT1|MCM7|PSMC5|CSTF3|SF3B2|NDUFV1|STK25|SRSF7|HDAC6|SUPT7L|HNRNPA1|CS|RBM5|CTNNB1|APOL3|HMGB1|HNRNPA2B1|MAX|MARCH5|DNMT1|NFE2L1|NDUFS2|PNISR|ZRANB2|DMAP1|YBX1|GOLGA1|MTCH1|MAGED2|ABHD12|SF1|HMGN1|RDH11|ATG16L1|SRSF2|NUMA1|SLC1…	Endocrine gland	124	ENR	BTO:0001488	1.84763	1.23e-21	BTO:0001488	FALSE	BTO:0001488
0.999968		0.0012		MAX|RBM22|CORO1A|MAEA|DDX5|MCM7|CD3E|CASP4|CLK1|MAGED2|SRSF1|ATG16L1|SRSF2|GSDMD|CS|NONO|SIGMAR1|B2M	Thorax	18	ENR	BTO:0001368	0.292082	3.17e-05	BTO:0001368	FALSE	BTO:0001368
1		4.73e-20		PSMA4|KIF22|RBM22|PSME2|MYL12A|DDX5|MLEC|GOLT1B|LNPEP|RGS2|CPSF3|DDX39A|SUGP1|TSG101|RBM39|PTCD3|DYNC1LI2|SRSF1|ZNF24|ATP5B|CHCHD3|PDCD6|BIN2|UBXN4|MARCH6|NONO|SIGMAR1|ARID5B|AKR1B1|IPPK|C21ORF59|SSU72|AP2M1|TTC14|HSP90B1|MAEA|RNFT1|MCM7|SLC5A6|PSMC5|CFLAR|CSTF3|SF3B2|RNF168|RHOT2|NDUFV1|WDR33|STK25|SRSF7|NCBP2|IP6K2|HDAC6|SUPT7L|HNRNPA1|CS|PYCR2|RBM5|CTNNB1|APOL3|HMGB1|TAP1|HNRNPA2B1|UNC50|MAX|M…	Whole body	181	ENR	BTO:0001489	1.93251	1.49e-22	BTO:0001489	FALSE	BTO:0001489
0.99943		0.0173		HSP90B1|SRSF7|RDH11|ATP5B|EPHX2|HNRNPA1|NUMA1|CS|LGALS8|NONO|B2M|HMGB1|SNRNP70	Prostate gland	13	ENR	BTO:0001129	0.176195	0.00057	BTO:0001129	FALSE	BTO:0001129
0.99968		0.0301		EIF2B1|PSMD6|PSMA4|PSME2|CD3E|PSMC5|ZAP70|HLA-DPA1	T cell receptor signaling pathway	8	ENR	GO:0050852	0.152143	0.00032	GO:0050852	FALSE	GO:0050852
1		0.00011		SRSF7|SRSF1|NCBP2|SRSF2|HNRNPA1|C17ORF85|DDX39B|CPSF3|DDX39A|HNRNPA2B1|WDR33	mRNA transport	11	ENR	GO:0051028	0.395861	4.53e-07	GO:0051028	FALSE	GO:0051028
0.999998		0.0013		HNRNPDL|DDX5|HNRNPA1|NONO|EWSR1|HNRNPA2B1	Mixed, incl. mRNA processing, and primary miRNA binding	6	ENR	CL:1448	0.288606	2.27e-06	CL:1448	FALSE	CL:1448
0.99987		0.0152		PSMA4|AP2M1|APOBEC3G|NCBP2|PSME2|VPS4A|PSMC5|B2M|TSG101|PDCD6IP	HIV Infection	10	ENR	HSA-162906	0.181816	0.00013	HSA-162906	FALSE	HSA-162906
0.999911		0.0109		PSMD6|PSMA4|MARCH5|NFE2L1|PSME2|HDAC6|PSMC5|LNPEP|MARCH6|CTNNB1|RNF168|TRIM38	Protein polyubiquitination	12	ENR	GO:0000209	0.196257	8.94e-05	GO:0000209	FALSE	GO:0000209
1		1.33e-10		SSU72|HNRNPDL|DDX5|CSTF3|EWSR1|CPSF3|DDX39A|WDR33|SF1|SRSF7|SRSF1|NCBP2|SRSF2|HNRNPA1|NONO|DDX39B|HNRNPA2B1	mRNA 3-end processing, and RNA recognition motif. (a.k.a. RRM, RBD, or RNP domain)	17	ENR	CL:1441	0.987615	2.92e-14	CL:1441	FALSE	CL:1441
0.99969		0.0163		ALOX5|PSMD6|ALAD|GSDMD|BIN2|COMMD3|HMGB1	ficolin-1-rich granule lumen	7	ENR	GOCC:1904813	0.178781	0.00031	GOCC:1904813	FALSE	GOCC:1904813
1		2.07e-06		SF1|SRSF7|HNRNPDL|SRSF1|SRSF2|DDX5|HNRNPA1|NONO|EWSR1|HNRNPA2B1	mRNA processing, and primary miRNA binding	10	ENR	CL:1446	0.568403	9.11e-10	CL:1446	FALSE	CL:1446
1		6.74e-22		PSMA4|KIF22|PSME2|MYL12A|DDX5|MLEC|GOLT1B|RGS2|RBM39|PTCD3|DYNC1LI2|SRSF1|ZNF24|ATP5B|CHCHD3|PDCD6|BIN2|UBXN4|MARCH6|NONO|SIGMAR1|ARID5B|AKR1B1|AP2M1|HSP90B1|MCM7|SLC5A6|PSMC5|CFLAR|SF3B2|RHOT2|NDUFV1|HDAC6|SUPT7L|HNRNPA1|CS|RBM5|CTNNB1|APOL3|HMGB1|HNRNPA2B1|DNMT1|NDUFS2|PNISR|ZRANB2|DMAP1|YBX1|MTCH1|ABHD12|SF1|HMGN1|RDH11|ATG16L1|SRSF2|NUMA1|SLC11A2|CLK3|DDX39B|ATG4B|APOBEC3G|ALAD|SSB|OAS1|CASP4…	Viscus	117	ENR	BTO:0001491	2.11713	1.42e-24	BTO:0001491	FALSE	BTO:0001491
1		5.76e-12		PSMA4|KIF22|RBM22|DDX5|GOLT1B|CPSF3|TSG101|RBM39|PTCD3|DYNC1LI2|SRSF1|ATP5B|PDCD6|UBXN4|MARCH6|NONO|SIGMAR1|ARID5B|AKR1B1|SSU72|AP2M1|TTC14|HSP90B1|MAEA|MCM7|SLC5A6|PSMC5|CFLAR|SF3B2|NDUFV1|WDR33|STK25|SRSF7|NCBP2|IP6K2|HDAC6|SUPT7L|HNRNPA1|CS|RBM5|CTNNB1|HMGB1|HNRNPA2B1|UNC50|MAX|NFE2L1|NDUFS2|PNISR|ZRANB2|PTPN1|DMAP1|YBX1|MTCH1|MAGED2|ABHD12|SF1|HMGN1|RDH11|ATG16L1|SRSF2|NUMA1|SLC11A2|DDX39B|PP…	Head	113	ENR	BTO:0000282	1.12396	5.75e-14	BTO:0000282	FALSE	BTO:0000282
0.9989		0.0382		KIF22|VPS4A|DDX5|ATP13A1|GBP1|DDX39A|DYNC1LI2|ATP5B|UBE2Z|CLK3|DDX39B|IPPK|HSP90B1|OAS1|MCM7|VPRBP|PSMC5|CLK1|ZAP70|ULK3|RHOT2|STK4|STK25|ARL5B|IP6K2|VDAC3|TOR1B|GBP5|TAP2|PDK1|TAP1	Nucleotide-binding	31	ENR	KW-0547	0.141794	0.0011	KW-0547	FALSE	KW-0547
0.99962		0.0117		MAX|AP2M1|RBM22|CORO1A|MAEA|DDX5|MCM7|CD3E|CASP4|CLK1|ARRB2|MAGED2|SRSF1|ATG16L1|UBE2Z|SRSF2|GSDMD|CS|NONO|SIGMAR1|B2M	Trunk	21	ENR	BTO:0001493	0.193181	0.00038	BTO:0001493	FALSE	BTO:0001493
0.9982		0.0471		MARCH5|VDAC3|CHCHD3|BNIP3|SLC11A2|SIGMAR1|ANKZF1|RHOT2	Organelle outer membrane	8	ENR	GO:0031968	0.132698	0.0018	GO:0031968	FALSE	GO:0031968
1		3.81e-15		PSMA4|HNRNPDL|KIF22|RBM22|PSME2|MYL12A|DDX5|LNPEP|RGS2|TSG101|DYNC1LI2|SRSF1|ATP5B|PDCD6|BIN2|UBXN4|NONO|ARID5B|AKR1B1|AP2M1|HSP90B1|MAEA|SLC5A6|DNAJC7|PSMC5|CFLAR|SF3B2|SRSF7|NCBP2|HDAC6|HNRNPA1|RBM5|CTNNB1|HMGB1|NDUFS2|PNISR|ZRANB2|PTPN1|DMAP1|MAGED2|RDH11|ATG16L1|SRSF2|NUMA1|SLC39A8|SLC11A2|CLK3|NAGA|FKBP1A|ATG4B|NGDN|ALAD|SSB|CASP4|EWSR1|PDCD6IP|DNAJB11|PSMD6|KLF6|LUC7L3|ST3GAL1|EPHX2|MDH1|AC…	Organism form	67	ENR	BTO:0000284	1.44191	2.4e-17	BTO:0000284	FALSE	BTO:0000284
1		1.05e-17		PSMA4|KIF22|RBM22|PSME2|MYL12A|DDX5|MLEC|GOLT1B|LNPEP|RGS2|CPSF3|DDX39A|SUGP1|TSG101|RBM39|PTCD3|DYNC1LI2|SRSF1|ZNF24|ATP5B|CHCHD3|PDCD6|BIN2|UBXN4|MARCH6|NONO|SIGMAR1|ARID5B|AKR1B1|IPPK|C21ORF59|SSU72|AP2M1|TTC14|HSP90B1|MAEA|RNFT1|MCM7|SLC5A6|PSMC5|CFLAR|CSTF3|SF3B2|RNF168|RHOT2|NDUFV1|WDR33|STK25|SRSF7|NCBP2|IP6K2|HDAC6|SUPT7L|HNRNPA1|CS|PYCR2|RBM5|CTNNB1|APOL3|HMGB1|TAP1|HNRNPA2B1|UNC50|MAX|M…	Animal	190	ENR	BTO:0000042	1.69788	4.4e-20	BTO:0000042	FALSE	BTO:0000042
0.99957		0.0385		CORO1A|ALAD|MYL12A|CD3E|MLEC|VPRBP|ZAP70|ULK3|RNF168|ARRB2|FAF2|ALOX5|PSMD6|KLF6|AMICA1|GSDMD|BIN2|COMMD3|CTNNB1|B2M|HMGB1|ARHGAP9|FKBP1A	Cell activation	23	ENR	GO:0001775	0.141454	0.00043	GO:0001775	FALSE	GO:0001775
0.99975		0.0088		CORO1A|MAEA|SRSF2|DDX5|MCM7|CD3E|CS|CLK1|NONO|B2M	Thymus	10	ENR	BTO:0001374	0.205552	0.00025	BTO:0001374	FALSE	BTO:0001374
1		5.06e-06		HNRNPDL|CORO1A|MYL12A|VPS4A|PNISR|DDX5|MLEC|YBX1|MAGED2|SF1|ATP5B|CHCHD3|UBXN4|CASP7|NONO|AP2M1|HSP90B1|MCM7|GDI1|CFLAR|EWSR1|RHOT2|SRSF7|IP6K2|VDAC3|RUNX3|HNRNPA1|LGALS8|CTNNB1|B2M|HMGB1	Skin	31	ENR	BTO:0001253	0.529585	8.51e-08	BTO:0001253	FALSE	BTO:0001253
0.999939		0.0078		PSMA4|HNRNPDL|KIF22|RBM22|CORO1A|PSME2|SNRPA1|DDX5|LNPEP|UFM1|RGS2|ATP6V0B|GZMB|CD69|SBDS|FAF2|DYNC1LI2|AMICA1|ATP5B|PDCD6|BIN2|BNIP3|UBXN4|CASP7|MARCH6|NONO|SIGMAR1|ARID5B|ARHGAP9|AKR1B1|ATP6V1C1|HLA-DPA1|MYD88|EIF2B1|AP2M1|HSP90B1|MCM7|CD3E|PSMC5|CASP1|CFLAR|CCDC115|ZAP70|RNF168|ANKZF1|RHOT2|NSMCE4A|WDR33|STK4|STK25|ALOX5|SRSF7|NCBP2|IP6K2|SH2D2A|HDAC6|NCF4|HNRNPA1|PYCR2|GBP5|CTNNB1|PDK1|HMGB1|…	Cellular response to stimulus	90	ENR	GO:0051716	0.210791	6.08e-05	GO:0051716	FALSE	GO:0051716
0.999999		0.00018		SRSF7|SRSF1|NCBP2|SSB|SRSF2|DDX39B|CPSF3|DDX39A|HNRNPA2B1|WDR33	Ribonucleoprotein complex export from nucleus	10	ENR	GO:0071426	0.374473	8.17e-07	GO:0071426	FALSE	GO:0071426
0.99975		0.0145		C9ORF72|VPS4A|TSG101|PDCD6IP	Flemming body	4	ENR	GOCC:0090543	0.183863	0.00025	GOCC:0090543	FALSE	GOCC:0090543
0.99958		0.0193		PSMA4|CORO1A|PSME2|MYL12A|VPS4A|DDX5|YBX1|TSG101|ATP5B|CHCHD3|PDCD6|NUMA1|SLC11A2|NAGA|AKR1B1|ATP6V1C1|TBC1D10A|AP2M1|HSP90B1|ALAD|XPNPEP1|CD48|DNAJC7|PSMC5|PDCD6IP|STK25|SRSF7|ST3GAL1|VDAC3|EPHX2|TOR1B|HNRNPA1|CS|MDH1|CTNNB1|B2M|HNRNPA2B1	Extracellular vesicle	37	ENR	GO:1903561	0.171444	0.00042	GO:1903561	FALSE	GO:1903561
0.999999		0.00011		MAX|KIF22|SNRPA1|PNISR|SF3B2|DDX39A|NSMCE4A|RBM39|STK4|SF1|SRSF7|SRSF1|SF3B1|LUC7L3|SRSF2|CLK3|NONO|C17ORF85|DDX39B|TAP2|RBM19|SUGP2|HNRNPA2B1|SNRNP70	Nuclear body	24	ENR	GO:0016604	0.395861	1.28e-06	GO:0016604	FALSE	GO:0016604
1		1.44e-05		KIF22|SNRPA1|PNISR|SF3B2|DDX39A|RBM39|SRSF7|SRSF1|SF3B1|LUC7L3|SRSF2|CLK3|NONO|TAP2|C17ORF85|DDX39B|RBM19|SNRNP70	Nuclear speck	18	ENR	GO:0016607	0.484164	1.44e-07	GO:0016607	FALSE	GO:0016607
0.99999		0.0015		MAX|C9ORF72|OXA1L|CORO1A|NDUFS2|VPS4A|TMEM138|ZNF148|SPATA13|TSG101|SBDS|SF1|ISCU|SRSF1|SF3B1|ATG16L1|PDCD6|NUMA1|BIN2|DDX39B|SIGMAR1|FKBP1A|C21ORF59|AP2M1|TIMMDC1|HSP90B1|ALAD|OAS1|MCM7|CD3E|CFLAR|CCDC115|ATG3|NDUFV1|PDCD6IP|STK25|LUC7L3|HDAC6|GSDMD|GBP5|EIF3M|RBM5|HLA-DMA|CTNNB1|B2M	Cellular component assembly	45	ENR	GO:0022607	0.282391	9.66e-06	GO:0022607	FALSE	GO:0022607
1		1.69e-09		HNRNPDL|OXA1L|SNRPA1|DDX5|LNPEP|CPSF3|DDX39A|TSG101|SBDS|RBM39|FAF2|SRSF1|SF3B1|ATP5B|BIN2|CASP7|COMMD3|NONO|SSU72|HSP90B1|MAEA|MCM7|PSMC5|CSTF3|SF3B2|RNF168|WDR33|STK4|ALOX5|NCBP2|IP6K2|HDAC6|SUPT7L|RUNX3|TOR1B|HNRNPA1|ZNF330|CS|CTNNB1|PDK1|HMGB1|RBM19|MAX|DNMT1|NDUFS2|PNISR|DMAP1|MAGED2|EXOSC8|SRSF2|NUMA1|CLK3|DDX39B|NGDN|ALAD|VPRBP|EWSR1|DNAJB11|PSMD6|KLF6|LUC7L3|EPHX2|GSDMD|ACADVL|B2M|SNRNP70	Intracellular organelle lumen	66	ENR	GOCC:0070013	0.877211	4.4e-12	GOCC:0070013	FALSE	GOCC:0070013
0.999999		0.00045		SSU72|NCBP2|CSTF3|DDX39B|CPSF3|DDX39A|WDR33	mRNA 3-end processing, and Poly(A) polymerase central domain	7	ENR	CL:1597	0.334679	5.92e-07	CL:1597	FALSE	CL:1597
0.99987		0.0145		MAX|C2CD5|DNMT1|NFE2L1|HSP90B1|CASP4|CASP1|PTPN1|CFLAR|ATP6V0B|ANKZF1|ARRB2|STK25|RDH11|IP6K2|HDAC6|BNIP3|CTNNB1|SIGMAR1|B2M|HMGB1|AKR1B1|ATP6V1C1|MYD88	Cellular response to oxygen-containing compound	24	ENR	GO:1901701	0.183863	0.00013	GO:1901701	FALSE	GO:1901701
0.999964		0.0052		SSU72|NCBP2|CSTF3|CPSF3|WDR33	Termination of RNA polymerase II transcription	5	ENR	GO:0006369	0.2284	3.62e-05	GO:0006369	FALSE	GO:0006369
1		4.01e-10		PSMA4|KIF22|RBM22|PSME2|DDX5|MLEC|LNPEP|CPSF3|DDX39A|SUGP1|TSG101|RBM39|PTCD3|SRSF1|ATP5B|PDCD6|UBXN4|MARCH6|NONO|AKR1B1|IPPK|SSU72|AP2M1|HSP90B1|MAEA|RNFT1|MCM7|PSMC5|CFLAR|CSTF3|SF3B2|RNF168|WDR33|STK25|SRSF7|NCBP2|IP6K2|HDAC6|SUPT7L|HNRNPA1|CS|PYCR2|RBM5|CTNNB1|APOL3|HMGB1|HNRNPA2B1|MAX|MARCH5|DNMT1|NFE2L1|PRPF38B|ZRANB2|PTPN1|DMAP1|YBX1|ABHD12|SF1|HMGN1|RDH11|EXOSC8|SRSF2|SLC39A8|CLK3|DDX39B|…	Primary metabolic process	122	ENR	GO:0044238	0.939686	3.12e-13	GO:0044238	FALSE	GO:0044238
0.99964		0.0336		MAX|C2CD5|DNMT1|NFE2L1|PTPN1|RGS2|DMAP1|ATP6V0B|RDH11|SRSF2|BNIP3|SIGMAR1|AKR1B1|ATP6V1C1|MYD88|EIF2B1|HSP90B1|ALAD|CASP4|CASP1|CFLAR|ANKZF1|ARRB2|STK25|IP6K2|HDAC6|CTNNB1|B2M|HMGB1|WBP2	Response to oxygen-containing compound	30	ENR	GO:1901700	0.147366	0.00036	GO:1901700	FALSE	GO:1901700
1		3.77e-10		PSMA4|KIF22|RBM22|PSME2|DDX5|LNPEP|CPSF3|DDX39A|SUGP1|TSG101|RBM39|PTCD3|SRSF1|ATP5B|PDCD6|UBXN4|MARCH6|NONO|AKR1B1|IPPK|SSU72|AP2M1|HSP90B1|MAEA|RNFT1|MCM7|SLC5A6|PSMC5|CSTF3|SF3B2|RNF168|NDUFV1|WDR33|STK25|SRSF7|NCBP2|IP6K2|HDAC6|SUPT7L|HNRNPA1|CS|PYCR2|RBM5|CTNNB1|HMGB1|HNRNPA2B1|MAX|MARCH5|DNMT1|NFE2L1|NDUFS2|PRPF38B|ZRANB2|PTPN1|DMAP1|YBX1|ABHD12|SF1|HMGN1|RDH11|EXOSC8|ATG16L1|SRSF2|SLC39A8|…	Cellular metabolic process	124	ENR	GO:0044237	0.942366	2.64e-13	GO:0044237	FALSE	GO:0044237
0.9982		0.0471		HLA-DMA|B2M|HLA-DPA1	MHC protein complex	3	ENR	GO:0042611	0.132698	0.0018	GO:0042611	FALSE	GO:0042611
0.999978		0.0043		PSMA4|PSME2|PSMC5|CASP7|CFLAR|CTNNB1|GZMB|HMGB1|PPP3CC|PDCD6IP	Programmed Cell Death	10	ENR	HSA-5357801	0.236653	2.18e-05	HSA-5357801	FALSE	HSA-5357801
1		1.49e-15		PSMA4|HNRNPDL|KIF22|RBM22|PSME2|MYL12A|DDX5|LNPEP|RGS2|TSG101|DYNC1LI2|SRSF1|ATP5B|PDCD6|BIN2|UBXN4|NONO|ARID5B|AKR1B1|AP2M1|HSP90B1|MAEA|SLC5A6|DNAJC7|PSMC5|CFLAR|SF3B2|SRSF7|NCBP2|HDAC6|HNRNPA1|RBM5|CTNNB1|HMGB1|NDUFS2|PNISR|ZRANB2|PTPN1|DMAP1|MAGED2|RDH11|ATG16L1|SRSF2|NUMA1|SLC39A8|SLC11A2|CLK3|NAGA|FKBP1A|ATG4B|NGDN|SSB|CASP4|EWSR1|PDCD6IP|DNAJB11|PSMD6|KLF6|LUC7L3|ST3GAL1|EPHX2|MDH1|ACADVL|…	Embryonic structure	66	ENR	BTO:0000174	1.48268	8.59e-18	BTO:0000174	FALSE	BTO:0000174
0.9999		0.0052		RBM22|NDUFS2|VPS4A|ATP13A1|GOLT1B|ATP6V0B|YKT6|MTCH1|TSG101|DYNC1LI2|SRSF1|ATP5B|ATG16L1|SLC39A8|SLC11A2|COMMD3|C17ORF85|DDX39B|SIGMAR1|ATP6V1C1|ATG4B|AP2M1|SLC5A6|ATG3|ARRB2|NDUFV1|PDCD6IP|SRSF7|NCBP2|VDAC3|HNRNPA1|TAP2|APOL3|TAP1|HNRNPA2B1|UNC50|SFT2D1	Transport	37	ENR	KW-0813	0.2284	9.99e-05	KW-0813	FALSE	KW-0813
0.9988		0.0452		SF3B1|SNRPA1|SF3B2	U2 snRNP	3	ENR	GOCC:0005686	0.134486	0.0012	GOCC:0005686	FALSE	GOCC:0005686
0.99937		0.0187		OXA1L|PSMC5|CPSF3|YKT6|MAGED2|STK4|ARL5B|SRSF1|GALNT2|SLC11A2|RBM5|NONO|CTNNB1|SIGMAR1|HMGB1	Carcinoma cell	15	ENR	BTO:0000176	0.172816	0.00063	BTO:0000176	FALSE	BTO:0000176
0.999953		0.0018		HNRNPDL|HNRNPA1|EWSR1|YBX1|HNRNPA2B1|ATG4B	Ovary cancer cell	6	ENR	BTO:0001023	0.274473	4.75e-05	BTO:0001023	FALSE	BTO:0001023
0.999999		0.00023		SF1|SRSF7|SRSF1|SRSF2|DDX5|HNRNPA1|RBM5|RBM19	Regulation of alternative mRNA splicing, via spliceosome	8	ENR	GO:0000381	0.363827	1.21e-06	GO:0000381	FALSE	GO:0000381
0.9999		0.0119		C9ORF72|HDAC6|ATG16L1|VPS4A|BNIP3|LGALS8|ULK3|ATG3|HMGB1|TSG101|ATG4B	Autophagy	11	ENR	GO:0006914	0.192445	9.99e-05	GO:0006914	FALSE	GO:0006914
0.999994		0.00025		HNRNPDL|MYL12A|DDX5|DMAP1|YBX1|PTCD3|ATP5B|ATG16L1|SRSF2|PDCD6|NUMA1|BIN2|SLC11A2|NONO|C17ORF85|ARID5B|ARHGAP9|AKR1B1|AP2M1|NELL2|HSP90B1|ANKRD49|OAS1|MCM7|CASP4|SLC5A6|GDI1|EWSR1|NDUFV1|LUC7L3|HNRNPA1|MDH1|CTNNB1|ACADVL|B2M|HMGB1|SUGP2|HNRNPA2B1|MLLT6	Alimentary canal	39	ENR	BTO:0000058	0.360206	5.59e-06	BTO:0000058	FALSE	BTO:0000058
1		1.23e-08		HNRNPDL|RBM22|SNRPA1|DDX5|SF3B2|YBX1|SF1|SRSF1|SF3B1|LUC7L3|HNRNPA1|RBM5|DDX39B|HNRNPA2B1|SNRNP70	Spliceosomal complex	15	ENR	GOCC:0005681	0.791009	6.41e-11	GOCC:0005681	FALSE	GOCC:0005681
0.99967		0.0308		MAX|DDX5|CD3E|CASP4|CASP1|CFLAR|GZMB|ATG3|RHOT2|MTCH1|PDCD6IP|STK4|STK25|UBE2Z|PDCD6|BNIP3|CASP7|RBM5|PDK1|HMGB1|MYD88	Apoptotic process	21	ENR	GO:0006915	0.151145	0.00033	GO:0006915	FALSE	GO:0006915
1		1.15e-05		PSMA4|HNRNPDL|KIF22|CORO1A|PSME2|MYL12A|VPS4A|LNPEP|RGS2|SPATA13|GZMB|YKT6|TSG101|SBDS|PTCD3|DYNC1LI2|ISCU|UBE2Z|UBXN4|CASP7|LRRFIP1|ARHGAP9|AKR1B1|ATP6V1C1|IPPK|C21ORF59|MYD88|SSU72|EIF2B1|AP2M1|HSP90B1|XPNPEP1|MCM7|DNAJC7|PSMC5|CASP1|UROD|CFLAR|ZAP70|ATG3|RNF168|RHOT2|NDUFV1|STK4|ALOX5|NCBP2|SH2D2A|HDAC6|NCF4|RUNX3|CTNNB1|TRIM38|C2CD5|NFE2L1|PNISR|GBP1|PTPN1|DMAP1|YBX1|GOLGA1|MAGED2|EXOSC8|ATG1…	Cytosol	85	ENR	GO:0005829	0.49393	1.08e-07	GO:0005829	FALSE	GO:0005829
0.99954		0.021		CASP4|GSDMD|CASP1	NLRP3 inflammasome complex	3	ENR	GOCC:0072559	0.167778	0.00046	GOCC:0072559	FALSE	GOCC:0072559
0.9988		0.0382		MARCH5|HSP90B1|NFE2L1|RNFT1|OAS1|CASP4|MLEC|ATP13A1|PTPN1|CCDC115|ABHD12|DNAJB11|FAF2|RDH11|TOR1B|PDCD6|UBXN4|MARCH6|TAP2|SIGMAR1|AGPAT6|TAP1|HLA-DPA1	Endoplasmic reticulum	23	ENR	KW-0256	0.141794	0.0012	KW-0256	FALSE	KW-0256
1		1.15e-06		PSMA4|HNRNPDL|RBM22|CORO1A|PSME2|SNRPA1|DDX5|ATP6V0B|CD69|SBDS|DYNC1LI2|AMICA1|ATP5B|BIN2|BNIP3|CASP7|SIGMAR1|ARID5B|AKR1B1|ATP6V1C1|HLA-DPA1|MYD88|HSP90B1|MCM7|PSMC5|CASP1|CFLAR|CCDC115|ANKZF1|STK25|ALOX5|SRSF7|NCBP2|IP6K2|HDAC6|NCF4|HNRNPA1|PYCR2|GBP5|CTNNB1|PDK1|HMGB1|HNRNPA2B1|TRIM38|MAX|C2CD5|DNMT1|NFE2L1|GBP1|PTPN1|YBX1|RDH11|SLC11A2|ALAD|OAS1|CASP4|ARRB2|DNAJB11|PSMD6|ACADVL|B2M|WBP2	Cellular response to chemical stimulus	62	ENR	GO:0070887	0.59393	1.53e-09	GO:0070887	FALSE	GO:0070887
1		6.95e-06		SRSF7|SRSF1|NCBP2|SRSF2|CSTF3|DDX39B|CPSF3|DDX39A|WDR33	mRNA 3-end processing	9	ENR	HSA-72187	0.515802	1.28e-08	HSA-72187	FALSE	HSA-72187
0.999985		0.0015		APOBEC3G|HNRNPDL|NGDN|RBM22|SNRPA1|SSB|DDX5|SF3B2|YBX1|SF1|SRSF1|SF3B1|LUC7L3|HNRNPA1|RBM5|DDX39B|HNRNPA2B1|SNRNP70	Ribonucleoprotein complex	18	ENR	GOCC:1990904	0.282391	1.53e-05	GOCC:1990904	FALSE	GOCC:1990904
0.999978		0.0009		HNRNPDL|DNMT1|SRSF1|HDAC6|RUNX3|MCM7|HNRNPA1|BNIP3|CTNNB1|YBX1|HMGB1|HNRNPA2B1	Cervical carcinoma cell	12	ENR	BTO:0000180	0.304576	2.21e-05	BTO:0000180	FALSE	BTO:0000180
0.999999		0.00012		C9ORF72|PSMA4|PSME2|VPS4A|DDX5|LNPEP|TSG101|ABHD12|FAF2|EXOSC8|ATG16L1|UBE2Z|BNIP3|UBXN4|MARCH6|NAGA|ATG4B|AP2M1|APOBEC3G|HSP90B1|XPNPEP1|MAEA|SSB|PSMC5|CCDC115|ULK3|ATG3|RNF168|ANKZF1|ARRB2|PDCD6IP|PSMD6|NCBP2|HDAC6|EPHX2|LGALS8|CTNNB1|ACADVL|HMGB1|TRIM38	Cellular catabolic process	40	ENR	GO:0044248	0.392082	5.18e-07	GO:0044248	FALSE	GO:0044248
1		7.54e-05		HNRNPDL|KIF22|RBM22|SNRPA1|DDX5|CPSF3|DDX39A|SUGP1|SBDS|RBM39|SRSF1|SF3B1|ATP5B|NONO|C17ORF85|SSU72|MCM7|CSTF3|SF3B2|RNF168|NSMCE4A|WDR33|SRSF7|NCBP2|GTF3A|HNRNPA1|RBM5|HMGB1|RBM19|HNRNPA2B1|MAX|DNMT1|NFE2L1|PRPF38B|ZRANB2|DMAP1|YBX1|SF1|HMGN1|EXOSC8|SRSF2|SLC39A8|DDX39B|AGPAT6|APOBEC3G|NGDN|SSB|OAS1|VPRBP|ARRB2|LUC7L3|SUGP2|SNRNP70	Nucleobase-containing compound metabolic process	53	ENR	GO:0006139	0.412263	2.96e-07	GO:0006139	FALSE	GO:0006139
1		2.17e-05		C9ORF72|PSMA4|KIF22|OXA1L|CORO1A|PSME2|VPS4A|MLEC|ATP13A1|GOLT1B|CPSF3|ATP6V0B|GZMB|DDX39A|YKT6|TSG101|FAF2|DYNC1LI2|SRSF1|ATP5B|PDCD6|BIN2|BNIP3|COMMD3|C17ORF85|SIGMAR1|ARHGAP9|ATP6V1C1|MYD88|AP2M1|HSP90B1|SLC5A6|PSMC5|ATG3|RHOT2|WDR33|ALOX5|SRSF7|ARL5B|NCBP2|IP6K2|HDAC6|NCF4|HNRNPA1|CTNNB1|TAP2|APOL3|HMGB1|TAP1|HNRNPA2B1|UNC50|SFT2D1|C2CD5|NFE2L1|YBX1|MAGED2|ATG16L1|SRSF2|SLC39A8|SLC11A2|DDX39B…	Transport	76	ENR	GO:0006810	0.466354	5.94e-08	GO:0006810	FALSE	GO:0006810
0.99972		0.0272		SSU72|CSTF3|CPSF3|WDR33	mRNA polyadenylation	4	ENR	GO:0006378	0.156543	0.00028	GO:0006378	FALSE	GO:0006378
1		2.41e-13		MAX|PSMA4|HNRNPDL|DNMT1|CORO1A|PSME2|DDX5|PTPN1|YBX1|DDX39A|CD69|TSG101|RBM39|SF1|HMGN1|SRSF1|SF3B1|ATP5B|SRSF2|NUMA1|CASP7|NONO|MYD88|SSU72|HSP90B1|CD48|MCM7|CD3E|CASP4|ZAP70|SF3B2|ATG3|PDCD6IP|HDAC6|VDAC3|HNRNPA1|CTNNB1|B2M|HMGB1|HNRNPA2B1|SNRNP70	Leukemia cell	41	ENR	BTO:0001271	1.2618	1.9e-15	BTO:0001271	FALSE	BTO:0001271
1		3.25e-15		PSMA4|HNRNPDL|RBM22|CORO1A|PSME2|SNRPA1|VPS4A|DDX5|ATP13A1|GOLT1B|ZNF148|LNPEP|CPSF3|DDX39A|TSG101|SBDS|RBM39|PTCD3|FAF2|SRSF1|SF3B1|ATP5B|CHCHD3|PDCD6|CASP7|MARCH6|NONO|LRRFIP1|AKR1B1|ATP6V1C1|EIF2B1|HSP90B1|XPNPEP1|MCM7|DNAJC7|PSMC5|UROD|CSTF3|ZAP70|SF3B2|ATG3|NDUFV1|WDR33|STK4|SRSF7|NCBP2|HNRNPA1|CS|PYCR2|CTNNB1|HMGB1|FAM136A|HNRNPA2B1|UNC50|MAX|DNMT1|NDUFS2|PRPF38B|ZRANB2|PTPN1|YBX1|MAGED2|SF…	Acetylation	84	ENR	KW-0007	1.44881	9.62e-18	KW-0007	FALSE	KW-0007
0.99946		0.0233		CORO1A|ZAP70|GZMB|PDCD6IP	Immunological synapse	4	ENR	GOCC:0001772	0.163264	0.00054	GOCC:0001772	FALSE	GOCC:0001772
0.999974		0.0039		PSMA4|HSP90B1|PSME2|MAEA|PSMC5|ANKZF1|ARRB2|FAF2|PSMD6|UBXN4|MARCH6|CTNNB1|TRIM38	Proteasome-mediated ubiquitin-dependent protein catabolic process	13	ENR	GO:0043161	0.240894	2.63e-05	GO:0043161	FALSE	GO:0043161
1		2e-10		PSMA4|KIF22|RBM22|PSME2|DDX5|LNPEP|CPSF3|DDX39A|SUGP1|TSG101|RBM39|PTCD3|SRSF1|ATP5B|PDCD6|UBXN4|MARCH6|NONO|ARID5B|AKR1B1|SSU72|AP2M1|HSP90B1|MAEA|RNFT1|MCM7|SLC5A6|PSMC5|CFLAR|CSTF3|SF3B2|RNF168|WDR33|STK25|SRSF7|NCBP2|HDAC6|SUPT7L|HNRNPA1|PYCR2|RBM5|CTNNB1|APOL3|HMGB1|HNRNPA2B1|MAX|MARCH5|DNMT1|NFE2L1|PRPF38B|ZRANB2|PTPN1|DMAP1|YBX1|ABHD12|SF1|HMGN1|EXOSC8|SRSF2|SLC39A8|SLC11A2|CLK3|DDX39B|NAG…	Nitrogen compound metabolic process	118	ENR	GO:0006807	0.969897	1.09e-13	GO:0006807	FALSE	GO:0006807
0.999946		0.0071		C9ORF72|KIF22|OXA1L|CORO1A|VPS4A|TMEM138|ZNF148|SPATA13|ATP6V0B|GZMB|YKT6|TSG101|SBDS|PTCD3|FAF2|DYNC1LI2|ISCU|SRSF1|SF3B1|ATP5B|CHCHD3|PDCD6|BIN2|BNIP3|SIGMAR1|ATP6V1C1|C21ORF59|AP2M1|TIMMDC1|HSP90B1|MAEA|MCM7|CD3E|CFLAR|CCDC115|ATG3|RNF168|RHOT2|NDUFV1|STK4|STK25|HDAC6|SUPT7L|TOR1B|GBP5|RBM5|HLA-DMA|CTNNB1|TAP2|HMGB1|TAP1|HNRNPA2B1|MAX|C2CD5|DNMT1|NDUFS2|PTPN1|DMAP1|MTCH1|SF1|HMGN1|ATG16L1|NUMA…	Cellular component organization	79	ENR	GO:0016043	0.214874	5.43e-05	GO:0016043	FALSE	GO:0016043
0.999976		0.0043		PSMA4|PSME2|PSMC5|TAP2|B2M|TAP1|MYD88	ER-Phagosome pathway	7	ENR	HSA-1236974	0.236653	2.4e-05	HSA-1236974	FALSE	HSA-1236974
0.9997		0.0097		DNMT1|SF3B1|CD48|SRSF2|MCM7|CD3E|HNRNPA1|CTNNB1|ZAP70|YBX1|ATG3|HNRNPA2B1	Lymphocytic leukemia cell	12	ENR	BTO:0000744	0.201323	0.0003	BTO:0000744	FALSE	BTO:0000744
0.99997		0.0043		C9ORF72|KIF22|OXA1L|CORO1A|VPS4A|TMEM138|ZNF148|SPATA13|ATP6V0B|GZMB|YKT6|TSG101|SBDS|PTCD3|FAF2|DYNC1LI2|ISCU|SRSF1|SF3B1|ATP5B|CHCHD3|PDCD6|BIN2|BNIP3|SIGMAR1|ATP6V1C1|C21ORF59|AP2M1|TIMMDC1|HSP90B1|MAEA|MCM7|CD3E|CFLAR|CCDC115|ATG3|RNF168|RHOT2|NDUFV1|STK4|STK25|GTF3A|HDAC6|SUPT7L|TOR1B|GBP5|RBM5|HLA-DMA|CTNNB1|TAP2|HMGB1|TAP1|HNRNPA2B1|MAX|C2CD5|DNMT1|NDUFS2|PTPN1|DMAP1|MTCH1|SF1|HMGN1|EXOSC8…	Cellular component organization or biogenesis	82	ENR	GO:0071840	0.236653	2.97e-05	GO:0071840	FALSE	GO:0071840
1		6.31e-10		C9ORF72|PSMA4|HNRNPDL|KIF22|OXA1L|RBM22|CORO1A|PSME2|SNRPA1|MYL12A|DDX5|GOLT1B|CPSF3|ATP6V0B|YKT6|SUGP1|CD69|TSG101|RBM39|FAF2|DYNC1LI2|SRSF1|SF3B1|ATP5B|NAT9|CHCHD3|PDCD6|MARCH6|NONO|C17ORF85|ATP6V1C1|HLA-DPA1|SSU72|EIF2B1|AP2M1|HSP90B1|MAEA|MCM7|CD3E|PSMC5|CASP1|CFLAR|CCDC115|ZAP70|SF3B2|ATG3|RNF168|ANKZF1|NDUFV1|NSMCE4A|WDR33|STK4|NCBP2|HDAC6|NCF4|SUPT7L|RUNX3|HNRNPA1|RBM5|HLA-DMA|CTNNB1|TAP2|…	Protein-containing complex	95	ENR	GO:0032991	0.919997	3.34e-12	GO:0032991	FALSE	GO:0032991
0.99991		0.0051		HNRNPDL|DNMT1|NDUFS2|GBP1|EWSR1|SF3B2|YKT6|MTCH1|NDUFV1|PDCD6IP|WDR33|SF1|DYNC1LI2|SRSF1|NCBP2|HDAC6|HNRNPA1|CS|GBP5|MDH1|NONO|ARID5B|HNRNPA2B1	Methylation	23	ENR	KW-0488	0.229243	9e-05	KW-0488	FALSE	KW-0488
0.99994		0.0022		HSP90B1|MYL12A|PNISR|DDX5|GZMB|YKT6|MTCH1|ARRB2|CD69|ABHD12|UBE2Z|NUMA1|MARCH6|ACADVL|B2M|HMGB1|MYD88	Pancreas	17	ENR	BTO:0000988	0.265758	6.02e-05	BTO:0000988	FALSE	BTO:0000988
0.99966		0.017		OXA1L|NFE2L1|CHCHD3|GALNT2|BNIP3|MARCH6|TAP2|B2M|RHOT2|TAP1|HLA-DPA1|UNC50	Integral component of organelle membrane	12	ENR	GO:0031301	0.176955	0.00034	GO:0031301	FALSE	GO:0031301
0.999999		0.00025		PSMA4|PSME2|NCF4|PSMC5|LNPEP|TAP2|B2M|TAP1|MYD88	Antigen processing-Cross presentation	9	ENR	HSA-1236975	0.360206	9.34e-07	HSA-1236975	FALSE	HSA-1236975
0.99985		0.0162		PSMA4|OXA1L|PSME2|VPS4A|LNPEP|UFM1|GZMB|TSG101|PTCD3|FAF2|NAT9|UBE2Z|PDCD6|GALNT2|BNIP3|UBXN4|CASP7|MARCH6|SSU72|EIF2B1|AP2M1|HSP90B1|XPNPEP1|MAEA|RNFT1|PSMC5|CASP1|CFLAR|CCDC115|ZAP70|ATG3|RNF168|ANKZF1|STK4|STK25|HDAC6|SUPT7L|RUNX3|CTNNB1|APOL3|PDK1|TRIM38|MARCH5|NFE2L1|PTPN1|DMAP1|ABHD12|SLC39A8|CLK3|PPP3CC|FKBP1A|ATG4B|TBC1D10A|CASP4|VPRBP|CLK1|ULK3|ARRB2|PDCD6IP|DNAJB11|PSMD6|ST3GAL1|EIF3M|B…	Protein metabolic process	64	ENR	GO:0019538	0.179048	0.00015	GO:0019538	FALSE	GO:0019538
0.999992		0.00056		MAX|PSMA4|RBM22|PSME2|SNRPA1|NDUFS2|DDX5|DMAP1|DYNC1LI2|SRSF1|SF3B1|EXOSC8|PDCD6|MARCH6|PPP3CC|MAEA|VPRBP|PSMC5|CFLAR|SF3B2|ATG3|RNF168|NDUFV1|NSMCE4A|PSMD6|HDAC6|NCF4|SUPT7L|HNRNPA1|PDK1|HNRNPA2B1	Catalytic complex	31	ENR	GO:1902494	0.325181	7.53e-06	GO:1902494	FALSE	GO:1902494
0.99981		0.0114		MARCH5|VPS4A|MLEC|ATP6V0B|TSG101|ATG16L1|CHCHD3|PDCD6|BNIP3|SLC39A8|SLC11A2|ATP6V1C1|HLA-DPA1|MYD88|AP2M1|CD48|CCDC115|RHOT2|HDAC6|NCF4|VDAC3|HLA-DMA|MDH1|TAP2|B2M|TAP1	Whole membrane	26	ENR	GOCC:0098805	0.19431	0.00019	GOCC:0098805	FALSE	GOCC:0098805
0.999999		0.00016		PSMA4|PSME2|VPS4A|DDX5|LNPEP|TSG101|ABHD12|FAF2|EXOSC8|UBE2Z|BNIP3|UBXN4|MARCH6|AP2M1|HSP90B1|MAEA|SSB|PSMC5|CCDC115|RNF168|ANKZF1|ARRB2|PDCD6IP|PSMD6|NCBP2|HDAC6|CTNNB1|HMGB1|TRIM38	Macromolecule catabolic process	29	ENR	GO:0009057	0.379588	7.26e-07	GO:0009057	FALSE	GO:0009057
1		0.00011		PSMA4|AP2M1|HSP90B1|PSME2|MAEA|VPS4A|PSMC5|CCDC115|RNF168|ANKZF1|ARRB2|TSG101|PDCD6IP|FAF2|PSMD6|HDAC6|UBE2Z|BNIP3|UBXN4|MARCH6|CTNNB1|TRIM38	Cellular protein catabolic process	22	ENR	GO:0044257	0.395861	4.4e-07	GO:0044257	FALSE	GO:0044257
0.9986		0.0411		DDX5|GOLT1B|SPATA13|RHOT2|AMICA1|SRSF2|CASP7|EIF3M|COMMD3|B2M|ARHGAP9|MYD88|MLLT6	Spleen	13	ENR	BTO:0001281	0.138616	0.0014	BTO:0001281	FALSE	BTO:0001281
1		1.35e-09		PSMA4|KIF22|RBM22|PSME2|DDX5|LNPEP|CPSF3|DDX39A|SUGP1|TSG101|RBM39|PTCD3|SRSF1|PDCD6|UBXN4|MARCH6|NONO|SSU72|AP2M1|HSP90B1|MAEA|RNFT1|MCM7|PSMC5|CFLAR|CSTF3|SF3B2|RNF168|WDR33|STK25|SRSF7|NCBP2|HDAC6|SUPT7L|HNRNPA1|RBM5|CTNNB1|APOL3|HMGB1|HNRNPA2B1|MAX|MARCH5|DNMT1|NFE2L1|PRPF38B|ZRANB2|PTPN1|DMAP1|YBX1|ABHD12|SF1|HMGN1|EXOSC8|SRSF2|SLC39A8|CLK3|DDX39B|PPP3CC|FKBP1A|ATG4B|TBC1D10A|APOBEC3G|NGDN|S…	Macromolecule metabolic process	108	ENR	GO:0043170	0.886967	1.26e-12	GO:0043170	FALSE	GO:0043170
0.999983		0.0029		DYNC1LI2|CORO1A|NCF4|HLA-DMA|TAP2|ATP6V0B|TAP1|ATP6V1C1|HLA-DPA1	Phagosome	9	ENR	hsa04145	0.25376	1.73e-05	hsa04145	FALSE	hsa04145
0.999911		0.0109		PSMA4|KIF22|OXA1L|PSME2|VPS4A|DDX5|LNPEP|UFM1|CPSF3|TSG101|PTCD3|FAF2|NAT9|UBE2Z|PDCD6|GALNT2|BNIP3|UBXN4|MARCH6|NONO|SSU72|EIF2B1|AP2M1|HSP90B1|MAEA|RNFT1|MCM7|PSMC5|CCDC115|CSTF3|ZAP70|ATG3|RNF168|ANKZF1|NSMCE4A|WDR33|STK4|STK25|NCBP2|GTF3A|HDAC6|SUPT7L|RUNX3|CTNNB1|PDK1|HMGB1|TRIM38|MAX|MARCH5|DNMT1|NFE2L1|PTPN1|DMAP1|YBX1|ABHD12|HMGN1|EXOSC8|SLC39A8|CLK3|PPP3CC|FKBP1A|ATG4B|APOBEC3G|SSB|VPRBP…	Cellular macromolecule metabolic process	73	ENR	GO:0044260	0.196257	8.91e-05	GO:0044260	FALSE	GO:0044260
0.999921		0.0056		MARCH5|HSP90B1|RNFT1|CASP4|MLEC|PTPN1|CCDC115|PDCD6IP|DNAJB11|FAF2|TOR1B|PDCD6|UBXN4|MARCH6|HLA-DMA|TAP2|SIGMAR1|B2M|AGPAT6|TAP1|FKBP1A	Endoplasmic reticulum	21	ENR	GOCC:0005783	0.225181	7.94e-05	GOCC:0005783	FALSE	GOCC:0005783
0.999996		0.0002		CORO1A|XPNPEP1|OAS1|DDX5|CASP4|CFLAR|ZAP70|SF3B2|GZMB|CD69|FAF2|SF1|HMGN1|KLF6|SH2D2A|ATP5B|CHCHD3|NUMA1|HNRNPA1|BIN2|CASP7|MDH1|B2M|HNRNPA2B1	Leukocyte	24	ENR	BTO:0000751	0.369897	4.38e-06	BTO:0000751	FALSE	BTO:0000751
1		0.00011		PSMA4|PSME2|VPS4A|DDX5|TSG101|FAF2|EXOSC8|UBE2Z|BNIP3|UBXN4|MARCH6|AP2M1|HSP90B1|MAEA|SSB|PSMC5|CCDC115|RNF168|ANKZF1|ARRB2|PDCD6IP|PSMD6|NCBP2|HDAC6|CTNNB1|HMGB1|TRIM38	Cellular macromolecule catabolic process	27	ENR	GO:0044265	0.395861	4.83e-07	GO:0044265	FALSE	GO:0044265
0.99979		0.0126		NFE2L1|MARCH6|HLA-DMA|TAP2|B2M|TAP1|HLA-DPA1	Integral component of endoplasmic reticulum membrane	7	ENR	GOCC:0030176	0.189963	0.00021	GOCC:0030176	FALSE	GOCC:0030176
0.9999		0.0119		PSMA4|AP2M1|APOBEC3G|SSB|VPS4A|VPRBP|CFLAR|SF3B2|TSG101|PDCD6IP|ATG16L1|HNRNPA1|BNIP3|EIF3M|CTNNB1|TAP2|B2M|HMGB1|TAP1|HNRNPA2B1	Viral process	20	ENR	GO:0016032	0.192445	0.0001	GO:0016032	FALSE	GO:0016032
0.999992		0.00035		HNRNPDL|DDX5|DMAP1|YBX1|PTCD3|ATP5B|ATG16L1|SRSF2|PDCD6|NUMA1|BIN2|SLC11A2|NONO|C17ORF85|ARID5B|ARHGAP9|AKR1B1|AP2M1|NELL2|HSP90B1|ANKRD49|OAS1|MCM7|CASP4|SLC5A6|GDI1|NDUFV1|HNRNPA1|MDH1|CTNNB1|ACADVL|B2M|HMGB1|SUGP2|HNRNPA2B1|MLLT6	Gastrointestinal tract	36	ENR	BTO:0000511	0.345593	8.17e-06	BTO:0000511	FALSE	BTO:0000511
1		1.84e-12		HNRNPDL|OXA1L|CORO1A|DDX5|TMEM138|GOLT1B|SPATA13|GZMB|CD69|FAF2|AMICA1|ATP5B|CHCHD3|BIN2|CASP7|COMMD3|NONO|ARHGAP9|HLA-DPA1|MYD88|AP2M1|XPNPEP1|MAEA|MCM7|CD3E|CFLAR|ZAP70|SF3B2|RHOT2|SH2D2A|HNRNPA1|CS|HMGB1|HNRNPA2B1|MAX|SF1|HMGN1|SRSF2|NUMA1|OAS1|CASP4|GDI1|CLK1|EWSR1|DNAJB11|GSDMD|EIF3M|MDH1|B2M|MLLT6	Lymphoid tissue	50	ENR	BTO:0000753	1.17352	1.64e-14	BTO:0000753	FALSE	BTO:0000753
0.999972		0.0019		C2CD5|C9ORF72|CORO1A|VPS4A|MLEC|GBP1|LNPEP|PTPN1|ATP6V0B|GOLGA1|YKT6|TSG101|MAGED2|FAF2|DYNC1LI2|PDCD6|BIN2|SLC11A2|COMMD3|CLK3|SIGMAR1|ARHGAP9|ATP6V1C1|HLA-DPA1|MYD88|AP2M1|HSP90B1|ALAD|PSMC5|CCDC115|ARRB2|PDCD6IP|ALOX5|PSMD6|HDAC6|NCF4|GSDMD|LGALS8|GBP5|HLA-DMA|TAP2|B2M|HMGB1|TAP1	Cytoplasmic vesicle	44	ENR	GO:0031410	0.272125	2.85e-05	GO:0031410	FALSE	GO:0031410
0.99952		0.0409		PSMD6|PSMA4|AP2M1|PSME2|PSMC5|ARRB2	Wnt signaling pathway, planar cell polarity pathway	6	ENR	GO:0060071	0.138828	0.00048	GO:0060071	FALSE	GO:0060071
0.99961		0.014		C9ORF72|ATG16L1|BNIP3|CFLAR|ATG3|HMGB1|ATG4B	Autophagy - animal	7	ENR	hsa04140	0.185387	0.00039	hsa04140	FALSE	hsa04140
0.999999		0.00022		OXA1L|VPS4A|GOLT1B|CPSF3|ATP6V0B|DDX39A|YKT6|TSG101|FAF2|SRSF1|PDCD6|C17ORF85|SIGMAR1|ATP6V1C1|AP2M1|HSP90B1|ATG3|WDR33|SRSF7|ARL5B|NCBP2|HDAC6|SUPT7L|TOR1B|HNRNPA1|GBP5|CTNNB1|TAP2|APOL3|HMGB1|TAP1|HNRNPA2B1|UNC50|SFT2D1|C2CD5|MARCH5|GBP1|YBX1|ATG16L1|SRSF2|DDX39B|ATG4B|TBC1D10A|SSB|GDI1|ARRB2|PDCD6IP|EPHX2|WBP2	Macromolecule localization	49	ENR	GO:0033036	0.365758	1.16e-06	GO:0033036	FALSE	GO:0033036
1		1.62e-06		HNRNPDL|KIF22|CORO1A|MYL12A|VPS4A|PNISR|DDX5|MLEC|ATP13A1|YBX1|MAGED2|SF1|RDH11|ATP5B|CHCHD3|UBE2Z|UBXN4|CASP7|SLC11A2|NONO|C17ORF85|DDX39B|PPP3CC|AP2M1|HSP90B1|ANKRD49|MCM7|GDI1|CFLAR|EWSR1|RHOT2|SRSF7|IP6K2|VDAC3|RUNX3|EPHX2|HNRNPA1|CS|LGALS8|EIF3M|CTNNB1|APOL3|B2M|HMGB1|SNRNP70|MLLT6	Integument	46	ENR	BTO:0000634	0.579048	2.63e-08	BTO:0000634	FALSE	BTO:0000634
0.999905		0.0065		C9ORF72|VPS4A|MLEC|LNPEP|YKT6|TSG101|FAF2|PDCD6|GALNT2|BIN2|BNIP3|UBXN4|MARCH6|COMMD3|SIGMAR1|HLA-DPA1|MYD88|AP2M1|HSP90B1|RNFT1|CCDC115|ALOX5|HDAC6|NCF4|TOR1B|GBP5|HLA-DMA|TAP2|HMGB1|TAP1|MARCH5|NFE2L1|GBP1|PTPN1|YBX1|GOLGA1|MAGED2|ABHD12|RDH11|SLC11A2|AGPAT6|FKBP1A|ALAD|CASP4|ARRB2|PDCD6IP|DNAJB11|PSMD6|ST3GAL1|GSDMD|B2M	Endomembrane system	51	ENR	GOCC:0012505	0.218709	9.49e-05	GOCC:0012505	FALSE	GOCC:0012505
1		2.57e-12		PSMA4|KIF22|RBM22|PSME2|MYL12A|DDX5|LNPEP|RGS2|CPSF3|DDX39A|SUGP1|TSG101|RBM39|DYNC1LI2|SRSF1|ZNF24|ATP5B|CHCHD3|BIN2|UBXN4|NONO|ARID5B|AKR1B1|IPPK|C21ORF59|AP2M1|TTC14|HSP90B1|MAEA|MCM7|PSMC5|CSTF3|SF3B2|RNF168|WDR33|STK25|SRSF7|NCBP2|HDAC6|SUPT7L|HNRNPA1|PYCR2|RBM5|CTNNB1|HMGB1|HNRNPA2B1|UNC50|MAX|DNMT1|NFE2L1|PNISR|PRPF38B|ZRANB2|PTPN1|DMAP1|YBX1|GOLGA1|MAGED2|SF1|HMGN1|ATG16L1|SRSF2|NUMA1|SLC…	Phosphoprotein	132	ENR	KW-0597	1.15901	1.52e-14	KW-0597	FALSE	KW-0597
0.99955		0.039		TBC1D10A|PSME2|PDCD6|SLC11A2|CASP1|CFLAR|HMGB1|MTCH1	Positive regulation of endopeptidase activity	8	ENR	GO:0010950	0.140894	0.00045	GO:0010950	FALSE	GO:0010950
1		3.73e-11		PSMA4|HNRNPDL|PSME2|MYL12A|DDX5|MLEC|SBDS|RBM39|PTCD3|SRSF1|SF3B1|ATP5B|GALNT2|BNIP3|NONO|SIGMAR1|LRRFIP1|HLA-DPA1|AP2M1|HSP90B1|PSMC5|SF3B2|NDUFV1|HDAC6|HNRNPA1|CS|CTNNB1|APOL3|HMGB1|HNRNPA2B1|DNMT1|NDUFS2|ZRANB2|YBX1|SF1|HMGN1|RDH11|SRSF2|NUMA1|SLC11A2|DDX39B|ALAD|SSB|OAS1|EWSR1|CCPG1|DNAJB11|KLF6|LUC7L3|EPHX2|MDH1|ACADVL|B2M|SNRNP70	Liver	54	ENR	BTO:0000759	1.04283	4.7e-13	BTO:0000759	FALSE	BTO:0000759
1		4.54e-17		KIF22|RBM22|DDX5|MLEC|LNPEP|RGS2|CPSF3|DDX39A|SUGP1|TSG101|RBM39|PTCD3|SRSF1|ZNF24|ATP5B|CHCHD3|PDCD6|BIN2|UBXN4|MARCH6|NONO|SIGMAR1|ARID5B|AKR1B1|SSU72|AP2M1|HSP90B1|MAEA|RNFT1|MCM7|PSMC5|CSTF3|SF3B2|RNF168|RHOT2|NDUFV1|WDR33|SRSF7|NCBP2|IP6K2|HDAC6|SUPT7L|HNRNPA1|CS|PYCR2|RBM5|CTNNB1|HMGB1|TAP1|HNRNPA2B1|MAX|MARCH5|DNMT1|NFE2L1|NDUFS2|PNISR|GBP1|ZRANB2|PTPN1|DMAP1|YBX1|GOLGA1|MAGED2|ABHD12|SF1|…	Membrane-bounded organelle	148	ENR	GOCC:0043227	1.63429	3.93e-20	GOCC:0043227	FALSE	GOCC:0043227
0.99961		0.0355		C2CD5|AP2M1|OXA1L|VPS4A|GZMB|YKT6|RHOT2|MTCH1|ARRB2|PDCD6IP|ATP5B|CHCHD3|TOR1B|PDCD6|BIN2|BNIP3|TAP2|TAP1|PPP3CC	Membrane organization	19	ENR	GO:0061024	0.144977	0.00039	GO:0061024	FALSE	GO:0061024
1		6.47e-15		PSMA4|KIF22|RBM22|MYL12A|DDX5|MLEC|LNPEP|RGS2|CPSF3|DDX39A|SUGP1|TSG101|RBM39|PTCD3|DYNC1LI2|SRSF1|ZNF24|ATP5B|CHCHD3|PDCD6|BIN2|UBXN4|MARCH6|NONO|SIGMAR1|ARID5B|AKR1B1|SSU72|AP2M1|HSP90B1|MAEA|RNFT1|MCM7|PSMC5|CSTF3|SF3B2|RNF168|RHOT2|NDUFV1|WDR33|SRSF7|NCBP2|IP6K2|HDAC6|SUPT7L|HNRNPA1|CS|PYCR2|RBM5|CTNNB1|HMGB1|TAP1|HNRNPA2B1|MAX|MARCH5|DNMT1|NFE2L1|NDUFS2|PNISR|GBP1|ZRANB2|PTPN1|DMAP1|YBX1|GOL…	Organelle	154	ENR	GOCC:0043226	1.41891	1.4e-17	GOCC:0043226	FALSE	GOCC:0043226
0.99981		0.0402		ATP13A1|SLC39A8|SLC11A2	Manganese ion transmembrane transporter activity	3	ENR	GO:0005384	0.139577	0.00019	GO:0005384	FALSE	GO:0005384
1		1.12e-06		PSMA4|HNRNPDL|KIF22|MYL12A|DDX5|DDX39A|SUGP1|PTCD3|DYNC1LI2|SRSF1|ZNF24|ATP5B|NONO|IPPK|AP2M1|HSP90B1|MAEA|RNFT1|MCM7|CSTF3|SF3B2|STK25|SRSF7|HDAC6|HNRNPA1|CS|RBM5|CTNNB1|HMGB1|NFE2L1|YBX1|GOLGA1|MTCH1|MAGED2|ABHD12|RDH11|ATG16L1|SRSF2|NUMA1|PPP3CC|ATG4B|VPRBP|GDI1|EWSR1|PDCD6IP|PSMD6|EPHX2|LGALS8|ACADVL|B2M|WBP2|SUGP2|SNRNP70|MLLT6	Male reproductive gland	54	ENR	BTO:0000080	0.595078	1.64e-08	BTO:0000080	FALSE	BTO:0000080
1		1.59e-05		C9ORF72|OXA1L|CORO1A|VPS4A|TMEM138|MLEC|ATP13A1|GOLT1B|LNPEP|ATP6V0B|YKT6|TSG101|PTCD3|FAF2|ATP5B|CHCHD3|PDCD6|GALNT2|BNIP3|UBXN4|MARCH6|SIGMAR1|ATP6V1C1|HLA-DPA1|MYD88|AP2M1|TIMMDC1|HSP90B1|RNFT1|SLC5A6|CCDC115|ANKZF1|RHOT2|NDUFV1|STK25|ALOX5|NCF4|TOR1B|GBP5|HLA-DMA|TAP2|TAP1|UNC50|C2CD5|MARCH5|NFE2L1|NDUFS2|GBP1|PTPN1|YBX1|GOLGA1|MTCH1|ABHD12|RDH11|ATG16L1|NUMA1|SLC39A8|SLC11A2|AGPAT6|FKBP1A|CA…	Organelle membrane	65	ENR	GO:0031090	0.47986	1.69e-07	GO:0031090	FALSE	GO:0031090
1		1.34e-06		PSMA4|HNRNPDL|KIF22|MYL12A|DDX5|DDX39A|SUGP1|PTCD3|DYNC1LI2|SRSF1|ZNF24|ATP5B|NONO|ARID5B|IPPK|AP2M1|HSP90B1|MAEA|RNFT1|MCM7|CSTF3|SF3B2|RNF168|STK25|SRSF7|HDAC6|HNRNPA1|CS|RBM5|CTNNB1|HMGB1|NFE2L1|YBX1|GOLGA1|MTCH1|MAGED2|ABHD12|RDH11|ATG16L1|SRSF2|NUMA1|PPP3CC|ATG4B|VPRBP|GDI1|EWSR1|PDCD6IP|PSMD6|EPHX2|LGALS8|ACADVL|B2M|WBP2|SUGP2|SNRNP70|MLLT6	Male reproductive system	56	ENR	BTO:0000082	0.58729	2.11e-08	BTO:0000082	FALSE	BTO:0000082
0.999956		0.006		SF1|SRSF1|SF3B1|LUC7L3|RBM5|DDX39B	Spliceosomal complex assembly	6	ENR	GO:0000245	0.222185	4.36e-05	GO:0000245	FALSE	GO:0000245
1		5.09e-05		C2CD5|OXA1L|VPS4A|GOLT1B|CPSF3|ATP6V0B|DDX39A|YKT6|TSG101|FAF2|SRSF1|ATG16L1|SRSF2|PDCD6|DDX39B|ATP6V1C1|ATG4B|TBC1D10A|AP2M1|HSP90B1|SSB|SLC5A6|GDI1|ATG3|ARRB2|PDCD6IP|WDR33|SRSF7|ARL5B|NCBP2|HDAC6|EPHX2|TAP2|HMGB1|TAP1|HNRNPA2B1|UNC50|SFT2D1	Amide transport	38	ENR	GO:0042886	0.429328	1.81e-07	GO:0042886	FALSE	GO:0042886
1		1.18e-08		PSMA4|KIF22|RBM22|PSME2|MYL12A|DDX5|MLEC|GOLT1B|LNPEP|RGS2|CPSF3|DDX39A|SUGP1|TSG101|RBM39|PTCD3|DYNC1LI2|SRSF1|ZNF24|ATP5B|CHCHD3|PDCD6|BIN2|UBXN4|MARCH6|NONO|SIGMAR1|ARID5B|AKR1B1|IPPK|C21ORF59|SSU72|AP2M1|HSP90B1|MAEA|RNFT1|MCM7|SLC5A6|PSMC5|CFLAR|CSTF3|SF3B2|RNF168|RHOT2|NDUFV1|WDR33|STK25|SRSF7|NCBP2|IP6K2|HDAC6|SUPT7L|HNRNPA1|CS|PYCR2|RBM5|CTNNB1|HMGB1|TAP1|HNRNPA2B1|MAX|MARCH5|DNMT1|NFE2L1…	Cellular process	182	ENR	GO:0009987	0.792812	1.28e-11	GO:0009987	FALSE	GO:0009987
1		5.69e-15		PSMA4|KIF22|RBM22|MYL12A|DDX5|MLEC|LNPEP|RGS2|CPSF3|DDX39A|SUGP1|TSG101|RBM39|PTCD3|DYNC1LI2|SRSF1|ZNF24|ATP5B|CHCHD3|PDCD6|BIN2|UBXN4|MARCH6|NONO|SIGMAR1|ARID5B|AKR1B1|SSU72|AP2M1|HSP90B1|MAEA|RNFT1|MCM7|PSMC5|CSTF3|SF3B2|RNF168|RHOT2|NDUFV1|WDR33|SRSF7|NCBP2|IP6K2|HDAC6|SUPT7L|HNRNPA1|CS|PYCR2|RBM5|CTNNB1|HMGB1|TAP1|HNRNPA2B1|MAX|MARCH5|DNMT1|NFE2L1|NDUFS2|PNISR|GBP1|ZRANB2|PTPN1|DMAP1|YBX1|GOL…	Intracellular organelle	149	ENR	GOCC:0043229	1.42449	9.86e-18	GOCC:0043229	FALSE	GOCC:0043229
1		5.99e-24		PSMA4|KIF22|RBM22|PSME2|MYL12A|DDX5|MLEC|GOLT1B|LNPEP|RGS2|CPSF3|DDX39A|SUGP1|TSG101|RBM39|PTCD3|DYNC1LI2|SRSF1|ZNF24|ATP5B|CHCHD3|PDCD6|BIN2|UBXN4|MARCH6|NONO|SIGMAR1|ARID5B|AKR1B1|IPPK|C21ORF59|SSU72|AP2M1|TTC14|HSP90B1|MAEA|RNFT1|MCM7|SLC5A6|PSMC5|CFLAR|CSTF3|SF3B2|RNF168|RHOT2|NDUFV1|WDR33|STK25|SRSF7|NCBP2|IP6K2|HDAC6|SUPT7L|HNRNPA1|CS|PYCR2|RBM5|CTNNB1|APOL3|HMGB1|TAP1|HNRNPA2B1|UNC50|MAX|M…	Female reproductive system	130	ENR	BTO:0000083	2.32226	3.15e-27	BTO:0000083	FALSE	BTO:0000083
0.999937		0.0048		MARCH5|HSP90B1|NFE2L1|MLEC|PTPN1|ABHD12|FAF2|RDH11|MARCH6|HLA-DMA|TAP2|B2M|AGPAT6|TAP1|FKBP1A|HLA-DPA1	Endoplasmic reticulum membrane	16	ENR	GOCC:0005789	0.231876	6.26e-05	GOCC:0005789	FALSE	GOCC:0005789
0.99978		0.022		EIF2B1|PSMA4|NGDN|PSME2|PSMC5|RGS2|YBX1|GZMB|PTCD3|PSMD6|NCBP2|EXOSC8|EIF3M|DDX39B|HNRNPA2B1|MYD88	Posttranscriptional regulation of gene expression	16	ENR	GO:0010608	0.165758	0.00022	GO:0010608	FALSE	GO:0010608
1		7.59e-06		C9ORF72|PSMA4|KIF22|OXA1L|CORO1A|PSME2|VPS4A|MLEC|ATP13A1|GOLT1B|CPSF3|ATP6V0B|GZMB|DDX39A|YKT6|TSG101|FAF2|DYNC1LI2|SRSF1|ATP5B|PDCD6|BIN2|BNIP3|COMMD3|C17ORF85|SIGMAR1|ARHGAP9|ATP6V1C1|MYD88|AP2M1|HSP90B1|SLC5A6|PSMC5|ATG3|RHOT2|WDR33|STK25|ALOX5|SRSF7|ARL5B|NCBP2|IP6K2|HDAC6|NCF4|HNRNPA1|CTNNB1|TAP2|APOL3|HMGB1|TAP1|HNRNPA2B1|UNC50|SFT2D1|C2CD5|NFE2L1|YBX1|MAGED2|ATG16L1|SRSF2|NUMA1|SLC39A8|SL…	Establishment of localization	79	ENR	GO:0051234	0.511976	1.65e-08	GO:0051234	FALSE	GO:0051234
1		1.16e-06		PSMA4|OXA1L|CORO1A|DDX5|GOLT1B|GZMB|CD69|MAGED2|SBDS|FAF2|SF1|HMGN1|AMICA1|ATP5B|CHCHD3|NUMA1|BIN2|CASP7|COMMD3|NONO|FKBP1A|MYD88|HSP90B1|ALAD|XPNPEP1|OAS1|CD3E|CASP4|CFLAR|ZAP70|SF3B2|KLF6|SH2D2A|VDAC3|HNRNPA1|EIF3M|MDH1|ACADVL|B2M|HMGB1|TAP1|HNRNPA2B1	Blood	42	ENR	BTO:0000089	0.593554	1.76e-08	BTO:0000089	FALSE	BTO:0000089
1		1.03e-06		MAX|PSMA4|HNRNPDL|KIF22|OXA1L|MYL12A|DDX5|MLEC|GOLT1B|YBX1|DDX39A|MAGED2|PTCD3|ATP5B|SRSF2|NUMA1|CASP7|NONO|FKBP1A|AP2M1|HSP90B1|MAEA|MCM7|GDI1|SF3B2|ATG3|ARRB2|KLF6|IP6K2|HNRNPA1|EIF3M|ACADVL|B2M|HMGB1	Lung	34	ENR	BTO:0000763	0.598716	1.47e-08	BTO:0000763	FALSE	BTO:0000763
1		1.63e-21		PSMA4|KIF22|RBM22|PSME2|MYL12A|DDX5|MLEC|GOLT1B|CPSF3|DDX39A|SUGP1|RBM39|PTCD3|DYNC1LI2|SRSF1|ZNF24|ATP5B|PDCD6|UBXN4|MARCH6|NONO|SIGMAR1|AKR1B1|IPPK|C21ORF59|AP2M1|HSP90B1|MAEA|RNFT1|MCM7|PSMC5|CFLAR|CSTF3|SF3B2|NDUFV1|STK25|SRSF7|HDAC6|SUPT7L|HNRNPA1|CS|RBM5|CTNNB1|APOL3|HMGB1|HNRNPA2B1|MAX|MARCH5|DNMT1|NFE2L1|NDUFS2|PNISR|ZRANB2|DMAP1|YBX1|GOLGA1|MTCH1|MAGED2|ABHD12|SF1|HMGN1|RDH11|ATG16L1|SRS…	Gland	134	ENR	BTO:0000522	2.07878	4.28e-24	BTO:0000522	FALSE	BTO:0000522
0.9989		0.0339		CORO1A|TAP2|ATP6V0B|B2M|TAP1	Phagocytic vesicle membrane	5	ENR	GO:0030670	0.14698	0.0011	GO:0030670	FALSE	GO:0030670
0.999958		0.0058		STK25|NFE2L1|HDAC6|NCF4|BNIP3|PYCR2|SLC11A2|CFLAR|SIGMAR1|PDK1|ANKZF1	Cellular response to oxidative stress	11	ENR	GO:0034599	0.223657	4.18e-05	GO:0034599	FALSE	GO:0034599
1		6.77e-19		KIF22|RBM22|DDX5|MLEC|RGS2|CPSF3|DDX39A|SUGP1|TSG101|RBM39|PTCD3|SRSF1|ZNF24|ATP5B|CHCHD3|PDCD6|UBXN4|MARCH6|NONO|SIGMAR1|ARID5B|AKR1B1|SSU72|AP2M1|HSP90B1|MAEA|RNFT1|MCM7|PSMC5|CSTF3|SF3B2|RNF168|RHOT2|NDUFV1|WDR33|SRSF7|NCBP2|IP6K2|HDAC6|SUPT7L|HNRNPA1|CS|PYCR2|RBM5|CTNNB1|HMGB1|TAP1|HNRNPA2B1|MAX|MARCH5|DNMT1|NFE2L1|NDUFS2|PNISR|GBP1|ZRANB2|PTPN1|DMAP1|YBX1|GOLGA1|MAGED2|SF1|HMGN1|EXOSC8|ATG16…	Intracellular membrane-bounded organelle	140	ENR	GOCC:0043231	1.81694	2.93e-22	GOCC:0043231	FALSE	GOCC:0043231
1		1.86e-05		PSMA4|HNRNPDL|KIF22|PSME2|SNRPA1|MLEC|GBP1|LNPEP|PTPN1|ATP6V0B|FAF2|DYNC1LI2|AMICA1|UBE2Z|BIN2|COMMD3|LRRFIP1|ARHGAP9|ATP6V1C1|FKBP1A|HLA-DPA1|MYD88|AP2M1|HSP90B1|ALAD|OAS1|CD3E|CASP4|VPRBP|PSMC5|CASP1|ZAP70|ALOX5|IP6K2|NCF4|GSDMD|GBP5|HLA-DMA|CTNNB1|TAP2|B2M|HMGB1|TAP1|HNRNPA2B1|TRIM38	Immune System	45	ENR	HSA-168256	0.473049	5.99e-08	HSA-168256	FALSE	HSA-168256
1		5.81e-07		RBM22|SNRPA1|DDX5|PRPF38B|SF3B2|SRSF7|SRSF1|NCBP2|SF3B1|SRSF2|HNRNPA1|DDX39B|SNRNP70	Spliceosome	13	ENR	hsa03040	0.623582	1.73e-09	hsa03040	FALSE	hsa03040
0.99973		0.009		DDX5|DMAP1|ATP5B|ATG16L1|SRSF2|PDCD6|NUMA1|BIN2|SLC11A2|NONO|ARID5B|ARHGAP9|NELL2|HSP90B1|ANKRD49|OAS1|CASP4|SLC5A6|HNRNPA1|CTNNB1|ACADVL|B2M|HMGB1|SUGP2|HNRNPA2B1|MLLT6	Intestine	26	ENR	BTO:0000648	0.204576	0.00027	BTO:0000648	FALSE	BTO:0000648
0.99961		0.0355		PSMD6|PSMA4|AP2M1|PSME2|PSMC5|CTNNB1|ARRB2	Non-canonical Wnt signaling pathway	7	ENR	GO:0035567	0.144977	0.00039	GO:0035567	FALSE	GO:0035567
0.99934		0.0185		CD3E|TAP2|ZAP70|TAP1	Primary immunodeficiency	4	ENR	hsa05340	0.173283	0.00066	hsa05340	FALSE	hsa05340
