# Supplementary material for: Multi-omic profiling of pathogen-stimulated primary immune cells
Source: iScience. 2024 Jul 6;27(8):110471. doi: 10.1016/j.isci.2024.110471 (PMC11293528; doi:10.1016/j.isci.2024.110471)
Supplement: Table S11. Edges from the enrichment map from genes undergoing isoform switching, related to Figures 4 and S6 — Generated using Cytoscape. [file mmc12.xlsx]

## Sheet: Sheet1
EnrichmentMap::Data Set	EnrichmentMap::Overlap_genes	EnrichmentMap::Overlap_size	EnrichmentMap::similarity_coefficient	interaction	name	selected	shared interaction	shared name
Data Set 1	PSMA4|KIF22|RBM22|PSME2|MYL12A|DDX5|MLEC|GOLT1B|LNPEP|RGS2|DDX39A|TSG101|PTCD3|DYNC1LI2|SRSF1|ATP5B|CHCHD3|PDCD6|BIN2|UBXN4|MARCH6|SIGMAR1|AKR1B1|IPPK|C21ORF59|SSU72|AP2M1|HSP90B1|MAEA|RNFT1|MCM7|PSMC5|RNF168|RHOT2|NDUFV1|STK25|SRSF7|NCBP2|IP6K2|HDAC6|HNRNPA1|CS|PYCR2|CTNNB1|HMGB1|TAP1|HNRNPA2B1|UNC50|MAX|MARCH5|NFE2L1|NDUFS2|PNISR|GBP1|PTPN1|DMAP1|YBX1|GOLGA1|MTCH1|MAGED2|HMGN1|EXOSC8|ATG16L1|SR…	139	0.767956	Geneset_Overlap	GO:0043229 (Geneset_Overlap_Data Set 1) GO:0005737	FALSE	Geneset_Overlap	GO:0043229 (Geneset_Overlap_Data Set 1) GO:0005737
Data Set 1	PSMA4|KIF22|RBM22|PSME2|MYL12A|DDX5|LNPEP|RGS2|CPSF3|DDX39A|SUGP1|TSG101|RBM39|DYNC1LI2|SRSF1|ZNF24|ATP5B|CHCHD3|BIN2|UBXN4|NONO|ARID5B|AKR1B1|IPPK|C21ORF59|AP2M1|HSP90B1|MAEA|MCM7|PSMC5|CSTF3|SF3B2|RNF168|WDR33|STK25|SRSF7|NCBP2|HDAC6|SUPT7L|HNRNPA1|PYCR2|RBM5|CTNNB1|HMGB1|HNRNPA2B1|UNC50|MAX|DNMT1|NFE2L1|PNISR|PRPF38B|ZRANB2|PTPN1|DMAP1|YBX1|GOLGA1|MAGED2|SF1|HMGN1|ATG16L1|SRSF2|NUMA1|SLC11A2|C…	116	0.644444	Geneset_Overlap	GO:0043229 (Geneset_Overlap_Data Set 1) KW-0597	FALSE	Geneset_Overlap	GO:0043229 (Geneset_Overlap_Data Set 1) KW-0597
Data Set 1	PSMA4|KIF22|PSME2|MLEC|GOLT1B|CPSF3|DDX39A|TSG101|DYNC1LI2|SRSF1|ATP5B|PDCD6|BIN2|SIGMAR1|ARID5B|AP2M1|HSP90B1|PSMC5|RHOT2|WDR33|STK25|SRSF7|NCBP2|IP6K2|HDAC6|SUPT7L|HNRNPA1|CTNNB1|HMGB1|TAP1|HNRNPA2B1|UNC50|MARCH5|NFE2L1|GBP1|YBX1|MAGED2|ATG16L1|SRSF2|NUMA1|SLC39A8|SLC11A2|DDX39B|AGPAT6|PPP3CC|FKBP1A|ALAD|SSB|GDI1|ARRB2|PDCD6IP|PSMD6|VDAC3|EPHX2|GSDMD|LGALS8|B2M|WBP2|C9ORF72|OXA1L|CORO1A|VPS4A|S…	81	0.465517	Geneset_Overlap	GO:0043229 (Geneset_Overlap_Data Set 1) GO:0051179	FALSE	Geneset_Overlap	GO:0043229 (Geneset_Overlap_Data Set 1) GO:0051179
Data Set 1	KIF22|RBM22|DDX5|MLEC|RGS2|CPSF3|DDX39A|SUGP1|TSG101|RBM39|PTCD3|SRSF1|ZNF24|ATP5B|CHCHD3|PDCD6|UBXN4|MARCH6|NONO|SIGMAR1|ARID5B|AKR1B1|SSU72|AP2M1|HSP90B1|MAEA|RNFT1|MCM7|PSMC5|CSTF3|SF3B2|RNF168|RHOT2|NDUFV1|WDR33|SRSF7|NCBP2|IP6K2|HDAC6|SUPT7L|HNRNPA1|CS|PYCR2|RBM5|CTNNB1|HMGB1|TAP1|HNRNPA2B1|MAX|MARCH5|DNMT1|NFE2L1|NDUFS2|PNISR|GBP1|ZRANB2|PTPN1|DMAP1|YBX1|GOLGA1|MAGED2|SF1|HMGN1|EXOSC8|ATG16…	139	0.842424	Geneset_Overlap	GO:0043229 (Geneset_Overlap_Data Set 1) GOCC:0043231	FALSE	Geneset_Overlap	GO:0043229 (Geneset_Overlap_Data Set 1) GOCC:0043231
Data Set 1	PSMA4|KIF22|RBM22|PSME2|DDX5|MLEC|GOLT1B|LNPEP|RGS2|CPSF3|DDX39A|SUGP1|TSG101|RBM39|PTCD3|DYNC1LI2|SRSF1|ZNF24|ATP5B|CHCHD3|PDCD6|UBXN4|MARCH6|NONO|SIGMAR1|ARID5B|AKR1B1|IPPK|C21ORF59|SSU72|AP2M1|HSP90B1|MAEA|RNFT1|MCM7|PSMC5|CSTF3|SF3B2|RNF168|RHOT2|NDUFV1|WDR33|STK25|SRSF7|NCBP2|IP6K2|HDAC6|SUPT7L|HNRNPA1|CS|PYCR2|RBM5|CTNNB1|HMGB1|TAP1|HNRNPA2B1|UNC50|MAX|MARCH5|DNMT1|NFE2L1|NDUFS2|PNISR|PRPF3…	158	0.963415	Geneset_Overlap	GO:0043229 (Geneset_Overlap_Data Set 1) GO:0043231	FALSE	Geneset_Overlap	GO:0043229 (Geneset_Overlap_Data Set 1) GO:0043231
Data Set 1	PSMA4|KIF22|RBM22|MYL12A|DDX5|MLEC|LNPEP|RGS2|CPSF3|DDX39A|SUGP1|TSG101|RBM39|PTCD3|DYNC1LI2|SRSF1|ZNF24|ATP5B|CHCHD3|PDCD6|BIN2|UBXN4|MARCH6|NONO|SIGMAR1|ARID5B|AKR1B1|SSU72|AP2M1|HSP90B1|MAEA|RNFT1|MCM7|PSMC5|CSTF3|SF3B2|RNF168|RHOT2|NDUFV1|WDR33|SRSF7|NCBP2|IP6K2|HDAC6|SUPT7L|HNRNPA1|CS|PYCR2|RBM5|CTNNB1|HMGB1|TAP1|HNRNPA2B1|MAX|MARCH5|DNMT1|NFE2L1|NDUFS2|PNISR|GBP1|ZRANB2|PTPN1|DMAP1|YBX1|GOL…	149	0.881657	Geneset_Overlap	GO:0043229 (Geneset_Overlap_Data Set 1) GOCC:0043226	FALSE	Geneset_Overlap	GO:0043229 (Geneset_Overlap_Data Set 1) GOCC:0043226
Data Set 1	PSMA4|KIF22|RBM22|PSME2|MYL12A|DDX5|MLEC|GOLT1B|LNPEP|RGS2|CPSF3|DDX39A|SUGP1|TSG101|RBM39|PTCD3|DYNC1LI2|SRSF1|ZNF24|ATP5B|CHCHD3|PDCD6|BIN2|UBXN4|MARCH6|NONO|SIGMAR1|ARID5B|AKR1B1|IPPK|C21ORF59|SSU72|AP2M1|HSP90B1|MAEA|RNFT1|MCM7|PSMC5|CSTF3|SF3B2|RNF168|RHOT2|NDUFV1|WDR33|STK25|SRSF7|NCBP2|IP6K2|HDAC6|SUPT7L|HNRNPA1|CS|PYCR2|RBM5|CTNNB1|HMGB1|TAP1|HNRNPA2B1|UNC50|MAX|MARCH5|DNMT1|NFE2L1|NDUFS2…	118	0.670455	Geneset_Overlap	GO:0043229 (Geneset_Overlap_Data Set 1) BTO:0000083	FALSE	Geneset_Overlap	GO:0043229 (Geneset_Overlap_Data Set 1) BTO:0000083
Data Set 1	KIF22|TSG101|PTCD3|DYNC1LI2|SRSF1|ATP5B|CHCHD3|PDCD6|BIN2|SIGMAR1|C21ORF59|AP2M1|HSP90B1|MAEA|MCM7|RNF168|RHOT2|NDUFV1|STK25|HDAC6|SUPT7L|RBM5|CTNNB1|HMGB1|TAP1|HNRNPA2B1|MAX|DNMT1|NDUFS2|PTPN1|DMAP1|MTCH1|SF1|HMGN1|ATG16L1|NUMA1|SLC39A8|SLC11A2|DDX39B|PPP3CC|FKBP1A|ALAD|OAS1|VPRBP|GDI1|ARRB2|PDCD6IP|LUC7L3|EPHX2|GSDMD|B2M|C9ORF72|OXA1L|CORO1A|VPS4A|TMEM138|ZNF148|SPATA13|ATP6V0B|GZMB|YKT6|SBDS|F…	75	0.446429	Geneset_Overlap	GO:0043229 (Geneset_Overlap_Data Set 1) GO:0016043	FALSE	Geneset_Overlap	GO:0043229 (Geneset_Overlap_Data Set 1) GO:0016043
Data Set 1	PSMA4|KIF22|RBM22|PSME2|MYL12A|DDX5|MLEC|GOLT1B|LNPEP|RGS2|CPSF3|DDX39A|SUGP1|TSG101|RBM39|PTCD3|DYNC1LI2|SRSF1|ZNF24|ATP5B|CHCHD3|PDCD6|BIN2|UBXN4|MARCH6|NONO|SIGMAR1|ARID5B|AKR1B1|IPPK|C21ORF59|SSU72|AP2M1|HSP90B1|MAEA|RNFT1|MCM7|PSMC5|CSTF3|SF3B2|RNF168|RHOT2|NDUFV1|WDR33|STK25|SRSF7|NCBP2|IP6K2|HDAC6|SUPT7L|HNRNPA1|CS|PYCR2|RBM5|CTNNB1|HMGB1|TAP1|HNRNPA2B1|MAX|MARCH5|DNMT1|NFE2L1|NDUFS2|PRPF3…	157	0.830688	Geneset_Overlap	GO:0043229 (Geneset_Overlap_Data Set 1) GO:0009987	FALSE	Geneset_Overlap	GO:0043229 (Geneset_Overlap_Data Set 1) GO:0009987
Data Set 1	PSMA4|KIF22|RBM22|PSME2|MYL12A|DDX5|MLEC|GOLT1B|LNPEP|RGS2|CPSF3|DDX39A|SUGP1|TSG101|RBM39|PTCD3|DYNC1LI2|SRSF1|ZNF24|ATP5B|CHCHD3|PDCD6|BIN2|UBXN4|MARCH6|NONO|SIGMAR1|ARID5B|AKR1B1|IPPK|C21ORF59|SSU72|AP2M1|HSP90B1|MAEA|RNFT1|MCM7|PSMC5|CSTF3|SF3B2|RNF168|RHOT2|NDUFV1|WDR33|STK25|SRSF7|NCBP2|IP6K2|HDAC6|SUPT7L|HNRNPA1|CS|PYCR2|RBM5|CTNNB1|HMGB1|TAP1|HNRNPA2B1|UNC50|MAX|MARCH5|DNMT1|NFE2L1|NDUFS2…	164	0.947977	Geneset_Overlap	GO:0043229 (Geneset_Overlap_Data Set 1) GO:0043226	FALSE	Geneset_Overlap	GO:0043229 (Geneset_Overlap_Data Set 1) GO:0043226
Data Set 1	PSMA4|KIF22|RBM22|PSME2|MYL12A|DDX5|MLEC|LNPEP|RGS2|CPSF3|DDX39A|SUGP1|TSG101|RBM39|PTCD3|DYNC1LI2|SRSF1|ZNF24|ATP5B|CHCHD3|PDCD6|BIN2|UBXN4|MARCH6|NONO|SIGMAR1|ARID5B|AKR1B1|IPPK|SSU72|AP2M1|HSP90B1|MAEA|RNFT1|MCM7|PSMC5|CSTF3|SF3B2|RNF168|RHOT2|NDUFV1|WDR33|STK25|SRSF7|NCBP2|IP6K2|HDAC6|SUPT7L|HNRNPA1|CS|PYCR2|RBM5|CTNNB1|HMGB1|TAP1|HNRNPA2B1|MAX|MARCH5|DNMT1|NFE2L1|NDUFS2|PNISR|GBP1|ZRANB2|PTP…	156	0.886364	Geneset_Overlap	GO:0043229 (Geneset_Overlap_Data Set 1) GOCC:0005622	FALSE	Geneset_Overlap	GO:0043229 (Geneset_Overlap_Data Set 1) GOCC:0005622
Data Set 1	PSMA4|RBM22|PSME2|DDX5|RGS2|TSG101|RBM39|PTCD3|SRSF1|ZNF24|CHCHD3|PDCD6|NONO|ARID5B|IPPK|SSU72|HSP90B1|RNFT1|PSMC5|RNF168|STK25|SRSF7|NCBP2|HDAC6|SUPT7L|HNRNPA1|RBM5|CTNNB1|HMGB1|HNRNPA2B1|MAX|DNMT1|NFE2L1|GBP1|ZRANB2|PTPN1|DMAP1|YBX1|MTCH1|SF1|HMGN1|EXOSC8|SRSF2|SLC39A8|SLC11A2|CLK3|DDX39B|FKBP1A|NGDN|ALAD|OAS1|VPRBP|CLK1|EWSR1|ARRB2|PSMD6|KLF6|WBP2|SNRNP70|MLLT6|C9ORF72|HNRNPDL|ZNF148|GZMB|UBE2…	72	0.416185	Geneset_Overlap	GO:0043229 (Geneset_Overlap_Data Set 1) GO:0051171	FALSE	Geneset_Overlap	GO:0043229 (Geneset_Overlap_Data Set 1) GO:0051171
Data Set 1	PSMA4|KIF22|RBM22|RGS2|DDX39A|TSG101|DYNC1LI2|SRSF1|CHCHD3|PDCD6|BIN2|AKR1B1|IPPK|C21ORF59|SSU72|MAEA|PSMC5|STK25|SRSF7|NCBP2|HDAC6|HNRNPA1|PYCR2|CTNNB1|HMGB1|HNRNPA2B1|GBP1|DMAP1|YBX1|HMGN1|EXOSC8|ATG16L1|NUMA1|CLK3|DDX39B|FKBP1A|APOBEC3G|NGDN|OAS1|CASP4|VPRBP|GDI1|EWSR1|ARRB2|PDCD6IP|EPHX2|GSDMD|WBP2|C9ORF72|HNRNPDL|CORO1A|UFM1|SPATA13|YKT6|SBDS|FAF2|ISCU|UBE2Z|CASP7|COMMD3|C17ORF85|LRRFIP1|MYD…	72	0.413793	Geneset_Overlap	GO:0043229 (Geneset_Overlap_Data Set 1) KW-0963	FALSE	Geneset_Overlap	GO:0043229 (Geneset_Overlap_Data Set 1) KW-0963
Data Set 1	PSMA4|KIF22|RBM22|MYL12A|DDX5|MLEC|LNPEP|RGS2|CPSF3|DDX39A|SUGP1|TSG101|RBM39|PTCD3|DYNC1LI2|SRSF1|ZNF24|ATP5B|CHCHD3|PDCD6|BIN2|UBXN4|MARCH6|NONO|SIGMAR1|ARID5B|AKR1B1|SSU72|AP2M1|HSP90B1|MAEA|RNFT1|MCM7|PSMC5|CSTF3|SF3B2|RNF168|RHOT2|NDUFV1|WDR33|STK25|SRSF7|NCBP2|IP6K2|HDAC6|SUPT7L|HNRNPA1|CS|PYCR2|RBM5|CTNNB1|HMGB1|TAP1|HNRNPA2B1|MAX|MARCH5|DNMT1|NFE2L1|NDUFS2|PNISR|GBP1|ZRANB2|PTPN1|DMAP1|YB…	154	0.84153	Geneset_Overlap	GO:0043229 (Geneset_Overlap_Data Set 1) GOCC:0110165	FALSE	Geneset_Overlap	GO:0043229 (Geneset_Overlap_Data Set 1) GOCC:0110165
Data Set 1	KIF22|RBM22|DDX5|MLEC|LNPEP|RGS2|CPSF3|DDX39A|SUGP1|TSG101|RBM39|PTCD3|SRSF1|ZNF24|ATP5B|CHCHD3|PDCD6|BIN2|UBXN4|MARCH6|NONO|SIGMAR1|ARID5B|AKR1B1|SSU72|AP2M1|HSP90B1|MAEA|RNFT1|MCM7|PSMC5|CSTF3|SF3B2|RNF168|RHOT2|NDUFV1|WDR33|SRSF7|NCBP2|IP6K2|HDAC6|SUPT7L|HNRNPA1|CS|PYCR2|RBM5|CTNNB1|HMGB1|TAP1|HNRNPA2B1|MAX|MARCH5|DNMT1|NFE2L1|NDUFS2|PNISR|GBP1|ZRANB2|PTPN1|DMAP1|YBX1|GOLGA1|MAGED2|SF1|HMGN1|E…	144	0.857143	Geneset_Overlap	GO:0043229 (Geneset_Overlap_Data Set 1) GOCC:0043227	FALSE	Geneset_Overlap	GO:0043229 (Geneset_Overlap_Data Set 1) GOCC:0043227
Data Set 1	PSMA4|KIF22|RBM22|MYL12A|MLEC|LNPEP|RGS2|TSG101|PTCD3|DYNC1LI2|SRSF1|ATP5B|CHCHD3|PDCD6|BIN2|UBXN4|MARCH6|SIGMAR1|AKR1B1|SSU72|AP2M1|HSP90B1|MAEA|RNFT1|PSMC5|RNF168|RHOT2|NDUFV1|STK25|NCBP2|HDAC6|CS|PYCR2|CTNNB1|HMGB1|TAP1|HNRNPA2B1|MARCH5|NDUFS2|PNISR|GBP1|PTPN1|DMAP1|YBX1|GOLGA1|MAGED2|HMGN1|EXOSC8|ATG16L1|SRSF2|NUMA1|SLC39A8|SLC11A2|DDX39B|NAGA|AGPAT6|PPP3CC|FKBP1A|APOBEC3G|NGDN|ALAD|OAS1|CASP…	113	0.645714	Geneset_Overlap	GO:0043229 (Geneset_Overlap_Data Set 1) GOCC:0005737	FALSE	Geneset_Overlap	GO:0043229 (Geneset_Overlap_Data Set 1) GOCC:0005737
Data Set 1	DDX5|LNPEP|CPSF3|DDX39A|TSG101|RBM39|SRSF1|ATP5B|BIN2|NONO|SSU72|HSP90B1|MAEA|MCM7|PSMC5|CSTF3|SF3B2|RNF168|WDR33|NCBP2|IP6K2|HDAC6|SUPT7L|HNRNPA1|CS|CTNNB1|HMGB1|MAX|DNMT1|NDUFS2|PNISR|DMAP1|MAGED2|EXOSC8|SRSF2|NUMA1|CLK3|DDX39B|NGDN|ALAD|VPRBP|EWSR1|DNAJB11|PSMD6|KLF6|LUC7L3|EPHX2|GSDMD|ACADVL|B2M|SNRNP70|HNRNPDL|OXA1L|SNRPA1|SBDS|FAF2|SF3B1|CASP7|COMMD3|STK4|ALOX5|RUNX3|TOR1B|ZNF330|PDK1|RBM19	66	0.402439	Geneset_Overlap	GO:0043229 (Geneset_Overlap_Data Set 1) GOCC:0070013	FALSE	Geneset_Overlap	GO:0043229 (Geneset_Overlap_Data Set 1) GOCC:0070013
Data Set 1	PSMA4|KIF22|RBM22|PSME2|DDX5|MLEC|LNPEP|CPSF3|DDX39A|SUGP1|TSG101|RBM39|PTCD3|SRSF1|ATP5B|PDCD6|UBXN4|MARCH6|NONO|AKR1B1|IPPK|SSU72|AP2M1|HSP90B1|MAEA|RNFT1|MCM7|PSMC5|CSTF3|SF3B2|RNF168|WDR33|STK25|SRSF7|NCBP2|IP6K2|HDAC6|SUPT7L|HNRNPA1|CS|PYCR2|RBM5|CTNNB1|HMGB1|HNRNPA2B1|MAX|MARCH5|DNMT1|NFE2L1|PRPF38B|ZRANB2|PTPN1|DMAP1|YBX1|SF1|HMGN1|EXOSC8|SRSF2|SLC39A8|CLK3|DDX39B|NAGA|AGPAT6|PPP3CC|FKBP1A…	106	0.588889	Geneset_Overlap	GO:0043229 (Geneset_Overlap_Data Set 1) GO:0044238	FALSE	Geneset_Overlap	GO:0043229 (Geneset_Overlap_Data Set 1) GO:0044238
Data Set 1	PSMA4|KIF22|RBM22|PSME2|MYL12A|DDX5|GOLT1B|CPSF3|SUGP1|TSG101|RBM39|DYNC1LI2|SRSF1|ATP5B|CHCHD3|PDCD6|MARCH6|NONO|SSU72|AP2M1|HSP90B1|MAEA|MCM7|PSMC5|SF3B2|RNF168|NDUFV1|WDR33|NCBP2|HDAC6|SUPT7L|HNRNPA1|RBM5|CTNNB1|HMGB1|TAP1|HNRNPA2B1|MAX|NFE2L1|NDUFS2|PRPF38B|PTPN1|DMAP1|YBX1|SF1|EXOSC8|SRSF2|NUMA1|SLC11A2|DDX39B|PPP3CC|FKBP1A|APOBEC3G|NGDN|SSB|CASP4|VPRBP|GDI1|PSMD6|LUC7L3|VDAC3|GSDMD|B2M|SNRN…	85	0.488506	Geneset_Overlap	GO:0043229 (Geneset_Overlap_Data Set 1) GO:0032991	FALSE	Geneset_Overlap	GO:0043229 (Geneset_Overlap_Data Set 1) GO:0032991
Data Set 1	PSMA4|KIF22|RBM22|PSME2|DDX5|RGS2|CPSF3|DDX39A|SUGP1|TSG101|RBM39|PTCD3|SRSF1|ZNF24|ATP5B|CHCHD3|PDCD6|UBXN4|NONO|SIGMAR1|ARID5B|AKR1B1|IPPK|C21ORF59|SSU72|HSP90B1|MAEA|MCM7|PSMC5|CSTF3|SF3B2|RNF168|RHOT2|WDR33|SRSF7|NCBP2|IP6K2|HDAC6|SUPT7L|HNRNPA1|CS|RBM5|CTNNB1|HMGB1|HNRNPA2B1|UNC50|MAX|DNMT1|NFE2L1|NDUFS2|PNISR|PRPF38B|ZRANB2|DMAP1|YBX1|MAGED2|SF1|HMGN1|EXOSC8|SRSF2|NUMA1|SLC11A2|CLK3|DDX39B|…	115	0.70122	Geneset_Overlap	GO:0043229 (Geneset_Overlap_Data Set 1) GO:0005634	FALSE	Geneset_Overlap	GO:0043229 (Geneset_Overlap_Data Set 1) GO:0005634
Data Set 1	PSMA4|KIF22|RBM22|PSME2|DDX5|LNPEP|CPSF3|DDX39A|SUGP1|TSG101|RBM39|PTCD3|SRSF1|ATP5B|PDCD6|UBXN4|MARCH6|NONO|ARID5B|AKR1B1|SSU72|AP2M1|HSP90B1|MAEA|RNFT1|MCM7|PSMC5|CSTF3|SF3B2|RNF168|WDR33|STK25|SRSF7|NCBP2|HDAC6|SUPT7L|HNRNPA1|PYCR2|RBM5|CTNNB1|HMGB1|HNRNPA2B1|MAX|MARCH5|DNMT1|NFE2L1|PRPF38B|ZRANB2|PTPN1|DMAP1|YBX1|SF1|HMGN1|EXOSC8|SRSF2|SLC39A8|SLC11A2|CLK3|DDX39B|NAGA|AGPAT6|PPP3CC|FKBP1A|APO…	103	0.575419	Geneset_Overlap	GO:0043229 (Geneset_Overlap_Data Set 1) GO:0006807	FALSE	Geneset_Overlap	GO:0043229 (Geneset_Overlap_Data Set 1) GO:0006807
Data Set 1	KIF22|RBM22|DDX5|CPSF3|DDX39A|SUGP1|TSG101|RBM39|PTCD3|DYNC1LI2|SRSF1|ZNF24|ATP5B|NONO|ARID5B|IPPK|HSP90B1|MCM7|PSMC5|CSTF3|SF3B2|RHOT2|NDUFV1|WDR33|STK25|SRSF7|NCBP2|IP6K2|HDAC6|HNRNPA1|CS|RBM5|HMGB1|TAP1|HNRNPA2B1|UNC50|MAX|DNMT1|NFE2L1|NDUFS2|PNISR|PRPF38B|GBP1|ZRANB2|PTPN1|YBX1|SF1|HMGN1|EXOSC8|SRSF2|CLK3|DDX39B|FKBP1A|APOBEC3G|NGDN|SSB|OAS1|VPRBP|CLK1|EWSR1|KLF6|LUC7L3|VDAC3|ACADVL|WBP2|SUGP…	86	0.502924	Geneset_Overlap	GO:0043229 (Geneset_Overlap_Data Set 1) GO:1901363	FALSE	Geneset_Overlap	GO:0043229 (Geneset_Overlap_Data Set 1) GO:1901363
Data Set 1	PSMA4|KIF22|RBM22|PSME2|MYL12A|DDX5|MLEC|GOLT1B|LNPEP|RGS2|CPSF3|DDX39A|SUGP1|TSG101|RBM39|PTCD3|DYNC1LI2|SRSF1|ZNF24|ATP5B|CHCHD3|PDCD6|BIN2|UBXN4|MARCH6|NONO|SIGMAR1|ARID5B|AKR1B1|IPPK|C21ORF59|SSU72|AP2M1|HSP90B1|MAEA|RNFT1|MCM7|PSMC5|CSTF3|SF3B2|RNF168|RHOT2|NDUFV1|WDR33|STK25|SRSF7|NCBP2|IP6K2|HDAC6|SUPT7L|HNRNPA1|CS|PYCR2|RBM5|CTNNB1|HMGB1|TAP1|HNRNPA2B1|UNC50|MAX|MARCH5|DNMT1|NFE2L1|NDUFS2…	162	0.84375	Geneset_Overlap	GO:0043229 (Geneset_Overlap_Data Set 1) BTO:0000042	FALSE	Geneset_Overlap	GO:0043229 (Geneset_Overlap_Data Set 1) BTO:0000042
Data Set 1	PSMA4|KIF22|RBM22|PSME2|MYL12A|DDX5|MLEC|GOLT1B|LNPEP|RGS2|CPSF3|DDX39A|SUGP1|TSG101|RBM39|PTCD3|DYNC1LI2|SRSF1|ZNF24|ATP5B|CHCHD3|PDCD6|BIN2|UBXN4|MARCH6|NONO|SIGMAR1|ARID5B|AKR1B1|IPPK|C21ORF59|SSU72|AP2M1|HSP90B1|MAEA|RNFT1|MCM7|PSMC5|CSTF3|SF3B2|RNF168|RHOT2|NDUFV1|WDR33|STK25|SRSF7|NCBP2|IP6K2|HDAC6|SUPT7L|HNRNPA1|CS|PYCR2|RBM5|CTNNB1|HMGB1|TAP1|HNRNPA2B1|UNC50|MAX|MARCH5|DNMT1|NFE2L1|NDUFS2…	126	0.711864	Geneset_Overlap	GO:0043229 (Geneset_Overlap_Data Set 1) BTO:0003091	FALSE	Geneset_Overlap	GO:0043229 (Geneset_Overlap_Data Set 1) BTO:0003091
Data Set 1	KIF22|RBM22|PSME2|MYL12A|DDX5|MLEC|LNPEP|RGS2|CPSF3|DDX39A|SUGP1|TSG101|RBM39|PTCD3|DYNC1LI2|SRSF1|ZNF24|ATP5B|CHCHD3|PDCD6|BIN2|MARCH6|NONO|SIGMAR1|ARID5B|IPPK|AP2M1|HSP90B1|MAEA|RNFT1|MCM7|PSMC5|CSTF3|SF3B2|RNF168|RHOT2|NDUFV1|WDR33|STK25|SRSF7|NCBP2|IP6K2|HDAC6|SUPT7L|HNRNPA1|CS|RBM5|CTNNB1|HMGB1|TAP1|HNRNPA2B1|UNC50|MAX|MARCH5|DNMT1|NFE2L1|NDUFS2|PNISR|PRPF38B|GBP1|ZRANB2|PTPN1|DMAP1|YBX1|SF1…	139	0.755435	Geneset_Overlap	GO:0043229 (Geneset_Overlap_Data Set 1) GO:0005488	FALSE	Geneset_Overlap	GO:0043229 (Geneset_Overlap_Data Set 1) GO:0005488
Data Set 1	PSMA4|KIF22|RBM22|PSME2|MYL12A|DDX5|MLEC|GOLT1B|LNPEP|RGS2|CPSF3|DDX39A|SUGP1|TSG101|RBM39|PTCD3|DYNC1LI2|SRSF1|ZNF24|ATP5B|CHCHD3|PDCD6|BIN2|UBXN4|MARCH6|NONO|SIGMAR1|ARID5B|AKR1B1|IPPK|C21ORF59|SSU72|AP2M1|HSP90B1|MAEA|RNFT1|MCM7|PSMC5|CSTF3|SF3B2|RNF168|RHOT2|NDUFV1|WDR33|STK25|SRSF7|NCBP2|IP6K2|HDAC6|SUPT7L|HNRNPA1|CS|PYCR2|RBM5|CTNNB1|HMGB1|TAP1|HNRNPA2B1|UNC50|MAX|MARCH5|DNMT1|NFE2L1|NDUFS2…	156	0.825397	Geneset_Overlap	GO:0043229 (Geneset_Overlap_Data Set 1) BTO:0001489	FALSE	Geneset_Overlap	GO:0043229 (Geneset_Overlap_Data Set 1) BTO:0001489
Data Set 1	PSMA4|KIF22|RBM22|DDX5|GOLT1B|CPSF3|TSG101|RBM39|PTCD3|DYNC1LI2|SRSF1|ATP5B|PDCD6|UBXN4|MARCH6|NONO|SIGMAR1|ARID5B|AKR1B1|SSU72|AP2M1|HSP90B1|MAEA|MCM7|PSMC5|SF3B2|NDUFV1|WDR33|STK25|SRSF7|NCBP2|IP6K2|HDAC6|SUPT7L|HNRNPA1|CS|RBM5|CTNNB1|HMGB1|HNRNPA2B1|UNC50|MAX|NFE2L1|NDUFS2|PNISR|ZRANB2|PTPN1|DMAP1|YBX1|MTCH1|MAGED2|SF1|HMGN1|ATG16L1|SRSF2|NUMA1|SLC11A2|DDX39B|PPP3CC|FKBP1A|NGDN|ALAD|SSB|OAS1|G…	97	0.538889	Geneset_Overlap	GO:0043229 (Geneset_Overlap_Data Set 1) BTO:0000282	FALSE	Geneset_Overlap	GO:0043229 (Geneset_Overlap_Data Set 1) BTO:0000282
Data Set 1	PSMA4|KIF22|PSME2|MLEC|GOLT1B|CPSF3|DDX39A|TSG101|DYNC1LI2|SRSF1|ATP5B|PDCD6|BIN2|SIGMAR1|AP2M1|HSP90B1|PSMC5|RHOT2|WDR33|SRSF7|NCBP2|IP6K2|HDAC6|HNRNPA1|CTNNB1|HMGB1|TAP1|HNRNPA2B1|UNC50|NFE2L1|YBX1|MAGED2|ATG16L1|SRSF2|SLC39A8|SLC11A2|DDX39B|AGPAT6|PPP3CC|FKBP1A|ALAD|SSB|GDI1|ARRB2|PDCD6IP|PSMD6|VDAC3|EPHX2|GSDMD|B2M|C9ORF72|OXA1L|CORO1A|VPS4A|ATP6V0B|GZMB|YKT6|FAF2|BNIP3|COMMD3|C17ORF85|ARHGAP…	69	0.403509	Geneset_Overlap	GO:0043229 (Geneset_Overlap_Data Set 1) GO:0006810	FALSE	Geneset_Overlap	GO:0043229 (Geneset_Overlap_Data Set 1) GO:0006810
Data Set 1	PSMA4|KIF22|RBM22|PSME2|MYL12A|DDX5|MLEC|GOLT1B|LNPEP|RGS2|CPSF3|DDX39A|SUGP1|TSG101|RBM39|PTCD3|DYNC1LI2|SRSF1|ZNF24|ATP5B|CHCHD3|PDCD6|BIN2|UBXN4|MARCH6|NONO|SIGMAR1|ARID5B|AKR1B1|IPPK|C21ORF59|SSU72|AP2M1|HSP90B1|MAEA|RNFT1|MCM7|PSMC5|CSTF3|SF3B2|RNF168|RHOT2|NDUFV1|WDR33|STK25|SRSF7|NCBP2|IP6K2|HDAC6|SUPT7L|HNRNPA1|CS|PYCR2|RBM5|CTNNB1|HMGB1|TAP1|HNRNPA2B1|UNC50|MAX|MARCH5|DNMT1|NFE2L1|NDUFS2…	164	0.953488	Geneset_Overlap	GO:0043229 (Geneset_Overlap_Data Set 1) GO:0043227	FALSE	Geneset_Overlap	GO:0043229 (Geneset_Overlap_Data Set 1) GO:0043227
Data Set 1	PSMA4|KIF22|RBM22|DDX5|GOLT1B|CPSF3|SUGP1|RBM39|PTCD3|DYNC1LI2|SRSF1|ATP5B|PDCD6|MARCH6|NONO|SIGMAR1|AKR1B1|AP2M1|HSP90B1|MAEA|MCM7|PSMC5|CSTF3|NDUFV1|WDR33|STK25|SRSF7|NCBP2|IP6K2|HDAC6|SUPT7L|HNRNPA1|CS|RBM5|CTNNB1|HMGB1|HNRNPA2B1|UNC50|MAX|NFE2L1|NDUFS2|PNISR|ZRANB2|DMAP1|YBX1|MTCH1|MAGED2|SF1|HMGN1|ATG16L1|SRSF2|NUMA1|SLC11A2|DDX39B|FKBP1A|NGDN|ALAD|OAS1|GDI1|CLK1|EWSR1|ARRB2|PDCD6IP|PSMD6|KL…	89	0.494444	Geneset_Overlap	GO:0043229 (Geneset_Overlap_Data Set 1) BTO:0001484	FALSE	Geneset_Overlap	GO:0043229 (Geneset_Overlap_Data Set 1) BTO:0001484
Data Set 1	PSMA4|KIF22|RBM22|PSME2|DDX5|LNPEP|RGS2|CPSF3|DDX39A|SUGP1|TSG101|RBM39|PTCD3|SRSF1|ZNF24|ATP5B|BIN2|NONO|ARID5B|AKR1B1|IPPK|SSU72|HSP90B1|MAEA|MCM7|PSMC5|CSTF3|SF3B2|RNF168|RHOT2|WDR33|SRSF7|NCBP2|IP6K2|HDAC6|SUPT7L|HNRNPA1|CS|PYCR2|RBM5|CTNNB1|HMGB1|HNRNPA2B1|MAX|DNMT1|NFE2L1|NDUFS2|PNISR|ZRANB2|PTPN1|DMAP1|YBX1|MAGED2|SF1|HMGN1|EXOSC8|SRSF2|NUMA1|CLK3|DDX39B|NGDN|ALAD|SSB|OAS1|VPRBP|EWSR1|DNAJ…	105	0.640244	Geneset_Overlap	GO:0043229 (Geneset_Overlap_Data Set 1) GO:0070013	FALSE	Geneset_Overlap	GO:0043229 (Geneset_Overlap_Data Set 1) GO:0070013
Data Set 1	PSMA4|KIF22|RBM22|PSME2|MYL12A|DDX5|GOLT1B|CPSF3|TSG101|DYNC1LI2|SRSF1|ATP5B|CHCHD3|PDCD6|MARCH6|SSU72|AP2M1|HSP90B1|MAEA|MCM7|PSMC5|CSTF3|SF3B2|RNF168|NDUFV1|WDR33|NCBP2|HDAC6|SUPT7L|HNRNPA1|PYCR2|RBM5|CTNNB1|HMGB1|TAP1|HNRNPA2B1|MAX|DNMT1|NDUFS2|PTPN1|DMAP1|YBX1|SF1|EXOSC8|NUMA1|SLC11A2|DDX39B|PPP3CC|FKBP1A|APOBEC3G|NGDN|SSB|CASP4|VPRBP|DNAJB11|PSMD6|LUC7L3|VDAC3|GSDMD|LGALS8|B2M|SNRNP70|C9ORF7…	86	0.5	Geneset_Overlap	GO:0043229 (Geneset_Overlap_Data Set 1) GOCC:0032991	FALSE	Geneset_Overlap	GO:0043229 (Geneset_Overlap_Data Set 1) GOCC:0032991
Data Set 1	PSMA4|KIF22|RBM22|PSME2|MYL12A|DDX5|MLEC|GOLT1B|LNPEP|RGS2|CPSF3|DDX39A|SUGP1|TSG101|RBM39|PTCD3|DYNC1LI2|SRSF1|ZNF24|ATP5B|CHCHD3|PDCD6|BIN2|UBXN4|MARCH6|NONO|SIGMAR1|ARID5B|AKR1B1|IPPK|C21ORF59|SSU72|AP2M1|HSP90B1|MAEA|RNFT1|MCM7|PSMC5|CSTF3|SF3B2|RNF168|RHOT2|NDUFV1|WDR33|STK25|SRSF7|NCBP2|IP6K2|HDAC6|SUPT7L|HNRNPA1|CS|PYCR2|RBM5|CTNNB1|HMGB1|TAP1|HNRNPA2B1|UNC50|MAX|MARCH5|DNMT1|NFE2L1|NDUFS2…	164	0.906077	Geneset_Overlap	GO:0043229 (Geneset_Overlap_Data Set 1) GO:0005622	FALSE	Geneset_Overlap	GO:0043229 (Geneset_Overlap_Data Set 1) GO:0005622
Data Set 1	PSMA4|KIF22|RBM22|DDX5|RGS2|CPSF3|DDX39A|SUGP1|TSG101|RBM39|SRSF1|ZNF24|CHCHD3|PDCD6|UBXN4|NONO|SIGMAR1|ARID5B|IPPK|SSU72|MAEA|MCM7|PSMC5|CSTF3|SF3B2|RNF168|WDR33|SRSF7|NCBP2|IP6K2|HDAC6|SUPT7L|HNRNPA1|RBM5|CTNNB1|HMGB1|HNRNPA2B1|UNC50|MAX|DNMT1|NFE2L1|PNISR|PRPF38B|ZRANB2|DMAP1|YBX1|SF1|HMGN1|EXOSC8|SRSF2|NUMA1|CLK3|DDX39B|APOBEC3G|NGDN|SSB|OAS1|VPRBP|CLK1|EWSR1|ARRB2|KLF6|LUC7L3|WBP2|SUGP2|SNRN…	90	0.54878	Geneset_Overlap	GO:0043229 (Geneset_Overlap_Data Set 1) KW-0539	FALSE	Geneset_Overlap	GO:0043229 (Geneset_Overlap_Data Set 1) KW-0539
Data Set 1	PSMA4|KIF22|RBM22|PSME2|DDX5|LNPEP|CPSF3|DDX39A|SUGP1|TSG101|RBM39|PTCD3|SRSF1|ATP5B|PDCD6|UBXN4|MARCH6|NONO|AKR1B1|IPPK|SSU72|AP2M1|HSP90B1|MAEA|RNFT1|MCM7|PSMC5|CSTF3|SF3B2|RNF168|NDUFV1|WDR33|STK25|SRSF7|NCBP2|IP6K2|HDAC6|SUPT7L|HNRNPA1|CS|PYCR2|RBM5|CTNNB1|HMGB1|HNRNPA2B1|MAX|MARCH5|DNMT1|NFE2L1|NDUFS2|PRPF38B|ZRANB2|PTPN1|DMAP1|YBX1|SF1|HMGN1|EXOSC8|ATG16L1|SRSF2|SLC39A8|SLC11A2|CLK3|DDX39B|…	111	0.627119	Geneset_Overlap	GO:0043229 (Geneset_Overlap_Data Set 1) GO:0044237	FALSE	Geneset_Overlap	GO:0043229 (Geneset_Overlap_Data Set 1) GO:0044237
Data Set 1	KIF22|RBM22|PSME2|DDX5|MLEC|RGS2|DDX39A|TSG101|DYNC1LI2|SRSF1|ZNF24|ATP5B|CHCHD3|PDCD6|MARCH6|NONO|SIGMAR1|AP2M1|HSP90B1|MAEA|RNFT1|PSMC5|RNF168|STK25|SRSF7|HDAC6|SUPT7L|HNRNPA1|CTNNB1|HMGB1|TAP1|HNRNPA2B1|MAX|MARCH5|NFE2L1|NDUFS2|GBP1|PTPN1|DMAP1|YBX1|SF1|EXOSC8|ATG16L1|SRSF2|NUMA1|CLK3|DDX39B|NAGA|PPP3CC|FKBP1A|APOBEC3G|ALAD|CASP4|VPRBP|GDI1|EWSR1|ARRB2|PDCD6IP|DNAJB11|EPHX2|LGALS8|B2M|WBP2|MLL…	82	0.460674	Geneset_Overlap	GO:0043229 (Geneset_Overlap_Data Set 1) GO:0005515	FALSE	Geneset_Overlap	GO:0043229 (Geneset_Overlap_Data Set 1) GO:0005515
Data Set 1	PSMA4|KIF22|RBM22|PSME2|DDX5|MLEC|LNPEP|CPSF3|DDX39A|SUGP1|TSG101|RBM39|PTCD3|SRSF1|ATP5B|PDCD6|UBXN4|MARCH6|NONO|AKR1B1|IPPK|SSU72|AP2M1|HSP90B1|MAEA|RNFT1|MCM7|PSMC5|CSTF3|SF3B2|RNF168|WDR33|STK25|SRSF7|NCBP2|IP6K2|HDAC6|SUPT7L|HNRNPA1|CS|PYCR2|RBM5|CTNNB1|HMGB1|HNRNPA2B1|MAX|MARCH5|DNMT1|NFE2L1|PRPF38B|ZRANB2|PTPN1|DMAP1|YBX1|SF1|HMGN1|EXOSC8|SRSF2|SLC39A8|SLC11A2|CLK3|DDX39B|NAGA|AGPAT6|PPP3C…	110	0.607735	Geneset_Overlap	GO:0043229 (Geneset_Overlap_Data Set 1) GO:0071704	FALSE	Geneset_Overlap	GO:0043229 (Geneset_Overlap_Data Set 1) GO:0071704
Data Set 1	PSMA4|KIF22|RBM22|PSME2|MYL12A|DDX5|MLEC|GOLT1B|CPSF3|DDX39A|SUGP1|RBM39|PTCD3|DYNC1LI2|SRSF1|ZNF24|ATP5B|PDCD6|UBXN4|MARCH6|NONO|SIGMAR1|IPPK|C21ORF59|AP2M1|HSP90B1|MAEA|RNFT1|MCM7|PSMC5|CSTF3|SF3B2|NDUFV1|STK25|SRSF7|HDAC6|SUPT7L|HNRNPA1|CS|RBM5|CTNNB1|HMGB1|HNRNPA2B1|MAX|MARCH5|DNMT1|NFE2L1|NDUFS2|PNISR|ZRANB2|DMAP1|YBX1|GOLGA1|MTCH1|MAGED2|SF1|HMGN1|ATG16L1|SRSF2|NUMA1|SLC11A2|CLK3|DDX39B|AGP…	107	0.59116	Geneset_Overlap	GO:0043229 (Geneset_Overlap_Data Set 1) BTO:0001488	FALSE	Geneset_Overlap	GO:0043229 (Geneset_Overlap_Data Set 1) BTO:0001488
Data Set 1	PSMA4|KIF22|RBM22|PSME2|MYL12A|DDX5|MLEC|GOLT1B|CPSF3|DDX39A|SUGP1|RBM39|PTCD3|DYNC1LI2|SRSF1|ZNF24|ATP5B|PDCD6|UBXN4|MARCH6|NONO|SIGMAR1|AKR1B1|IPPK|C21ORF59|AP2M1|HSP90B1|MAEA|RNFT1|MCM7|PSMC5|CSTF3|SF3B2|NDUFV1|STK25|SRSF7|HDAC6|SUPT7L|HNRNPA1|CS|RBM5|CTNNB1|HMGB1|HNRNPA2B1|MAX|MARCH5|DNMT1|NFE2L1|NDUFS2|PNISR|ZRANB2|DMAP1|YBX1|GOLGA1|MTCH1|MAGED2|SF1|HMGN1|ATG16L1|SRSF2|NUMA1|SLC11A2|CLK3|DDX…	116	0.637363	Geneset_Overlap	GO:0043229 (Geneset_Overlap_Data Set 1) BTO:0000522	FALSE	Geneset_Overlap	GO:0043229 (Geneset_Overlap_Data Set 1) BTO:0000522
Data Set 1	PSMA4|KIF22|RBM22|PSME2|DDX5|LNPEP|RGS2|DYNC1LI2|ATP5B|PDCD6|BIN2|UBXN4|MARCH6|NONO|SIGMAR1|ARID5B|AKR1B1|AP2M1|HSP90B1|MCM7|PSMC5|RNF168|RHOT2|WDR33|STK25|SRSF7|NCBP2|IP6K2|HDAC6|HNRNPA1|PYCR2|CTNNB1|HMGB1|HNRNPA2B1|MAX|DNMT1|NFE2L1|GBP1|PTPN1|DMAP1|YBX1|HMGN1|SLC11A2|PPP3CC|FKBP1A|ALAD|OAS1|CASP4|GDI1|ARRB2|DNAJB11|PSMD6|GSDMD|ACADVL|B2M|WBP2|HNRNPDL|CORO1A|SNRPA1|UFM1|ATP6V0B|GZMB|SBDS|FAF2|BN…	79	0.451429	Geneset_Overlap	GO:0043229 (Geneset_Overlap_Data Set 1) GO:0051716	FALSE	Geneset_Overlap	GO:0043229 (Geneset_Overlap_Data Set 1) GO:0051716
Data Set 1	PSMA4|KIF22|RBM22|PSME2|DDX5|LNPEP|CPSF3|DDX39A|SUGP1|TSG101|RBM39|PTCD3|SRSF1|PDCD6|UBXN4|MARCH6|NONO|SSU72|AP2M1|HSP90B1|MAEA|RNFT1|MCM7|PSMC5|CSTF3|SF3B2|RNF168|WDR33|STK25|SRSF7|NCBP2|HDAC6|SUPT7L|HNRNPA1|RBM5|CTNNB1|HMGB1|HNRNPA2B1|MAX|MARCH5|DNMT1|NFE2L1|PRPF38B|ZRANB2|PTPN1|DMAP1|YBX1|SF1|HMGN1|EXOSC8|SRSF2|SLC39A8|CLK3|DDX39B|PPP3CC|FKBP1A|APOBEC3G|NGDN|SSB|CASP4|VPRBP|CLK1|ARRB2|PDCD6IP|…	94	0.52809	Geneset_Overlap	GO:0043229 (Geneset_Overlap_Data Set 1) GO:0043170	FALSE	Geneset_Overlap	GO:0043229 (Geneset_Overlap_Data Set 1) GO:0043170
Data Set 1	PSMA4|KIF22|RBM22|PSME2|DDX5|CPSF3|DDX39A|SUGP1|RBM39|PTCD3|SRSF1|ZNF24|NONO|ARID5B|AKR1B1|IPPK|SSU72|MAEA|MCM7|PSMC5|CSTF3|SF3B2|RNF168|RHOT2|WDR33|SRSF7|NCBP2|IP6K2|HDAC6|SUPT7L|HNRNPA1|RBM5|CTNNB1|HMGB1|HNRNPA2B1|MAX|DNMT1|NFE2L1|NDUFS2|PNISR|ZRANB2|DMAP1|YBX1|MAGED2|SF1|HMGN1|EXOSC8|SRSF2|NUMA1|CLK3|DDX39B|NGDN|OAS1|VPRBP|EWSR1|PSMD6|KLF6|LUC7L3|GSDMD|ACADVL|SUGP2|SNRNP70|HNRNPDL|SNRPA1|ZNF14…	83	0.506098	Geneset_Overlap	GO:0043229 (Geneset_Overlap_Data Set 1) GO:0005654	FALSE	Geneset_Overlap	GO:0043229 (Geneset_Overlap_Data Set 1) GO:0005654
Data Set 1	PSMA4|KIF22|RBM22|MYL12A|DDX5|MLEC|LNPEP|RGS2|CPSF3|DDX39A|SUGP1|TSG101|RBM39|PTCD3|DYNC1LI2|SRSF1|ZNF24|ATP5B|CHCHD3|PDCD6|BIN2|UBXN4|MARCH6|NONO|SIGMAR1|ARID5B|AKR1B1|SSU72|AP2M1|HSP90B1|MAEA|RNFT1|MCM7|PSMC5|CSTF3|SF3B2|RNF168|RHOT2|NDUFV1|WDR33|SRSF7|NCBP2|IP6K2|HDAC6|SUPT7L|HNRNPA1|CS|PYCR2|RBM5|CTNNB1|HMGB1|TAP1|HNRNPA2B1|MAX|MARCH5|DNMT1|NFE2L1|NDUFS2|PNISR|GBP1|ZRANB2|PTPN1|DMAP1|YBX1|GOL…	148	0.89697	Geneset_Overlap	GO:0043229 (Geneset_Overlap_Data Set 1) GOCC:0043229	FALSE	Geneset_Overlap	GO:0043229 (Geneset_Overlap_Data Set 1) GOCC:0043229
Data Set 1	PSMA4|RBM22|PSME2|DDX5|GOLT1B|RGS2|TSG101|ZNF24|ATP5B|PDCD6|NONO|ARID5B|AKR1B1|IPPK|RNFT1|PSMC5|RNF168|STK25|NCBP2|IP6K2|HDAC6|SUPT7L|HNRNPA1|RBM5|CTNNB1|HMGB1|HNRNPA2B1|MAX|MARCH5|DNMT1|NFE2L1|PTPN1|DMAP1|YBX1|MTCH1|HMGN1|NUMA1|SLC11A2|DDX39B|PPP3CC|FKBP1A|CASP4|GDI1|ARRB2|PDCD6IP|PSMD6|KLF6|EPHX2|GSDMD|B2M|WBP2|SNRNP70|MLLT6|C9ORF72|CORO1A|VPS4A|ZNF148|GZMB|ISCU|SF3B1|UBE2Z|BNIP3|LRRFIP1|HLA-DP…	73	0.414773	Geneset_Overlap	GO:0043229 (Geneset_Overlap_Data Set 1) GO:0048518	FALSE	Geneset_Overlap	GO:0043229 (Geneset_Overlap_Data Set 1) GO:0048518
Data Set 1	PSMA4|RBM22|PSME2|DDX5|RGS2|TSG101|RBM39|PTCD3|SRSF1|ZNF24|CHCHD3|PDCD6|NONO|ARID5B|IPPK|SSU72|HSP90B1|MAEA|RNFT1|MCM7|PSMC5|RNF168|STK25|SRSF7|NCBP2|HDAC6|SUPT7L|HNRNPA1|RBM5|CTNNB1|HMGB1|HNRNPA2B1|MAX|DNMT1|NFE2L1|GBP1|ZRANB2|PTPN1|DMAP1|YBX1|MTCH1|SF1|HMGN1|EXOSC8|SRSF2|SLC39A8|SLC11A2|CLK3|DDX39B|FKBP1A|NGDN|ALAD|OAS1|VPRBP|CLK1|EWSR1|ARRB2|PSMD6|KLF6|ACADVL|WBP2|SNRNP70|MLLT6|C9ORF72|HNRNPDL…	80	0.465116	Geneset_Overlap	GO:0043229 (Geneset_Overlap_Data Set 1) GO:0031323	FALSE	Geneset_Overlap	GO:0043229 (Geneset_Overlap_Data Set 1) GO:0031323
Data Set 1	PSMA4|KIF22|RBM22|PSME2|DDX5|RGS2|CPSF3|DDX39A|SUGP1|TSG101|RBM39|PTCD3|SRSF1|ZNF24|NONO|ARID5B|AKR1B1|IPPK|SSU72|MAEA|MCM7|PSMC5|CSTF3|SF3B2|RNF168|RHOT2|WDR33|SRSF7|NCBP2|IP6K2|HDAC6|SUPT7L|HNRNPA1|RBM5|CTNNB1|HMGB1|HNRNPA2B1|MAX|DNMT1|NFE2L1|NDUFS2|PNISR|ZRANB2|DMAP1|YBX1|MAGED2|SF1|HMGN1|EXOSC8|SRSF2|NUMA1|CLK3|DDX39B|NGDN|SSB|OAS1|VPRBP|EWSR1|PSMD6|KLF6|LUC7L3|GSDMD|ACADVL|WBP2|SUGP2|SNRNP70…	88	0.536585	Geneset_Overlap	GO:0043229 (Geneset_Overlap_Data Set 1) GO:0031981	FALSE	Geneset_Overlap	GO:0043229 (Geneset_Overlap_Data Set 1) GO:0031981
Data Set 1	PSMA4|RBM22|PSME2|DDX5|LNPEP|RGS2|TSG101|RBM39|PTCD3|SRSF1|ZNF24|CHCHD3|PDCD6|NONO|ARID5B|IPPK|SSU72|HSP90B1|MAEA|RNFT1|MCM7|PSMC5|RNF168|STK25|SRSF7|NCBP2|HDAC6|SUPT7L|HNRNPA1|RBM5|CTNNB1|HMGB1|HNRNPA2B1|MAX|DNMT1|NFE2L1|GBP1|ZRANB2|PTPN1|DMAP1|YBX1|MTCH1|SF1|HMGN1|EXOSC8|SRSF2|SLC39A8|SLC11A2|CLK3|DDX39B|FKBP1A|NGDN|ALAD|SSB|OAS1|VPRBP|CLK1|EWSR1|ARRB2|PSMD6|KLF6|EPHX2|GSDMD|ACADVL|B2M|WBP2|SNR…	89	0.514451	Geneset_Overlap	GO:0043229 (Geneset_Overlap_Data Set 1) GO:0019222	FALSE	Geneset_Overlap	GO:0043229 (Geneset_Overlap_Data Set 1) GO:0019222
Data Set 1	PSMA4|KIF22|RBM22|DDX5|LNPEP|DDX39A|SUGP1|TSG101|RBM39|PTCD3|DYNC1LI2|SRSF1|ZNF24|PDCD6|BIN2|MARCH6|NONO|SIGMAR1|ARID5B|SSU72|AP2M1|MAEA|RNFT1|MCM7|PSMC5|CSTF3|RHOT2|NDUFV1|WDR33|STK25|SRSF7|NCBP2|IP6K2|HDAC6|SUPT7L|HNRNPA1|RBM5|HNRNPA2B1|MAX|DNMT1|NFE2L1|NDUFS2|PNISR|PRPF38B|ZRANB2|MTCH1|MAGED2|SF1|ATG16L1|SRSF2|NUMA1|SLC39A8|SLC11A2|CLK3|DDX39B|PPP3CC|APOBEC3G|NGDN|ALAD|OAS1|CASP4|VPRBP|CLK1|EW…	103	0.553763	Geneset_Overlap	GO:0043229 (Geneset_Overlap_Data Set 1) KW-0025	FALSE	Geneset_Overlap	GO:0043229 (Geneset_Overlap_Data Set 1) KW-0025
Data Set 1	PSMA4|KIF22|RBM22|DDX5|GOLT1B|CPSF3|RBM39|PTCD3|DYNC1LI2|SRSF1|ATP5B|PDCD6|MARCH6|NONO|SIGMAR1|AKR1B1|AP2M1|HSP90B1|MAEA|MCM7|PSMC5|NDUFV1|WDR33|STK25|SRSF7|NCBP2|IP6K2|HDAC6|SUPT7L|HNRNPA1|CS|RBM5|CTNNB1|HMGB1|HNRNPA2B1|UNC50|MAX|NFE2L1|NDUFS2|PNISR|ZRANB2|DMAP1|YBX1|MTCH1|MAGED2|SF1|HMGN1|ATG16L1|SRSF2|NUMA1|SLC11A2|DDX39B|FKBP1A|NGDN|ALAD|OAS1|GDI1|CLK1|EWSR1|ARRB2|PDCD6IP|PSMD6|KLF6|LUC7L3|LG…	86	0.477778	Geneset_Overlap	GO:0043229 (Geneset_Overlap_Data Set 1) BTO:0000142	FALSE	Geneset_Overlap	GO:0043229 (Geneset_Overlap_Data Set 1) BTO:0000142
Data Set 1	PSMA4|RBM22|PSME2|DDX5|GOLT1B|LNPEP|CPSF3|DDX39A|TSG101|RBM39|PTCD3|SRSF1|ATP5B|CHCHD3|PDCD6|MARCH6|NONO|AKR1B1|HSP90B1|MCM7|PSMC5|CSTF3|SF3B2|NDUFV1|WDR33|SRSF7|NCBP2|HNRNPA1|CS|PYCR2|CTNNB1|HMGB1|HNRNPA2B1|UNC50|MAX|DNMT1|NDUFS2|PRPF38B|ZRANB2|PTPN1|YBX1|MAGED2|SF1|HMGN1|EXOSC8|SRSF2|NUMA1|DDX39B|FKBP1A|NGDN|SSB|CASP4|VPRBP|EWSR1|PDCD6IP|LUC7L3|VDAC3|EPHX2|ACADVL|SNRNP70|HNRNPDL|CORO1A|SNRPA1|V…	74	0.425287	Geneset_Overlap	GO:0043229 (Geneset_Overlap_Data Set 1) KW-0007	FALSE	Geneset_Overlap	GO:0043229 (Geneset_Overlap_Data Set 1) KW-0007
Data Set 1	PSMA4|KIF22|RBM22|PSME2|MYL12A|DDX5|MLEC|LNPEP|RGS2|DYNC1LI2|ATP5B|PDCD6|BIN2|UBXN4|MARCH6|NONO|SIGMAR1|ARID5B|AKR1B1|AP2M1|HSP90B1|MCM7|PSMC5|RNF168|RHOT2|WDR33|STK25|SRSF7|NCBP2|IP6K2|HDAC6|HNRNPA1|PYCR2|CTNNB1|HMGB1|TAP1|HNRNPA2B1|MAX|DNMT1|NFE2L1|NDUFS2|GBP1|PTPN1|DMAP1|YBX1|HMGN1|SRSF2|SLC11A2|PPP3CC|FKBP1A|APOBEC3G|ALAD|OAS1|CASP4|GDI1|ARRB2|DNAJB11|PSMD6|VDAC3|EPHX2|GSDMD|LGALS8|ACADVL|B2M…	95	0.533708	Geneset_Overlap	GO:0043229 (Geneset_Overlap_Data Set 1) GO:0050896	FALSE	Geneset_Overlap	GO:0043229 (Geneset_Overlap_Data Set 1) GO:0050896
Data Set 1	PSMA4|KIF22|PSME2|MLEC|GOLT1B|CPSF3|DDX39A|TSG101|DYNC1LI2|SRSF1|ATP5B|PDCD6|BIN2|SIGMAR1|AP2M1|HSP90B1|PSMC5|RHOT2|WDR33|STK25|SRSF7|NCBP2|IP6K2|HDAC6|HNRNPA1|CTNNB1|HMGB1|TAP1|HNRNPA2B1|UNC50|NFE2L1|YBX1|MAGED2|ATG16L1|SRSF2|NUMA1|SLC39A8|SLC11A2|DDX39B|AGPAT6|PPP3CC|FKBP1A|ALAD|SSB|GDI1|ARRB2|PDCD6IP|PSMD6|VDAC3|EPHX2|GSDMD|B2M|WBP2|C9ORF72|OXA1L|CORO1A|VPS4A|ATP6V0B|GZMB|YKT6|FAF2|BNIP3|COMMD…	72	0.421053	Geneset_Overlap	GO:0043229 (Geneset_Overlap_Data Set 1) GO:0051234	FALSE	Geneset_Overlap	GO:0043229 (Geneset_Overlap_Data Set 1) GO:0051234
Data Set 1	PSMA4|KIF22|PSME2|MYL12A|LNPEP|RGS2|TSG101|PTCD3|DYNC1LI2|UBXN4|AKR1B1|IPPK|C21ORF59|SSU72|AP2M1|HSP90B1|MCM7|PSMC5|RNF168|RHOT2|NDUFV1|NCBP2|HDAC6|CTNNB1|NFE2L1|PNISR|GBP1|PTPN1|DMAP1|YBX1|GOLGA1|MAGED2|EXOSC8|ATG16L1|SRSF2|NUMA1|PPP3CC|FKBP1A|APOBEC3G|ALAD|OAS1|CASP4|GDI1|ARRB2|PDCD6IP|PSMD6|KLF6|EPHX2|GSDMD|LGALS8|ACADVL|B2M|HNRNPDL|CORO1A|VPS4A|SPATA13|GZMB|YKT6|SBDS|ISCU|UBE2Z|CASP7|LRRFIP1|…	73	0.414773	Geneset_Overlap	GO:0043229 (Geneset_Overlap_Data Set 1) GO:0005829	FALSE	Geneset_Overlap	GO:0043229 (Geneset_Overlap_Data Set 1) GO:0005829
Data Set 1	RBM22|DDX5|RGS2|CPSF3|DDX39A|SUGP1|TSG101|RBM39|SRSF1|ZNF24|PDCD6|NONO|SIGMAR1|ARID5B|AKR1B1|SSU72|MAEA|MCM7|PSMC5|CSTF3|SF3B2|RNF168|WDR33|SRSF7|NCBP2|IP6K2|HDAC6|SUPT7L|HNRNPA1|RBM5|CTNNB1|HMGB1|HNRNPA2B1|MAX|DNMT1|NFE2L1|PNISR|ZRANB2|DMAP1|YBX1|MAGED2|SF1|HMGN1|EXOSC8|SRSF2|NUMA1|SLC11A2|CLK3|DDX39B|APOBEC3G|NGDN|SSB|VPRBP|CLK1|EWSR1|ARRB2|KLF6|LUC7L3|GSDMD|WBP2|SUGP2|SNRNP70|C9ORF72|HNRNPDL|S…	89	0.542683	Geneset_Overlap	GO:0043229 (Geneset_Overlap_Data Set 1) GOCC:0005634	FALSE	Geneset_Overlap	GO:0043229 (Geneset_Overlap_Data Set 1) GOCC:0005634
Data Set 1	KIF22|TSG101|PTCD3|DYNC1LI2|SRSF1|ATP5B|CHCHD3|PDCD6|BIN2|SIGMAR1|C21ORF59|AP2M1|HSP90B1|MAEA|MCM7|RNF168|RHOT2|NDUFV1|STK25|HDAC6|SUPT7L|RBM5|CTNNB1|HMGB1|TAP1|HNRNPA2B1|MAX|DNMT1|NDUFS2|PTPN1|DMAP1|MTCH1|SF1|HMGN1|EXOSC8|ATG16L1|NUMA1|SLC39A8|SLC11A2|DDX39B|PPP3CC|FKBP1A|NGDN|ALAD|OAS1|VPRBP|GDI1|ARRB2|PDCD6IP|LUC7L3|EPHX2|GSDMD|B2M|C9ORF72|OXA1L|CORO1A|VPS4A|TMEM138|ZNF148|SPATA13|ATP6V0B|GZMB…	78	0.464286	Geneset_Overlap	GO:0043229 (Geneset_Overlap_Data Set 1) GO:0071840	FALSE	Geneset_Overlap	GO:0043229 (Geneset_Overlap_Data Set 1) GO:0071840
Data Set 1	PSMA4|KIF22|RBM22|PSME2|MYL12A|DDX5|MLEC|GOLT1B|LNPEP|RGS2|CPSF3|DDX39A|SUGP1|TSG101|RBM39|PTCD3|DYNC1LI2|SRSF1|ZNF24|ATP5B|CHCHD3|PDCD6|BIN2|UBXN4|MARCH6|NONO|SIGMAR1|ARID5B|AKR1B1|IPPK|C21ORF59|SSU72|AP2M1|HSP90B1|MAEA|RNFT1|MCM7|PSMC5|CSTF3|SF3B2|RNF168|RHOT2|NDUFV1|WDR33|STK25|SRSF7|NCBP2|IP6K2|HDAC6|SUPT7L|HNRNPA1|CS|PYCR2|RBM5|CTNNB1|HMGB1|TAP1|HNRNPA2B1|UNC50|MAX|MARCH5|DNMT1|NFE2L1|NDUFS2…	164	0.863158	Geneset_Overlap	GO:0043229 (Geneset_Overlap_Data Set 1) GO:0110165	FALSE	Geneset_Overlap	GO:0043229 (Geneset_Overlap_Data Set 1) GO:0110165
Data Set 1	PSMA4|KIF22|RBM22|PSME2|DDX5|MLEC|LNPEP|CPSF3|DDX39A|SUGP1|TSG101|RBM39|PTCD3|SRSF1|ATP5B|PDCD6|UBXN4|MARCH6|NONO|ARID5B|AKR1B1|IPPK|SSU72|AP2M1|HSP90B1|MAEA|RNFT1|MCM7|PSMC5|CSTF3|SF3B2|RNF168|NDUFV1|WDR33|STK25|SRSF7|NCBP2|IP6K2|HDAC6|SUPT7L|HNRNPA1|CS|PYCR2|RBM5|CTNNB1|HMGB1|HNRNPA2B1|MAX|MARCH5|DNMT1|NFE2L1|NDUFS2|PRPF38B|ZRANB2|PTPN1|DMAP1|YBX1|SF1|HMGN1|EXOSC8|ATG16L1|SRSF2|SLC39A8|SLC11A2|…	118	0.651934	Geneset_Overlap	GO:0043229 (Geneset_Overlap_Data Set 1) GO:0008152	FALSE	Geneset_Overlap	GO:0043229 (Geneset_Overlap_Data Set 1) GO:0008152
Data Set 1	PSMA4|KIF22|PSME2|MYL12A|DDX5|MLEC|GOLT1B|RGS2|RBM39|PTCD3|DYNC1LI2|SRSF1|ZNF24|ATP5B|CHCHD3|PDCD6|BIN2|UBXN4|MARCH6|NONO|SIGMAR1|ARID5B|AKR1B1|AP2M1|HSP90B1|MCM7|PSMC5|SF3B2|RHOT2|NDUFV1|HDAC6|SUPT7L|HNRNPA1|CS|RBM5|CTNNB1|HMGB1|HNRNPA2B1|DNMT1|NDUFS2|PNISR|ZRANB2|DMAP1|YBX1|MTCH1|SF1|HMGN1|ATG16L1|SRSF2|NUMA1|SLC11A2|CLK3|DDX39B|APOBEC3G|ALAD|SSB|OAS1|CASP4|GDI1|EWSR1|ARRB2|PDCD6IP|DNAJB11|KLF6…	100	0.552486	Geneset_Overlap	GO:0043229 (Geneset_Overlap_Data Set 1) BTO:0001491	FALSE	Geneset_Overlap	GO:0043229 (Geneset_Overlap_Data Set 1) BTO:0001491
Data Set 1	KIF22|RBM22|DDX5|CPSF3|DDX39A|SUGP1|TSG101|RBM39|PTCD3|DYNC1LI2|SRSF1|ZNF24|ATP5B|NONO|ARID5B|IPPK|HSP90B1|MCM7|PSMC5|CSTF3|SF3B2|RHOT2|NDUFV1|WDR33|STK25|SRSF7|NCBP2|IP6K2|HDAC6|HNRNPA1|CS|RBM5|HMGB1|TAP1|HNRNPA2B1|UNC50|MAX|DNMT1|NFE2L1|NDUFS2|PNISR|PRPF38B|GBP1|ZRANB2|PTPN1|YBX1|SF1|HMGN1|EXOSC8|SRSF2|CLK3|DDX39B|FKBP1A|APOBEC3G|NGDN|SSB|OAS1|VPRBP|CLK1|EWSR1|KLF6|LUC7L3|VDAC3|ACADVL|WBP2|SUGP…	86	0.502924	Geneset_Overlap	GO:0043229 (Geneset_Overlap_Data Set 1) GO:0097159	FALSE	Geneset_Overlap	GO:0043229 (Geneset_Overlap_Data Set 1) GO:0097159
Data Set 1	PSMA4|RBM22|PSME2|DDX5|RGS2|TSG101|RBM39|PTCD3|SRSF1|ZNF24|CHCHD3|PDCD6|NONO|ARID5B|IPPK|SSU72|HSP90B1|RNFT1|PSMC5|RNF168|STK25|SRSF7|NCBP2|HDAC6|SUPT7L|HNRNPA1|RBM5|CTNNB1|HMGB1|HNRNPA2B1|MAX|DNMT1|NFE2L1|GBP1|ZRANB2|PTPN1|DMAP1|YBX1|MTCH1|SF1|HMGN1|EXOSC8|SRSF2|SLC39A8|SLC11A2|CLK3|DDX39B|FKBP1A|NGDN|ALAD|SSB|OAS1|VPRBP|CLK1|EWSR1|ARRB2|PSMD6|KLF6|EPHX2|GSDMD|B2M|WBP2|SNRNP70|MLLT6|C9ORF72|HNRN…	79	0.456647	Geneset_Overlap	GO:0043229 (Geneset_Overlap_Data Set 1) GO:0060255	FALSE	Geneset_Overlap	GO:0043229 (Geneset_Overlap_Data Set 1) GO:0060255
Data Set 1	PSMA4|RBM22|PSME2|DDX5|RGS2|TSG101|RBM39|PTCD3|SRSF1|ZNF24|CHCHD3|PDCD6|NONO|ARID5B|IPPK|SSU72|HSP90B1|MAEA|RNFT1|PSMC5|RNF168|STK25|SRSF7|NCBP2|HDAC6|SUPT7L|HNRNPA1|RBM5|CTNNB1|HMGB1|HNRNPA2B1|MAX|DNMT1|NFE2L1|GBP1|ZRANB2|PTPN1|DMAP1|YBX1|MTCH1|SF1|HMGN1|EXOSC8|SRSF2|SLC39A8|SLC11A2|CLK3|DDX39B|FKBP1A|NGDN|ALAD|OAS1|VPRBP|CLK1|EWSR1|ARRB2|PSMD6|KLF6|EPHX2|ACADVL|WBP2|SNRNP70|MLLT6|C9ORF72|HNRNPD…	75	0.433526	Geneset_Overlap	GO:0043229 (Geneset_Overlap_Data Set 1) GO:0080090	FALSE	Geneset_Overlap	GO:0043229 (Geneset_Overlap_Data Set 1) GO:0080090
Data Set 1	C2CD5|MARCH5|OXA1L|VPS4A|GBP1|CPSF3|YBX1|DDX39A|YKT6|TSG101|FAF2|SRSF1|SRSF2|PDCD6|DDX39B|TBC1D10A|AP2M1|HSP90B1|SSB|ATG3|WDR33|SRSF7|ARL5B|NCBP2|HDAC6|SUPT7L|EPHX2|TOR1B|GBP5|CTNNB1|TAP2|HMGB1|TAP1|HNRNPA2B1	34	0.523077	Geneset_Overlap	GO:0008104 (Geneset_Overlap_Data Set 1) GO:0051641	FALSE	Geneset_Overlap	GO:0008104 (Geneset_Overlap_Data Set 1) GO:0051641
Data Set 1	C2CD5|OXA1L|VPS4A|GOLT1B|CPSF3|YBX1|ATP6V0B|DDX39A|YKT6|TSG101|FAF2|SRSF1|ATG16L1|SRSF2|PDCD6|DDX39B|ATP6V1C1|ATG4B|TBC1D10A|AP2M1|HSP90B1|SSB|GDI1|ATG3|ARRB2|PDCD6IP|WDR33|SRSF7|ARL5B|NCBP2|HDAC6|EPHX2|CTNNB1|TAP2|HMGB1|TAP1|HNRNPA2B1|UNC50|SFT2D1	39	0.47561	Geneset_Overlap	GO:0008104 (Geneset_Overlap_Data Set 1) GO:0006810	FALSE	Geneset_Overlap	GO:0008104 (Geneset_Overlap_Data Set 1) GO:0006810
Data Set 1	C2CD5|OXA1L|VPS4A|GOLT1B|CPSF3|ATP6V0B|DDX39A|YKT6|TSG101|FAF2|SRSF1|ATG16L1|SRSF2|PDCD6|DDX39B|ATP6V1C1|ATG4B|TBC1D10A|AP2M1|HSP90B1|SSB|GDI1|ATG3|ARRB2|PDCD6IP|WDR33|SRSF7|ARL5B|NCBP2|HDAC6|EPHX2|TAP2|HMGB1|WBP2|TAP1|HNRNPA2B1|UNC50|SFT2D1	38	0.844444	Geneset_Overlap	GO:0008104 (Geneset_Overlap_Data Set 1) GO:0045184	FALSE	Geneset_Overlap	GO:0008104 (Geneset_Overlap_Data Set 1) GO:0045184
Data Set 1	C2CD5|OXA1L|VPS4A|CPSF3|DDX39A|YKT6|TSG101|FAF2|SRSF1|SRSF2|PDCD6|DDX39B|TBC1D10A|AP2M1|HSP90B1|SSB|ATG3|WDR33|SRSF7|ARL5B|NCBP2|HDAC6|EPHX2|CTNNB1|TAP2|HMGB1|TAP1|HNRNPA2B1	28	0.430769	Geneset_Overlap	GO:0008104 (Geneset_Overlap_Data Set 1) GO:0051649	FALSE	Geneset_Overlap	GO:0008104 (Geneset_Overlap_Data Set 1) GO:0051649
Data Set 1	C2CD5|OXA1L|VPS4A|GOLT1B|CPSF3|ATP6V0B|DDX39A|YKT6|TSG101|FAF2|SRSF1|ATG16L1|SRSF2|PDCD6|DDX39B|ATP6V1C1|ATG4B|TBC1D10A|AP2M1|HSP90B1|SSB|GDI1|ATG3|ARRB2|PDCD6IP|WDR33|SRSF7|ARL5B|NCBP2|HDAC6|EPHX2|TAP2|HMGB1|TAP1|HNRNPA2B1|UNC50|SFT2D1	37	0.822222	Geneset_Overlap	GO:0008104 (Geneset_Overlap_Data Set 1) GO:0015031	FALSE	Geneset_Overlap	GO:0008104 (Geneset_Overlap_Data Set 1) GO:0015031
Data Set 1	C2CD5|MARCH5|OXA1L|VPS4A|GBP1|GOLT1B|CPSF3|YBX1|ATP6V0B|DDX39A|YKT6|TSG101|FAF2|SRSF1|ATG16L1|SRSF2|PDCD6|DDX39B|ATP6V1C1|ATG4B|TBC1D10A|AP2M1|HSP90B1|SSB|GDI1|ATG3|ARRB2|PDCD6IP|WDR33|SRSF7|ARL5B|NCBP2|HDAC6|SUPT7L|EPHX2|TOR1B|GBP5|CTNNB1|TAP2|HMGB1|WBP2|TAP1|HNRNPA2B1|UNC50|SFT2D1	45	0.918367	Geneset_Overlap	GO:0008104 (Geneset_Overlap_Data Set 1) GO:0033036	FALSE	Geneset_Overlap	GO:0008104 (Geneset_Overlap_Data Set 1) GO:0033036
Data Set 1	C2CD5|OXA1L|VPS4A|GOLT1B|CPSF3|YBX1|ATP6V0B|DDX39A|YKT6|TSG101|FAF2|SRSF1|ATG16L1|SRSF2|PDCD6|DDX39B|ATP6V1C1|ATG4B|TBC1D10A|AP2M1|HSP90B1|SSB|GDI1|ATG3|ARRB2|PDCD6IP|WDR33|SRSF7|ARL5B|NCBP2|HDAC6|EPHX2|TAP2|HMGB1|TAP1|HNRNPA2B1|UNC50|SFT2D1	38	0.76	Geneset_Overlap	GO:0008104 (Geneset_Overlap_Data Set 1) GO:0071705	FALSE	Geneset_Overlap	GO:0008104 (Geneset_Overlap_Data Set 1) GO:0071705
Data Set 1	C2CD5|OXA1L|VPS4A|GOLT1B|CPSF3|YBX1|ATP6V0B|DDX39A|YKT6|TSG101|FAF2|SRSF1|ATG16L1|SRSF2|PDCD6|DDX39B|ATP6V1C1|ATG4B|TBC1D10A|AP2M1|HSP90B1|SSB|GDI1|ATG3|ARRB2|PDCD6IP|WDR33|SRSF7|ARL5B|NCBP2|HDAC6|EPHX2|TAP2|HMGB1|TAP1|HNRNPA2B1|UNC50|SFT2D1	38	0.716981	Geneset_Overlap	GO:0008104 (Geneset_Overlap_Data Set 1) GO:0071702	FALSE	Geneset_Overlap	GO:0008104 (Geneset_Overlap_Data Set 1) GO:0071702
Data Set 1	C2CD5|MARCH5|OXA1L|VPS4A|GBP1|GOLT1B|CPSF3|YBX1|ATP6V0B|DDX39A|YKT6|TSG101|FAF2|SRSF1|ATG16L1|SRSF2|PDCD6|DDX39B|ATP6V1C1|ATG4B|TBC1D10A|AP2M1|HSP90B1|SSB|GDI1|ATG3|ARRB2|PDCD6IP|WDR33|SRSF7|ARL5B|NCBP2|HDAC6|SUPT7L|EPHX2|TOR1B|GBP5|CTNNB1|TAP2|HMGB1|WBP2|TAP1|HNRNPA2B1|UNC50|SFT2D1	45	0.494505	Geneset_Overlap	GO:0008104 (Geneset_Overlap_Data Set 1) GO:0051179	FALSE	Geneset_Overlap	GO:0008104 (Geneset_Overlap_Data Set 1) GO:0051179
Data Set 1	C2CD5|OXA1L|VPS4A|GOLT1B|CPSF3|YBX1|ATP6V0B|DDX39A|YKT6|TSG101|FAF2|SRSF1|ATG16L1|SRSF2|PDCD6|DDX39B|ATP6V1C1|ATG4B|TBC1D10A|AP2M1|HSP90B1|SSB|GDI1|ATG3|ARRB2|PDCD6IP|WDR33|SRSF7|ARL5B|NCBP2|HDAC6|EPHX2|CTNNB1|TAP2|HMGB1|WBP2|TAP1|HNRNPA2B1|UNC50|SFT2D1	40	0.47619	Geneset_Overlap	GO:0008104 (Geneset_Overlap_Data Set 1) GO:0051234	FALSE	Geneset_Overlap	GO:0008104 (Geneset_Overlap_Data Set 1) GO:0051234
Data Set 1	C2CD5|OXA1L|VPS4A|CPSF3|DDX39A|FAF2|SRSF1|SRSF2|PDCD6|DDX39B|TBC1D10A|AP2M1|HSP90B1|SSB|ATG3|WDR33|SRSF7|ARL5B|NCBP2|HDAC6|EPHX2|HNRNPA2B1	22	0.488889	Geneset_Overlap	GO:0008104 (Geneset_Overlap_Data Set 1) GO:0006886	FALSE	Geneset_Overlap	GO:0008104 (Geneset_Overlap_Data Set 1) GO:0006886
Data Set 1	C2CD5|OXA1L|VPS4A|CPSF3|DDX39A|YKT6|TSG101|FAF2|SRSF1|SRSF2|PDCD6|DDX39B|TBC1D10A|AP2M1|HSP90B1|SSB|ATG3|WDR33|SRSF7|ARL5B|NCBP2|HDAC6|EPHX2|TAP2|TAP1|HNRNPA2B1	26	0.52	Geneset_Overlap	GO:0008104 (Geneset_Overlap_Data Set 1) GO:0046907	FALSE	Geneset_Overlap	GO:0008104 (Geneset_Overlap_Data Set 1) GO:0046907
Data Set 1	C2CD5|OXA1L|VPS4A|GOLT1B|CPSF3|ATP6V0B|DDX39A|YKT6|TSG101|FAF2|SRSF1|ATG16L1|SRSF2|PDCD6|DDX39B|ATP6V1C1|ATG4B|TBC1D10A|AP2M1|HSP90B1|SSB|GDI1|ATG3|ARRB2|PDCD6IP|WDR33|SRSF7|ARL5B|NCBP2|HDAC6|EPHX2|TAP2|HMGB1|TAP1|HNRNPA2B1|UNC50|SFT2D1	37	0.804348	Geneset_Overlap	GO:0008104 (Geneset_Overlap_Data Set 1) GO:0042886	FALSE	Geneset_Overlap	GO:0008104 (Geneset_Overlap_Data Set 1) GO:0042886
Data Set 1	PSMA4|KIF22|RBM22|PSME2|MYL12A|DDX5|MLEC|LNPEP|RGS2|DYNC1LI2|ATP5B|PDCD6|BIN2|UBXN4|MARCH6|NONO|SIGMAR1|ARID5B|AKR1B1|AP2M1|HSP90B1|MCM7|PSMC5|RNF168|RHOT2|WDR33|STK25|SRSF7|NCBP2|IP6K2|HDAC6|HNRNPA1|PYCR2|CTNNB1|HMGB1|TAP1|HNRNPA2B1|MAX|DNMT1|NFE2L1|NDUFS2|GBP1|PTPN1|DMAP1|YBX1|ABHD12|HMGN1|RDH11|SRSF2|SLC11A2|PPP3CC|FKBP1A|APOBEC3G|ALAD|OAS1|CASP4|GDI1|ULK3|ARRB2|DNAJB11|PSMD6|VDAC3|EPHX2|GSDMD…	99	0.540984	Geneset_Overlap	GO:0043226 (Geneset_Overlap_Data Set 1) GO:0050896	FALSE	Geneset_Overlap	GO:0043226 (Geneset_Overlap_Data Set 1) GO:0050896
Data Set 1	PSMA4|KIF22|PSME2|MYL12A|LNPEP|RGS2|TSG101|PTCD3|DYNC1LI2|UBXN4|AKR1B1|IPPK|C21ORF59|SSU72|AP2M1|HSP90B1|MCM7|PSMC5|RNF168|RHOT2|NDUFV1|NCBP2|HDAC6|CTNNB1|NFE2L1|PNISR|GBP1|PTPN1|DMAP1|YBX1|GOLGA1|MAGED2|EXOSC8|ATG16L1|SRSF2|NUMA1|PPP3CC|FKBP1A|TBC1D10A|APOBEC3G|ALAD|OAS1|CASP4|GDI1|ARRB2|PDCD6IP|PSMD6|KLF6|EPHX2|GSDMD|LGALS8|MDH1|ACADVL|B2M|HNRNPDL|CORO1A|VPS4A|SPATA13|GZMB|YKT6|SBDS|ISCU|UBE2Z|…	76	0.417582	Geneset_Overlap	GO:0043226 (Geneset_Overlap_Data Set 1) GO:0005829	FALSE	Geneset_Overlap	GO:0043226 (Geneset_Overlap_Data Set 1) GO:0005829
Data Set 1	PSMA4|KIF22|PSME2|MLEC|GOLT1B|CPSF3|DDX39A|TSG101|DYNC1LI2|SRSF1|ATP5B|PDCD6|BIN2|SIGMAR1|AP2M1|HSP90B1|SLC5A6|PSMC5|RHOT2|WDR33|SRSF7|NCBP2|IP6K2|HDAC6|HNRNPA1|CTNNB1|HMGB1|TAP1|HNRNPA2B1|UNC50|NFE2L1|YBX1|MAGED2|ATG16L1|SRSF2|SLC39A8|SLC11A2|DDX39B|AGPAT6|PPP3CC|FKBP1A|TBC1D10A|ALAD|SSB|GDI1|ARRB2|PDCD6IP|PSMD6|VDAC3|EPHX2|GSDMD|B2M|C9ORF72|OXA1L|CORO1A|VPS4A|ATP13A1|ATP6V0B|GZMB|YKT6|FAF2|BNIP…	72	0.40678	Geneset_Overlap	GO:0043226 (Geneset_Overlap_Data Set 1) GO:0006810	FALSE	Geneset_Overlap	GO:0043226 (Geneset_Overlap_Data Set 1) GO:0006810
Data Set 1	KIF22|RBM22|DDX5|CPSF3|DDX39A|SUGP1|TSG101|RBM39|PTCD3|DYNC1LI2|SRSF1|ZNF24|ATP5B|NONO|ARID5B|IPPK|HSP90B1|MCM7|PSMC5|CSTF3|SF3B2|RHOT2|NDUFV1|WDR33|STK25|SRSF7|NCBP2|IP6K2|HDAC6|HNRNPA1|CS|RBM5|HMGB1|TAP1|HNRNPA2B1|UNC50|MAX|DNMT1|NFE2L1|NDUFS2|PNISR|PRPF38B|GBP1|ZRANB2|PTPN1|YBX1|SF1|HMGN1|EXOSC8|SRSF2|CLK3|DDX39B|FKBP1A|APOBEC3G|NGDN|SSB|OAS1|VPRBP|CLK1|EWSR1|ULK3|KLF6|LUC7L3|VDAC3|MDH1|ACADVL…	89	0.502825	Geneset_Overlap	GO:0043226 (Geneset_Overlap_Data Set 1) GO:0097159	FALSE	Geneset_Overlap	GO:0043226 (Geneset_Overlap_Data Set 1) GO:0097159
Data Set 1	PSMA4|KIF22|RBM22|MYL12A|DDX5|MLEC|LNPEP|RGS2|CPSF3|DDX39A|SUGP1|TSG101|RBM39|PTCD3|DYNC1LI2|SRSF1|ZNF24|ATP5B|CHCHD3|PDCD6|BIN2|UBXN4|MARCH6|NONO|SIGMAR1|ARID5B|AKR1B1|SSU72|AP2M1|HSP90B1|MAEA|RNFT1|MCM7|PSMC5|CSTF3|SF3B2|RNF168|RHOT2|NDUFV1|WDR33|SRSF7|NCBP2|IP6K2|HDAC6|SUPT7L|HNRNPA1|CS|PYCR2|RBM5|CTNNB1|HMGB1|TAP1|HNRNPA2B1|MAX|MARCH5|DNMT1|NFE2L1|NDUFS2|PNISR|GBP1|ZRANB2|PTPN1|DMAP1|YBX1|GOL…	149	0.861272	Geneset_Overlap	GO:0043226 (Geneset_Overlap_Data Set 1) GOCC:0043229	FALSE	Geneset_Overlap	GO:0043226 (Geneset_Overlap_Data Set 1) GOCC:0043229
Data Set 1	PSMA4|KIF22|RBM22|DDX5|GOLT1B|CPSF3|TSG101|RBM39|PTCD3|DYNC1LI2|SRSF1|ATP5B|PDCD6|UBXN4|MARCH6|NONO|SIGMAR1|ARID5B|AKR1B1|SSU72|AP2M1|HSP90B1|MAEA|MCM7|SLC5A6|PSMC5|SF3B2|NDUFV1|WDR33|STK25|SRSF7|NCBP2|IP6K2|HDAC6|SUPT7L|HNRNPA1|CS|RBM5|CTNNB1|HMGB1|HNRNPA2B1|UNC50|MAX|NFE2L1|NDUFS2|PNISR|ZRANB2|PTPN1|DMAP1|YBX1|MTCH1|MAGED2|ABHD12|SF1|HMGN1|RDH11|ATG16L1|SRSF2|NUMA1|SLC11A2|DDX39B|PPP3CC|FKBP1A|…	104	0.571429	Geneset_Overlap	GO:0043226 (Geneset_Overlap_Data Set 1) BTO:0000282	FALSE	Geneset_Overlap	GO:0043226 (Geneset_Overlap_Data Set 1) BTO:0000282
Data Set 1	PSMA4|KIF22|RBM22|PSME2|MYL12A|DDX5|MLEC|GOLT1B|LNPEP|RGS2|CPSF3|DDX39A|SUGP1|TSG101|RBM39|PTCD3|DYNC1LI2|SRSF1|ZNF24|ATP5B|CHCHD3|PDCD6|BIN2|UBXN4|MARCH6|NONO|SIGMAR1|ARID5B|AKR1B1|IPPK|C21ORF59|SSU72|AP2M1|HSP90B1|MAEA|RNFT1|MCM7|SLC5A6|PSMC5|CSTF3|SF3B2|RNF168|RHOT2|NDUFV1|WDR33|STK25|SRSF7|NCBP2|IP6K2|HDAC6|SUPT7L|HNRNPA1|CS|PYCR2|RBM5|CTNNB1|HMGB1|TAP1|HNRNPA2B1|UNC50|MAX|MARCH5|DNMT1|NFE2L1…	165	0.873016	Geneset_Overlap	GO:0043226 (Geneset_Overlap_Data Set 1) BTO:0001489	FALSE	Geneset_Overlap	GO:0043226 (Geneset_Overlap_Data Set 1) BTO:0001489
Data Set 1	PSMA4|KIF22|RBM22|PSME2|MYL12A|DDX5|MLEC|GOLT1B|LNPEP|RGS2|CPSF3|DDX39A|SUGP1|TSG101|RBM39|PTCD3|DYNC1LI2|SRSF1|ZNF24|ATP5B|CHCHD3|PDCD6|BIN2|UBXN4|MARCH6|NONO|SIGMAR1|ARID5B|AKR1B1|IPPK|C21ORF59|SSU72|AP2M1|HSP90B1|MAEA|RNFT1|MCM7|SLC5A6|PSMC5|CSTF3|SF3B2|RNF168|RHOT2|NDUFV1|WDR33|STK25|SRSF7|NCBP2|IP6K2|HDAC6|SUPT7L|HNRNPA1|CS|PYCR2|RBM5|CTNNB1|HMGB1|TAP1|HNRNPA2B1|UNC50|MAX|MARCH5|DNMT1|NFE2L1…	171	0.890625	Geneset_Overlap	GO:0043226 (Geneset_Overlap_Data Set 1) BTO:0000042	FALSE	Geneset_Overlap	GO:0043226 (Geneset_Overlap_Data Set 1) BTO:0000042
Data Set 1	PSMA4|KIF22|RBM22|PSME2|DDX5|LNPEP|CPSF3|DDX39A|SUGP1|TSG101|RBM39|PTCD3|SRSF1|ATP5B|PDCD6|UBXN4|MARCH6|NONO|AKR1B1|IPPK|SSU72|AP2M1|HSP90B1|MAEA|RNFT1|MCM7|SLC5A6|PSMC5|CSTF3|SF3B2|RNF168|NDUFV1|WDR33|STK25|SRSF7|NCBP2|IP6K2|HDAC6|SUPT7L|HNRNPA1|CS|PYCR2|RBM5|CTNNB1|HMGB1|HNRNPA2B1|MAX|MARCH5|DNMT1|NFE2L1|NDUFS2|PRPF38B|ZRANB2|PTPN1|DMAP1|YBX1|ABHD12|SF1|HMGN1|RDH11|EXOSC8|ATG16L1|SRSF2|SLC39A8|…	117	0.65	Geneset_Overlap	GO:0043226 (Geneset_Overlap_Data Set 1) GO:0044237	FALSE	Geneset_Overlap	GO:0043226 (Geneset_Overlap_Data Set 1) GO:0044237
Data Set 1	PSMA4|KIF22|RBM22|PSME2|MYL12A|DDX5|MLEC|GOLT1B|CPSF3|DDX39A|SUGP1|RBM39|PTCD3|DYNC1LI2|SRSF1|ZNF24|ATP5B|PDCD6|UBXN4|MARCH6|NONO|SIGMAR1|IPPK|C21ORF59|AP2M1|HSP90B1|MAEA|RNFT1|MCM7|PSMC5|CSTF3|SF3B2|NDUFV1|STK25|SRSF7|HDAC6|SUPT7L|HNRNPA1|CS|RBM5|CTNNB1|HMGB1|HNRNPA2B1|MAX|MARCH5|DNMT1|NFE2L1|NDUFS2|PNISR|ZRANB2|DMAP1|YBX1|GOLGA1|MTCH1|MAGED2|ABHD12|SF1|HMGN1|RDH11|ATG16L1|SRSF2|NUMA1|SLC11A2|CL…	114	0.622951	Geneset_Overlap	GO:0043226 (Geneset_Overlap_Data Set 1) BTO:0001488	FALSE	Geneset_Overlap	GO:0043226 (Geneset_Overlap_Data Set 1) BTO:0001488
Data Set 1	PSMA4|KIF22|RBM22|DDX5|RGS2|CPSF3|DDX39A|SUGP1|TSG101|RBM39|SRSF1|ZNF24|CHCHD3|PDCD6|UBXN4|NONO|SIGMAR1|ARID5B|IPPK|SSU72|MAEA|MCM7|PSMC5|CSTF3|SF3B2|RNF168|WDR33|SRSF7|NCBP2|IP6K2|HDAC6|SUPT7L|HNRNPA1|RBM5|CTNNB1|HMGB1|HNRNPA2B1|UNC50|MAX|DNMT1|NFE2L1|PNISR|PRPF38B|ZRANB2|DMAP1|YBX1|SF1|HMGN1|EXOSC8|SRSF2|NUMA1|CLK3|DDX39B|APOBEC3G|NGDN|SSB|OAS1|VPRBP|CLK1|EWSR1|ARRB2|KLF6|LUC7L3|WBP2|SUGP2|SNRN…	90	0.520231	Geneset_Overlap	GO:0043226 (Geneset_Overlap_Data Set 1) KW-0539	FALSE	Geneset_Overlap	GO:0043226 (Geneset_Overlap_Data Set 1) KW-0539
Data Set 1	PSMA4|PSME2|MYL12A|DDX5|MLEC|LNPEP|TSG101|DYNC1LI2|ATP5B|CHCHD3|PDCD6|BIN2|SIGMAR1|AKR1B1|AP2M1|HSP90B1|SLC5A6|PSMC5|STK25|SRSF7|HDAC6|HNRNPA1|CS|CTNNB1|HMGB1|TAP1|HNRNPA2B1|GBP1|PTPN1|YBX1|GOLGA1|MAGED2|NUMA1|SLC11A2|CLK3|NAGA|TBC1D10A|ALAD|ARRB2|PDCD6IP|PSMD6|ST3GAL1|VDAC3|EPHX2|GSDMD|LGALS8|MDH1|B2M|C9ORF72|CORO1A|VPS4A|ATP6V0B|YKT6|FAF2|COMMD3|ARHGAP9|ATP6V1C1|HLA-DPA1|MYD88|XPNPEP1|CD48|DNAJ…	70	0.404624	Geneset_Overlap	GO:0043226 (Geneset_Overlap_Data Set 1) GO:0031982	FALSE	Geneset_Overlap	GO:0043226 (Geneset_Overlap_Data Set 1) GO:0031982
Data Set 1	PSMA4|KIF22|RBM22|PSME2|DDX5|LNPEP|RGS2|CPSF3|DDX39A|SUGP1|TSG101|RBM39|PTCD3|SRSF1|ZNF24|ATP5B|BIN2|NONO|ARID5B|AKR1B1|IPPK|SSU72|HSP90B1|MAEA|MCM7|PSMC5|CSTF3|SF3B2|RNF168|RHOT2|WDR33|SRSF7|NCBP2|IP6K2|HDAC6|SUPT7L|HNRNPA1|CS|PYCR2|RBM5|CTNNB1|HMGB1|HNRNPA2B1|MAX|DNMT1|NFE2L1|NDUFS2|PNISR|ZRANB2|PTPN1|DMAP1|YBX1|MAGED2|SF1|HMGN1|EXOSC8|SRSF2|NUMA1|CLK3|DDX39B|NGDN|ALAD|SSB|OAS1|VPRBP|EWSR1|DNAJ…	105	0.606936	Geneset_Overlap	GO:0043226 (Geneset_Overlap_Data Set 1) GO:0070013	FALSE	Geneset_Overlap	GO:0043226 (Geneset_Overlap_Data Set 1) GO:0070013
Data Set 1	PSMA4|KIF22|RBM22|PSME2|DDX5|MLEC|LNPEP|CPSF3|DDX39A|SUGP1|TSG101|RBM39|PTCD3|SRSF1|ATP5B|PDCD6|UBXN4|MARCH6|NONO|ARID5B|AKR1B1|IPPK|SSU72|AP2M1|HSP90B1|MAEA|RNFT1|MCM7|SLC5A6|PSMC5|CSTF3|SF3B2|RNF168|NDUFV1|WDR33|STK25|SRSF7|NCBP2|IP6K2|HDAC6|SUPT7L|HNRNPA1|CS|PYCR2|RBM5|CTNNB1|HMGB1|HNRNPA2B1|MAX|MARCH5|DNMT1|NFE2L1|NDUFS2|PRPF38B|ZRANB2|PTPN1|DMAP1|YBX1|ABHD12|SF1|HMGN1|RDH11|EXOSC8|ATG16L1|SR…	125	0.68306	Geneset_Overlap	GO:0043226 (Geneset_Overlap_Data Set 1) GO:0008152	FALSE	Geneset_Overlap	GO:0043226 (Geneset_Overlap_Data Set 1) GO:0008152
Data Set 1	PSMA4|RBM22|PSME2|DDX5|RGS2|TSG101|RBM39|PTCD3|SRSF1|ZNF24|CHCHD3|PDCD6|NONO|ARID5B|IPPK|SSU72|HSP90B1|MAEA|RNFT1|PSMC5|RNF168|STK25|SRSF7|NCBP2|HDAC6|SUPT7L|HNRNPA1|RBM5|CTNNB1|HMGB1|HNRNPA2B1|MAX|DNMT1|NFE2L1|GBP1|ZRANB2|PTPN1|DMAP1|YBX1|MTCH1|SF1|HMGN1|EXOSC8|SRSF2|SLC39A8|SLC11A2|CLK3|DDX39B|FKBP1A|TBC1D10A|NGDN|ALAD|OAS1|VPRBP|CLK1|EWSR1|ARRB2|PSMD6|KLF6|EPHX2|ACADVL|WBP2|SNRNP70|MLLT6|C9ORF…	76	0.41989	Geneset_Overlap	GO:0043226 (Geneset_Overlap_Data Set 1) GO:0080090	FALSE	Geneset_Overlap	GO:0043226 (Geneset_Overlap_Data Set 1) GO:0080090
Data Set 1	PSMA4|KIF22|RBM22|PSME2|DDX5|MLEC|LNPEP|CPSF3|DDX39A|SUGP1|TSG101|RBM39|PTCD3|SRSF1|ATP5B|PDCD6|UBXN4|MARCH6|NONO|AKR1B1|IPPK|SSU72|AP2M1|HSP90B1|MAEA|RNFT1|MCM7|SLC5A6|PSMC5|CSTF3|SF3B2|RNF168|WDR33|STK25|SRSF7|NCBP2|IP6K2|HDAC6|SUPT7L|HNRNPA1|CS|PYCR2|RBM5|CTNNB1|HMGB1|HNRNPA2B1|MAX|MARCH5|DNMT1|NFE2L1|PRPF38B|ZRANB2|PTPN1|DMAP1|YBX1|ABHD12|SF1|HMGN1|RDH11|EXOSC8|SRSF2|SLC39A8|SLC11A2|CLK3|DDX3…	117	0.639344	Geneset_Overlap	GO:0043226 (Geneset_Overlap_Data Set 1) GO:0071704	FALSE	Geneset_Overlap	GO:0043226 (Geneset_Overlap_Data Set 1) GO:0071704
Data Set 1	PSMA4|KIF22|RBM22|DDX5|GOLT1B|CPSF3|SUGP1|RBM39|PTCD3|DYNC1LI2|SRSF1|ATP5B|PDCD6|MARCH6|NONO|SIGMAR1|AKR1B1|AP2M1|HSP90B1|MAEA|MCM7|SLC5A6|PSMC5|CSTF3|NDUFV1|WDR33|STK25|SRSF7|NCBP2|IP6K2|HDAC6|SUPT7L|HNRNPA1|CS|RBM5|CTNNB1|HMGB1|HNRNPA2B1|UNC50|MAX|NFE2L1|NDUFS2|PNISR|ZRANB2|DMAP1|YBX1|MTCH1|MAGED2|ABHD12|SF1|HMGN1|RDH11|ATG16L1|SRSF2|NUMA1|SLC11A2|DDX39B|FKBP1A|TBC1D10A|NGDN|ALAD|OAS1|GDI1|CLK1…	96	0.527473	Geneset_Overlap	GO:0043226 (Geneset_Overlap_Data Set 1) BTO:0001484	FALSE	Geneset_Overlap	GO:0043226 (Geneset_Overlap_Data Set 1) BTO:0001484
Data Set 1	PSMA4|RBM22|PSME2|DDX5|RGS2|TSG101|RBM39|PTCD3|SRSF1|ZNF24|CHCHD3|PDCD6|NONO|ARID5B|IPPK|SSU72|HSP90B1|RNFT1|PSMC5|RNF168|STK25|SRSF7|NCBP2|HDAC6|SUPT7L|HNRNPA1|RBM5|CTNNB1|HMGB1|HNRNPA2B1|MAX|DNMT1|NFE2L1|GBP1|ZRANB2|PTPN1|DMAP1|YBX1|MTCH1|SF1|HMGN1|EXOSC8|SRSF2|SLC39A8|SLC11A2|CLK3|DDX39B|FKBP1A|TBC1D10A|NGDN|ALAD|SSB|OAS1|VPRBP|CLK1|EWSR1|ARRB2|PSMD6|KLF6|EPHX2|GSDMD|B2M|WBP2|SNRNP70|MLLT6|C9O…	80	0.441989	Geneset_Overlap	GO:0043226 (Geneset_Overlap_Data Set 1) GO:0060255	FALSE	Geneset_Overlap	GO:0043226 (Geneset_Overlap_Data Set 1) GO:0060255
Data Set 1	KIF22|TSG101|PTCD3|DYNC1LI2|SRSF1|ATP5B|CHCHD3|PDCD6|BIN2|SIGMAR1|C21ORF59|AP2M1|HSP90B1|MAEA|MCM7|RNF168|RHOT2|NDUFV1|STK25|HDAC6|SUPT7L|RBM5|CTNNB1|HMGB1|TAP1|HNRNPA2B1|MAX|DNMT1|NDUFS2|PTPN1|DMAP1|MTCH1|SF1|HMGN1|ATG16L1|NUMA1|SLC39A8|SLC11A2|DDX39B|PPP3CC|FKBP1A|ALAD|OAS1|VPRBP|GDI1|ARRB2|PDCD6IP|LUC7L3|EPHX2|GSDMD|B2M|C9ORF72|OXA1L|CORO1A|VPS4A|TMEM138|ZNF148|SPATA13|ATP6V0B|GZMB|YKT6|SBDS|F…	75	0.423729	Geneset_Overlap	GO:0043226 (Geneset_Overlap_Data Set 1) GO:0016043	FALSE	Geneset_Overlap	GO:0043226 (Geneset_Overlap_Data Set 1) GO:0016043
Data Set 1	PSMA4|KIF22|RBM22|PSME2|DDX5|LNPEP|RGS2|DYNC1LI2|ATP5B|PDCD6|BIN2|UBXN4|MARCH6|NONO|SIGMAR1|ARID5B|AKR1B1|AP2M1|HSP90B1|MCM7|PSMC5|RNF168|RHOT2|WDR33|STK25|SRSF7|NCBP2|IP6K2|HDAC6|HNRNPA1|PYCR2|CTNNB1|HMGB1|HNRNPA2B1|MAX|DNMT1|NFE2L1|GBP1|PTPN1|DMAP1|YBX1|HMGN1|RDH11|SLC11A2|PPP3CC|FKBP1A|ALAD|OAS1|CASP4|GDI1|ULK3|ARRB2|DNAJB11|PSMD6|GSDMD|ACADVL|B2M|WBP2|HNRNPDL|CORO1A|SNRPA1|UFM1|ATP6V0B|GZMB|S…	81	0.445055	Geneset_Overlap	GO:0043226 (Geneset_Overlap_Data Set 1) GO:0051716	FALSE	Geneset_Overlap	GO:0043226 (Geneset_Overlap_Data Set 1) GO:0051716
Data Set 1	RBM22|DDX5|RGS2|CPSF3|DDX39A|SUGP1|TSG101|RBM39|SRSF1|ZNF24|PDCD6|NONO|SIGMAR1|ARID5B|AKR1B1|SSU72|MAEA|MCM7|PSMC5|CSTF3|SF3B2|RNF168|WDR33|SRSF7|NCBP2|IP6K2|HDAC6|SUPT7L|HNRNPA1|RBM5|CTNNB1|HMGB1|HNRNPA2B1|MAX|DNMT1|NFE2L1|PNISR|ZRANB2|DMAP1|YBX1|MAGED2|SF1|HMGN1|EXOSC8|SRSF2|NUMA1|SLC11A2|CLK3|DDX39B|APOBEC3G|NGDN|SSB|VPRBP|CLK1|EWSR1|ARRB2|KLF6|LUC7L3|GSDMD|WBP2|SUGP2|SNRNP70|C9ORF72|HNRNPDL|S…	89	0.514451	Geneset_Overlap	GO:0043226 (Geneset_Overlap_Data Set 1) GOCC:0005634	FALSE	Geneset_Overlap	GO:0043226 (Geneset_Overlap_Data Set 1) GOCC:0005634
Data Set 1	PSMA4|KIF22|RBM22|PSME2|MYL12A|DDX5|MLEC|GOLT1B|LNPEP|RGS2|CPSF3|DDX39A|SUGP1|TSG101|RBM39|PTCD3|DYNC1LI2|SRSF1|ZNF24|ATP5B|CHCHD3|PDCD6|BIN2|UBXN4|MARCH6|NONO|SIGMAR1|ARID5B|AKR1B1|IPPK|C21ORF59|SSU72|AP2M1|HSP90B1|MAEA|RNFT1|MCM7|SLC5A6|PSMC5|CSTF3|SF3B2|RNF168|RHOT2|NDUFV1|WDR33|STK25|SRSF7|NCBP2|IP6K2|HDAC6|SUPT7L|HNRNPA1|CS|PYCR2|RBM5|CTNNB1|HMGB1|TAP1|HNRNPA2B1|MAX|MARCH5|DNMT1|NFE2L1|NDUFS…	166	0.878307	Geneset_Overlap	GO:0043226 (Geneset_Overlap_Data Set 1) GO:0009987	FALSE	Geneset_Overlap	GO:0043226 (Geneset_Overlap_Data Set 1) GO:0009987
Data Set 1	PSMA4|KIF22|RBM22|MYL12A|DDX5|MLEC|LNPEP|RGS2|CPSF3|DDX39A|SUGP1|TSG101|RBM39|PTCD3|DYNC1LI2|SRSF1|ZNF24|ATP5B|CHCHD3|PDCD6|BIN2|UBXN4|MARCH6|NONO|SIGMAR1|ARID5B|AKR1B1|SSU72|AP2M1|HSP90B1|MAEA|RNFT1|MCM7|PSMC5|CSTF3|SF3B2|RNF168|RHOT2|NDUFV1|WDR33|SRSF7|NCBP2|IP6K2|HDAC6|SUPT7L|HNRNPA1|CS|PYCR2|RBM5|CTNNB1|HMGB1|TAP1|HNRNPA2B1|MAX|MARCH5|DNMT1|NFE2L1|NDUFS2|PNISR|GBP1|ZRANB2|PTPN1|DMAP1|YBX1|GOL…	154	0.890173	Geneset_Overlap	GO:0043226 (Geneset_Overlap_Data Set 1) GOCC:0043226	FALSE	Geneset_Overlap	GO:0043226 (Geneset_Overlap_Data Set 1) GOCC:0043226
Data Set 1	PSMA4|KIF22|RBM22|PSME2|DDX5|RGS2|CPSF3|DDX39A|SUGP1|TSG101|RBM39|PTCD3|SRSF1|ZNF24|ATP5B|CHCHD3|PDCD6|UBXN4|NONO|SIGMAR1|ARID5B|AKR1B1|IPPK|C21ORF59|SSU72|HSP90B1|MAEA|MCM7|PSMC5|CSTF3|SF3B2|RNF168|RHOT2|WDR33|SRSF7|NCBP2|IP6K2|HDAC6|SUPT7L|HNRNPA1|CS|RBM5|CTNNB1|HMGB1|HNRNPA2B1|UNC50|MAX|DNMT1|NFE2L1|NDUFS2|PNISR|PRPF38B|ZRANB2|DMAP1|YBX1|MAGED2|SF1|HMGN1|EXOSC8|SRSF2|NUMA1|SLC11A2|CLK3|DDX39B|…	115	0.66474	Geneset_Overlap	GO:0043226 (Geneset_Overlap_Data Set 1) GO:0005634	FALSE	Geneset_Overlap	GO:0043226 (Geneset_Overlap_Data Set 1) GO:0005634
Data Set 1	PSMA4|KIF22|RBM22|PSME2|MYL12A|DDX5|MLEC|GOLT1B|CPSF3|DDX39A|SUGP1|RBM39|PTCD3|DYNC1LI2|SRSF1|ZNF24|ATP5B|PDCD6|UBXN4|MARCH6|NONO|SIGMAR1|AKR1B1|IPPK|C21ORF59|AP2M1|HSP90B1|MAEA|RNFT1|MCM7|PSMC5|CSTF3|SF3B2|NDUFV1|STK25|SRSF7|HDAC6|SUPT7L|HNRNPA1|CS|RBM5|CTNNB1|HMGB1|HNRNPA2B1|MAX|MARCH5|DNMT1|NFE2L1|NDUFS2|PNISR|ZRANB2|DMAP1|YBX1|GOLGA1|MTCH1|MAGED2|ABHD12|SF1|HMGN1|RDH11|ATG16L1|SRSF2|NUMA1|SLC…	123	0.668478	Geneset_Overlap	GO:0043226 (Geneset_Overlap_Data Set 1) BTO:0000522	FALSE	Geneset_Overlap	GO:0043226 (Geneset_Overlap_Data Set 1) BTO:0000522
Data Set 1	PSMA4|RBM22|PSME2|DDX5|LNPEP|RGS2|TSG101|RBM39|PTCD3|SRSF1|ZNF24|CHCHD3|PDCD6|NONO|ARID5B|IPPK|SSU72|HSP90B1|MAEA|RNFT1|MCM7|PSMC5|RNF168|STK25|SRSF7|NCBP2|HDAC6|SUPT7L|HNRNPA1|RBM5|CTNNB1|HMGB1|HNRNPA2B1|MAX|DNMT1|NFE2L1|GBP1|ZRANB2|PTPN1|DMAP1|YBX1|MTCH1|SF1|HMGN1|EXOSC8|SRSF2|SLC39A8|SLC11A2|CLK3|DDX39B|FKBP1A|TBC1D10A|NGDN|ALAD|SSB|OAS1|VPRBP|CLK1|EWSR1|ARRB2|PSMD6|KLF6|EPHX2|GSDMD|ACADVL|B2M…	90	0.497238	Geneset_Overlap	GO:0043226 (Geneset_Overlap_Data Set 1) GO:0019222	FALSE	Geneset_Overlap	GO:0043226 (Geneset_Overlap_Data Set 1) GO:0019222
Data Set 1	PSMA4|RBM22|PSME2|DDX5|GOLT1B|RGS2|TSG101|ZNF24|ATP5B|PDCD6|NONO|ARID5B|AKR1B1|IPPK|RNFT1|PSMC5|RNF168|STK25|NCBP2|IP6K2|HDAC6|SUPT7L|HNRNPA1|RBM5|CTNNB1|HMGB1|HNRNPA2B1|MAX|MARCH5|DNMT1|NFE2L1|PTPN1|DMAP1|YBX1|MTCH1|HMGN1|NUMA1|SLC11A2|DDX39B|PPP3CC|FKBP1A|TBC1D10A|CASP4|GDI1|ULK3|ARRB2|PDCD6IP|PSMD6|KLF6|EPHX2|GSDMD|B2M|WBP2|SNRNP70|MLLT6|C9ORF72|CORO1A|VPS4A|ZNF148|GZMB|ISCU|SF3B1|UBE2Z|BNIP3|…	75	0.409836	Geneset_Overlap	GO:0043226 (Geneset_Overlap_Data Set 1) GO:0048518	FALSE	Geneset_Overlap	GO:0043226 (Geneset_Overlap_Data Set 1) GO:0048518
Data Set 1	KIF22|RBM22|DDX5|MLEC|RGS2|CPSF3|DDX39A|SUGP1|TSG101|RBM39|PTCD3|SRSF1|ZNF24|ATP5B|CHCHD3|PDCD6|UBXN4|MARCH6|NONO|SIGMAR1|ARID5B|AKR1B1|SSU72|AP2M1|HSP90B1|MAEA|RNFT1|MCM7|PSMC5|CSTF3|SF3B2|RNF168|RHOT2|NDUFV1|WDR33|SRSF7|NCBP2|IP6K2|HDAC6|SUPT7L|HNRNPA1|CS|PYCR2|RBM5|CTNNB1|HMGB1|TAP1|HNRNPA2B1|MAX|MARCH5|DNMT1|NFE2L1|NDUFS2|PNISR|GBP1|ZRANB2|PTPN1|DMAP1|YBX1|GOLGA1|MAGED2|SF1|HMGN1|EXOSC8|ATG16…	140	0.809249	Geneset_Overlap	GO:0043226 (Geneset_Overlap_Data Set 1) GOCC:0043231	FALSE	Geneset_Overlap	GO:0043226 (Geneset_Overlap_Data Set 1) GOCC:0043231
Data Set 1	PSMA4|KIF22|RBM22|MYL12A|MLEC|LNPEP|RGS2|TSG101|PTCD3|DYNC1LI2|SRSF1|ATP5B|CHCHD3|PDCD6|BIN2|UBXN4|MARCH6|SIGMAR1|AKR1B1|SSU72|AP2M1|HSP90B1|MAEA|RNFT1|PSMC5|RNF168|RHOT2|NDUFV1|STK25|NCBP2|HDAC6|CS|PYCR2|CTNNB1|HMGB1|TAP1|HNRNPA2B1|MARCH5|NDUFS2|PNISR|GBP1|PTPN1|DMAP1|YBX1|GOLGA1|MAGED2|HMGN1|EXOSC8|ATG16L1|SRSF2|NUMA1|SLC39A8|SLC11A2|DDX39B|NAGA|AGPAT6|PPP3CC|FKBP1A|APOBEC3G|NGDN|ALAD|OAS1|CASP…	116	0.640884	Geneset_Overlap	GO:0043226 (Geneset_Overlap_Data Set 1) GOCC:0005737	FALSE	Geneset_Overlap	GO:0043226 (Geneset_Overlap_Data Set 1) GOCC:0005737
Data Set 1	PSMA4|RBM22|PSME2|DDX5|GOLT1B|LNPEP|CPSF3|DDX39A|TSG101|RBM39|PTCD3|SRSF1|ATP5B|CHCHD3|PDCD6|MARCH6|NONO|AKR1B1|HSP90B1|MCM7|PSMC5|CSTF3|SF3B2|NDUFV1|WDR33|SRSF7|NCBP2|HNRNPA1|CS|PYCR2|CTNNB1|HMGB1|HNRNPA2B1|UNC50|MAX|DNMT1|NDUFS2|PRPF38B|ZRANB2|PTPN1|YBX1|MAGED2|SF1|HMGN1|RDH11|EXOSC8|SRSF2|NUMA1|DDX39B|FKBP1A|NGDN|SSB|CASP4|VPRBP|EWSR1|PDCD6IP|LUC7L3|VDAC3|EPHX2|MDH1|ACADVL|SNRNP70|HNRNPDL|CORO…	78	0.435754	Geneset_Overlap	GO:0043226 (Geneset_Overlap_Data Set 1) KW-0007	FALSE	Geneset_Overlap	GO:0043226 (Geneset_Overlap_Data Set 1) KW-0007
Data Set 1	KIF22|RBM22|PSME2|MYL12A|DDX5|MLEC|LNPEP|RGS2|CPSF3|DDX39A|SUGP1|TSG101|RBM39|PTCD3|DYNC1LI2|SRSF1|ZNF24|ATP5B|CHCHD3|PDCD6|BIN2|MARCH6|NONO|SIGMAR1|ARID5B|IPPK|AP2M1|HSP90B1|MAEA|RNFT1|MCM7|PSMC5|CSTF3|SF3B2|RNF168|RHOT2|NDUFV1|WDR33|STK25|SRSF7|NCBP2|IP6K2|HDAC6|SUPT7L|HNRNPA1|CS|RBM5|CTNNB1|HMGB1|TAP1|HNRNPA2B1|UNC50|MAX|MARCH5|DNMT1|NFE2L1|NDUFS2|PNISR|PRPF38B|GBP1|ZRANB2|PTPN1|DMAP1|YBX1|SF1…	145	0.775401	Geneset_Overlap	GO:0043226 (Geneset_Overlap_Data Set 1) GO:0005488	FALSE	Geneset_Overlap	GO:0043226 (Geneset_Overlap_Data Set 1) GO:0005488
Data Set 1	PSMA4|KIF22|PSME2|MYL12A|DDX5|MLEC|GOLT1B|RGS2|RBM39|PTCD3|DYNC1LI2|SRSF1|ZNF24|ATP5B|CHCHD3|PDCD6|BIN2|UBXN4|MARCH6|NONO|SIGMAR1|ARID5B|AKR1B1|AP2M1|HSP90B1|MCM7|SLC5A6|PSMC5|SF3B2|RHOT2|NDUFV1|HDAC6|SUPT7L|HNRNPA1|CS|RBM5|CTNNB1|HMGB1|HNRNPA2B1|DNMT1|NDUFS2|PNISR|ZRANB2|DMAP1|YBX1|MTCH1|ABHD12|SF1|HMGN1|RDH11|ATG16L1|SRSF2|NUMA1|SLC11A2|CLK3|DDX39B|APOBEC3G|ALAD|SSB|OAS1|CASP4|GDI1|EWSR1|ARRB2|…	107	0.584699	Geneset_Overlap	GO:0043226 (Geneset_Overlap_Data Set 1) BTO:0001491	FALSE	Geneset_Overlap	GO:0043226 (Geneset_Overlap_Data Set 1) BTO:0001491
Data Set 1	PSMA4|KIF22|RBM22|DDX5|GOLT1B|CPSF3|RBM39|PTCD3|DYNC1LI2|SRSF1|ATP5B|PDCD6|MARCH6|NONO|SIGMAR1|AKR1B1|AP2M1|HSP90B1|MAEA|MCM7|SLC5A6|PSMC5|NDUFV1|WDR33|STK25|SRSF7|NCBP2|IP6K2|HDAC6|SUPT7L|HNRNPA1|CS|RBM5|CTNNB1|HMGB1|HNRNPA2B1|UNC50|MAX|NFE2L1|NDUFS2|PNISR|ZRANB2|DMAP1|YBX1|MTCH1|MAGED2|ABHD12|SF1|HMGN1|RDH11|ATG16L1|SRSF2|NUMA1|SLC11A2|DDX39B|FKBP1A|TBC1D10A|NGDN|ALAD|OAS1|GDI1|CLK1|EWSR1|ULK3|…	93	0.510989	Geneset_Overlap	GO:0043226 (Geneset_Overlap_Data Set 1) BTO:0000142	FALSE	Geneset_Overlap	GO:0043226 (Geneset_Overlap_Data Set 1) BTO:0000142
Data Set 1	PSMA4|KIF22|PSME2|MLEC|GOLT1B|CPSF3|DDX39A|TSG101|DYNC1LI2|SRSF1|ATP5B|PDCD6|BIN2|SIGMAR1|AP2M1|HSP90B1|SLC5A6|PSMC5|RHOT2|WDR33|STK25|SRSF7|NCBP2|IP6K2|HDAC6|HNRNPA1|CTNNB1|HMGB1|TAP1|HNRNPA2B1|UNC50|NFE2L1|YBX1|MAGED2|ATG16L1|SRSF2|NUMA1|SLC39A8|SLC11A2|DDX39B|AGPAT6|PPP3CC|FKBP1A|TBC1D10A|ALAD|SSB|GDI1|ARRB2|PDCD6IP|PSMD6|VDAC3|EPHX2|GSDMD|B2M|WBP2|C9ORF72|OXA1L|CORO1A|VPS4A|ATP13A1|ATP6V0B|GZ…	75	0.423729	Geneset_Overlap	GO:0043226 (Geneset_Overlap_Data Set 1) GO:0051234	FALSE	Geneset_Overlap	GO:0043226 (Geneset_Overlap_Data Set 1) GO:0051234
Data Set 1	PSMA4|KIF22|RBM22|PSME2|MYL12A|DDX5|MLEC|GOLT1B|LNPEP|RGS2|CPSF3|DDX39A|SUGP1|TSG101|RBM39|PTCD3|DYNC1LI2|SRSF1|ZNF24|ATP5B|CHCHD3|PDCD6|BIN2|UBXN4|MARCH6|NONO|SIGMAR1|ARID5B|AKR1B1|IPPK|C21ORF59|SSU72|AP2M1|HSP90B1|MAEA|RNFT1|MCM7|SLC5A6|PSMC5|CSTF3|SF3B2|RNF168|RHOT2|NDUFV1|WDR33|STK25|SRSF7|NCBP2|IP6K2|HDAC6|SUPT7L|HNRNPA1|CS|PYCR2|RBM5|CTNNB1|HMGB1|TAP1|HNRNPA2B1|UNC50|MAX|MARCH5|DNMT1|NFE2L1…	133	0.743017	Geneset_Overlap	GO:0043226 (Geneset_Overlap_Data Set 1) BTO:0003091	FALSE	Geneset_Overlap	GO:0043226 (Geneset_Overlap_Data Set 1) BTO:0003091
Data Set 1	PSMA4|KIF22|RBM22|PSME2|MYL12A|DDX5|MLEC|LNPEP|RGS2|CPSF3|DDX39A|SUGP1|TSG101|RBM39|PTCD3|DYNC1LI2|SRSF1|ZNF24|ATP5B|CHCHD3|PDCD6|BIN2|UBXN4|MARCH6|NONO|SIGMAR1|ARID5B|AKR1B1|IPPK|SSU72|AP2M1|HSP90B1|MAEA|RNFT1|MCM7|PSMC5|CSTF3|SF3B2|RNF168|RHOT2|NDUFV1|WDR33|STK25|SRSF7|NCBP2|IP6K2|HDAC6|SUPT7L|HNRNPA1|CS|PYCR2|RBM5|CTNNB1|HMGB1|TAP1|HNRNPA2B1|MAX|MARCH5|DNMT1|NFE2L1|NDUFS2|PNISR|GBP1|ZRANB2|PTP…	159	0.873626	Geneset_Overlap	GO:0043226 (Geneset_Overlap_Data Set 1) GOCC:0005622	FALSE	Geneset_Overlap	GO:0043226 (Geneset_Overlap_Data Set 1) GOCC:0005622
Data Set 1	PSMA4|RBM22|PSME2|DDX5|RGS2|TSG101|RBM39|PTCD3|SRSF1|ZNF24|CHCHD3|PDCD6|NONO|ARID5B|IPPK|SSU72|HSP90B1|RNFT1|PSMC5|RNF168|STK25|SRSF7|NCBP2|HDAC6|SUPT7L|HNRNPA1|RBM5|CTNNB1|HMGB1|HNRNPA2B1|MAX|DNMT1|NFE2L1|GBP1|ZRANB2|PTPN1|DMAP1|YBX1|MTCH1|SF1|HMGN1|EXOSC8|SRSF2|SLC39A8|SLC11A2|CLK3|DDX39B|FKBP1A|TBC1D10A|NGDN|ALAD|OAS1|VPRBP|CLK1|EWSR1|ARRB2|PSMD6|KLF6|WBP2|SNRNP70|MLLT6|C9ORF72|HNRNPDL|ZNF148|…	73	0.403315	Geneset_Overlap	GO:0043226 (Geneset_Overlap_Data Set 1) GO:0051171	FALSE	Geneset_Overlap	GO:0043226 (Geneset_Overlap_Data Set 1) GO:0051171
Data Set 1	PSMA4|KIF22|RBM22|MYL12A|DDX5|MLEC|LNPEP|RGS2|CPSF3|DDX39A|SUGP1|TSG101|RBM39|PTCD3|DYNC1LI2|SRSF1|ZNF24|ATP5B|CHCHD3|PDCD6|BIN2|UBXN4|MARCH6|NONO|SIGMAR1|ARID5B|AKR1B1|SSU72|AP2M1|HSP90B1|MAEA|RNFT1|MCM7|SLC5A6|PSMC5|CSTF3|SF3B2|RNF168|RHOT2|NDUFV1|WDR33|STK25|SRSF7|NCBP2|IP6K2|HDAC6|SUPT7L|HNRNPA1|CS|PYCR2|RBM5|CTNNB1|HMGB1|TAP1|HNRNPA2B1|MAX|MARCH5|DNMT1|NFE2L1|NDUFS2|PNISR|GBP1|ZRANB2|PTPN1|D…	162	0.880435	Geneset_Overlap	GO:0043226 (Geneset_Overlap_Data Set 1) GOCC:0110165	FALSE	Geneset_Overlap	GO:0043226 (Geneset_Overlap_Data Set 1) GOCC:0110165
Data Set 1	KIF22|TSG101|PTCD3|DYNC1LI2|SRSF1|ATP5B|CHCHD3|PDCD6|BIN2|SIGMAR1|C21ORF59|AP2M1|HSP90B1|MAEA|MCM7|RNF168|RHOT2|NDUFV1|STK25|HDAC6|SUPT7L|RBM5|CTNNB1|HMGB1|TAP1|HNRNPA2B1|MAX|DNMT1|NDUFS2|PTPN1|DMAP1|MTCH1|SF1|HMGN1|EXOSC8|ATG16L1|NUMA1|SLC39A8|SLC11A2|DDX39B|PPP3CC|FKBP1A|NGDN|ALAD|OAS1|VPRBP|GDI1|ARRB2|PDCD6IP|LUC7L3|EPHX2|GSDMD|B2M|C9ORF72|OXA1L|CORO1A|VPS4A|TMEM138|ZNF148|SPATA13|ATP6V0B|GZMB…	78	0.440678	Geneset_Overlap	GO:0043226 (Geneset_Overlap_Data Set 1) GO:0071840	FALSE	Geneset_Overlap	GO:0043226 (Geneset_Overlap_Data Set 1) GO:0071840
Data Set 1	PSMA4|KIF22|RBM22|PSME2|MYL12A|DDX5|MLEC|GOLT1B|LNPEP|RGS2|CPSF3|DDX39A|SUGP1|TSG101|RBM39|PTCD3|DYNC1LI2|SRSF1|ZNF24|ATP5B|CHCHD3|PDCD6|BIN2|UBXN4|MARCH6|NONO|SIGMAR1|ARID5B|AKR1B1|IPPK|C21ORF59|SSU72|AP2M1|HSP90B1|MAEA|RNFT1|MCM7|SLC5A6|PSMC5|CSTF3|SF3B2|RNF168|RHOT2|NDUFV1|WDR33|STK25|SRSF7|NCBP2|IP6K2|HDAC6|SUPT7L|HNRNPA1|CS|PYCR2|RBM5|CTNNB1|HMGB1|TAP1|HNRNPA2B1|UNC50|MAX|MARCH5|DNMT1|NFE2L1…	173	0.910526	Geneset_Overlap	GO:0043226 (Geneset_Overlap_Data Set 1) GO:0110165	FALSE	Geneset_Overlap	GO:0043226 (Geneset_Overlap_Data Set 1) GO:0110165
Data Set 1	KIF22|RBM22|DDX5|MLEC|LNPEP|RGS2|CPSF3|DDX39A|SUGP1|TSG101|RBM39|PTCD3|SRSF1|ZNF24|ATP5B|CHCHD3|PDCD6|BIN2|UBXN4|MARCH6|NONO|SIGMAR1|ARID5B|AKR1B1|SSU72|AP2M1|HSP90B1|MAEA|RNFT1|MCM7|PSMC5|CSTF3|SF3B2|RNF168|RHOT2|NDUFV1|WDR33|SRSF7|NCBP2|IP6K2|HDAC6|SUPT7L|HNRNPA1|CS|PYCR2|RBM5|CTNNB1|HMGB1|TAP1|HNRNPA2B1|MAX|MARCH5|DNMT1|NFE2L1|NDUFS2|PNISR|GBP1|ZRANB2|PTPN1|DMAP1|YBX1|GOLGA1|MAGED2|ABHD12|SF1|…	148	0.855491	Geneset_Overlap	GO:0043226 (Geneset_Overlap_Data Set 1) GOCC:0043227	FALSE	Geneset_Overlap	GO:0043226 (Geneset_Overlap_Data Set 1) GOCC:0043227
Data Set 1	PSMA4|KIF22|RBM22|PSME2|MYL12A|DDX5|MLEC|GOLT1B|LNPEP|RGS2|CPSF3|DDX39A|SUGP1|TSG101|RBM39|PTCD3|DYNC1LI2|SRSF1|ZNF24|ATP5B|CHCHD3|PDCD6|BIN2|UBXN4|MARCH6|NONO|SIGMAR1|ARID5B|AKR1B1|IPPK|C21ORF59|SSU72|AP2M1|HSP90B1|MAEA|RNFT1|MCM7|SLC5A6|PSMC5|CSTF3|SF3B2|RNF168|RHOT2|NDUFV1|WDR33|STK25|SRSF7|NCBP2|IP6K2|HDAC6|SUPT7L|HNRNPA1|CS|PYCR2|RBM5|CTNNB1|HMGB1|TAP1|HNRNPA2B1|UNC50|MAX|MARCH5|DNMT1|NFE2L1…	172	0.99422	Geneset_Overlap	GO:0043226 (Geneset_Overlap_Data Set 1) GO:0043227	FALSE	Geneset_Overlap	GO:0043226 (Geneset_Overlap_Data Set 1) GO:0043227
Data Set 1	PSMA4|KIF22|RBM22|PSME2|MYL12A|DDX5|MLEC|GOLT1B|LNPEP|RGS2|CPSF3|DDX39A|SUGP1|TSG101|RBM39|PTCD3|DYNC1LI2|SRSF1|ZNF24|ATP5B|CHCHD3|PDCD6|BIN2|UBXN4|MARCH6|NONO|SIGMAR1|ARID5B|AKR1B1|IPPK|C21ORF59|SSU72|AP2M1|HSP90B1|MAEA|RNFT1|MCM7|PSMC5|CSTF3|SF3B2|RNF168|RHOT2|NDUFV1|WDR33|STK25|SRSF7|NCBP2|IP6K2|HDAC6|SUPT7L|HNRNPA1|CS|PYCR2|RBM5|CTNNB1|HMGB1|TAP1|HNRNPA2B1|UNC50|MAX|MARCH5|DNMT1|NFE2L1|NDUFS2…	169	0.913514	Geneset_Overlap	GO:0043226 (Geneset_Overlap_Data Set 1) GO:0005622	FALSE	Geneset_Overlap	GO:0043226 (Geneset_Overlap_Data Set 1) GO:0005622
Data Set 1	KIF22|RBM22|PSME2|DDX5|MLEC|RGS2|DDX39A|TSG101|DYNC1LI2|SRSF1|ZNF24|ATP5B|CHCHD3|PDCD6|MARCH6|NONO|SIGMAR1|AP2M1|HSP90B1|MAEA|RNFT1|PSMC5|RNF168|STK25|SRSF7|HDAC6|SUPT7L|HNRNPA1|CTNNB1|HMGB1|TAP1|HNRNPA2B1|MAX|MARCH5|NFE2L1|NDUFS2|GBP1|PTPN1|DMAP1|YBX1|SF1|EXOSC8|ATG16L1|SRSF2|NUMA1|CLK3|DDX39B|NAGA|PPP3CC|FKBP1A|TBC1D10A|APOBEC3G|ALAD|CASP4|VPRBP|GDI1|EWSR1|ARRB2|PDCD6IP|DNAJB11|EPHX2|LGALS8|B2M…	84	0.454054	Geneset_Overlap	GO:0043226 (Geneset_Overlap_Data Set 1) GO:0005515	FALSE	Geneset_Overlap	GO:0043226 (Geneset_Overlap_Data Set 1) GO:0005515
Data Set 1	PSMA4|KIF22|RBM22|DDX5|LNPEP|DDX39A|SUGP1|TSG101|RBM39|PTCD3|DYNC1LI2|SRSF1|ZNF24|PDCD6|BIN2|MARCH6|NONO|SIGMAR1|ARID5B|SSU72|AP2M1|MAEA|RNFT1|MCM7|PSMC5|CSTF3|RHOT2|NDUFV1|WDR33|STK25|SRSF7|NCBP2|IP6K2|HDAC6|SUPT7L|HNRNPA1|RBM5|HNRNPA2B1|MAX|DNMT1|NFE2L1|NDUFS2|PNISR|PRPF38B|ZRANB2|MTCH1|MAGED2|ABHD12|SF1|RDH11|ATG16L1|SRSF2|NUMA1|SLC39A8|SLC11A2|CLK3|DDX39B|PPP3CC|TBC1D10A|APOBEC3G|NGDN|ALAD|OA…	111	0.593583	Geneset_Overlap	GO:0043226 (Geneset_Overlap_Data Set 1) KW-0025	FALSE	Geneset_Overlap	GO:0043226 (Geneset_Overlap_Data Set 1) KW-0025
Data Set 1	PSMA4|KIF22|RBM22|PSME2|MYL12A|DDX5|GOLT1B|CPSF3|TSG101|DYNC1LI2|SRSF1|ATP5B|CHCHD3|PDCD6|MARCH6|SSU72|AP2M1|HSP90B1|MAEA|MCM7|PSMC5|CSTF3|SF3B2|RNF168|NDUFV1|WDR33|NCBP2|HDAC6|SUPT7L|HNRNPA1|PYCR2|RBM5|CTNNB1|HMGB1|TAP1|HNRNPA2B1|MAX|DNMT1|NDUFS2|PTPN1|DMAP1|YBX1|SF1|EXOSC8|NUMA1|SLC11A2|DDX39B|PPP3CC|FKBP1A|APOBEC3G|NGDN|SSB|CASP4|VPRBP|DNAJB11|PSMD6|LUC7L3|VDAC3|GSDMD|LGALS8|B2M|SNRNP70|C9ORF7…	86	0.475138	Geneset_Overlap	GO:0043226 (Geneset_Overlap_Data Set 1) GOCC:0032991	FALSE	Geneset_Overlap	GO:0043226 (Geneset_Overlap_Data Set 1) GOCC:0032991
Data Set 1	PSMA4|KIF22|RBM22|PSME2|DDX5|MLEC|GOLT1B|LNPEP|RGS2|CPSF3|DDX39A|SUGP1|TSG101|RBM39|PTCD3|DYNC1LI2|SRSF1|ZNF24|ATP5B|CHCHD3|PDCD6|UBXN4|MARCH6|NONO|SIGMAR1|ARID5B|AKR1B1|IPPK|C21ORF59|SSU72|AP2M1|HSP90B1|MAEA|RNFT1|MCM7|PSMC5|CSTF3|SF3B2|RNF168|RHOT2|NDUFV1|WDR33|STK25|SRSF7|NCBP2|IP6K2|HDAC6|SUPT7L|HNRNPA1|CS|PYCR2|RBM5|CTNNB1|HMGB1|TAP1|HNRNPA2B1|UNC50|MAX|MARCH5|DNMT1|NFE2L1|NDUFS2|PNISR|PRPF3…	158	0.913295	Geneset_Overlap	GO:0043226 (Geneset_Overlap_Data Set 1) GO:0043231	FALSE	Geneset_Overlap	GO:0043226 (Geneset_Overlap_Data Set 1) GO:0043231
Data Set 1	PSMA4|KIF22|RBM22|PSME2|MYL12A|DDX5|MLEC|GOLT1B|LNPEP|RGS2|DDX39A|TSG101|PTCD3|DYNC1LI2|SRSF1|ATP5B|CHCHD3|PDCD6|BIN2|UBXN4|MARCH6|SIGMAR1|AKR1B1|IPPK|C21ORF59|SSU72|AP2M1|HSP90B1|MAEA|RNFT1|MCM7|PSMC5|RNF168|RHOT2|NDUFV1|STK25|SRSF7|NCBP2|IP6K2|HDAC6|HNRNPA1|CS|PYCR2|CTNNB1|HMGB1|TAP1|HNRNPA2B1|UNC50|MAX|MARCH5|NFE2L1|NDUFS2|PNISR|GBP1|PTPN1|DMAP1|YBX1|GOLGA1|MTCH1|MAGED2|ABHD12|HMGN1|EXOSC8|ATG…	144	0.778378	Geneset_Overlap	GO:0043226 (Geneset_Overlap_Data Set 1) GO:0005737	FALSE	Geneset_Overlap	GO:0043226 (Geneset_Overlap_Data Set 1) GO:0005737
Data Set 1	PSMA4|KIF22|RBM22|PSME2|MYL12A|DDX5|LNPEP|RGS2|CPSF3|DDX39A|SUGP1|TSG101|RBM39|DYNC1LI2|SRSF1|ZNF24|ATP5B|CHCHD3|BIN2|UBXN4|NONO|ARID5B|AKR1B1|IPPK|C21ORF59|AP2M1|HSP90B1|MAEA|MCM7|PSMC5|CSTF3|SF3B2|RNF168|WDR33|STK25|SRSF7|NCBP2|HDAC6|SUPT7L|HNRNPA1|PYCR2|RBM5|CTNNB1|HMGB1|HNRNPA2B1|UNC50|MAX|DNMT1|NFE2L1|PNISR|PRPF38B|ZRANB2|PTPN1|DMAP1|YBX1|GOLGA1|MAGED2|SF1|HMGN1|ATG16L1|SRSF2|NUMA1|SLC11A2|C…	120	0.648649	Geneset_Overlap	GO:0043226 (Geneset_Overlap_Data Set 1) KW-0597	FALSE	Geneset_Overlap	GO:0043226 (Geneset_Overlap_Data Set 1) KW-0597
Data Set 1	PSMA4|RBM22|PSME2|DDX5|RGS2|TSG101|RBM39|PTCD3|SRSF1|ZNF24|CHCHD3|PDCD6|NONO|ARID5B|IPPK|SSU72|HSP90B1|MAEA|RNFT1|MCM7|PSMC5|RNF168|STK25|SRSF7|NCBP2|HDAC6|SUPT7L|HNRNPA1|RBM5|CTNNB1|HMGB1|HNRNPA2B1|MAX|DNMT1|NFE2L1|GBP1|ZRANB2|PTPN1|DMAP1|YBX1|MTCH1|SF1|HMGN1|EXOSC8|SRSF2|SLC39A8|SLC11A2|CLK3|DDX39B|FKBP1A|TBC1D10A|NGDN|ALAD|OAS1|VPRBP|CLK1|EWSR1|ARRB2|PSMD6|KLF6|ACADVL|WBP2|SNRNP70|MLLT6|C9ORF7…	81	0.45	Geneset_Overlap	GO:0043226 (Geneset_Overlap_Data Set 1) GO:0031323	FALSE	Geneset_Overlap	GO:0043226 (Geneset_Overlap_Data Set 1) GO:0031323
Data Set 1	PSMA4|KIF22|RBM22|PSME2|DDX5|RGS2|CPSF3|DDX39A|SUGP1|TSG101|RBM39|PTCD3|SRSF1|ZNF24|NONO|ARID5B|AKR1B1|IPPK|SSU72|MAEA|MCM7|PSMC5|CSTF3|SF3B2|RNF168|RHOT2|WDR33|SRSF7|NCBP2|IP6K2|HDAC6|SUPT7L|HNRNPA1|RBM5|CTNNB1|HMGB1|HNRNPA2B1|MAX|DNMT1|NFE2L1|NDUFS2|PNISR|ZRANB2|DMAP1|YBX1|MAGED2|SF1|HMGN1|EXOSC8|SRSF2|NUMA1|CLK3|DDX39B|NGDN|SSB|OAS1|VPRBP|EWSR1|PSMD6|KLF6|LUC7L3|GSDMD|ACADVL|WBP2|SUGP2|SNRNP70…	88	0.508671	Geneset_Overlap	GO:0043226 (Geneset_Overlap_Data Set 1) GO:0031981	FALSE	Geneset_Overlap	GO:0043226 (Geneset_Overlap_Data Set 1) GO:0031981
Data Set 1	PSMA4|KIF22|RBM22|PSME2|DDX5|LNPEP|CPSF3|DDX39A|SUGP1|TSG101|RBM39|PTCD3|SRSF1|PDCD6|UBXN4|MARCH6|NONO|SSU72|AP2M1|HSP90B1|MAEA|RNFT1|MCM7|PSMC5|CSTF3|SF3B2|RNF168|WDR33|STK25|SRSF7|NCBP2|HDAC6|SUPT7L|HNRNPA1|RBM5|CTNNB1|HMGB1|HNRNPA2B1|MAX|MARCH5|DNMT1|NFE2L1|PRPF38B|ZRANB2|PTPN1|DMAP1|YBX1|ABHD12|SF1|HMGN1|EXOSC8|SRSF2|SLC39A8|CLK3|DDX39B|PPP3CC|FKBP1A|TBC1D10A|APOBEC3G|NGDN|SSB|CASP4|VPRBP|CLK…	98	0.535519	Geneset_Overlap	GO:0043226 (Geneset_Overlap_Data Set 1) GO:0043170	FALSE	Geneset_Overlap	GO:0043226 (Geneset_Overlap_Data Set 1) GO:0043170
Data Set 1	PSMA4|KIF22|RBM22|PSME2|DDX5|CPSF3|DDX39A|SUGP1|RBM39|PTCD3|SRSF1|ZNF24|NONO|ARID5B|AKR1B1|IPPK|SSU72|MAEA|MCM7|PSMC5|CSTF3|SF3B2|RNF168|RHOT2|WDR33|SRSF7|NCBP2|IP6K2|HDAC6|SUPT7L|HNRNPA1|RBM5|CTNNB1|HMGB1|HNRNPA2B1|MAX|DNMT1|NFE2L1|NDUFS2|PNISR|ZRANB2|DMAP1|YBX1|MAGED2|SF1|HMGN1|EXOSC8|SRSF2|NUMA1|CLK3|DDX39B|NGDN|OAS1|VPRBP|EWSR1|PSMD6|KLF6|LUC7L3|GSDMD|ACADVL|SUGP2|SNRNP70|HNRNPDL|SNRPA1|ZNF14…	83	0.479769	Geneset_Overlap	GO:0043226 (Geneset_Overlap_Data Set 1) GO:0005654	FALSE	Geneset_Overlap	GO:0043226 (Geneset_Overlap_Data Set 1) GO:0005654
Data Set 1	PSMA4|KIF22|RBM22|PSME2|DDX5|LNPEP|CPSF3|DDX39A|SUGP1|TSG101|RBM39|PTCD3|SRSF1|ATP5B|PDCD6|UBXN4|MARCH6|NONO|ARID5B|AKR1B1|SSU72|AP2M1|HSP90B1|MAEA|RNFT1|MCM7|SLC5A6|PSMC5|CSTF3|SF3B2|RNF168|WDR33|STK25|SRSF7|NCBP2|HDAC6|SUPT7L|HNRNPA1|PYCR2|RBM5|CTNNB1|HMGB1|HNRNPA2B1|MAX|MARCH5|DNMT1|NFE2L1|PRPF38B|ZRANB2|PTPN1|DMAP1|YBX1|ABHD12|SF1|HMGN1|EXOSC8|SRSF2|SLC39A8|SLC11A2|CLK3|DDX39B|NAGA|AGPAT6|PPP…	108	0.590164	Geneset_Overlap	GO:0043226 (Geneset_Overlap_Data Set 1) GO:0006807	FALSE	Geneset_Overlap	GO:0043226 (Geneset_Overlap_Data Set 1) GO:0006807
Data Set 1	PSMA4|KIF22|RBM22|PSME2|MYL12A|DDX5|MLEC|GOLT1B|LNPEP|RGS2|CPSF3|DDX39A|SUGP1|TSG101|RBM39|PTCD3|DYNC1LI2|SRSF1|ZNF24|ATP5B|CHCHD3|PDCD6|BIN2|UBXN4|MARCH6|NONO|SIGMAR1|ARID5B|AKR1B1|IPPK|C21ORF59|SSU72|AP2M1|HSP90B1|MAEA|RNFT1|MCM7|SLC5A6|PSMC5|CSTF3|SF3B2|RNF168|RHOT2|NDUFV1|WDR33|STK25|SRSF7|NCBP2|IP6K2|HDAC6|SUPT7L|HNRNPA1|CS|PYCR2|RBM5|CTNNB1|HMGB1|TAP1|HNRNPA2B1|UNC50|MAX|MARCH5|DNMT1|NFE2L1…	124	0.692737	Geneset_Overlap	GO:0043226 (Geneset_Overlap_Data Set 1) BTO:0000083	FALSE	Geneset_Overlap	GO:0043226 (Geneset_Overlap_Data Set 1) BTO:0000083
Data Set 1	PSMA4|KIF22|RBM22|RGS2|DDX39A|TSG101|DYNC1LI2|SRSF1|CHCHD3|PDCD6|BIN2|AKR1B1|IPPK|C21ORF59|SSU72|MAEA|PSMC5|STK25|SRSF7|NCBP2|HDAC6|HNRNPA1|PYCR2|CTNNB1|HMGB1|HNRNPA2B1|GBP1|DMAP1|YBX1|HMGN1|EXOSC8|ATG16L1|NUMA1|CLK3|DDX39B|FKBP1A|APOBEC3G|NGDN|OAS1|CASP4|VPRBP|GDI1|EWSR1|ULK3|ARRB2|PDCD6IP|EPHX2|GSDMD|MDH1|WBP2|C9ORF72|HNRNPDL|CORO1A|UFM1|SPATA13|YKT6|SBDS|FAF2|ISCU|UBE2Z|CASP7|COMMD3|C17ORF85|L…	75	0.416667	Geneset_Overlap	GO:0043226 (Geneset_Overlap_Data Set 1) KW-0963	FALSE	Geneset_Overlap	GO:0043226 (Geneset_Overlap_Data Set 1) KW-0963
Data Set 1	PSMA4|KIF22|RBM22|PSME2|DDX5|MLEC|LNPEP|CPSF3|DDX39A|SUGP1|TSG101|RBM39|PTCD3|SRSF1|ATP5B|PDCD6|UBXN4|MARCH6|NONO|AKR1B1|IPPK|SSU72|AP2M1|HSP90B1|MAEA|RNFT1|MCM7|PSMC5|CSTF3|SF3B2|RNF168|WDR33|STK25|SRSF7|NCBP2|IP6K2|HDAC6|SUPT7L|HNRNPA1|CS|PYCR2|RBM5|CTNNB1|HMGB1|HNRNPA2B1|MAX|MARCH5|DNMT1|NFE2L1|PRPF38B|ZRANB2|PTPN1|DMAP1|YBX1|ABHD12|SF1|HMGN1|RDH11|EXOSC8|SRSF2|SLC39A8|CLK3|DDX39B|NAGA|AGPAT6|…	112	0.612022	Geneset_Overlap	GO:0043226 (Geneset_Overlap_Data Set 1) GO:0044238	FALSE	Geneset_Overlap	GO:0043226 (Geneset_Overlap_Data Set 1) GO:0044238
Data Set 1	PSMA4|KIF22|RBM22|PSME2|MYL12A|DDX5|GOLT1B|CPSF3|SUGP1|TSG101|RBM39|DYNC1LI2|SRSF1|ATP5B|CHCHD3|PDCD6|MARCH6|NONO|SSU72|AP2M1|HSP90B1|MAEA|MCM7|PSMC5|SF3B2|RNF168|NDUFV1|WDR33|NCBP2|HDAC6|SUPT7L|HNRNPA1|RBM5|CTNNB1|HMGB1|TAP1|HNRNPA2B1|MAX|NFE2L1|NDUFS2|PRPF38B|PTPN1|DMAP1|YBX1|ABHD12|SF1|EXOSC8|SRSF2|NUMA1|SLC11A2|DDX39B|PPP3CC|FKBP1A|APOBEC3G|NGDN|SSB|CASP4|VPRBP|GDI1|PSMD6|LUC7L3|VDAC3|GSDMD|B…	86	0.472527	Geneset_Overlap	GO:0043226 (Geneset_Overlap_Data Set 1) GO:0032991	FALSE	Geneset_Overlap	GO:0043226 (Geneset_Overlap_Data Set 1) GO:0032991
Data Set 1	KIF22|RBM22|DDX5|CPSF3|DDX39A|SUGP1|TSG101|RBM39|PTCD3|DYNC1LI2|SRSF1|ZNF24|ATP5B|NONO|ARID5B|IPPK|HSP90B1|MCM7|PSMC5|CSTF3|SF3B2|RHOT2|NDUFV1|WDR33|STK25|SRSF7|NCBP2|IP6K2|HDAC6|HNRNPA1|CS|RBM5|HMGB1|TAP1|HNRNPA2B1|UNC50|MAX|DNMT1|NFE2L1|NDUFS2|PNISR|PRPF38B|GBP1|ZRANB2|PTPN1|YBX1|SF1|HMGN1|EXOSC8|SRSF2|CLK3|DDX39B|FKBP1A|APOBEC3G|NGDN|SSB|OAS1|VPRBP|CLK1|EWSR1|ULK3|KLF6|LUC7L3|VDAC3|MDH1|ACADVL…	89	0.502825	Geneset_Overlap	GO:0043226 (Geneset_Overlap_Data Set 1) GO:1901363	FALSE	Geneset_Overlap	GO:0043226 (Geneset_Overlap_Data Set 1) GO:1901363
Data Set 1	PSMA4|KIF22|PSME2|MLEC|GOLT1B|CPSF3|DDX39A|TSG101|DYNC1LI2|SRSF1|ATP5B|PDCD6|BIN2|SIGMAR1|ARID5B|AP2M1|HSP90B1|SLC5A6|PSMC5|RHOT2|WDR33|STK25|SRSF7|NCBP2|IP6K2|HDAC6|SUPT7L|HNRNPA1|CTNNB1|HMGB1|TAP1|HNRNPA2B1|UNC50|MARCH5|NFE2L1|GBP1|YBX1|MAGED2|ATG16L1|SRSF2|NUMA1|SLC39A8|SLC11A2|DDX39B|AGPAT6|PPP3CC|FKBP1A|TBC1D10A|ALAD|SSB|GDI1|ARRB2|PDCD6IP|PSMD6|VDAC3|EPHX2|GSDMD|LGALS8|B2M|WBP2|C9ORF72|OXA1…	85	0.47486	Geneset_Overlap	GO:0043226 (Geneset_Overlap_Data Set 1) GO:0051179	FALSE	Geneset_Overlap	GO:0043226 (Geneset_Overlap_Data Set 1) GO:0051179
Data Set 1	TAP2|TAP1	2	0.666667	Geneset_Overlap	GOCC:0042825 (Geneset_Overlap_Data Set 1) GO:0019885	FALSE	Geneset_Overlap	GOCC:0042825 (Geneset_Overlap_Data Set 1) GO:0019885
Data Set 1	TAP2|TAP1	2	0.4	Geneset_Overlap	GOCC:0042825 (Geneset_Overlap_Data Set 1) GO:0030670	FALSE	Geneset_Overlap	GOCC:0042825 (Geneset_Overlap_Data Set 1) GO:0030670
Data Set 1	TAP2|TAP1	2	1	Geneset_Overlap	GOCC:0042825 (Geneset_Overlap_Data Set 1) GO:0042825	FALSE	Geneset_Overlap	GOCC:0042825 (Geneset_Overlap_Data Set 1) GO:0042825
Data Set 1	TAP2|TAP1	2	0.5	Geneset_Overlap	GOCC:0042825 (Geneset_Overlap_Data Set 1) GOCC:0042824	FALSE	Geneset_Overlap	GOCC:0042825 (Geneset_Overlap_Data Set 1) GOCC:0042824
Data Set 1	TAP2|TAP1	2	0.5	Geneset_Overlap	GOCC:0042825 (Geneset_Overlap_Data Set 1) hsa05340	FALSE	Geneset_Overlap	GOCC:0042825 (Geneset_Overlap_Data Set 1) hsa05340
Data Set 1	TAP2|TAP1	2	0.666667	Geneset_Overlap	GOCC:0042825 (Geneset_Overlap_Data Set 1) GO:0042824	FALSE	Geneset_Overlap	GOCC:0042825 (Geneset_Overlap_Data Set 1) GO:0042824
Data Set 1	HNRNPDL|RBM22|SNRPA1|DDX5|CPSF3|DDX39A|SUGP1|SBDS|RBM39|SRSF1|SF3B1|NONO|C17ORF85|AKR1B1|SSU72|MCM7|UROD|CSTF3|SF3B2|RNF168|NSMCE4A|WDR33|SRSF7|NCBP2|GTF3A|HNRNPA1|RBM5|HMGB1|RBM19|HNRNPA2B1|MAX|DNMT1|NFE2L1|ZRANB2|DMAP1|YBX1|SF1|HMGN1|EXOSC8|SRSF2|SLC11A2|DDX39B|APOBEC3G|NGDN|SSB|VPRBP|ARRB2|LUC7L3|SUGP2|SNRNP70	50	0.515464	Geneset_Overlap	GOCC:0005634 (Geneset_Overlap_Data Set 1) GO:0006725	FALSE	Geneset_Overlap	GOCC:0005634 (Geneset_Overlap_Data Set 1) GO:0006725
Data Set 1	C9ORF72|HNRNPDL|RBM22|SNRPA1|VPS4A|DDX5|ZNF148|UFM1|RGS2|SPATA13|CPSF3|GZMB|DDX39A|SUGP1|TSG101|SBDS|RBM39|SRSF1|SF3B1|ZNF24|UBE2Z|PDCD6|BNIP3|CASP7|NONO|C17ORF85|SIGMAR1|LRRFIP1|ARID5B|AKR1B1|MYD88|SSU72|MAEA|ANKRD49|MCM7|DNAJC7|PSMC5|UROD|CSTF3|SF3B2|RNF168|NSMCE4A|WDR33|STK4|ALOX5|SRSF7|NCBP2|GTF3A|IP6K2|HDAC6|SUPT7L|RUNX3|TOR1B|HNRNPA1|ZNF330|RBM5|CTNNB1|HMGB1|RBM19|HNRNPA2B1|MAX|DNMT1|NFE2L1…	89	0.468421	Geneset_Overlap	GOCC:0005634 (Geneset_Overlap_Data Set 1) BTO:0000042	FALSE	Geneset_Overlap	GOCC:0005634 (Geneset_Overlap_Data Set 1) BTO:0000042
Data Set 1	C9ORF72|HNRNPDL|RBM22|DDX5|UFM1|CPSF3|TSG101|SBDS|RBM39|SRSF1|SF3B1|UBE2Z|PDCD6|BNIP3|NONO|SIGMAR1|ARID5B|AKR1B1|SSU72|MAEA|MCM7|DNAJC7|PSMC5|SF3B2|WDR33|SRSF7|NCBP2|GTF3A|IP6K2|HDAC6|SUPT7L|HNRNPA1|RBM5|CTNNB1|HMGB1|HNRNPA2B1|MAX|NFE2L1|PNISR|ZRANB2|DMAP1|YBX1|MAGED2|SF1|HMGN1|SRSF2|NUMA1|SLC11A2|DDX39B|NGDN|SSB|CLK1|EWSR1|ARRB2|KLF6|LUC7L3|GSDMD|WBP2|SUGP2|SNRNP70	60	0.422535	Geneset_Overlap	GOCC:0005634 (Geneset_Overlap_Data Set 1) BTO:0000282	FALSE	Geneset_Overlap	GOCC:0005634 (Geneset_Overlap_Data Set 1) BTO:0000282
Data Set 1	C9ORF72|HNRNPDL|RBM22|SNRPA1|VPS4A|DDX5|ZNF148|UFM1|RGS2|SPATA13|CPSF3|GZMB|DDX39A|SUGP1|TSG101|SBDS|RBM39|SRSF1|SF3B1|ZNF24|UBE2Z|PDCD6|BNIP3|CASP7|NONO|C17ORF85|SIGMAR1|LRRFIP1|ARID5B|AKR1B1|MYD88|SSU72|MAEA|ANKRD49|MCM7|DNAJC7|PSMC5|UROD|CSTF3|SF3B2|RNF168|NSMCE4A|WDR33|STK4|ALOX5|SRSF7|NCBP2|GTF3A|IP6K2|HDAC6|SUPT7L|RUNX3|TOR1B|HNRNPA1|ZNF330|RBM5|CTNNB1|HMGB1|RBM19|HNRNPA2B1|MAX|DNMT1|NFE2L1…	89	0.773913	Geneset_Overlap	GOCC:0005634 (Geneset_Overlap_Data Set 1) GO:0005634	FALSE	Geneset_Overlap	GOCC:0005634 (Geneset_Overlap_Data Set 1) GO:0005634
Data Set 1	HNRNPDL|RBM22|SNRPA1|VPS4A|DDX5|ZNF148|CPSF3|DDX39A|SUGP1|TSG101|SBDS|RBM39|SRSF1|SF3B1|ZNF24|UBE2Z|NONO|C17ORF85|LRRFIP1|ARID5B|MCM7|PSMC5|CSTF3|SF3B2|WDR33|STK4|SRSF7|NCBP2|GTF3A|IP6K2|HDAC6|RUNX3|TOR1B|HNRNPA1|RBM5|HMGB1|RBM19|HNRNPA2B1|MAX|DNMT1|NFE2L1|PNISR|ZRANB2|YBX1|SF1|HMGN1|EXOSC8|SRSF2|CLK3|DDX39B|APOBEC3G|NGDN|SSB|VPRBP|CLK1|EWSR1|KLF6|LUC7L3|WBP2|SUGP2|SNRNP70	61	0.504132	Geneset_Overlap	GOCC:0005634 (Geneset_Overlap_Data Set 1) GO:1901363	FALSE	Geneset_Overlap	GOCC:0005634 (Geneset_Overlap_Data Set 1) GO:1901363
Data Set 1	C9ORF72|HNRNPDL|RBM22|SNRPA1|VPS4A|DDX5|ZNF148|UFM1|RGS2|SPATA13|CPSF3|GZMB|DDX39A|SUGP1|TSG101|SBDS|RBM39|SRSF1|SF3B1|ZNF24|UBE2Z|PDCD6|BNIP3|CASP7|NONO|C17ORF85|SIGMAR1|LRRFIP1|ARID5B|AKR1B1|MYD88|SSU72|MAEA|ANKRD49|MCM7|DNAJC7|PSMC5|UROD|CSTF3|SF3B2|RNF168|NSMCE4A|WDR33|STK4|ALOX5|SRSF7|NCBP2|GTF3A|IP6K2|HDAC6|SUPT7L|RUNX3|TOR1B|HNRNPA1|ZNF330|RBM5|CTNNB1|HMGB1|RBM19|HNRNPA2B1|MAX|DNMT1|NFE2L1…	89	0.597315	Geneset_Overlap	GOCC:0005634 (Geneset_Overlap_Data Set 1) GOCC:0043229	FALSE	Geneset_Overlap	GOCC:0005634 (Geneset_Overlap_Data Set 1) GOCC:0043229
Data Set 1	HNRNPDL|RBM22|SNRPA1|DDX5|ZNF148|UFM1|CPSF3|DDX39A|TSG101|RBM39|SRSF1|SF3B1|ZNF24|NONO|C17ORF85|LRRFIP1|ARID5B|MYD88|MAEA|MCM7|SF3B2|RNF168|WDR33|SRSF7|HDAC6|SUPT7L|RUNX3|HNRNPA1|CTNNB1|RBM19|HNRNPA2B1|DNMT1|NFE2L1|PNISR|DMAP1|YBX1|NUMA1|SLC11A2|DDX39B|APOBEC3G|ARRB2|LUC7L3|SUGP2|SNRNP70	44	0.44898	Geneset_Overlap	GOCC:0005634 (Geneset_Overlap_Data Set 1) KW-0832	FALSE	Geneset_Overlap	GOCC:0005634 (Geneset_Overlap_Data Set 1) KW-0832
Data Set 1	C9ORF72|HNRNPDL|RBM22|SNRPA1|VPS4A|DDX5|ZNF148|UFM1|RGS2|SPATA13|CPSF3|GZMB|DDX39A|SUGP1|TSG101|SBDS|RBM39|SRSF1|SF3B1|ZNF24|UBE2Z|PDCD6|BNIP3|CASP7|NONO|C17ORF85|SIGMAR1|LRRFIP1|ARID5B|AKR1B1|MYD88|SSU72|MAEA|ANKRD49|MCM7|DNAJC7|PSMC5|UROD|CSTF3|SF3B2|RNF168|NSMCE4A|WDR33|STK4|ALOX5|SRSF7|NCBP2|GTF3A|IP6K2|HDAC6|SUPT7L|RUNX3|TOR1B|HNRNPA1|ZNF330|RBM5|CTNNB1|HMGB1|RBM19|HNRNPA2B1|MAX|DNMT1|NFE2L1…	89	0.563291	Geneset_Overlap	GOCC:0005634 (Geneset_Overlap_Data Set 1) GO:0043231	FALSE	Geneset_Overlap	GOCC:0005634 (Geneset_Overlap_Data Set 1) GO:0043231
Data Set 1	HNRNPDL|RBM22|SNRPA1|VPS4A|DDX5|UFM1|CPSF3|GZMB|DDX39A|SUGP1|TSG101|SBDS|RBM39|SRSF1|SF3B1|UBE2Z|PDCD6|BNIP3|CASP7|NONO|C17ORF85|AKR1B1|SSU72|MAEA|MCM7|PSMC5|UROD|CSTF3|SF3B2|RNF168|NSMCE4A|WDR33|STK4|ALOX5|SRSF7|NCBP2|GTF3A|IP6K2|HDAC6|SUPT7L|RUNX3|HNRNPA1|RBM5|CTNNB1|HMGB1|RBM19|HNRNPA2B1|MAX|DNMT1|NFE2L1|ZRANB2|DMAP1|YBX1|SF1|HMGN1|EXOSC8|SRSF2|SLC11A2|CLK3|DDX39B|APOBEC3G|NGDN|SSB|VPRBP|CLK1|…	69	0.469388	Geneset_Overlap	GOCC:0005634 (Geneset_Overlap_Data Set 1) GO:0071704	FALSE	Geneset_Overlap	GOCC:0005634 (Geneset_Overlap_Data Set 1) GO:0071704
Data Set 1	C9ORF72|HNRNPDL|RBM22|SNRPA1|VPS4A|DDX5|ZNF148|UFM1|RGS2|SPATA13|CPSF3|GZMB|DDX39A|SUGP1|TSG101|SBDS|RBM39|SRSF1|SF3B1|ZNF24|UBE2Z|PDCD6|BNIP3|CASP7|NONO|C17ORF85|SIGMAR1|ARID5B|AKR1B1|MYD88|SSU72|MAEA|ANKRD49|MCM7|DNAJC7|PSMC5|UROD|CSTF3|SF3B2|RNF168|NSMCE4A|WDR33|STK4|ALOX5|SRSF7|NCBP2|GTF3A|IP6K2|HDAC6|SUPT7L|RUNX3|TOR1B|HNRNPA1|RBM5|CTNNB1|HMGB1|RBM19|HNRNPA2B1|MAX|DNMT1|NFE2L1|ZRANB2|DMAP1|Y…	85	0.456989	Geneset_Overlap	GOCC:0005634 (Geneset_Overlap_Data Set 1) GO:0009987	FALSE	Geneset_Overlap	GOCC:0005634 (Geneset_Overlap_Data Set 1) GO:0009987
Data Set 1	HNRNPDL|RBM22|SNRPA1|VPS4A|DDX5|ZNF148|RGS2|SPATA13|CPSF3|DDX39A|SUGP1|TSG101|RBM39|SRSF1|SF3B1|ZNF24|UBE2Z|BNIP3|CASP7|NONO|C17ORF85|LRRFIP1|ARID5B|AKR1B1|MYD88|MAEA|ANKRD49|MCM7|DNAJC7|PSMC5|CSTF3|SF3B2|RNF168|NSMCE4A|WDR33|STK4|ALOX5|SRSF7|NCBP2|HDAC6|SUPT7L|RUNX3|HNRNPA1|ZNF330|RBM5|CTNNB1|HMGB1|RBM19|HNRNPA2B1|MAX|DNMT1|NFE2L1|PNISR|ZRANB2|DMAP1|YBX1|MAGED2|SF1|HMGN1|SRSF2|NUMA1|SLC11A2|CLK3…	76	0.524138	Geneset_Overlap	GOCC:0005634 (Geneset_Overlap_Data Set 1) KW-0597	FALSE	Geneset_Overlap	GOCC:0005634 (Geneset_Overlap_Data Set 1) KW-0597
Data Set 1	C9ORF72|HNRNPDL|RBM22|SNRPA1|VPS4A|DDX5|UFM1|CPSF3|DDX39A|SUGP1|TSG101|SBDS|RBM39|SRSF1|SF3B1|UBE2Z|PDCD6|BNIP3|NONO|C17ORF85|AKR1B1|SSU72|MAEA|MCM7|PSMC5|UROD|CSTF3|SF3B2|RNF168|NSMCE4A|WDR33|STK4|ALOX5|SRSF7|NCBP2|GTF3A|IP6K2|HDAC6|SUPT7L|RUNX3|HNRNPA1|RBM5|CTNNB1|HMGB1|RBM19|HNRNPA2B1|MAX|DNMT1|NFE2L1|ZRANB2|DMAP1|YBX1|SF1|HMGN1|EXOSC8|SRSF2|SLC11A2|CLK3|DDX39B|APOBEC3G|NGDN|SSB|VPRBP|CLK1|ARR…	68	0.468966	Geneset_Overlap	GOCC:0005634 (Geneset_Overlap_Data Set 1) GO:0044237	FALSE	Geneset_Overlap	GOCC:0005634 (Geneset_Overlap_Data Set 1) GO:0044237
Data Set 1	C9ORF72|HNRNPDL|RBM22|SNRPA1|VPS4A|DDX5|ZNF148|UFM1|RGS2|SPATA13|CPSF3|GZMB|DDX39A|SUGP1|TSG101|SBDS|RBM39|SRSF1|SF3B1|ZNF24|UBE2Z|PDCD6|BNIP3|CASP7|NONO|C17ORF85|SIGMAR1|LRRFIP1|ARID5B|AKR1B1|MYD88|SSU72|MAEA|ANKRD49|MCM7|DNAJC7|PSMC5|UROD|CSTF3|SF3B2|RNF168|NSMCE4A|WDR33|STK4|ALOX5|SRSF7|NCBP2|GTF3A|IP6K2|HDAC6|SUPT7L|RUNX3|TOR1B|HNRNPA1|ZNF330|RBM5|CTNNB1|HMGB1|RBM19|HNRNPA2B1|MAX|DNMT1|NFE2L1…	89	0.491713	Geneset_Overlap	GOCC:0005634 (Geneset_Overlap_Data Set 1) GO:0005622	FALSE	Geneset_Overlap	GOCC:0005634 (Geneset_Overlap_Data Set 1) GO:0005622
Data Set 1	C9ORF72|HNRNPDL|RBM22|SNRPA1|DDX5|ZNF148|UFM1|RGS2|CPSF3|DDX39A|SUGP1|TSG101|SBDS|RBM39|SRSF1|SF3B1|ZNF24|UBE2Z|PDCD6|NONO|C17ORF85|SIGMAR1|LRRFIP1|ARID5B|MYD88|SSU72|MAEA|ANKRD49|MCM7|DNAJC7|PSMC5|CSTF3|SF3B2|RNF168|NSMCE4A|WDR33|STK4|ALOX5|SRSF7|NCBP2|GTF3A|IP6K2|HDAC6|SUPT7L|RUNX3|TOR1B|HNRNPA1|ZNF330|RBM5|CTNNB1|HMGB1|RBM19|HNRNPA2B1|MAX|DNMT1|NFE2L1|PNISR|ZRANB2|DMAP1|YBX1|SF1|HMGN1|EXOSC8|S…	79	0.79	Geneset_Overlap	GOCC:0005634 (Geneset_Overlap_Data Set 1) KW-0539	FALSE	Geneset_Overlap	GOCC:0005634 (Geneset_Overlap_Data Set 1) KW-0539
Data Set 1	C9ORF72|HNRNPDL|RBM22|SNRPA1|VPS4A|DDX5|ZNF148|UFM1|RGS2|SPATA13|CPSF3|GZMB|DDX39A|SUGP1|TSG101|SBDS|RBM39|SRSF1|SF3B1|ZNF24|UBE2Z|PDCD6|BNIP3|CASP7|NONO|C17ORF85|SIGMAR1|LRRFIP1|ARID5B|AKR1B1|MYD88|SSU72|MAEA|ANKRD49|MCM7|DNAJC7|PSMC5|UROD|CSTF3|SF3B2|RNF168|NSMCE4A|WDR33|STK4|ALOX5|SRSF7|NCBP2|GTF3A|IP6K2|HDAC6|SUPT7L|RUNX3|HNRNPA1|RBM5|CTNNB1|HMGB1|HNRNPA2B1|MAX|DNMT1|NFE2L1|PNISR|ZRANB2|DMAP1…	86	0.467391	Geneset_Overlap	GOCC:0005634 (Geneset_Overlap_Data Set 1) BTO:0001489	FALSE	Geneset_Overlap	GOCC:0005634 (Geneset_Overlap_Data Set 1) BTO:0001489
Data Set 1	C9ORF72|HNRNPDL|RBM22|SNRPA1|VPS4A|DDX5|ZNF148|UFM1|RGS2|SPATA13|CPSF3|GZMB|DDX39A|SUGP1|TSG101|SBDS|RBM39|SRSF1|SF3B1|ZNF24|UBE2Z|PDCD6|BNIP3|CASP7|NONO|C17ORF85|SIGMAR1|LRRFIP1|ARID5B|AKR1B1|MYD88|SSU72|MAEA|ANKRD49|MCM7|DNAJC7|PSMC5|UROD|CSTF3|SF3B2|RNF168|NSMCE4A|WDR33|STK4|ALOX5|SRSF7|NCBP2|GTF3A|IP6K2|HDAC6|SUPT7L|RUNX3|TOR1B|HNRNPA1|ZNF330|RBM5|CTNNB1|HMGB1|RBM19|HNRNPA2B1|MAX|DNMT1|NFE2L1…	89	0.517442	Geneset_Overlap	GOCC:0005634 (Geneset_Overlap_Data Set 1) GO:0043227	FALSE	Geneset_Overlap	GOCC:0005634 (Geneset_Overlap_Data Set 1) GO:0043227
Data Set 1	HNRNPDL|RBM22|SNRPA1|DDX5|ZNF148|CPSF3|DDX39A|SUGP1|TSG101|SBDS|RBM39|SRSF1|SF3B1|ZNF24|NONO|C17ORF85|LRRFIP1|ARID5B|MCM7|CSTF3|SF3B2|WDR33|SRSF7|NCBP2|GTF3A|HDAC6|RUNX3|HNRNPA1|RBM5|HMGB1|RBM19|HNRNPA2B1|MAX|DNMT1|NFE2L1|PNISR|ZRANB2|YBX1|SF1|HMGN1|EXOSC8|SRSF2|CLK3|DDX39B|APOBEC3G|NGDN|SSB|EWSR1|KLF6|LUC7L3|WBP2|SUGP2|SNRNP70	53	0.524752	Geneset_Overlap	GOCC:0005634 (Geneset_Overlap_Data Set 1) GO:0003676	FALSE	Geneset_Overlap	GOCC:0005634 (Geneset_Overlap_Data Set 1) GO:0003676
Data Set 1	HNRNPDL|SNRPA1|DDX5|CPSF3|DDX39A|TSG101|SBDS|RBM39|SRSF1|SF3B1|CASP7|NONO|SSU72|MAEA|MCM7|PSMC5|CSTF3|SF3B2|RNF168|WDR33|STK4|ALOX5|NCBP2|IP6K2|HDAC6|SUPT7L|RUNX3|HNRNPA1|ZNF330|CTNNB1|RBM19|MAX|DNMT1|PNISR|DMAP1|MAGED2|EXOSC8|SRSF2|NUMA1|CLK3|DDX39B|NGDN|VPRBP|EWSR1|KLF6|LUC7L3|SNRNP70	47	0.52809	Geneset_Overlap	GOCC:0005634 (Geneset_Overlap_Data Set 1) GOCC:0031981	FALSE	Geneset_Overlap	GOCC:0005634 (Geneset_Overlap_Data Set 1) GOCC:0031981
Data Set 1	HNRNPDL|RBM22|SNRPA1|DDX5|ZNF148|RGS2|SPATA13|CPSF3|DDX39A|SUGP1|TSG101|SBDS|RBM39|SRSF1|SF3B1|ZNF24|UBE2Z|BNIP3|CASP7|NONO|C17ORF85|ARID5B|AKR1B1|SSU72|MAEA|MCM7|DNAJC7|PSMC5|UROD|CSTF3|SF3B2|RNF168|NSMCE4A|WDR33|STK4|ALOX5|SRSF7|NCBP2|GTF3A|IP6K2|HDAC6|SUPT7L|RUNX3|TOR1B|HNRNPA1|ZNF330|RBM5|CTNNB1|HMGB1|RBM19|HNRNPA2B1|MAX|DNMT1|NFE2L1|PNISR|ZRANB2|DMAP1|YBX1|MAGED2|SF1|HMGN1|EXOSC8|SRSF2|NUMA1…	76	0.644068	Geneset_Overlap	GOCC:0005634 (Geneset_Overlap_Data Set 1) GO:0070013	FALSE	Geneset_Overlap	GOCC:0005634 (Geneset_Overlap_Data Set 1) GO:0070013
Data Set 1	C9ORF72|HNRNPDL|RBM22|SNRPA1|VPS4A|DDX5|ZNF148|UFM1|RGS2|SPATA13|CPSF3|GZMB|DDX39A|SUGP1|TSG101|SBDS|RBM39|SRSF1|SF3B1|ZNF24|UBE2Z|PDCD6|BNIP3|CASP7|NONO|C17ORF85|SIGMAR1|LRRFIP1|ARID5B|AKR1B1|MYD88|SSU72|MAEA|ANKRD49|MCM7|DNAJC7|PSMC5|UROD|CSTF3|SF3B2|RNF168|NSMCE4A|WDR33|STK4|ALOX5|SRSF7|NCBP2|GTF3A|IP6K2|HDAC6|SUPT7L|RUNX3|TOR1B|HNRNPA1|ZNF330|RBM5|CTNNB1|HMGB1|RBM19|HNRNPA2B1|MAX|DNMT1|NFE2L1…	89	0.601351	Geneset_Overlap	GOCC:0005634 (Geneset_Overlap_Data Set 1) GOCC:0043227	FALSE	Geneset_Overlap	GOCC:0005634 (Geneset_Overlap_Data Set 1) GOCC:0043227
Data Set 1	C9ORF72|HNRNPDL|RBM22|DDX5|ZNF148|UFM1|SPATA13|DDX39A|SUGP1|TSG101|RBM39|SRSF1|SF3B1|ZNF24|UBE2Z|PDCD6|CASP7|NONO|C17ORF85|SIGMAR1|LRRFIP1|ARID5B|MYD88|SSU72|MAEA|MCM7|DNAJC7|PSMC5|CSTF3|NSMCE4A|WDR33|STK4|ALOX5|SRSF7|NCBP2|GTF3A|IP6K2|HDAC6|SUPT7L|RUNX3|HNRNPA1|RBM5|HNRNPA2B1|MAX|DNMT1|NFE2L1|PNISR|ZRANB2|MAGED2|SF1|SRSF2|NUMA1|SLC11A2|CLK3|DDX39B|APOBEC3G|NGDN|VPRBP|CLK1|EWSR1|ARRB2|KLF6|LUC7L3…	66	0.445946	Geneset_Overlap	GOCC:0005634 (Geneset_Overlap_Data Set 1) KW-0025	FALSE	Geneset_Overlap	GOCC:0005634 (Geneset_Overlap_Data Set 1) KW-0025
Data Set 1	C9ORF72|HNRNPDL|RBM22|SNRPA1|VPS4A|DDX5|ZNF148|UFM1|RGS2|SPATA13|CPSF3|DDX39A|SUGP1|TSG101|RBM39|SRSF1|ZNF24|PDCD6|NONO|SIGMAR1|ARID5B|AKR1B1|SSU72|MAEA|MCM7|PSMC5|CSTF3|SF3B2|RNF168|WDR33|SRSF7|NCBP2|IP6K2|HDAC6|SUPT7L|HNRNPA1|RBM5|CTNNB1|HMGB1|HNRNPA2B1|MAX|DNMT1|NFE2L1|PNISR|ZRANB2|DMAP1|YBX1|MAGED2|SF1|HMGN1|EXOSC8|SRSF2|NUMA1|SLC11A2|CLK3|DDX39B|APOBEC3G|NGDN|SSB|VPRBP|CLK1|EWSR1|ARRB2|KLF6|…	69	0.433962	Geneset_Overlap	GOCC:0005634 (Geneset_Overlap_Data Set 1) BTO:0003091	FALSE	Geneset_Overlap	GOCC:0005634 (Geneset_Overlap_Data Set 1) BTO:0003091
Data Set 1	C9ORF72|HNRNPDL|RBM22|SNRPA1|VPS4A|DDX5|ZNF148|RGS2|SPATA13|CPSF3|DDX39A|SUGP1|TSG101|SBDS|RBM39|SRSF1|SF3B1|ZNF24|UBE2Z|PDCD6|BNIP3|NONO|C17ORF85|SIGMAR1|LRRFIP1|ARID5B|MYD88|MAEA|MCM7|DNAJC7|PSMC5|CSTF3|SF3B2|RNF168|WDR33|STK4|ALOX5|SRSF7|NCBP2|GTF3A|IP6K2|HDAC6|SUPT7L|RUNX3|TOR1B|HNRNPA1|ZNF330|RBM5|CTNNB1|HMGB1|RBM19|HNRNPA2B1|MAX|DNMT1|NFE2L1|PNISR|ZRANB2|DMAP1|YBX1|SF1|HMGN1|EXOSC8|SRSF2|NU…	80	0.47619	Geneset_Overlap	GOCC:0005634 (Geneset_Overlap_Data Set 1) GO:0005488	FALSE	Geneset_Overlap	GOCC:0005634 (Geneset_Overlap_Data Set 1) GO:0005488
Data Set 1	HNRNPDL|RBM22|SNRPA1|VPS4A|DDX5|UFM1|CPSF3|GZMB|DDX39A|SUGP1|TSG101|SBDS|RBM39|SRSF1|SF3B1|UBE2Z|PDCD6|BNIP3|CASP7|NONO|C17ORF85|ARID5B|AKR1B1|SSU72|MAEA|MCM7|PSMC5|UROD|CSTF3|SF3B2|RNF168|NSMCE4A|WDR33|STK4|SRSF7|NCBP2|GTF3A|HDAC6|SUPT7L|RUNX3|HNRNPA1|RBM5|CTNNB1|HMGB1|RBM19|HNRNPA2B1|MAX|DNMT1|NFE2L1|ZRANB2|DMAP1|YBX1|SF1|HMGN1|EXOSC8|SRSF2|SLC11A2|CLK3|DDX39B|APOBEC3G|NGDN|SSB|VPRBP|CLK1|ARRB2…	68	0.489209	Geneset_Overlap	GOCC:0005634 (Geneset_Overlap_Data Set 1) GO:0006807	FALSE	Geneset_Overlap	GOCC:0005634 (Geneset_Overlap_Data Set 1) GO:0006807
Data Set 1	C9ORF72|HNRNPDL|RBM22|DDX5|RGS2|CPSF3|DDX39A|SUGP1|TSG101|RBM39|SRSF1|ZNF24|PDCD6|NONO|SIGMAR1|ARID5B|AKR1B1|SSU72|MAEA|MCM7|PSMC5|CSTF3|SF3B2|RNF168|WDR33|SRSF7|NCBP2|IP6K2|HDAC6|SUPT7L|HNRNPA1|RBM5|CTNNB1|HMGB1|HNRNPA2B1|MAX|DNMT1|NFE2L1|PNISR|ZRANB2|DMAP1|YBX1|MAGED2|SF1|HMGN1|EXOSC8|SRSF2|NUMA1|SLC11A2|CLK3|DDX39B|APOBEC3G|NGDN|SSB|VPRBP|CLK1|EWSR1|ARRB2|KLF6|LUC7L3|GSDMD|WBP2|SUGP2|SNRNP70	64	0.412903	Geneset_Overlap	GOCC:0005634 (Geneset_Overlap_Data Set 1) BTO:0000083	FALSE	Geneset_Overlap	GOCC:0005634 (Geneset_Overlap_Data Set 1) BTO:0000083
Data Set 1	HNRNPDL|RBM22|SNRPA1|VPS4A|DDX5|UFM1|CPSF3|GZMB|DDX39A|SUGP1|TSG101|SBDS|RBM39|SRSF1|SF3B1|UBE2Z|PDCD6|BNIP3|CASP7|NONO|C17ORF85|AKR1B1|SSU72|MAEA|MCM7|PSMC5|CSTF3|SF3B2|RNF168|NSMCE4A|WDR33|STK4|ALOX5|SRSF7|NCBP2|GTF3A|IP6K2|HDAC6|SUPT7L|RUNX3|HNRNPA1|RBM5|CTNNB1|HMGB1|RBM19|HNRNPA2B1|MAX|DNMT1|NFE2L1|ZRANB2|DMAP1|YBX1|SF1|HMGN1|EXOSC8|SRSF2|CLK3|DDX39B|APOBEC3G|NGDN|SSB|VPRBP|CLK1|ARRB2|LUC7L3|…	67	0.465278	Geneset_Overlap	GOCC:0005634 (Geneset_Overlap_Data Set 1) GO:0044238	FALSE	Geneset_Overlap	GOCC:0005634 (Geneset_Overlap_Data Set 1) GO:0044238
Data Set 1	C9ORF72|HNRNPDL|RBM22|DDX5|ZNF148|RGS2|GZMB|TSG101|RBM39|SRSF1|SF3B1|ZNF24|UBE2Z|PDCD6|BNIP3|NONO|LRRFIP1|ARID5B|MYD88|SSU72|MAEA|ANKRD49|MCM7|PSMC5|RNF168|STK4|ALOX5|SRSF7|NCBP2|HDAC6|SUPT7L|RUNX3|HNRNPA1|RBM5|CTNNB1|HMGB1|RBM19|HNRNPA2B1|MAX|DNMT1|NFE2L1|ZRANB2|DMAP1|YBX1|SF1|HMGN1|EXOSC8|SRSF2|SLC11A2|CLK3|DDX39B|NGDN|SSB|VPRBP|CLK1|EWSR1|ARRB2|KLF6|GSDMD|WBP2|SNRNP70	61	0.484127	Geneset_Overlap	GOCC:0005634 (Geneset_Overlap_Data Set 1) GO:0019222	FALSE	Geneset_Overlap	GOCC:0005634 (Geneset_Overlap_Data Set 1) GO:0019222
Data Set 1	C9ORF72|HNRNPDL|RBM22|SNRPA1|VPS4A|DDX5|ZNF148|UFM1|RGS2|SPATA13|CPSF3|GZMB|DDX39A|SUGP1|TSG101|SBDS|RBM39|SRSF1|SF3B1|ZNF24|UBE2Z|PDCD6|BNIP3|CASP7|NONO|C17ORF85|SIGMAR1|LRRFIP1|ARID5B|AKR1B1|MYD88|SSU72|MAEA|ANKRD49|MCM7|DNAJC7|PSMC5|UROD|CSTF3|SF3B2|RNF168|NSMCE4A|WDR33|STK4|ALOX5|SRSF7|NCBP2|GTF3A|IP6K2|HDAC6|SUPT7L|RUNX3|TOR1B|HNRNPA1|ZNF330|RBM5|CTNNB1|HMGB1|RBM19|HNRNPA2B1|MAX|DNMT1|NFE2L1…	89	0.635714	Geneset_Overlap	GOCC:0005634 (Geneset_Overlap_Data Set 1) GOCC:0043231	FALSE	Geneset_Overlap	GOCC:0005634 (Geneset_Overlap_Data Set 1) GOCC:0043231
Data Set 1	HNRNPDL|RBM22|SNRPA1|DDX5|ZNF148|RGS2|SPATA13|CPSF3|DDX39A|SUGP1|TSG101|SBDS|RBM39|SRSF1|SF3B1|ZNF24|UBE2Z|BNIP3|CASP7|NONO|C17ORF85|ARID5B|AKR1B1|SSU72|MAEA|MCM7|DNAJC7|PSMC5|UROD|CSTF3|SF3B2|RNF168|NSMCE4A|WDR33|STK4|ALOX5|SRSF7|NCBP2|GTF3A|IP6K2|HDAC6|SUPT7L|RUNX3|HNRNPA1|ZNF330|RBM5|CTNNB1|HMGB1|RBM19|HNRNPA2B1|MAX|DNMT1|NFE2L1|PNISR|ZRANB2|DMAP1|YBX1|MAGED2|SF1|HMGN1|EXOSC8|SRSF2|NUMA1|CLK3|…	75	0.735294	Geneset_Overlap	GOCC:0005634 (Geneset_Overlap_Data Set 1) GO:0031981	FALSE	Geneset_Overlap	GOCC:0005634 (Geneset_Overlap_Data Set 1) GO:0031981
Data Set 1	HNRNPDL|RBM22|SNRPA1|VPS4A|DDX5|UFM1|CPSF3|GZMB|DDX39A|SUGP1|TSG101|SBDS|RBM39|SRSF1|SF3B1|UBE2Z|PDCD6|BNIP3|CASP7|NONO|C17ORF85|SSU72|MAEA|MCM7|PSMC5|CSTF3|SF3B2|RNF168|NSMCE4A|WDR33|STK4|SRSF7|NCBP2|GTF3A|HDAC6|SUPT7L|RUNX3|HNRNPA1|RBM5|CTNNB1|HMGB1|RBM19|HNRNPA2B1|MAX|DNMT1|NFE2L1|ZRANB2|DMAP1|YBX1|SF1|HMGN1|EXOSC8|SRSF2|CLK3|DDX39B|APOBEC3G|NGDN|SSB|VPRBP|CLK1|ARRB2|LUC7L3|SUGP2|SNRNP70	64	0.481203	Geneset_Overlap	GOCC:0005634 (Geneset_Overlap_Data Set 1) GO:0043170	FALSE	Geneset_Overlap	GOCC:0005634 (Geneset_Overlap_Data Set 1) GO:0043170
Data Set 1	HNRNPDL|RBM22|SNRPA1|DDX5|ZNF148|SPATA13|CPSF3|DDX39A|SUGP1|SBDS|RBM39|SRSF1|SF3B1|ZNF24|UBE2Z|BNIP3|CASP7|NONO|C17ORF85|ARID5B|AKR1B1|SSU72|MAEA|MCM7|DNAJC7|PSMC5|UROD|CSTF3|SF3B2|RNF168|NSMCE4A|WDR33|STK4|ALOX5|SRSF7|NCBP2|GTF3A|IP6K2|HDAC6|SUPT7L|RUNX3|HNRNPA1|RBM5|CTNNB1|HMGB1|RBM19|HNRNPA2B1|MAX|DNMT1|NFE2L1|PNISR|ZRANB2|DMAP1|YBX1|MAGED2|SF1|HMGN1|EXOSC8|SRSF2|NUMA1|CLK3|DDX39B|NGDN|VPRBP|E…	70	0.686275	Geneset_Overlap	GOCC:0005634 (Geneset_Overlap_Data Set 1) GO:0005654	FALSE	Geneset_Overlap	GOCC:0005634 (Geneset_Overlap_Data Set 1) GO:0005654
Data Set 1	C9ORF72|HNRNPDL|RBM22|DDX5|ZNF148|RGS2|GZMB|TSG101|RBM39|SRSF1|ZNF24|UBE2Z|PDCD6|BNIP3|NONO|LRRFIP1|ARID5B|MYD88|SSU72|MAEA|ANKRD49|MCM7|PSMC5|RNF168|STK4|ALOX5|SRSF7|NCBP2|HDAC6|SUPT7L|RUNX3|HNRNPA1|RBM5|CTNNB1|HMGB1|RBM19|HNRNPA2B1|MAX|DNMT1|NFE2L1|ZRANB2|DMAP1|YBX1|SF1|HMGN1|EXOSC8|SRSF2|SLC11A2|CLK3|DDX39B|NGDN|VPRBP|CLK1|EWSR1|ARRB2|KLF6|WBP2|SNRNP70	58	0.487395	Geneset_Overlap	GOCC:0005634 (Geneset_Overlap_Data Set 1) GO:0031323	FALSE	Geneset_Overlap	GOCC:0005634 (Geneset_Overlap_Data Set 1) GO:0031323
Data Set 1	HNRNPDL|RBM22|SNRPA1|DDX5|CPSF3|DDX39A|SUGP1|SBDS|RBM39|SRSF1|SF3B1|NONO|C17ORF85|SSU72|CSTF3|SF3B2|WDR33|SRSF7|NCBP2|GTF3A|HNRNPA1|RBM5|RBM19|HNRNPA2B1|MAX|NFE2L1|ZRANB2|YBX1|SF1|EXOSC8|SRSF2|DDX39B|APOBEC3G|NGDN|SSB|ARRB2|LUC7L3|SUGP2|SNRNP70	39	0.428571	Geneset_Overlap	GOCC:0005634 (Geneset_Overlap_Data Set 1) GO:0016070	FALSE	Geneset_Overlap	GOCC:0005634 (Geneset_Overlap_Data Set 1) GO:0016070
Data Set 1	C9ORF72|HNRNPDL|RBM22|SNRPA1|VPS4A|DDX5|ZNF148|UFM1|RGS2|SPATA13|CPSF3|GZMB|DDX39A|SUGP1|TSG101|SBDS|RBM39|SRSF1|SF3B1|ZNF24|UBE2Z|PDCD6|BNIP3|CASP7|NONO|C17ORF85|SIGMAR1|LRRFIP1|ARID5B|AKR1B1|MYD88|SSU72|MAEA|ANKRD49|MCM7|DNAJC7|PSMC5|UROD|CSTF3|SF3B2|RNF168|NSMCE4A|WDR33|STK4|ALOX5|SRSF7|NCBP2|GTF3A|IP6K2|HDAC6|SUPT7L|RUNX3|TOR1B|HNRNPA1|ZNF330|RBM5|CTNNB1|HMGB1|RBM19|HNRNPA2B1|MAX|DNMT1|NFE2L1…	89	0.529762	Geneset_Overlap	GOCC:0005634 (Geneset_Overlap_Data Set 1) GOCC:0005622	FALSE	Geneset_Overlap	GOCC:0005634 (Geneset_Overlap_Data Set 1) GOCC:0005622
Data Set 1	C9ORF72|HNRNPDL|RBM22|SNRPA1|VPS4A|DDX5|ZNF148|UFM1|RGS2|SPATA13|CPSF3|GZMB|DDX39A|SUGP1|TSG101|SBDS|RBM39|SRSF1|SF3B1|ZNF24|UBE2Z|PDCD6|BNIP3|CASP7|NONO|C17ORF85|SIGMAR1|LRRFIP1|ARID5B|AKR1B1|MYD88|SSU72|MAEA|ANKRD49|MCM7|DNAJC7|PSMC5|UROD|CSTF3|SF3B2|RNF168|NSMCE4A|WDR33|STK4|ALOX5|SRSF7|NCBP2|GTF3A|IP6K2|HDAC6|SUPT7L|RUNX3|TOR1B|HNRNPA1|ZNF330|RBM5|CTNNB1|HMGB1|RBM19|HNRNPA2B1|MAX|DNMT1|NFE2L1…	89	0.514451	Geneset_Overlap	GOCC:0005634 (Geneset_Overlap_Data Set 1) GOCC:0110165	FALSE	Geneset_Overlap	GOCC:0005634 (Geneset_Overlap_Data Set 1) GOCC:0110165
Data Set 1	HNRNPDL|RBM22|SNRPA1|DDX5|CPSF3|DDX39A|SUGP1|SBDS|RBM39|SRSF1|SF3B1|NONO|C17ORF85|SSU72|MCM7|UROD|CSTF3|SF3B2|RNF168|NSMCE4A|WDR33|SRSF7|NCBP2|GTF3A|HNRNPA1|RBM5|HMGB1|RBM19|HNRNPA2B1|MAX|DNMT1|NFE2L1|ZRANB2|DMAP1|YBX1|SF1|HMGN1|EXOSC8|SRSF2|SLC11A2|DDX39B|APOBEC3G|NGDN|SSB|VPRBP|ARRB2|LUC7L3|SUGP2|SNRNP70	49	0.466667	Geneset_Overlap	GOCC:0005634 (Geneset_Overlap_Data Set 1) GO:0034641	FALSE	Geneset_Overlap	GOCC:0005634 (Geneset_Overlap_Data Set 1) GO:0034641
Data Set 1	HNRNPDL|RBM22|SNRPA1|DDX5|CPSF3|DDX39A|SUGP1|SBDS|RBM39|SRSF1|SF3B1|NONO|C17ORF85|SSU72|MCM7|CSTF3|SF3B2|RNF168|NSMCE4A|WDR33|SRSF7|NCBP2|GTF3A|HNRNPA1|RBM5|HMGB1|RBM19|HNRNPA2B1|MAX|DNMT1|NFE2L1|ZRANB2|DMAP1|YBX1|SF1|HMGN1|EXOSC8|SRSF2|DDX39B|APOBEC3G|NGDN|SSB|VPRBP|ARRB2|LUC7L3|SUGP2|SNRNP70	47	0.494737	Geneset_Overlap	GOCC:0005634 (Geneset_Overlap_Data Set 1) GO:0006139	FALSE	Geneset_Overlap	GOCC:0005634 (Geneset_Overlap_Data Set 1) GO:0006139
Data Set 1	C9ORF72|HNRNPDL|RBM22|DDX5|ZNF148|RGS2|GZMB|TSG101|RBM39|SRSF1|ZNF24|UBE2Z|PDCD6|NONO|LRRFIP1|ARID5B|MYD88|SSU72|ANKRD49|PSMC5|RNF168|STK4|SRSF7|NCBP2|HDAC6|SUPT7L|RUNX3|HNRNPA1|RBM5|CTNNB1|HMGB1|RBM19|HNRNPA2B1|MAX|DNMT1|NFE2L1|ZRANB2|DMAP1|YBX1|SF1|HMGN1|EXOSC8|SRSF2|SLC11A2|CLK3|DDX39B|NGDN|VPRBP|CLK1|EWSR1|ARRB2|KLF6|WBP2|SNRNP70	54	0.465517	Geneset_Overlap	GOCC:0005634 (Geneset_Overlap_Data Set 1) GO:0051171	FALSE	Geneset_Overlap	GOCC:0005634 (Geneset_Overlap_Data Set 1) GO:0051171
Data Set 1	HNRNPDL|SNRPA1|DDX5|CPSF3|DDX39A|TSG101|SBDS|RBM39|SRSF1|SF3B1|CASP7|NONO|SSU72|MAEA|MCM7|PSMC5|CSTF3|SF3B2|RNF168|WDR33|STK4|ALOX5|NCBP2|IP6K2|HDAC6|SUPT7L|RUNX3|TOR1B|HNRNPA1|ZNF330|CTNNB1|HMGB1|RBM19|MAX|DNMT1|PNISR|DMAP1|MAGED2|EXOSC8|SRSF2|NUMA1|CLK3|DDX39B|NGDN|VPRBP|EWSR1|KLF6|LUC7L3|GSDMD|SNRNP70	50	0.47619	Geneset_Overlap	GOCC:0005634 (Geneset_Overlap_Data Set 1) GOCC:0070013	FALSE	Geneset_Overlap	GOCC:0005634 (Geneset_Overlap_Data Set 1) GOCC:0070013
Data Set 1	C9ORF72|HNRNPDL|RBM22|SNRPA1|VPS4A|DDX5|ZNF148|UFM1|RGS2|SPATA13|CPSF3|GZMB|DDX39A|SUGP1|TSG101|SBDS|RBM39|SRSF1|SF3B1|ZNF24|UBE2Z|PDCD6|BNIP3|CASP7|NONO|C17ORF85|SIGMAR1|LRRFIP1|ARID5B|AKR1B1|MYD88|SSU72|MAEA|ANKRD49|MCM7|DNAJC7|PSMC5|UROD|CSTF3|SF3B2|RNF168|NSMCE4A|WDR33|STK4|ALOX5|SRSF7|NCBP2|GTF3A|IP6K2|HDAC6|SUPT7L|RUNX3|TOR1B|HNRNPA1|ZNF330|RBM5|CTNNB1|HMGB1|RBM19|HNRNPA2B1|MAX|DNMT1|NFE2L1…	89	0.577922	Geneset_Overlap	GOCC:0005634 (Geneset_Overlap_Data Set 1) GOCC:0043226	FALSE	Geneset_Overlap	GOCC:0005634 (Geneset_Overlap_Data Set 1) GOCC:0043226
Data Set 1	HNRNPDL|RBM22|SNRPA1|DDX5|CPSF3|DDX39A|SUGP1|SBDS|RBM39|SRSF1|SF3B1|NONO|C17ORF85|LRRFIP1|CSTF3|SF3B2|WDR33|SRSF7|NCBP2|GTF3A|HNRNPA1|RBM5|HMGB1|RBM19|HNRNPA2B1|DNMT1|PNISR|ZRANB2|YBX1|SF1|EXOSC8|SRSF2|CLK3|DDX39B|APOBEC3G|NGDN|SSB|EWSR1|LUC7L3|SUGP2|SNRNP70	41	0.414141	Geneset_Overlap	GOCC:0005634 (Geneset_Overlap_Data Set 1) GO:0003723	FALSE	Geneset_Overlap	GOCC:0005634 (Geneset_Overlap_Data Set 1) GO:0003723
Data Set 1	HNRNPDL|RBM22|DDX5|ZNF148|RGS2|GZMB|TSG101|RBM39|SRSF1|SF3B1|ZNF24|NONO|LRRFIP1|ARID5B|MYD88|SSU72|ANKRD49|PSMC5|RNF168|ALOX5|SRSF7|NCBP2|HDAC6|RUNX3|HNRNPA1|RBM5|CTNNB1|HMGB1|RBM19|HNRNPA2B1|MAX|DNMT1|NFE2L1|ZRANB2|DMAP1|YBX1|SF1|HMGN1|EXOSC8|SRSF2|CLK3|DDX39B|NGDN|SSB|VPRBP|CLK1|EWSR1|ARRB2|KLF6|GSDMD|WBP2|SNRNP70	52	0.477064	Geneset_Overlap	GOCC:0005634 (Geneset_Overlap_Data Set 1) GO:0010468	FALSE	Geneset_Overlap	GOCC:0005634 (Geneset_Overlap_Data Set 1) GO:0010468
Data Set 1	C9ORF72|HNRNPDL|RBM22|SNRPA1|VPS4A|DDX5|UFM1|CPSF3|GZMB|DDX39A|SUGP1|TSG101|SBDS|RBM39|SRSF1|SF3B1|UBE2Z|PDCD6|BNIP3|CASP7|NONO|C17ORF85|ARID5B|AKR1B1|SSU72|MAEA|MCM7|PSMC5|UROD|CSTF3|SF3B2|RNF168|NSMCE4A|WDR33|STK4|ALOX5|SRSF7|NCBP2|GTF3A|IP6K2|HDAC6|SUPT7L|RUNX3|HNRNPA1|RBM5|CTNNB1|HMGB1|RBM19|HNRNPA2B1|MAX|DNMT1|NFE2L1|ZRANB2|DMAP1|YBX1|SF1|HMGN1|EXOSC8|SRSF2|SLC11A2|CLK3|DDX39B|APOBEC3G|NGDN|…	71	0.464052	Geneset_Overlap	GOCC:0005634 (Geneset_Overlap_Data Set 1) GO:0008152	FALSE	Geneset_Overlap	GOCC:0005634 (Geneset_Overlap_Data Set 1) GO:0008152
Data Set 1	HNRNPDL|RBM22|SNRPA1|DDX5|CPSF3|DDX39A|SUGP1|SBDS|RBM39|SRSF1|SF3B1|NONO|C17ORF85|SSU72|MCM7|UROD|CSTF3|SF3B2|RNF168|NSMCE4A|WDR33|ALOX5|SRSF7|NCBP2|GTF3A|HNRNPA1|RBM5|HMGB1|RBM19|HNRNPA2B1|MAX|DNMT1|NFE2L1|ZRANB2|DMAP1|YBX1|SF1|HMGN1|EXOSC8|SRSF2|SLC11A2|DDX39B|APOBEC3G|NGDN|SSB|VPRBP|ARRB2|LUC7L3|SUGP2|SNRNP70	50	0.505051	Geneset_Overlap	GOCC:0005634 (Geneset_Overlap_Data Set 1) GO:0046483	FALSE	Geneset_Overlap	GOCC:0005634 (Geneset_Overlap_Data Set 1) GO:0046483
Data Set 1	HNRNPDL|RBM22|SNRPA1|DDX5|CPSF3|DDX39A|SUGP1|SBDS|RBM39|SRSF1|SF3B1|NONO|C17ORF85|SSU72|MCM7|CSTF3|SF3B2|RNF168|NSMCE4A|WDR33|SRSF7|NCBP2|GTF3A|HNRNPA1|RBM5|HMGB1|RBM19|HNRNPA2B1|MAX|DNMT1|NFE2L1|ZRANB2|DMAP1|YBX1|SF1|HMGN1|EXOSC8|SRSF2|DDX39B|APOBEC3G|NGDN|SSB|VPRBP|ARRB2|LUC7L3|SUGP2|SNRNP70	47	0.51087	Geneset_Overlap	GOCC:0005634 (Geneset_Overlap_Data Set 1) GO:0090304	FALSE	Geneset_Overlap	GOCC:0005634 (Geneset_Overlap_Data Set 1) GO:0090304
Data Set 1	HNRNPDL|RBM22|SNRPA1|VPS4A|DDX5|ZNF148|UFM1|SPATA13|CPSF3|GZMB|DDX39A|SUGP1|SBDS|RBM39|SRSF1|SF3B1|ZNF24|UBE2Z|PDCD6|BNIP3|NONO|SIGMAR1|LRRFIP1|AKR1B1|MYD88|MAEA|MCM7|DNAJC7|PSMC5|CSTF3|SF3B2|SRSF7|HDAC6|SUPT7L|HNRNPA1|RBM5|CTNNB1|HMGB1|HNRNPA2B1|MAX|DNMT1|NFE2L1|PNISR|ZRANB2|DMAP1|YBX1|MAGED2|SF1|HMGN1|SRSF2|NUMA1|SLC11A2|CLK3|DDX39B|APOBEC3G|SSB|VPRBP|CLK1|EWSR1|ARRB2|KLF6|LUC7L3|GSDMD|WBP2|SUG…	66	0.420382	Geneset_Overlap	GOCC:0005634 (Geneset_Overlap_Data Set 1) BTO:0000522	FALSE	Geneset_Overlap	GOCC:0005634 (Geneset_Overlap_Data Set 1) BTO:0000522
Data Set 1	HNRNPDL|RBM22|SNRPA1|DDX5|CPSF3|DDX39A|SUGP1|SBDS|RBM39|SRSF1|SF3B1|NONO|C17ORF85|AKR1B1|SSU72|MCM7|UROD|CSTF3|SF3B2|RNF168|NSMCE4A|WDR33|ALOX5|SRSF7|NCBP2|GTF3A|HNRNPA1|RBM5|HMGB1|RBM19|HNRNPA2B1|MAX|DNMT1|NFE2L1|ZRANB2|DMAP1|YBX1|SF1|HMGN1|EXOSC8|SRSF2|SLC11A2|DDX39B|APOBEC3G|NGDN|SSB|VPRBP|ARRB2|LUC7L3|SUGP2|SNRNP70	51	0.515152	Geneset_Overlap	GOCC:0005634 (Geneset_Overlap_Data Set 1) GO:1901360	FALSE	Geneset_Overlap	GOCC:0005634 (Geneset_Overlap_Data Set 1) GO:1901360
Data Set 1	C9ORF72|HNRNPDL|RBM22|SNRPA1|VPS4A|DDX5|ZNF148|UFM1|RGS2|SPATA13|CPSF3|GZMB|DDX39A|SUGP1|TSG101|SBDS|RBM39|SRSF1|SF3B1|ZNF24|UBE2Z|PDCD6|BNIP3|CASP7|NONO|C17ORF85|SIGMAR1|LRRFIP1|ARID5B|AKR1B1|MYD88|SSU72|MAEA|ANKRD49|MCM7|DNAJC7|PSMC5|UROD|CSTF3|SF3B2|RNF168|NSMCE4A|WDR33|STK4|ALOX5|SRSF7|NCBP2|GTF3A|IP6K2|HDAC6|SUPT7L|RUNX3|TOR1B|HNRNPA1|ZNF330|RBM5|CTNNB1|HMGB1|RBM19|HNRNPA2B1|MAX|DNMT1|NFE2L1…	89	0.468421	Geneset_Overlap	GOCC:0005634 (Geneset_Overlap_Data Set 1) GO:0110165	FALSE	Geneset_Overlap	GOCC:0005634 (Geneset_Overlap_Data Set 1) GO:0110165
Data Set 1	HNRNPDL|RBM22|DDX5|ZNF148|TSG101|RBM39|SRSF1|ZNF24|NONO|LRRFIP1|ARID5B|MYD88|SSU72|ANKRD49|PSMC5|RNF168|SRSF7|NCBP2|HDAC6|SUPT7L|RUNX3|HNRNPA1|RBM5|CTNNB1|HMGB1|RBM19|HNRNPA2B1|MAX|DNMT1|NFE2L1|ZRANB2|DMAP1|YBX1|SF1|HMGN1|EXOSC8|SRSF2|CLK3|DDX39B|VPRBP|CLK1|EWSR1|ARRB2|KLF6|WBP2|SNRNP70	46	0.46	Geneset_Overlap	GOCC:0005634 (Geneset_Overlap_Data Set 1) GO:0051252	FALSE	Geneset_Overlap	GOCC:0005634 (Geneset_Overlap_Data Set 1) GO:0051252
Data Set 1	C9ORF72|HNRNPDL|RBM22|DDX5|ZNF148|RGS2|GZMB|TSG101|RBM39|SRSF1|ZNF24|UBE2Z|PDCD6|NONO|LRRFIP1|ARID5B|MYD88|SSU72|MAEA|ANKRD49|PSMC5|RNF168|STK4|SRSF7|NCBP2|HDAC6|SUPT7L|RUNX3|HNRNPA1|RBM5|CTNNB1|HMGB1|RBM19|HNRNPA2B1|MAX|DNMT1|NFE2L1|ZRANB2|DMAP1|YBX1|SF1|HMGN1|EXOSC8|SRSF2|SLC11A2|CLK3|DDX39B|NGDN|VPRBP|CLK1|EWSR1|ARRB2|KLF6|WBP2|SNRNP70	55	0.466102	Geneset_Overlap	GOCC:0005634 (Geneset_Overlap_Data Set 1) GO:0080090	FALSE	Geneset_Overlap	GOCC:0005634 (Geneset_Overlap_Data Set 1) GO:0080090
Data Set 1	C9ORF72|HNRNPDL|RBM22|DDX5|ZNF148|RGS2|GZMB|TSG101|RBM39|SRSF1|SF3B1|ZNF24|UBE2Z|PDCD6|NONO|LRRFIP1|ARID5B|MYD88|SSU72|ANKRD49|PSMC5|RNF168|STK4|ALOX5|SRSF7|NCBP2|HDAC6|SUPT7L|RUNX3|HNRNPA1|RBM5|CTNNB1|HMGB1|RBM19|HNRNPA2B1|MAX|DNMT1|NFE2L1|ZRANB2|DMAP1|YBX1|SF1|HMGN1|EXOSC8|SRSF2|SLC11A2|CLK3|DDX39B|NGDN|SSB|VPRBP|CLK1|EWSR1|ARRB2|KLF6|GSDMD|WBP2|SNRNP70	58	0.487395	Geneset_Overlap	GOCC:0005634 (Geneset_Overlap_Data Set 1) GO:0060255	FALSE	Geneset_Overlap	GOCC:0005634 (Geneset_Overlap_Data Set 1) GO:0060255
Data Set 1	HNRNPDL|RBM22|SNRPA1|VPS4A|DDX5|ZNF148|CPSF3|DDX39A|SUGP1|TSG101|SBDS|RBM39|SRSF1|SF3B1|ZNF24|UBE2Z|NONO|C17ORF85|LRRFIP1|ARID5B|MCM7|PSMC5|CSTF3|SF3B2|WDR33|STK4|SRSF7|NCBP2|GTF3A|IP6K2|HDAC6|RUNX3|TOR1B|HNRNPA1|RBM5|HMGB1|RBM19|HNRNPA2B1|MAX|DNMT1|NFE2L1|PNISR|ZRANB2|YBX1|SF1|HMGN1|EXOSC8|SRSF2|CLK3|DDX39B|APOBEC3G|NGDN|SSB|VPRBP|CLK1|EWSR1|KLF6|LUC7L3|WBP2|SUGP2|SNRNP70	61	0.504132	Geneset_Overlap	GOCC:0005634 (Geneset_Overlap_Data Set 1) GO:0097159	FALSE	Geneset_Overlap	GOCC:0005634 (Geneset_Overlap_Data Set 1) GO:0097159
Data Set 1	TAP2|B2M|TAP1	3	0.75	Geneset_Overlap	GOCC:0042824 (Geneset_Overlap_Data Set 1) GO:0042824	FALSE	Geneset_Overlap	GOCC:0042824 (Geneset_Overlap_Data Set 1) GO:0042824
Data Set 1	HLA-DMA|TAP2|B2M|TAP1	4	0.4	Geneset_Overlap	GOCC:0042824 (Geneset_Overlap_Data Set 1) hsa05169	FALSE	Geneset_Overlap	GOCC:0042824 (Geneset_Overlap_Data Set 1) hsa05169
Data Set 1	HLA-DMA|TAP2|B2M|TAP1	4	0.666667	Geneset_Overlap	GOCC:0042824 (Geneset_Overlap_Data Set 1) hsa04612	FALSE	Geneset_Overlap	GOCC:0042824 (Geneset_Overlap_Data Set 1) hsa04612
Data Set 1	TAP2|B2M|TAP1	3	0.428571	Geneset_Overlap	GOCC:0042824 (Geneset_Overlap_Data Set 1) GOCC:0045335	FALSE	Geneset_Overlap	GOCC:0042824 (Geneset_Overlap_Data Set 1) GOCC:0045335
Data Set 1	HLA-DMA|TAP2|B2M|TAP1	4	0.571429	Geneset_Overlap	GOCC:0042824 (Geneset_Overlap_Data Set 1) GOCC:0030176	FALSE	Geneset_Overlap	GOCC:0042824 (Geneset_Overlap_Data Set 1) GOCC:0030176
Data Set 1	TAP2|TAP1	2	0.5	Geneset_Overlap	GOCC:0042824 (Geneset_Overlap_Data Set 1) GO:0042825	FALSE	Geneset_Overlap	GOCC:0042824 (Geneset_Overlap_Data Set 1) GO:0042825
Data Set 1	TAP2|B2M|TAP1	3	0.75	Geneset_Overlap	GOCC:0042824 (Geneset_Overlap_Data Set 1) GO:0019885	FALSE	Geneset_Overlap	GOCC:0042824 (Geneset_Overlap_Data Set 1) GO:0019885
Data Set 1	HLA-DMA|B2M	2	0.4	Geneset_Overlap	GOCC:0042824 (Geneset_Overlap_Data Set 1) GO:0042611	FALSE	Geneset_Overlap	GOCC:0042824 (Geneset_Overlap_Data Set 1) GO:0042611
Data Set 1	TAP2|B2M|TAP1	3	0.5	Geneset_Overlap	GOCC:0042824 (Geneset_Overlap_Data Set 1) GO:0030670	FALSE	Geneset_Overlap	GOCC:0042824 (Geneset_Overlap_Data Set 1) GO:0030670
Data Set 1	PSMA4|KIF22|RBM22|PSME2|DDX5|LNPEP|RGS2|DYNC1LI2|ATP5B|PDCD6|BIN2|UBXN4|MARCH6|NONO|SIGMAR1|ARID5B|AKR1B1|AP2M1|HSP90B1|MCM7|PSMC5|RNF168|RHOT2|WDR33|STK25|SRSF7|NCBP2|IP6K2|HDAC6|HNRNPA1|PYCR2|CTNNB1|HMGB1|HNRNPA2B1|MAX|DNMT1|NFE2L1|GBP1|PTPN1|DMAP1|YBX1|HMGN1|RDH11|SLC11A2|PPP3CC|FKBP1A|ALAD|OAS1|CASP4|GDI1|ARRB2|DNAJB11|PSMD6|GSDMD|ACADVL|B2M|WBP2|HNRNPDL|CORO1A|SNRPA1|UFM1|ATP6V0B|GZMB|SBDS|F…	80	0.43956	Geneset_Overlap	GO:0043227 (Geneset_Overlap_Data Set 1) GO:0051716	FALSE	Geneset_Overlap	GO:0043227 (Geneset_Overlap_Data Set 1) GO:0051716
Data Set 1	PSMA4|RBM22|PSME2|DDX5|RGS2|TSG101|RBM39|PTCD3|SRSF1|ZNF24|CHCHD3|PDCD6|NONO|ARID5B|IPPK|SSU72|HSP90B1|MAEA|RNFT1|MCM7|PSMC5|RNF168|STK25|SRSF7|NCBP2|HDAC6|SUPT7L|HNRNPA1|RBM5|CTNNB1|HMGB1|HNRNPA2B1|MAX|DNMT1|NFE2L1|GBP1|ZRANB2|PTPN1|DMAP1|YBX1|MTCH1|SF1|HMGN1|EXOSC8|SRSF2|SLC39A8|SLC11A2|CLK3|DDX39B|FKBP1A|TBC1D10A|NGDN|ALAD|OAS1|VPRBP|CLK1|EWSR1|ARRB2|PSMD6|KLF6|ACADVL|WBP2|SNRNP70|MLLT6|C9ORF7…	81	0.452514	Geneset_Overlap	GO:0043227 (Geneset_Overlap_Data Set 1) GO:0031323	FALSE	Geneset_Overlap	GO:0043227 (Geneset_Overlap_Data Set 1) GO:0031323
Data Set 1	PSMA4|KIF22|RBM22|PSME2|MYL12A|DDX5|MLEC|GOLT1B|CPSF3|DDX39A|SUGP1|RBM39|PTCD3|DYNC1LI2|SRSF1|ZNF24|ATP5B|PDCD6|UBXN4|MARCH6|NONO|SIGMAR1|IPPK|C21ORF59|AP2M1|HSP90B1|MAEA|RNFT1|MCM7|PSMC5|CSTF3|SF3B2|NDUFV1|STK25|SRSF7|HDAC6|SUPT7L|HNRNPA1|CS|RBM5|CTNNB1|HMGB1|HNRNPA2B1|MAX|MARCH5|DNMT1|NFE2L1|NDUFS2|PNISR|ZRANB2|DMAP1|YBX1|GOLGA1|MTCH1|MAGED2|ABHD12|SF1|HMGN1|RDH11|ATG16L1|SRSF2|NUMA1|SLC11A2|CL…	114	0.626374	Geneset_Overlap	GO:0043227 (Geneset_Overlap_Data Set 1) BTO:0001488	FALSE	Geneset_Overlap	GO:0043227 (Geneset_Overlap_Data Set 1) BTO:0001488
Data Set 1	PSMA4|KIF22|RBM22|PSME2|DDX5|LNPEP|CPSF3|DDX39A|SUGP1|TSG101|RBM39|PTCD3|SRSF1|PDCD6|UBXN4|MARCH6|NONO|SSU72|AP2M1|HSP90B1|MAEA|RNFT1|MCM7|PSMC5|CSTF3|SF3B2|RNF168|WDR33|STK25|SRSF7|NCBP2|HDAC6|SUPT7L|HNRNPA1|RBM5|CTNNB1|HMGB1|HNRNPA2B1|MAX|MARCH5|DNMT1|NFE2L1|PRPF38B|ZRANB2|PTPN1|DMAP1|YBX1|ABHD12|SF1|HMGN1|EXOSC8|SRSF2|SLC39A8|CLK3|DDX39B|PPP3CC|FKBP1A|TBC1D10A|APOBEC3G|NGDN|SSB|CASP4|VPRBP|CLK…	97	0.530055	Geneset_Overlap	GO:0043227 (Geneset_Overlap_Data Set 1) GO:0043170	FALSE	Geneset_Overlap	GO:0043227 (Geneset_Overlap_Data Set 1) GO:0043170
Data Set 1	PSMA4|KIF22|RBM22|PSME2|DDX5|CPSF3|DDX39A|SUGP1|RBM39|PTCD3|SRSF1|ZNF24|NONO|ARID5B|AKR1B1|IPPK|SSU72|MAEA|MCM7|PSMC5|CSTF3|SF3B2|RNF168|RHOT2|WDR33|SRSF7|NCBP2|IP6K2|HDAC6|SUPT7L|HNRNPA1|RBM5|CTNNB1|HMGB1|HNRNPA2B1|MAX|DNMT1|NFE2L1|NDUFS2|PNISR|ZRANB2|DMAP1|YBX1|MAGED2|SF1|HMGN1|EXOSC8|SRSF2|NUMA1|CLK3|DDX39B|NGDN|OAS1|VPRBP|EWSR1|PSMD6|KLF6|LUC7L3|GSDMD|ACADVL|SUGP2|SNRNP70|HNRNPDL|SNRPA1|ZNF14…	83	0.482558	Geneset_Overlap	GO:0043227 (Geneset_Overlap_Data Set 1) GO:0005654	FALSE	Geneset_Overlap	GO:0043227 (Geneset_Overlap_Data Set 1) GO:0005654
Data Set 1	PSMA4|RBM22|PSME2|DDX5|LNPEP|RGS2|TSG101|RBM39|PTCD3|SRSF1|ZNF24|CHCHD3|PDCD6|NONO|ARID5B|IPPK|SSU72|HSP90B1|MAEA|RNFT1|MCM7|PSMC5|RNF168|STK25|SRSF7|NCBP2|HDAC6|SUPT7L|HNRNPA1|RBM5|CTNNB1|HMGB1|HNRNPA2B1|MAX|DNMT1|NFE2L1|GBP1|ZRANB2|PTPN1|DMAP1|YBX1|MTCH1|SF1|HMGN1|EXOSC8|SRSF2|SLC39A8|SLC11A2|CLK3|DDX39B|FKBP1A|TBC1D10A|NGDN|ALAD|SSB|OAS1|VPRBP|CLK1|EWSR1|ARRB2|PSMD6|KLF6|EPHX2|GSDMD|ACADVL|B2M…	90	0.5	Geneset_Overlap	GO:0043227 (Geneset_Overlap_Data Set 1) GO:0019222	FALSE	Geneset_Overlap	GO:0043227 (Geneset_Overlap_Data Set 1) GO:0019222
Data Set 1	PSMA4|KIF22|RBM22|PSME2|DDX5|RGS2|CPSF3|DDX39A|SUGP1|TSG101|RBM39|PTCD3|SRSF1|ZNF24|NONO|ARID5B|AKR1B1|IPPK|SSU72|MAEA|MCM7|PSMC5|CSTF3|SF3B2|RNF168|RHOT2|WDR33|SRSF7|NCBP2|IP6K2|HDAC6|SUPT7L|HNRNPA1|RBM5|CTNNB1|HMGB1|HNRNPA2B1|MAX|DNMT1|NFE2L1|NDUFS2|PNISR|ZRANB2|DMAP1|YBX1|MAGED2|SF1|HMGN1|EXOSC8|SRSF2|NUMA1|CLK3|DDX39B|NGDN|SSB|OAS1|VPRBP|EWSR1|PSMD6|KLF6|LUC7L3|GSDMD|ACADVL|WBP2|SUGP2|SNRNP70…	88	0.511628	Geneset_Overlap	GO:0043227 (Geneset_Overlap_Data Set 1) GO:0031981	FALSE	Geneset_Overlap	GO:0043227 (Geneset_Overlap_Data Set 1) GO:0031981
Data Set 1	PSMA4|KIF22|RBM22|PSME2|MYL12A|DDX5|MLEC|GOLT1B|CPSF3|DDX39A|SUGP1|RBM39|PTCD3|DYNC1LI2|SRSF1|ZNF24|ATP5B|PDCD6|UBXN4|MARCH6|NONO|SIGMAR1|AKR1B1|IPPK|C21ORF59|AP2M1|HSP90B1|MAEA|RNFT1|MCM7|PSMC5|CSTF3|SF3B2|NDUFV1|STK25|SRSF7|HDAC6|SUPT7L|HNRNPA1|CS|RBM5|CTNNB1|HMGB1|HNRNPA2B1|MAX|MARCH5|DNMT1|NFE2L1|NDUFS2|PNISR|ZRANB2|DMAP1|YBX1|GOLGA1|MTCH1|MAGED2|ABHD12|SF1|HMGN1|RDH11|ATG16L1|SRSF2|NUMA1|SLC…	123	0.672131	Geneset_Overlap	GO:0043227 (Geneset_Overlap_Data Set 1) BTO:0000522	FALSE	Geneset_Overlap	GO:0043227 (Geneset_Overlap_Data Set 1) BTO:0000522
Data Set 1	PSMA4|KIF22|RBM22|MYL12A|DDX5|MLEC|LNPEP|RGS2|CPSF3|DDX39A|SUGP1|TSG101|RBM39|PTCD3|DYNC1LI2|SRSF1|ZNF24|ATP5B|CHCHD3|PDCD6|BIN2|UBXN4|MARCH6|NONO|SIGMAR1|ARID5B|AKR1B1|SSU72|AP2M1|HSP90B1|MAEA|RNFT1|MCM7|PSMC5|CSTF3|SF3B2|RNF168|RHOT2|NDUFV1|WDR33|SRSF7|NCBP2|IP6K2|HDAC6|SUPT7L|HNRNPA1|CS|PYCR2|RBM5|CTNNB1|HMGB1|TAP1|HNRNPA2B1|MAX|MARCH5|DNMT1|NFE2L1|NDUFS2|PNISR|GBP1|ZRANB2|PTPN1|DMAP1|YBX1|GOL…	149	0.866279	Geneset_Overlap	GO:0043227 (Geneset_Overlap_Data Set 1) GOCC:0043229	FALSE	Geneset_Overlap	GO:0043227 (Geneset_Overlap_Data Set 1) GOCC:0043229
Data Set 1	PSMA4|RBM22|PSME2|DDX5|GOLT1B|RGS2|TSG101|ZNF24|ATP5B|PDCD6|NONO|ARID5B|AKR1B1|IPPK|RNFT1|PSMC5|RNF168|STK25|NCBP2|IP6K2|HDAC6|SUPT7L|HNRNPA1|RBM5|CTNNB1|HMGB1|HNRNPA2B1|MAX|MARCH5|DNMT1|NFE2L1|PTPN1|DMAP1|YBX1|MTCH1|HMGN1|NUMA1|SLC11A2|DDX39B|PPP3CC|FKBP1A|TBC1D10A|CASP4|GDI1|ARRB2|PDCD6IP|PSMD6|KLF6|EPHX2|GSDMD|B2M|WBP2|SNRNP70|MLLT6|C9ORF72|CORO1A|VPS4A|ZNF148|GZMB|ISCU|SF3B1|UBE2Z|BNIP3|LRRFI…	74	0.404372	Geneset_Overlap	GO:0043227 (Geneset_Overlap_Data Set 1) GO:0048518	FALSE	Geneset_Overlap	GO:0043227 (Geneset_Overlap_Data Set 1) GO:0048518
Data Set 1	PSMA4|KIF22|RBM22|DDX5|GOLT1B|CPSF3|RBM39|PTCD3|DYNC1LI2|SRSF1|ATP5B|PDCD6|MARCH6|NONO|SIGMAR1|AKR1B1|AP2M1|HSP90B1|MAEA|MCM7|SLC5A6|PSMC5|NDUFV1|WDR33|STK25|SRSF7|NCBP2|IP6K2|HDAC6|SUPT7L|HNRNPA1|CS|RBM5|CTNNB1|HMGB1|HNRNPA2B1|UNC50|MAX|NFE2L1|NDUFS2|PNISR|ZRANB2|DMAP1|YBX1|MTCH1|MAGED2|ABHD12|SF1|HMGN1|RDH11|ATG16L1|SRSF2|NUMA1|SLC11A2|DDX39B|FKBP1A|TBC1D10A|NGDN|ALAD|OAS1|GDI1|CLK1|EWSR1|ARRB2…	92	0.505495	Geneset_Overlap	GO:0043227 (Geneset_Overlap_Data Set 1) BTO:0000142	FALSE	Geneset_Overlap	GO:0043227 (Geneset_Overlap_Data Set 1) BTO:0000142
Data Set 1	PSMA4|KIF22|PSME2|MLEC|GOLT1B|CPSF3|DDX39A|TSG101|DYNC1LI2|SRSF1|ATP5B|PDCD6|BIN2|SIGMAR1|AP2M1|HSP90B1|SLC5A6|PSMC5|RHOT2|WDR33|STK25|SRSF7|NCBP2|IP6K2|HDAC6|HNRNPA1|CTNNB1|HMGB1|TAP1|HNRNPA2B1|UNC50|NFE2L1|YBX1|MAGED2|ATG16L1|SRSF2|NUMA1|SLC39A8|SLC11A2|DDX39B|AGPAT6|PPP3CC|FKBP1A|TBC1D10A|ALAD|SSB|GDI1|ARRB2|PDCD6IP|PSMD6|VDAC3|EPHX2|GSDMD|B2M|WBP2|C9ORF72|OXA1L|CORO1A|VPS4A|ATP13A1|ATP6V0B|GZ…	75	0.426136	Geneset_Overlap	GO:0043227 (Geneset_Overlap_Data Set 1) GO:0051234	FALSE	Geneset_Overlap	GO:0043227 (Geneset_Overlap_Data Set 1) GO:0051234
Data Set 1	PSMA4|KIF22|RBM22|PSME2|MYL12A|DDX5|MLEC|LNPEP|RGS2|DYNC1LI2|ATP5B|PDCD6|BIN2|UBXN4|MARCH6|NONO|SIGMAR1|ARID5B|AKR1B1|AP2M1|HSP90B1|MCM7|PSMC5|RNF168|RHOT2|WDR33|STK25|SRSF7|NCBP2|IP6K2|HDAC6|HNRNPA1|PYCR2|CTNNB1|HMGB1|TAP1|HNRNPA2B1|MAX|DNMT1|NFE2L1|NDUFS2|GBP1|PTPN1|DMAP1|YBX1|ABHD12|HMGN1|RDH11|SRSF2|SLC11A2|PPP3CC|FKBP1A|APOBEC3G|ALAD|OAS1|CASP4|GDI1|ARRB2|DNAJB11|PSMD6|VDAC3|EPHX2|GSDMD|LGAL…	98	0.535519	Geneset_Overlap	GO:0043227 (Geneset_Overlap_Data Set 1) GO:0050896	FALSE	Geneset_Overlap	GO:0043227 (Geneset_Overlap_Data Set 1) GO:0050896
Data Set 1	PSMA4|KIF22|RBM22|MYL12A|DDX5|MLEC|LNPEP|RGS2|CPSF3|DDX39A|SUGP1|TSG101|RBM39|PTCD3|DYNC1LI2|SRSF1|ZNF24|ATP5B|CHCHD3|PDCD6|BIN2|UBXN4|MARCH6|NONO|SIGMAR1|ARID5B|AKR1B1|SSU72|AP2M1|HSP90B1|MAEA|RNFT1|MCM7|SLC5A6|PSMC5|CSTF3|SF3B2|RNF168|RHOT2|NDUFV1|WDR33|STK25|SRSF7|NCBP2|IP6K2|HDAC6|SUPT7L|HNRNPA1|CS|PYCR2|RBM5|CTNNB1|HMGB1|TAP1|HNRNPA2B1|MAX|MARCH5|DNMT1|NFE2L1|NDUFS2|PNISR|GBP1|ZRANB2|PTPN1|D…	161	0.875	Geneset_Overlap	GO:0043227 (Geneset_Overlap_Data Set 1) GOCC:0110165	FALSE	Geneset_Overlap	GO:0043227 (Geneset_Overlap_Data Set 1) GOCC:0110165
Data Set 1	KIF22|TSG101|PTCD3|DYNC1LI2|SRSF1|ATP5B|CHCHD3|PDCD6|BIN2|SIGMAR1|C21ORF59|AP2M1|HSP90B1|MAEA|MCM7|RNF168|RHOT2|NDUFV1|STK25|HDAC6|SUPT7L|RBM5|CTNNB1|HMGB1|TAP1|HNRNPA2B1|MAX|DNMT1|NDUFS2|PTPN1|DMAP1|MTCH1|SF1|HMGN1|EXOSC8|ATG16L1|NUMA1|SLC39A8|SLC11A2|DDX39B|PPP3CC|FKBP1A|NGDN|ALAD|OAS1|VPRBP|GDI1|ARRB2|PDCD6IP|LUC7L3|EPHX2|GSDMD|B2M|C9ORF72|OXA1L|CORO1A|VPS4A|TMEM138|ZNF148|SPATA13|ATP6V0B|GZMB…	78	0.443182	Geneset_Overlap	GO:0043227 (Geneset_Overlap_Data Set 1) GO:0071840	FALSE	Geneset_Overlap	GO:0043227 (Geneset_Overlap_Data Set 1) GO:0071840
Data Set 1	PSMA4|KIF22|PSME2|MYL12A|LNPEP|RGS2|TSG101|PTCD3|DYNC1LI2|UBXN4|AKR1B1|IPPK|C21ORF59|SSU72|AP2M1|HSP90B1|MCM7|PSMC5|RNF168|RHOT2|NDUFV1|NCBP2|HDAC6|CTNNB1|NFE2L1|PNISR|GBP1|PTPN1|DMAP1|YBX1|GOLGA1|MAGED2|EXOSC8|ATG16L1|SRSF2|NUMA1|PPP3CC|FKBP1A|TBC1D10A|APOBEC3G|ALAD|OAS1|CASP4|GDI1|ARRB2|PDCD6IP|PSMD6|KLF6|EPHX2|GSDMD|LGALS8|MDH1|ACADVL|B2M|HNRNPDL|CORO1A|VPS4A|SPATA13|GZMB|YKT6|SBDS|ISCU|UBE2Z|…	76	0.41989	Geneset_Overlap	GO:0043227 (Geneset_Overlap_Data Set 1) GO:0005829	FALSE	Geneset_Overlap	GO:0043227 (Geneset_Overlap_Data Set 1) GO:0005829
Data Set 1	PSMA4|RBM22|PSME2|DDX5|GOLT1B|LNPEP|CPSF3|DDX39A|TSG101|RBM39|PTCD3|SRSF1|ATP5B|CHCHD3|PDCD6|MARCH6|NONO|AKR1B1|HSP90B1|MCM7|PSMC5|CSTF3|SF3B2|NDUFV1|WDR33|SRSF7|NCBP2|HNRNPA1|CS|PYCR2|CTNNB1|HMGB1|HNRNPA2B1|UNC50|MAX|DNMT1|NDUFS2|PRPF38B|ZRANB2|PTPN1|YBX1|MAGED2|SF1|HMGN1|RDH11|EXOSC8|SRSF2|NUMA1|DDX39B|FKBP1A|NGDN|SSB|CASP4|VPRBP|EWSR1|PDCD6IP|LUC7L3|VDAC3|EPHX2|MDH1|ACADVL|SNRNP70|HNRNPDL|CORO…	78	0.438202	Geneset_Overlap	GO:0043227 (Geneset_Overlap_Data Set 1) KW-0007	FALSE	Geneset_Overlap	GO:0043227 (Geneset_Overlap_Data Set 1) KW-0007
Data Set 1	PSMA4|PSME2|MYL12A|DDX5|MLEC|LNPEP|TSG101|DYNC1LI2|ATP5B|CHCHD3|PDCD6|BIN2|SIGMAR1|AKR1B1|AP2M1|HSP90B1|SLC5A6|PSMC5|STK25|SRSF7|HDAC6|HNRNPA1|CS|CTNNB1|HMGB1|TAP1|HNRNPA2B1|GBP1|PTPN1|YBX1|GOLGA1|MAGED2|NUMA1|SLC11A2|CLK3|NAGA|TBC1D10A|ALAD|ARRB2|PDCD6IP|PSMD6|ST3GAL1|VDAC3|EPHX2|GSDMD|LGALS8|MDH1|B2M|C9ORF72|CORO1A|VPS4A|ATP6V0B|YKT6|FAF2|COMMD3|ARHGAP9|ATP6V1C1|HLA-DPA1|MYD88|XPNPEP1|CD48|DNAJ…	70	0.406977	Geneset_Overlap	GO:0043227 (Geneset_Overlap_Data Set 1) GO:0031982	FALSE	Geneset_Overlap	GO:0043227 (Geneset_Overlap_Data Set 1) GO:0031982
Data Set 1	PSMA4|KIF22|RBM22|PSME2|MYL12A|DDX5|MLEC|GOLT1B|LNPEP|RGS2|CPSF3|DDX39A|SUGP1|TSG101|RBM39|PTCD3|DYNC1LI2|SRSF1|ZNF24|ATP5B|CHCHD3|PDCD6|BIN2|UBXN4|MARCH6|NONO|SIGMAR1|ARID5B|AKR1B1|IPPK|C21ORF59|SSU72|AP2M1|HSP90B1|MAEA|RNFT1|MCM7|SLC5A6|PSMC5|CSTF3|SF3B2|RNF168|RHOT2|NDUFV1|WDR33|STK25|SRSF7|NCBP2|IP6K2|HDAC6|SUPT7L|HNRNPA1|CS|PYCR2|RBM5|CTNNB1|HMGB1|TAP1|HNRNPA2B1|UNC50|MAX|MARCH5|DNMT1|NFE2L1…	172	0.905263	Geneset_Overlap	GO:0043227 (Geneset_Overlap_Data Set 1) GO:0110165	FALSE	Geneset_Overlap	GO:0043227 (Geneset_Overlap_Data Set 1) GO:0110165
Data Set 1	PSMA4|KIF22|RBM22|DDX5|LNPEP|DDX39A|SUGP1|TSG101|RBM39|PTCD3|DYNC1LI2|SRSF1|ZNF24|PDCD6|BIN2|MARCH6|NONO|SIGMAR1|ARID5B|SSU72|AP2M1|MAEA|RNFT1|MCM7|PSMC5|CSTF3|RHOT2|NDUFV1|WDR33|STK25|SRSF7|NCBP2|IP6K2|HDAC6|SUPT7L|HNRNPA1|RBM5|HNRNPA2B1|MAX|DNMT1|NFE2L1|NDUFS2|PNISR|PRPF38B|ZRANB2|MTCH1|MAGED2|ABHD12|SF1|RDH11|ATG16L1|SRSF2|NUMA1|SLC39A8|SLC11A2|CLK3|DDX39B|PPP3CC|TBC1D10A|APOBEC3G|NGDN|ALAD|OA…	110	0.588235	Geneset_Overlap	GO:0043227 (Geneset_Overlap_Data Set 1) KW-0025	FALSE	Geneset_Overlap	GO:0043227 (Geneset_Overlap_Data Set 1) KW-0025
Data Set 1	KIF22|RBM22|DDX5|CPSF3|DDX39A|SUGP1|TSG101|RBM39|PTCD3|DYNC1LI2|SRSF1|ZNF24|ATP5B|NONO|ARID5B|IPPK|HSP90B1|MCM7|PSMC5|CSTF3|SF3B2|RHOT2|NDUFV1|WDR33|STK25|SRSF7|NCBP2|IP6K2|HDAC6|HNRNPA1|CS|RBM5|HMGB1|TAP1|HNRNPA2B1|UNC50|MAX|DNMT1|NFE2L1|NDUFS2|PNISR|PRPF38B|GBP1|ZRANB2|PTPN1|YBX1|SF1|HMGN1|EXOSC8|SRSF2|CLK3|DDX39B|FKBP1A|APOBEC3G|NGDN|SSB|OAS1|VPRBP|CLK1|EWSR1|KLF6|LUC7L3|VDAC3|MDH1|ACADVL|WBP2…	88	0.497175	Geneset_Overlap	GO:0043227 (Geneset_Overlap_Data Set 1) GO:0097159	FALSE	Geneset_Overlap	GO:0043227 (Geneset_Overlap_Data Set 1) GO:0097159
Data Set 1	PSMA4|KIF22|RBM22|PSME2|DDX5|MLEC|LNPEP|CPSF3|DDX39A|SUGP1|TSG101|RBM39|PTCD3|SRSF1|ATP5B|PDCD6|UBXN4|MARCH6|NONO|ARID5B|AKR1B1|IPPK|SSU72|AP2M1|HSP90B1|MAEA|RNFT1|MCM7|SLC5A6|PSMC5|CSTF3|SF3B2|RNF168|NDUFV1|WDR33|STK25|SRSF7|NCBP2|IP6K2|HDAC6|SUPT7L|HNRNPA1|CS|PYCR2|RBM5|CTNNB1|HMGB1|HNRNPA2B1|MAX|MARCH5|DNMT1|NFE2L1|NDUFS2|PRPF38B|ZRANB2|PTPN1|DMAP1|YBX1|ABHD12|SF1|HMGN1|RDH11|EXOSC8|ATG16L1|SR…	124	0.677596	Geneset_Overlap	GO:0043227 (Geneset_Overlap_Data Set 1) GO:0008152	FALSE	Geneset_Overlap	GO:0043227 (Geneset_Overlap_Data Set 1) GO:0008152
Data Set 1	PSMA4|RBM22|PSME2|DDX5|RGS2|TSG101|RBM39|PTCD3|SRSF1|ZNF24|CHCHD3|PDCD6|NONO|ARID5B|IPPK|SSU72|HSP90B1|MAEA|RNFT1|PSMC5|RNF168|STK25|SRSF7|NCBP2|HDAC6|SUPT7L|HNRNPA1|RBM5|CTNNB1|HMGB1|HNRNPA2B1|MAX|DNMT1|NFE2L1|GBP1|ZRANB2|PTPN1|DMAP1|YBX1|MTCH1|SF1|HMGN1|EXOSC8|SRSF2|SLC39A8|SLC11A2|CLK3|DDX39B|FKBP1A|TBC1D10A|NGDN|ALAD|OAS1|VPRBP|CLK1|EWSR1|ARRB2|PSMD6|KLF6|EPHX2|ACADVL|WBP2|SNRNP70|MLLT6|C9ORF…	76	0.422222	Geneset_Overlap	GO:0043227 (Geneset_Overlap_Data Set 1) GO:0080090	FALSE	Geneset_Overlap	GO:0043227 (Geneset_Overlap_Data Set 1) GO:0080090
Data Set 1	PSMA4|KIF22|PSME2|MYL12A|DDX5|MLEC|GOLT1B|RGS2|RBM39|PTCD3|DYNC1LI2|SRSF1|ZNF24|ATP5B|CHCHD3|PDCD6|BIN2|UBXN4|MARCH6|NONO|SIGMAR1|ARID5B|AKR1B1|AP2M1|HSP90B1|MCM7|SLC5A6|PSMC5|SF3B2|RHOT2|NDUFV1|HDAC6|SUPT7L|HNRNPA1|CS|RBM5|CTNNB1|HMGB1|HNRNPA2B1|DNMT1|NDUFS2|PNISR|ZRANB2|DMAP1|YBX1|MTCH1|ABHD12|SF1|HMGN1|RDH11|ATG16L1|SRSF2|NUMA1|SLC11A2|CLK3|DDX39B|APOBEC3G|ALAD|SSB|OAS1|CASP4|GDI1|EWSR1|ARRB2|…	107	0.587912	Geneset_Overlap	GO:0043227 (Geneset_Overlap_Data Set 1) BTO:0001491	FALSE	Geneset_Overlap	GO:0043227 (Geneset_Overlap_Data Set 1) BTO:0001491
Data Set 1	PSMA4|RBM22|PSME2|DDX5|RGS2|TSG101|RBM39|PTCD3|SRSF1|ZNF24|CHCHD3|PDCD6|NONO|ARID5B|IPPK|SSU72|HSP90B1|RNFT1|PSMC5|RNF168|STK25|SRSF7|NCBP2|HDAC6|SUPT7L|HNRNPA1|RBM5|CTNNB1|HMGB1|HNRNPA2B1|MAX|DNMT1|NFE2L1|GBP1|ZRANB2|PTPN1|DMAP1|YBX1|MTCH1|SF1|HMGN1|EXOSC8|SRSF2|SLC39A8|SLC11A2|CLK3|DDX39B|FKBP1A|TBC1D10A|NGDN|ALAD|SSB|OAS1|VPRBP|CLK1|EWSR1|ARRB2|PSMD6|KLF6|EPHX2|GSDMD|B2M|WBP2|SNRNP70|MLLT6|C9O…	80	0.444444	Geneset_Overlap	GO:0043227 (Geneset_Overlap_Data Set 1) GO:0060255	FALSE	Geneset_Overlap	GO:0043227 (Geneset_Overlap_Data Set 1) GO:0060255
Data Set 1	PSMA4|KIF22|RBM22|PSME2|DDX5|MLEC|GOLT1B|LNPEP|RGS2|CPSF3|DDX39A|SUGP1|TSG101|RBM39|PTCD3|DYNC1LI2|SRSF1|ZNF24|ATP5B|CHCHD3|PDCD6|UBXN4|MARCH6|NONO|SIGMAR1|ARID5B|AKR1B1|IPPK|C21ORF59|SSU72|AP2M1|HSP90B1|MAEA|RNFT1|MCM7|PSMC5|CSTF3|SF3B2|RNF168|RHOT2|NDUFV1|WDR33|STK25|SRSF7|NCBP2|IP6K2|HDAC6|SUPT7L|HNRNPA1|CS|PYCR2|RBM5|CTNNB1|HMGB1|TAP1|HNRNPA2B1|UNC50|MAX|MARCH5|DNMT1|NFE2L1|NDUFS2|PNISR|PRPF3…	158	0.918605	Geneset_Overlap	GO:0043227 (Geneset_Overlap_Data Set 1) GO:0043231	FALSE	Geneset_Overlap	GO:0043227 (Geneset_Overlap_Data Set 1) GO:0043231
Data Set 1	PSMA4|KIF22|RBM22|PSME2|MYL12A|DDX5|LNPEP|RGS2|CPSF3|DDX39A|SUGP1|TSG101|RBM39|DYNC1LI2|SRSF1|ZNF24|ATP5B|CHCHD3|BIN2|UBXN4|NONO|ARID5B|AKR1B1|IPPK|C21ORF59|AP2M1|HSP90B1|MAEA|MCM7|PSMC5|CSTF3|SF3B2|RNF168|WDR33|STK25|SRSF7|NCBP2|HDAC6|SUPT7L|HNRNPA1|PYCR2|RBM5|CTNNB1|HMGB1|HNRNPA2B1|UNC50|MAX|DNMT1|NFE2L1|PNISR|PRPF38B|ZRANB2|PTPN1|DMAP1|YBX1|GOLGA1|MAGED2|SF1|HMGN1|ATG16L1|SRSF2|NUMA1|SLC11A2|C…	119	0.643243	Geneset_Overlap	GO:0043227 (Geneset_Overlap_Data Set 1) KW-0597	FALSE	Geneset_Overlap	GO:0043227 (Geneset_Overlap_Data Set 1) KW-0597
Data Set 1	PSMA4|KIF22|PSME2|MLEC|GOLT1B|CPSF3|DDX39A|TSG101|DYNC1LI2|SRSF1|ATP5B|PDCD6|BIN2|SIGMAR1|ARID5B|AP2M1|HSP90B1|SLC5A6|PSMC5|RHOT2|WDR33|STK25|SRSF7|NCBP2|IP6K2|HDAC6|SUPT7L|HNRNPA1|CTNNB1|HMGB1|TAP1|HNRNPA2B1|UNC50|MARCH5|NFE2L1|GBP1|YBX1|MAGED2|ATG16L1|SRSF2|NUMA1|SLC39A8|SLC11A2|DDX39B|AGPAT6|PPP3CC|FKBP1A|TBC1D10A|ALAD|SSB|GDI1|ARRB2|PDCD6IP|PSMD6|VDAC3|EPHX2|GSDMD|LGALS8|B2M|WBP2|C9ORF72|OXA1…	85	0.477528	Geneset_Overlap	GO:0043227 (Geneset_Overlap_Data Set 1) GO:0051179	FALSE	Geneset_Overlap	GO:0043227 (Geneset_Overlap_Data Set 1) GO:0051179
Data Set 1	KIF22|TSG101|PTCD3|DYNC1LI2|SRSF1|ATP5B|CHCHD3|PDCD6|BIN2|SIGMAR1|C21ORF59|AP2M1|HSP90B1|MAEA|MCM7|RNF168|RHOT2|NDUFV1|STK25|HDAC6|SUPT7L|RBM5|CTNNB1|HMGB1|TAP1|HNRNPA2B1|MAX|DNMT1|NDUFS2|PTPN1|DMAP1|MTCH1|SF1|HMGN1|ATG16L1|NUMA1|SLC39A8|SLC11A2|DDX39B|PPP3CC|FKBP1A|ALAD|OAS1|VPRBP|GDI1|ARRB2|PDCD6IP|LUC7L3|EPHX2|GSDMD|B2M|C9ORF72|OXA1L|CORO1A|VPS4A|TMEM138|ZNF148|SPATA13|ATP6V0B|GZMB|YKT6|SBDS|F…	75	0.426136	Geneset_Overlap	GO:0043227 (Geneset_Overlap_Data Set 1) GO:0016043	FALSE	Geneset_Overlap	GO:0043227 (Geneset_Overlap_Data Set 1) GO:0016043
Data Set 1	PSMA4|KIF22|RBM22|PSME2|MYL12A|DDX5|MLEC|GOLT1B|LNPEP|RGS2|CPSF3|DDX39A|SUGP1|TSG101|RBM39|PTCD3|DYNC1LI2|SRSF1|ZNF24|ATP5B|CHCHD3|PDCD6|BIN2|UBXN4|MARCH6|NONO|SIGMAR1|ARID5B|AKR1B1|IPPK|C21ORF59|SSU72|AP2M1|HSP90B1|MAEA|RNFT1|MCM7|SLC5A6|PSMC5|CSTF3|SF3B2|RNF168|RHOT2|NDUFV1|WDR33|STK25|SRSF7|NCBP2|IP6K2|HDAC6|SUPT7L|HNRNPA1|CS|PYCR2|RBM5|CTNNB1|HMGB1|TAP1|HNRNPA2B1|MAX|MARCH5|DNMT1|NFE2L1|NDUFS…	165	0.873016	Geneset_Overlap	GO:0043227 (Geneset_Overlap_Data Set 1) GO:0009987	FALSE	Geneset_Overlap	GO:0043227 (Geneset_Overlap_Data Set 1) GO:0009987
Data Set 1	PSMA4|KIF22|RBM22|MYL12A|DDX5|MLEC|LNPEP|RGS2|CPSF3|DDX39A|SUGP1|TSG101|RBM39|PTCD3|DYNC1LI2|SRSF1|ZNF24|ATP5B|CHCHD3|PDCD6|BIN2|UBXN4|MARCH6|NONO|SIGMAR1|ARID5B|AKR1B1|SSU72|AP2M1|HSP90B1|MAEA|RNFT1|MCM7|PSMC5|CSTF3|SF3B2|RNF168|RHOT2|NDUFV1|WDR33|SRSF7|NCBP2|IP6K2|HDAC6|SUPT7L|HNRNPA1|CS|PYCR2|RBM5|CTNNB1|HMGB1|TAP1|HNRNPA2B1|MAX|MARCH5|DNMT1|NFE2L1|NDUFS2|PNISR|GBP1|ZRANB2|PTPN1|DMAP1|YBX1|GOL…	153	0.884393	Geneset_Overlap	GO:0043227 (Geneset_Overlap_Data Set 1) GOCC:0043226	FALSE	Geneset_Overlap	GO:0043227 (Geneset_Overlap_Data Set 1) GOCC:0043226
Data Set 1	PSMA4|KIF22|RBM22|RGS2|DDX39A|TSG101|DYNC1LI2|SRSF1|CHCHD3|PDCD6|BIN2|AKR1B1|IPPK|C21ORF59|SSU72|MAEA|PSMC5|STK25|SRSF7|NCBP2|HDAC6|HNRNPA1|PYCR2|CTNNB1|HMGB1|HNRNPA2B1|GBP1|DMAP1|YBX1|HMGN1|EXOSC8|ATG16L1|NUMA1|CLK3|DDX39B|FKBP1A|APOBEC3G|NGDN|OAS1|CASP4|VPRBP|GDI1|EWSR1|ARRB2|PDCD6IP|EPHX2|GSDMD|MDH1|WBP2|C9ORF72|HNRNPDL|CORO1A|UFM1|SPATA13|YKT6|SBDS|FAF2|ISCU|UBE2Z|CASP7|COMMD3|C17ORF85|LRRFIP…	74	0.411111	Geneset_Overlap	GO:0043227 (Geneset_Overlap_Data Set 1) KW-0963	FALSE	Geneset_Overlap	GO:0043227 (Geneset_Overlap_Data Set 1) KW-0963
Data Set 1	PSMA4|KIF22|RBM22|PSME2|DDX5|LNPEP|CPSF3|DDX39A|SUGP1|TSG101|RBM39|PTCD3|SRSF1|ATP5B|PDCD6|UBXN4|MARCH6|NONO|ARID5B|AKR1B1|SSU72|AP2M1|HSP90B1|MAEA|RNFT1|MCM7|SLC5A6|PSMC5|CSTF3|SF3B2|RNF168|WDR33|STK25|SRSF7|NCBP2|HDAC6|SUPT7L|HNRNPA1|PYCR2|RBM5|CTNNB1|HMGB1|HNRNPA2B1|MAX|MARCH5|DNMT1|NFE2L1|PRPF38B|ZRANB2|PTPN1|DMAP1|YBX1|ABHD12|SF1|HMGN1|EXOSC8|SRSF2|SLC39A8|SLC11A2|CLK3|DDX39B|NAGA|AGPAT6|PPP…	107	0.584699	Geneset_Overlap	GO:0043227 (Geneset_Overlap_Data Set 1) GO:0006807	FALSE	Geneset_Overlap	GO:0043227 (Geneset_Overlap_Data Set 1) GO:0006807
Data Set 1	PSMA4|KIF22|RBM22|PSME2|MYL12A|DDX5|MLEC|LNPEP|RGS2|CPSF3|DDX39A|SUGP1|TSG101|RBM39|PTCD3|DYNC1LI2|SRSF1|ZNF24|ATP5B|CHCHD3|PDCD6|BIN2|UBXN4|MARCH6|NONO|SIGMAR1|ARID5B|AKR1B1|IPPK|SSU72|AP2M1|HSP90B1|MAEA|RNFT1|MCM7|PSMC5|CSTF3|SF3B2|RNF168|RHOT2|NDUFV1|WDR33|STK25|SRSF7|NCBP2|IP6K2|HDAC6|SUPT7L|HNRNPA1|CS|PYCR2|RBM5|CTNNB1|HMGB1|TAP1|HNRNPA2B1|MAX|MARCH5|DNMT1|NFE2L1|NDUFS2|PNISR|GBP1|ZRANB2|PTP…	158	0.868132	Geneset_Overlap	GO:0043227 (Geneset_Overlap_Data Set 1) GOCC:0005622	FALSE	Geneset_Overlap	GO:0043227 (Geneset_Overlap_Data Set 1) GOCC:0005622
Data Set 1	PSMA4|RBM22|PSME2|DDX5|RGS2|TSG101|RBM39|PTCD3|SRSF1|ZNF24|CHCHD3|PDCD6|NONO|ARID5B|IPPK|SSU72|HSP90B1|RNFT1|PSMC5|RNF168|STK25|SRSF7|NCBP2|HDAC6|SUPT7L|HNRNPA1|RBM5|CTNNB1|HMGB1|HNRNPA2B1|MAX|DNMT1|NFE2L1|GBP1|ZRANB2|PTPN1|DMAP1|YBX1|MTCH1|SF1|HMGN1|EXOSC8|SRSF2|SLC39A8|SLC11A2|CLK3|DDX39B|FKBP1A|TBC1D10A|NGDN|ALAD|OAS1|VPRBP|CLK1|EWSR1|ARRB2|PSMD6|KLF6|WBP2|SNRNP70|MLLT6|C9ORF72|HNRNPDL|ZNF148|…	73	0.405556	Geneset_Overlap	GO:0043227 (Geneset_Overlap_Data Set 1) GO:0051171	FALSE	Geneset_Overlap	GO:0043227 (Geneset_Overlap_Data Set 1) GO:0051171
Data Set 1	PSMA4|KIF22|RBM22|PSME2|DDX5|RGS2|CPSF3|DDX39A|SUGP1|TSG101|RBM39|PTCD3|SRSF1|ZNF24|ATP5B|CHCHD3|PDCD6|UBXN4|NONO|SIGMAR1|ARID5B|AKR1B1|IPPK|C21ORF59|SSU72|HSP90B1|MAEA|MCM7|PSMC5|CSTF3|SF3B2|RNF168|RHOT2|WDR33|SRSF7|NCBP2|IP6K2|HDAC6|SUPT7L|HNRNPA1|CS|RBM5|CTNNB1|HMGB1|HNRNPA2B1|UNC50|MAX|DNMT1|NFE2L1|NDUFS2|PNISR|PRPF38B|ZRANB2|DMAP1|YBX1|MAGED2|SF1|HMGN1|EXOSC8|SRSF2|NUMA1|SLC11A2|CLK3|DDX39B|…	115	0.668605	Geneset_Overlap	GO:0043227 (Geneset_Overlap_Data Set 1) GO:0005634	FALSE	Geneset_Overlap	GO:0043227 (Geneset_Overlap_Data Set 1) GO:0005634
Data Set 1	PSMA4|KIF22|RBM22|PSME2|MYL12A|DDX5|MLEC|GOLT1B|LNPEP|RGS2|CPSF3|DDX39A|SUGP1|TSG101|RBM39|PTCD3|DYNC1LI2|SRSF1|ZNF24|ATP5B|CHCHD3|PDCD6|BIN2|UBXN4|MARCH6|NONO|SIGMAR1|ARID5B|AKR1B1|IPPK|C21ORF59|SSU72|AP2M1|HSP90B1|MAEA|RNFT1|MCM7|SLC5A6|PSMC5|CSTF3|SF3B2|RNF168|RHOT2|NDUFV1|WDR33|STK25|SRSF7|NCBP2|IP6K2|HDAC6|SUPT7L|HNRNPA1|CS|PYCR2|RBM5|CTNNB1|HMGB1|TAP1|HNRNPA2B1|UNC50|MAX|MARCH5|DNMT1|NFE2L1…	123	0.687151	Geneset_Overlap	GO:0043227 (Geneset_Overlap_Data Set 1) BTO:0000083	FALSE	Geneset_Overlap	GO:0043227 (Geneset_Overlap_Data Set 1) BTO:0000083
Data Set 1	KIF22|RBM22|DDX5|MLEC|RGS2|CPSF3|DDX39A|SUGP1|TSG101|RBM39|PTCD3|SRSF1|ZNF24|ATP5B|CHCHD3|PDCD6|UBXN4|MARCH6|NONO|SIGMAR1|ARID5B|AKR1B1|SSU72|AP2M1|HSP90B1|MAEA|RNFT1|MCM7|PSMC5|CSTF3|SF3B2|RNF168|RHOT2|NDUFV1|WDR33|SRSF7|NCBP2|IP6K2|HDAC6|SUPT7L|HNRNPA1|CS|PYCR2|RBM5|CTNNB1|HMGB1|TAP1|HNRNPA2B1|MAX|MARCH5|DNMT1|NFE2L1|NDUFS2|PNISR|GBP1|ZRANB2|PTPN1|DMAP1|YBX1|GOLGA1|MAGED2|SF1|HMGN1|EXOSC8|ATG16…	140	0.813953	Geneset_Overlap	GO:0043227 (Geneset_Overlap_Data Set 1) GOCC:0043231	FALSE	Geneset_Overlap	GO:0043227 (Geneset_Overlap_Data Set 1) GOCC:0043231
Data Set 1	KIF22|RBM22|DDX5|CPSF3|DDX39A|SUGP1|TSG101|RBM39|PTCD3|DYNC1LI2|SRSF1|ZNF24|ATP5B|NONO|ARID5B|IPPK|HSP90B1|MCM7|PSMC5|CSTF3|SF3B2|RHOT2|NDUFV1|WDR33|STK25|SRSF7|NCBP2|IP6K2|HDAC6|HNRNPA1|CS|RBM5|HMGB1|TAP1|HNRNPA2B1|UNC50|MAX|DNMT1|NFE2L1|NDUFS2|PNISR|PRPF38B|GBP1|ZRANB2|PTPN1|YBX1|SF1|HMGN1|EXOSC8|SRSF2|CLK3|DDX39B|FKBP1A|APOBEC3G|NGDN|SSB|OAS1|VPRBP|CLK1|EWSR1|KLF6|LUC7L3|VDAC3|MDH1|ACADVL|WBP2…	88	0.497175	Geneset_Overlap	GO:0043227 (Geneset_Overlap_Data Set 1) GO:1901363	FALSE	Geneset_Overlap	GO:0043227 (Geneset_Overlap_Data Set 1) GO:1901363
Data Set 1	PSMA4|KIF22|RBM22|MYL12A|MLEC|LNPEP|RGS2|TSG101|PTCD3|DYNC1LI2|SRSF1|ATP5B|CHCHD3|PDCD6|BIN2|UBXN4|MARCH6|SIGMAR1|AKR1B1|SSU72|AP2M1|HSP90B1|MAEA|RNFT1|PSMC5|RNF168|RHOT2|NDUFV1|STK25|NCBP2|HDAC6|CS|PYCR2|CTNNB1|HMGB1|TAP1|HNRNPA2B1|MARCH5|NDUFS2|PNISR|GBP1|PTPN1|DMAP1|YBX1|GOLGA1|MAGED2|HMGN1|EXOSC8|ATG16L1|SRSF2|NUMA1|SLC39A8|SLC11A2|DDX39B|NAGA|AGPAT6|PPP3CC|FKBP1A|APOBEC3G|NGDN|ALAD|OAS1|CASP…	115	0.635359	Geneset_Overlap	GO:0043227 (Geneset_Overlap_Data Set 1) GOCC:0005737	FALSE	Geneset_Overlap	GO:0043227 (Geneset_Overlap_Data Set 1) GOCC:0005737
Data Set 1	PSMA4|KIF22|RBM22|PSME2|MYL12A|DDX5|GOLT1B|CPSF3|SUGP1|TSG101|RBM39|DYNC1LI2|SRSF1|ATP5B|CHCHD3|PDCD6|MARCH6|NONO|SSU72|AP2M1|HSP90B1|MAEA|MCM7|PSMC5|SF3B2|RNF168|NDUFV1|WDR33|NCBP2|HDAC6|SUPT7L|HNRNPA1|RBM5|CTNNB1|HMGB1|TAP1|HNRNPA2B1|MAX|NFE2L1|NDUFS2|PRPF38B|PTPN1|DMAP1|YBX1|ABHD12|SF1|EXOSC8|SRSF2|NUMA1|SLC11A2|DDX39B|PPP3CC|FKBP1A|APOBEC3G|NGDN|SSB|CASP4|VPRBP|GDI1|PSMD6|LUC7L3|VDAC3|GSDMD|B…	86	0.475138	Geneset_Overlap	GO:0043227 (Geneset_Overlap_Data Set 1) GO:0032991	FALSE	Geneset_Overlap	GO:0043227 (Geneset_Overlap_Data Set 1) GO:0032991
Data Set 1	PSMA4|KIF22|RBM22|PSME2|DDX5|MLEC|LNPEP|CPSF3|DDX39A|SUGP1|TSG101|RBM39|PTCD3|SRSF1|ATP5B|PDCD6|UBXN4|MARCH6|NONO|AKR1B1|IPPK|SSU72|AP2M1|HSP90B1|MAEA|RNFT1|MCM7|PSMC5|CSTF3|SF3B2|RNF168|WDR33|STK25|SRSF7|NCBP2|IP6K2|HDAC6|SUPT7L|HNRNPA1|CS|PYCR2|RBM5|CTNNB1|HMGB1|HNRNPA2B1|MAX|MARCH5|DNMT1|NFE2L1|PRPF38B|ZRANB2|PTPN1|DMAP1|YBX1|ABHD12|SF1|HMGN1|RDH11|EXOSC8|SRSF2|SLC39A8|CLK3|DDX39B|NAGA|AGPAT6|…	111	0.606557	Geneset_Overlap	GO:0043227 (Geneset_Overlap_Data Set 1) GO:0044238	FALSE	Geneset_Overlap	GO:0043227 (Geneset_Overlap_Data Set 1) GO:0044238
Data Set 1	PSMA4|KIF22|PSME2|MLEC|GOLT1B|CPSF3|DDX39A|TSG101|DYNC1LI2|SRSF1|ATP5B|PDCD6|BIN2|SIGMAR1|AP2M1|HSP90B1|SLC5A6|PSMC5|RHOT2|WDR33|SRSF7|NCBP2|IP6K2|HDAC6|HNRNPA1|CTNNB1|HMGB1|TAP1|HNRNPA2B1|UNC50|NFE2L1|YBX1|MAGED2|ATG16L1|SRSF2|SLC39A8|SLC11A2|DDX39B|AGPAT6|PPP3CC|FKBP1A|TBC1D10A|ALAD|SSB|GDI1|ARRB2|PDCD6IP|PSMD6|VDAC3|EPHX2|GSDMD|B2M|C9ORF72|OXA1L|CORO1A|VPS4A|ATP13A1|ATP6V0B|GZMB|YKT6|FAF2|BNIP…	72	0.409091	Geneset_Overlap	GO:0043227 (Geneset_Overlap_Data Set 1) GO:0006810	FALSE	Geneset_Overlap	GO:0043227 (Geneset_Overlap_Data Set 1) GO:0006810
Data Set 1	PSMA4|KIF22|RBM22|PSME2|MYL12A|DDX5|MLEC|GOLT1B|LNPEP|RGS2|CPSF3|DDX39A|SUGP1|TSG101|RBM39|PTCD3|DYNC1LI2|SRSF1|ZNF24|ATP5B|CHCHD3|PDCD6|BIN2|UBXN4|MARCH6|NONO|SIGMAR1|ARID5B|AKR1B1|IPPK|C21ORF59|SSU72|AP2M1|HSP90B1|MAEA|RNFT1|MCM7|SLC5A6|PSMC5|CSTF3|SF3B2|RNF168|RHOT2|NDUFV1|WDR33|STK25|SRSF7|NCBP2|IP6K2|HDAC6|SUPT7L|HNRNPA1|CS|PYCR2|RBM5|CTNNB1|HMGB1|TAP1|HNRNPA2B1|UNC50|MAX|MARCH5|DNMT1|NFE2L1…	132	0.73743	Geneset_Overlap	GO:0043227 (Geneset_Overlap_Data Set 1) BTO:0003091	FALSE	Geneset_Overlap	GO:0043227 (Geneset_Overlap_Data Set 1) BTO:0003091
Data Set 1	KIF22|RBM22|PSME2|MYL12A|DDX5|MLEC|LNPEP|RGS2|CPSF3|DDX39A|SUGP1|TSG101|RBM39|PTCD3|DYNC1LI2|SRSF1|ZNF24|ATP5B|CHCHD3|PDCD6|BIN2|MARCH6|NONO|SIGMAR1|ARID5B|IPPK|AP2M1|HSP90B1|MAEA|RNFT1|MCM7|PSMC5|CSTF3|SF3B2|RNF168|RHOT2|NDUFV1|WDR33|STK25|SRSF7|NCBP2|IP6K2|HDAC6|SUPT7L|HNRNPA1|CS|RBM5|CTNNB1|HMGB1|TAP1|HNRNPA2B1|UNC50|MAX|MARCH5|DNMT1|NFE2L1|NDUFS2|PNISR|PRPF38B|GBP1|ZRANB2|PTPN1|DMAP1|YBX1|SF1…	144	0.770053	Geneset_Overlap	GO:0043227 (Geneset_Overlap_Data Set 1) GO:0005488	FALSE	Geneset_Overlap	GO:0043227 (Geneset_Overlap_Data Set 1) GO:0005488
Data Set 1	PSMA4|KIF22|RBM22|DDX5|GOLT1B|CPSF3|TSG101|RBM39|PTCD3|DYNC1LI2|SRSF1|ATP5B|PDCD6|UBXN4|MARCH6|NONO|SIGMAR1|ARID5B|AKR1B1|SSU72|AP2M1|HSP90B1|MAEA|MCM7|SLC5A6|PSMC5|SF3B2|NDUFV1|WDR33|STK25|SRSF7|NCBP2|IP6K2|HDAC6|SUPT7L|HNRNPA1|CS|RBM5|CTNNB1|HMGB1|HNRNPA2B1|UNC50|MAX|NFE2L1|NDUFS2|PNISR|ZRANB2|PTPN1|DMAP1|YBX1|MTCH1|MAGED2|ABHD12|SF1|HMGN1|RDH11|ATG16L1|SRSF2|NUMA1|SLC11A2|DDX39B|PPP3CC|FKBP1A|…	103	0.565934	Geneset_Overlap	GO:0043227 (Geneset_Overlap_Data Set 1) BTO:0000282	FALSE	Geneset_Overlap	GO:0043227 (Geneset_Overlap_Data Set 1) BTO:0000282
Data Set 1	KIF22|RBM22|DDX5|MLEC|LNPEP|RGS2|CPSF3|DDX39A|SUGP1|TSG101|RBM39|PTCD3|SRSF1|ZNF24|ATP5B|CHCHD3|PDCD6|BIN2|UBXN4|MARCH6|NONO|SIGMAR1|ARID5B|AKR1B1|SSU72|AP2M1|HSP90B1|MAEA|RNFT1|MCM7|PSMC5|CSTF3|SF3B2|RNF168|RHOT2|NDUFV1|WDR33|SRSF7|NCBP2|IP6K2|HDAC6|SUPT7L|HNRNPA1|CS|PYCR2|RBM5|CTNNB1|HMGB1|TAP1|HNRNPA2B1|MAX|MARCH5|DNMT1|NFE2L1|NDUFS2|PNISR|GBP1|ZRANB2|PTPN1|DMAP1|YBX1|GOLGA1|MAGED2|ABHD12|SF1|…	148	0.860465	Geneset_Overlap	GO:0043227 (Geneset_Overlap_Data Set 1) GOCC:0043227	FALSE	Geneset_Overlap	GO:0043227 (Geneset_Overlap_Data Set 1) GOCC:0043227
Data Set 1	PSMA4|KIF22|RBM22|PSME2|MYL12A|DDX5|MLEC|GOLT1B|LNPEP|RGS2|CPSF3|DDX39A|SUGP1|TSG101|RBM39|PTCD3|DYNC1LI2|SRSF1|ZNF24|ATP5B|CHCHD3|PDCD6|BIN2|UBXN4|MARCH6|NONO|SIGMAR1|ARID5B|AKR1B1|IPPK|C21ORF59|SSU72|AP2M1|HSP90B1|MAEA|RNFT1|MCM7|SLC5A6|PSMC5|CSTF3|SF3B2|RNF168|RHOT2|NDUFV1|WDR33|STK25|SRSF7|NCBP2|IP6K2|HDAC6|SUPT7L|HNRNPA1|CS|PYCR2|RBM5|CTNNB1|HMGB1|TAP1|HNRNPA2B1|UNC50|MAX|MARCH5|DNMT1|NFE2L1…	170	0.885417	Geneset_Overlap	GO:0043227 (Geneset_Overlap_Data Set 1) BTO:0000042	FALSE	Geneset_Overlap	GO:0043227 (Geneset_Overlap_Data Set 1) BTO:0000042
Data Set 1	PSMA4|KIF22|RBM22|PSME2|MYL12A|DDX5|MLEC|GOLT1B|LNPEP|RGS2|CPSF3|DDX39A|SUGP1|TSG101|RBM39|PTCD3|DYNC1LI2|SRSF1|ZNF24|ATP5B|CHCHD3|PDCD6|BIN2|UBXN4|MARCH6|NONO|SIGMAR1|ARID5B|AKR1B1|IPPK|C21ORF59|SSU72|AP2M1|HSP90B1|MAEA|RNFT1|MCM7|SLC5A6|PSMC5|CSTF3|SF3B2|RNF168|RHOT2|NDUFV1|WDR33|STK25|SRSF7|NCBP2|IP6K2|HDAC6|SUPT7L|HNRNPA1|CS|PYCR2|RBM5|CTNNB1|HMGB1|TAP1|HNRNPA2B1|UNC50|MAX|MARCH5|DNMT1|NFE2L1…	164	0.867725	Geneset_Overlap	GO:0043227 (Geneset_Overlap_Data Set 1) BTO:0001489	FALSE	Geneset_Overlap	GO:0043227 (Geneset_Overlap_Data Set 1) BTO:0001489
Data Set 1	PSMA4|KIF22|RBM22|PSME2|MYL12A|DDX5|MLEC|GOLT1B|LNPEP|RGS2|CPSF3|DDX39A|SUGP1|TSG101|RBM39|PTCD3|DYNC1LI2|SRSF1|ZNF24|ATP5B|CHCHD3|PDCD6|BIN2|UBXN4|MARCH6|NONO|SIGMAR1|ARID5B|AKR1B1|IPPK|C21ORF59|SSU72|AP2M1|HSP90B1|MAEA|RNFT1|MCM7|PSMC5|CSTF3|SF3B2|RNF168|RHOT2|NDUFV1|WDR33|STK25|SRSF7|NCBP2|IP6K2|HDAC6|SUPT7L|HNRNPA1|CS|PYCR2|RBM5|CTNNB1|HMGB1|TAP1|HNRNPA2B1|UNC50|MAX|MARCH5|DNMT1|NFE2L1|NDUFS2…	168	0.908108	Geneset_Overlap	GO:0043227 (Geneset_Overlap_Data Set 1) GO:0005622	FALSE	Geneset_Overlap	GO:0043227 (Geneset_Overlap_Data Set 1) GO:0005622
Data Set 1	PSMA4|KIF22|RBM22|PSME2|DDX5|LNPEP|CPSF3|DDX39A|SUGP1|TSG101|RBM39|PTCD3|SRSF1|ATP5B|PDCD6|UBXN4|MARCH6|NONO|AKR1B1|IPPK|SSU72|AP2M1|HSP90B1|MAEA|RNFT1|MCM7|SLC5A6|PSMC5|CSTF3|SF3B2|RNF168|NDUFV1|WDR33|STK25|SRSF7|NCBP2|IP6K2|HDAC6|SUPT7L|HNRNPA1|CS|PYCR2|RBM5|CTNNB1|HMGB1|HNRNPA2B1|MAX|MARCH5|DNMT1|NFE2L1|NDUFS2|PRPF38B|ZRANB2|PTPN1|DMAP1|YBX1|ABHD12|SF1|HMGN1|RDH11|EXOSC8|ATG16L1|SRSF2|SLC39A8|…	116	0.644444	Geneset_Overlap	GO:0043227 (Geneset_Overlap_Data Set 1) GO:0044237	FALSE	Geneset_Overlap	GO:0043227 (Geneset_Overlap_Data Set 1) GO:0044237
Data Set 1	PSMA4|KIF22|RBM22|PSME2|DDX5|LNPEP|RGS2|CPSF3|DDX39A|SUGP1|TSG101|RBM39|PTCD3|SRSF1|ZNF24|ATP5B|BIN2|NONO|ARID5B|AKR1B1|IPPK|SSU72|HSP90B1|MAEA|MCM7|PSMC5|CSTF3|SF3B2|RNF168|RHOT2|WDR33|SRSF7|NCBP2|IP6K2|HDAC6|SUPT7L|HNRNPA1|CS|PYCR2|RBM5|CTNNB1|HMGB1|HNRNPA2B1|MAX|DNMT1|NFE2L1|NDUFS2|PNISR|ZRANB2|PTPN1|DMAP1|YBX1|MAGED2|SF1|HMGN1|EXOSC8|SRSF2|NUMA1|CLK3|DDX39B|NGDN|ALAD|SSB|OAS1|VPRBP|EWSR1|DNAJ…	105	0.610465	Geneset_Overlap	GO:0043227 (Geneset_Overlap_Data Set 1) GO:0070013	FALSE	Geneset_Overlap	GO:0043227 (Geneset_Overlap_Data Set 1) GO:0070013
Data Set 1	PSMA4|KIF22|RBM22|DDX5|GOLT1B|CPSF3|SUGP1|RBM39|PTCD3|DYNC1LI2|SRSF1|ATP5B|PDCD6|MARCH6|NONO|SIGMAR1|AKR1B1|AP2M1|HSP90B1|MAEA|MCM7|SLC5A6|PSMC5|CSTF3|NDUFV1|WDR33|STK25|SRSF7|NCBP2|IP6K2|HDAC6|SUPT7L|HNRNPA1|CS|RBM5|CTNNB1|HMGB1|HNRNPA2B1|UNC50|MAX|NFE2L1|NDUFS2|PNISR|ZRANB2|DMAP1|YBX1|MTCH1|MAGED2|ABHD12|SF1|HMGN1|RDH11|ATG16L1|SRSF2|NUMA1|SLC11A2|DDX39B|FKBP1A|TBC1D10A|NGDN|ALAD|OAS1|GDI1|CLK1…	95	0.521978	Geneset_Overlap	GO:0043227 (Geneset_Overlap_Data Set 1) BTO:0001484	FALSE	Geneset_Overlap	GO:0043227 (Geneset_Overlap_Data Set 1) BTO:0001484
Data Set 1	PSMA4|KIF22|RBM22|PSME2|DDX5|MLEC|LNPEP|CPSF3|DDX39A|SUGP1|TSG101|RBM39|PTCD3|SRSF1|ATP5B|PDCD6|UBXN4|MARCH6|NONO|AKR1B1|IPPK|SSU72|AP2M1|HSP90B1|MAEA|RNFT1|MCM7|SLC5A6|PSMC5|CSTF3|SF3B2|RNF168|WDR33|STK25|SRSF7|NCBP2|IP6K2|HDAC6|SUPT7L|HNRNPA1|CS|PYCR2|RBM5|CTNNB1|HMGB1|HNRNPA2B1|MAX|MARCH5|DNMT1|NFE2L1|PRPF38B|ZRANB2|PTPN1|DMAP1|YBX1|ABHD12|SF1|HMGN1|RDH11|EXOSC8|SRSF2|SLC39A8|SLC11A2|CLK3|DDX3…	116	0.63388	Geneset_Overlap	GO:0043227 (Geneset_Overlap_Data Set 1) GO:0071704	FALSE	Geneset_Overlap	GO:0043227 (Geneset_Overlap_Data Set 1) GO:0071704
Data Set 1	KIF22|RBM22|PSME2|DDX5|MLEC|RGS2|DDX39A|TSG101|DYNC1LI2|SRSF1|ZNF24|ATP5B|CHCHD3|PDCD6|MARCH6|NONO|SIGMAR1|AP2M1|HSP90B1|MAEA|RNFT1|PSMC5|RNF168|STK25|SRSF7|HDAC6|SUPT7L|HNRNPA1|CTNNB1|HMGB1|TAP1|HNRNPA2B1|MAX|MARCH5|NFE2L1|NDUFS2|GBP1|PTPN1|DMAP1|YBX1|SF1|EXOSC8|ATG16L1|SRSF2|NUMA1|CLK3|DDX39B|NAGA|PPP3CC|FKBP1A|TBC1D10A|APOBEC3G|ALAD|CASP4|VPRBP|GDI1|EWSR1|ARRB2|PDCD6IP|DNAJB11|EPHX2|LGALS8|B2M…	84	0.456522	Geneset_Overlap	GO:0043227 (Geneset_Overlap_Data Set 1) GO:0005515	FALSE	Geneset_Overlap	GO:0043227 (Geneset_Overlap_Data Set 1) GO:0005515
Data Set 1	PSMA4|KIF22|RBM22|PSME2|MYL12A|DDX5|MLEC|GOLT1B|LNPEP|RGS2|DDX39A|TSG101|PTCD3|DYNC1LI2|SRSF1|ATP5B|CHCHD3|PDCD6|BIN2|UBXN4|MARCH6|SIGMAR1|AKR1B1|IPPK|C21ORF59|SSU72|AP2M1|HSP90B1|MAEA|RNFT1|MCM7|PSMC5|RNF168|RHOT2|NDUFV1|STK25|SRSF7|NCBP2|IP6K2|HDAC6|HNRNPA1|CS|PYCR2|CTNNB1|HMGB1|TAP1|HNRNPA2B1|UNC50|MAX|MARCH5|NFE2L1|NDUFS2|PNISR|GBP1|PTPN1|DMAP1|YBX1|GOLGA1|MTCH1|MAGED2|ABHD12|HMGN1|EXOSC8|ATG…	143	0.772973	Geneset_Overlap	GO:0043227 (Geneset_Overlap_Data Set 1) GO:0005737	FALSE	Geneset_Overlap	GO:0043227 (Geneset_Overlap_Data Set 1) GO:0005737
Data Set 1	PSMA4|KIF22|RBM22|DDX5|RGS2|CPSF3|DDX39A|SUGP1|TSG101|RBM39|SRSF1|ZNF24|CHCHD3|PDCD6|UBXN4|NONO|SIGMAR1|ARID5B|IPPK|SSU72|MAEA|MCM7|PSMC5|CSTF3|SF3B2|RNF168|WDR33|SRSF7|NCBP2|IP6K2|HDAC6|SUPT7L|HNRNPA1|RBM5|CTNNB1|HMGB1|HNRNPA2B1|UNC50|MAX|DNMT1|NFE2L1|PNISR|PRPF38B|ZRANB2|DMAP1|YBX1|SF1|HMGN1|EXOSC8|SRSF2|NUMA1|CLK3|DDX39B|APOBEC3G|NGDN|SSB|OAS1|VPRBP|CLK1|EWSR1|ARRB2|KLF6|LUC7L3|WBP2|SUGP2|SNRN…	90	0.523256	Geneset_Overlap	GO:0043227 (Geneset_Overlap_Data Set 1) KW-0539	FALSE	Geneset_Overlap	GO:0043227 (Geneset_Overlap_Data Set 1) KW-0539
Data Set 1	PSMA4|KIF22|RBM22|PSME2|MYL12A|DDX5|GOLT1B|CPSF3|TSG101|DYNC1LI2|SRSF1|ATP5B|CHCHD3|PDCD6|MARCH6|SSU72|AP2M1|HSP90B1|MAEA|MCM7|PSMC5|CSTF3|SF3B2|RNF168|NDUFV1|WDR33|NCBP2|HDAC6|SUPT7L|HNRNPA1|PYCR2|RBM5|CTNNB1|HMGB1|TAP1|HNRNPA2B1|MAX|DNMT1|NDUFS2|PTPN1|DMAP1|YBX1|SF1|EXOSC8|NUMA1|SLC11A2|DDX39B|PPP3CC|FKBP1A|APOBEC3G|NGDN|SSB|CASP4|VPRBP|DNAJB11|PSMD6|LUC7L3|VDAC3|GSDMD|LGALS8|B2M|SNRNP70|C9ORF7…	86	0.477778	Geneset_Overlap	GO:0043227 (Geneset_Overlap_Data Set 1) GOCC:0032991	FALSE	Geneset_Overlap	GO:0043227 (Geneset_Overlap_Data Set 1) GOCC:0032991
Data Set 1	PSMA4|PSME2|PSMC5|TAP2|B2M|TAP1	6	0.4	Geneset_Overlap	GO:0002478 (Geneset_Overlap_Data Set 1) HSA-1236974	FALSE	Geneset_Overlap	GO:0002478 (Geneset_Overlap_Data Set 1) HSA-1236974
Data Set 1	PSME2|HLA-DMA|TAP2|B2M|TAP1|HLA-DPA1	6	0.428571	Geneset_Overlap	GO:0002478 (Geneset_Overlap_Data Set 1) hsa04612	FALSE	Geneset_Overlap	GO:0002478 (Geneset_Overlap_Data Set 1) hsa04612
Data Set 1	PSMA4|PSME2|PSMC5|LNPEP|NCF4|TAP2|B2M|TAP1	8	0.533333	Geneset_Overlap	GO:0002478 (Geneset_Overlap_Data Set 1) HSA-1236975	FALSE	Geneset_Overlap	GO:0002478 (Geneset_Overlap_Data Set 1) HSA-1236975
Data Set 1	PSMA4|AP2M1|KIF22|PSME2|PSMC5|LNPEP|DYNC1LI2|NCF4|HLA-DMA|TAP2|B2M|TAP1|HLA-DPA1	13	0.619048	Geneset_Overlap	GO:0002478 (Geneset_Overlap_Data Set 1) HSA-1280218	FALSE	Geneset_Overlap	GO:0002478 (Geneset_Overlap_Data Set 1) HSA-1280218
Data Set 1	PSMA4|PSME2|PSMC5|LNPEP|PSMD6|NCF4|TAP2|B2M|TAP1	9	0.642857	Geneset_Overlap	GO:0002478 (Geneset_Overlap_Data Set 1) GO:0042590	FALSE	Geneset_Overlap	GO:0002478 (Geneset_Overlap_Data Set 1) GO:0042590
Data Set 1	PSMA4|KIF22|RBM22|DDX5|LNPEP|CPSF3|DDX39A|SUGP1|TSG101|RBM39|PTCD3|SRSF1|PDCD6|UBXN4|MARCH6|NONO|SSU72|AP2M1|HSP90B1|MAEA|RNFT1|MCM7|PSMC5|CFLAR|CSTF3|SF3B2|RNF168|WDR33|STK25|SRSF7|NCBP2|HDAC6|SUPT7L|HNRNPA1|RBM5|CTNNB1|HMGB1|HNRNPA2B1|MAX|MARCH5|DNMT1|NFE2L1|ZRANB2|PTPN1|DMAP1|YBX1|ABHD12|SF1|HMGN1|EXOSC8|SRSF2|SLC39A8|CLK3|DDX39B|PPP3CC|FKBP1A|ATG4B|TBC1D10A|APOBEC3G|NGDN|SSB|CASP4|VPRBP|CLK1|…	103	0.578652	Geneset_Overlap	GOCC:0110165 (Geneset_Overlap_Data Set 1) GO:0043170	FALSE	Geneset_Overlap	GOCC:0110165 (Geneset_Overlap_Data Set 1) GO:0043170
Data Set 1	PSMA4|RBM22|DDX5|RGS2|TSG101|RBM39|PTCD3|SRSF1|ZNF24|CHCHD3|PDCD6|NONO|ARID5B|SSU72|HSP90B1|MAEA|RNFT1|MCM7|PSMC5|CFLAR|RNF168|STK25|SRSF7|NCBP2|HDAC6|SUPT7L|HNRNPA1|RBM5|CTNNB1|HMGB1|HNRNPA2B1|MAX|DNMT1|NFE2L1|GBP1|ZRANB2|PTPN1|DMAP1|YBX1|SF1|HMGN1|EXOSC8|SRSF2|SLC39A8|SLC11A2|CLK3|DDX39B|FKBP1A|TBC1D10A|NGDN|ALAD|OAS1|VPRBP|CLK1|EWSR1|ARRB2|PSMD6|KLF6|EIF3M|ACADVL|WBP2|SNRNP70|C9ORF72|HNRNPDL|Z…	82	0.458101	Geneset_Overlap	GOCC:0110165 (Geneset_Overlap_Data Set 1) GO:0031323	FALSE	Geneset_Overlap	GOCC:0110165 (Geneset_Overlap_Data Set 1) GO:0031323
Data Set 1	PSMA4|KIF22|RBM22|DDX5|CPSF3|DDX39A|SUGP1|RBM39|PTCD3|SRSF1|ZNF24|NONO|ARID5B|AKR1B1|SSU72|MAEA|MCM7|PSMC5|CSTF3|SF3B2|RNF168|RHOT2|WDR33|SRSF7|NCBP2|IP6K2|HDAC6|SUPT7L|HNRNPA1|RBM5|CTNNB1|HMGB1|HNRNPA2B1|MAX|DNMT1|NFE2L1|NDUFS2|PNISR|ZRANB2|DMAP1|YBX1|MAGED2|SF1|HMGN1|EXOSC8|SRSF2|NUMA1|CLK3|DDX39B|NGDN|OAS1|VPRBP|EWSR1|PSMD6|KLF6|LUC7L3|GSDMD|ACADVL|SUGP2|SNRNP70|HNRNPDL|SNRPA1|ZNF148|SPATA13|S…	81	0.462857	Geneset_Overlap	GOCC:0110165 (Geneset_Overlap_Data Set 1) GO:0005654	FALSE	Geneset_Overlap	GOCC:0110165 (Geneset_Overlap_Data Set 1) GO:0005654
Data Set 1	PSMA4|KIF22|RBM22|DDX5|LNPEP|RGS2|DYNC1LI2|ATP5B|PDCD6|BIN2|UBXN4|MARCH6|NONO|SIGMAR1|ARID5B|AKR1B1|AP2M1|HSP90B1|MCM7|PSMC5|CFLAR|RNF168|RHOT2|WDR33|STK25|SRSF7|NCBP2|IP6K2|HDAC6|HNRNPA1|PYCR2|CTNNB1|HMGB1|HNRNPA2B1|MAX|DNMT1|NFE2L1|GBP1|PTPN1|DMAP1|YBX1|HMGN1|RDH11|SLC11A2|PPP3CC|FKBP1A|ALAD|OAS1|CASP4|GDI1|ULK3|ARRB2|DNAJB11|PSMD6|GSDMD|ACADVL|B2M|WBP2|HNRNPDL|CORO1A|SNRPA1|UFM1|ATP6V0B|GZMB|C…	87	0.494318	Geneset_Overlap	GOCC:0110165 (Geneset_Overlap_Data Set 1) GO:0051716	FALSE	Geneset_Overlap	GOCC:0110165 (Geneset_Overlap_Data Set 1) GO:0051716
Data Set 1	PSMA4|RBM22|DDX5|RGS2|DYNC1LI2|ATP5B|PDCD6|BIN2|UBXN4|MARCH6|SIGMAR1|ARID5B|AKR1B1|HSP90B1|MCM7|PSMC5|CFLAR|STK25|SRSF7|NCBP2|IP6K2|HDAC6|HNRNPA1|PYCR2|CTNNB1|HMGB1|HNRNPA2B1|MAX|DNMT1|NFE2L1|GBP1|PTPN1|DMAP1|YBX1|RDH11|SRSF2|SLC11A2|ALAD|OAS1|CASP4|GDI1|ARRB2|DNAJB11|PSMD6|EPHX2|ACADVL|B2M|WBP2|HNRNPDL|CORO1A|SNRPA1|ATP6V0B|CD69|SBDS|FAF2|AMICA1|BNIP3|CASP7|ATP6V1C1|HLA-DPA1|MYD88|EIF2B1|CD3E|CA…	73	0.417143	Geneset_Overlap	GOCC:0110165 (Geneset_Overlap_Data Set 1) GO:0042221	FALSE	Geneset_Overlap	GOCC:0110165 (Geneset_Overlap_Data Set 1) GO:0042221
Data Set 1	PSMA4|KIF22|RBM22|DDX5|MLEC|LNPEP|CPSF3|DDX39A|SUGP1|TSG101|RBM39|PTCD3|SRSF1|ATP5B|PDCD6|UBXN4|MARCH6|NONO|AKR1B1|SSU72|AP2M1|HSP90B1|MAEA|RNFT1|MCM7|SLC5A6|PSMC5|CFLAR|CSTF3|SF3B2|RNF168|WDR33|STK25|SRSF7|NCBP2|IP6K2|HDAC6|SUPT7L|HNRNPA1|CS|PYCR2|RBM5|CTNNB1|HMGB1|HNRNPA2B1|MAX|MARCH5|DNMT1|NFE2L1|ZRANB2|PTPN1|DMAP1|YBX1|ABHD12|SF1|HMGN1|RDH11|EXOSC8|SRSF2|SLC39A8|SLC11A2|CLK3|DDX39B|NAGA|AGPAT…	121	0.675978	Geneset_Overlap	GOCC:0110165 (Geneset_Overlap_Data Set 1) GO:0071704	FALSE	Geneset_Overlap	GOCC:0110165 (Geneset_Overlap_Data Set 1) GO:0071704
Data Set 1	PSMA4|KIF22|RBM22|DDX5|LNPEP|DDX39A|SUGP1|TSG101|RBM39|PTCD3|DYNC1LI2|SRSF1|ZNF24|PDCD6|BIN2|MARCH6|NONO|SIGMAR1|ARID5B|SSU72|AP2M1|MAEA|RNFT1|MCM7|PSMC5|CFLAR|CSTF3|RHOT2|NDUFV1|WDR33|STK25|SRSF7|NCBP2|IP6K2|HDAC6|SUPT7L|HNRNPA1|RBM5|HNRNPA2B1|MAX|DNMT1|NFE2L1|NDUFS2|PNISR|ZRANB2|MAGED2|ABHD12|SF1|RDH11|ATG16L1|SRSF2|NUMA1|SLC39A8|SLC11A2|CLK3|DDX39B|PPP3CC|ATG4B|TBC1D10A|APOBEC3G|NGDN|ALAD|OAS1…	116	0.637363	Geneset_Overlap	GOCC:0110165 (Geneset_Overlap_Data Set 1) KW-0025	FALSE	Geneset_Overlap	GOCC:0110165 (Geneset_Overlap_Data Set 1) KW-0025
Data Set 1	PSMA4|KIF22|MYL12A|DDX5|MLEC|RGS2|RBM39|PTCD3|DYNC1LI2|SRSF1|ZNF24|ATP5B|CHCHD3|PDCD6|BIN2|UBXN4|MARCH6|NONO|SIGMAR1|ARID5B|AKR1B1|AP2M1|HSP90B1|MCM7|SLC5A6|PSMC5|CFLAR|SF3B2|RHOT2|NDUFV1|HDAC6|SUPT7L|HNRNPA1|CS|RBM5|CTNNB1|HMGB1|HNRNPA2B1|DNMT1|NDUFS2|PNISR|ZRANB2|DMAP1|YBX1|ABHD12|SF1|HMGN1|RDH11|ATG16L1|SRSF2|NUMA1|SLC11A2|CLK3|DDX39B|ATG4B|APOBEC3G|ALAD|SSB|OAS1|CASP4|GDI1|EWSR1|ARRB2|PDCD6IP…	107	0.584699	Geneset_Overlap	GOCC:0110165 (Geneset_Overlap_Data Set 1) BTO:0001491	FALSE	Geneset_Overlap	GOCC:0110165 (Geneset_Overlap_Data Set 1) BTO:0001491
Data Set 1	PSMA4|RBM22|DDX5|LNPEP|CPSF3|DDX39A|TSG101|RBM39|PTCD3|SRSF1|ATP5B|CHCHD3|PDCD6|MARCH6|NONO|AKR1B1|HSP90B1|MCM7|PSMC5|CSTF3|SF3B2|NDUFV1|WDR33|SRSF7|NCBP2|HNRNPA1|CS|PYCR2|CTNNB1|HMGB1|HNRNPA2B1|MAX|DNMT1|NDUFS2|ZRANB2|PTPN1|YBX1|MAGED2|SF1|HMGN1|RDH11|EXOSC8|SRSF2|NUMA1|DDX39B|FKBP1A|ATG4B|NGDN|SSB|CASP4|VPRBP|EWSR1|PDCD6IP|LUC7L3|VDAC3|EPHX2|EIF3M|MDH1|ACADVL|SNRNP70|HNRNPDL|CORO1A|SNRPA1|VPS4A…	78	0.435754	Geneset_Overlap	GOCC:0110165 (Geneset_Overlap_Data Set 1) KW-0007	FALSE	Geneset_Overlap	GOCC:0110165 (Geneset_Overlap_Data Set 1) KW-0007
Data Set 1	PSMA4|RBM22|DDX5|RGS2|TSG101|RBM39|PTCD3|SRSF1|ZNF24|CHCHD3|PDCD6|NONO|ARID5B|SSU72|HSP90B1|RNFT1|PSMC5|CFLAR|RNF168|STK25|SRSF7|NCBP2|HDAC6|SUPT7L|HNRNPA1|RBM5|CTNNB1|HMGB1|HNRNPA2B1|MAX|DNMT1|NFE2L1|GBP1|ZRANB2|PTPN1|DMAP1|YBX1|SF1|HMGN1|EXOSC8|SRSF2|SLC39A8|SLC11A2|CLK3|DDX39B|FKBP1A|ATG4B|TBC1D10A|NGDN|ALAD|OAS1|VPRBP|CLK1|EWSR1|ARRB2|PSMD6|KLF6|EIF3M|WBP2|SNRNP70|C9ORF72|HNRNPDL|ZNF148|GZMB|…	75	0.418994	Geneset_Overlap	GOCC:0110165 (Geneset_Overlap_Data Set 1) GO:0051171	FALSE	Geneset_Overlap	GOCC:0110165 (Geneset_Overlap_Data Set 1) GO:0051171
Data Set 1	PSMA4|KIF22|RBM22|MYL12A|DDX5|MLEC|LNPEP|RGS2|CPSF3|DDX39A|SUGP1|TSG101|RBM39|PTCD3|DYNC1LI2|SRSF1|ZNF24|ATP5B|CHCHD3|PDCD6|BIN2|UBXN4|MARCH6|NONO|SIGMAR1|ARID5B|AKR1B1|SSU72|AP2M1|HSP90B1|MAEA|RNFT1|MCM7|PSMC5|CSTF3|SF3B2|RNF168|RHOT2|NDUFV1|WDR33|SRSF7|NCBP2|IP6K2|HDAC6|SUPT7L|HNRNPA1|CS|PYCR2|RBM5|CTNNB1|HMGB1|TAP1|HNRNPA2B1|MAX|MARCH5|DNMT1|NFE2L1|NDUFS2|PNISR|GBP1|ZRANB2|PTPN1|DMAP1|YBX1|GOL…	149	0.861272	Geneset_Overlap	GOCC:0110165 (Geneset_Overlap_Data Set 1) GOCC:0043229	FALSE	Geneset_Overlap	GOCC:0110165 (Geneset_Overlap_Data Set 1) GOCC:0043229
Data Set 1	PSMA4|KIF22|RBM22|DDX5|CPSF3|RBM39|PTCD3|DYNC1LI2|SRSF1|ATP5B|PDCD6|MARCH6|NONO|SIGMAR1|AKR1B1|AP2M1|HSP90B1|MAEA|MCM7|SLC5A6|PSMC5|CFLAR|NDUFV1|WDR33|STK25|SRSF7|NCBP2|IP6K2|HDAC6|SUPT7L|HNRNPA1|CS|RBM5|CTNNB1|HMGB1|HNRNPA2B1|MAX|NFE2L1|NDUFS2|PNISR|ZRANB2|DMAP1|YBX1|MAGED2|ABHD12|SF1|HMGN1|RDH11|ATG16L1|SRSF2|NUMA1|SLC11A2|DDX39B|FKBP1A|ATG4B|TBC1D10A|NGDN|ALAD|OAS1|GDI1|CLK1|EWSR1|ULK3|ARRB2|P…	94	0.519337	Geneset_Overlap	GOCC:0110165 (Geneset_Overlap_Data Set 1) BTO:0000142	FALSE	Geneset_Overlap	GOCC:0110165 (Geneset_Overlap_Data Set 1) BTO:0000142
Data Set 1	PSMA4|KIF22|DDX5|LNPEP|RGS2|CPSF3|DDX39A|DYNC1LI2|ATP5B|MARCH6|AKR1B1|SSU72|MAEA|RNFT1|MCM7|PSMC5|CFLAR|RNF168|RHOT2|NDUFV1|STK25|IP6K2|HDAC6|SUPT7L|CS|PYCR2|HMGB1|TAP1|MARCH5|DNMT1|NDUFS2|GBP1|PTPN1|ABHD12|RDH11|ATG16L1|CLK3|DDX39B|NAGA|AGPAT6|PPP3CC|FKBP1A|ATG4B|APOBEC3G|ALAD|OAS1|CASP4|VPRBP|CLK1|ULK3|PSMD6|ST3GAL1|EPHX2|MDH1|ACADVL|VPS4A|GZMB|YKT6|UBE2Z|GALNT2|CASP7|XPNPEP1|CASP1|UROD|ZAP70|A…	73	0.412429	Geneset_Overlap	GOCC:0110165 (Geneset_Overlap_Data Set 1) GO:0003824	FALSE	Geneset_Overlap	GOCC:0110165 (Geneset_Overlap_Data Set 1) GO:0003824
Data Set 1	KIF22|RBM22|MYL12A|DDX5|MLEC|LNPEP|RGS2|CPSF3|DDX39A|SUGP1|TSG101|RBM39|PTCD3|DYNC1LI2|SRSF1|ZNF24|ATP5B|CHCHD3|PDCD6|BIN2|MARCH6|NONO|SIGMAR1|ARID5B|AP2M1|HSP90B1|MAEA|RNFT1|MCM7|PSMC5|CFLAR|CSTF3|SF3B2|RNF168|RHOT2|NDUFV1|WDR33|STK25|SRSF7|NCBP2|IP6K2|HDAC6|SUPT7L|HNRNPA1|CS|RBM5|CTNNB1|HMGB1|TAP1|HNRNPA2B1|MAX|MARCH5|DNMT1|NFE2L1|NDUFS2|PNISR|GBP1|ZRANB2|PTPN1|DMAP1|YBX1|SF1|HMGN1|EXOSC8|ATG16…	147	0.794595	Geneset_Overlap	GOCC:0110165 (Geneset_Overlap_Data Set 1) GO:0005488	FALSE	Geneset_Overlap	GOCC:0110165 (Geneset_Overlap_Data Set 1) GO:0005488
Data Set 1	PSMA4|KIF22|RBM22|MYL12A|DDX5|CPSF3|SUGP1|TSG101|RBM39|DYNC1LI2|SRSF1|ATP5B|CHCHD3|PDCD6|MARCH6|NONO|SSU72|AP2M1|HSP90B1|MAEA|MCM7|PSMC5|CFLAR|SF3B2|RNF168|NDUFV1|WDR33|NCBP2|HDAC6|SUPT7L|HNRNPA1|RBM5|CTNNB1|HMGB1|TAP1|HNRNPA2B1|MAX|NFE2L1|NDUFS2|PTPN1|DMAP1|YBX1|ABHD12|SF1|EXOSC8|SRSF2|NUMA1|SLC11A2|DDX39B|PPP3CC|FKBP1A|APOBEC3G|NGDN|SSB|CASP4|VPRBP|GDI1|PSMD6|LUC7L3|VDAC3|GSDMD|EIF3M|B2M|SNRNP7…	91	0.514124	Geneset_Overlap	GOCC:0110165 (Geneset_Overlap_Data Set 1) GO:0032991	FALSE	Geneset_Overlap	GOCC:0110165 (Geneset_Overlap_Data Set 1) GO:0032991
Data Set 1	PSMA4|KIF22|RBM22|DDX5|MLEC|LNPEP|CPSF3|DDX39A|SUGP1|TSG101|RBM39|PTCD3|SRSF1|ATP5B|PDCD6|UBXN4|MARCH6|NONO|AKR1B1|SSU72|AP2M1|HSP90B1|MAEA|RNFT1|MCM7|PSMC5|CFLAR|CSTF3|SF3B2|RNF168|WDR33|STK25|SRSF7|NCBP2|IP6K2|HDAC6|SUPT7L|HNRNPA1|CS|PYCR2|RBM5|CTNNB1|HMGB1|HNRNPA2B1|MAX|MARCH5|DNMT1|NFE2L1|ZRANB2|PTPN1|DMAP1|YBX1|ABHD12|SF1|HMGN1|RDH11|EXOSC8|SRSF2|SLC39A8|CLK3|DDX39B|NAGA|AGPAT6|PPP3CC|FKBP1A…	116	0.648045	Geneset_Overlap	GOCC:0110165 (Geneset_Overlap_Data Set 1) GO:0044238	FALSE	Geneset_Overlap	GOCC:0110165 (Geneset_Overlap_Data Set 1) GO:0044238
Data Set 1	PSMA4|KIF22|MLEC|CPSF3|DDX39A|TSG101|DYNC1LI2|SRSF1|ATP5B|PDCD6|BIN2|SIGMAR1|ARID5B|AP2M1|HSP90B1|SLC5A6|PSMC5|RHOT2|WDR33|STK25|SRSF7|NCBP2|IP6K2|HDAC6|SUPT7L|HNRNPA1|CTNNB1|HMGB1|TAP1|HNRNPA2B1|MARCH5|NFE2L1|GBP1|YBX1|MAGED2|ATG16L1|SRSF2|NUMA1|SLC39A8|SLC11A2|DDX39B|AGPAT6|PPP3CC|FKBP1A|ATG4B|TBC1D10A|ALAD|SSB|GDI1|ARRB2|PDCD6IP|PSMD6|VDAC3|EPHX2|GSDMD|LGALS8|B2M|WBP2|C9ORF72|OXA1L|CORO1A|VPS4…	83	0.458564	Geneset_Overlap	GOCC:0110165 (Geneset_Overlap_Data Set 1) GO:0051179	FALSE	Geneset_Overlap	GOCC:0110165 (Geneset_Overlap_Data Set 1) GO:0051179
Data Set 1	PSMA4|KIF22|RBM22|MYL12A|DDX5|MLEC|LNPEP|RGS2|CPSF3|DDX39A|SUGP1|TSG101|RBM39|PTCD3|DYNC1LI2|SRSF1|ZNF24|ATP5B|CHCHD3|PDCD6|BIN2|UBXN4|MARCH6|NONO|SIGMAR1|ARID5B|AKR1B1|SSU72|AP2M1|HSP90B1|MAEA|RNFT1|MCM7|SLC5A6|PSMC5|CFLAR|CSTF3|SF3B2|RNF168|RHOT2|NDUFV1|WDR33|STK25|SRSF7|NCBP2|IP6K2|HDAC6|SUPT7L|HNRNPA1|CS|PYCR2|RBM5|CTNNB1|HMGB1|TAP1|HNRNPA2B1|MAX|MARCH5|DNMT1|NFE2L1|NDUFS2|PNISR|GBP1|ZRANB2|P…	119	0.646739	Geneset_Overlap	GOCC:0110165 (Geneset_Overlap_Data Set 1) BTO:0000083	FALSE	Geneset_Overlap	GOCC:0110165 (Geneset_Overlap_Data Set 1) BTO:0000083
Data Set 1	PSMA4|KIF22|RBM22|RGS2|DDX39A|TSG101|DYNC1LI2|SRSF1|CHCHD3|PDCD6|BIN2|AKR1B1|SSU72|MAEA|PSMC5|STK25|SRSF7|NCBP2|HDAC6|HNRNPA1|PYCR2|CTNNB1|HMGB1|HNRNPA2B1|GBP1|DMAP1|YBX1|HMGN1|EXOSC8|ATG16L1|NUMA1|CLK3|DDX39B|FKBP1A|ATG4B|APOBEC3G|NGDN|OAS1|CASP4|VPRBP|GDI1|EWSR1|ULK3|ARRB2|PDCD6IP|EPHX2|GSDMD|EIF3M|MDH1|WBP2|C9ORF72|HNRNPDL|CORO1A|UFM1|SPATA13|YKT6|SBDS|FAF2|ISCU|UBE2Z|CASP7|COMMD3|C17ORF85|LRR…	79	0.448864	Geneset_Overlap	GOCC:0110165 (Geneset_Overlap_Data Set 1) KW-0963	FALSE	Geneset_Overlap	GOCC:0110165 (Geneset_Overlap_Data Set 1) KW-0963
Data Set 1	PSMA4|KIF22|RBM22|DDX5|RGS2|CPSF3|DDX39A|SUGP1|TSG101|RBM39|PTCD3|SRSF1|ZNF24|NONO|ARID5B|AKR1B1|SSU72|MAEA|MCM7|PSMC5|CSTF3|SF3B2|RNF168|RHOT2|WDR33|SRSF7|NCBP2|IP6K2|HDAC6|SUPT7L|HNRNPA1|RBM5|CTNNB1|HMGB1|HNRNPA2B1|MAX|DNMT1|NFE2L1|NDUFS2|PNISR|ZRANB2|DMAP1|YBX1|MAGED2|SF1|HMGN1|EXOSC8|SRSF2|NUMA1|CLK3|DDX39B|NGDN|SSB|OAS1|VPRBP|EWSR1|PSMD6|KLF6|LUC7L3|GSDMD|ACADVL|WBP2|SUGP2|SNRNP70|HNRNPDL|SN…	86	0.491429	Geneset_Overlap	GOCC:0110165 (Geneset_Overlap_Data Set 1) GO:0031981	FALSE	Geneset_Overlap	GOCC:0110165 (Geneset_Overlap_Data Set 1) GO:0031981
Data Set 1	PSMA4|KIF22|RBM22|DDX5|LNPEP|CPSF3|DDX39A|SUGP1|TSG101|RBM39|PTCD3|SRSF1|ATP5B|PDCD6|UBXN4|MARCH6|NONO|ARID5B|AKR1B1|SSU72|AP2M1|HSP90B1|MAEA|RNFT1|MCM7|SLC5A6|PSMC5|CFLAR|CSTF3|SF3B2|RNF168|WDR33|STK25|SRSF7|NCBP2|HDAC6|SUPT7L|HNRNPA1|PYCR2|RBM5|CTNNB1|HMGB1|HNRNPA2B1|MAX|MARCH5|DNMT1|NFE2L1|ZRANB2|PTPN1|DMAP1|YBX1|ABHD12|SF1|HMGN1|EXOSC8|SRSF2|SLC39A8|SLC11A2|CLK3|DDX39B|NAGA|AGPAT6|PPP3CC|FKBP…	113	0.634831	Geneset_Overlap	GOCC:0110165 (Geneset_Overlap_Data Set 1) GO:0006807	FALSE	Geneset_Overlap	GOCC:0110165 (Geneset_Overlap_Data Set 1) GO:0006807
Data Set 1	KIF22|RBM22|DDX5|CPSF3|DDX39A|SUGP1|TSG101|RBM39|PTCD3|DYNC1LI2|SRSF1|ZNF24|ATP5B|NONO|ARID5B|HSP90B1|MCM7|PSMC5|CSTF3|SF3B2|RHOT2|NDUFV1|WDR33|STK25|SRSF7|NCBP2|IP6K2|HDAC6|HNRNPA1|CS|RBM5|HMGB1|TAP1|HNRNPA2B1|MAX|DNMT1|NFE2L1|NDUFS2|PNISR|GBP1|ZRANB2|PTPN1|YBX1|SF1|HMGN1|EXOSC8|SRSF2|CLK3|DDX39B|FKBP1A|APOBEC3G|NGDN|SSB|OAS1|VPRBP|CLK1|EWSR1|ULK3|KLF6|LUC7L3|VDAC3|EIF3M|MDH1|ACADVL|WBP2|SUGP2|S…	87	0.486034	Geneset_Overlap	GOCC:0110165 (Geneset_Overlap_Data Set 1) GO:1901363	FALSE	Geneset_Overlap	GOCC:0110165 (Geneset_Overlap_Data Set 1) GO:1901363
Data Set 1	PSMA4|LNPEP|TSG101|PTCD3|ATP5B|PDCD6|UBXN4|MARCH6|AKR1B1|SSU72|AP2M1|HSP90B1|MAEA|RNFT1|SLC5A6|PSMC5|CFLAR|RNF168|STK25|HDAC6|SUPT7L|PYCR2|CTNNB1|MARCH5|NFE2L1|PTPN1|DMAP1|ABHD12|SLC39A8|SLC11A2|CLK3|NAGA|AGPAT6|PPP3CC|FKBP1A|ATG4B|TBC1D10A|APOBEC3G|ALAD|OAS1|CASP4|VPRBP|CLK1|ULK3|ARRB2|PDCD6IP|DNAJB11|PSMD6|ST3GAL1|EIF3M|B2M|OXA1L|VPS4A|UFM1|GZMB|FAF2|UBE2Z|GALNT2|BNIP3|CASP7|EIF2B1|XPNPEP1|CASP…	71	0.40113	Geneset_Overlap	GOCC:0110165 (Geneset_Overlap_Data Set 1) GO:1901564	FALSE	Geneset_Overlap	GOCC:0110165 (Geneset_Overlap_Data Set 1) GO:1901564
Data Set 1	PSMA4|KIF22|RBM22|MYL12A|DDX5|MLEC|LNPEP|RGS2|CPSF3|DDX39A|SUGP1|TSG101|RBM39|PTCD3|DYNC1LI2|SRSF1|ZNF24|ATP5B|CHCHD3|PDCD6|BIN2|UBXN4|MARCH6|NONO|SIGMAR1|ARID5B|AKR1B1|SSU72|AP2M1|HSP90B1|MAEA|RNFT1|MCM7|PSMC5|CSTF3|SF3B2|RNF168|RHOT2|NDUFV1|WDR33|SRSF7|NCBP2|IP6K2|HDAC6|SUPT7L|HNRNPA1|CS|PYCR2|RBM5|CTNNB1|HMGB1|TAP1|HNRNPA2B1|MAX|MARCH5|DNMT1|NFE2L1|NDUFS2|PNISR|GBP1|ZRANB2|PTPN1|DMAP1|YBX1|GOL…	154	0.890173	Geneset_Overlap	GOCC:0110165 (Geneset_Overlap_Data Set 1) GOCC:0043226	FALSE	Geneset_Overlap	GOCC:0110165 (Geneset_Overlap_Data Set 1) GOCC:0043226
Data Set 1	PSMA4|KIF22|RBM22|DDX5|MLEC|LNPEP|CPSF3|DDX39A|SUGP1|TSG101|RBM39|PTCD3|SRSF1|ATP5B|PDCD6|UBXN4|MARCH6|NONO|ARID5B|AKR1B1|SSU72|AP2M1|HSP90B1|MAEA|RNFT1|MCM7|SLC5A6|PSMC5|CFLAR|CSTF3|SF3B2|RNF168|NDUFV1|WDR33|STK25|SRSF7|NCBP2|IP6K2|HDAC6|SUPT7L|HNRNPA1|CS|PYCR2|RBM5|CTNNB1|HMGB1|HNRNPA2B1|MAX|MARCH5|DNMT1|NFE2L1|NDUFS2|ZRANB2|PTPN1|DMAP1|YBX1|ABHD12|SF1|HMGN1|RDH11|EXOSC8|ATG16L1|SRSF2|SLC39A8|S…	129	0.72067	Geneset_Overlap	GOCC:0110165 (Geneset_Overlap_Data Set 1) GO:0008152	FALSE	Geneset_Overlap	GOCC:0110165 (Geneset_Overlap_Data Set 1) GO:0008152
Data Set 1	PSMA4|KIF22|RBM22|MYL12A|DDX5|LNPEP|RGS2|CPSF3|DDX39A|SUGP1|TSG101|RBM39|DYNC1LI2|SRSF1|ZNF24|ATP5B|CHCHD3|BIN2|UBXN4|NONO|ARID5B|AKR1B1|AP2M1|HSP90B1|MAEA|MCM7|PSMC5|CSTF3|SF3B2|RNF168|WDR33|STK25|SRSF7|NCBP2|HDAC6|SUPT7L|HNRNPA1|PYCR2|RBM5|CTNNB1|HMGB1|HNRNPA2B1|MAX|DNMT1|NFE2L1|PNISR|ZRANB2|PTPN1|DMAP1|YBX1|GOLGA1|MAGED2|SF1|HMGN1|ATG16L1|SRSF2|NUMA1|SLC11A2|CLK3|DDX39B|NAGA|PPP3CC|ATG4B|TBC1D…	119	0.639785	Geneset_Overlap	GOCC:0110165 (Geneset_Overlap_Data Set 1) KW-0597	FALSE	Geneset_Overlap	GOCC:0110165 (Geneset_Overlap_Data Set 1) KW-0597
Data Set 1	KIF22|TSG101|PTCD3|DYNC1LI2|SRSF1|ATP5B|CHCHD3|PDCD6|BIN2|SIGMAR1|AP2M1|HSP90B1|MAEA|MCM7|CFLAR|RNF168|RHOT2|NDUFV1|STK25|HDAC6|SUPT7L|RBM5|CTNNB1|HMGB1|TAP1|HNRNPA2B1|MAX|DNMT1|NDUFS2|PTPN1|DMAP1|SF1|HMGN1|ATG16L1|NUMA1|SLC39A8|SLC11A2|DDX39B|PPP3CC|FKBP1A|ALAD|OAS1|VPRBP|GDI1|ARRB2|PDCD6IP|LUC7L3|EPHX2|GSDMD|EIF3M|B2M|C9ORF72|OXA1L|CORO1A|VPS4A|TMEM138|ZNF148|SPATA13|ATP6V0B|GZMB|YKT6|SBDS|FAF2…	77	0.44	Geneset_Overlap	GOCC:0110165 (Geneset_Overlap_Data Set 1) GO:0016043	FALSE	Geneset_Overlap	GOCC:0110165 (Geneset_Overlap_Data Set 1) GO:0016043
Data Set 1	PSMA4|KIF22|RBM22|MYL12A|DDX5|MLEC|LNPEP|RGS2|CPSF3|DDX39A|SUGP1|TSG101|RBM39|PTCD3|DYNC1LI2|SRSF1|ZNF24|ATP5B|CHCHD3|PDCD6|BIN2|UBXN4|MARCH6|NONO|SIGMAR1|ARID5B|AKR1B1|SSU72|AP2M1|HSP90B1|MAEA|RNFT1|MCM7|SLC5A6|PSMC5|CFLAR|CSTF3|SF3B2|RNF168|RHOT2|NDUFV1|WDR33|STK25|SRSF7|NCBP2|IP6K2|HDAC6|SUPT7L|HNRNPA1|CS|PYCR2|RBM5|CTNNB1|HMGB1|TAP1|HNRNPA2B1|MAX|MARCH5|DNMT1|NFE2L1|NDUFS2|GBP1|ZRANB2|PTPN1|D…	168	0.898396	Geneset_Overlap	GOCC:0110165 (Geneset_Overlap_Data Set 1) GO:0009987	FALSE	Geneset_Overlap	GOCC:0110165 (Geneset_Overlap_Data Set 1) GO:0009987
Data Set 1	KIF22|RBM22|DDX5|MLEC|RGS2|DDX39A|TSG101|DYNC1LI2|SRSF1|ZNF24|ATP5B|CHCHD3|PDCD6|MARCH6|NONO|SIGMAR1|AP2M1|HSP90B1|MAEA|RNFT1|PSMC5|CFLAR|RNF168|STK25|SRSF7|HDAC6|SUPT7L|HNRNPA1|CTNNB1|HMGB1|TAP1|HNRNPA2B1|MAX|MARCH5|NFE2L1|NDUFS2|GBP1|PTPN1|DMAP1|YBX1|SF1|EXOSC8|ATG16L1|SRSF2|NUMA1|CLK3|DDX39B|NAGA|PPP3CC|FKBP1A|TBC1D10A|APOBEC3G|ALAD|CASP4|VPRBP|GDI1|EWSR1|ARRB2|PDCD6IP|DNAJB11|EPHX2|LGALS8|EIF…	92	0.519774	Geneset_Overlap	GOCC:0110165 (Geneset_Overlap_Data Set 1) GO:0005515	FALSE	Geneset_Overlap	GOCC:0110165 (Geneset_Overlap_Data Set 1) GO:0005515
Data Set 1	PSMA4|KIF22|RBM22|MYL12A|DDX5|MLEC|LNPEP|RGS2|CPSF3|DDX39A|SUGP1|TSG101|RBM39|PTCD3|DYNC1LI2|SRSF1|ZNF24|ATP5B|CHCHD3|PDCD6|BIN2|UBXN4|MARCH6|NONO|SIGMAR1|ARID5B|AKR1B1|SSU72|AP2M1|HSP90B1|MAEA|RNFT1|MCM7|SLC5A6|PSMC5|CFLAR|CSTF3|SF3B2|RNF168|RHOT2|NDUFV1|WDR33|STK25|SRSF7|NCBP2|IP6K2|HDAC6|SUPT7L|HNRNPA1|CS|PYCR2|RBM5|CTNNB1|HMGB1|TAP1|HNRNPA2B1|MAX|MARCH5|DNMT1|NFE2L1|NDUFS2|PNISR|GBP1|ZRANB2|P…	165	0.873016	Geneset_Overlap	GOCC:0110165 (Geneset_Overlap_Data Set 1) BTO:0001489	FALSE	Geneset_Overlap	GOCC:0110165 (Geneset_Overlap_Data Set 1) BTO:0001489
Data Set 1	PSMA4|KIF22|RBM22|MYL12A|DDX5|MLEC|LNPEP|RGS2|CPSF3|DDX39A|SUGP1|TSG101|RBM39|PTCD3|DYNC1LI2|SRSF1|ZNF24|ATP5B|CHCHD3|PDCD6|BIN2|UBXN4|MARCH6|NONO|SIGMAR1|ARID5B|AKR1B1|SSU72|AP2M1|HSP90B1|MAEA|RNFT1|MCM7|PSMC5|CFLAR|CSTF3|SF3B2|RNF168|RHOT2|NDUFV1|WDR33|STK25|SRSF7|NCBP2|IP6K2|HDAC6|SUPT7L|HNRNPA1|CS|PYCR2|RBM5|CTNNB1|HMGB1|TAP1|HNRNPA2B1|MAX|MARCH5|DNMT1|NFE2L1|NDUFS2|PNISR|GBP1|ZRANB2|PTPN1|DM…	167	0.893048	Geneset_Overlap	GOCC:0110165 (Geneset_Overlap_Data Set 1) GO:0005622	FALSE	Geneset_Overlap	GOCC:0110165 (Geneset_Overlap_Data Set 1) GO:0005622
Data Set 1	PSMA4|KIF22|RBM22|MYL12A|DDX5|MLEC|LNPEP|RGS2|CPSF3|DDX39A|SUGP1|TSG101|RBM39|PTCD3|DYNC1LI2|SRSF1|ZNF24|ATP5B|CHCHD3|PDCD6|BIN2|UBXN4|MARCH6|NONO|SIGMAR1|ARID5B|AKR1B1|SSU72|AP2M1|HSP90B1|MAEA|RNFT1|MCM7|SLC5A6|PSMC5|CFLAR|CSTF3|SF3B2|RNF168|RHOT2|NDUFV1|WDR33|STK25|SRSF7|NCBP2|IP6K2|HDAC6|SUPT7L|HNRNPA1|CS|PYCR2|RBM5|CTNNB1|HMGB1|TAP1|HNRNPA2B1|MAX|MARCH5|DNMT1|NFE2L1|NDUFS2|PNISR|GBP1|ZRANB2|P…	173	0.910526	Geneset_Overlap	GOCC:0110165 (Geneset_Overlap_Data Set 1) GO:0110165	FALSE	Geneset_Overlap	GOCC:0110165 (Geneset_Overlap_Data Set 1) GO:0110165
Data Set 1	PSMA4|KIF22|RBM22|MYL12A|DDX5|CPSF3|TSG101|DYNC1LI2|SRSF1|ATP5B|CHCHD3|PDCD6|MARCH6|SSU72|AP2M1|HSP90B1|MAEA|MCM7|PSMC5|CFLAR|CSTF3|SF3B2|RNF168|NDUFV1|WDR33|NCBP2|HDAC6|SUPT7L|HNRNPA1|PYCR2|RBM5|CTNNB1|HMGB1|TAP1|HNRNPA2B1|MAX|DNMT1|NDUFS2|PTPN1|DMAP1|YBX1|SF1|EXOSC8|NUMA1|SLC11A2|DDX39B|PPP3CC|FKBP1A|APOBEC3G|NGDN|SSB|CASP4|VPRBP|DNAJB11|PSMD6|LUC7L3|VDAC3|GSDMD|LGALS8|EIF3M|B2M|SNRNP70|C9ORF72…	92	0.525714	Geneset_Overlap	GOCC:0110165 (Geneset_Overlap_Data Set 1) GOCC:0032991	FALSE	Geneset_Overlap	GOCC:0110165 (Geneset_Overlap_Data Set 1) GOCC:0032991
Data Set 1	PSMA4|KIF22|RBM22|DDX5|MLEC|LNPEP|RGS2|CPSF3|DDX39A|SUGP1|TSG101|RBM39|PTCD3|DYNC1LI2|SRSF1|ZNF24|ATP5B|CHCHD3|PDCD6|UBXN4|MARCH6|NONO|SIGMAR1|ARID5B|AKR1B1|SSU72|AP2M1|HSP90B1|MAEA|RNFT1|MCM7|PSMC5|CSTF3|SF3B2|RNF168|RHOT2|NDUFV1|WDR33|STK25|SRSF7|NCBP2|IP6K2|HDAC6|SUPT7L|HNRNPA1|CS|PYCR2|RBM5|CTNNB1|HMGB1|TAP1|HNRNPA2B1|MAX|MARCH5|DNMT1|NFE2L1|NDUFS2|PNISR|GBP1|ZRANB2|PTPN1|DMAP1|YBX1|GOLGA1|MA…	149	0.818681	Geneset_Overlap	GOCC:0110165 (Geneset_Overlap_Data Set 1) GO:0043231	FALSE	Geneset_Overlap	GOCC:0110165 (Geneset_Overlap_Data Set 1) GO:0043231
Data Set 1	PSMA4|MYL12A|DDX5|MLEC|RBM39|PTCD3|SRSF1|ZNF24|ATP5B|UBXN4|MARCH6|NONO|SIGMAR1|AP2M1|HSP90B1|PSMC5|SF3B2|NDUFV1|HDAC6|HNRNPA1|CS|RBM5|CTNNB1|HMGB1|HNRNPA2B1|DNMT1|NDUFS2|PNISR|ZRANB2|YBX1|ABHD12|SF1|HMGN1|RDH11|SRSF2|NUMA1|SLC11A2|CLK3|DDX39B|ATG4B|ALAD|SSB|OAS1|GDI1|EWSR1|ARRB2|PDCD6IP|DNAJB11|KLF6|LUC7L3|EPHX2|GSDMD|EIF3M|MDH1|ACADVL|B2M|SNRNP70|HNRNPDL|CORO1A|ZNF148|GZMB|YKT6|CD69|SBDS|FAF2|SF…	73	0.412429	Geneset_Overlap	GOCC:0110165 (Geneset_Overlap_Data Set 1) BTO:0000345	FALSE	Geneset_Overlap	GOCC:0110165 (Geneset_Overlap_Data Set 1) BTO:0000345
Data Set 1	PSMA4|KIF22|RBM22|MYL12A|DDX5|MLEC|LNPEP|RGS2|DDX39A|TSG101|PTCD3|DYNC1LI2|SRSF1|ATP5B|CHCHD3|PDCD6|BIN2|UBXN4|MARCH6|SIGMAR1|AKR1B1|SSU72|AP2M1|HSP90B1|MAEA|RNFT1|MCM7|PSMC5|CFLAR|RNF168|RHOT2|NDUFV1|STK25|SRSF7|NCBP2|IP6K2|HDAC6|HNRNPA1|CS|PYCR2|CTNNB1|HMGB1|TAP1|HNRNPA2B1|MAX|MARCH5|NFE2L1|NDUFS2|PNISR|GBP1|PTPN1|DMAP1|YBX1|GOLGA1|MAGED2|ABHD12|HMGN1|EXOSC8|ATG16L1|SRSF2|NUMA1|SLC39A8|SLC11A2|…	144	0.778378	Geneset_Overlap	GOCC:0110165 (Geneset_Overlap_Data Set 1) GO:0005737	FALSE	Geneset_Overlap	GOCC:0110165 (Geneset_Overlap_Data Set 1) GO:0005737
Data Set 1	PSMA4|KIF22|RBM22|DDX5|LNPEP|CPSF3|DDX39A|SUGP1|TSG101|RBM39|PTCD3|SRSF1|ATP5B|PDCD6|UBXN4|MARCH6|NONO|AKR1B1|SSU72|AP2M1|HSP90B1|MAEA|RNFT1|MCM7|SLC5A6|PSMC5|CSTF3|SF3B2|RNF168|NDUFV1|WDR33|STK25|SRSF7|NCBP2|IP6K2|HDAC6|SUPT7L|HNRNPA1|CS|PYCR2|RBM5|CTNNB1|HMGB1|HNRNPA2B1|MAX|MARCH5|DNMT1|NFE2L1|NDUFS2|ZRANB2|PTPN1|DMAP1|YBX1|ABHD12|SF1|HMGN1|RDH11|EXOSC8|ATG16L1|SRSF2|SLC39A8|SLC11A2|CLK3|DDX39B…	119	0.668539	Geneset_Overlap	GOCC:0110165 (Geneset_Overlap_Data Set 1) GO:0044237	FALSE	Geneset_Overlap	GOCC:0110165 (Geneset_Overlap_Data Set 1) GO:0044237
Data Set 1	PSMA4|KIF22|RBM22|DDX5|RGS2|CPSF3|DDX39A|SUGP1|TSG101|RBM39|SRSF1|ZNF24|CHCHD3|PDCD6|UBXN4|NONO|SIGMAR1|ARID5B|SSU72|MAEA|MCM7|PSMC5|CSTF3|SF3B2|RNF168|WDR33|SRSF7|NCBP2|IP6K2|HDAC6|SUPT7L|HNRNPA1|RBM5|CTNNB1|HMGB1|HNRNPA2B1|MAX|DNMT1|NFE2L1|PNISR|ZRANB2|DMAP1|YBX1|SF1|HMGN1|EXOSC8|SRSF2|NUMA1|CLK3|DDX39B|APOBEC3G|NGDN|SSB|OAS1|VPRBP|CLK1|EWSR1|ARRB2|KLF6|LUC7L3|WBP2|SUGP2|SNRNP70|C9ORF72|HNRNPDL…	86	0.485876	Geneset_Overlap	GOCC:0110165 (Geneset_Overlap_Data Set 1) KW-0539	FALSE	Geneset_Overlap	GOCC:0110165 (Geneset_Overlap_Data Set 1) KW-0539
Data Set 1	PSMA4|RBM22|DDX5|RGS2|TSG101|RBM39|PTCD3|SRSF1|ZNF24|CHCHD3|PDCD6|NONO|ARID5B|SSU72|HSP90B1|MAEA|RNFT1|PSMC5|CFLAR|RNF168|STK25|SRSF7|NCBP2|HDAC6|SUPT7L|HNRNPA1|RBM5|CTNNB1|HMGB1|HNRNPA2B1|MAX|DNMT1|NFE2L1|GBP1|ZRANB2|PTPN1|DMAP1|YBX1|SF1|HMGN1|EXOSC8|SRSF2|SLC39A8|SLC11A2|CLK3|DDX39B|FKBP1A|ATG4B|TBC1D10A|NGDN|ALAD|OAS1|VPRBP|CLK1|EWSR1|ARRB2|PSMD6|KLF6|EPHX2|EIF3M|ACADVL|WBP2|SNRNP70|C9ORF72|HN…	78	0.435754	Geneset_Overlap	GOCC:0110165 (Geneset_Overlap_Data Set 1) GO:0080090	FALSE	Geneset_Overlap	GOCC:0110165 (Geneset_Overlap_Data Set 1) GO:0080090
Data Set 1	PSMA4|KIF22|RBM22|DDX5|LNPEP|RGS2|CPSF3|DDX39A|SUGP1|TSG101|RBM39|PTCD3|SRSF1|ZNF24|ATP5B|BIN2|NONO|ARID5B|AKR1B1|SSU72|HSP90B1|MAEA|MCM7|PSMC5|CSTF3|SF3B2|RNF168|RHOT2|WDR33|SRSF7|NCBP2|IP6K2|HDAC6|SUPT7L|HNRNPA1|CS|PYCR2|RBM5|CTNNB1|HMGB1|HNRNPA2B1|MAX|DNMT1|NFE2L1|NDUFS2|PNISR|ZRANB2|PTPN1|DMAP1|YBX1|MAGED2|SF1|HMGN1|EXOSC8|SRSF2|NUMA1|CLK3|DDX39B|NGDN|ALAD|SSB|OAS1|VPRBP|EWSR1|DNAJB11|PSMD6|K…	102	0.579545	Geneset_Overlap	GOCC:0110165 (Geneset_Overlap_Data Set 1) GO:0070013	FALSE	Geneset_Overlap	GOCC:0110165 (Geneset_Overlap_Data Set 1) GO:0070013
Data Set 1	PSMA4|RBM22|DDX5|RGS2|TSG101|RBM39|PTCD3|SRSF1|ZNF24|CHCHD3|PDCD6|NONO|ARID5B|SSU72|HSP90B1|RNFT1|PSMC5|CFLAR|RNF168|STK25|SRSF7|NCBP2|HDAC6|SUPT7L|HNRNPA1|RBM5|CTNNB1|HMGB1|HNRNPA2B1|MAX|DNMT1|NFE2L1|GBP1|ZRANB2|PTPN1|DMAP1|YBX1|SF1|HMGN1|EXOSC8|SRSF2|SLC39A8|SLC11A2|CLK3|DDX39B|FKBP1A|ATG4B|TBC1D10A|NGDN|ALAD|SSB|OAS1|VPRBP|CLK1|EWSR1|ARRB2|PSMD6|KLF6|EPHX2|GSDMD|EIF3M|B2M|WBP2|SNRNP70|C9ORF72|…	82	0.458101	Geneset_Overlap	GOCC:0110165 (Geneset_Overlap_Data Set 1) GO:0060255	FALSE	Geneset_Overlap	GOCC:0110165 (Geneset_Overlap_Data Set 1) GO:0060255
Data Set 1	KIF22|RBM22|DDX5|CPSF3|DDX39A|SUGP1|TSG101|RBM39|PTCD3|DYNC1LI2|SRSF1|ZNF24|ATP5B|NONO|ARID5B|HSP90B1|MCM7|PSMC5|CSTF3|SF3B2|RHOT2|NDUFV1|WDR33|STK25|SRSF7|NCBP2|IP6K2|HDAC6|HNRNPA1|CS|RBM5|HMGB1|TAP1|HNRNPA2B1|MAX|DNMT1|NFE2L1|NDUFS2|PNISR|GBP1|ZRANB2|PTPN1|YBX1|SF1|HMGN1|EXOSC8|SRSF2|CLK3|DDX39B|FKBP1A|APOBEC3G|NGDN|SSB|OAS1|VPRBP|CLK1|EWSR1|ULK3|KLF6|LUC7L3|VDAC3|EIF3M|MDH1|ACADVL|WBP2|SUGP2|S…	87	0.486034	Geneset_Overlap	GOCC:0110165 (Geneset_Overlap_Data Set 1) GO:0097159	FALSE	Geneset_Overlap	GOCC:0110165 (Geneset_Overlap_Data Set 1) GO:0097159
Data Set 1	PSMA4|KIF22|RBM22|MYL12A|DDX5|MLEC|LNPEP|RGS2|DYNC1LI2|ATP5B|PDCD6|BIN2|UBXN4|MARCH6|NONO|SIGMAR1|ARID5B|AKR1B1|AP2M1|HSP90B1|MCM7|PSMC5|CFLAR|RNF168|RHOT2|WDR33|STK25|SRSF7|NCBP2|IP6K2|HDAC6|HNRNPA1|PYCR2|CTNNB1|HMGB1|TAP1|HNRNPA2B1|MAX|DNMT1|NFE2L1|NDUFS2|GBP1|PTPN1|DMAP1|YBX1|ABHD12|HMGN1|RDH11|SRSF2|SLC11A2|PPP3CC|FKBP1A|APOBEC3G|ALAD|OAS1|CASP4|GDI1|ULK3|ARRB2|DNAJB11|PSMD6|VDAC3|EPHX2|GSDMD…	105	0.59322	Geneset_Overlap	GOCC:0110165 (Geneset_Overlap_Data Set 1) GO:0050896	FALSE	Geneset_Overlap	GOCC:0110165 (Geneset_Overlap_Data Set 1) GO:0050896
Data Set 1	PSMA4|KIF22|RBM22|MYL12A|DDX5|MLEC|LNPEP|RGS2|CPSF3|DDX39A|SUGP1|TSG101|RBM39|PTCD3|DYNC1LI2|SRSF1|ZNF24|ATP5B|CHCHD3|PDCD6|BIN2|UBXN4|MARCH6|NONO|SIGMAR1|ARID5B|AKR1B1|SSU72|AP2M1|HSP90B1|MAEA|RNFT1|MCM7|SLC5A6|PSMC5|CFLAR|CSTF3|SF3B2|RNF168|RHOT2|NDUFV1|WDR33|STK25|SRSF7|NCBP2|IP6K2|HDAC6|SUPT7L|HNRNPA1|CS|PYCR2|RBM5|CTNNB1|HMGB1|TAP1|HNRNPA2B1|MAX|MARCH5|DNMT1|NFE2L1|NDUFS2|PNISR|GBP1|ZRANB2|P…	127	0.686486	Geneset_Overlap	GOCC:0110165 (Geneset_Overlap_Data Set 1) BTO:0003091	FALSE	Geneset_Overlap	GOCC:0110165 (Geneset_Overlap_Data Set 1) BTO:0003091
Data Set 1	PSMA4|KIF22|RBM22|MYL12A|DDX5|MLEC|LNPEP|RGS2|CPSF3|DDX39A|SUGP1|TSG101|RBM39|PTCD3|DYNC1LI2|SRSF1|ZNF24|ATP5B|CHCHD3|PDCD6|BIN2|UBXN4|MARCH6|NONO|SIGMAR1|ARID5B|AKR1B1|SSU72|AP2M1|HSP90B1|MAEA|RNFT1|MCM7|PSMC5|CFLAR|CSTF3|SF3B2|RNF168|RHOT2|NDUFV1|WDR33|STK25|SRSF7|NCBP2|IP6K2|HDAC6|SUPT7L|HNRNPA1|CS|PYCR2|RBM5|CTNNB1|HMGB1|TAP1|HNRNPA2B1|MAX|MARCH5|DNMT1|NFE2L1|NDUFS2|PNISR|GBP1|ZRANB2|PTPN1|DM…	164	0.926554	Geneset_Overlap	GOCC:0110165 (Geneset_Overlap_Data Set 1) GOCC:0005622	FALSE	Geneset_Overlap	GOCC:0110165 (Geneset_Overlap_Data Set 1) GOCC:0005622
Data Set 1	KIF22|TSG101|PTCD3|DYNC1LI2|SRSF1|ATP5B|CHCHD3|PDCD6|BIN2|SIGMAR1|AP2M1|HSP90B1|MAEA|MCM7|CFLAR|RNF168|RHOT2|NDUFV1|STK25|HDAC6|SUPT7L|RBM5|CTNNB1|HMGB1|TAP1|HNRNPA2B1|MAX|DNMT1|NDUFS2|PTPN1|DMAP1|SF1|HMGN1|EXOSC8|ATG16L1|NUMA1|SLC39A8|SLC11A2|DDX39B|PPP3CC|FKBP1A|NGDN|ALAD|OAS1|VPRBP|GDI1|ARRB2|PDCD6IP|LUC7L3|EPHX2|GSDMD|EIF3M|B2M|C9ORF72|OXA1L|CORO1A|VPS4A|TMEM138|ZNF148|SPATA13|ATP6V0B|GZMB|YK…	80	0.457143	Geneset_Overlap	GOCC:0110165 (Geneset_Overlap_Data Set 1) GO:0071840	FALSE	Geneset_Overlap	GOCC:0110165 (Geneset_Overlap_Data Set 1) GO:0071840
Data Set 1	PSMA4|RBM22|DDX5|RGS2|TSG101|ZNF24|ATP5B|PDCD6|NONO|ARID5B|AKR1B1|RNFT1|PSMC5|CFLAR|RNF168|STK25|NCBP2|IP6K2|HDAC6|SUPT7L|HNRNPA1|RBM5|CTNNB1|HMGB1|HNRNPA2B1|MAX|MARCH5|DNMT1|NFE2L1|PTPN1|DMAP1|YBX1|HMGN1|NUMA1|SLC11A2|DDX39B|PPP3CC|FKBP1A|ATG4B|TBC1D10A|CASP4|GDI1|ULK3|ARRB2|PDCD6IP|PSMD6|KLF6|EPHX2|GSDMD|B2M|WBP2|SNRNP70|C9ORF72|CORO1A|VPS4A|ZNF148|GZMB|ISCU|SF3B1|AMICA1|UBE2Z|BNIP3|LRRFIP1|HLA…	77	0.425414	Geneset_Overlap	GOCC:0110165 (Geneset_Overlap_Data Set 1) GO:0048518	FALSE	Geneset_Overlap	GOCC:0110165 (Geneset_Overlap_Data Set 1) GO:0048518
Data Set 1	KIF22|RBM22|DDX5|MLEC|LNPEP|RGS2|CPSF3|DDX39A|SUGP1|TSG101|RBM39|PTCD3|SRSF1|ZNF24|ATP5B|CHCHD3|PDCD6|BIN2|UBXN4|MARCH6|NONO|SIGMAR1|ARID5B|AKR1B1|SSU72|AP2M1|HSP90B1|MAEA|RNFT1|MCM7|PSMC5|CSTF3|SF3B2|RNF168|RHOT2|NDUFV1|WDR33|SRSF7|NCBP2|IP6K2|HDAC6|SUPT7L|HNRNPA1|CS|PYCR2|RBM5|CTNNB1|HMGB1|TAP1|HNRNPA2B1|MAX|MARCH5|DNMT1|NFE2L1|NDUFS2|PNISR|GBP1|ZRANB2|PTPN1|DMAP1|YBX1|GOLGA1|MAGED2|ABHD12|SF1|…	148	0.855491	Geneset_Overlap	GOCC:0110165 (Geneset_Overlap_Data Set 1) GOCC:0043227	FALSE	Geneset_Overlap	GOCC:0110165 (Geneset_Overlap_Data Set 1) GOCC:0043227
Data Set 1	PSMA4|KIF22|RBM22|DDX5|CPSF3|SUGP1|RBM39|PTCD3|DYNC1LI2|SRSF1|ATP5B|PDCD6|MARCH6|NONO|SIGMAR1|AKR1B1|AP2M1|HSP90B1|MAEA|MCM7|SLC5A6|PSMC5|CFLAR|CSTF3|NDUFV1|WDR33|STK25|SRSF7|NCBP2|IP6K2|HDAC6|SUPT7L|HNRNPA1|CS|RBM5|CTNNB1|HMGB1|HNRNPA2B1|MAX|NFE2L1|NDUFS2|PNISR|ZRANB2|DMAP1|YBX1|MAGED2|ABHD12|SF1|HMGN1|RDH11|ATG16L1|SRSF2|NUMA1|SLC11A2|DDX39B|FKBP1A|ATG4B|TBC1D10A|NGDN|ALAD|OAS1|GDI1|CLK1|EWSR1|…	97	0.535912	Geneset_Overlap	GOCC:0110165 (Geneset_Overlap_Data Set 1) BTO:0001484	FALSE	Geneset_Overlap	GOCC:0110165 (Geneset_Overlap_Data Set 1) BTO:0001484
Data Set 1	PSMA4|KIF22|RBM22|MYL12A|DDX5|MLEC|LNPEP|RGS2|CPSF3|DDX39A|SUGP1|TSG101|RBM39|PTCD3|DYNC1LI2|SRSF1|ZNF24|ATP5B|CHCHD3|PDCD6|BIN2|UBXN4|MARCH6|NONO|SIGMAR1|ARID5B|AKR1B1|SSU72|AP2M1|HSP90B1|MAEA|RNFT1|MCM7|SLC5A6|PSMC5|CFLAR|CSTF3|SF3B2|RNF168|RHOT2|NDUFV1|WDR33|STK25|SRSF7|NCBP2|IP6K2|HDAC6|SUPT7L|HNRNPA1|CS|PYCR2|RBM5|CTNNB1|HMGB1|TAP1|HNRNPA2B1|MAX|MARCH5|DNMT1|NFE2L1|NDUFS2|PNISR|GBP1|ZRANB2|P…	171	0.890625	Geneset_Overlap	GOCC:0110165 (Geneset_Overlap_Data Set 1) BTO:0000042	FALSE	Geneset_Overlap	GOCC:0110165 (Geneset_Overlap_Data Set 1) BTO:0000042
Data Set 1	PSMA4|KIF22|MYL12A|LNPEP|RGS2|TSG101|PTCD3|DYNC1LI2|UBXN4|AKR1B1|SSU72|AP2M1|HSP90B1|MCM7|PSMC5|CFLAR|RNF168|RHOT2|NDUFV1|NCBP2|HDAC6|CTNNB1|NFE2L1|PNISR|GBP1|PTPN1|DMAP1|YBX1|GOLGA1|MAGED2|EXOSC8|ATG16L1|SRSF2|NUMA1|PPP3CC|FKBP1A|ATG4B|TBC1D10A|APOBEC3G|ALAD|OAS1|CASP4|GDI1|ARRB2|PDCD6IP|PSMD6|KLF6|EPHX2|GSDMD|LGALS8|EIF3M|MDH1|ACADVL|B2M|HNRNPDL|CORO1A|VPS4A|SPATA13|GZMB|YKT6|SBDS|ISCU|UBE2Z|CA…	80	0.449438	Geneset_Overlap	GOCC:0110165 (Geneset_Overlap_Data Set 1) GO:0005829	FALSE	Geneset_Overlap	GOCC:0110165 (Geneset_Overlap_Data Set 1) GO:0005829
Data Set 1	PSMA4|KIF22|RBM22|DDX5|CPSF3|TSG101|RBM39|PTCD3|DYNC1LI2|SRSF1|ATP5B|PDCD6|UBXN4|MARCH6|NONO|SIGMAR1|ARID5B|AKR1B1|SSU72|AP2M1|HSP90B1|MAEA|MCM7|SLC5A6|PSMC5|CFLAR|SF3B2|NDUFV1|WDR33|STK25|SRSF7|NCBP2|IP6K2|HDAC6|SUPT7L|HNRNPA1|CS|RBM5|CTNNB1|HMGB1|HNRNPA2B1|MAX|NFE2L1|NDUFS2|PNISR|ZRANB2|PTPN1|DMAP1|YBX1|MAGED2|ABHD12|SF1|HMGN1|RDH11|ATG16L1|SRSF2|NUMA1|SLC11A2|DDX39B|PPP3CC|FKBP1A|ATG4B|TBC1D10…	105	0.58011	Geneset_Overlap	GOCC:0110165 (Geneset_Overlap_Data Set 1) BTO:0000282	FALSE	Geneset_Overlap	GOCC:0110165 (Geneset_Overlap_Data Set 1) BTO:0000282
Data Set 1	PSMA4|KIF22|RBM22|MYL12A|DDX5|MLEC|CPSF3|DDX39A|SUGP1|RBM39|PTCD3|DYNC1LI2|SRSF1|ZNF24|ATP5B|PDCD6|UBXN4|MARCH6|NONO|SIGMAR1|AP2M1|HSP90B1|MAEA|RNFT1|MCM7|PSMC5|CSTF3|SF3B2|NDUFV1|STK25|SRSF7|HDAC6|SUPT7L|HNRNPA1|CS|RBM5|CTNNB1|HMGB1|HNRNPA2B1|MAX|MARCH5|DNMT1|NFE2L1|NDUFS2|PNISR|ZRANB2|DMAP1|YBX1|GOLGA1|MAGED2|ABHD12|SF1|HMGN1|RDH11|ATG16L1|SRSF2|NUMA1|SLC11A2|CLK3|DDX39B|AGPAT6|PPP3CC|ATG4B|TBC…	113	0.61413	Geneset_Overlap	GOCC:0110165 (Geneset_Overlap_Data Set 1) BTO:0001488	FALSE	Geneset_Overlap	GOCC:0110165 (Geneset_Overlap_Data Set 1) BTO:0001488
Data Set 1	KIF22|RBM22|DDX5|MLEC|RGS2|CPSF3|DDX39A|SUGP1|TSG101|RBM39|PTCD3|SRSF1|ZNF24|ATP5B|CHCHD3|PDCD6|UBXN4|MARCH6|NONO|SIGMAR1|ARID5B|AKR1B1|SSU72|AP2M1|HSP90B1|MAEA|RNFT1|MCM7|PSMC5|CSTF3|SF3B2|RNF168|RHOT2|NDUFV1|WDR33|SRSF7|NCBP2|IP6K2|HDAC6|SUPT7L|HNRNPA1|CS|PYCR2|RBM5|CTNNB1|HMGB1|TAP1|HNRNPA2B1|MAX|MARCH5|DNMT1|NFE2L1|NDUFS2|PNISR|GBP1|ZRANB2|PTPN1|DMAP1|YBX1|GOLGA1|MAGED2|SF1|HMGN1|EXOSC8|ATG16…	140	0.809249	Geneset_Overlap	GOCC:0110165 (Geneset_Overlap_Data Set 1) GOCC:0043231	FALSE	Geneset_Overlap	GOCC:0110165 (Geneset_Overlap_Data Set 1) GOCC:0043231
Data Set 1	PSMA4|KIF22|RBM22|MYL12A|MLEC|LNPEP|RGS2|TSG101|PTCD3|DYNC1LI2|SRSF1|ATP5B|CHCHD3|PDCD6|BIN2|UBXN4|MARCH6|SIGMAR1|AKR1B1|SSU72|AP2M1|HSP90B1|MAEA|RNFT1|PSMC5|CFLAR|RNF168|RHOT2|NDUFV1|STK25|NCBP2|HDAC6|CS|PYCR2|CTNNB1|HMGB1|TAP1|HNRNPA2B1|MARCH5|NDUFS2|PNISR|GBP1|PTPN1|DMAP1|YBX1|GOLGA1|MAGED2|HMGN1|EXOSC8|ATG16L1|SRSF2|NUMA1|SLC39A8|SLC11A2|DDX39B|NAGA|AGPAT6|PPP3CC|FKBP1A|ATG4B|APOBEC3G|NGDN|AL…	124	0.716763	Geneset_Overlap	GOCC:0110165 (Geneset_Overlap_Data Set 1) GOCC:0005737	FALSE	Geneset_Overlap	GOCC:0110165 (Geneset_Overlap_Data Set 1) GOCC:0005737
Data Set 1	PSMA4|KIF22|RBM22|MYL12A|DDX5|MLEC|CPSF3|DDX39A|SUGP1|RBM39|PTCD3|DYNC1LI2|SRSF1|ZNF24|ATP5B|PDCD6|UBXN4|MARCH6|NONO|SIGMAR1|AKR1B1|AP2M1|HSP90B1|MAEA|RNFT1|MCM7|PSMC5|CFLAR|CSTF3|SF3B2|NDUFV1|STK25|SRSF7|HDAC6|SUPT7L|HNRNPA1|CS|RBM5|CTNNB1|HMGB1|HNRNPA2B1|MAX|MARCH5|DNMT1|NFE2L1|NDUFS2|PNISR|ZRANB2|DMAP1|YBX1|GOLGA1|MAGED2|ABHD12|SF1|HMGN1|RDH11|ATG16L1|SRSF2|NUMA1|SLC11A2|CLK3|DDX39B|AGPAT6|PPP…	123	0.668478	Geneset_Overlap	GOCC:0110165 (Geneset_Overlap_Data Set 1) BTO:0000522	FALSE	Geneset_Overlap	GOCC:0110165 (Geneset_Overlap_Data Set 1) BTO:0000522
Data Set 1	MYL12A|DDX5|LNPEP|RGS2|CPSF3|TSG101|DYNC1LI2|SRSF1|ATP5B|CHCHD3|PDCD6|NONO|ARID5B|AKR1B1|AP2M1|HSP90B1|MCM7|SLC5A6|CFLAR|CSTF3|STK25|SRSF7|NCBP2|IP6K2|HDAC6|SUPT7L|HNRNPA1|RBM5|CTNNB1|HMGB1|HNRNPA2B1|MAX|MARCH5|NFE2L1|NDUFS2|PNISR|GBP1|ZRANB2|PTPN1|MAGED2|HMGN1|RDH11|ATG16L1|SRSF2|NUMA1|SLC39A8|SLC11A2|CLK3|NAGA|AGPAT6|FKBP1A|ATG4B|APOBEC3G|SSB|OAS1|CASP4|EWSR1|PDCD6IP|DNAJB11|PSMD6|KLF6|LUC7L3|S…	70	0.404624	Geneset_Overlap	GOCC:0110165 (Geneset_Overlap_Data Set 1) BTO:0003099	FALSE	Geneset_Overlap	GOCC:0110165 (Geneset_Overlap_Data Set 1) BTO:0003099
Data Set 1	PSMA4|KIF22|RBM22|DDX5|RGS2|CPSF3|DDX39A|SUGP1|TSG101|RBM39|PTCD3|SRSF1|ZNF24|ATP5B|CHCHD3|PDCD6|UBXN4|NONO|SIGMAR1|ARID5B|AKR1B1|SSU72|HSP90B1|MAEA|MCM7|PSMC5|CSTF3|SF3B2|RNF168|RHOT2|WDR33|SRSF7|NCBP2|IP6K2|HDAC6|SUPT7L|HNRNPA1|CS|RBM5|CTNNB1|HMGB1|HNRNPA2B1|MAX|DNMT1|NFE2L1|NDUFS2|PNISR|ZRANB2|DMAP1|YBX1|MAGED2|SF1|HMGN1|EXOSC8|SRSF2|NUMA1|SLC11A2|CLK3|DDX39B|APOBEC3G|NGDN|ALAD|SSB|OAS1|VPRBP|…	109	0.608939	Geneset_Overlap	GOCC:0110165 (Geneset_Overlap_Data Set 1) GO:0005634	FALSE	Geneset_Overlap	GOCC:0110165 (Geneset_Overlap_Data Set 1) GO:0005634
Data Set 1	PSMA4|RBM22|DDX5|LNPEP|RGS2|TSG101|RBM39|PTCD3|SRSF1|ZNF24|CHCHD3|PDCD6|NONO|ARID5B|SSU72|HSP90B1|MAEA|RNFT1|MCM7|PSMC5|CFLAR|RNF168|STK25|SRSF7|NCBP2|HDAC6|SUPT7L|HNRNPA1|RBM5|CTNNB1|HMGB1|HNRNPA2B1|MAX|DNMT1|NFE2L1|GBP1|ZRANB2|PTPN1|DMAP1|YBX1|SF1|HMGN1|EXOSC8|SRSF2|SLC39A8|SLC11A2|CLK3|DDX39B|FKBP1A|ATG4B|TBC1D10A|NGDN|ALAD|SSB|OAS1|VPRBP|CLK1|EWSR1|ARRB2|PSMD6|KLF6|EPHX2|GSDMD|EIF3M|ACADVL|B2…	92	0.513966	Geneset_Overlap	GOCC:0110165 (Geneset_Overlap_Data Set 1) GO:0019222	FALSE	Geneset_Overlap	GOCC:0110165 (Geneset_Overlap_Data Set 1) GO:0019222
Data Set 1	PSMD6|PSMA4|PSME2|PSMC5	4	0.4	Geneset_Overlap	GO:0002479 (Geneset_Overlap_Data Set 1) GO:0060071	FALSE	Geneset_Overlap	GO:0002479 (Geneset_Overlap_Data Set 1) GO:0060071
Data Set 1	NCF4|TAP2|B2M|TAP1	4	0.4	Geneset_Overlap	GO:0002479 (Geneset_Overlap_Data Set 1) GOCC:0045335	FALSE	Geneset_Overlap	GO:0002479 (Geneset_Overlap_Data Set 1) GOCC:0045335
Data Set 1	PSMA4|PSME2|NCF4|PSMC5|TAP2|B2M|TAP1	7	0.7	Geneset_Overlap	GO:0002479 (Geneset_Overlap_Data Set 1) HSA-1236975	FALSE	Geneset_Overlap	GO:0002479 (Geneset_Overlap_Data Set 1) HSA-1236975
Data Set 1	PSME2|TAP2|B2M|TAP1	4	0.4	Geneset_Overlap	GO:0002479 (Geneset_Overlap_Data Set 1) hsa04612	FALSE	Geneset_Overlap	GO:0002479 (Geneset_Overlap_Data Set 1) hsa04612
Data Set 1	PSMD6|PSMA4|PSME2|NCF4|PSMC5|TAP2|B2M|TAP1	8	0.888889	Geneset_Overlap	GO:0002479 (Geneset_Overlap_Data Set 1) GO:0042590	FALSE	Geneset_Overlap	GO:0002479 (Geneset_Overlap_Data Set 1) GO:0042590
Data Set 1	PSMA4|PSME2|PSMC5|TAP2|B2M|TAP1	6	0.666667	Geneset_Overlap	GO:0002479 (Geneset_Overlap_Data Set 1) HSA-1236974	FALSE	Geneset_Overlap	GO:0002479 (Geneset_Overlap_Data Set 1) HSA-1236974
Data Set 1	PSMD6|PSMA4|PSME2|NCF4|PSMC5|TAP2|B2M|TAP1	8	0.571429	Geneset_Overlap	GO:0002479 (Geneset_Overlap_Data Set 1) GO:0002478	FALSE	Geneset_Overlap	GO:0002479 (Geneset_Overlap_Data Set 1) GO:0002478
Data Set 1	DDX5|CD3E|CASP4|CASP1|CFLAR|GZMB|RHOT2|STK25|PDCD6|BNIP3|PDK1	11	0.478261	Geneset_Overlap	GO:0008219 (Geneset_Overlap_Data Set 1) GO:0097190	FALSE	Geneset_Overlap	GO:0008219 (Geneset_Overlap_Data Set 1) GO:0097190
Data Set 1	MAX|DDX5|CD3E|CASP4|CASP1|CFLAR|GZMB|ATG3|RHOT2|MTCH1|PDCD6IP|STK4|STK25|UBE2Z|PDCD6|BNIP3|CASP7|RBM5|PDK1|HMGB1|MYD88	21	0.913043	Geneset_Overlap	GO:0008219 (Geneset_Overlap_Data Set 1) GO:0006915	FALSE	Geneset_Overlap	GO:0008219 (Geneset_Overlap_Data Set 1) GO:0006915
Data Set 1	MLEC|GBP1|FAF2|BIN2|COMMD3|ARHGAP9|HLA-DPA1|MYD88|ALAD|OAS1|CD3E|CASP4|CASP1|ZAP70|ALOX5|IP6K2|GSDMD|GBP5|HLA-DMA|TAP2|B2M|HMGB1|TAP1|TRIM38	24	0.470588	Geneset_Overlap	GO:0006955 (Geneset_Overlap_Data Set 1) HSA-168256	FALSE	Geneset_Overlap	GO:0006955 (Geneset_Overlap_Data Set 1) HSA-168256
Data Set 1	CORO1A|GBP1|GZMB|NONO|HLA-DPA1|MYD88|APOBEC3G|OAS1|CASP4|CASP1|ALOX5|IP6K2|GSDMD|GBP5|B2M|HMGB1|TAP1|TRIM38	18	0.473684	Geneset_Overlap	GO:0006955 (Geneset_Overlap_Data Set 1) GO:0006952	FALSE	Geneset_Overlap	GO:0006955 (Geneset_Overlap_Data Set 1) GO:0006952
Data Set 1	GBP1|NONO|HLA-DPA1|MYD88|APOBEC3G|OAS1|CD3E|CASP4|ZAP70|GSDMD|GBP5|HLA-DMA|TAP2|B2M|HMGB1|TAP1|TRIM38	17	0.548387	Geneset_Overlap	GO:0006955 (Geneset_Overlap_Data Set 1) KW-0391	FALSE	Geneset_Overlap	GO:0006955 (Geneset_Overlap_Data Set 1) KW-0391
Data Set 1	CORO1A|MLEC|GBP1|GZMB|FAF2|BIN2|COMMD3|NONO|ARHGAP9|HLA-DPA1|MYD88|APOBEC3G|ALAD|OAS1|CD3E|CASP4|CASP1|ZAP70|RNF168|ALOX5|PSMD6|IP6K2|GSDMD|GBP5|HLA-DMA|TAP2|B2M|HMGB1|TAP1|TRIM38	30	0.555556	Geneset_Overlap	GO:0006955 (Geneset_Overlap_Data Set 1) GO:0002376	FALSE	Geneset_Overlap	GO:0006955 (Geneset_Overlap_Data Set 1) GO:0002376
Data Set 1	OXA1L|VPS4A|CPSF3|DDX39A|YKT6|TSG101|FAF2|SRSF1|PDCD6|AP2M1|HSP90B1|ATG3|WDR33|SRSF7|ARL5B|NCBP2|HDAC6|TAP2|HMGB1|TAP1|HNRNPA2B1|C2CD5|SRSF2|DDX39B|TBC1D10A|SSB|EPHX2	27	0.415385	Geneset_Overlap	GO:0051641 (Geneset_Overlap_Data Set 1) GO:0042886	FALSE	Geneset_Overlap	GO:0051641 (Geneset_Overlap_Data Set 1) GO:0042886
Data Set 1	OXA1L|VPS4A|CPSF3|DDX39A|YKT6|TSG101|FAF2|SRSF1|PDCD6|AP2M1|HSP90B1|ATG3|WDR33|SRSF7|ARL5B|NCBP2|HDAC6|HNRNPA1|TAP2|HMGB1|TAP1|HNRNPA2B1|C2CD5|YBX1|SRSF2|SLC39A8|DDX39B|TBC1D10A|SSB|EPHX2	30	0.428571	Geneset_Overlap	GO:0051641 (Geneset_Overlap_Data Set 1) GO:0071702	FALSE	Geneset_Overlap	GO:0051641 (Geneset_Overlap_Data Set 1) GO:0071702
Data Set 1	KIF22|OXA1L|CORO1A|VPS4A|MLEC|CPSF3|DDX39A|YKT6|TSG101|FAF2|DYNC1LI2|SRSF1|ATP5B|PDCD6|BIN2|COMMD3|ARHGAP9|AP2M1|HSP90B1|ATG3|RHOT2|WDR33|ALOX5|SRSF7|ARL5B|NCBP2|HDAC6|HNRNPA1|CTNNB1|TAP2|HMGB1|TAP1|HNRNPA2B1|C2CD5|YBX1|MAGED2|SRSF2|SLC39A8|SLC11A2|DDX39B|TBC1D10A|ALAD|SSB|PSMD6|EPHX2|GSDMD|B2M	47	0.566265	Geneset_Overlap	GO:0051641 (Geneset_Overlap_Data Set 1) GO:0006810	FALSE	Geneset_Overlap	GO:0051641 (Geneset_Overlap_Data Set 1) GO:0006810
Data Set 1	KIF22|OXA1L|CORO1A|VPS4A|MLEC|CPSF3|DDX39A|YKT6|TSG101|FAF2|DYNC1LI2|SRSF1|ATP5B|PDCD6|BIN2|COMMD3|ARHGAP9|AP2M1|HSP90B1|ATG3|RHOT2|WDR33|STK25|ALOX5|SRSF7|ARL5B|NCBP2|HDAC6|HNRNPA1|CTNNB1|TAP2|HMGB1|TAP1|HNRNPA2B1|C2CD5|MAGED2|SRSF2|NUMA1|SLC39A8|SLC11A2|DDX39B|TBC1D10A|ALAD|SSB|PSMD6|EPHX2|GSDMD|B2M	48	0.888889	Geneset_Overlap	GO:0051641 (Geneset_Overlap_Data Set 1) GO:0051649	FALSE	Geneset_Overlap	GO:0051641 (Geneset_Overlap_Data Set 1) GO:0051649
Data Set 1	OXA1L|CORO1A|VPS4A|CPSF3|DDX39A|YKT6|TSG101|FAF2|DYNC1LI2|SRSF1|ATP5B|PDCD6|AP2M1|HSP90B1|ATG3|RHOT2|WDR33|SRSF7|ARL5B|NCBP2|HDAC6|HNRNPA1|TAP2|TAP1|HNRNPA2B1|C2CD5|SRSF2|DDX39B|TBC1D10A|SSB|EPHX2	31	0.574074	Geneset_Overlap	GO:0051641 (Geneset_Overlap_Data Set 1) GO:0046907	FALSE	Geneset_Overlap	GO:0051641 (Geneset_Overlap_Data Set 1) GO:0046907
Data Set 1	OXA1L|VPS4A|CPSF3|DDX39A|YKT6|TSG101|FAF2|SRSF1|PDCD6|AP2M1|HSP90B1|ATG3|WDR33|SRSF7|ARL5B|NCBP2|HDAC6|TAP2|HMGB1|TAP1|HNRNPA2B1|C2CD5|SRSF2|DDX39B|TBC1D10A|SSB|EPHX2	27	0.415385	Geneset_Overlap	GO:0051641 (Geneset_Overlap_Data Set 1) GO:0045184	FALSE	Geneset_Overlap	GO:0051641 (Geneset_Overlap_Data Set 1) GO:0045184
Data Set 1	CORO1A|VPS4A|MLEC|YKT6|TSG101|FAF2|DYNC1LI2|ATP5B|PDCD6|BIN2|COMMD3|ARHGAP9|AP2M1|HSP90B1|STK25|ALOX5|SRSF7|HDAC6|TOR1B|HNRNPA1|GBP5|CTNNB1|TAP2|HMGB1|TAP1|HNRNPA2B1|C2CD5|GBP1|YBX1|MAGED2|NUMA1|SLC11A2|TBC1D10A|ALAD|PSMD6|EPHX2|GSDMD|B2M	38	0.44186	Geneset_Overlap	GO:0051641 (Geneset_Overlap_Data Set 1) GO:0031982	FALSE	Geneset_Overlap	GO:0051641 (Geneset_Overlap_Data Set 1) GO:0031982
Data Set 1	CORO1A|VPS4A|MLEC|YKT6|TSG101|FAF2|PDCD6|BIN2|COMMD3|AP2M1|HSP90B1|ALOX5|HDAC6|HNRNPA1|CTNNB1|TAP2|HMGB1|TAP1|HNRNPA2B1|C2CD5|GBP1|YBX1|MAGED2|SLC11A2|TBC1D10A|ALAD|PSMD6|GSDMD|B2M	29	0.426471	Geneset_Overlap	GO:0051641 (Geneset_Overlap_Data Set 1) GOCC:0031982	FALSE	Geneset_Overlap	GO:0051641 (Geneset_Overlap_Data Set 1) GOCC:0031982
Data Set 1	KIF22|OXA1L|CORO1A|VPS4A|MLEC|CPSF3|DDX39A|YKT6|TSG101|FAF2|DYNC1LI2|SRSF1|ATP5B|PDCD6|BIN2|COMMD3|ARHGAP9|AP2M1|HSP90B1|ATG3|RHOT2|WDR33|STK25|ALOX5|SRSF7|ARL5B|NCBP2|HDAC6|HNRNPA1|CTNNB1|TAP2|HMGB1|TAP1|HNRNPA2B1|C2CD5|YBX1|MAGED2|SRSF2|NUMA1|SLC39A8|SLC11A2|DDX39B|TBC1D10A|ALAD|SSB|PSMD6|EPHX2|GSDMD|B2M	49	0.583333	Geneset_Overlap	GO:0051641 (Geneset_Overlap_Data Set 1) GO:0051234	FALSE	Geneset_Overlap	GO:0051641 (Geneset_Overlap_Data Set 1) GO:0051234
Data Set 1	KIF22|OXA1L|CORO1A|VPS4A|MLEC|CPSF3|DDX39A|YKT6|TSG101|FAF2|DYNC1LI2|SRSF1|ATP5B|PDCD6|BIN2|COMMD3|ARHGAP9|AP2M1|HSP90B1|ATG3|RHOT2|WDR33|STK25|ALOX5|SRSF7|ARL5B|NCBP2|HDAC6|SUPT7L|TOR1B|HNRNPA1|GBP5|CTNNB1|TAP2|HMGB1|TAP1|HNRNPA2B1|C2CD5|MARCH5|GBP1|YBX1|MAGED2|SRSF2|NUMA1|SLC39A8|SLC11A2|DDX39B|TBC1D10A|ALAD|SSB|PSMD6|EPHX2|GSDMD|B2M	54	0.593407	Geneset_Overlap	GO:0051641 (Geneset_Overlap_Data Set 1) GO:0051179	FALSE	Geneset_Overlap	GO:0051641 (Geneset_Overlap_Data Set 1) GO:0051179
Data Set 1	OXA1L|VPS4A|CPSF3|DDX39A|YKT6|TSG101|FAF2|SRSF1|PDCD6|AP2M1|HSP90B1|ATG3|WDR33|SRSF7|ARL5B|NCBP2|HDAC6|HNRNPA1|TAP2|HMGB1|TAP1|HNRNPA2B1|C2CD5|YBX1|SRSF2|DDX39B|TBC1D10A|SSB|EPHX2	29	0.426471	Geneset_Overlap	GO:0051641 (Geneset_Overlap_Data Set 1) GO:0071705	FALSE	Geneset_Overlap	GO:0051641 (Geneset_Overlap_Data Set 1) GO:0071705
Data Set 1	OXA1L|VPS4A|CPSF3|DDX39A|YKT6|TSG101|FAF2|SRSF1|PDCD6|AP2M1|HSP90B1|ATG3|WDR33|SRSF7|ARL5B|NCBP2|HDAC6|SUPT7L|TOR1B|HNRNPA1|GBP5|CTNNB1|TAP2|HMGB1|TAP1|HNRNPA2B1|C2CD5|MARCH5|GBP1|YBX1|SRSF2|DDX39B|TBC1D10A|SSB|EPHX2	35	0.514706	Geneset_Overlap	GO:0051641 (Geneset_Overlap_Data Set 1) GO:0033036	FALSE	Geneset_Overlap	GO:0051641 (Geneset_Overlap_Data Set 1) GO:0033036
Data Set 1	KIF22|CORO1A|VPS4A|MLEC|YKT6|TSG101|FAF2|DYNC1LI2|PDCD6|BIN2|COMMD3|ARHGAP9|AP2M1|HSP90B1|ALOX5|ARL5B|CTNNB1|TAP2|HMGB1|TAP1|C2CD5|MAGED2|TBC1D10A|ALAD|PSMD6|GSDMD|B2M	27	0.442623	Geneset_Overlap	GO:0051641 (Geneset_Overlap_Data Set 1) GO:0016192	FALSE	Geneset_Overlap	GO:0051641 (Geneset_Overlap_Data Set 1) GO:0016192
Data Set 1	OXA1L|VPS4A|CPSF3|DDX39A|YKT6|TSG101|FAF2|SRSF1|PDCD6|AP2M1|HSP90B1|ATG3|WDR33|SRSF7|ARL5B|NCBP2|HDAC6|TAP2|HMGB1|TAP1|HNRNPA2B1|C2CD5|SRSF2|DDX39B|TBC1D10A|SSB|EPHX2	27	0.421875	Geneset_Overlap	GO:0051641 (Geneset_Overlap_Data Set 1) GO:0015031	FALSE	Geneset_Overlap	GO:0051641 (Geneset_Overlap_Data Set 1) GO:0015031
Data Set 1	OXA1L|VPS4A|CPSF3|DDX39A|FAF2|SRSF1|PDCD6|AP2M1|HSP90B1|ATG3|WDR33|SRSF7|ARL5B|NCBP2|HDAC6|HNRNPA2B1|C2CD5|SRSF2|DDX39B|TBC1D10A|SSB|EPHX2	22	0.407407	Geneset_Overlap	GO:0051641 (Geneset_Overlap_Data Set 1) GO:0006886	FALSE	Geneset_Overlap	GO:0051641 (Geneset_Overlap_Data Set 1) GO:0006886
Data Set 1	SF3B1|RBM22|SNRPA1|SF3B2	4	0.4	Geneset_Overlap	GO:0071013 (Geneset_Overlap_Data Set 1) GO:0005684	FALSE	Geneset_Overlap	GO:0071013 (Geneset_Overlap_Data Set 1) GO:0005684
Data Set 1	SRSF1|SF3B1|RBM22|SNRPA1|DDX5|HNRNPA1|SF3B2	7	0.5	Geneset_Overlap	GO:0071013 (Geneset_Overlap_Data Set 1) hsa03040	FALSE	Geneset_Overlap	GO:0071013 (Geneset_Overlap_Data Set 1) hsa03040
Data Set 1	SRSF1|SF3B1|RBM22|SNRPA1|DDX5|HNRNPA1|SF3B2|HNRNPA2B1	8	0.615385	Geneset_Overlap	GO:0071013 (Geneset_Overlap_Data Set 1) KW-0747	FALSE	Geneset_Overlap	GO:0071013 (Geneset_Overlap_Data Set 1) KW-0747
Data Set 1	SRSF1|SF3B1|RBM22|SNRPA1|DDX5|HNRNPA1|SF3B2|HNRNPA2B1	8	0.421053	Geneset_Overlap	GO:0071013 (Geneset_Overlap_Data Set 1) HSA-72163	FALSE	Geneset_Overlap	GO:0071013 (Geneset_Overlap_Data Set 1) HSA-72163
Data Set 1	SRSF1|SF3B1|RBM22|SNRPA1|DDX5|HNRNPA1|SF3B2|HNRNPA2B1	8	0.444444	Geneset_Overlap	GO:0071013 (Geneset_Overlap_Data Set 1) GOCC:1990904	FALSE	Geneset_Overlap	GO:0071013 (Geneset_Overlap_Data Set 1) GOCC:1990904
Data Set 1	SRSF1|SF3B1|RBM22|SNRPA1|DDX5|HNRNPA1|SF3B2|HNRNPA2B1	8	0.533333	Geneset_Overlap	GO:0071013 (Geneset_Overlap_Data Set 1) GOCC:0005681	FALSE	Geneset_Overlap	GO:0071013 (Geneset_Overlap_Data Set 1) GOCC:0005681
Data Set 1	SRSF1|SF3B1|RBM22|SNRPA1|DDX5|HNRNPA1|SF3B2|HNRNPA2B1	8	0.444444	Geneset_Overlap	GO:0071013 (Geneset_Overlap_Data Set 1) GO:0005681	FALSE	Geneset_Overlap	GO:0071013 (Geneset_Overlap_Data Set 1) GO:0005681
Data Set 1	RBM22|DDX5|HNRNPA1|HNRNPA2B1	4	0.4	Geneset_Overlap	GO:0071013 (Geneset_Overlap_Data Set 1) GO:0036002	FALSE	Geneset_Overlap	GO:0071013 (Geneset_Overlap_Data Set 1) GO:0036002
Data Set 1	SRSF1|SF3B1|RBM22|SNRPA1|DDX5|HNRNPA1|SF3B2|HNRNPA2B1	8	1	Geneset_Overlap	GO:0071013 (Geneset_Overlap_Data Set 1) GOCC:0071013	FALSE	Geneset_Overlap	GO:0071013 (Geneset_Overlap_Data Set 1) GOCC:0071013
Data Set 1	SF3B1|SNRPA1|SF3B2	3	0.5	Geneset_Overlap	GO:0071011 (Geneset_Overlap_Data Set 1) GO:0097525	FALSE	Geneset_Overlap	GO:0071011 (Geneset_Overlap_Data Set 1) GO:0097525
Data Set 1	SF3B1|SNRPA1|SF3B2	3	0.75	Geneset_Overlap	GO:0071011 (Geneset_Overlap_Data Set 1) GO:0005686	FALSE	Geneset_Overlap	GO:0071011 (Geneset_Overlap_Data Set 1) GO:0005686
Data Set 1	SF3B1|SNRPA1|SF3B2	3	0.5	Geneset_Overlap	GO:0071011 (Geneset_Overlap_Data Set 1) GOCC:0097525	FALSE	Geneset_Overlap	GO:0071011 (Geneset_Overlap_Data Set 1) GOCC:0097525
Data Set 1	SF3B1|SNRPA1|SF3B2	3	0.75	Geneset_Overlap	GO:0071011 (Geneset_Overlap_Data Set 1) GOCC:0005686	FALSE	Geneset_Overlap	GO:0071011 (Geneset_Overlap_Data Set 1) GOCC:0005686
Data Set 1	SF3B1|SNRPA1|SF3B2	3	0.428571	Geneset_Overlap	GO:0071011 (Geneset_Overlap_Data Set 1) GO:0005684	FALSE	Geneset_Overlap	GO:0071011 (Geneset_Overlap_Data Set 1) GO:0005684
Data Set 1	PSMA4|RBM22|PSME2|DDX5|GOLT1B|RGS2|TSG101|ZNF24|ATP5B|PDCD6|NONO|ARID5B|AKR1B1|IPPK|RNFT1|PSMC5|RNF168|STK25|NCBP2|IP6K2|HDAC6|SUPT7L|HNRNPA1|RBM5|CTNNB1|HMGB1|HNRNPA2B1|MAX|MARCH5|DNMT1|NFE2L1|PTPN1|DMAP1|YBX1|MTCH1|HMGN1|NUMA1|SLC11A2|DDX39B|PPP3CC|FKBP1A|CASP4|GDI1|ARRB2|PDCD6IP|PSMD6|KLF6|EPHX2|GSDMD|B2M|WBP2|SNRNP70|MLLT6|C9ORF72|VPS4A|ZNF148|GZMB|ISCU|SF3B1|UBE2Z|BNIP3|LRRFIP1|HLA-DPA1|MYD8…	71	0.412791	Geneset_Overlap	GO:0043231 (Geneset_Overlap_Data Set 1) GO:0048518	FALSE	Geneset_Overlap	GO:0043231 (Geneset_Overlap_Data Set 1) GO:0048518
Data Set 1	PSMA4|KIF22|RBM22|DDX5|GOLT1B|CPSF3|SUGP1|RBM39|PTCD3|DYNC1LI2|SRSF1|ATP5B|PDCD6|MARCH6|NONO|SIGMAR1|AKR1B1|AP2M1|HSP90B1|MAEA|MCM7|PSMC5|CSTF3|NDUFV1|WDR33|STK25|SRSF7|NCBP2|IP6K2|HDAC6|SUPT7L|HNRNPA1|CS|RBM5|CTNNB1|HMGB1|HNRNPA2B1|UNC50|MAX|NFE2L1|NDUFS2|PNISR|ZRANB2|DMAP1|YBX1|MTCH1|MAGED2|SF1|HMGN1|ATG16L1|SRSF2|NUMA1|SLC11A2|DDX39B|FKBP1A|NGDN|ALAD|OAS1|GDI1|CLK1|EWSR1|ARRB2|PDCD6IP|PSMD6|KL…	87	0.494318	Geneset_Overlap	GO:0043231 (Geneset_Overlap_Data Set 1) BTO:0001484	FALSE	Geneset_Overlap	GO:0043231 (Geneset_Overlap_Data Set 1) BTO:0001484
Data Set 1	PSMA4|KIF22|RBM22|DDX5|MLEC|LNPEP|RGS2|CPSF3|DDX39A|SUGP1|TSG101|RBM39|PTCD3|DYNC1LI2|SRSF1|ZNF24|ATP5B|CHCHD3|PDCD6|UBXN4|MARCH6|NONO|SIGMAR1|ARID5B|AKR1B1|SSU72|AP2M1|HSP90B1|MAEA|RNFT1|MCM7|PSMC5|CSTF3|SF3B2|RNF168|RHOT2|NDUFV1|WDR33|SRSF7|NCBP2|IP6K2|HDAC6|SUPT7L|HNRNPA1|CS|PYCR2|RBM5|CTNNB1|HMGB1|TAP1|HNRNPA2B1|MAX|MARCH5|DNMT1|NFE2L1|NDUFS2|PNISR|GBP1|ZRANB2|PTPN1|DMAP1|YBX1|GOLGA1|MAGED2|S…	144	0.883436	Geneset_Overlap	GO:0043231 (Geneset_Overlap_Data Set 1) GOCC:0043229	FALSE	Geneset_Overlap	GO:0043231 (Geneset_Overlap_Data Set 1) GOCC:0043229
Data Set 1	KIF22|RBM22|DDX5|CPSF3|DDX39A|SUGP1|TSG101|RBM39|PTCD3|DYNC1LI2|SRSF1|ZNF24|ATP5B|NONO|ARID5B|IPPK|HSP90B1|MCM7|PSMC5|CSTF3|SF3B2|RHOT2|NDUFV1|WDR33|STK25|SRSF7|NCBP2|IP6K2|HDAC6|HNRNPA1|CS|RBM5|HMGB1|TAP1|HNRNPA2B1|UNC50|MAX|DNMT1|NFE2L1|NDUFS2|PNISR|PRPF38B|GBP1|ZRANB2|PTPN1|YBX1|SF1|HMGN1|EXOSC8|SRSF2|CLK3|DDX39B|FKBP1A|APOBEC3G|NGDN|SSB|OAS1|VPRBP|CLK1|EWSR1|KLF6|LUC7L3|VDAC3|ACADVL|WBP2|SUGP…	85	0.512048	Geneset_Overlap	GO:0043231 (Geneset_Overlap_Data Set 1) GO:0097159	FALSE	Geneset_Overlap	GO:0043231 (Geneset_Overlap_Data Set 1) GO:0097159
Data Set 1	PSMA4|KIF22|RBM22|PSME2|DDX5|MLEC|LNPEP|CPSF3|DDX39A|SUGP1|TSG101|RBM39|PTCD3|SRSF1|ATP5B|PDCD6|UBXN4|MARCH6|NONO|AKR1B1|IPPK|SSU72|AP2M1|HSP90B1|MAEA|RNFT1|MCM7|PSMC5|CSTF3|SF3B2|RNF168|WDR33|STK25|SRSF7|NCBP2|IP6K2|HDAC6|SUPT7L|HNRNPA1|CS|PYCR2|RBM5|CTNNB1|HMGB1|HNRNPA2B1|MAX|MARCH5|DNMT1|NFE2L1|PRPF38B|ZRANB2|PTPN1|DMAP1|YBX1|SF1|HMGN1|EXOSC8|SRSF2|SLC39A8|SLC11A2|CLK3|DDX39B|NAGA|AGPAT6|PPP3C…	110	0.628571	Geneset_Overlap	GO:0043231 (Geneset_Overlap_Data Set 1) GO:0071704	FALSE	Geneset_Overlap	GO:0043231 (Geneset_Overlap_Data Set 1) GO:0071704
Data Set 1	PSMA4|KIF22|RBM22|DDX5|GOLT1B|CPSF3|TSG101|RBM39|PTCD3|DYNC1LI2|SRSF1|ATP5B|PDCD6|UBXN4|MARCH6|NONO|SIGMAR1|ARID5B|AKR1B1|SSU72|AP2M1|HSP90B1|MAEA|MCM7|PSMC5|SF3B2|NDUFV1|WDR33|STK25|SRSF7|NCBP2|IP6K2|HDAC6|SUPT7L|HNRNPA1|CS|RBM5|CTNNB1|HMGB1|HNRNPA2B1|UNC50|MAX|NFE2L1|NDUFS2|PNISR|ZRANB2|PTPN1|DMAP1|YBX1|MTCH1|MAGED2|SF1|HMGN1|ATG16L1|SRSF2|NUMA1|SLC11A2|DDX39B|PPP3CC|FKBP1A|NGDN|ALAD|SSB|OAS1|G…	95	0.539773	Geneset_Overlap	GO:0043231 (Geneset_Overlap_Data Set 1) BTO:0000282	FALSE	Geneset_Overlap	GO:0043231 (Geneset_Overlap_Data Set 1) BTO:0000282
Data Set 1	PSMA4|KIF22|RBM22|PSME2|DDX5|MLEC|GOLT1B|LNPEP|RGS2|CPSF3|DDX39A|SUGP1|TSG101|RBM39|PTCD3|DYNC1LI2|SRSF1|ZNF24|ATP5B|CHCHD3|PDCD6|UBXN4|MARCH6|NONO|SIGMAR1|ARID5B|AKR1B1|IPPK|C21ORF59|SSU72|AP2M1|HSP90B1|MAEA|RNFT1|MCM7|PSMC5|CSTF3|SF3B2|RNF168|RHOT2|NDUFV1|WDR33|STK25|SRSF7|NCBP2|IP6K2|HDAC6|SUPT7L|HNRNPA1|CS|PYCR2|RBM5|CTNNB1|HMGB1|TAP1|HNRNPA2B1|UNC50|MAX|MARCH5|DNMT1|NFE2L1|NDUFS2|PNISR|PRPF3…	157	0.82199	Geneset_Overlap	GO:0043231 (Geneset_Overlap_Data Set 1) BTO:0000042	FALSE	Geneset_Overlap	GO:0043231 (Geneset_Overlap_Data Set 1) BTO:0000042
Data Set 1	PSMA4|KIF22|RBM22|PSME2|DDX5|CPSF3|DDX39A|SUGP1|RBM39|PTCD3|SRSF1|ZNF24|NONO|ARID5B|AKR1B1|IPPK|SSU72|MAEA|MCM7|PSMC5|CSTF3|SF3B2|RNF168|RHOT2|WDR33|SRSF7|NCBP2|IP6K2|HDAC6|SUPT7L|HNRNPA1|RBM5|CTNNB1|HMGB1|HNRNPA2B1|MAX|DNMT1|NFE2L1|NDUFS2|PNISR|ZRANB2|DMAP1|YBX1|MAGED2|SF1|HMGN1|EXOSC8|SRSF2|NUMA1|CLK3|DDX39B|NGDN|OAS1|VPRBP|EWSR1|PSMD6|KLF6|LUC7L3|GSDMD|ACADVL|SUGP2|SNRNP70|HNRNPDL|SNRPA1|ZNF14…	83	0.525316	Geneset_Overlap	GO:0043231 (Geneset_Overlap_Data Set 1) GO:0005654	FALSE	Geneset_Overlap	GO:0043231 (Geneset_Overlap_Data Set 1) GO:0005654
Data Set 1	PSMA4|KIF22|RBM22|PSME2|DDX5|MLEC|GOLT1B|CPSF3|DDX39A|SUGP1|RBM39|PTCD3|DYNC1LI2|SRSF1|ZNF24|ATP5B|PDCD6|UBXN4|MARCH6|NONO|SIGMAR1|IPPK|C21ORF59|AP2M1|HSP90B1|MAEA|RNFT1|MCM7|PSMC5|CSTF3|SF3B2|NDUFV1|STK25|SRSF7|HDAC6|SUPT7L|HNRNPA1|CS|RBM5|CTNNB1|HMGB1|HNRNPA2B1|MAX|MARCH5|DNMT1|NFE2L1|NDUFS2|PNISR|ZRANB2|DMAP1|YBX1|GOLGA1|MTCH1|MAGED2|SF1|HMGN1|ATG16L1|SRSF2|NUMA1|SLC11A2|CLK3|DDX39B|AGPAT6|PPP…	103	0.575419	Geneset_Overlap	GO:0043231 (Geneset_Overlap_Data Set 1) BTO:0001488	FALSE	Geneset_Overlap	GO:0043231 (Geneset_Overlap_Data Set 1) BTO:0001488
Data Set 1	PSMA4|RBM22|PSME2|DDX5|LNPEP|RGS2|TSG101|RBM39|PTCD3|SRSF1|ZNF24|CHCHD3|PDCD6|NONO|ARID5B|IPPK|SSU72|HSP90B1|MAEA|RNFT1|MCM7|PSMC5|RNF168|STK25|SRSF7|NCBP2|HDAC6|SUPT7L|HNRNPA1|RBM5|CTNNB1|HMGB1|HNRNPA2B1|MAX|DNMT1|NFE2L1|GBP1|ZRANB2|PTPN1|DMAP1|YBX1|MTCH1|SF1|HMGN1|EXOSC8|SRSF2|SLC39A8|SLC11A2|CLK3|DDX39B|FKBP1A|NGDN|ALAD|SSB|OAS1|VPRBP|CLK1|EWSR1|ARRB2|PSMD6|KLF6|EPHX2|GSDMD|ACADVL|B2M|WBP2|SNR…	89	0.532934	Geneset_Overlap	GO:0043231 (Geneset_Overlap_Data Set 1) GO:0019222	FALSE	Geneset_Overlap	GO:0043231 (Geneset_Overlap_Data Set 1) GO:0019222
Data Set 1	PSMA4|KIF22|RBM22|PSME2|DDX5|MLEC|LNPEP|CPSF3|DDX39A|SUGP1|TSG101|RBM39|PTCD3|SRSF1|ATP5B|PDCD6|UBXN4|MARCH6|NONO|ARID5B|AKR1B1|IPPK|SSU72|AP2M1|HSP90B1|MAEA|RNFT1|MCM7|PSMC5|CSTF3|SF3B2|RNF168|NDUFV1|WDR33|STK25|SRSF7|NCBP2|IP6K2|HDAC6|SUPT7L|HNRNPA1|CS|PYCR2|RBM5|CTNNB1|HMGB1|HNRNPA2B1|MAX|MARCH5|DNMT1|NFE2L1|NDUFS2|PRPF38B|ZRANB2|PTPN1|DMAP1|YBX1|SF1|HMGN1|EXOSC8|ATG16L1|SRSF2|SLC39A8|SLC11A2|…	117	0.664773	Geneset_Overlap	GO:0043231 (Geneset_Overlap_Data Set 1) GO:0008152	FALSE	Geneset_Overlap	GO:0043231 (Geneset_Overlap_Data Set 1) GO:0008152
Data Set 1	PSMA4|KIF22|RBM22|PSME2|DDX5|RGS2|CPSF3|DDX39A|SUGP1|TSG101|RBM39|PTCD3|SRSF1|ZNF24|ATP5B|CHCHD3|PDCD6|UBXN4|NONO|SIGMAR1|ARID5B|AKR1B1|IPPK|C21ORF59|SSU72|HSP90B1|MAEA|MCM7|PSMC5|CSTF3|SF3B2|RNF168|RHOT2|WDR33|SRSF7|NCBP2|IP6K2|HDAC6|SUPT7L|HNRNPA1|CS|RBM5|CTNNB1|HMGB1|HNRNPA2B1|UNC50|MAX|DNMT1|NFE2L1|NDUFS2|PNISR|PRPF38B|ZRANB2|DMAP1|YBX1|MAGED2|SF1|HMGN1|EXOSC8|SRSF2|NUMA1|SLC11A2|CLK3|DDX39B|…	115	0.727848	Geneset_Overlap	GO:0043231 (Geneset_Overlap_Data Set 1) GO:0005634	FALSE	Geneset_Overlap	GO:0043231 (Geneset_Overlap_Data Set 1) GO:0005634
Data Set 1	PSMA4|RBM22|PSME2|DDX5|RGS2|TSG101|RBM39|PTCD3|SRSF1|ZNF24|CHCHD3|PDCD6|NONO|ARID5B|IPPK|SSU72|HSP90B1|MAEA|RNFT1|PSMC5|RNF168|STK25|SRSF7|NCBP2|HDAC6|SUPT7L|HNRNPA1|RBM5|CTNNB1|HMGB1|HNRNPA2B1|MAX|DNMT1|NFE2L1|GBP1|ZRANB2|PTPN1|DMAP1|YBX1|MTCH1|SF1|HMGN1|EXOSC8|SRSF2|SLC39A8|SLC11A2|CLK3|DDX39B|FKBP1A|NGDN|ALAD|OAS1|VPRBP|CLK1|EWSR1|ARRB2|PSMD6|KLF6|EPHX2|ACADVL|WBP2|SNRNP70|MLLT6|C9ORF72|HNRNPD…	75	0.449102	Geneset_Overlap	GO:0043231 (Geneset_Overlap_Data Set 1) GO:0080090	FALSE	Geneset_Overlap	GO:0043231 (Geneset_Overlap_Data Set 1) GO:0080090
Data Set 1	DDX5|LNPEP|CPSF3|DDX39A|TSG101|RBM39|SRSF1|ATP5B|NONO|SSU72|HSP90B1|MAEA|MCM7|PSMC5|CSTF3|SF3B2|RNF168|WDR33|NCBP2|IP6K2|HDAC6|SUPT7L|HNRNPA1|CS|CTNNB1|HMGB1|MAX|DNMT1|NDUFS2|PNISR|DMAP1|MAGED2|EXOSC8|SRSF2|NUMA1|CLK3|DDX39B|NGDN|ALAD|VPRBP|EWSR1|DNAJB11|PSMD6|KLF6|LUC7L3|EPHX2|GSDMD|ACADVL|B2M|SNRNP70|HNRNPDL|OXA1L|SNRPA1|SBDS|FAF2|SF3B1|CASP7|COMMD3|STK4|ALOX5|RUNX3|TOR1B|ZNF330|PDK1|RBM19	65	0.408805	Geneset_Overlap	GO:0043231 (Geneset_Overlap_Data Set 1) GOCC:0070013	FALSE	Geneset_Overlap	GO:0043231 (Geneset_Overlap_Data Set 1) GOCC:0070013
Data Set 1	PSMA4|KIF22|RBM22|PSME2|DDX5|LNPEP|RGS2|DYNC1LI2|ATP5B|PDCD6|UBXN4|MARCH6|NONO|SIGMAR1|ARID5B|AKR1B1|AP2M1|HSP90B1|MCM7|PSMC5|RNF168|RHOT2|WDR33|STK25|SRSF7|NCBP2|IP6K2|HDAC6|HNRNPA1|PYCR2|CTNNB1|HMGB1|HNRNPA2B1|MAX|DNMT1|NFE2L1|GBP1|PTPN1|DMAP1|YBX1|HMGN1|SLC11A2|PPP3CC|FKBP1A|ALAD|OAS1|CASP4|GDI1|ARRB2|DNAJB11|PSMD6|GSDMD|ACADVL|B2M|WBP2|HNRNPDL|SNRPA1|UFM1|ATP6V0B|GZMB|SBDS|FAF2|BNIP3|CASP7|AT…	75	0.433526	Geneset_Overlap	GO:0043231 (Geneset_Overlap_Data Set 1) GO:0051716	FALSE	Geneset_Overlap	GO:0043231 (Geneset_Overlap_Data Set 1) GO:0051716
Data Set 1	PSMA4|RBM22|PSME2|DDX5|RGS2|TSG101|RBM39|PTCD3|SRSF1|ZNF24|CHCHD3|PDCD6|NONO|ARID5B|IPPK|SSU72|HSP90B1|RNFT1|PSMC5|RNF168|STK25|SRSF7|NCBP2|HDAC6|SUPT7L|HNRNPA1|RBM5|CTNNB1|HMGB1|HNRNPA2B1|MAX|DNMT1|NFE2L1|GBP1|ZRANB2|PTPN1|DMAP1|YBX1|MTCH1|SF1|HMGN1|EXOSC8|SRSF2|SLC39A8|SLC11A2|CLK3|DDX39B|FKBP1A|NGDN|ALAD|SSB|OAS1|VPRBP|CLK1|EWSR1|ARRB2|PSMD6|KLF6|EPHX2|GSDMD|B2M|WBP2|SNRNP70|MLLT6|C9ORF72|HNRN…	79	0.473054	Geneset_Overlap	GO:0043231 (Geneset_Overlap_Data Set 1) GO:0060255	FALSE	Geneset_Overlap	GO:0043231 (Geneset_Overlap_Data Set 1) GO:0060255
Data Set 1	PSMA4|KIF22|RBM22|PSME2|DDX5|MLEC|LNPEP|RGS2|DYNC1LI2|ATP5B|PDCD6|UBXN4|MARCH6|NONO|SIGMAR1|ARID5B|AKR1B1|AP2M1|HSP90B1|MCM7|PSMC5|RNF168|RHOT2|WDR33|STK25|SRSF7|NCBP2|IP6K2|HDAC6|HNRNPA1|PYCR2|CTNNB1|HMGB1|TAP1|HNRNPA2B1|MAX|DNMT1|NFE2L1|NDUFS2|GBP1|PTPN1|DMAP1|YBX1|HMGN1|SRSF2|SLC11A2|PPP3CC|FKBP1A|APOBEC3G|ALAD|OAS1|CASP4|GDI1|ARRB2|DNAJB11|PSMD6|VDAC3|EPHX2|GSDMD|ACADVL|B2M|WBP2|HNRNPDL|SNRPA…	89	0.5	Geneset_Overlap	GO:0043231 (Geneset_Overlap_Data Set 1) GO:0050896	FALSE	Geneset_Overlap	GO:0043231 (Geneset_Overlap_Data Set 1) GO:0050896
Data Set 1	PSMA4|KIF22|RBM22|PSME2|DDX5|MLEC|GOLT1B|CPSF3|DDX39A|SUGP1|RBM39|PTCD3|DYNC1LI2|SRSF1|ZNF24|ATP5B|PDCD6|UBXN4|MARCH6|NONO|SIGMAR1|AKR1B1|IPPK|C21ORF59|AP2M1|HSP90B1|MAEA|RNFT1|MCM7|PSMC5|CSTF3|SF3B2|NDUFV1|STK25|SRSF7|HDAC6|SUPT7L|HNRNPA1|CS|RBM5|CTNNB1|HMGB1|HNRNPA2B1|MAX|MARCH5|DNMT1|NFE2L1|NDUFS2|PNISR|ZRANB2|DMAP1|YBX1|GOLGA1|MTCH1|MAGED2|SF1|HMGN1|ATG16L1|SRSF2|NUMA1|SLC11A2|CLK3|DDX39B|AGP…	112	0.622222	Geneset_Overlap	GO:0043231 (Geneset_Overlap_Data Set 1) BTO:0000522	FALSE	Geneset_Overlap	GO:0043231 (Geneset_Overlap_Data Set 1) BTO:0000522
Data Set 1	KIF22|TSG101|PTCD3|DYNC1LI2|SRSF1|ATP5B|CHCHD3|PDCD6|SIGMAR1|C21ORF59|AP2M1|HSP90B1|MAEA|MCM7|RNF168|RHOT2|NDUFV1|STK25|HDAC6|SUPT7L|RBM5|CTNNB1|HMGB1|TAP1|HNRNPA2B1|MAX|DNMT1|NDUFS2|PTPN1|DMAP1|MTCH1|SF1|HMGN1|ATG16L1|NUMA1|SLC39A8|SLC11A2|DDX39B|PPP3CC|FKBP1A|ALAD|OAS1|VPRBP|GDI1|ARRB2|PDCD6IP|LUC7L3|EPHX2|GSDMD|B2M|C9ORF72|OXA1L|VPS4A|TMEM138|ZNF148|SPATA13|ATP6V0B|GZMB|YKT6|SBDS|FAF2|ISCU|SF3…	72	0.436364	Geneset_Overlap	GO:0043231 (Geneset_Overlap_Data Set 1) GO:0016043	FALSE	Geneset_Overlap	GO:0043231 (Geneset_Overlap_Data Set 1) GO:0016043
Data Set 1	PSMA4|KIF22|RBM22|DDX5|MLEC|LNPEP|RGS2|CPSF3|DDX39A|SUGP1|TSG101|RBM39|PTCD3|DYNC1LI2|SRSF1|ZNF24|ATP5B|CHCHD3|PDCD6|UBXN4|MARCH6|NONO|SIGMAR1|ARID5B|AKR1B1|SSU72|AP2M1|HSP90B1|MAEA|RNFT1|MCM7|PSMC5|CSTF3|SF3B2|RNF168|RHOT2|NDUFV1|WDR33|SRSF7|NCBP2|IP6K2|HDAC6|SUPT7L|HNRNPA1|CS|PYCR2|RBM5|CTNNB1|HMGB1|TAP1|HNRNPA2B1|MAX|MARCH5|DNMT1|NFE2L1|NDUFS2|PNISR|GBP1|ZRANB2|PTPN1|DMAP1|YBX1|GOLGA1|MAGED2|S…	145	0.868263	Geneset_Overlap	GO:0043231 (Geneset_Overlap_Data Set 1) GOCC:0043226	FALSE	Geneset_Overlap	GO:0043231 (Geneset_Overlap_Data Set 1) GOCC:0043226
Data Set 1	PSMA4|KIF22|RBM22|PSME2|DDX5|MLEC|GOLT1B|LNPEP|RGS2|CPSF3|DDX39A|SUGP1|TSG101|RBM39|PTCD3|DYNC1LI2|SRSF1|ZNF24|ATP5B|CHCHD3|PDCD6|UBXN4|MARCH6|NONO|SIGMAR1|ARID5B|AKR1B1|IPPK|C21ORF59|SSU72|AP2M1|HSP90B1|MAEA|RNFT1|MCM7|PSMC5|CSTF3|SF3B2|RNF168|RHOT2|NDUFV1|WDR33|STK25|SRSF7|NCBP2|IP6K2|HDAC6|SUPT7L|HNRNPA1|CS|PYCR2|RBM5|CTNNB1|HMGB1|TAP1|HNRNPA2B1|UNC50|MAX|MARCH5|DNMT1|NFE2L1|NDUFS2|PNISR|PRPF3…	158	0.831579	Geneset_Overlap	GO:0043231 (Geneset_Overlap_Data Set 1) GO:0110165	FALSE	Geneset_Overlap	GO:0043231 (Geneset_Overlap_Data Set 1) GO:0110165
Data Set 1	PSMA4|KIF22|RBM22|PSME2|DDX5|LNPEP|CPSF3|DDX39A|SUGP1|TSG101|RBM39|PTCD3|SRSF1|ATP5B|PDCD6|UBXN4|MARCH6|NONO|ARID5B|AKR1B1|SSU72|AP2M1|HSP90B1|MAEA|RNFT1|MCM7|PSMC5|CSTF3|SF3B2|RNF168|WDR33|STK25|SRSF7|NCBP2|HDAC6|SUPT7L|HNRNPA1|PYCR2|RBM5|CTNNB1|HMGB1|HNRNPA2B1|MAX|MARCH5|DNMT1|NFE2L1|PRPF38B|ZRANB2|PTPN1|DMAP1|YBX1|SF1|HMGN1|EXOSC8|SRSF2|SLC39A8|SLC11A2|CLK3|DDX39B|NAGA|AGPAT6|PPP3CC|FKBP1A|APO…	103	0.595376	Geneset_Overlap	GO:0043231 (Geneset_Overlap_Data Set 1) GO:0006807	FALSE	Geneset_Overlap	GO:0043231 (Geneset_Overlap_Data Set 1) GO:0006807
Data Set 1	KIF22|TSG101|PTCD3|DYNC1LI2|SRSF1|ATP5B|CHCHD3|PDCD6|SIGMAR1|C21ORF59|AP2M1|HSP90B1|MAEA|MCM7|RNF168|RHOT2|NDUFV1|STK25|HDAC6|SUPT7L|RBM5|CTNNB1|HMGB1|TAP1|HNRNPA2B1|MAX|DNMT1|NDUFS2|PTPN1|DMAP1|MTCH1|SF1|HMGN1|EXOSC8|ATG16L1|NUMA1|SLC39A8|SLC11A2|DDX39B|PPP3CC|FKBP1A|NGDN|ALAD|OAS1|VPRBP|GDI1|ARRB2|PDCD6IP|LUC7L3|EPHX2|GSDMD|B2M|C9ORF72|OXA1L|VPS4A|TMEM138|ZNF148|SPATA13|ATP6V0B|GZMB|YKT6|SBDS|F…	75	0.454545	Geneset_Overlap	GO:0043231 (Geneset_Overlap_Data Set 1) GO:0071840	FALSE	Geneset_Overlap	GO:0043231 (Geneset_Overlap_Data Set 1) GO:0071840
Data Set 1	PSMA4|RBM22|PSME2|DDX5|RGS2|TSG101|RBM39|PTCD3|SRSF1|ZNF24|CHCHD3|PDCD6|NONO|ARID5B|IPPK|SSU72|HSP90B1|RNFT1|PSMC5|RNF168|STK25|SRSF7|NCBP2|HDAC6|SUPT7L|HNRNPA1|RBM5|CTNNB1|HMGB1|HNRNPA2B1|MAX|DNMT1|NFE2L1|GBP1|ZRANB2|PTPN1|DMAP1|YBX1|MTCH1|SF1|HMGN1|EXOSC8|SRSF2|SLC39A8|SLC11A2|CLK3|DDX39B|FKBP1A|NGDN|ALAD|OAS1|VPRBP|CLK1|EWSR1|ARRB2|PSMD6|KLF6|WBP2|SNRNP70|MLLT6|C9ORF72|HNRNPDL|ZNF148|GZMB|UBE2…	72	0.431138	Geneset_Overlap	GO:0043231 (Geneset_Overlap_Data Set 1) GO:0051171	FALSE	Geneset_Overlap	GO:0043231 (Geneset_Overlap_Data Set 1) GO:0051171
Data Set 1	PSMA4|KIF22|RBM22|PSME2|DDX5|MLEC|LNPEP|RGS2|CPSF3|DDX39A|SUGP1|TSG101|RBM39|PTCD3|DYNC1LI2|SRSF1|ZNF24|ATP5B|CHCHD3|PDCD6|UBXN4|MARCH6|NONO|SIGMAR1|ARID5B|AKR1B1|IPPK|SSU72|AP2M1|HSP90B1|MAEA|RNFT1|MCM7|PSMC5|CSTF3|SF3B2|RNF168|RHOT2|NDUFV1|WDR33|STK25|SRSF7|NCBP2|IP6K2|HDAC6|SUPT7L|HNRNPA1|CS|PYCR2|RBM5|CTNNB1|HMGB1|TAP1|HNRNPA2B1|MAX|MARCH5|DNMT1|NFE2L1|NDUFS2|PNISR|GBP1|ZRANB2|PTPN1|DMAP1|YBX…	150	0.852273	Geneset_Overlap	GO:0043231 (Geneset_Overlap_Data Set 1) GOCC:0005622	FALSE	Geneset_Overlap	GO:0043231 (Geneset_Overlap_Data Set 1) GOCC:0005622
Data Set 1	PSMA4|KIF22|RBM22|PSME2|DDX5|MLEC|GOLT1B|LNPEP|RGS2|CPSF3|DDX39A|SUGP1|TSG101|RBM39|PTCD3|DYNC1LI2|SRSF1|ZNF24|ATP5B|CHCHD3|PDCD6|UBXN4|MARCH6|NONO|SIGMAR1|ARID5B|AKR1B1|IPPK|C21ORF59|SSU72|AP2M1|HSP90B1|MAEA|RNFT1|MCM7|PSMC5|CSTF3|SF3B2|RNF168|RHOT2|NDUFV1|WDR33|STK25|SRSF7|NCBP2|IP6K2|HDAC6|SUPT7L|HNRNPA1|CS|PYCR2|RBM5|CTNNB1|HMGB1|TAP1|HNRNPA2B1|UNC50|MAX|MARCH5|DNMT1|NFE2L1|NDUFS2|PNISR|PRPF3…	115	0.66474	Geneset_Overlap	GO:0043231 (Geneset_Overlap_Data Set 1) BTO:0000083	FALSE	Geneset_Overlap	GO:0043231 (Geneset_Overlap_Data Set 1) BTO:0000083
Data Set 1	PSMA4|KIF22|RBM22|RGS2|DDX39A|TSG101|DYNC1LI2|SRSF1|CHCHD3|PDCD6|AKR1B1|IPPK|C21ORF59|SSU72|MAEA|PSMC5|STK25|SRSF7|NCBP2|HDAC6|HNRNPA1|PYCR2|CTNNB1|HMGB1|HNRNPA2B1|GBP1|DMAP1|YBX1|HMGN1|EXOSC8|ATG16L1|NUMA1|CLK3|DDX39B|FKBP1A|APOBEC3G|NGDN|OAS1|CASP4|VPRBP|GDI1|EWSR1|ARRB2|PDCD6IP|EPHX2|GSDMD|WBP2|C9ORF72|HNRNPDL|UFM1|SPATA13|YKT6|SBDS|FAF2|ISCU|UBE2Z|CASP7|COMMD3|C17ORF85|LRRFIP1|MYD88|DNAJC7|UR…	70	0.411765	Geneset_Overlap	GO:0043231 (Geneset_Overlap_Data Set 1) KW-0963	FALSE	Geneset_Overlap	GO:0043231 (Geneset_Overlap_Data Set 1) KW-0963
Data Set 1	PSMA4|KIF22|RBM22|PSME2|DDX5|MLEC|GOLT1B|LNPEP|RGS2|CPSF3|DDX39A|SUGP1|TSG101|RBM39|PTCD3|DYNC1LI2|SRSF1|ZNF24|ATP5B|CHCHD3|PDCD6|UBXN4|MARCH6|NONO|SIGMAR1|ARID5B|AKR1B1|IPPK|C21ORF59|SSU72|AP2M1|HSP90B1|MAEA|RNFT1|MCM7|PSMC5|CSTF3|SF3B2|RNF168|RHOT2|NDUFV1|WDR33|STK25|SRSF7|NCBP2|IP6K2|HDAC6|SUPT7L|HNRNPA1|CS|PYCR2|RBM5|CTNNB1|HMGB1|TAP1|HNRNPA2B1|UNC50|MAX|MARCH5|DNMT1|NFE2L1|NDUFS2|PNISR|PRPF3…	158	0.872928	Geneset_Overlap	GO:0043231 (Geneset_Overlap_Data Set 1) GO:0005622	FALSE	Geneset_Overlap	GO:0043231 (Geneset_Overlap_Data Set 1) GO:0005622
Data Set 1	KIF22|RBM22|DDX5|MLEC|RGS2|CPSF3|DDX39A|SUGP1|TSG101|RBM39|PTCD3|SRSF1|ZNF24|ATP5B|CHCHD3|PDCD6|UBXN4|MARCH6|NONO|SIGMAR1|ARID5B|AKR1B1|SSU72|AP2M1|HSP90B1|MAEA|RNFT1|MCM7|PSMC5|CSTF3|SF3B2|RNF168|RHOT2|NDUFV1|WDR33|SRSF7|NCBP2|IP6K2|HDAC6|SUPT7L|HNRNPA1|CS|PYCR2|RBM5|CTNNB1|HMGB1|TAP1|HNRNPA2B1|MAX|MARCH5|DNMT1|NFE2L1|NDUFS2|PNISR|GBP1|ZRANB2|PTPN1|DMAP1|YBX1|GOLGA1|MAGED2|SF1|HMGN1|EXOSC8|ATG16…	138	0.8625	Geneset_Overlap	GO:0043231 (Geneset_Overlap_Data Set 1) GOCC:0043231	FALSE	Geneset_Overlap	GO:0043231 (Geneset_Overlap_Data Set 1) GOCC:0043231
Data Set 1	KIF22|RBM22|PSME2|DDX5|MLEC|RGS2|DDX39A|TSG101|DYNC1LI2|SRSF1|ZNF24|ATP5B|CHCHD3|PDCD6|MARCH6|NONO|SIGMAR1|AP2M1|HSP90B1|MAEA|RNFT1|PSMC5|RNF168|STK25|SRSF7|HDAC6|SUPT7L|HNRNPA1|CTNNB1|HMGB1|TAP1|HNRNPA2B1|MAX|MARCH5|NFE2L1|NDUFS2|GBP1|PTPN1|DMAP1|YBX1|SF1|EXOSC8|ATG16L1|SRSF2|NUMA1|CLK3|DDX39B|NAGA|PPP3CC|FKBP1A|APOBEC3G|ALAD|CASP4|VPRBP|GDI1|EWSR1|ARRB2|PDCD6IP|DNAJB11|EPHX2|B2M|WBP2|MLLT6|C9OR…	80	0.45977	Geneset_Overlap	GO:0043231 (Geneset_Overlap_Data Set 1) GO:0005515	FALSE	Geneset_Overlap	GO:0043231 (Geneset_Overlap_Data Set 1) GO:0005515
Data Set 1	PSMA4|KIF22|RBM22|MLEC|LNPEP|RGS2|TSG101|PTCD3|DYNC1LI2|SRSF1|ATP5B|CHCHD3|PDCD6|UBXN4|MARCH6|SIGMAR1|AKR1B1|SSU72|AP2M1|HSP90B1|MAEA|RNFT1|PSMC5|RNF168|RHOT2|NDUFV1|STK25|NCBP2|HDAC6|CS|PYCR2|CTNNB1|HMGB1|TAP1|HNRNPA2B1|MARCH5|NDUFS2|PNISR|GBP1|PTPN1|DMAP1|YBX1|GOLGA1|MAGED2|HMGN1|EXOSC8|ATG16L1|SRSF2|NUMA1|SLC39A8|SLC11A2|DDX39B|NAGA|AGPAT6|PPP3CC|FKBP1A|APOBEC3G|NGDN|ALAD|OAS1|CASP4|VPRBP|GDI1…	108	0.62069	Geneset_Overlap	GO:0043231 (Geneset_Overlap_Data Set 1) GOCC:0005737	FALSE	Geneset_Overlap	GO:0043231 (Geneset_Overlap_Data Set 1) GOCC:0005737
Data Set 1	PSMA4|KIF22|RBM22|PSME2|DDX5|MLEC|GOLT1B|LNPEP|RGS2|DDX39A|TSG101|PTCD3|DYNC1LI2|SRSF1|ATP5B|CHCHD3|PDCD6|UBXN4|MARCH6|SIGMAR1|AKR1B1|IPPK|C21ORF59|SSU72|AP2M1|HSP90B1|MAEA|RNFT1|MCM7|PSMC5|RNF168|RHOT2|NDUFV1|STK25|SRSF7|NCBP2|IP6K2|HDAC6|HNRNPA1|CS|PYCR2|CTNNB1|HMGB1|TAP1|HNRNPA2B1|UNC50|MAX|MARCH5|NFE2L1|NDUFS2|PNISR|GBP1|PTPN1|DMAP1|YBX1|GOLGA1|MTCH1|MAGED2|HMGN1|EXOSC8|ATG16L1|SRSF2|NUMA1|SL…	133	0.734807	Geneset_Overlap	GO:0043231 (Geneset_Overlap_Data Set 1) GO:0005737	FALSE	Geneset_Overlap	GO:0043231 (Geneset_Overlap_Data Set 1) GO:0005737
Data Set 1	PSMA4|KIF22|PSME2|DDX5|MLEC|GOLT1B|RGS2|RBM39|PTCD3|DYNC1LI2|SRSF1|ZNF24|ATP5B|CHCHD3|PDCD6|UBXN4|MARCH6|NONO|SIGMAR1|ARID5B|AKR1B1|AP2M1|HSP90B1|MCM7|PSMC5|SF3B2|RHOT2|NDUFV1|HDAC6|SUPT7L|HNRNPA1|CS|RBM5|CTNNB1|HMGB1|HNRNPA2B1|DNMT1|NDUFS2|PNISR|ZRANB2|DMAP1|YBX1|MTCH1|SF1|HMGN1|ATG16L1|SRSF2|NUMA1|SLC11A2|CLK3|DDX39B|APOBEC3G|ALAD|SSB|OAS1|CASP4|GDI1|EWSR1|ARRB2|PDCD6IP|DNAJB11|KLF6|LUC7L3|EPHX…	96	0.536313	Geneset_Overlap	GO:0043231 (Geneset_Overlap_Data Set 1) BTO:0001491	FALSE	Geneset_Overlap	GO:0043231 (Geneset_Overlap_Data Set 1) BTO:0001491
Data Set 1	PSMA4|KIF22|RBM22|PSME2|DDX5|GOLT1B|CPSF3|TSG101|DYNC1LI2|SRSF1|ATP5B|CHCHD3|PDCD6|MARCH6|SSU72|AP2M1|HSP90B1|MAEA|MCM7|PSMC5|CSTF3|SF3B2|RNF168|NDUFV1|WDR33|NCBP2|HDAC6|SUPT7L|HNRNPA1|PYCR2|RBM5|CTNNB1|HMGB1|TAP1|HNRNPA2B1|MAX|DNMT1|NDUFS2|PTPN1|DMAP1|YBX1|SF1|EXOSC8|NUMA1|SLC11A2|DDX39B|PPP3CC|FKBP1A|APOBEC3G|NGDN|SSB|CASP4|VPRBP|DNAJB11|PSMD6|LUC7L3|VDAC3|GSDMD|B2M|SNRNP70|C9ORF72|HNRNPDL|OXA1…	83	0.491124	Geneset_Overlap	GO:0043231 (Geneset_Overlap_Data Set 1) GOCC:0032991	FALSE	Geneset_Overlap	GO:0043231 (Geneset_Overlap_Data Set 1) GOCC:0032991
Data Set 1	PSMA4|KIF22|RBM22|PSME2|DDX5|MLEC|LNPEP|CPSF3|DDX39A|SUGP1|TSG101|RBM39|PTCD3|SRSF1|ATP5B|PDCD6|UBXN4|MARCH6|NONO|AKR1B1|IPPK|SSU72|AP2M1|HSP90B1|MAEA|RNFT1|MCM7|PSMC5|CSTF3|SF3B2|RNF168|WDR33|STK25|SRSF7|NCBP2|IP6K2|HDAC6|SUPT7L|HNRNPA1|CS|PYCR2|RBM5|CTNNB1|HMGB1|HNRNPA2B1|MAX|MARCH5|DNMT1|NFE2L1|PRPF38B|ZRANB2|PTPN1|DMAP1|YBX1|SF1|HMGN1|EXOSC8|SRSF2|SLC39A8|CLK3|DDX39B|NAGA|AGPAT6|PPP3CC|FKBP1A…	106	0.609195	Geneset_Overlap	GO:0043231 (Geneset_Overlap_Data Set 1) GO:0044238	FALSE	Geneset_Overlap	GO:0043231 (Geneset_Overlap_Data Set 1) GO:0044238
Data Set 1	PSMA4|KIF22|RBM22|PSME2|DDX5|GOLT1B|CPSF3|SUGP1|TSG101|RBM39|DYNC1LI2|SRSF1|ATP5B|CHCHD3|PDCD6|MARCH6|NONO|SSU72|AP2M1|HSP90B1|MAEA|MCM7|PSMC5|SF3B2|RNF168|NDUFV1|WDR33|NCBP2|HDAC6|SUPT7L|HNRNPA1|RBM5|CTNNB1|HMGB1|TAP1|HNRNPA2B1|MAX|NFE2L1|NDUFS2|PRPF38B|PTPN1|DMAP1|YBX1|SF1|EXOSC8|SRSF2|NUMA1|SLC11A2|DDX39B|PPP3CC|FKBP1A|APOBEC3G|NGDN|SSB|CASP4|VPRBP|GDI1|PSMD6|LUC7L3|VDAC3|GSDMD|B2M|SNRNP70|C9O…	83	0.488235	Geneset_Overlap	GO:0043231 (Geneset_Overlap_Data Set 1) GO:0032991	FALSE	Geneset_Overlap	GO:0043231 (Geneset_Overlap_Data Set 1) GO:0032991
Data Set 1	PSMA4|KIF22|RBM22|DDX5|GOLT1B|CPSF3|RBM39|PTCD3|DYNC1LI2|SRSF1|ATP5B|PDCD6|MARCH6|NONO|SIGMAR1|AKR1B1|AP2M1|HSP90B1|MAEA|MCM7|PSMC5|NDUFV1|WDR33|STK25|SRSF7|NCBP2|IP6K2|HDAC6|SUPT7L|HNRNPA1|CS|RBM5|CTNNB1|HMGB1|HNRNPA2B1|UNC50|MAX|NFE2L1|NDUFS2|PNISR|ZRANB2|DMAP1|YBX1|MTCH1|MAGED2|SF1|HMGN1|ATG16L1|SRSF2|NUMA1|SLC11A2|DDX39B|FKBP1A|NGDN|ALAD|OAS1|GDI1|CLK1|EWSR1|ARRB2|PDCD6IP|PSMD6|KLF6|LUC7L3|AC…	84	0.477273	Geneset_Overlap	GO:0043231 (Geneset_Overlap_Data Set 1) BTO:0000142	FALSE	Geneset_Overlap	GO:0043231 (Geneset_Overlap_Data Set 1) BTO:0000142
Data Set 1	PSMA4|KIF22|PSME2|MLEC|GOLT1B|CPSF3|DDX39A|TSG101|DYNC1LI2|SRSF1|ATP5B|PDCD6|SIGMAR1|AP2M1|HSP90B1|PSMC5|RHOT2|WDR33|STK25|SRSF7|NCBP2|IP6K2|HDAC6|HNRNPA1|CTNNB1|HMGB1|TAP1|HNRNPA2B1|UNC50|NFE2L1|YBX1|MAGED2|ATG16L1|SRSF2|NUMA1|SLC39A8|SLC11A2|DDX39B|AGPAT6|PPP3CC|FKBP1A|ALAD|SSB|GDI1|ARRB2|PDCD6IP|PSMD6|VDAC3|EPHX2|GSDMD|B2M|WBP2|C9ORF72|OXA1L|VPS4A|ATP6V0B|GZMB|YKT6|FAF2|BNIP3|COMMD3|C17ORF85|A…	68	0.402367	Geneset_Overlap	GO:0043231 (Geneset_Overlap_Data Set 1) GO:0051234	FALSE	Geneset_Overlap	GO:0043231 (Geneset_Overlap_Data Set 1) GO:0051234
Data Set 1	PSMA4|KIF22|RBM22|PSME2|DDX5|MLEC|GOLT1B|LNPEP|RGS2|CPSF3|DDX39A|SUGP1|TSG101|RBM39|PTCD3|DYNC1LI2|SRSF1|ZNF24|ATP5B|CHCHD3|PDCD6|UBXN4|MARCH6|NONO|SIGMAR1|ARID5B|AKR1B1|IPPK|C21ORF59|SSU72|AP2M1|HSP90B1|MAEA|RNFT1|MCM7|PSMC5|CSTF3|SF3B2|RNF168|RHOT2|NDUFV1|WDR33|STK25|SRSF7|NCBP2|IP6K2|HDAC6|SUPT7L|HNRNPA1|CS|PYCR2|RBM5|CTNNB1|HMGB1|TAP1|HNRNPA2B1|UNC50|MAX|MARCH5|DNMT1|NFE2L1|NDUFS2|PNISR|PRPF3…	122	0.697143	Geneset_Overlap	GO:0043231 (Geneset_Overlap_Data Set 1) BTO:0003091	FALSE	Geneset_Overlap	GO:0043231 (Geneset_Overlap_Data Set 1) BTO:0003091
Data Set 1	PSMA4|KIF22|RBM22|DDX5|LNPEP|DDX39A|SUGP1|TSG101|RBM39|PTCD3|DYNC1LI2|SRSF1|ZNF24|PDCD6|MARCH6|NONO|SIGMAR1|ARID5B|SSU72|AP2M1|MAEA|RNFT1|MCM7|PSMC5|CSTF3|RHOT2|NDUFV1|WDR33|STK25|SRSF7|NCBP2|IP6K2|HDAC6|SUPT7L|HNRNPA1|RBM5|HNRNPA2B1|MAX|DNMT1|NFE2L1|NDUFS2|PNISR|PRPF38B|ZRANB2|MTCH1|MAGED2|SF1|ATG16L1|SRSF2|NUMA1|SLC39A8|SLC11A2|CLK3|DDX39B|PPP3CC|APOBEC3G|NGDN|ALAD|OAS1|CASP4|VPRBP|CLK1|EWSR1|A…	101	0.554945	Geneset_Overlap	GO:0043231 (Geneset_Overlap_Data Set 1) KW-0025	FALSE	Geneset_Overlap	GO:0043231 (Geneset_Overlap_Data Set 1) KW-0025
Data Set 1	KIF22|RBM22|DDX5|MLEC|LNPEP|RGS2|CPSF3|DDX39A|SUGP1|TSG101|RBM39|PTCD3|SRSF1|ZNF24|ATP5B|CHCHD3|PDCD6|UBXN4|MARCH6|NONO|SIGMAR1|ARID5B|AKR1B1|SSU72|AP2M1|HSP90B1|MAEA|RNFT1|MCM7|PSMC5|CSTF3|SF3B2|RNF168|RHOT2|NDUFV1|WDR33|SRSF7|NCBP2|IP6K2|HDAC6|SUPT7L|HNRNPA1|CS|PYCR2|RBM5|CTNNB1|HMGB1|TAP1|HNRNPA2B1|MAX|MARCH5|DNMT1|NFE2L1|NDUFS2|PNISR|GBP1|ZRANB2|PTPN1|DMAP1|YBX1|GOLGA1|MAGED2|SF1|HMGN1|EXOSC8…	141	0.854545	Geneset_Overlap	GO:0043231 (Geneset_Overlap_Data Set 1) GOCC:0043227	FALSE	Geneset_Overlap	GO:0043231 (Geneset_Overlap_Data Set 1) GOCC:0043227
Data Set 1	PSMA4|RBM22|PSME2|DDX5|GOLT1B|LNPEP|CPSF3|DDX39A|TSG101|RBM39|PTCD3|SRSF1|ATP5B|CHCHD3|PDCD6|MARCH6|NONO|AKR1B1|HSP90B1|MCM7|PSMC5|CSTF3|SF3B2|NDUFV1|WDR33|SRSF7|NCBP2|HNRNPA1|CS|PYCR2|CTNNB1|HMGB1|HNRNPA2B1|UNC50|MAX|DNMT1|NDUFS2|PRPF38B|ZRANB2|PTPN1|YBX1|MAGED2|SF1|HMGN1|EXOSC8|SRSF2|NUMA1|DDX39B|FKBP1A|NGDN|SSB|CASP4|VPRBP|EWSR1|PDCD6IP|LUC7L3|VDAC3|EPHX2|ACADVL|SNRNP70|HNRNPDL|SNRPA1|VPS4A|ZN…	73	0.431953	Geneset_Overlap	GO:0043231 (Geneset_Overlap_Data Set 1) KW-0007	FALSE	Geneset_Overlap	GO:0043231 (Geneset_Overlap_Data Set 1) KW-0007
Data Set 1	PSMA4|KIF22|RBM22|PSME2|DDX5|MLEC|GOLT1B|LNPEP|RGS2|CPSF3|DDX39A|SUGP1|TSG101|RBM39|PTCD3|DYNC1LI2|SRSF1|ZNF24|ATP5B|CHCHD3|PDCD6|UBXN4|MARCH6|NONO|SIGMAR1|ARID5B|AKR1B1|IPPK|C21ORF59|SSU72|AP2M1|HSP90B1|MAEA|RNFT1|MCM7|PSMC5|CSTF3|SF3B2|RNF168|RHOT2|NDUFV1|WDR33|STK25|SRSF7|NCBP2|IP6K2|HDAC6|SUPT7L|HNRNPA1|CS|PYCR2|RBM5|CTNNB1|HMGB1|TAP1|HNRNPA2B1|MAX|MARCH5|DNMT1|NFE2L1|NDUFS2|PRPF38B|GBP1|ZRAN…	151	0.798942	Geneset_Overlap	GO:0043231 (Geneset_Overlap_Data Set 1) GO:0009987	FALSE	Geneset_Overlap	GO:0043231 (Geneset_Overlap_Data Set 1) GO:0009987
Data Set 1	PSMA4|KIF22|RBM22|PSME2|DDX5|RGS2|CPSF3|DDX39A|SUGP1|TSG101|RBM39|PTCD3|SRSF1|ZNF24|NONO|ARID5B|AKR1B1|IPPK|SSU72|MAEA|MCM7|PSMC5|CSTF3|SF3B2|RNF168|RHOT2|WDR33|SRSF7|NCBP2|IP6K2|HDAC6|SUPT7L|HNRNPA1|RBM5|CTNNB1|HMGB1|HNRNPA2B1|MAX|DNMT1|NFE2L1|NDUFS2|PNISR|ZRANB2|DMAP1|YBX1|MAGED2|SF1|HMGN1|EXOSC8|SRSF2|NUMA1|CLK3|DDX39B|NGDN|SSB|OAS1|VPRBP|EWSR1|PSMD6|KLF6|LUC7L3|GSDMD|ACADVL|WBP2|SUGP2|SNRNP70…	88	0.556962	Geneset_Overlap	GO:0043231 (Geneset_Overlap_Data Set 1) GO:0031981	FALSE	Geneset_Overlap	GO:0043231 (Geneset_Overlap_Data Set 1) GO:0031981
Data Set 1	PSMA4|KIF22|RBM22|PSME2|DDX5|LNPEP|RGS2|CPSF3|DDX39A|SUGP1|TSG101|RBM39|PTCD3|SRSF1|ZNF24|ATP5B|NONO|ARID5B|AKR1B1|IPPK|SSU72|HSP90B1|MAEA|MCM7|PSMC5|CSTF3|SF3B2|RNF168|RHOT2|WDR33|SRSF7|NCBP2|IP6K2|HDAC6|SUPT7L|HNRNPA1|CS|PYCR2|RBM5|CTNNB1|HMGB1|HNRNPA2B1|MAX|DNMT1|NFE2L1|NDUFS2|PNISR|ZRANB2|PTPN1|DMAP1|YBX1|MAGED2|SF1|HMGN1|EXOSC8|SRSF2|NUMA1|CLK3|DDX39B|NGDN|ALAD|SSB|OAS1|VPRBP|EWSR1|DNAJB11|P…	103	0.64375	Geneset_Overlap	GO:0043231 (Geneset_Overlap_Data Set 1) GO:0070013	FALSE	Geneset_Overlap	GO:0043231 (Geneset_Overlap_Data Set 1) GO:0070013
Data Set 1	PSMA4|KIF22|RBM22|PSME2|DDX5|LNPEP|CPSF3|DDX39A|SUGP1|TSG101|RBM39|PTCD3|SRSF1|PDCD6|UBXN4|MARCH6|NONO|SSU72|AP2M1|HSP90B1|MAEA|RNFT1|MCM7|PSMC5|CSTF3|SF3B2|RNF168|WDR33|STK25|SRSF7|NCBP2|HDAC6|SUPT7L|HNRNPA1|RBM5|CTNNB1|HMGB1|HNRNPA2B1|MAX|MARCH5|DNMT1|NFE2L1|PRPF38B|ZRANB2|PTPN1|DMAP1|YBX1|SF1|HMGN1|EXOSC8|SRSF2|SLC39A8|CLK3|DDX39B|PPP3CC|FKBP1A|APOBEC3G|NGDN|SSB|CASP4|VPRBP|CLK1|ARRB2|PDCD6IP|…	94	0.546512	Geneset_Overlap	GO:0043231 (Geneset_Overlap_Data Set 1) GO:0043170	FALSE	Geneset_Overlap	GO:0043231 (Geneset_Overlap_Data Set 1) GO:0043170
Data Set 1	PSMA4|RBM22|PSME2|DDX5|RGS2|TSG101|RBM39|PTCD3|SRSF1|ZNF24|CHCHD3|PDCD6|NONO|ARID5B|IPPK|SSU72|HSP90B1|MAEA|RNFT1|MCM7|PSMC5|RNF168|STK25|SRSF7|NCBP2|HDAC6|SUPT7L|HNRNPA1|RBM5|CTNNB1|HMGB1|HNRNPA2B1|MAX|DNMT1|NFE2L1|GBP1|ZRANB2|PTPN1|DMAP1|YBX1|MTCH1|SF1|HMGN1|EXOSC8|SRSF2|SLC39A8|SLC11A2|CLK3|DDX39B|FKBP1A|NGDN|ALAD|OAS1|VPRBP|CLK1|EWSR1|ARRB2|PSMD6|KLF6|ACADVL|WBP2|SNRNP70|MLLT6|C9ORF72|HNRNPDL…	80	0.481928	Geneset_Overlap	GO:0043231 (Geneset_Overlap_Data Set 1) GO:0031323	FALSE	Geneset_Overlap	GO:0043231 (Geneset_Overlap_Data Set 1) GO:0031323
Data Set 1	PSMA4|KIF22|RBM22|DDX5|RGS2|CPSF3|DDX39A|SUGP1|TSG101|RBM39|SRSF1|ZNF24|CHCHD3|PDCD6|UBXN4|NONO|SIGMAR1|ARID5B|IPPK|SSU72|MAEA|MCM7|PSMC5|CSTF3|SF3B2|RNF168|WDR33|SRSF7|NCBP2|IP6K2|HDAC6|SUPT7L|HNRNPA1|RBM5|CTNNB1|HMGB1|HNRNPA2B1|UNC50|MAX|DNMT1|NFE2L1|PNISR|PRPF38B|ZRANB2|DMAP1|YBX1|SF1|HMGN1|EXOSC8|SRSF2|NUMA1|CLK3|DDX39B|APOBEC3G|NGDN|SSB|OAS1|VPRBP|CLK1|EWSR1|ARRB2|KLF6|LUC7L3|WBP2|SUGP2|SNRN…	90	0.56962	Geneset_Overlap	GO:0043231 (Geneset_Overlap_Data Set 1) KW-0539	FALSE	Geneset_Overlap	GO:0043231 (Geneset_Overlap_Data Set 1) KW-0539
Data Set 1	PSMA4|KIF22|RBM22|PSME2|DDX5|LNPEP|CPSF3|DDX39A|SUGP1|TSG101|RBM39|PTCD3|SRSF1|ATP5B|PDCD6|UBXN4|MARCH6|NONO|AKR1B1|IPPK|SSU72|AP2M1|HSP90B1|MAEA|RNFT1|MCM7|PSMC5|CSTF3|SF3B2|RNF168|NDUFV1|WDR33|STK25|SRSF7|NCBP2|IP6K2|HDAC6|SUPT7L|HNRNPA1|CS|PYCR2|RBM5|CTNNB1|HMGB1|HNRNPA2B1|MAX|MARCH5|DNMT1|NFE2L1|NDUFS2|PRPF38B|ZRANB2|PTPN1|DMAP1|YBX1|SF1|HMGN1|EXOSC8|ATG16L1|SRSF2|SLC39A8|SLC11A2|CLK3|DDX39B|…	110	0.639535	Geneset_Overlap	GO:0043231 (Geneset_Overlap_Data Set 1) GO:0044237	FALSE	Geneset_Overlap	GO:0043231 (Geneset_Overlap_Data Set 1) GO:0044237
Data Set 1	KIF22|RBM22|DDX5|CPSF3|DDX39A|SUGP1|TSG101|RBM39|PTCD3|DYNC1LI2|SRSF1|ZNF24|ATP5B|NONO|ARID5B|IPPK|HSP90B1|MCM7|PSMC5|CSTF3|SF3B2|RHOT2|NDUFV1|WDR33|STK25|SRSF7|NCBP2|IP6K2|HDAC6|HNRNPA1|CS|RBM5|HMGB1|TAP1|HNRNPA2B1|UNC50|MAX|DNMT1|NFE2L1|NDUFS2|PNISR|PRPF38B|GBP1|ZRANB2|PTPN1|YBX1|SF1|HMGN1|EXOSC8|SRSF2|CLK3|DDX39B|FKBP1A|APOBEC3G|NGDN|SSB|OAS1|VPRBP|CLK1|EWSR1|KLF6|LUC7L3|VDAC3|ACADVL|WBP2|SUGP…	85	0.512048	Geneset_Overlap	GO:0043231 (Geneset_Overlap_Data Set 1) GO:1901363	FALSE	Geneset_Overlap	GO:0043231 (Geneset_Overlap_Data Set 1) GO:1901363
Data Set 1	KIF22|RBM22|PSME2|DDX5|MLEC|LNPEP|RGS2|CPSF3|DDX39A|SUGP1|TSG101|RBM39|PTCD3|DYNC1LI2|SRSF1|ZNF24|ATP5B|CHCHD3|PDCD6|MARCH6|NONO|SIGMAR1|ARID5B|IPPK|AP2M1|HSP90B1|MAEA|RNFT1|MCM7|PSMC5|CSTF3|SF3B2|RNF168|RHOT2|NDUFV1|WDR33|STK25|SRSF7|NCBP2|IP6K2|HDAC6|SUPT7L|HNRNPA1|CS|RBM5|CTNNB1|HMGB1|TAP1|HNRNPA2B1|UNC50|MAX|MARCH5|DNMT1|NFE2L1|NDUFS2|PNISR|PRPF38B|GBP1|ZRANB2|PTPN1|DMAP1|YBX1|SF1|HMGN1|EXOSC…	133	0.722826	Geneset_Overlap	GO:0043231 (Geneset_Overlap_Data Set 1) GO:0005488	FALSE	Geneset_Overlap	GO:0043231 (Geneset_Overlap_Data Set 1) GO:0005488
Data Set 1	PSMA4|KIF22|PSME2|MLEC|GOLT1B|CPSF3|DDX39A|TSG101|DYNC1LI2|SRSF1|ATP5B|PDCD6|SIGMAR1|ARID5B|AP2M1|HSP90B1|PSMC5|RHOT2|WDR33|STK25|SRSF7|NCBP2|IP6K2|HDAC6|SUPT7L|HNRNPA1|CTNNB1|HMGB1|TAP1|HNRNPA2B1|UNC50|MARCH5|NFE2L1|GBP1|YBX1|MAGED2|ATG16L1|SRSF2|NUMA1|SLC39A8|SLC11A2|DDX39B|AGPAT6|PPP3CC|FKBP1A|ALAD|SSB|GDI1|ARRB2|PDCD6IP|PSMD6|VDAC3|EPHX2|GSDMD|B2M|WBP2|C9ORF72|OXA1L|VPS4A|SPATA13|ATP6V0B|GZMB…	76	0.439306	Geneset_Overlap	GO:0043231 (Geneset_Overlap_Data Set 1) GO:0051179	FALSE	Geneset_Overlap	GO:0043231 (Geneset_Overlap_Data Set 1) GO:0051179
Data Set 1	PSMA4|KIF22|RBM22|PSME2|DDX5|LNPEP|RGS2|CPSF3|DDX39A|SUGP1|TSG101|RBM39|DYNC1LI2|SRSF1|ZNF24|ATP5B|CHCHD3|UBXN4|NONO|ARID5B|AKR1B1|IPPK|C21ORF59|AP2M1|HSP90B1|MAEA|MCM7|PSMC5|CSTF3|SF3B2|RNF168|WDR33|STK25|SRSF7|NCBP2|HDAC6|SUPT7L|HNRNPA1|PYCR2|RBM5|CTNNB1|HMGB1|HNRNPA2B1|UNC50|MAX|DNMT1|NFE2L1|PNISR|PRPF38B|ZRANB2|PTPN1|DMAP1|YBX1|GOLGA1|MAGED2|SF1|HMGN1|ATG16L1|SRSF2|NUMA1|SLC11A2|CLK3|DDX39B|N…	112	0.629213	Geneset_Overlap	GO:0043231 (Geneset_Overlap_Data Set 1) KW-0597	FALSE	Geneset_Overlap	GO:0043231 (Geneset_Overlap_Data Set 1) KW-0597
Data Set 1	PSMA4|KIF22|RBM22|PSME2|DDX5|MLEC|GOLT1B|LNPEP|RGS2|CPSF3|DDX39A|SUGP1|TSG101|RBM39|PTCD3|DYNC1LI2|SRSF1|ZNF24|ATP5B|CHCHD3|PDCD6|UBXN4|MARCH6|NONO|SIGMAR1|ARID5B|AKR1B1|IPPK|C21ORF59|SSU72|AP2M1|HSP90B1|MAEA|RNFT1|MCM7|PSMC5|CSTF3|SF3B2|RNF168|RHOT2|NDUFV1|WDR33|STK25|SRSF7|NCBP2|IP6K2|HDAC6|SUPT7L|HNRNPA1|CS|PYCR2|RBM5|CTNNB1|HMGB1|TAP1|HNRNPA2B1|UNC50|MAX|MARCH5|DNMT1|NFE2L1|NDUFS2|PNISR|PRPF3…	151	0.803191	Geneset_Overlap	GO:0043231 (Geneset_Overlap_Data Set 1) BTO:0001489	FALSE	Geneset_Overlap	GO:0043231 (Geneset_Overlap_Data Set 1) BTO:0001489
Data Set 1	CORO1A|XPNPEP1|OAS1|DDX5|CASP4|CFLAR|SF3B2|GZMB|CD69|FAF2|SF1|HMGN1|SH2D2A|ATP5B|CHCHD3|HNRNPA1|NUMA1|BIN2|CASP7|MDH1|B2M|HNRNPA2B1	22	0.916667	Geneset_Overlap	BTO:0000775 (Geneset_Overlap_Data Set 1) BTO:0000751	FALSE	Geneset_Overlap	BTO:0000775 (Geneset_Overlap_Data Set 1) BTO:0000751
Data Set 1	CORO1A|CASP4|CFLAR|CD69|SF1|HMGN1|SH2D2A|HNRNPA1|NUMA1|BIN2|CASP7|MDH1|B2M	13	0.590909	Geneset_Overlap	BTO:0000775 (Geneset_Overlap_Data Set 1) BTO:0000782	FALSE	Geneset_Overlap	BTO:0000775 (Geneset_Overlap_Data Set 1) BTO:0000782
Data Set 1	CORO1A|XPNPEP1|OAS1|DDX5|CASP4|CFLAR|SF3B2|GZMB|CD69|FAF2|SF1|HMGN1|SH2D2A|ATP5B|CHCHD3|HNRNPA1|NUMA1|BIN2|CASP7|MDH1|B2M|HNRNPA2B1	22	0.52381	Geneset_Overlap	BTO:0000775 (Geneset_Overlap_Data Set 1) BTO:0000089	FALSE	Geneset_Overlap	BTO:0000775 (Geneset_Overlap_Data Set 1) BTO:0000089
Data Set 1	CORO1A|XPNPEP1|OAS1|DDX5|CASP4|CFLAR|SF3B2|GZMB|CD69|FAF2|SF1|HMGN1|SH2D2A|ATP5B|CHCHD3|HNRNPA1|NUMA1|BIN2|CASP7|MDH1|B2M|HNRNPA2B1	22	0.44	Geneset_Overlap	BTO:0000775 (Geneset_Overlap_Data Set 1) BTO:0000753	FALSE	Geneset_Overlap	BTO:0000775 (Geneset_Overlap_Data Set 1) BTO:0000753
Data Set 1	CORO1A|XPNPEP1|OAS1|DDX5|CASP4|CFLAR|SF3B2|GZMB|CD69|FAF2|SF1|HMGN1|SH2D2A|ATP5B|CHCHD3|HNRNPA1|NUMA1|BIN2|CASP7|MDH1|B2M|HNRNPA2B1	22	0.423077	Geneset_Overlap	BTO:0000775 (Geneset_Overlap_Data Set 1) BTO:0005810	FALSE	Geneset_Overlap	BTO:0000775 (Geneset_Overlap_Data Set 1) BTO:0005810
Data Set 1	SF3B1|LUC7L3|SNRPA1|SF3B2|SNRNP70	5	1	Geneset_Overlap	GO:0097525 (Geneset_Overlap_Data Set 1) GOCC:0097525	FALSE	Geneset_Overlap	GO:0097525 (Geneset_Overlap_Data Set 1) GOCC:0097525
Data Set 1	SF3B1|LUC7L3|SNRNP70	3	0.6	Geneset_Overlap	GO:0097525 (Geneset_Overlap_Data Set 1) GOCC:0071010	FALSE	Geneset_Overlap	GO:0097525 (Geneset_Overlap_Data Set 1) GOCC:0071010
Data Set 1	SF3B1|SNRPA1|SF3B2	3	0.6	Geneset_Overlap	GO:0097525 (Geneset_Overlap_Data Set 1) GO:0005686	FALSE	Geneset_Overlap	GO:0097525 (Geneset_Overlap_Data Set 1) GO:0005686
Data Set 1	SF3B1|LUC7L3|SNRPA1|SF3B2|SNRNP70	5	0.833333	Geneset_Overlap	GO:0097525 (Geneset_Overlap_Data Set 1) GO:0005684	FALSE	Geneset_Overlap	GO:0097525 (Geneset_Overlap_Data Set 1) GO:0005684
Data Set 1	SF3B1|LUC7L3|SNRNP70	3	0.6	Geneset_Overlap	GO:0097525 (Geneset_Overlap_Data Set 1) GO:0071004	FALSE	Geneset_Overlap	GO:0097525 (Geneset_Overlap_Data Set 1) GO:0071004
Data Set 1	SF3B1|SNRPA1|SF3B2	3	0.6	Geneset_Overlap	GO:0097525 (Geneset_Overlap_Data Set 1) GOCC:0005686	FALSE	Geneset_Overlap	GO:0097525 (Geneset_Overlap_Data Set 1) GOCC:0005686
Data Set 1	KIF22|NFE2L1|MYL12A|DDX5|DDX39A|GOLGA1|SUGP1|MTCH1|MAGED2|DYNC1LI2|SRSF1|ATP5B|ATG16L1|SRSF2|NUMA1|NONO|PPP3CC|ATG4B|AP2M1|HSP90B1|RNFT1|MCM7|VPRBP|EWSR1|SF3B2|PDCD6IP|STK25|PSMD6|HNRNPA1|CS|RBM5|HMGB1|WBP2|SUGP2|SNRNP70	35	0.833333	Geneset_Overlap	BTO:0000534 (Geneset_Overlap_Data Set 1) BTO:0003096	FALSE	Geneset_Overlap	BTO:0000534 (Geneset_Overlap_Data Set 1) BTO:0003096
Data Set 1	KIF22|NFE2L1|MYL12A|DDX5|DDX39A|GOLGA1|SUGP1|MTCH1|MAGED2|DYNC1LI2|SRSF1|ATP5B|ATG16L1|SRSF2|NUMA1|NONO|PPP3CC|ATG4B|AP2M1|HSP90B1|RNFT1|MCM7|VPRBP|EWSR1|SF3B2|PDCD6IP|STK25|PSMD6|HNRNPA1|CS|RBM5|HMGB1|WBP2|SUGP2|SNRNP70	35	0.686275	Geneset_Overlap	BTO:0000534 (Geneset_Overlap_Data Set 1) BTO:0000254	FALSE	Geneset_Overlap	BTO:0000534 (Geneset_Overlap_Data Set 1) BTO:0000254
Data Set 1	KIF22|NFE2L1|MYL12A|DDX5|DDX39A|GOLGA1|SUGP1|MTCH1|MAGED2|DYNC1LI2|SRSF1|ATP5B|ATG16L1|SRSF2|NUMA1|NONO|PPP3CC|ATG4B|AP2M1|HSP90B1|RNFT1|MCM7|VPRBP|EWSR1|SF3B2|PDCD6IP|STK25|PSMD6|HNRNPA1|CS|RBM5|HMGB1|WBP2|SUGP2|SNRNP70	35	0.648148	Geneset_Overlap	BTO:0000534 (Geneset_Overlap_Data Set 1) BTO:0000080	FALSE	Geneset_Overlap	BTO:0000534 (Geneset_Overlap_Data Set 1) BTO:0000080
Data Set 1	KIF22|NFE2L1|MYL12A|DDX5|DDX39A|GOLGA1|SUGP1|MTCH1|MAGED2|DYNC1LI2|SRSF1|ATP5B|ATG16L1|SRSF2|NUMA1|NONO|PPP3CC|ATG4B|AP2M1|HSP90B1|RNFT1|MCM7|VPRBP|EWSR1|SF3B2|PDCD6IP|STK25|PSMD6|HNRNPA1|CS|RBM5|HMGB1|WBP2|SUGP2|SNRNP70	35	0.625	Geneset_Overlap	BTO:0000534 (Geneset_Overlap_Data Set 1) BTO:0000082	FALSE	Geneset_Overlap	BTO:0000534 (Geneset_Overlap_Data Set 1) BTO:0000082
Data Set 1	KIF22|NFE2L1|MYL12A|DDX5|DDX39A|GOLGA1|SUGP1|MTCH1|MAGED2|DYNC1LI2|SRSF1|ATP5B|ATG16L1|SRSF2|NUMA1|NONO|PPP3CC|ATG4B|AP2M1|HSP90B1|RNFT1|MCM7|VPRBP|EWSR1|SF3B2|PDCD6IP|STK25|PSMD6|HNRNPA1|RBM5|HMGB1|WBP2|SUGP2|SNRNP70	34	0.971429	Geneset_Overlap	BTO:0000534 (Geneset_Overlap_Data Set 1) BTO:0001363	FALSE	Geneset_Overlap	BTO:0000534 (Geneset_Overlap_Data Set 1) BTO:0001363
Data Set 1	OXA1L|VPS4A|CPSF3|DDX39A|YKT6|TSG101|FAF2|SRSF1|PDCD6|AP2M1|HSP90B1|ATG3|WDR33|SRSF7|ARL5B|NCBP2|HDAC6|HNRNPA1|TAP2|HMGB1|TAP1|HNRNPA2B1|C2CD5|SRSF2|SLC39A8|DDX39B|TBC1D10A|SSB|EPHX2	29	0.446154	Geneset_Overlap	GO:0051649 (Geneset_Overlap_Data Set 1) GO:0071702	FALSE	Geneset_Overlap	GO:0051649 (Geneset_Overlap_Data Set 1) GO:0071702
Data Set 1	KIF22|OXA1L|CORO1A|VPS4A|MLEC|CPSF3|DDX39A|YKT6|TSG101|FAF2|DYNC1LI2|SRSF1|ATP5B|PDCD6|BIN2|COMMD3|ARHGAP9|AP2M1|HSP90B1|ATG3|RHOT2|WDR33|STK25|ALOX5|SRSF7|ARL5B|NCBP2|HDAC6|HNRNPA1|CTNNB1|TAP2|HMGB1|TAP1|HNRNPA2B1|C2CD5|MAGED2|SRSF2|NUMA1|SLC39A8|SLC11A2|DDX39B|TBC1D10A|ALAD|SSB|PSMD6|EPHX2|GSDMD|B2M	48	0.527473	Geneset_Overlap	GO:0051649 (Geneset_Overlap_Data Set 1) GO:0051179	FALSE	Geneset_Overlap	GO:0051649 (Geneset_Overlap_Data Set 1) GO:0051179
Data Set 1	OXA1L|VPS4A|CPSF3|DDX39A|FAF2|SRSF1|PDCD6|AP2M1|HSP90B1|ATG3|WDR33|SRSF7|ARL5B|NCBP2|HDAC6|HNRNPA2B1|C2CD5|SRSF2|DDX39B|TBC1D10A|SSB|EPHX2	22	0.458333	Geneset_Overlap	GO:0051649 (Geneset_Overlap_Data Set 1) GO:0006886	FALSE	Geneset_Overlap	GO:0051649 (Geneset_Overlap_Data Set 1) GO:0006886
Data Set 1	OXA1L|VPS4A|CPSF3|DDX39A|YKT6|TSG101|FAF2|SRSF1|PDCD6|AP2M1|HSP90B1|ATG3|WDR33|SRSF7|ARL5B|NCBP2|HDAC6|TAP2|HMGB1|TAP1|HNRNPA2B1|C2CD5|SRSF2|DDX39B|TBC1D10A|SSB|EPHX2	27	0.457627	Geneset_Overlap	GO:0051649 (Geneset_Overlap_Data Set 1) GO:0042886	FALSE	Geneset_Overlap	GO:0051649 (Geneset_Overlap_Data Set 1) GO:0042886
Data Set 1	KIF22|OXA1L|CORO1A|VPS4A|MLEC|CPSF3|DDX39A|YKT6|TSG101|FAF2|DYNC1LI2|SRSF1|ATP5B|PDCD6|BIN2|COMMD3|ARHGAP9|AP2M1|HSP90B1|ATG3|RHOT2|WDR33|ALOX5|SRSF7|ARL5B|NCBP2|HDAC6|HNRNPA1|CTNNB1|TAP2|HMGB1|TAP1|HNRNPA2B1|C2CD5|MAGED2|SRSF2|SLC39A8|SLC11A2|DDX39B|TBC1D10A|ALAD|SSB|PSMD6|EPHX2|GSDMD|B2M	46	0.589744	Geneset_Overlap	GO:0051649 (Geneset_Overlap_Data Set 1) GO:0006810	FALSE	Geneset_Overlap	GO:0051649 (Geneset_Overlap_Data Set 1) GO:0006810
Data Set 1	OXA1L|CORO1A|VPS4A|CPSF3|DDX39A|YKT6|TSG101|FAF2|DYNC1LI2|SRSF1|ATP5B|PDCD6|AP2M1|HSP90B1|ATG3|RHOT2|WDR33|SRSF7|ARL5B|NCBP2|HDAC6|HNRNPA1|TAP2|TAP1|HNRNPA2B1|C2CD5|SRSF2|DDX39B|TBC1D10A|SSB|EPHX2	31	0.645833	Geneset_Overlap	GO:0051649 (Geneset_Overlap_Data Set 1) GO:0046907	FALSE	Geneset_Overlap	GO:0051649 (Geneset_Overlap_Data Set 1) GO:0046907
Data Set 1	OXA1L|VPS4A|CPSF3|DDX39A|YKT6|TSG101|FAF2|SRSF1|PDCD6|AP2M1|HSP90B1|ATG3|WDR33|SRSF7|ARL5B|NCBP2|HDAC6|TAP2|HMGB1|TAP1|HNRNPA2B1|C2CD5|SRSF2|DDX39B|TBC1D10A|SSB|EPHX2	27	0.457627	Geneset_Overlap	GO:0051649 (Geneset_Overlap_Data Set 1) GO:0045184	FALSE	Geneset_Overlap	GO:0051649 (Geneset_Overlap_Data Set 1) GO:0045184
Data Set 1	CORO1A|VPS4A|MLEC|YKT6|TSG101|FAF2|DYNC1LI2|ATP5B|PDCD6|BIN2|COMMD3|ARHGAP9|AP2M1|HSP90B1|STK25|ALOX5|SRSF7|HDAC6|HNRNPA1|CTNNB1|TAP2|HMGB1|TAP1|HNRNPA2B1|C2CD5|MAGED2|NUMA1|SLC11A2|TBC1D10A|ALAD|PSMD6|EPHX2|GSDMD|B2M	34	0.404762	Geneset_Overlap	GO:0051649 (Geneset_Overlap_Data Set 1) GO:0031982	FALSE	Geneset_Overlap	GO:0051649 (Geneset_Overlap_Data Set 1) GO:0031982
Data Set 1	KIF22|CORO1A|VPS4A|MLEC|YKT6|TSG101|FAF2|DYNC1LI2|PDCD6|BIN2|COMMD3|ARHGAP9|AP2M1|HSP90B1|ALOX5|ARL5B|CTNNB1|TAP2|HMGB1|TAP1|C2CD5|MAGED2|TBC1D10A|ALAD|PSMD6|GSDMD|B2M	27	0.490909	Geneset_Overlap	GO:0051649 (Geneset_Overlap_Data Set 1) GO:0016192	FALSE	Geneset_Overlap	GO:0051649 (Geneset_Overlap_Data Set 1) GO:0016192
Data Set 1	OXA1L|VPS4A|CPSF3|DDX39A|YKT6|TSG101|FAF2|SRSF1|PDCD6|AP2M1|HSP90B1|ATG3|WDR33|SRSF7|ARL5B|NCBP2|HDAC6|HNRNPA1|TAP2|HMGB1|TAP1|HNRNPA2B1|C2CD5|SRSF2|DDX39B|TBC1D10A|SSB|EPHX2	28	0.444444	Geneset_Overlap	GO:0051649 (Geneset_Overlap_Data Set 1) GO:0071705	FALSE	Geneset_Overlap	GO:0051649 (Geneset_Overlap_Data Set 1) GO:0071705
Data Set 1	OXA1L|VPS4A|CPSF3|DDX39A|YKT6|TSG101|FAF2|SRSF1|PDCD6|AP2M1|HSP90B1|ATG3|WDR33|SRSF7|ARL5B|NCBP2|HDAC6|HNRNPA1|CTNNB1|TAP2|HMGB1|TAP1|HNRNPA2B1|C2CD5|SRSF2|DDX39B|TBC1D10A|SSB|EPHX2	29	0.426471	Geneset_Overlap	GO:0051649 (Geneset_Overlap_Data Set 1) GO:0033036	FALSE	Geneset_Overlap	GO:0051649 (Geneset_Overlap_Data Set 1) GO:0033036
Data Set 1	OXA1L|VPS4A|CPSF3|DDX39A|YKT6|TSG101|FAF2|SRSF1|PDCD6|AP2M1|HSP90B1|ATG3|WDR33|SRSF7|ARL5B|NCBP2|HDAC6|TAP2|HMGB1|TAP1|HNRNPA2B1|C2CD5|SRSF2|DDX39B|TBC1D10A|SSB|EPHX2	27	0.465517	Geneset_Overlap	GO:0051649 (Geneset_Overlap_Data Set 1) GO:0015031	FALSE	Geneset_Overlap	GO:0051649 (Geneset_Overlap_Data Set 1) GO:0015031
Data Set 1	CORO1A|VPS4A|MLEC|YKT6|TSG101|FAF2|PDCD6|BIN2|COMMD3|AP2M1|HSP90B1|ALOX5|HDAC6|HNRNPA1|CTNNB1|TAP2|HMGB1|TAP1|HNRNPA2B1|C2CD5|MAGED2|SLC11A2|TBC1D10A|ALAD|PSMD6|GSDMD|B2M	27	0.421875	Geneset_Overlap	GO:0051649 (Geneset_Overlap_Data Set 1) GOCC:0031982	FALSE	Geneset_Overlap	GO:0051649 (Geneset_Overlap_Data Set 1) GOCC:0031982
Data Set 1	KIF22|OXA1L|CORO1A|VPS4A|MLEC|CPSF3|DDX39A|YKT6|TSG101|FAF2|DYNC1LI2|SRSF1|ATP5B|PDCD6|BIN2|COMMD3|ARHGAP9|AP2M1|HSP90B1|ATG3|RHOT2|WDR33|STK25|ALOX5|SRSF7|ARL5B|NCBP2|HDAC6|HNRNPA1|CTNNB1|TAP2|HMGB1|TAP1|HNRNPA2B1|C2CD5|MAGED2|SRSF2|NUMA1|SLC39A8|SLC11A2|DDX39B|TBC1D10A|ALAD|SSB|PSMD6|EPHX2|GSDMD|B2M	48	0.607595	Geneset_Overlap	GO:0051649 (Geneset_Overlap_Data Set 1) GO:0051234	FALSE	Geneset_Overlap	GO:0051649 (Geneset_Overlap_Data Set 1) GO:0051234
Data Set 1	PSMA4|PSME2|PSMC5|RNF168|ARRB2|TSG101|PSMD6|HDAC6|UBE2Z|MARCH6|CTNNB1|TRIM38	12	0.444444	Geneset_Overlap	GO:0032446 (Geneset_Overlap_Data Set 1) GO:0043632	FALSE	Geneset_Overlap	GO:0032446 (Geneset_Overlap_Data Set 1) GO:0043632
Data Set 1	PSMA4|PSME2|PSMC5|RNF168|ARRB2|TSG101|PSMD6|HDAC6|UBE2Z|MARCH6|CTNNB1|TRIM38	12	0.444444	Geneset_Overlap	GO:0032446 (Geneset_Overlap_Data Set 1) GO:0051603	FALSE	Geneset_Overlap	GO:0032446 (Geneset_Overlap_Data Set 1) GO:0051603
Data Set 1	PSMA4|MARCH5|NFE2L1|PSME2|PSMC5|LNPEP|RNF168|PSMD6|HDAC6|MARCH6|CTNNB1|TRIM38	12	0.6	Geneset_Overlap	GO:0032446 (Geneset_Overlap_Data Set 1) GO:0000209	FALSE	Geneset_Overlap	GO:0032446 (Geneset_Overlap_Data Set 1) GO:0000209
Data Set 1	PSMA4|PSME2|PSMC5|LNPEP|RNF168|ARRB2|TSG101|PSMD6|HDAC6|UBE2Z|MARCH6|CTNNB1|TRIM38	13	0.419355	Geneset_Overlap	GO:0032446 (Geneset_Overlap_Data Set 1) GO:0030163	FALSE	Geneset_Overlap	GO:0032446 (Geneset_Overlap_Data Set 1) GO:0030163
Data Set 1	PSMA4|PSME2|PSMC5|RNF168|ARRB2|TSG101|PSMD6|HDAC6|UBE2Z|MARCH6|CTNNB1|TRIM38	12	0.461538	Geneset_Overlap	GO:0032446 (Geneset_Overlap_Data Set 1) GO:0006511	FALSE	Geneset_Overlap	GO:0032446 (Geneset_Overlap_Data Set 1) GO:0006511
Data Set 1	PSMA4|PSME2|PSMC5|RNF168|ARRB2|TSG101|PSMD6|HDAC6|UBE2Z|MARCH6|CTNNB1|TRIM38	12	0.4	Geneset_Overlap	GO:0032446 (Geneset_Overlap_Data Set 1) GO:0044257	FALSE	Geneset_Overlap	GO:0032446 (Geneset_Overlap_Data Set 1) GO:0044257
Data Set 1	PSMA4|MARCH5|NFE2L1|PSME2|RNFT1|VPRBP|PSMC5|LNPEP|ATG3|RNF168|ARRB2|TSG101|PSMD6|HDAC6|UBE2Z|PDCD6|MARCH6|CTNNB1|TRIM38	19	0.95	Geneset_Overlap	GO:0032446 (Geneset_Overlap_Data Set 1) GO:0016567	FALSE	Geneset_Overlap	GO:0032446 (Geneset_Overlap_Data Set 1) GO:0016567
Data Set 1	RBM22|DDX5|HNRNPA1|HNRNPA2B1	4	0.4	Geneset_Overlap	GO:0036002 (Geneset_Overlap_Data Set 1) GOCC:0071013	FALSE	Geneset_Overlap	GO:0036002 (Geneset_Overlap_Data Set 1) GOCC:0071013
Data Set 1	SF1|RBM22|SRSF2|DDX5|HNRNPA1|HNRNPA2B1	6	0.428571	Geneset_Overlap	GO:0036002 (Geneset_Overlap_Data Set 1) GO:0043484	FALSE	Geneset_Overlap	GO:0036002 (Geneset_Overlap_Data Set 1) GO:0043484
Data Set 1	SF1|SRSF2|DDX5|HNRNPA1|HNRNPA2B1	5	0.454545	Geneset_Overlap	GO:0036002 (Geneset_Overlap_Data Set 1) CL:1446	FALSE	Geneset_Overlap	GO:0036002 (Geneset_Overlap_Data Set 1) CL:1446
Data Set 1	SF1|SRSF2|DDX5|HNRNPA1	4	0.4	Geneset_Overlap	GO:0036002 (Geneset_Overlap_Data Set 1) GO:0000381	FALSE	Geneset_Overlap	GO:0036002 (Geneset_Overlap_Data Set 1) GO:0000381
Data Set 1	SF1|SRSF2|DDX5|HNRNPA1|HNRNPA2B1	5	0.416667	Geneset_Overlap	GO:0036002 (Geneset_Overlap_Data Set 1) GO:0048024	FALSE	Geneset_Overlap	GO:0036002 (Geneset_Overlap_Data Set 1) GO:0048024
Data Set 1	TAP2|TAP1	2	0.4	Geneset_Overlap	GO:0042824 (Geneset_Overlap_Data Set 1) hsa05340	FALSE	Geneset_Overlap	GO:0042824 (Geneset_Overlap_Data Set 1) hsa05340
Data Set 1	TAP2|B2M|TAP1	3	0.6	Geneset_Overlap	GO:0042824 (Geneset_Overlap_Data Set 1) GO:0030670	FALSE	Geneset_Overlap	GO:0042824 (Geneset_Overlap_Data Set 1) GO:0030670
Data Set 1	TAP2|TAP1	2	0.666667	Geneset_Overlap	GO:0042824 (Geneset_Overlap_Data Set 1) GO:0042825	FALSE	Geneset_Overlap	GO:0042824 (Geneset_Overlap_Data Set 1) GO:0042825
Data Set 1	TAP2|B2M|TAP1	3	0.428571	Geneset_Overlap	GO:0042824 (Geneset_Overlap_Data Set 1) GO:0030666	FALSE	Geneset_Overlap	GO:0042824 (Geneset_Overlap_Data Set 1) GO:0030666
Data Set 1	TAP2|B2M|TAP1	3	0.428571	Geneset_Overlap	GO:0042824 (Geneset_Overlap_Data Set 1) HSA-1236974	FALSE	Geneset_Overlap	GO:0042824 (Geneset_Overlap_Data Set 1) HSA-1236974
Data Set 1	TAP2|B2M|TAP1	3	1	Geneset_Overlap	GO:0042824 (Geneset_Overlap_Data Set 1) GO:0019885	FALSE	Geneset_Overlap	GO:0042824 (Geneset_Overlap_Data Set 1) GO:0019885
Data Set 1	TAP2|B2M|TAP1	3	0.5	Geneset_Overlap	GO:0042824 (Geneset_Overlap_Data Set 1) GOCC:0045335	FALSE	Geneset_Overlap	GO:0042824 (Geneset_Overlap_Data Set 1) GOCC:0045335
Data Set 1	TAP2|B2M|TAP1	3	0.5	Geneset_Overlap	GO:0042824 (Geneset_Overlap_Data Set 1) hsa04612	FALSE	Geneset_Overlap	GO:0042824 (Geneset_Overlap_Data Set 1) hsa04612
Data Set 1	TAP2|B2M|TAP1	3	0.428571	Geneset_Overlap	GO:0042824 (Geneset_Overlap_Data Set 1) GOCC:0030176	FALSE	Geneset_Overlap	GO:0042824 (Geneset_Overlap_Data Set 1) GOCC:0030176
Data Set 1	TAP2|TAP1	2	0.666667	Geneset_Overlap	GO:0042825 (Geneset_Overlap_Data Set 1) GO:0019885	FALSE	Geneset_Overlap	GO:0042825 (Geneset_Overlap_Data Set 1) GO:0019885
Data Set 1	TAP2|TAP1	2	0.4	Geneset_Overlap	GO:0042825 (Geneset_Overlap_Data Set 1) GO:0030670	FALSE	Geneset_Overlap	GO:0042825 (Geneset_Overlap_Data Set 1) GO:0030670
Data Set 1	TAP2|TAP1	2	0.5	Geneset_Overlap	GO:0042825 (Geneset_Overlap_Data Set 1) hsa05340	FALSE	Geneset_Overlap	GO:0042825 (Geneset_Overlap_Data Set 1) hsa05340
Data Set 1	MAX|OXA1L|NDUFS2|ZNF148|SF1|SRSF1|SF3B1|PDCD6|BIN2|DDX39B|SIGMAR1|FKBP1A|AP2M1|TIMMDC1|ALAD|OAS1|MCM7|CD3E|CCDC115|NDUFV1|PDCD6IP|LUC7L3|GSDMD|GBP5|EIF3M|RBM5|HLA-DMA|CTNNB1|B2M	29	0.644444	Geneset_Overlap	GO:0065003 (Geneset_Overlap_Data Set 1) GO:0022607	FALSE	Geneset_Overlap	GO:0065003 (Geneset_Overlap_Data Set 1) GO:0022607
Data Set 1	MAX|OXA1L|NDUFS2|ZNF148|SF1|SRSF1|SF3B1|PDCD6|BIN2|DDX39B|SIGMAR1|FKBP1A|AP2M1|TIMMDC1|ALAD|OAS1|MCM7|CD3E|CCDC115|NDUFV1|PDCD6IP|LUC7L3|GSDMD|GBP5|EIF3M|RBM5|HLA-DMA|CTNNB1|B2M	29	0.604167	Geneset_Overlap	GO:0065003 (Geneset_Overlap_Data Set 1) GO:0044085	FALSE	Geneset_Overlap	GO:0065003 (Geneset_Overlap_Data Set 1) GO:0044085
Data Set 1	MAX|OXA1L|NDUFS2|ZNF148|SF1|SRSF1|SF3B1|PDCD6|BIN2|DDX39B|SIGMAR1|FKBP1A|AP2M1|TIMMDC1|ALAD|OAS1|MCM7|CD3E|CCDC115|NDUFV1|PDCD6IP|LUC7L3|GSDMD|GBP5|EIF3M|RBM5|HLA-DMA|CTNNB1|B2M	29	0.852941	Geneset_Overlap	GO:0065003 (Geneset_Overlap_Data Set 1) GO:0043933	FALSE	Geneset_Overlap	GO:0065003 (Geneset_Overlap_Data Set 1) GO:0043933
Data Set 1	SRSF1|SF3B1|RBM22|SNRPA1|DDX5|HNRNPA1|SF3B2|HNRNPA2B1	8	0.421053	Geneset_Overlap	GOCC:0071013 (Geneset_Overlap_Data Set 1) HSA-72163	FALSE	Geneset_Overlap	GOCC:0071013 (Geneset_Overlap_Data Set 1) HSA-72163
Data Set 1	SRSF1|SF3B1|RBM22|SNRPA1|DDX5|HNRNPA1|SF3B2|HNRNPA2B1	8	0.444444	Geneset_Overlap	GOCC:0071013 (Geneset_Overlap_Data Set 1) GOCC:1990904	FALSE	Geneset_Overlap	GOCC:0071013 (Geneset_Overlap_Data Set 1) GOCC:1990904
Data Set 1	SRSF1|SF3B1|RBM22|SNRPA1|DDX5|HNRNPA1|SF3B2	7	0.5	Geneset_Overlap	GOCC:0071013 (Geneset_Overlap_Data Set 1) hsa03040	FALSE	Geneset_Overlap	GOCC:0071013 (Geneset_Overlap_Data Set 1) hsa03040
Data Set 1	SRSF1|SF3B1|RBM22|SNRPA1|DDX5|HNRNPA1|SF3B2|HNRNPA2B1	8	0.533333	Geneset_Overlap	GOCC:0071013 (Geneset_Overlap_Data Set 1) GOCC:0005681	FALSE	Geneset_Overlap	GOCC:0071013 (Geneset_Overlap_Data Set 1) GOCC:0005681
Data Set 1	SF3B1|RBM22|SNRPA1|SF3B2	4	0.4	Geneset_Overlap	GOCC:0071013 (Geneset_Overlap_Data Set 1) GO:0005684	FALSE	Geneset_Overlap	GOCC:0071013 (Geneset_Overlap_Data Set 1) GO:0005684
Data Set 1	SRSF1|SF3B1|RBM22|SNRPA1|DDX5|HNRNPA1|SF3B2|HNRNPA2B1	8	0.444444	Geneset_Overlap	GOCC:0071013 (Geneset_Overlap_Data Set 1) GO:0005681	FALSE	Geneset_Overlap	GOCC:0071013 (Geneset_Overlap_Data Set 1) GO:0005681
Data Set 1	SRSF1|SF3B1|RBM22|SNRPA1|DDX5|HNRNPA1|SF3B2|HNRNPA2B1	8	0.615385	Geneset_Overlap	GOCC:0071013 (Geneset_Overlap_Data Set 1) KW-0747	FALSE	Geneset_Overlap	GOCC:0071013 (Geneset_Overlap_Data Set 1) KW-0747
Data Set 1	SF3B1|LUC7L3|SNRNP70	3	1	Geneset_Overlap	GOCC:0071010 (Geneset_Overlap_Data Set 1) GO:0071004	FALSE	Geneset_Overlap	GOCC:0071010 (Geneset_Overlap_Data Set 1) GO:0071004
Data Set 1	SF3B1|LUC7L3|SNRNP70	3	0.5	Geneset_Overlap	GOCC:0071010 (Geneset_Overlap_Data Set 1) GO:0005684	FALSE	Geneset_Overlap	GOCC:0071010 (Geneset_Overlap_Data Set 1) GO:0005684
Data Set 1	SF3B1|LUC7L3|SNRNP70	3	0.6	Geneset_Overlap	GOCC:0071010 (Geneset_Overlap_Data Set 1) GOCC:0097525	FALSE	Geneset_Overlap	GOCC:0071010 (Geneset_Overlap_Data Set 1) GOCC:0097525
Data Set 1	PSMA4|KIF22|RBM22|PSME2|DDX5|LNPEP|RGS2|DYNC1LI2|ATP5B|PDCD6|BIN2|UBXN4|MARCH6|NONO|SIGMAR1|ARID5B|AKR1B1|AP2M1|HSP90B1|MCM7|PSMC5|CFLAR|RNF168|RHOT2|WDR33|STK25|SRSF7|NCBP2|IP6K2|HDAC6|HNRNPA1|PYCR2|CTNNB1|HMGB1|HNRNPA2B1|MAX|DNMT1|NFE2L1|GBP1|PTPN1|DMAP1|YBX1|HMGN1|RDH11|SLC11A2|PPP3CC|FKBP1A|ALAD|OAS1|CASP4|GDI1|ULK3|ARRB2|DNAJB11|PSMD6|GSDMD|ACADVL|B2M|WBP2|HNRNPDL|CORO1A|SNRPA1|UFM1|ATP6V0B|…	90	0.473684	Geneset_Overlap	GO:0110165 (Geneset_Overlap_Data Set 1) GO:0051716	FALSE	Geneset_Overlap	GO:0110165 (Geneset_Overlap_Data Set 1) GO:0051716
Data Set 1	PSMA4|RBM22|PSME2|DDX5|GOLT1B|RGS2|TSG101|ZNF24|ATP5B|PDCD6|ARID5B|AKR1B1|IPPK|RNFT1|PSMC5|CFLAR|RNF168|STK25|NCBP2|IP6K2|HDAC6|SUPT7L|HNRNPA1|RBM5|CTNNB1|APOL3|HMGB1|HNRNPA2B1|MAX|MARCH5|DNMT1|NFE2L1|PTPN1|DMAP1|YBX1|MTCH1|HMGN1|NUMA1|SLC11A2|DDX39B|PPP3CC|FKBP1A|TBC1D10A|CASP4|GDI1|ULK3|CCPG1|ARRB2|PDCD6IP|PSMD6|KLF6|B2M|WBP2|SNRNP70|MLLT6|C9ORF72|CORO1A|VPS4A|ZNF148|GZMB|ISCU|AMICA1|UBE2Z|BNIP…	77	0.405263	Geneset_Overlap	GO:0110165 (Geneset_Overlap_Data Set 1) GO:0048522	FALSE	Geneset_Overlap	GO:0110165 (Geneset_Overlap_Data Set 1) GO:0048522
Data Set 1	PSMA4|KIF22|RBM22|PSME2|DDX5|MLEC|LNPEP|CPSF3|DDX39A|SUGP1|TSG101|RBM39|PTCD3|SRSF1|ATP5B|PDCD6|UBXN4|MARCH6|NONO|AKR1B1|IPPK|SSU72|AP2M1|HSP90B1|MAEA|RNFT1|MCM7|SLC5A6|PSMC5|CFLAR|CSTF3|SF3B2|RNF168|WDR33|STK25|SRSF7|NCBP2|IP6K2|HDAC6|SUPT7L|HNRNPA1|CS|PYCR2|RBM5|CTNNB1|APOL3|HMGB1|HNRNPA2B1|MAX|MARCH5|DNMT1|NFE2L1|PRPF38B|ZRANB2|PTPN1|DMAP1|YBX1|ABHD12|SF1|HMGN1|RDH11|EXOSC8|SRSF2|SLC39A8|SLC11…	126	0.659686	Geneset_Overlap	GO:0110165 (Geneset_Overlap_Data Set 1) GO:0071704	FALSE	Geneset_Overlap	GO:0110165 (Geneset_Overlap_Data Set 1) GO:0071704
Data Set 1	PSMA4|KIF22|RBM22|PSME2|MYL12A|DDX5|MLEC|GOLT1B|CPSF3|DDX39A|SUGP1|RBM39|PTCD3|DYNC1LI2|SRSF1|ZNF24|ATP5B|PDCD6|UBXN4|MARCH6|NONO|SIGMAR1|AKR1B1|IPPK|C21ORF59|AP2M1|HSP90B1|MAEA|RNFT1|MCM7|PSMC5|CFLAR|CSTF3|SF3B2|NDUFV1|STK25|SRSF7|HDAC6|SUPT7L|HNRNPA1|CS|RBM5|CTNNB1|APOL3|HMGB1|HNRNPA2B1|MAX|MARCH5|DNMT1|NFE2L1|NDUFS2|PNISR|ZRANB2|DMAP1|YBX1|GOLGA1|MTCH1|MAGED2|ABHD12|SF1|HMGN1|RDH11|ATG16L1|SRS…	133	0.696335	Geneset_Overlap	GO:0110165 (Geneset_Overlap_Data Set 1) BTO:0000522	FALSE	Geneset_Overlap	GO:0110165 (Geneset_Overlap_Data Set 1) BTO:0000522
Data Set 1	PSMA4|KIF22|RBM22|PSME2|MYL12A|DDX5|MLEC|GOLT1B|CPSF3|DDX39A|SUGP1|RBM39|PTCD3|DYNC1LI2|SRSF1|ZNF24|ATP5B|PDCD6|UBXN4|MARCH6|NONO|SIGMAR1|IPPK|C21ORF59|AP2M1|HSP90B1|MAEA|RNFT1|MCM7|PSMC5|CSTF3|SF3B2|NDUFV1|STK25|SRSF7|HDAC6|SUPT7L|HNRNPA1|CS|RBM5|CTNNB1|APOL3|HMGB1|HNRNPA2B1|MAX|MARCH5|DNMT1|NFE2L1|NDUFS2|PNISR|ZRANB2|DMAP1|YBX1|GOLGA1|MTCH1|MAGED2|ABHD12|SF1|HMGN1|RDH11|ATG16L1|SRSF2|NUMA1|SLC1…	123	0.643979	Geneset_Overlap	GO:0110165 (Geneset_Overlap_Data Set 1) BTO:0001488	FALSE	Geneset_Overlap	GO:0110165 (Geneset_Overlap_Data Set 1) BTO:0001488
Data Set 1	PSMA4|KIF22|RBM22|PSME2|DDX5|RGS2|CPSF3|DDX39A|SUGP1|TSG101|RBM39|PTCD3|SRSF1|ZNF24|NONO|ARID5B|AKR1B1|IPPK|SSU72|MAEA|MCM7|PSMC5|CSTF3|SF3B2|RNF168|RHOT2|WDR33|SRSF7|NCBP2|IP6K2|HDAC6|SUPT7L|HNRNPA1|RBM5|CTNNB1|HMGB1|HNRNPA2B1|MAX|DNMT1|NFE2L1|NDUFS2|PNISR|ZRANB2|DMAP1|YBX1|MAGED2|SF1|HMGN1|EXOSC8|SRSF2|NUMA1|CLK3|DDX39B|NGDN|SSB|OAS1|VPRBP|EWSR1|PSMD6|KLF6|LUC7L3|GSDMD|ACADVL|WBP2|SUGP2|SNRNP70…	88	0.463158	Geneset_Overlap	GO:0110165 (Geneset_Overlap_Data Set 1) GO:0031981	FALSE	Geneset_Overlap	GO:0110165 (Geneset_Overlap_Data Set 1) GO:0031981
Data Set 1	PSMA4|KIF22|RBM22|PSME2|DDX5|LNPEP|CPSF3|DDX39A|SUGP1|TSG101|RBM39|PTCD3|SRSF1|PDCD6|UBXN4|MARCH6|NONO|SSU72|AP2M1|HSP90B1|MAEA|RNFT1|MCM7|PSMC5|CFLAR|CSTF3|SF3B2|RNF168|WDR33|STK25|SRSF7|NCBP2|HDAC6|SUPT7L|HNRNPA1|RBM5|CTNNB1|APOL3|HMGB1|HNRNPA2B1|MAX|MARCH5|DNMT1|NFE2L1|PRPF38B|ZRANB2|PTPN1|DMAP1|YBX1|ABHD12|SF1|HMGN1|EXOSC8|SRSF2|SLC39A8|CLK3|DDX39B|PPP3CC|FKBP1A|ATG4B|TBC1D10A|APOBEC3G|NGDN|S…	107	0.560209	Geneset_Overlap	GO:0110165 (Geneset_Overlap_Data Set 1) GO:0043170	FALSE	Geneset_Overlap	GO:0110165 (Geneset_Overlap_Data Set 1) GO:0043170
Data Set 1	PSMA4|KIF22|RBM22|PSME2|DDX5|CPSF3|DDX39A|SUGP1|RBM39|PTCD3|SRSF1|ZNF24|NONO|ARID5B|AKR1B1|IPPK|SSU72|MAEA|MCM7|PSMC5|CSTF3|SF3B2|RNF168|RHOT2|WDR33|SRSF7|NCBP2|IP6K2|HDAC6|SUPT7L|HNRNPA1|RBM5|CTNNB1|HMGB1|HNRNPA2B1|MAX|DNMT1|NFE2L1|NDUFS2|PNISR|ZRANB2|DMAP1|YBX1|MAGED2|SF1|HMGN1|EXOSC8|SRSF2|NUMA1|CLK3|DDX39B|NGDN|OAS1|VPRBP|EWSR1|PSMD6|KLF6|LUC7L3|GSDMD|ACADVL|SUGP2|SNRNP70|HNRNPDL|SNRPA1|ZNF14…	83	0.436842	Geneset_Overlap	GO:0110165 (Geneset_Overlap_Data Set 1) GO:0005654	FALSE	Geneset_Overlap	GO:0110165 (Geneset_Overlap_Data Set 1) GO:0005654
Data Set 1	PSMA4|RBM22|PSME2|DDX5|GOLT1B|RGS2|TSG101|ZNF24|ATP5B|PDCD6|NONO|ARID5B|AKR1B1|IPPK|RNFT1|PSMC5|CFLAR|RNF168|STK25|NCBP2|IP6K2|HDAC6|SUPT7L|HNRNPA1|RBM5|CTNNB1|APOL3|HMGB1|HNRNPA2B1|MAX|MARCH5|DNMT1|NFE2L1|PTPN1|DMAP1|YBX1|MTCH1|HMGN1|NUMA1|SLC11A2|DDX39B|PPP3CC|FKBP1A|ATG4B|TBC1D10A|CASP4|GDI1|ULK3|CCPG1|ARRB2|PDCD6IP|PSMD6|KLF6|EPHX2|GSDMD|B2M|WBP2|SNRNP70|MLLT6|C9ORF72|CORO1A|VPS4A|ZNF148|GZMB…	85	0.447368	Geneset_Overlap	GO:0110165 (Geneset_Overlap_Data Set 1) GO:0048518	FALSE	Geneset_Overlap	GO:0110165 (Geneset_Overlap_Data Set 1) GO:0048518
Data Set 1	PSMA4|RBM22|PSME2|DDX5|RGS2|TSG101|RBM39|PTCD3|SRSF1|ZNF24|CHCHD3|PDCD6|NONO|ARID5B|IPPK|SSU72|HSP90B1|MAEA|RNFT1|MCM7|PSMC5|CFLAR|RNF168|STK25|SRSF7|NCBP2|HDAC6|SUPT7L|HNRNPA1|RBM5|CTNNB1|HMGB1|HNRNPA2B1|MAX|DNMT1|NFE2L1|GBP1|ZRANB2|PTPN1|DMAP1|YBX1|MTCH1|SF1|HMGN1|EXOSC8|SRSF2|SLC39A8|SLC11A2|CLK3|DDX39B|FKBP1A|TBC1D10A|NGDN|ALAD|OAS1|VPRBP|CLK1|EWSR1|CCPG1|ARRB2|PSMD6|KLF6|EIF3M|ACADVL|WBP2|SN…	88	0.463158	Geneset_Overlap	GO:0110165 (Geneset_Overlap_Data Set 1) GO:0031323	FALSE	Geneset_Overlap	GO:0110165 (Geneset_Overlap_Data Set 1) GO:0031323
Data Set 1	PSMA4|KIF22|RBM22|MYL12A|DDX5|MLEC|LNPEP|RGS2|CPSF3|DDX39A|SUGP1|TSG101|RBM39|PTCD3|DYNC1LI2|SRSF1|ZNF24|ATP5B|CHCHD3|PDCD6|BIN2|UBXN4|MARCH6|NONO|SIGMAR1|ARID5B|AKR1B1|SSU72|AP2M1|HSP90B1|MAEA|RNFT1|MCM7|PSMC5|CSTF3|SF3B2|RNF168|RHOT2|NDUFV1|WDR33|SRSF7|NCBP2|IP6K2|HDAC6|SUPT7L|HNRNPA1|CS|PYCR2|RBM5|CTNNB1|HMGB1|TAP1|HNRNPA2B1|MAX|MARCH5|DNMT1|NFE2L1|NDUFS2|PNISR|GBP1|ZRANB2|PTPN1|DMAP1|YBX1|GOL…	149	0.784211	Geneset_Overlap	GO:0110165 (Geneset_Overlap_Data Set 1) GOCC:0043229	FALSE	Geneset_Overlap	GO:0110165 (Geneset_Overlap_Data Set 1) GOCC:0043229
Data Set 1	PSMA4|RBM22|PSME2|DDX5|LNPEP|RGS2|TSG101|RBM39|PTCD3|SRSF1|ZNF24|CHCHD3|PDCD6|NONO|ARID5B|IPPK|SSU72|HSP90B1|MAEA|RNFT1|MCM7|PSMC5|CFLAR|RNF168|STK25|SRSF7|NCBP2|HDAC6|SUPT7L|HNRNPA1|RBM5|CTNNB1|HMGB1|HNRNPA2B1|MAX|DNMT1|NFE2L1|GBP1|ZRANB2|PTPN1|DMAP1|YBX1|MTCH1|SF1|HMGN1|EXOSC8|SRSF2|SLC39A8|SLC11A2|CLK3|DDX39B|FKBP1A|ATG4B|TBC1D10A|NGDN|ALAD|SSB|OAS1|VPRBP|CLK1|EWSR1|CCPG1|ARRB2|PSMD6|KLF6|EPHX…	98	0.515789	Geneset_Overlap	GO:0110165 (Geneset_Overlap_Data Set 1) GO:0019222	FALSE	Geneset_Overlap	GO:0110165 (Geneset_Overlap_Data Set 1) GO:0019222
Data Set 1	PSMA4|KIF22|PSME2|MLEC|GOLT1B|CPSF3|DDX39A|TSG101|DYNC1LI2|SRSF1|ATP5B|PDCD6|BIN2|SIGMAR1|AP2M1|HSP90B1|SLC5A6|PSMC5|RHOT2|WDR33|SRSF7|NCBP2|IP6K2|HDAC6|HNRNPA1|CTNNB1|APOL3|HMGB1|TAP1|HNRNPA2B1|UNC50|NFE2L1|YBX1|MAGED2|ATG16L1|SRSF2|SLC39A8|SLC11A2|DDX39B|AGPAT6|PPP3CC|FKBP1A|ATG4B|TBC1D10A|ALAD|SSB|GDI1|ARRB2|PDCD6IP|PSMD6|VDAC3|EPHX2|GSDMD|B2M|C9ORF72|OXA1L|CORO1A|VPS4A|ATP13A1|ATP6V0B|GZMB|YK…	76	0.4	Geneset_Overlap	GO:0110165 (Geneset_Overlap_Data Set 1) GO:0006810	FALSE	Geneset_Overlap	GO:0110165 (Geneset_Overlap_Data Set 1) GO:0006810
Data Set 1	PSMA4|KIF22|RBM22|PSME2|MYL12A|DDX5|MLEC|GOLT1B|LNPEP|RGS2|CPSF3|DDX39A|SUGP1|TSG101|RBM39|PTCD3|DYNC1LI2|SRSF1|ZNF24|ATP5B|CHCHD3|PDCD6|BIN2|UBXN4|MARCH6|NONO|SIGMAR1|ARID5B|AKR1B1|IPPK|C21ORF59|SSU72|AP2M1|HSP90B1|MAEA|RNFT1|MCM7|SLC5A6|PSMC5|CFLAR|CSTF3|SF3B2|RNF168|RHOT2|NDUFV1|WDR33|STK25|SRSF7|NCBP2|IP6K2|HDAC6|SUPT7L|HNRNPA1|CS|PYCR2|RBM5|CTNNB1|APOL3|HMGB1|TAP1|HNRNPA2B1|UNC50|MAX|MARCH5|…	188	0.979167	Geneset_Overlap	GO:0110165 (Geneset_Overlap_Data Set 1) BTO:0000042	FALSE	Geneset_Overlap	GO:0110165 (Geneset_Overlap_Data Set 1) BTO:0000042
Data Set 1	KIF22|RBM22|PSME2|MYL12A|DDX5|MLEC|LNPEP|RGS2|CPSF3|DDX39A|SUGP1|TSG101|RBM39|PTCD3|DYNC1LI2|SRSF1|ZNF24|ATP5B|CHCHD3|PDCD6|BIN2|MARCH6|NONO|SIGMAR1|ARID5B|IPPK|AP2M1|HSP90B1|MAEA|RNFT1|MCM7|PSMC5|CFLAR|CSTF3|SF3B2|RNF168|RHOT2|NDUFV1|WDR33|STK25|SRSF7|NCBP2|IP6K2|HDAC6|SUPT7L|HNRNPA1|CS|RBM5|CTNNB1|APOL3|HMGB1|TAP1|HNRNPA2B1|UNC50|MAX|MARCH5|DNMT1|NFE2L1|NDUFS2|PNISR|PRPF38B|GBP1|ZRANB2|PTPN1|DM…	158	0.827225	Geneset_Overlap	GO:0110165 (Geneset_Overlap_Data Set 1) GO:0005488	FALSE	Geneset_Overlap	GO:0110165 (Geneset_Overlap_Data Set 1) GO:0005488
Data Set 1	PSMA4|KIF22|RBM22|PSME2|MYL12A|DDX5|MLEC|GOLT1B|LNPEP|RGS2|CPSF3|DDX39A|SUGP1|TSG101|RBM39|PTCD3|DYNC1LI2|SRSF1|ZNF24|ATP5B|CHCHD3|PDCD6|BIN2|UBXN4|MARCH6|NONO|SIGMAR1|ARID5B|AKR1B1|IPPK|C21ORF59|SSU72|AP2M1|HSP90B1|MAEA|RNFT1|MCM7|SLC5A6|PSMC5|CFLAR|CSTF3|SF3B2|RNF168|RHOT2|NDUFV1|WDR33|STK25|SRSF7|NCBP2|IP6K2|HDAC6|SUPT7L|HNRNPA1|CS|PYCR2|RBM5|CTNNB1|APOL3|HMGB1|TAP1|HNRNPA2B1|UNC50|MAX|MARCH5|…	179	0.932292	Geneset_Overlap	GO:0110165 (Geneset_Overlap_Data Set 1) BTO:0001489	FALSE	Geneset_Overlap	GO:0110165 (Geneset_Overlap_Data Set 1) BTO:0001489
Data Set 1	KIF22|RBM22|DDX5|MLEC|LNPEP|RGS2|CPSF3|DDX39A|SUGP1|TSG101|RBM39|PTCD3|SRSF1|ZNF24|ATP5B|CHCHD3|PDCD6|BIN2|UBXN4|MARCH6|NONO|SIGMAR1|ARID5B|AKR1B1|SSU72|AP2M1|HSP90B1|MAEA|RNFT1|MCM7|PSMC5|CSTF3|SF3B2|RNF168|RHOT2|NDUFV1|WDR33|SRSF7|NCBP2|IP6K2|HDAC6|SUPT7L|HNRNPA1|CS|PYCR2|RBM5|CTNNB1|HMGB1|TAP1|HNRNPA2B1|MAX|MARCH5|DNMT1|NFE2L1|NDUFS2|PNISR|GBP1|ZRANB2|PTPN1|DMAP1|YBX1|GOLGA1|MAGED2|ABHD12|SF1|…	148	0.778947	Geneset_Overlap	GO:0110165 (Geneset_Overlap_Data Set 1) GOCC:0043227	FALSE	Geneset_Overlap	GO:0110165 (Geneset_Overlap_Data Set 1) GOCC:0043227
Data Set 1	PSMA4|KIF22|RBM22|PSME2|MYL12A|DDX5|MLEC|GOLT1B|LNPEP|RGS2|CPSF3|DDX39A|SUGP1|TSG101|RBM39|PTCD3|DYNC1LI2|SRSF1|ZNF24|ATP5B|CHCHD3|PDCD6|BIN2|UBXN4|MARCH6|NONO|SIGMAR1|ARID5B|AKR1B1|IPPK|C21ORF59|SSU72|AP2M1|HSP90B1|MAEA|RNFT1|MCM7|SLC5A6|PSMC5|CFLAR|CSTF3|SF3B2|RNF168|RHOT2|NDUFV1|WDR33|STK25|SRSF7|NCBP2|IP6K2|HDAC6|SUPT7L|HNRNPA1|CS|PYCR2|RBM5|CTNNB1|APOL3|HMGB1|TAP1|HNRNPA2B1|UNC50|MAX|MARCH5|…	138	0.722513	Geneset_Overlap	GO:0110165 (Geneset_Overlap_Data Set 1) BTO:0003091	FALSE	Geneset_Overlap	GO:0110165 (Geneset_Overlap_Data Set 1) BTO:0003091
Data Set 1	PSMA4|KIF22|RBM22|DDX5|GOLT1B|CPSF3|TSG101|RBM39|PTCD3|DYNC1LI2|SRSF1|ATP5B|PDCD6|UBXN4|MARCH6|NONO|SIGMAR1|ARID5B|AKR1B1|SSU72|AP2M1|HSP90B1|MAEA|MCM7|SLC5A6|PSMC5|CFLAR|SF3B2|NDUFV1|WDR33|STK25|SRSF7|NCBP2|IP6K2|HDAC6|SUPT7L|HNRNPA1|CS|RBM5|CTNNB1|HMGB1|HNRNPA2B1|UNC50|MAX|NFE2L1|NDUFS2|PNISR|ZRANB2|PTPN1|DMAP1|YBX1|MTCH1|MAGED2|ABHD12|SF1|HMGN1|RDH11|ATG16L1|SRSF2|NUMA1|SLC11A2|DDX39B|PPP3CC|F…	111	0.578125	Geneset_Overlap	GO:0110165 (Geneset_Overlap_Data Set 1) BTO:0000282	FALSE	Geneset_Overlap	GO:0110165 (Geneset_Overlap_Data Set 1) BTO:0000282
Data Set 1	PSMA4|PSME2|MYL12A|DDX5|MLEC|RBM39|PTCD3|SRSF1|ZNF24|ATP5B|UBXN4|MARCH6|NONO|SIGMAR1|AP2M1|HSP90B1|PSMC5|SF3B2|NDUFV1|HDAC6|HNRNPA1|CS|RBM5|CTNNB1|APOL3|HMGB1|HNRNPA2B1|DNMT1|NDUFS2|PNISR|ZRANB2|YBX1|MTCH1|ABHD12|SF1|HMGN1|RDH11|SRSF2|NUMA1|SLC11A2|CLK3|DDX39B|ATG4B|ALAD|SSB|OAS1|GDI1|EWSR1|CCPG1|ARRB2|PDCD6IP|DNAJB11|KLF6|LUC7L3|EPHX2|GSDMD|EIF3M|MDH1|ACADVL|B2M|SNRNP70|HNRNPDL|CORO1A|ZNF148|GZM…	77	0.405263	Geneset_Overlap	GO:0110165 (Geneset_Overlap_Data Set 1) BTO:0000345	FALSE	Geneset_Overlap	GO:0110165 (Geneset_Overlap_Data Set 1) BTO:0000345
Data Set 1	PSMA4|KIF22|RBM22|PSME2|MYL12A|DDX5|GOLT1B|CPSF3|TSG101|DYNC1LI2|SRSF1|ATP5B|CHCHD3|PDCD6|MARCH6|SSU72|AP2M1|HSP90B1|MAEA|MCM7|PSMC5|CFLAR|CSTF3|SF3B2|RNF168|NDUFV1|WDR33|NCBP2|HDAC6|SUPT7L|HNRNPA1|PYCR2|RBM5|CTNNB1|HMGB1|TAP1|HNRNPA2B1|MAX|DNMT1|NDUFS2|PTPN1|DMAP1|YBX1|SF1|EXOSC8|NUMA1|SLC11A2|DDX39B|PPP3CC|FKBP1A|APOBEC3G|NGDN|SSB|CASP4|VPRBP|DNAJB11|PSMD6|LUC7L3|VDAC3|GSDMD|LGALS8|EIF3M|B2M|SN…	94	0.494737	Geneset_Overlap	GO:0110165 (Geneset_Overlap_Data Set 1) GOCC:0032991	FALSE	Geneset_Overlap	GO:0110165 (Geneset_Overlap_Data Set 1) GOCC:0032991
Data Set 1	PSMA4|KIF22|RBM22|PSME2|DDX5|LNPEP|RGS2|CPSF3|DDX39A|SUGP1|TSG101|RBM39|PTCD3|SRSF1|ZNF24|ATP5B|BIN2|NONO|ARID5B|AKR1B1|IPPK|SSU72|HSP90B1|MAEA|MCM7|PSMC5|CSTF3|SF3B2|RNF168|RHOT2|WDR33|SRSF7|NCBP2|IP6K2|HDAC6|SUPT7L|HNRNPA1|CS|PYCR2|RBM5|CTNNB1|HMGB1|HNRNPA2B1|MAX|DNMT1|NFE2L1|NDUFS2|PNISR|ZRANB2|PTPN1|DMAP1|YBX1|MAGED2|SF1|HMGN1|EXOSC8|SRSF2|NUMA1|CLK3|DDX39B|NGDN|ALAD|SSB|OAS1|VPRBP|EWSR1|DNAJ…	105	0.552632	Geneset_Overlap	GO:0110165 (Geneset_Overlap_Data Set 1) GO:0070013	FALSE	Geneset_Overlap	GO:0110165 (Geneset_Overlap_Data Set 1) GO:0070013
Data Set 1	PSMA4|KIF22|RBM22|PSME2|MYL12A|DDX5|MLEC|GOLT1B|LNPEP|RGS2|CPSF3|DDX39A|SUGP1|TSG101|RBM39|PTCD3|DYNC1LI2|SRSF1|ZNF24|ATP5B|CHCHD3|PDCD6|BIN2|UBXN4|MARCH6|NONO|SIGMAR1|ARID5B|AKR1B1|IPPK|C21ORF59|SSU72|AP2M1|HSP90B1|MAEA|RNFT1|MCM7|PSMC5|CFLAR|CSTF3|SF3B2|RNF168|RHOT2|NDUFV1|WDR33|STK25|SRSF7|NCBP2|IP6K2|HDAC6|SUPT7L|HNRNPA1|CS|PYCR2|RBM5|CTNNB1|APOL3|HMGB1|TAP1|HNRNPA2B1|UNC50|MAX|MARCH5|DNMT1|N…	181	0.952632	Geneset_Overlap	GO:0110165 (Geneset_Overlap_Data Set 1) GO:0005622	FALSE	Geneset_Overlap	GO:0110165 (Geneset_Overlap_Data Set 1) GO:0005622
Data Set 1	PSMA4|KIF22|RBM22|DDX5|GOLT1B|CPSF3|SUGP1|RBM39|PTCD3|DYNC1LI2|SRSF1|ATP5B|PDCD6|MARCH6|NONO|SIGMAR1|AKR1B1|AP2M1|HSP90B1|MAEA|MCM7|SLC5A6|PSMC5|CFLAR|CSTF3|NDUFV1|WDR33|STK25|SRSF7|NCBP2|IP6K2|HDAC6|SUPT7L|HNRNPA1|CS|RBM5|CTNNB1|HMGB1|HNRNPA2B1|UNC50|MAX|NFE2L1|NDUFS2|PNISR|ZRANB2|DMAP1|YBX1|MTCH1|MAGED2|ABHD12|SF1|HMGN1|RDH11|ATG16L1|SRSF2|NUMA1|SLC11A2|DDX39B|FKBP1A|ATG4B|TBC1D10A|NGDN|ALAD|OA…	103	0.536458	Geneset_Overlap	GO:0110165 (Geneset_Overlap_Data Set 1) BTO:0001484	FALSE	Geneset_Overlap	GO:0110165 (Geneset_Overlap_Data Set 1) BTO:0001484
Data Set 1	KIF22|RBM22|PSME2|DDX5|MLEC|RGS2|DDX39A|TSG101|DYNC1LI2|SRSF1|ZNF24|ATP5B|CHCHD3|PDCD6|MARCH6|NONO|SIGMAR1|AP2M1|HSP90B1|MAEA|RNFT1|PSMC5|CFLAR|RNF168|STK25|SRSF7|HDAC6|SUPT7L|HNRNPA1|CTNNB1|HMGB1|TAP1|HNRNPA2B1|MAX|MARCH5|NFE2L1|NDUFS2|GBP1|PTPN1|DMAP1|YBX1|SF1|EXOSC8|ATG16L1|SRSF2|NUMA1|CLK3|DDX39B|NAGA|PPP3CC|FKBP1A|TBC1D10A|APOBEC3G|ALAD|CASP4|VPRBP|GDI1|EWSR1|ARRB2|PDCD6IP|DNAJB11|EPHX2|LGAL…	96	0.505263	Geneset_Overlap	GO:0110165 (Geneset_Overlap_Data Set 1) GO:0005515	FALSE	Geneset_Overlap	GO:0110165 (Geneset_Overlap_Data Set 1) GO:0005515
Data Set 1	PSMA4|KIF22|RBM22|PSME2|DDX5|LNPEP|CPSF3|DDX39A|SUGP1|TSG101|RBM39|PTCD3|SRSF1|ATP5B|PDCD6|UBXN4|MARCH6|NONO|AKR1B1|IPPK|SSU72|AP2M1|HSP90B1|MAEA|RNFT1|MCM7|SLC5A6|PSMC5|CSTF3|SF3B2|RNF168|NDUFV1|WDR33|STK25|SRSF7|NCBP2|IP6K2|HDAC6|SUPT7L|HNRNPA1|CS|PYCR2|RBM5|CTNNB1|HMGB1|HNRNPA2B1|MAX|MARCH5|DNMT1|NFE2L1|NDUFS2|PRPF38B|ZRANB2|PTPN1|DMAP1|YBX1|ABHD12|SF1|HMGN1|RDH11|EXOSC8|ATG16L1|SRSF2|SLC39A8|…	123	0.643979	Geneset_Overlap	GO:0110165 (Geneset_Overlap_Data Set 1) GO:0044237	FALSE	Geneset_Overlap	GO:0110165 (Geneset_Overlap_Data Set 1) GO:0044237
Data Set 1	PSMA4|KIF22|RBM22|DDX5|RGS2|CPSF3|DDX39A|SUGP1|TSG101|RBM39|SRSF1|ZNF24|CHCHD3|PDCD6|UBXN4|NONO|SIGMAR1|ARID5B|IPPK|SSU72|MAEA|MCM7|PSMC5|CSTF3|SF3B2|RNF168|WDR33|SRSF7|NCBP2|IP6K2|HDAC6|SUPT7L|HNRNPA1|RBM5|CTNNB1|HMGB1|HNRNPA2B1|UNC50|MAX|DNMT1|NFE2L1|PNISR|PRPF38B|ZRANB2|DMAP1|YBX1|SF1|HMGN1|EXOSC8|SRSF2|NUMA1|CLK3|DDX39B|APOBEC3G|NGDN|SSB|OAS1|VPRBP|CLK1|EWSR1|ARRB2|KLF6|LUC7L3|WBP2|SUGP2|SNRN…	90	0.473684	Geneset_Overlap	GO:0110165 (Geneset_Overlap_Data Set 1) KW-0539	FALSE	Geneset_Overlap	GO:0110165 (Geneset_Overlap_Data Set 1) KW-0539
Data Set 1	PSMA4|KIF22|RBM22|PSME2|MYL12A|DDX5|LNPEP|RGS2|CPSF3|DDX39A|SUGP1|TSG101|RBM39|DYNC1LI2|SRSF1|ZNF24|ATP5B|CHCHD3|BIN2|UBXN4|NONO|ARID5B|AKR1B1|IPPK|C21ORF59|AP2M1|HSP90B1|MAEA|MCM7|PSMC5|CSTF3|SF3B2|RNF168|WDR33|STK25|SRSF7|NCBP2|HDAC6|SUPT7L|HNRNPA1|PYCR2|RBM5|CTNNB1|HMGB1|HNRNPA2B1|UNC50|MAX|DNMT1|NFE2L1|PNISR|PRPF38B|ZRANB2|PTPN1|DMAP1|YBX1|GOLGA1|MAGED2|SF1|HMGN1|ATG16L1|SRSF2|NUMA1|SLC11A2|C…	131	0.685864	Geneset_Overlap	GO:0110165 (Geneset_Overlap_Data Set 1) KW-0597	FALSE	Geneset_Overlap	GO:0110165 (Geneset_Overlap_Data Set 1) KW-0597
Data Set 1	PSMA4|KIF22|RBM22|PSME2|MYL12A|DDX5|MLEC|GOLT1B|LNPEP|RGS2|DDX39A|TSG101|PTCD3|DYNC1LI2|SRSF1|ATP5B|CHCHD3|PDCD6|BIN2|UBXN4|MARCH6|SIGMAR1|AKR1B1|IPPK|C21ORF59|SSU72|AP2M1|HSP90B1|MAEA|RNFT1|MCM7|PSMC5|CFLAR|RNF168|RHOT2|NDUFV1|STK25|SRSF7|NCBP2|IP6K2|HDAC6|HNRNPA1|CS|PYCR2|CTNNB1|APOL3|HMGB1|TAP1|HNRNPA2B1|UNC50|MAX|MARCH5|NFE2L1|NDUFS2|PNISR|GBP1|PTPN1|DMAP1|YBX1|GOLGA1|MTCH1|MAGED2|ABHD12|HMGN…	156	0.821053	Geneset_Overlap	GO:0110165 (Geneset_Overlap_Data Set 1) GO:0005737	FALSE	Geneset_Overlap	GO:0110165 (Geneset_Overlap_Data Set 1) GO:0005737
Data Set 1	PSMA4|RBM22|PSME2|DDX5|RGS2|TSG101|RBM39|PTCD3|SRSF1|ZNF24|CHCHD3|PDCD6|NONO|ARID5B|IPPK|SSU72|HSP90B1|RNFT1|PSMC5|CFLAR|RNF168|STK25|SRSF7|NCBP2|HDAC6|SUPT7L|HNRNPA1|RBM5|CTNNB1|HMGB1|HNRNPA2B1|MAX|DNMT1|NFE2L1|GBP1|ZRANB2|PTPN1|DMAP1|YBX1|MTCH1|SF1|HMGN1|EXOSC8|SRSF2|SLC39A8|SLC11A2|CLK3|DDX39B|FKBP1A|ATG4B|TBC1D10A|NGDN|ALAD|SSB|OAS1|VPRBP|CLK1|EWSR1|CCPG1|ARRB2|PSMD6|KLF6|EPHX2|GSDMD|EIF3M|B2…	88	0.463158	Geneset_Overlap	GO:0110165 (Geneset_Overlap_Data Set 1) GO:0060255	FALSE	Geneset_Overlap	GO:0110165 (Geneset_Overlap_Data Set 1) GO:0060255
Data Set 1	PSMA4|KIF22|PSME2|MLEC|GOLT1B|CPSF3|DDX39A|TSG101|DYNC1LI2|SRSF1|ATP5B|PDCD6|BIN2|SIGMAR1|ARID5B|AP2M1|HSP90B1|SLC5A6|PSMC5|RHOT2|WDR33|STK25|SRSF7|NCBP2|IP6K2|HDAC6|SUPT7L|HNRNPA1|CTNNB1|APOL3|HMGB1|TAP1|HNRNPA2B1|UNC50|MARCH5|NFE2L1|GBP1|YBX1|MAGED2|ATG16L1|SRSF2|NUMA1|SLC39A8|SLC11A2|DDX39B|AGPAT6|PPP3CC|FKBP1A|ATG4B|TBC1D10A|ALAD|SSB|GDI1|ARRB2|PDCD6IP|PSMD6|VDAC3|EPHX2|GSDMD|LGALS8|B2M|WBP2|…	91	0.478947	Geneset_Overlap	GO:0110165 (Geneset_Overlap_Data Set 1) GO:0051179	FALSE	Geneset_Overlap	GO:0110165 (Geneset_Overlap_Data Set 1) GO:0051179
Data Set 1	PSMA4|KIF22|RBM22|MYL12A|DDX5|MLEC|LNPEP|RGS2|CPSF3|DDX39A|SUGP1|TSG101|RBM39|PTCD3|DYNC1LI2|SRSF1|ZNF24|ATP5B|CHCHD3|PDCD6|BIN2|UBXN4|MARCH6|NONO|SIGMAR1|ARID5B|AKR1B1|SSU72|AP2M1|HSP90B1|MAEA|RNFT1|MCM7|PSMC5|CSTF3|SF3B2|RNF168|RHOT2|NDUFV1|WDR33|SRSF7|NCBP2|IP6K2|HDAC6|SUPT7L|HNRNPA1|CS|PYCR2|RBM5|CTNNB1|HMGB1|TAP1|HNRNPA2B1|MAX|MARCH5|DNMT1|NFE2L1|NDUFS2|PNISR|GBP1|ZRANB2|PTPN1|DMAP1|YBX1|GOL…	154	0.810526	Geneset_Overlap	GO:0110165 (Geneset_Overlap_Data Set 1) GOCC:0043226	FALSE	Geneset_Overlap	GO:0110165 (Geneset_Overlap_Data Set 1) GOCC:0043226
Data Set 1	KIF22|TSG101|PTCD3|DYNC1LI2|SRSF1|ATP5B|CHCHD3|PDCD6|BIN2|SIGMAR1|C21ORF59|AP2M1|HSP90B1|MAEA|MCM7|CFLAR|RNF168|RHOT2|NDUFV1|STK25|HDAC6|SUPT7L|RBM5|CTNNB1|HMGB1|TAP1|HNRNPA2B1|MAX|DNMT1|NDUFS2|PTPN1|DMAP1|MTCH1|SF1|HMGN1|ATG16L1|NUMA1|SLC39A8|SLC11A2|DDX39B|PPP3CC|FKBP1A|ALAD|OAS1|VPRBP|GDI1|ARRB2|PDCD6IP|LUC7L3|EPHX2|GSDMD|EIF3M|B2M|C9ORF72|OXA1L|CORO1A|VPS4A|TMEM138|ZNF148|SPATA13|ATP6V0B|GZMB…	79	0.415789	Geneset_Overlap	GO:0110165 (Geneset_Overlap_Data Set 1) GO:0016043	FALSE	Geneset_Overlap	GO:0110165 (Geneset_Overlap_Data Set 1) GO:0016043
Data Set 1	PSMA4|KIF22|RBM22|PSME2|MYL12A|DDX5|MLEC|GOLT1B|LNPEP|RGS2|CPSF3|DDX39A|SUGP1|TSG101|RBM39|PTCD3|DYNC1LI2|SRSF1|ZNF24|ATP5B|CHCHD3|PDCD6|BIN2|UBXN4|MARCH6|NONO|SIGMAR1|ARID5B|AKR1B1|IPPK|C21ORF59|SSU72|AP2M1|HSP90B1|MAEA|RNFT1|MCM7|SLC5A6|PSMC5|CFLAR|CSTF3|SF3B2|RNF168|RHOT2|NDUFV1|WDR33|STK25|SRSF7|NCBP2|IP6K2|HDAC6|SUPT7L|HNRNPA1|CS|PYCR2|RBM5|CTNNB1|HMGB1|TAP1|HNRNPA2B1|MAX|MARCH5|DNMT1|NFE2L1…	181	0.947644	Geneset_Overlap	GO:0110165 (Geneset_Overlap_Data Set 1) GO:0009987	FALSE	Geneset_Overlap	GO:0110165 (Geneset_Overlap_Data Set 1) GO:0009987
Data Set 1	PSMA4|KIF22|RBM22|PSME2|MYL12A|DDX5|MLEC|GOLT1B|LNPEP|RGS2|CPSF3|DDX39A|SUGP1|TSG101|RBM39|PTCD3|DYNC1LI2|SRSF1|ZNF24|ATP5B|CHCHD3|PDCD6|BIN2|UBXN4|MARCH6|NONO|SIGMAR1|ARID5B|AKR1B1|IPPK|C21ORF59|SSU72|AP2M1|HSP90B1|MAEA|RNFT1|MCM7|SLC5A6|PSMC5|CFLAR|CSTF3|SF3B2|RNF168|RHOT2|NDUFV1|WDR33|STK25|SRSF7|NCBP2|IP6K2|HDAC6|SUPT7L|HNRNPA1|CS|PYCR2|RBM5|CTNNB1|APOL3|HMGB1|TAP1|HNRNPA2B1|UNC50|MAX|MARCH5|…	129	0.675393	Geneset_Overlap	GO:0110165 (Geneset_Overlap_Data Set 1) BTO:0000083	FALSE	Geneset_Overlap	GO:0110165 (Geneset_Overlap_Data Set 1) BTO:0000083
Data Set 1	PSMA4|RBM22|PSME2|DDX5|RGS2|TSG101|RBM39|PTCD3|SRSF1|ZNF24|CHCHD3|PDCD6|NONO|ARID5B|IPPK|SSU72|HSP90B1|RNFT1|PSMC5|CFLAR|RNF168|STK25|SRSF7|NCBP2|HDAC6|SUPT7L|HNRNPA1|RBM5|CTNNB1|HMGB1|HNRNPA2B1|MAX|DNMT1|NFE2L1|GBP1|ZRANB2|PTPN1|DMAP1|YBX1|MTCH1|SF1|HMGN1|EXOSC8|SRSF2|SLC39A8|SLC11A2|CLK3|DDX39B|FKBP1A|ATG4B|TBC1D10A|NGDN|ALAD|OAS1|VPRBP|CLK1|EWSR1|CCPG1|ARRB2|PSMD6|KLF6|EIF3M|WBP2|SNRNP70|MLLT6…	81	0.426316	Geneset_Overlap	GO:0110165 (Geneset_Overlap_Data Set 1) GO:0051171	FALSE	Geneset_Overlap	GO:0110165 (Geneset_Overlap_Data Set 1) GO:0051171
Data Set 1	PSMA4|KIF22|RBM22|PSME2|MYL12A|DDX5|MLEC|LNPEP|RGS2|CPSF3|DDX39A|SUGP1|TSG101|RBM39|PTCD3|DYNC1LI2|SRSF1|ZNF24|ATP5B|CHCHD3|PDCD6|BIN2|UBXN4|MARCH6|NONO|SIGMAR1|ARID5B|AKR1B1|IPPK|SSU72|AP2M1|HSP90B1|MAEA|RNFT1|MCM7|PSMC5|CFLAR|CSTF3|SF3B2|RNF168|RHOT2|NDUFV1|WDR33|STK25|SRSF7|NCBP2|IP6K2|HDAC6|SUPT7L|HNRNPA1|CS|PYCR2|RBM5|CTNNB1|HMGB1|TAP1|HNRNPA2B1|MAX|MARCH5|DNMT1|NFE2L1|NDUFS2|PNISR|GBP1|ZRAN…	168	0.884211	Geneset_Overlap	GO:0110165 (Geneset_Overlap_Data Set 1) GOCC:0005622	FALSE	Geneset_Overlap	GO:0110165 (Geneset_Overlap_Data Set 1) GOCC:0005622
Data Set 1	PSMA4|KIF22|RBM22|PSME2|DDX5|RGS2|CPSF3|DDX39A|SUGP1|TSG101|RBM39|PTCD3|SRSF1|ZNF24|ATP5B|CHCHD3|PDCD6|UBXN4|NONO|SIGMAR1|ARID5B|AKR1B1|IPPK|C21ORF59|SSU72|HSP90B1|MAEA|MCM7|PSMC5|CSTF3|SF3B2|RNF168|RHOT2|WDR33|SRSF7|NCBP2|IP6K2|HDAC6|SUPT7L|HNRNPA1|CS|RBM5|CTNNB1|HMGB1|HNRNPA2B1|UNC50|MAX|DNMT1|NFE2L1|NDUFS2|PNISR|PRPF38B|ZRANB2|DMAP1|YBX1|MAGED2|SF1|HMGN1|EXOSC8|SRSF2|NUMA1|SLC11A2|CLK3|DDX39B|…	115	0.605263	Geneset_Overlap	GO:0110165 (Geneset_Overlap_Data Set 1) GO:0005634	FALSE	Geneset_Overlap	GO:0110165 (Geneset_Overlap_Data Set 1) GO:0005634
Data Set 1	PSMA4|KIF22|RBM22|RGS2|DDX39A|TSG101|DYNC1LI2|SRSF1|CHCHD3|PDCD6|BIN2|AKR1B1|IPPK|C21ORF59|SSU72|MAEA|PSMC5|STK25|SRSF7|NCBP2|HDAC6|HNRNPA1|PYCR2|CTNNB1|APOL3|HMGB1|HNRNPA2B1|GBP1|DMAP1|YBX1|HMGN1|EXOSC8|ATG16L1|NUMA1|CLK3|DDX39B|FKBP1A|ATG4B|APOBEC3G|NGDN|OAS1|CASP4|VPRBP|GDI1|EWSR1|ULK3|ARRB2|PDCD6IP|EPHX2|GSDMD|EIF3M|MDH1|WBP2|C9ORF72|HNRNPDL|CORO1A|UFM1|SPATA13|YKT6|SBDS|FAF2|ISCU|UBE2Z|CASP7…	82	0.431579	Geneset_Overlap	GO:0110165 (Geneset_Overlap_Data Set 1) KW-0963	FALSE	Geneset_Overlap	GO:0110165 (Geneset_Overlap_Data Set 1) KW-0963
Data Set 1	KIF22|RBM22|DDX5|MLEC|RGS2|CPSF3|DDX39A|SUGP1|TSG101|RBM39|PTCD3|SRSF1|ZNF24|ATP5B|CHCHD3|PDCD6|UBXN4|MARCH6|NONO|SIGMAR1|ARID5B|AKR1B1|SSU72|AP2M1|HSP90B1|MAEA|RNFT1|MCM7|PSMC5|CSTF3|SF3B2|RNF168|RHOT2|NDUFV1|WDR33|SRSF7|NCBP2|IP6K2|HDAC6|SUPT7L|HNRNPA1|CS|PYCR2|RBM5|CTNNB1|HMGB1|TAP1|HNRNPA2B1|MAX|MARCH5|DNMT1|NFE2L1|NDUFS2|PNISR|GBP1|ZRANB2|PTPN1|DMAP1|YBX1|GOLGA1|MAGED2|SF1|HMGN1|EXOSC8|ATG16…	140	0.736842	Geneset_Overlap	GO:0110165 (Geneset_Overlap_Data Set 1) GOCC:0043231	FALSE	Geneset_Overlap	GO:0110165 (Geneset_Overlap_Data Set 1) GOCC:0043231
Data Set 1	PSMA4|KIF22|RBM22|MYL12A|MLEC|LNPEP|RGS2|TSG101|PTCD3|DYNC1LI2|SRSF1|ATP5B|CHCHD3|PDCD6|BIN2|UBXN4|MARCH6|SIGMAR1|AKR1B1|SSU72|AP2M1|HSP90B1|MAEA|RNFT1|PSMC5|CFLAR|RNF168|RHOT2|NDUFV1|STK25|NCBP2|HDAC6|CS|PYCR2|CTNNB1|HMGB1|TAP1|HNRNPA2B1|MARCH5|NDUFS2|PNISR|GBP1|PTPN1|DMAP1|YBX1|GOLGA1|MAGED2|HMGN1|EXOSC8|ATG16L1|SRSF2|NUMA1|SLC39A8|SLC11A2|DDX39B|NAGA|AGPAT6|PPP3CC|FKBP1A|ATG4B|APOBEC3G|NGDN|AL…	124	0.652632	Geneset_Overlap	GO:0110165 (Geneset_Overlap_Data Set 1) GOCC:0005737	FALSE	Geneset_Overlap	GO:0110165 (Geneset_Overlap_Data Set 1) GOCC:0005737
Data Set 1	PSMA4|KIF22|RBM22|PSME2|DDX5|LNPEP|CPSF3|DDX39A|SUGP1|TSG101|RBM39|PTCD3|SRSF1|ATP5B|PDCD6|UBXN4|MARCH6|NONO|ARID5B|AKR1B1|SSU72|AP2M1|HSP90B1|MAEA|RNFT1|MCM7|SLC5A6|PSMC5|CFLAR|CSTF3|SF3B2|RNF168|WDR33|STK25|SRSF7|NCBP2|HDAC6|SUPT7L|HNRNPA1|PYCR2|RBM5|CTNNB1|APOL3|HMGB1|HNRNPA2B1|MAX|MARCH5|DNMT1|NFE2L1|PRPF38B|ZRANB2|PTPN1|DMAP1|YBX1|ABHD12|SF1|HMGN1|EXOSC8|SRSF2|SLC39A8|SLC11A2|CLK3|DDX39B|NAG…	117	0.612565	Geneset_Overlap	GO:0110165 (Geneset_Overlap_Data Set 1) GO:0006807	FALSE	Geneset_Overlap	GO:0110165 (Geneset_Overlap_Data Set 1) GO:0006807
Data Set 1	KIF22|RBM22|DDX5|CPSF3|DDX39A|SUGP1|TSG101|RBM39|PTCD3|DYNC1LI2|SRSF1|ZNF24|ATP5B|NONO|ARID5B|IPPK|HSP90B1|MCM7|PSMC5|CSTF3|SF3B2|RHOT2|NDUFV1|WDR33|STK25|SRSF7|NCBP2|IP6K2|HDAC6|HNRNPA1|CS|RBM5|HMGB1|TAP1|HNRNPA2B1|UNC50|MAX|DNMT1|NFE2L1|NDUFS2|PNISR|PRPF38B|GBP1|ZRANB2|PTPN1|YBX1|SF1|HMGN1|EXOSC8|SRSF2|CLK3|DDX39B|FKBP1A|APOBEC3G|NGDN|SSB|OAS1|VPRBP|CLK1|EWSR1|ULK3|KLF6|LUC7L3|VDAC3|EIF3M|MDH1|…	92	0.481675	Geneset_Overlap	GO:0110165 (Geneset_Overlap_Data Set 1) GO:1901363	FALSE	Geneset_Overlap	GO:0110165 (Geneset_Overlap_Data Set 1) GO:1901363
Data Set 1	PSMA4|KIF22|RBM22|PSME2|DDX5|MLEC|LNPEP|CPSF3|DDX39A|SUGP1|TSG101|RBM39|PTCD3|SRSF1|ATP5B|PDCD6|UBXN4|MARCH6|NONO|AKR1B1|IPPK|SSU72|AP2M1|HSP90B1|MAEA|RNFT1|MCM7|PSMC5|CFLAR|CSTF3|SF3B2|RNF168|WDR33|STK25|SRSF7|NCBP2|IP6K2|HDAC6|SUPT7L|HNRNPA1|CS|PYCR2|RBM5|CTNNB1|APOL3|HMGB1|HNRNPA2B1|MAX|MARCH5|DNMT1|NFE2L1|PRPF38B|ZRANB2|PTPN1|DMAP1|YBX1|ABHD12|SF1|HMGN1|RDH11|EXOSC8|SRSF2|SLC39A8|CLK3|DDX39B|…	121	0.633508	Geneset_Overlap	GO:0110165 (Geneset_Overlap_Data Set 1) GO:0044238	FALSE	Geneset_Overlap	GO:0110165 (Geneset_Overlap_Data Set 1) GO:0044238
Data Set 1	PSMA4|KIF22|RBM22|PSME2|MYL12A|DDX5|GOLT1B|CPSF3|SUGP1|TSG101|RBM39|DYNC1LI2|SRSF1|ATP5B|CHCHD3|PDCD6|MARCH6|NONO|SSU72|AP2M1|HSP90B1|MAEA|MCM7|PSMC5|CFLAR|SF3B2|RNF168|NDUFV1|WDR33|NCBP2|HDAC6|SUPT7L|HNRNPA1|RBM5|CTNNB1|HMGB1|TAP1|HNRNPA2B1|MAX|NFE2L1|NDUFS2|PRPF38B|PTPN1|DMAP1|YBX1|ABHD12|SF1|EXOSC8|SRSF2|NUMA1|SLC11A2|DDX39B|PPP3CC|FKBP1A|APOBEC3G|NGDN|SSB|CASP4|VPRBP|GDI1|PSMD6|LUC7L3|VDAC3|G…	94	0.492147	Geneset_Overlap	GO:0110165 (Geneset_Overlap_Data Set 1) GO:0032991	FALSE	Geneset_Overlap	GO:0110165 (Geneset_Overlap_Data Set 1) GO:0032991
Data Set 1	PSMA4|KIF22|RBM22|PSME2|MYL12A|DDX5|MLEC|LNPEP|RGS2|DYNC1LI2|ATP5B|PDCD6|BIN2|UBXN4|MARCH6|NONO|SIGMAR1|ARID5B|AKR1B1|AP2M1|HSP90B1|MCM7|PSMC5|CFLAR|RNF168|RHOT2|WDR33|STK25|SRSF7|NCBP2|IP6K2|HDAC6|HNRNPA1|PYCR2|CTNNB1|APOL3|HMGB1|TAP1|HNRNPA2B1|MAX|DNMT1|NFE2L1|NDUFS2|GBP1|PTPN1|DMAP1|YBX1|ABHD12|HMGN1|RDH11|SRSF2|SLC11A2|PPP3CC|FKBP1A|APOBEC3G|ALAD|OAS1|CASP4|GDI1|ULK3|ARRB2|DNAJB11|PSMD6|VDAC3…	109	0.573684	Geneset_Overlap	GO:0110165 (Geneset_Overlap_Data Set 1) GO:0050896	FALSE	Geneset_Overlap	GO:0110165 (Geneset_Overlap_Data Set 1) GO:0050896
Data Set 1	PSMA4|KIF22|RBM22|DDX5|LNPEP|DDX39A|SUGP1|TSG101|RBM39|PTCD3|DYNC1LI2|SRSF1|ZNF24|PDCD6|BIN2|MARCH6|NONO|SIGMAR1|ARID5B|SSU72|AP2M1|MAEA|RNFT1|MCM7|PSMC5|CFLAR|CSTF3|RHOT2|NDUFV1|WDR33|STK25|SRSF7|NCBP2|IP6K2|HDAC6|SUPT7L|HNRNPA1|RBM5|APOL3|HNRNPA2B1|MAX|DNMT1|NFE2L1|NDUFS2|PNISR|PRPF38B|ZRANB2|MTCH1|MAGED2|ABHD12|SF1|RDH11|ATG16L1|SRSF2|NUMA1|SLC39A8|SLC11A2|CLK3|DDX39B|PPP3CC|ATG4B|TBC1D10A|APO…	123	0.640625	Geneset_Overlap	GO:0110165 (Geneset_Overlap_Data Set 1) KW-0025	FALSE	Geneset_Overlap	GO:0110165 (Geneset_Overlap_Data Set 1) KW-0025
Data Set 1	PSMA4|KIF22|RBM22|DDX5|GOLT1B|CPSF3|RBM39|PTCD3|DYNC1LI2|SRSF1|ATP5B|PDCD6|MARCH6|NONO|SIGMAR1|AKR1B1|AP2M1|HSP90B1|MAEA|MCM7|SLC5A6|PSMC5|CFLAR|NDUFV1|WDR33|STK25|SRSF7|NCBP2|IP6K2|HDAC6|SUPT7L|HNRNPA1|CS|RBM5|CTNNB1|HMGB1|HNRNPA2B1|UNC50|MAX|NFE2L1|NDUFS2|PNISR|ZRANB2|DMAP1|YBX1|MTCH1|MAGED2|ABHD12|SF1|HMGN1|RDH11|ATG16L1|SRSF2|NUMA1|SLC11A2|DDX39B|FKBP1A|ATG4B|TBC1D10A|NGDN|ALAD|OAS1|GDI1|CLK1…	100	0.520833	Geneset_Overlap	GO:0110165 (Geneset_Overlap_Data Set 1) BTO:0000142	FALSE	Geneset_Overlap	GO:0110165 (Geneset_Overlap_Data Set 1) BTO:0000142
Data Set 1	PSMA4|KIF22|PSME2|MYL12A|LNPEP|RGS2|TSG101|PTCD3|DYNC1LI2|UBXN4|AKR1B1|IPPK|C21ORF59|SSU72|AP2M1|HSP90B1|MCM7|PSMC5|CFLAR|RNF168|RHOT2|NDUFV1|NCBP2|HDAC6|CTNNB1|NFE2L1|PNISR|GBP1|PTPN1|DMAP1|YBX1|GOLGA1|MAGED2|EXOSC8|ATG16L1|SRSF2|NUMA1|PPP3CC|FKBP1A|ATG4B|TBC1D10A|APOBEC3G|ALAD|OAS1|CASP4|GDI1|ARRB2|PDCD6IP|PSMD6|KLF6|EPHX2|GSDMD|LGALS8|EIF3M|MDH1|ACADVL|B2M|HNRNPDL|CORO1A|VPS4A|SPATA13|GZMB|YKT…	85	0.447368	Geneset_Overlap	GO:0110165 (Geneset_Overlap_Data Set 1) GO:0005829	FALSE	Geneset_Overlap	GO:0110165 (Geneset_Overlap_Data Set 1) GO:0005829
Data Set 1	PSMA4|RBM22|PSME2|DDX5|GOLT1B|LNPEP|CPSF3|DDX39A|TSG101|RBM39|PTCD3|SRSF1|ATP5B|CHCHD3|PDCD6|MARCH6|NONO|AKR1B1|HSP90B1|MCM7|PSMC5|CSTF3|SF3B2|NDUFV1|WDR33|SRSF7|NCBP2|HNRNPA1|CS|PYCR2|CTNNB1|HMGB1|HNRNPA2B1|UNC50|MAX|DNMT1|NDUFS2|PRPF38B|ZRANB2|PTPN1|YBX1|MAGED2|SF1|HMGN1|RDH11|EXOSC8|SRSF2|NUMA1|DDX39B|FKBP1A|ATG4B|NGDN|SSB|CASP4|VPRBP|EWSR1|PDCD6IP|LUC7L3|VDAC3|EPHX2|EIF3M|MDH1|ACADVL|SNRNP70|…	84	0.442105	Geneset_Overlap	GO:0110165 (Geneset_Overlap_Data Set 1) KW-0007	FALSE	Geneset_Overlap	GO:0110165 (Geneset_Overlap_Data Set 1) KW-0007
Data Set 1	PSMA4|KIF22|PSME2|MLEC|GOLT1B|CPSF3|DDX39A|TSG101|DYNC1LI2|SRSF1|ATP5B|PDCD6|BIN2|SIGMAR1|AP2M1|HSP90B1|SLC5A6|PSMC5|RHOT2|WDR33|STK25|SRSF7|NCBP2|IP6K2|HDAC6|HNRNPA1|CTNNB1|APOL3|HMGB1|TAP1|HNRNPA2B1|UNC50|NFE2L1|YBX1|MAGED2|ATG16L1|SRSF2|NUMA1|SLC39A8|SLC11A2|DDX39B|AGPAT6|PPP3CC|FKBP1A|ATG4B|TBC1D10A|ALAD|SSB|GDI1|ARRB2|PDCD6IP|PSMD6|VDAC3|EPHX2|GSDMD|B2M|WBP2|C9ORF72|OXA1L|CORO1A|VPS4A|ATP13A…	79	0.415789	Geneset_Overlap	GO:0110165 (Geneset_Overlap_Data Set 1) GO:0051234	FALSE	Geneset_Overlap	GO:0110165 (Geneset_Overlap_Data Set 1) GO:0051234
Data Set 1	PSMA4|KIF22|RBM22|PSME2|DDX5|MLEC|LNPEP|CPSF3|DDX39A|SUGP1|TSG101|RBM39|PTCD3|SRSF1|ATP5B|PDCD6|UBXN4|MARCH6|NONO|ARID5B|AKR1B1|IPPK|SSU72|AP2M1|HSP90B1|MAEA|RNFT1|MCM7|SLC5A6|PSMC5|CFLAR|CSTF3|SF3B2|RNF168|NDUFV1|WDR33|STK25|SRSF7|NCBP2|IP6K2|HDAC6|SUPT7L|HNRNPA1|CS|PYCR2|RBM5|CTNNB1|APOL3|HMGB1|HNRNPA2B1|MAX|MARCH5|DNMT1|NFE2L1|NDUFS2|PRPF38B|ZRANB2|PTPN1|DMAP1|YBX1|ABHD12|SF1|HMGN1|RDH11|EXOSC…	134	0.701571	Geneset_Overlap	GO:0110165 (Geneset_Overlap_Data Set 1) GO:0008152	FALSE	Geneset_Overlap	GO:0110165 (Geneset_Overlap_Data Set 1) GO:0008152
Data Set 1	KIF22|TSG101|PTCD3|DYNC1LI2|SRSF1|ATP5B|CHCHD3|PDCD6|BIN2|SIGMAR1|C21ORF59|AP2M1|HSP90B1|MAEA|MCM7|CFLAR|RNF168|RHOT2|NDUFV1|STK25|HDAC6|SUPT7L|RBM5|CTNNB1|HMGB1|TAP1|HNRNPA2B1|MAX|DNMT1|NDUFS2|PTPN1|DMAP1|MTCH1|SF1|HMGN1|EXOSC8|ATG16L1|NUMA1|SLC39A8|SLC11A2|DDX39B|PPP3CC|FKBP1A|NGDN|ALAD|OAS1|VPRBP|GDI1|ARRB2|PDCD6IP|LUC7L3|EPHX2|GSDMD|EIF3M|B2M|C9ORF72|OXA1L|CORO1A|VPS4A|TMEM138|ZNF148|SPATA13|…	82	0.431579	Geneset_Overlap	GO:0110165 (Geneset_Overlap_Data Set 1) GO:0071840	FALSE	Geneset_Overlap	GO:0110165 (Geneset_Overlap_Data Set 1) GO:0071840
Data Set 1	KIF22|RBM22|DDX5|CPSF3|DDX39A|SUGP1|TSG101|RBM39|PTCD3|DYNC1LI2|SRSF1|ZNF24|ATP5B|NONO|ARID5B|IPPK|HSP90B1|MCM7|PSMC5|CSTF3|SF3B2|RHOT2|NDUFV1|WDR33|STK25|SRSF7|NCBP2|IP6K2|HDAC6|HNRNPA1|CS|RBM5|HMGB1|TAP1|HNRNPA2B1|UNC50|MAX|DNMT1|NFE2L1|NDUFS2|PNISR|PRPF38B|GBP1|ZRANB2|PTPN1|YBX1|SF1|HMGN1|EXOSC8|SRSF2|CLK3|DDX39B|FKBP1A|APOBEC3G|NGDN|SSB|OAS1|VPRBP|CLK1|EWSR1|ULK3|KLF6|LUC7L3|VDAC3|EIF3M|MDH1|…	92	0.481675	Geneset_Overlap	GO:0110165 (Geneset_Overlap_Data Set 1) GO:0097159	FALSE	Geneset_Overlap	GO:0110165 (Geneset_Overlap_Data Set 1) GO:0097159
Data Set 1	PSMA4|RBM22|PSME2|DDX5|RGS2|TSG101|RBM39|PTCD3|SRSF1|ZNF24|CHCHD3|PDCD6|NONO|ARID5B|IPPK|SSU72|HSP90B1|MAEA|RNFT1|PSMC5|CFLAR|RNF168|STK25|SRSF7|NCBP2|HDAC6|SUPT7L|HNRNPA1|RBM5|CTNNB1|HMGB1|HNRNPA2B1|MAX|DNMT1|NFE2L1|GBP1|ZRANB2|PTPN1|DMAP1|YBX1|MTCH1|SF1|HMGN1|EXOSC8|SRSF2|SLC39A8|SLC11A2|CLK3|DDX39B|FKBP1A|ATG4B|TBC1D10A|NGDN|ALAD|OAS1|VPRBP|CLK1|EWSR1|CCPG1|ARRB2|PSMD6|KLF6|EPHX2|EIF3M|ACADVL|…	84	0.442105	Geneset_Overlap	GO:0110165 (Geneset_Overlap_Data Set 1) GO:0080090	FALSE	Geneset_Overlap	GO:0110165 (Geneset_Overlap_Data Set 1) GO:0080090
Data Set 1	PSMA4|KIF22|PSME2|MYL12A|DDX5|MLEC|GOLT1B|RGS2|RBM39|PTCD3|DYNC1LI2|SRSF1|ZNF24|ATP5B|CHCHD3|PDCD6|BIN2|UBXN4|MARCH6|NONO|SIGMAR1|ARID5B|AKR1B1|AP2M1|HSP90B1|MCM7|SLC5A6|PSMC5|CFLAR|SF3B2|RHOT2|NDUFV1|HDAC6|SUPT7L|HNRNPA1|CS|RBM5|CTNNB1|APOL3|HMGB1|HNRNPA2B1|DNMT1|NDUFS2|PNISR|ZRANB2|DMAP1|YBX1|MTCH1|ABHD12|SF1|HMGN1|RDH11|ATG16L1|SRSF2|NUMA1|SLC11A2|CLK3|DDX39B|ATG4B|APOBEC3G|ALAD|SSB|OAS1|CASP4…	116	0.60733	Geneset_Overlap	GO:0110165 (Geneset_Overlap_Data Set 1) BTO:0001491	FALSE	Geneset_Overlap	GO:0110165 (Geneset_Overlap_Data Set 1) BTO:0001491
Data Set 1	AMICA1|GOLT1B|EIF3M|COMMD3|B2M|MYD88	6	0.461538	Geneset_Overlap	BTO:0002042 (Geneset_Overlap_Data Set 1) BTO:0001281	FALSE	Geneset_Overlap	BTO:0002042 (Geneset_Overlap_Data Set 1) BTO:0001281
Data Set 1	AMICA1|GOLT1B|EIF3M|COMMD3|B2M|MYD88	6	0.666667	Geneset_Overlap	BTO:0002042 (Geneset_Overlap_Data Set 1) BTO:0000553	FALSE	Geneset_Overlap	BTO:0002042 (Geneset_Overlap_Data Set 1) BTO:0000553
Data Set 1	PSMA4|KIF22|PSME2|MLEC|LNPEP|FAF2|DYNC1LI2|AMICA1|BIN2|COMMD3|ARHGAP9|HLA-DPA1|MYD88|AP2M1|CD3E|PSMC5|CASP1|ZAP70|ALOX5|IP6K2|NCF4|GBP5|HLA-DMA|CTNNB1|TAP2|HMGB1|TAP1|TRIM38|GBP1|FKBP1A|ALAD|OAS1|CASP4|VPRBP|GSDMD|B2M	36	0.571429	Geneset_Overlap	GO:0002376 (Geneset_Overlap_Data Set 1) HSA-168256	FALSE	Geneset_Overlap	GO:0002376 (Geneset_Overlap_Data Set 1) HSA-168256
Data Set 1	PSMA4|KIF22|CORO1A|PSME2|MLEC|LNPEP|GZMB|SBDS|FAF2|DYNC1LI2|AMICA1|BIN2|BNIP3|COMMD3|NONO|C17ORF85|ARHGAP9|HLA-DPA1|MYD88|EIF2B1|AP2M1|CD48|CD3E|PSMC5|CASP1|ZAP70|RNF168|STK4|ALOX5|IP6K2|NCF4|RUNX3|GBP5|HLA-DMA|CTNNB1|TAP2|HMGB1|TAP1|TRIM38|NFE2L1|GBP1|SLC11A2|FKBP1A|APOBEC3G|ALAD|OAS1|CASP4|PSMD6|GSDMD|B2M	50	0.442478	Geneset_Overlap	GO:0002376 (Geneset_Overlap_Data Set 1) GO:0050896	FALSE	Geneset_Overlap	GO:0002376 (Geneset_Overlap_Data Set 1) GO:0050896
Data Set 1	PSMA4|KIF22|CORO1A|PSME2|GZMB|FAF2|AMICA1|BNIP3|NONO|C17ORF85|HLA-DPA1|MYD88|EIF2B1|CD48|PSMC5|CASP1|RNF168|STK4|ALOX5|IP6K2|NCF4|GBP5|HMGB1|TAP1|TRIM38|NFE2L1|GBP1|SLC11A2|APOBEC3G|ALAD|OAS1|CASP4|PSMD6|GSDMD|B2M	35	0.406977	Geneset_Overlap	GO:0002376 (Geneset_Overlap_Data Set 1) GO:0006950	FALSE	Geneset_Overlap	GO:0002376 (Geneset_Overlap_Data Set 1) GO:0006950
Data Set 1	HNRNPDL|RBM22|SNRPA1|DDX5|CPSF3|DDX39A|SUGP1|SBDS|RBM39|SRSF1|SF3B1|NONO|C17ORF85|CSTF3|SF3B2|WDR33|SRSF7|NCBP2|GTF3A|HNRNPA1|RBM5|HMGB1|RBM19|HNRNPA2B1|DNMT1|PRPF38B|ZRANB2|YBX1|SF1|EXOSC8|SRSF2|DDX39B|APOBEC3G|NGDN|SSB|OAS1|LUC7L3|SUGP2|SNRNP70	39	0.557143	Geneset_Overlap	GO:0006725 (Geneset_Overlap_Data Set 1) GO:0003723	FALSE	Geneset_Overlap	GO:0006725 (Geneset_Overlap_Data Set 1) GO:0003723
Data Set 1	HNRNPDL|KIF22|RBM22|SNRPA1|DDX5|CPSF3|DDX39A|SUGP1|SBDS|RBM39|SRSF1|SF3B1|ATP5B|NONO|C17ORF85|AKR1B1|SSU72|MCM7|UROD|CSTF3|SF3B2|RNF168|NSMCE4A|WDR33|SRSF7|NCBP2|GTF3A|HNRNPA1|RBM5|HMGB1|RBM19|HNRNPA2B1|MAX|DNMT1|NFE2L1|ZRANB2|DMAP1|YBX1|SF1|HMGN1|EXOSC8|SRSF2|DDX39B|NGDN|ALAD|SSB|OAS1|VPRBP|LUC7L3|EPHX2|SUGP2|SNRNP70	52	0.468468	Geneset_Overlap	GO:0006725 (Geneset_Overlap_Data Set 1) GO:0070013	FALSE	Geneset_Overlap	GO:0006725 (Geneset_Overlap_Data Set 1) GO:0070013
Data Set 1	HNRNPDL|KIF22|RBM22|SNRPA1|DDX5|CPSF3|DDX39A|SUGP1|SBDS|RBM39|SRSF1|SF3B1|ATP5B|NONO|C17ORF85|AKR1B1|SSU72|MCM7|UROD|CSTF3|SF3B2|RNF168|NSMCE4A|WDR33|SRSF7|NCBP2|GTF3A|HNRNPA1|RBM5|HMGB1|RBM19|HNRNPA2B1|MAX|DNMT1|NFE2L1|PRPF38B|ZRANB2|DMAP1|YBX1|SF1|HMGN1|EXOSC8|SRSF2|SLC11A2|DDX39B|APOBEC3G|NGDN|ALAD|SSB|OAS1|VPRBP|ARRB2|LUC7L3|SUGP2|SNRNP70	55	0.466102	Geneset_Overlap	GO:0006725 (Geneset_Overlap_Data Set 1) GO:0005634	FALSE	Geneset_Overlap	GO:0006725 (Geneset_Overlap_Data Set 1) GO:0005634
Data Set 1	HNRNPDL|KIF22|RBM22|SNRPA1|DDX5|CPSF3|DDX39A|SUGP1|SBDS|RBM39|SRSF1|SF3B1|NONO|C17ORF85|SSU72|MCM7|CSTF3|SF3B2|RNF168|NSMCE4A|WDR33|SRSF7|NCBP2|GTF3A|HNRNPA1|RBM5|HMGB1|RBM19|HNRNPA2B1|MAX|DNMT1|NFE2L1|PRPF38B|ZRANB2|DMAP1|YBX1|SF1|HMGN1|EXOSC8|SRSF2|SLC39A8|DDX39B|APOBEC3G|NGDN|SSB|VPRBP|ARRB2|LUC7L3|SUGP2|SNRNP70	50	0.862069	Geneset_Overlap	GO:0006725 (Geneset_Overlap_Data Set 1) GO:0090304	FALSE	Geneset_Overlap	GO:0006725 (Geneset_Overlap_Data Set 1) GO:0090304
Data Set 1	HNRNPDL|KIF22|RBM22|SNRPA1|DDX5|CPSF3|DDX39A|SUGP1|SBDS|RBM39|SRSF1|SF3B1|NONO|C17ORF85|SSU72|MCM7|CSTF3|SF3B2|RNF168|NSMCE4A|WDR33|SRSF7|NCBP2|GTF3A|HNRNPA1|RBM5|HMGB1|RBM19|HNRNPA2B1|MAX|DNMT1|NFE2L1|PRPF38B|ZRANB2|DMAP1|YBX1|SF1|HMGN1|EXOSC8|SRSF2|DDX39B|APOBEC3G|NGDN|SSB|OAS1|VPRBP|ARRB2|LUC7L3|SUGP2|SNRNP70	50	0.510204	Geneset_Overlap	GO:0006725 (Geneset_Overlap_Data Set 1) KW-0539	FALSE	Geneset_Overlap	GO:0006725 (Geneset_Overlap_Data Set 1) KW-0539
Data Set 1	HNRNPDL|KIF22|RBM22|SNRPA1|DDX5|CPSF3|DDX39A|SUGP1|SBDS|RBM39|SRSF1|SF3B1|ATP5B|NONO|C17ORF85|AKR1B1|SSU72|MCM7|UROD|CSTF3|SF3B2|RNF168|NSMCE4A|WDR33|SRSF7|NCBP2|GTF3A|HNRNPA1|RBM5|HMGB1|RBM19|HNRNPA2B1|MAX|DNMT1|NFE2L1|PRPF38B|ZRANB2|DMAP1|YBX1|SF1|HMGN1|EXOSC8|SRSF2|SLC39A8|SLC11A2|DDX39B|AGPAT6|APOBEC3G|NGDN|ALAD|SSB|OAS1|VPRBP|ARRB2|LUC7L3|EPHX2|SUGP2|SNRNP70	58	0.467742	Geneset_Overlap	GO:0006725 (Geneset_Overlap_Data Set 1) GO:0044237	FALSE	Geneset_Overlap	GO:0006725 (Geneset_Overlap_Data Set 1) GO:0044237
Data Set 1	HNRNPDL|KIF22|RBM22|SNRPA1|DDX5|CPSF3|DDX39A|SUGP1|SBDS|RBM39|SRSF1|SF3B1|ATP5B|NONO|C17ORF85|AKR1B1|SSU72|MCM7|UROD|CSTF3|SF3B2|RNF168|NSMCE4A|WDR33|SRSF7|NCBP2|GTF3A|HNRNPA1|RBM5|HMGB1|RBM19|HNRNPA2B1|MAX|DNMT1|NFE2L1|PRPF38B|ZRANB2|DMAP1|YBX1|SF1|HMGN1|EXOSC8|SRSF2|SLC39A8|SLC11A2|DDX39B|AGPAT6|APOBEC3G|NGDN|ALAD|SSB|OAS1|VPRBP|ARRB2|LUC7L3|EPHX2|SUGP2|SNRNP70	58	0.42963	Geneset_Overlap	GO:0006725 (Geneset_Overlap_Data Set 1) GO:0008152	FALSE	Geneset_Overlap	GO:0006725 (Geneset_Overlap_Data Set 1) GO:0008152
Data Set 1	HNRNPDL|RBM22|SNRPA1|DDX5|CPSF3|DDX39A|RBM39|SRSF1|SF3B1|NONO|C17ORF85|SRSF7|NCBP2|GTF3A|HNRNPA1|RBM5|RBM19|HNRNPA2B1|ZRANB2|YBX1|SF1|EXOSC8|SRSF2|DDX39B|SSB|OAS1|SNRNP70	27	0.442623	Geneset_Overlap	GO:0006725 (Geneset_Overlap_Data Set 1) KW-0694	FALSE	Geneset_Overlap	GO:0006725 (Geneset_Overlap_Data Set 1) KW-0694
Data Set 1	RBM22|SNRPA1|DDX5|CPSF3|DDX39A|SUGP1|RBM39|SRSF1|SF3B1|NONO|CSTF3|SF3B2|WDR33|SRSF7|NCBP2|HNRNPA1|RBM5|RBM19|HNRNPA2B1|PRPF38B|ZRANB2|YBX1|SF1|SRSF2|DDX39B|LUC7L3|SUGP2|SNRNP70	28	0.482759	Geneset_Overlap	GO:0006725 (Geneset_Overlap_Data Set 1) GO:0008380	FALSE	Geneset_Overlap	GO:0006725 (Geneset_Overlap_Data Set 1) GO:0008380
Data Set 1	HNRNPDL|KIF22|RBM22|SNRPA1|DDX5|CPSF3|DDX39A|SUGP1|SBDS|RBM39|SRSF1|SF3B1|ATP5B|NONO|C17ORF85|MCM7|CSTF3|SF3B2|WDR33|SRSF7|NCBP2|GTF3A|HNRNPA1|RBM5|HMGB1|RBM19|HNRNPA2B1|MAX|DNMT1|NFE2L1|PRPF38B|ZRANB2|YBX1|SF1|HMGN1|EXOSC8|SRSF2|DDX39B|APOBEC3G|NGDN|SSB|OAS1|VPRBP|LUC7L3|SUGP2|SNRNP70	46	0.438095	Geneset_Overlap	GO:0006725 (Geneset_Overlap_Data Set 1) GO:0097159	FALSE	Geneset_Overlap	GO:0006725 (Geneset_Overlap_Data Set 1) GO:0097159
Data Set 1	HNRNPDL|KIF22|RBM22|SNRPA1|DDX5|CPSF3|DDX39A|SUGP1|SBDS|RBM39|SRSF1|SF3B1|ATP5B|NONO|C17ORF85|SSU72|MCM7|UROD|CSTF3|SF3B2|RNF168|NSMCE4A|WDR33|SRSF7|NCBP2|GTF3A|HNRNPA1|RBM5|HMGB1|RBM19|HNRNPA2B1|MAX|DNMT1|NFE2L1|PRPF38B|ZRANB2|DMAP1|YBX1|SF1|HMGN1|EXOSC8|SRSF2|SLC39A8|SLC11A2|DDX39B|AGPAT6|APOBEC3G|NGDN|ALAD|SSB|OAS1|VPRBP|ARRB2|LUC7L3|SUGP2|SNRNP70	56	0.835821	Geneset_Overlap	GO:0006725 (Geneset_Overlap_Data Set 1) GO:0034641	FALSE	Geneset_Overlap	GO:0006725 (Geneset_Overlap_Data Set 1) GO:0034641
Data Set 1	HNRNPDL|KIF22|RBM22|SNRPA1|DDX5|CPSF3|DDX39A|SUGP1|SBDS|RBM39|SRSF1|SF3B1|ATP5B|NONO|C17ORF85|AKR1B1|SSU72|MCM7|UROD|CSTF3|SF3B2|RNF168|NSMCE4A|WDR33|SRSF7|NCBP2|GTF3A|HNRNPA1|RBM5|HMGB1|RBM19|HNRNPA2B1|MAX|DNMT1|NFE2L1|PRPF38B|ZRANB2|DMAP1|YBX1|SF1|HMGN1|EXOSC8|SRSF2|SLC39A8|SLC11A2|DDX39B|AGPAT6|APOBEC3G|NGDN|ALAD|SSB|OAS1|VPRBP|ARRB2|LUC7L3|EPHX2|SUGP2|SNRNP70	58	0.95082	Geneset_Overlap	GO:0006725 (Geneset_Overlap_Data Set 1) GO:1901360	FALSE	Geneset_Overlap	GO:0006725 (Geneset_Overlap_Data Set 1) GO:1901360
Data Set 1	RBM22|SNRPA1|DDX5|CPSF3|DDX39A|SUGP1|RBM39|SRSF1|SF3B1|NONO|C17ORF85|SSU72|CSTF3|SF3B2|WDR33|SRSF7|NCBP2|HNRNPA1|RBM5|HNRNPA2B1|PRPF38B|ZRANB2|YBX1|SF1|SRSF2|DDX39B|LUC7L3|SUGP2|SNRNP70	29	0.5	Geneset_Overlap	GO:0006725 (Geneset_Overlap_Data Set 1) KW-0507	FALSE	Geneset_Overlap	GO:0006725 (Geneset_Overlap_Data Set 1) KW-0507
Data Set 1	HNRNPDL|RBM22|SNRPA1|DDX5|CPSF3|DDX39A|SUGP1|SBDS|RBM39|SRSF1|SF3B1|NONO|C17ORF85|SSU72|CSTF3|SF3B2|WDR33|SRSF7|NCBP2|GTF3A|HNRNPA1|RBM5|RBM19|HNRNPA2B1|MAX|NFE2L1|PRPF38B|ZRANB2|YBX1|SF1|EXOSC8|SRSF2|SLC39A8|DDX39B|APOBEC3G|NGDN|SSB|ARRB2|LUC7L3|SUGP2|SNRNP70	41	0.706897	Geneset_Overlap	GO:0006725 (Geneset_Overlap_Data Set 1) GO:0016070	FALSE	Geneset_Overlap	GO:0006725 (Geneset_Overlap_Data Set 1) GO:0016070
Data Set 1	RBM22|SNRPA1|DDX5|CPSF3|DDX39A|SUGP1|SRSF1|SF3B1|NONO|CSTF3|SF3B2|WDR33|SRSF7|NCBP2|HNRNPA1|RBM5|RBM19|HNRNPA2B1|YBX1|SF1|SRSF2|DDX39B|LUC7L3|SNRNP70	24	0.413793	Geneset_Overlap	GO:0006725 (Geneset_Overlap_Data Set 1) GO:0000398	FALSE	Geneset_Overlap	GO:0006725 (Geneset_Overlap_Data Set 1) GO:0000398
Data Set 1	HNRNPDL|KIF22|RBM22|SNRPA1|DDX5|CPSF3|DDX39A|SUGP1|SBDS|RBM39|SRSF1|SF3B1|ATP5B|NONO|C17ORF85|SSU72|MCM7|UROD|CSTF3|SF3B2|RNF168|NSMCE4A|WDR33|SRSF7|NCBP2|GTF3A|HNRNPA1|RBM5|HMGB1|RBM19|HNRNPA2B1|MAX|DNMT1|NFE2L1|PRPF38B|ZRANB2|DMAP1|YBX1|SF1|HMGN1|EXOSC8|SRSF2|SLC39A8|SLC11A2|DDX39B|AGPAT6|APOBEC3G|NGDN|ALAD|SSB|OAS1|VPRBP|ARRB2|LUC7L3|EPHX2|SUGP2|SNRNP70	57	0.934426	Geneset_Overlap	GO:0006725 (Geneset_Overlap_Data Set 1) GO:0046483	FALSE	Geneset_Overlap	GO:0006725 (Geneset_Overlap_Data Set 1) GO:0046483
Data Set 1	HNRNPDL|KIF22|RBM22|SNRPA1|DDX5|CPSF3|DDX39A|SUGP1|SBDS|RBM39|SRSF1|SF3B1|NONO|C17ORF85|SSU72|MCM7|CSTF3|SF3B2|RNF168|NSMCE4A|WDR33|SRSF7|NCBP2|GTF3A|HNRNPA1|RBM5|HMGB1|RBM19|HNRNPA2B1|MAX|DNMT1|NFE2L1|PRPF38B|ZRANB2|DMAP1|YBX1|SF1|HMGN1|EXOSC8|SRSF2|SLC39A8|DDX39B|APOBEC3G|NGDN|SSB|VPRBP|ARRB2|LUC7L3|SUGP2|SNRNP70	50	0.431034	Geneset_Overlap	GO:0006725 (Geneset_Overlap_Data Set 1) GO:0043170	FALSE	Geneset_Overlap	GO:0006725 (Geneset_Overlap_Data Set 1) GO:0043170
Data Set 1	HNRNPDL|KIF22|RBM22|SNRPA1|DDX5|CPSF3|DDX39A|SUGP1|SBDS|RBM39|SRSF1|SF3B1|NONO|C17ORF85|AKR1B1|SSU72|MCM7|UROD|CSTF3|SF3B2|RNF168|NSMCE4A|WDR33|SRSF7|NCBP2|GTF3A|HNRNPA1|RBM5|HMGB1|RBM19|HNRNPA2B1|MAX|DNMT1|NFE2L1|ZRANB2|DMAP1|YBX1|SF1|HMGN1|EXOSC8|SRSF2|DDX39B|NGDN|OAS1|VPRBP|LUC7L3|SUGP2|SNRNP70	48	0.516129	Geneset_Overlap	GO:0006725 (Geneset_Overlap_Data Set 1) GO:0005654	FALSE	Geneset_Overlap	GO:0006725 (Geneset_Overlap_Data Set 1) GO:0005654
Data Set 1	HNRNPDL|KIF22|RBM22|SNRPA1|DDX5|CPSF3|DDX39A|SUGP1|SBDS|RBM39|SRSF1|SF3B1|NONO|C17ORF85|AKR1B1|SSU72|MCM7|UROD|CSTF3|SF3B2|RNF168|NSMCE4A|WDR33|SRSF7|NCBP2|GTF3A|HNRNPA1|RBM5|HMGB1|RBM19|HNRNPA2B1|MAX|DNMT1|NFE2L1|ZRANB2|DMAP1|YBX1|SF1|HMGN1|EXOSC8|SRSF2|DDX39B|NGDN|SSB|OAS1|VPRBP|LUC7L3|SUGP2|SNRNP70	49	0.505155	Geneset_Overlap	GO:0006725 (Geneset_Overlap_Data Set 1) GO:0031981	FALSE	Geneset_Overlap	GO:0006725 (Geneset_Overlap_Data Set 1) GO:0031981
Data Set 1	HNRNPDL|KIF22|RBM22|SNRPA1|DDX5|CPSF3|DDX39A|SUGP1|SBDS|RBM39|SRSF1|SF3B1|ATP5B|NONO|C17ORF85|AKR1B1|SSU72|MCM7|UROD|CSTF3|SF3B2|RNF168|NSMCE4A|WDR33|SRSF7|NCBP2|GTF3A|HNRNPA1|RBM5|HMGB1|RBM19|HNRNPA2B1|MAX|DNMT1|NFE2L1|PRPF38B|ZRANB2|DMAP1|YBX1|SF1|HMGN1|EXOSC8|SRSF2|SLC39A8|SLC11A2|DDX39B|AGPAT6|APOBEC3G|NGDN|ALAD|SSB|OAS1|VPRBP|ARRB2|LUC7L3|EPHX2|SUGP2|SNRNP70	58	0.456693	Geneset_Overlap	GO:0006725 (Geneset_Overlap_Data Set 1) GO:0071704	FALSE	Geneset_Overlap	GO:0006725 (Geneset_Overlap_Data Set 1) GO:0071704
Data Set 1	RBM22|SNRPA1|DDX5|CPSF3|DDX39A|SUGP1|RBM39|SRSF1|SF3B1|NONO|C17ORF85|SSU72|CSTF3|SF3B2|WDR33|SRSF7|NCBP2|HNRNPA1|RBM5|RBM19|HNRNPA2B1|PRPF38B|ZRANB2|YBX1|SF1|EXOSC8|SRSF2|DDX39B|SSB|LUC7L3|SUGP2|SNRNP70	32	0.551724	Geneset_Overlap	GO:0006725 (Geneset_Overlap_Data Set 1) GO:0016071	FALSE	Geneset_Overlap	GO:0006725 (Geneset_Overlap_Data Set 1) GO:0016071
Data Set 1	HNRNPDL|RBM22|SNRPA1|DDX5|CPSF3|DDX39A|SUGP1|SBDS|RBM39|SRSF1|SF3B1|NONO|C17ORF85|SSU72|CSTF3|SF3B2|WDR33|SRSF7|NCBP2|GTF3A|HNRNPA1|RBM5|HMGB1|RBM19|HNRNPA2B1|MAX|NFE2L1|PRPF38B|ZRANB2|YBX1|SF1|EXOSC8|SRSF2|SLC39A8|DDX39B|NGDN|SSB|ARRB2|LUC7L3|SUGP2|SNRNP70	41	0.61194	Geneset_Overlap	GO:0006725 (Geneset_Overlap_Data Set 1) GO:0010467	FALSE	Geneset_Overlap	GO:0006725 (Geneset_Overlap_Data Set 1) GO:0010467
Data Set 1	HNRNPDL|KIF22|RBM22|SNRPA1|DDX5|CPSF3|DDX39A|SUGP1|SBDS|RBM39|SRSF1|SF3B1|ATP5B|NONO|C17ORF85|SSU72|MCM7|CSTF3|SF3B2|RNF168|NSMCE4A|WDR33|SRSF7|NCBP2|GTF3A|HNRNPA1|RBM5|HMGB1|RBM19|HNRNPA2B1|MAX|DNMT1|NFE2L1|PRPF38B|ZRANB2|DMAP1|YBX1|SF1|HMGN1|EXOSC8|SRSF2|SLC39A8|DDX39B|AGPAT6|APOBEC3G|NGDN|SSB|OAS1|VPRBP|ARRB2|LUC7L3|SUGP2|SNRNP70	53	0.913793	Geneset_Overlap	GO:0006725 (Geneset_Overlap_Data Set 1) GO:0006139	FALSE	Geneset_Overlap	GO:0006725 (Geneset_Overlap_Data Set 1) GO:0006139
Data Set 1	RBM22|SNRPA1|DDX5|CPSF3|DDX39A|SUGP1|RBM39|SRSF1|SF3B1|NONO|C17ORF85|SSU72|CSTF3|SF3B2|WDR33|SRSF7|NCBP2|HNRNPA1|RBM5|RBM19|HNRNPA2B1|PRPF38B|ZRANB2|YBX1|SF1|SRSF2|DDX39B|LUC7L3|SUGP2|SNRNP70	30	0.517241	Geneset_Overlap	GO:0006725 (Geneset_Overlap_Data Set 1) GO:0006397	FALSE	Geneset_Overlap	GO:0006725 (Geneset_Overlap_Data Set 1) GO:0006397
Data Set 1	HNRNPDL|KIF22|RBM22|SNRPA1|DDX5|CPSF3|DDX39A|SUGP1|SBDS|RBM39|SRSF1|SF3B1|ATP5B|NONO|C17ORF85|AKR1B1|SSU72|MCM7|UROD|CSTF3|SF3B2|RNF168|NSMCE4A|WDR33|SRSF7|NCBP2|GTF3A|HNRNPA1|RBM5|HMGB1|RBM19|HNRNPA2B1|MAX|DNMT1|NFE2L1|PRPF38B|ZRANB2|DMAP1|YBX1|SF1|HMGN1|EXOSC8|SRSF2|SLC39A8|SLC11A2|DDX39B|AGPAT6|APOBEC3G|NGDN|ALAD|SSB|OAS1|VPRBP|ARRB2|LUC7L3|SUGP2|SNRNP70	57	0.478992	Geneset_Overlap	GO:0006725 (Geneset_Overlap_Data Set 1) GO:0006807	FALSE	Geneset_Overlap	GO:0006725 (Geneset_Overlap_Data Set 1) GO:0006807
Data Set 1	HNRNPDL|KIF22|RBM22|SNRPA1|DDX5|CPSF3|DDX39A|SUGP1|SBDS|RBM39|SRSF1|SF3B1|NONO|C17ORF85|MCM7|CSTF3|SF3B2|WDR33|SRSF7|NCBP2|GTF3A|HNRNPA1|RBM5|HMGB1|RBM19|HNRNPA2B1|MAX|DNMT1|NFE2L1|PRPF38B|ZRANB2|YBX1|SF1|HMGN1|EXOSC8|SRSF2|DDX39B|APOBEC3G|NGDN|SSB|OAS1|LUC7L3|SUGP2|SNRNP70	44	0.556962	Geneset_Overlap	GO:0006725 (Geneset_Overlap_Data Set 1) GO:0003676	FALSE	Geneset_Overlap	GO:0006725 (Geneset_Overlap_Data Set 1) GO:0003676
Data Set 1	HNRNPDL|KIF22|RBM22|SNRPA1|DDX5|CPSF3|DDX39A|SUGP1|SBDS|RBM39|SRSF1|SF3B1|ATP5B|NONO|C17ORF85|AKR1B1|SSU72|MCM7|CSTF3|SF3B2|RNF168|NSMCE4A|WDR33|SRSF7|NCBP2|GTF3A|HNRNPA1|RBM5|HMGB1|RBM19|HNRNPA2B1|MAX|DNMT1|NFE2L1|PRPF38B|ZRANB2|DMAP1|YBX1|SF1|HMGN1|EXOSC8|SRSF2|SLC39A8|DDX39B|AGPAT6|APOBEC3G|NGDN|SSB|OAS1|VPRBP|ARRB2|LUC7L3|EPHX2|SUGP2|SNRNP70	55	0.44	Geneset_Overlap	GO:0006725 (Geneset_Overlap_Data Set 1) GO:0044238	FALSE	Geneset_Overlap	GO:0006725 (Geneset_Overlap_Data Set 1) GO:0044238
Data Set 1	HNRNPDL|RBM22|SNRPA1|DDX5|CPSF3|DDX39A|SUGP1|SBDS|RBM39|SRSF1|SF3B1|NONO|C17ORF85|SSU72|CSTF3|SF3B2|WDR33|SRSF7|NCBP2|HNRNPA1|RBM5|RBM19|HNRNPA2B1|PRPF38B|ZRANB2|YBX1|SF1|EXOSC8|SRSF2|DDX39B|NGDN|SSB|LUC7L3|SUGP2|SNRNP70	35	0.603448	Geneset_Overlap	GO:0006725 (Geneset_Overlap_Data Set 1) GO:0006396	FALSE	Geneset_Overlap	GO:0006725 (Geneset_Overlap_Data Set 1) GO:0006396
Data Set 1	HNRNPDL|KIF22|RBM22|SNRPA1|DDX5|CPSF3|DDX39A|SUGP1|SBDS|RBM39|SRSF1|SF3B1|ATP5B|NONO|C17ORF85|MCM7|CSTF3|SF3B2|WDR33|SRSF7|NCBP2|GTF3A|HNRNPA1|RBM5|HMGB1|RBM19|HNRNPA2B1|MAX|DNMT1|NFE2L1|PRPF38B|ZRANB2|YBX1|SF1|HMGN1|EXOSC8|SRSF2|DDX39B|APOBEC3G|NGDN|SSB|OAS1|VPRBP|LUC7L3|SUGP2|SNRNP70	46	0.438095	Geneset_Overlap	GO:0006725 (Geneset_Overlap_Data Set 1) GO:1901363	FALSE	Geneset_Overlap	GO:0006725 (Geneset_Overlap_Data Set 1) GO:1901363
Data Set 1	MAX|HNRNPDL|DNMT1|SNRPA1|PNISR|DMAP1|CPSF3|DDX39A|SBDS|RBM39|SRSF1|SF3B1|SRSF2|NUMA1|CASP7|CLK3|NONO|DDX39B|SSU72|MAEA|MCM7|CSTF3|EWSR1|SF3B2|RNF168|WDR33|STK4|NCBP2|LUC7L3|HDAC6|SUPT7L|RUNX3|HNRNPA1|CTNNB1|SNRNP70	35	0.530303	Geneset_Overlap	GOCC:0005654 (Geneset_Overlap_Data Set 1) GOCC:0070013	FALSE	Geneset_Overlap	GOCC:0005654 (Geneset_Overlap_Data Set 1) GOCC:0070013
Data Set 1	HNRNPDL|DNMT1|SNRPA1|PNISR|DMAP1|CPSF3|DDX39A|RBM39|SRSF1|SF3B1|NUMA1|NONO|DDX39B|MCM7|SF3B2|RNF168|WDR33|LUC7L3|SUPT7L|RUNX3|HNRNPA1|SNRNP70	22	0.415094	Geneset_Overlap	GOCC:0005654 (Geneset_Overlap_Data Set 1) KW-1017	FALSE	Geneset_Overlap	GOCC:0005654 (Geneset_Overlap_Data Set 1) KW-1017
Data Set 1	MAX|HNRNPDL|DNMT1|SNRPA1|PNISR|DMAP1|CPSF3|DDX39A|SBDS|RBM39|SRSF1|SF3B1|SRSF2|NUMA1|CASP7|CLK3|NONO|DDX39B|SSU72|MAEA|MCM7|CSTF3|EWSR1|SF3B2|RNF168|WDR33|STK4|NCBP2|LUC7L3|HDAC6|SUPT7L|RUNX3|HNRNPA1|CTNNB1|SNRNP70	35	0.421687	Geneset_Overlap	GOCC:0005654 (Geneset_Overlap_Data Set 1) GO:0005654	FALSE	Geneset_Overlap	GOCC:0005654 (Geneset_Overlap_Data Set 1) GO:0005654
Data Set 1	HNRNPDL|SNRPA1|PNISR|DDX39A|RBM39|SRSF1|SF3B1|SRSF2|CLK3|NONO|DDX39B|SF3B2|LUC7L3|SNRNP70	14	0.4	Geneset_Overlap	GOCC:0005654 (Geneset_Overlap_Data Set 1) GOCC:0016607	FALSE	Geneset_Overlap	GOCC:0005654 (Geneset_Overlap_Data Set 1) GOCC:0016607
Data Set 1	MAX|HNRNPDL|DNMT1|SNRPA1|PNISR|DMAP1|CPSF3|DDX39A|SBDS|RBM39|SRSF1|SF3B1|SRSF2|NUMA1|CASP7|CLK3|NONO|DDX39B|SSU72|MAEA|MCM7|CSTF3|EWSR1|SF3B2|RNF168|WDR33|STK4|NCBP2|LUC7L3|HDAC6|SUPT7L|RUNX3|HNRNPA1|CTNNB1|SNRNP70	35	0.744681	Geneset_Overlap	GOCC:0005654 (Geneset_Overlap_Data Set 1) GOCC:0031981	FALSE	Geneset_Overlap	GOCC:0005654 (Geneset_Overlap_Data Set 1) GOCC:0031981
Data Set 1	CORO1A|NCF4|TAP2|ATP6V0B|TAP1|HLA-DPA1	6	0.461538	Geneset_Overlap	GO:0030139 (Geneset_Overlap_Data Set 1) hsa04145	FALSE	Geneset_Overlap	GO:0030139 (Geneset_Overlap_Data Set 1) hsa04145
Data Set 1	AP2M1|CORO1A|HSP90B1|NCF4|TAP2|ATP6V0B|B2M|TAP1|ARRB2|HLA-DPA1	10	1	Geneset_Overlap	GO:0030139 (Geneset_Overlap_Data Set 1) GOCC:0030139	FALSE	Geneset_Overlap	GO:0030139 (Geneset_Overlap_Data Set 1) GOCC:0030139
Data Set 1	CORO1A|NCF4|TAP2|ATP6V0B|B2M|TAP1	6	0.6	Geneset_Overlap	GO:0030139 (Geneset_Overlap_Data Set 1) GOCC:0045335	FALSE	Geneset_Overlap	GO:0030139 (Geneset_Overlap_Data Set 1) GOCC:0045335
Data Set 1	AP2M1|CORO1A|TAP2|ATP6V0B|B2M|TAP1|HLA-DPA1	7	0.7	Geneset_Overlap	GO:0030139 (Geneset_Overlap_Data Set 1) GO:0030666	FALSE	Geneset_Overlap	GO:0030139 (Geneset_Overlap_Data Set 1) GO:0030666
Data Set 1	CORO1A|TAP2|ATP6V0B|B2M|TAP1	5	0.5	Geneset_Overlap	GO:0030139 (Geneset_Overlap_Data Set 1) GO:0030670	FALSE	Geneset_Overlap	GO:0030139 (Geneset_Overlap_Data Set 1) GO:0030670
Data Set 1	PSMA4|KIF22|RBM22|PSME2|DDX5|RGS2|CPSF3|DDX39A|SUGP1|TSG101|RBM39|PTCD3|SRSF1|ZNF24|ATP5B|CHCHD3|PDCD6|UBXN4|NONO|SIGMAR1|ARID5B|AKR1B1|IPPK|C21ORF59|SSU72|HSP90B1|MAEA|MCM7|PSMC5|CSTF3|SF3B2|RNF168|RHOT2|WDR33|SRSF7|NCBP2|IP6K2|HDAC6|SUPT7L|HNRNPA1|CS|RBM5|CTNNB1|HMGB1|HNRNPA2B1|UNC50|MAX|DNMT1|NFE2L1|NDUFS2|PNISR|PRPF38B|ZRANB2|DMAP1|YBX1|MAGED2|SF1|HMGN1|EXOSC8|SRSF2|NUMA1|SLC11A2|CLK3|DDX39B|…	114	0.596859	Geneset_Overlap	GO:0005634 (Geneset_Overlap_Data Set 1) BTO:0000042	FALSE	Geneset_Overlap	GO:0005634 (Geneset_Overlap_Data Set 1) BTO:0000042
Data Set 1	PSMA4|RBM22|PSME2|DDX5|RGS2|TSG101|RBM39|PTCD3|SRSF1|ZNF24|CHCHD3|PDCD6|NONO|ARID5B|IPPK|SSU72|HSP90B1|MAEA|PSMC5|RNF168|SRSF7|NCBP2|HDAC6|SUPT7L|HNRNPA1|RBM5|CTNNB1|HMGB1|HNRNPA2B1|MAX|DNMT1|NFE2L1|ZRANB2|DMAP1|YBX1|SF1|HMGN1|EXOSC8|SRSF2|SLC11A2|CLK3|DDX39B|NGDN|ALAD|OAS1|VPRBP|CLK1|EWSR1|ARRB2|PSMD6|KLF6|ACADVL|WBP2|SNRNP70|MLLT6|C9ORF72|HNRNPDL|ZNF148|GZMB|UBE2Z|LRRFIP1|MYD88|ANKRD49|STK4|RUN…	67	0.507576	Geneset_Overlap	GO:0005634 (Geneset_Overlap_Data Set 1) GO:0080090	FALSE	Geneset_Overlap	GO:0005634 (Geneset_Overlap_Data Set 1) GO:0080090
Data Set 1	KIF22|RBM22|DDX5|CPSF3|DDX39A|SUGP1|TSG101|RBM39|PTCD3|SRSF1|ZNF24|ATP5B|NONO|ARID5B|IPPK|HSP90B1|MCM7|PSMC5|CSTF3|SF3B2|RHOT2|WDR33|SRSF7|NCBP2|IP6K2|HDAC6|HNRNPA1|CS|RBM5|HMGB1|HNRNPA2B1|UNC50|MAX|DNMT1|NFE2L1|NDUFS2|PNISR|PRPF38B|ZRANB2|YBX1|SF1|HMGN1|EXOSC8|SRSF2|CLK3|DDX39B|APOBEC3G|NGDN|SSB|OAS1|VPRBP|CLK1|EWSR1|KLF6|LUC7L3|VDAC3|ACADVL|WBP2|SUGP2|SNRNP70|HNRNPDL|SNRPA1|VPS4A|ZNF148|SBDS|SF…	76	0.575758	Geneset_Overlap	GO:0005634 (Geneset_Overlap_Data Set 1) GO:1901363	FALSE	Geneset_Overlap	GO:0005634 (Geneset_Overlap_Data Set 1) GO:1901363
Data Set 1	PSMA4|KIF22|RBM22|PSME2|DDX5|RGS2|CPSF3|DDX39A|SUGP1|TSG101|RBM39|PTCD3|SRSF1|ZNF24|ATP5B|CHCHD3|PDCD6|UBXN4|NONO|SIGMAR1|ARID5B|AKR1B1|IPPK|C21ORF59|SSU72|HSP90B1|MAEA|MCM7|PSMC5|CSTF3|SF3B2|RNF168|RHOT2|WDR33|SRSF7|NCBP2|IP6K2|HDAC6|SUPT7L|HNRNPA1|CS|RBM5|CTNNB1|HMGB1|HNRNPA2B1|UNC50|MAX|DNMT1|NFE2L1|NDUFS2|PNISR|PRPF38B|ZRANB2|DMAP1|YBX1|MAGED2|SF1|HMGN1|EXOSC8|SRSF2|NUMA1|SLC11A2|CLK3|DDX39B|…	110	0.591398	Geneset_Overlap	GO:0005634 (Geneset_Overlap_Data Set 1) BTO:0001489	FALSE	Geneset_Overlap	GO:0005634 (Geneset_Overlap_Data Set 1) BTO:0001489
Data Set 1	PSMA4|KIF22|RBM22|DDX5|CPSF3|TSG101|RBM39|PTCD3|SRSF1|ATP5B|PDCD6|UBXN4|NONO|SIGMAR1|ARID5B|AKR1B1|SSU72|HSP90B1|MAEA|MCM7|PSMC5|SF3B2|WDR33|SRSF7|NCBP2|IP6K2|HDAC6|SUPT7L|HNRNPA1|CS|RBM5|CTNNB1|HMGB1|HNRNPA2B1|UNC50|MAX|NFE2L1|NDUFS2|PNISR|ZRANB2|DMAP1|YBX1|MAGED2|SF1|HMGN1|SRSF2|NUMA1|SLC11A2|DDX39B|NGDN|ALAD|SSB|OAS1|CLK1|EWSR1|ARRB2|PSMD6|KLF6|LUC7L3|GSDMD|ACADVL|WBP2|SUGP2|SNRNP70|C9ORF72|HN…	74	0.480519	Geneset_Overlap	GO:0005634 (Geneset_Overlap_Data Set 1) BTO:0000282	FALSE	Geneset_Overlap	GO:0005634 (Geneset_Overlap_Data Set 1) BTO:0000282
Data Set 1	PSMA4|KIF22|RBM22|PSME2|DDX5|CPSF3|DDX39A|SUGP1|TSG101|RBM39|PTCD3|SRSF1|ATP5B|PDCD6|UBXN4|NONO|ARID5B|AKR1B1|IPPK|SSU72|HSP90B1|MAEA|MCM7|PSMC5|CSTF3|SF3B2|RNF168|WDR33|SRSF7|NCBP2|IP6K2|HDAC6|SUPT7L|HNRNPA1|CS|RBM5|CTNNB1|HMGB1|HNRNPA2B1|MAX|DNMT1|NFE2L1|NDUFS2|PRPF38B|ZRANB2|DMAP1|YBX1|SF1|HMGN1|EXOSC8|SRSF2|SLC11A2|CLK3|DDX39B|APOBEC3G|NGDN|ALAD|SSB|OAS1|VPRBP|CLK1|ARRB2|PSMD6|LUC7L3|ACADVL|S…	88	0.54321	Geneset_Overlap	GO:0005634 (Geneset_Overlap_Data Set 1) GO:0008152	FALSE	Geneset_Overlap	GO:0005634 (Geneset_Overlap_Data Set 1) GO:0008152
Data Set 1	PSMA4|KIF22|RBM22|DDX5|CPSF3|SUGP1|RBM39|PTCD3|SRSF1|ATP5B|PDCD6|NONO|SIGMAR1|AKR1B1|HSP90B1|MAEA|MCM7|PSMC5|CSTF3|WDR33|SRSF7|NCBP2|IP6K2|HDAC6|SUPT7L|HNRNPA1|CS|RBM5|CTNNB1|HMGB1|HNRNPA2B1|UNC50|MAX|NFE2L1|NDUFS2|PNISR|ZRANB2|DMAP1|YBX1|MAGED2|SF1|HMGN1|SRSF2|NUMA1|SLC11A2|DDX39B|NGDN|ALAD|OAS1|CLK1|EWSR1|ARRB2|PSMD6|KLF6|LUC7L3|ACADVL|WBP2|SUGP2|SNRNP70|C9ORF72|HNRNPDL|UFM1|SBDS|ISCU|SF3B1|UBE…	68	0.447368	Geneset_Overlap	GO:0005634 (Geneset_Overlap_Data Set 1) BTO:0001484	FALSE	Geneset_Overlap	GO:0005634 (Geneset_Overlap_Data Set 1) BTO:0001484
Data Set 1	PSMA4|KIF22|RBM22|PSME2|DDX5|CPSF3|DDX39A|SUGP1|TSG101|RBM39|PTCD3|SRSF1|ATP5B|PDCD6|UBXN4|NONO|AKR1B1|IPPK|SSU72|HSP90B1|MAEA|MCM7|PSMC5|CSTF3|SF3B2|RNF168|WDR33|SRSF7|NCBP2|IP6K2|HDAC6|SUPT7L|HNRNPA1|CS|RBM5|CTNNB1|HMGB1|HNRNPA2B1|MAX|DNMT1|NFE2L1|NDUFS2|PRPF38B|ZRANB2|DMAP1|YBX1|SF1|HMGN1|EXOSC8|SRSF2|SLC11A2|CLK3|DDX39B|APOBEC3G|NGDN|ALAD|SSB|OAS1|VPRBP|CLK1|ARRB2|PSMD6|LUC7L3|ACADVL|SUGP2|SN…	85	0.551948	Geneset_Overlap	GO:0005634 (Geneset_Overlap_Data Set 1) GO:0044237	FALSE	Geneset_Overlap	GO:0005634 (Geneset_Overlap_Data Set 1) GO:0044237
Data Set 1	PSMA4|KIF22|RBM22|DDX5|RGS2|CPSF3|DDX39A|SUGP1|TSG101|RBM39|SRSF1|ZNF24|CHCHD3|PDCD6|UBXN4|NONO|SIGMAR1|ARID5B|IPPK|SSU72|MAEA|MCM7|PSMC5|CSTF3|SF3B2|RNF168|WDR33|SRSF7|NCBP2|IP6K2|HDAC6|SUPT7L|HNRNPA1|RBM5|CTNNB1|HMGB1|HNRNPA2B1|UNC50|MAX|DNMT1|NFE2L1|PNISR|PRPF38B|ZRANB2|DMAP1|YBX1|SF1|HMGN1|EXOSC8|SRSF2|NUMA1|CLK3|DDX39B|APOBEC3G|NGDN|SSB|OAS1|VPRBP|CLK1|EWSR1|ARRB2|KLF6|LUC7L3|WBP2|SUGP2|SNRN…	90	0.782609	Geneset_Overlap	GO:0005634 (Geneset_Overlap_Data Set 1) KW-0539	FALSE	Geneset_Overlap	GO:0005634 (Geneset_Overlap_Data Set 1) KW-0539
Data Set 1	KIF22|RBM22|DDX5|CPSF3|DDX39A|SUGP1|TSG101|RBM39|PTCD3|SRSF1|ZNF24|ATP5B|NONO|ARID5B|IPPK|HSP90B1|MCM7|PSMC5|CSTF3|SF3B2|RHOT2|WDR33|SRSF7|NCBP2|IP6K2|HDAC6|HNRNPA1|CS|RBM5|HMGB1|HNRNPA2B1|UNC50|MAX|DNMT1|NFE2L1|NDUFS2|PNISR|PRPF38B|ZRANB2|YBX1|SF1|HMGN1|EXOSC8|SRSF2|CLK3|DDX39B|APOBEC3G|NGDN|SSB|OAS1|VPRBP|CLK1|EWSR1|KLF6|LUC7L3|VDAC3|ACADVL|WBP2|SUGP2|SNRNP70|HNRNPDL|SNRPA1|VPS4A|ZNF148|SBDS|SF…	76	0.575758	Geneset_Overlap	GO:0005634 (Geneset_Overlap_Data Set 1) GO:0097159	FALSE	Geneset_Overlap	GO:0005634 (Geneset_Overlap_Data Set 1) GO:0097159
Data Set 1	PSMA4|RBM22|PSME2|DDX5|RGS2|TSG101|RBM39|PTCD3|SRSF1|ZNF24|CHCHD3|PDCD6|NONO|ARID5B|IPPK|SSU72|HSP90B1|PSMC5|RNF168|SRSF7|NCBP2|HDAC6|SUPT7L|HNRNPA1|RBM5|CTNNB1|HMGB1|HNRNPA2B1|MAX|DNMT1|NFE2L1|ZRANB2|DMAP1|YBX1|SF1|HMGN1|EXOSC8|SRSF2|SLC11A2|CLK3|DDX39B|NGDN|ALAD|SSB|OAS1|VPRBP|CLK1|EWSR1|ARRB2|PSMD6|KLF6|GSDMD|WBP2|SNRNP70|MLLT6|C9ORF72|HNRNPDL|ZNF148|GZMB|SF3B1|UBE2Z|LRRFIP1|MYD88|ANKRD49|STK4…	68	0.503704	Geneset_Overlap	GO:0005634 (Geneset_Overlap_Data Set 1) GO:0060255	FALSE	Geneset_Overlap	GO:0005634 (Geneset_Overlap_Data Set 1) GO:0060255
Data Set 1	PSMA4|KIF22|RBM22|PSME2|DDX5|RGS2|CPSF3|DDX39A|SUGP1|TSG101|RBM39|PTCD3|SRSF1|ZNF24|ATP5B|NONO|ARID5B|AKR1B1|IPPK|SSU72|HSP90B1|MAEA|MCM7|PSMC5|CSTF3|SF3B2|RNF168|RHOT2|WDR33|SRSF7|NCBP2|IP6K2|HDAC6|SUPT7L|HNRNPA1|CS|RBM5|CTNNB1|HMGB1|HNRNPA2B1|MAX|DNMT1|NFE2L1|NDUFS2|PNISR|ZRANB2|DMAP1|YBX1|MAGED2|SF1|HMGN1|EXOSC8|SRSF2|NUMA1|CLK3|DDX39B|NGDN|ALAD|SSB|OAS1|VPRBP|EWSR1|PSMD6|KLF6|LUC7L3|GSDMD|ACA…	95	0.76	Geneset_Overlap	GO:0005634 (Geneset_Overlap_Data Set 1) GO:0070013	FALSE	Geneset_Overlap	GO:0005634 (Geneset_Overlap_Data Set 1) GO:0070013
Data Set 1	PSMA4|KIF22|RBM22|PSME2|DDX5|RGS2|DDX39A|TSG101|PTCD3|SRSF1|ATP5B|CHCHD3|PDCD6|UBXN4|SIGMAR1|AKR1B1|IPPK|C21ORF59|SSU72|HSP90B1|MAEA|MCM7|PSMC5|RNF168|RHOT2|SRSF7|NCBP2|IP6K2|HDAC6|HNRNPA1|CS|CTNNB1|HMGB1|HNRNPA2B1|UNC50|MAX|NFE2L1|NDUFS2|PNISR|DMAP1|YBX1|MAGED2|HMGN1|EXOSC8|SRSF2|NUMA1|SLC11A2|CLK3|DDX39B|APOBEC3G|NGDN|ALAD|SSB|OAS1|VPRBP|CLK1|EWSR1|ARRB2|PSMD6|KLF6|VDAC3|GSDMD|ACADVL|WBP2|C9ORF…	90	0.497238	Geneset_Overlap	GO:0005634 (Geneset_Overlap_Data Set 1) GO:0005737	FALSE	Geneset_Overlap	GO:0005634 (Geneset_Overlap_Data Set 1) GO:0005737
Data Set 1	PSMA4|KIF22|RBM22|PSME2|DDX5|RGS2|CPSF3|DDX39A|SUGP1|TSG101|RBM39|PTCD3|SRSF1|ZNF24|ATP5B|CHCHD3|PDCD6|UBXN4|NONO|SIGMAR1|ARID5B|AKR1B1|IPPK|C21ORF59|SSU72|HSP90B1|MAEA|MCM7|PSMC5|CSTF3|SF3B2|RNF168|RHOT2|WDR33|SRSF7|NCBP2|IP6K2|HDAC6|SUPT7L|HNRNPA1|CS|RBM5|CTNNB1|HMGB1|HNRNPA2B1|MAX|DNMT1|NFE2L1|NDUFS2|PRPF38B|ZRANB2|DMAP1|YBX1|MAGED2|SF1|HMGN1|EXOSC8|SRSF2|NUMA1|SLC11A2|CLK3|DDX39B|APOBEC3G|NGD…	109	0.579787	Geneset_Overlap	GO:0005634 (Geneset_Overlap_Data Set 1) GO:0009987	FALSE	Geneset_Overlap	GO:0005634 (Geneset_Overlap_Data Set 1) GO:0009987
Data Set 1	PSMA4|KIF22|RBM22|PSME2|DDX5|CPSF3|DDX39A|SUGP1|TSG101|RBM39|PTCD3|SRSF1|ATP5B|PDCD6|UBXN4|NONO|AKR1B1|IPPK|SSU72|HSP90B1|MAEA|MCM7|PSMC5|CSTF3|SF3B2|RNF168|WDR33|SRSF7|NCBP2|IP6K2|HDAC6|SUPT7L|HNRNPA1|CS|RBM5|CTNNB1|HMGB1|HNRNPA2B1|MAX|DNMT1|NFE2L1|PRPF38B|ZRANB2|DMAP1|YBX1|SF1|HMGN1|EXOSC8|SRSF2|SLC11A2|CLK3|DDX39B|APOBEC3G|NGDN|ALAD|SSB|OAS1|VPRBP|CLK1|ARRB2|PSMD6|LUC7L3|ACADVL|SUGP2|SNRNP70|H…	84	0.531646	Geneset_Overlap	GO:0005634 (Geneset_Overlap_Data Set 1) GO:0071704	FALSE	Geneset_Overlap	GO:0005634 (Geneset_Overlap_Data Set 1) GO:0071704
Data Set 1	KIF22|RBM22|DDX5|RGS2|CPSF3|DDX39A|SUGP1|TSG101|RBM39|PTCD3|SRSF1|ZNF24|ATP5B|CHCHD3|PDCD6|UBXN4|NONO|SIGMAR1|ARID5B|AKR1B1|SSU72|HSP90B1|MAEA|MCM7|PSMC5|CSTF3|SF3B2|RNF168|RHOT2|WDR33|SRSF7|NCBP2|IP6K2|HDAC6|SUPT7L|HNRNPA1|CS|RBM5|CTNNB1|HMGB1|HNRNPA2B1|MAX|DNMT1|NFE2L1|NDUFS2|PNISR|ZRANB2|DMAP1|YBX1|MAGED2|SF1|HMGN1|EXOSC8|SRSF2|NUMA1|SLC11A2|CLK3|DDX39B|APOBEC3G|NGDN|SSB|VPRBP|CLK1|EWSR1|ARRB2…	105	0.7	Geneset_Overlap	GO:0005634 (Geneset_Overlap_Data Set 1) GOCC:0043231	FALSE	Geneset_Overlap	GO:0005634 (Geneset_Overlap_Data Set 1) GOCC:0043231
Data Set 1	PSMA4|KIF22|RBM22|RGS2|TSG101|PTCD3|SRSF1|ATP5B|CHCHD3|PDCD6|UBXN4|SIGMAR1|AKR1B1|SSU72|HSP90B1|MAEA|PSMC5|RNF168|RHOT2|NCBP2|HDAC6|CS|CTNNB1|HMGB1|HNRNPA2B1|NDUFS2|PNISR|DMAP1|YBX1|MAGED2|HMGN1|EXOSC8|SRSF2|NUMA1|SLC11A2|DDX39B|APOBEC3G|NGDN|ALAD|OAS1|VPRBP|ARRB2|PSMD6|VDAC3|GSDMD|ACADVL|WBP2|C9ORF72|VPS4A|UFM1|SPATA13|GZMB|SBDS|ISCU|BNIP3|CASP7|COMMD3|C17ORF85|LRRFIP1|MYD88|TIMMDC1|DNAJC7|UROD|…	69	0.405882	Geneset_Overlap	GO:0005634 (Geneset_Overlap_Data Set 1) GOCC:0005737	FALSE	Geneset_Overlap	GO:0005634 (Geneset_Overlap_Data Set 1) GOCC:0005737
Data Set 1	PSMA4|KIF22|RBM22|DDX5|RGS2|CPSF3|DDX39A|SUGP1|TSG101|RBM39|PTCD3|SRSF1|ZNF24|ATP5B|CHCHD3|PDCD6|UBXN4|NONO|SIGMAR1|ARID5B|AKR1B1|SSU72|HSP90B1|MAEA|MCM7|PSMC5|CSTF3|SF3B2|RNF168|RHOT2|WDR33|SRSF7|NCBP2|IP6K2|HDAC6|SUPT7L|HNRNPA1|CS|RBM5|CTNNB1|HMGB1|HNRNPA2B1|MAX|DNMT1|NFE2L1|NDUFS2|PNISR|ZRANB2|DMAP1|YBX1|MAGED2|SF1|HMGN1|EXOSC8|SRSF2|NUMA1|SLC11A2|CLK3|DDX39B|APOBEC3G|NGDN|ALAD|SSB|OAS1|VPRBP|…	109	0.68125	Geneset_Overlap	GO:0005634 (Geneset_Overlap_Data Set 1) GOCC:0043226	FALSE	Geneset_Overlap	GO:0005634 (Geneset_Overlap_Data Set 1) GOCC:0043226
Data Set 1	KIF22|RBM22|DDX5|CPSF3|DDX39A|SUGP1|RBM39|SRSF1|ATP5B|NONO|SSU72|MCM7|CSTF3|SF3B2|RNF168|WDR33|SRSF7|NCBP2|HNRNPA1|RBM5|HMGB1|HNRNPA2B1|MAX|DNMT1|NFE2L1|PRPF38B|ZRANB2|DMAP1|YBX1|SF1|HMGN1|EXOSC8|SRSF2|SLC11A2|DDX39B|APOBEC3G|NGDN|ALAD|SSB|OAS1|VPRBP|ARRB2|LUC7L3|SUGP2|SNRNP70|HNRNPDL|SNRPA1|SBDS|SF3B1|C17ORF85|UROD|NSMCE4A|ALOX5|GTF3A|RBM19	55	0.458333	Geneset_Overlap	GO:0005634 (Geneset_Overlap_Data Set 1) GO:0046483	FALSE	Geneset_Overlap	GO:0005634 (Geneset_Overlap_Data Set 1) GO:0046483
Data Set 1	PSMA4|KIF22|RBM22|PSME2|DDX5|CPSF3|DDX39A|SUGP1|RBM39|PTCD3|SRSF1|ZNF24|ATP5B|PDCD6|UBXN4|NONO|SIGMAR1|AKR1B1|IPPK|C21ORF59|HSP90B1|MAEA|MCM7|PSMC5|CSTF3|SF3B2|SRSF7|HDAC6|SUPT7L|HNRNPA1|CS|RBM5|CTNNB1|HMGB1|HNRNPA2B1|MAX|DNMT1|NFE2L1|NDUFS2|PNISR|ZRANB2|DMAP1|YBX1|MAGED2|SF1|HMGN1|SRSF2|NUMA1|SLC11A2|CLK3|DDX39B|APOBEC3G|ALAD|SSB|OAS1|VPRBP|CLK1|EWSR1|ARRB2|PSMD6|KLF6|LUC7L3|GSDMD|ACADVL|WBP2|SU…	84	0.509091	Geneset_Overlap	GO:0005634 (Geneset_Overlap_Data Set 1) BTO:0000522	FALSE	Geneset_Overlap	GO:0005634 (Geneset_Overlap_Data Set 1) BTO:0000522
Data Set 1	PSMA4|KIF22|RBM22|PSME2|DDX5|CPSF3|DDX39A|SUGP1|RBM39|PTCD3|SRSF1|ZNF24|ATP5B|PDCD6|UBXN4|NONO|SIGMAR1|IPPK|C21ORF59|HSP90B1|MAEA|MCM7|PSMC5|CSTF3|SF3B2|SRSF7|HDAC6|SUPT7L|HNRNPA1|CS|RBM5|CTNNB1|HMGB1|HNRNPA2B1|MAX|DNMT1|NFE2L1|NDUFS2|PNISR|ZRANB2|DMAP1|YBX1|MAGED2|SF1|HMGN1|SRSF2|NUMA1|SLC11A2|CLK3|DDX39B|ALAD|SSB|OAS1|VPRBP|CLK1|EWSR1|ARRB2|PSMD6|KLF6|LUC7L3|GSDMD|ACADVL|WBP2|SUGP2|SNRNP70|MLLT…	78	0.484472	Geneset_Overlap	GO:0005634 (Geneset_Overlap_Data Set 1) BTO:0001488	FALSE	Geneset_Overlap	GO:0005634 (Geneset_Overlap_Data Set 1) BTO:0001488
Data Set 1	PSMA4|KIF22|RBM22|PSME2|DDX5|RGS2|CPSF3|DDX39A|SUGP1|TSG101|RBM39|PTCD3|SRSF1|ZNF24|ATP5B|CHCHD3|PDCD6|UBXN4|NONO|SIGMAR1|ARID5B|AKR1B1|IPPK|SSU72|HSP90B1|MAEA|MCM7|PSMC5|CSTF3|SF3B2|RNF168|RHOT2|WDR33|SRSF7|NCBP2|IP6K2|HDAC6|SUPT7L|HNRNPA1|CS|RBM5|CTNNB1|HMGB1|HNRNPA2B1|MAX|DNMT1|NFE2L1|NDUFS2|PNISR|ZRANB2|DMAP1|YBX1|MAGED2|SF1|HMGN1|EXOSC8|SRSF2|NUMA1|SLC11A2|CLK3|DDX39B|APOBEC3G|NGDN|ALAD|SSB|…	111	0.645349	Geneset_Overlap	GO:0005634 (Geneset_Overlap_Data Set 1) GOCC:0005622	FALSE	Geneset_Overlap	GO:0005634 (Geneset_Overlap_Data Set 1) GOCC:0005622
Data Set 1	KIF22|RBM22|DDX5|RGS2|CPSF3|DDX39A|SUGP1|TSG101|RBM39|PTCD3|SRSF1|ZNF24|ATP5B|CHCHD3|PDCD6|UBXN4|NONO|SIGMAR1|ARID5B|AKR1B1|SSU72|HSP90B1|MAEA|MCM7|PSMC5|CSTF3|SF3B2|RNF168|RHOT2|WDR33|SRSF7|NCBP2|IP6K2|HDAC6|SUPT7L|HNRNPA1|CS|RBM5|CTNNB1|HMGB1|HNRNPA2B1|MAX|DNMT1|NFE2L1|NDUFS2|PNISR|ZRANB2|DMAP1|YBX1|MAGED2|SF1|HMGN1|EXOSC8|SRSF2|NUMA1|SLC11A2|CLK3|DDX39B|APOBEC3G|NGDN|ALAD|SSB|VPRBP|CLK1|EWSR1|…	107	0.685897	Geneset_Overlap	GO:0005634 (Geneset_Overlap_Data Set 1) GOCC:0043227	FALSE	Geneset_Overlap	GO:0005634 (Geneset_Overlap_Data Set 1) GOCC:0043227
Data Set 1	KIF22|RBM22|DDX5|CPSF3|DDX39A|SUGP1|RBM39|PTCD3|SRSF1|ATP5B|NONO|SSU72|MCM7|CSTF3|SF3B2|RNF168|WDR33|SRSF7|NCBP2|HNRNPA1|RBM5|HMGB1|HNRNPA2B1|MAX|DNMT1|NFE2L1|PRPF38B|ZRANB2|DMAP1|YBX1|SF1|HMGN1|EXOSC8|SRSF2|SLC11A2|DDX39B|APOBEC3G|NGDN|ALAD|SSB|OAS1|VPRBP|ARRB2|LUC7L3|SUGP2|SNRNP70|HNRNPDL|SNRPA1|SBDS|SF3B1|C17ORF85|UROD|NSMCE4A|GTF3A|RBM19	55	0.44	Geneset_Overlap	GO:0005634 (Geneset_Overlap_Data Set 1) GO:0034641	FALSE	Geneset_Overlap	GO:0005634 (Geneset_Overlap_Data Set 1) GO:0034641
Data Set 1	PSMA4|RBM22|PSME2|DDX5|RGS2|TSG101|RBM39|PTCD3|SRSF1|ZNF24|CHCHD3|PDCD6|NONO|ARID5B|IPPK|SSU72|HSP90B1|MAEA|MCM7|PSMC5|RNF168|SRSF7|NCBP2|HDAC6|SUPT7L|HNRNPA1|RBM5|CTNNB1|HMGB1|HNRNPA2B1|MAX|DNMT1|NFE2L1|ZRANB2|DMAP1|YBX1|SF1|HMGN1|EXOSC8|SRSF2|SLC11A2|CLK3|DDX39B|NGDN|ALAD|SSB|OAS1|VPRBP|CLK1|EWSR1|ARRB2|PSMD6|KLF6|GSDMD|ACADVL|WBP2|SNRNP70|MLLT6|C9ORF72|HNRNPDL|ZNF148|GZMB|ISCU|SF3B1|UBE2Z|BNIP…	74	0.532374	Geneset_Overlap	GO:0005634 (Geneset_Overlap_Data Set 1) GO:0019222	FALSE	Geneset_Overlap	GO:0005634 (Geneset_Overlap_Data Set 1) GO:0019222
Data Set 1	DDX5|CPSF3|DDX39A|TSG101|RBM39|SRSF1|ATP5B|NONO|SSU72|HSP90B1|MAEA|MCM7|PSMC5|CSTF3|SF3B2|RNF168|WDR33|NCBP2|IP6K2|HDAC6|SUPT7L|HNRNPA1|CS|CTNNB1|HMGB1|MAX|DNMT1|NDUFS2|PNISR|DMAP1|MAGED2|EXOSC8|SRSF2|NUMA1|CLK3|DDX39B|NGDN|ALAD|VPRBP|EWSR1|PSMD6|KLF6|LUC7L3|GSDMD|ACADVL|SNRNP70|HNRNPDL|SNRPA1|SBDS|SF3B1|CASP7|COMMD3|STK4|ALOX5|RUNX3|TOR1B|ZNF330|PDK1|RBM19	59	0.483607	Geneset_Overlap	GO:0005634 (Geneset_Overlap_Data Set 1) GOCC:0070013	FALSE	Geneset_Overlap	GO:0005634 (Geneset_Overlap_Data Set 1) GOCC:0070013
Data Set 1	PSMA4|KIF22|RBM22|DDX5|DDX39A|SUGP1|TSG101|RBM39|PTCD3|SRSF1|ZNF24|PDCD6|NONO|SIGMAR1|ARID5B|SSU72|MAEA|MCM7|PSMC5|CSTF3|RHOT2|WDR33|SRSF7|NCBP2|IP6K2|HDAC6|SUPT7L|HNRNPA1|RBM5|HNRNPA2B1|MAX|DNMT1|NFE2L1|NDUFS2|PNISR|PRPF38B|ZRANB2|MAGED2|SF1|SRSF2|NUMA1|SLC11A2|CLK3|DDX39B|APOBEC3G|NGDN|ALAD|OAS1|VPRBP|CLK1|EWSR1|ARRB2|KLF6|LUC7L3|VDAC3|ACADVL|WBP2|SUGP2|SNRNP70|C9ORF72|HNRNPDL|ZNF148|UFM1|SPATA…	79	0.490683	Geneset_Overlap	GO:0005634 (Geneset_Overlap_Data Set 1) KW-0025	FALSE	Geneset_Overlap	GO:0005634 (Geneset_Overlap_Data Set 1) KW-0025
Data Set 1	PSMA4|KIF22|RBM22|DDX5|CPSF3|RBM39|PTCD3|SRSF1|ATP5B|PDCD6|NONO|SIGMAR1|AKR1B1|HSP90B1|MAEA|MCM7|PSMC5|WDR33|SRSF7|NCBP2|IP6K2|HDAC6|SUPT7L|HNRNPA1|CS|RBM5|CTNNB1|HMGB1|HNRNPA2B1|UNC50|MAX|NFE2L1|NDUFS2|PNISR|ZRANB2|DMAP1|YBX1|MAGED2|SF1|HMGN1|SRSF2|NUMA1|SLC11A2|DDX39B|NGDN|ALAD|OAS1|CLK1|EWSR1|ARRB2|PSMD6|KLF6|LUC7L3|ACADVL|WBP2|SUGP2|SNRNP70|C9ORF72|HNRNPDL|UFM1|SBDS|ISCU|SF3B1|UBE2Z|BNIP3|GTF…	66	0.437086	Geneset_Overlap	GO:0005634 (Geneset_Overlap_Data Set 1) BTO:0000142	FALSE	Geneset_Overlap	GO:0005634 (Geneset_Overlap_Data Set 1) BTO:0000142
Data Set 1	PSMA4|RBM22|PSME2|DDX5|TSG101|RBM39|SRSF1|ZNF24|CHCHD3|NONO|ARID5B|IPPK|SSU72|PSMC5|RNF168|SRSF7|NCBP2|HDAC6|SUPT7L|HNRNPA1|RBM5|CTNNB1|HMGB1|HNRNPA2B1|MAX|DNMT1|NFE2L1|ZRANB2|DMAP1|YBX1|SF1|HMGN1|EXOSC8|SRSF2|CLK3|DDX39B|OAS1|VPRBP|CLK1|EWSR1|ARRB2|PSMD6|KLF6|WBP2|SNRNP70|MLLT6|HNRNPDL|ZNF148|LRRFIP1|MYD88|ANKRD49|RUNX3|RBM19	53	0.445378	Geneset_Overlap	GO:0005634 (Geneset_Overlap_Data Set 1) GO:0051252	FALSE	Geneset_Overlap	GO:0005634 (Geneset_Overlap_Data Set 1) GO:0051252
Data Set 1	KIF22|RBM22|PSME2|DDX5|RGS2|CPSF3|DDX39A|SUGP1|TSG101|RBM39|PTCD3|SRSF1|ZNF24|ATP5B|CHCHD3|PDCD6|NONO|SIGMAR1|ARID5B|IPPK|HSP90B1|MAEA|MCM7|PSMC5|CSTF3|SF3B2|RNF168|RHOT2|WDR33|SRSF7|NCBP2|IP6K2|HDAC6|SUPT7L|HNRNPA1|CS|RBM5|CTNNB1|HMGB1|HNRNPA2B1|UNC50|MAX|DNMT1|NFE2L1|NDUFS2|PNISR|PRPF38B|ZRANB2|DMAP1|YBX1|SF1|HMGN1|EXOSC8|SRSF2|NUMA1|SLC11A2|CLK3|DDX39B|APOBEC3G|NGDN|ALAD|SSB|OAS1|VPRBP|CLK1|EW…	100	0.574713	Geneset_Overlap	GO:0005634 (Geneset_Overlap_Data Set 1) GO:0005488	FALSE	Geneset_Overlap	GO:0005634 (Geneset_Overlap_Data Set 1) GO:0005488
Data Set 1	PSMA4|RBM22|PSME2|DDX5|CPSF3|DDX39A|TSG101|RBM39|PTCD3|SRSF1|ATP5B|CHCHD3|PDCD6|NONO|AKR1B1|HSP90B1|MCM7|PSMC5|CSTF3|SF3B2|WDR33|SRSF7|NCBP2|HNRNPA1|CS|CTNNB1|HMGB1|HNRNPA2B1|UNC50|MAX|DNMT1|NDUFS2|PRPF38B|ZRANB2|YBX1|MAGED2|SF1|HMGN1|EXOSC8|SRSF2|NUMA1|DDX39B|NGDN|SSB|VPRBP|EWSR1|LUC7L3|VDAC3|ACADVL|SNRNP70|HNRNPDL|SNRPA1|VPS4A|ZNF148|SBDS|SF3B1|CASP7|LRRFIP1|DNAJC7|UROD|STK4	61	0.442029	Geneset_Overlap	GO:0005634 (Geneset_Overlap_Data Set 1) KW-0007	FALSE	Geneset_Overlap	GO:0005634 (Geneset_Overlap_Data Set 1) KW-0007
Data Set 1	PSMA4|KIF22|RBM22|PSME2|DDX5|RGS2|CPSF3|DDX39A|SUGP1|TSG101|RBM39|PTCD3|SRSF1|ZNF24|ATP5B|CHCHD3|PDCD6|UBXN4|NONO|SIGMAR1|ARID5B|AKR1B1|IPPK|C21ORF59|SSU72|HSP90B1|MAEA|MCM7|PSMC5|CSTF3|SF3B2|RNF168|RHOT2|WDR33|SRSF7|NCBP2|IP6K2|HDAC6|SUPT7L|HNRNPA1|CS|RBM5|CTNNB1|HMGB1|HNRNPA2B1|UNC50|MAX|DNMT1|NFE2L1|NDUFS2|PNISR|PRPF38B|ZRANB2|DMAP1|YBX1|MAGED2|SF1|HMGN1|EXOSC8|SRSF2|NUMA1|SLC11A2|CLK3|DDX39B|…	90	0.54878	Geneset_Overlap	GO:0005634 (Geneset_Overlap_Data Set 1) BTO:0003091	FALSE	Geneset_Overlap	GO:0005634 (Geneset_Overlap_Data Set 1) BTO:0003091
Data Set 1	PSMA4|KIF22|RBM22|PSME2|DDX5|CPSF3|TSG101|SRSF1|ATP5B|CHCHD3|PDCD6|SSU72|HSP90B1|MAEA|MCM7|PSMC5|CSTF3|SF3B2|RNF168|WDR33|NCBP2|HDAC6|SUPT7L|HNRNPA1|RBM5|CTNNB1|HMGB1|HNRNPA2B1|MAX|DNMT1|NDUFS2|DMAP1|YBX1|SF1|EXOSC8|NUMA1|SLC11A2|DDX39B|APOBEC3G|NGDN|SSB|VPRBP|PSMD6|LUC7L3|VDAC3|GSDMD|SNRNP70|C9ORF72|HNRNPDL|SNRPA1|SBDS|ISCU|SF3B1|C17ORF85|MYD88|UROD|NSMCE4A|STK4|ALOX5|RUNX3|TAP2|PDK1	62	0.421769	Geneset_Overlap	GO:0005634 (Geneset_Overlap_Data Set 1) GOCC:0032991	FALSE	Geneset_Overlap	GO:0005634 (Geneset_Overlap_Data Set 1) GOCC:0032991
Data Set 1	DDX5|CPSF3|DDX39A|TSG101|RBM39|SRSF1|NONO|SSU72|MAEA|MCM7|PSMC5|CSTF3|SF3B2|RNF168|WDR33|NCBP2|IP6K2|HDAC6|SUPT7L|HNRNPA1|CTNNB1|MAX|DNMT1|PNISR|DMAP1|MAGED2|EXOSC8|SRSF2|NUMA1|CLK3|DDX39B|NGDN|VPRBP|EWSR1|KLF6|LUC7L3|SNRNP70|HNRNPDL|SNRPA1|SBDS|SF3B1|CASP7|STK4|ALOX5|RUNX3|ZNF330|RBM19	47	0.408696	Geneset_Overlap	GO:0005634 (Geneset_Overlap_Data Set 1) GOCC:0031981	FALSE	Geneset_Overlap	GO:0005634 (Geneset_Overlap_Data Set 1) GOCC:0031981
Data Set 1	PSMA4|KIF22|RBM22|PSME2|DDX5|RGS2|CPSF3|DDX39A|SUGP1|TSG101|RBM39|PTCD3|SRSF1|ZNF24|ATP5B|CHCHD3|PDCD6|UBXN4|NONO|SIGMAR1|ARID5B|AKR1B1|IPPK|C21ORF59|SSU72|HSP90B1|MAEA|MCM7|PSMC5|CSTF3|SF3B2|RNF168|RHOT2|WDR33|SRSF7|NCBP2|IP6K2|HDAC6|SUPT7L|HNRNPA1|CS|RBM5|CTNNB1|HMGB1|HNRNPA2B1|UNC50|MAX|DNMT1|NFE2L1|NDUFS2|PNISR|PRPF38B|ZRANB2|DMAP1|YBX1|MAGED2|SF1|HMGN1|EXOSC8|SRSF2|NUMA1|SLC11A2|CLK3|DDX39B|…	115	0.635359	Geneset_Overlap	GO:0005634 (Geneset_Overlap_Data Set 1) GO:0005622	FALSE	Geneset_Overlap	GO:0005634 (Geneset_Overlap_Data Set 1) GO:0005622
Data Set 1	KIF22|RBM22|DDX5|CPSF3|DDX39A|SUGP1|RBM39|SRSF1|ATP5B|NONO|AKR1B1|SSU72|MCM7|CSTF3|SF3B2|RNF168|WDR33|SRSF7|NCBP2|HNRNPA1|RBM5|HMGB1|HNRNPA2B1|MAX|DNMT1|NFE2L1|PRPF38B|ZRANB2|DMAP1|YBX1|SF1|HMGN1|EXOSC8|SRSF2|SLC11A2|DDX39B|APOBEC3G|NGDN|ALAD|SSB|OAS1|VPRBP|ARRB2|LUC7L3|SUGP2|SNRNP70|HNRNPDL|SNRPA1|SBDS|SF3B1|C17ORF85|UROD|NSMCE4A|ALOX5|GTF3A|RBM19	56	0.466667	Geneset_Overlap	GO:0005634 (Geneset_Overlap_Data Set 1) GO:1901360	FALSE	Geneset_Overlap	GO:0005634 (Geneset_Overlap_Data Set 1) GO:1901360
Data Set 1	PSMA4|KIF22|PSME2|DDX5|RGS2|RBM39|PTCD3|SRSF1|ZNF24|ATP5B|CHCHD3|PDCD6|UBXN4|NONO|SIGMAR1|ARID5B|AKR1B1|HSP90B1|MCM7|PSMC5|SF3B2|RHOT2|HDAC6|SUPT7L|HNRNPA1|CS|RBM5|CTNNB1|HMGB1|HNRNPA2B1|DNMT1|NDUFS2|PNISR|ZRANB2|DMAP1|YBX1|SF1|HMGN1|SRSF2|NUMA1|SLC11A2|CLK3|DDX39B|APOBEC3G|ALAD|SSB|OAS1|EWSR1|ARRB2|KLF6|LUC7L3|GSDMD|ACADVL|SUGP2|SNRNP70|MLLT6|HNRNPDL|VPS4A|ZNF148|UFM1|SPATA13|GZMB|SBDS|ISCU|SF3B…	74	0.468354	Geneset_Overlap	GO:0005634 (Geneset_Overlap_Data Set 1) BTO:0001491	FALSE	Geneset_Overlap	GO:0005634 (Geneset_Overlap_Data Set 1) BTO:0001491
Data Set 1	KIF22|RBM22|DDX5|CPSF3|DDX39A|SUGP1|RBM39|SRSF1|NONO|SSU72|MCM7|CSTF3|SF3B2|RNF168|WDR33|SRSF7|NCBP2|HNRNPA1|RBM5|HMGB1|HNRNPA2B1|MAX|DNMT1|NFE2L1|PRPF38B|ZRANB2|DMAP1|YBX1|SF1|HMGN1|EXOSC8|SRSF2|DDX39B|APOBEC3G|NGDN|SSB|VPRBP|ARRB2|LUC7L3|SUGP2|SNRNP70|HNRNPDL|SNRPA1|SBDS|SF3B1|C17ORF85|NSMCE4A|GTF3A|RBM19	49	0.422414	Geneset_Overlap	GO:0005634 (Geneset_Overlap_Data Set 1) GO:0090304	FALSE	Geneset_Overlap	GO:0005634 (Geneset_Overlap_Data Set 1) GO:0090304
Data Set 1	PSMA4|KIF22|RBM22|PSME2|DDX5|RGS2|CPSF3|DDX39A|SUGP1|TSG101|RBM39|SRSF1|ZNF24|ATP5B|CHCHD3|UBXN4|NONO|ARID5B|AKR1B1|IPPK|C21ORF59|HSP90B1|MAEA|MCM7|PSMC5|CSTF3|SF3B2|RNF168|WDR33|SRSF7|NCBP2|HDAC6|SUPT7L|HNRNPA1|RBM5|CTNNB1|HMGB1|HNRNPA2B1|UNC50|MAX|DNMT1|NFE2L1|PNISR|PRPF38B|ZRANB2|DMAP1|YBX1|MAGED2|SF1|HMGN1|SRSF2|NUMA1|SLC11A2|CLK3|DDX39B|APOBEC3G|NGDN|ALAD|SSB|VPRBP|CLK1|EWSR1|ARRB2|LUC7L3|VD…	93	0.603896	Geneset_Overlap	GO:0005634 (Geneset_Overlap_Data Set 1) KW-0597	FALSE	Geneset_Overlap	GO:0005634 (Geneset_Overlap_Data Set 1) KW-0597
Data Set 1	KIF22|RBM22|DDX5|CPSF3|DDX39A|SUGP1|TSG101|RBM39|PTCD3|SRSF1|ZNF24|NONO|ARID5B|HSP90B1|MCM7|CSTF3|SF3B2|WDR33|SRSF7|NCBP2|HDAC6|HNRNPA1|CS|RBM5|HMGB1|HNRNPA2B1|UNC50|MAX|DNMT1|NFE2L1|PNISR|PRPF38B|ZRANB2|YBX1|SF1|HMGN1|EXOSC8|SRSF2|CLK3|DDX39B|APOBEC3G|NGDN|SSB|OAS1|EWSR1|KLF6|LUC7L3|WBP2|SUGP2|SNRNP70|HNRNPDL|SNRPA1|ZNF148|SBDS|SF3B1|C17ORF85|LRRFIP1|GTF3A|RUNX3|RBM19	60	0.5	Geneset_Overlap	GO:0005634 (Geneset_Overlap_Data Set 1) GO:0003676	FALSE	Geneset_Overlap	GO:0005634 (Geneset_Overlap_Data Set 1) GO:0003676
Data Set 1	PSMA4|KIF22|RBM22|PSME2|DDX5|RGS2|CPSF3|DDX39A|SUGP1|TSG101|RBM39|PTCD3|SRSF1|ZNF24|ATP5B|CHCHD3|PDCD6|UBXN4|NONO|SIGMAR1|ARID5B|AKR1B1|IPPK|C21ORF59|SSU72|HSP90B1|MAEA|MCM7|PSMC5|CSTF3|SF3B2|RNF168|RHOT2|WDR33|SRSF7|NCBP2|IP6K2|HDAC6|SUPT7L|HNRNPA1|CS|RBM5|CTNNB1|HMGB1|HNRNPA2B1|UNC50|MAX|DNMT1|NFE2L1|NDUFS2|PNISR|PRPF38B|ZRANB2|DMAP1|YBX1|MAGED2|SF1|HMGN1|EXOSC8|SRSF2|NUMA1|SLC11A2|CLK3|DDX39B|…	85	0.53125	Geneset_Overlap	GO:0005634 (Geneset_Overlap_Data Set 1) BTO:0000083	FALSE	Geneset_Overlap	GO:0005634 (Geneset_Overlap_Data Set 1) BTO:0000083
Data Set 1	PSMA4|RBM22|PSME2|DDX5|RGS2|TSG101|RBM39|PTCD3|SRSF1|ZNF24|CHCHD3|NONO|ARID5B|IPPK|SSU72|PSMC5|RNF168|SRSF7|NCBP2|HDAC6|HNRNPA1|RBM5|CTNNB1|HMGB1|HNRNPA2B1|MAX|DNMT1|NFE2L1|ZRANB2|DMAP1|YBX1|SF1|HMGN1|EXOSC8|SRSF2|CLK3|DDX39B|NGDN|SSB|VPRBP|CLK1|EWSR1|ARRB2|PSMD6|KLF6|GSDMD|WBP2|SNRNP70|MLLT6|HNRNPDL|ZNF148|GZMB|SF3B1|LRRFIP1|MYD88|ANKRD49|ALOX5|RUNX3|RBM19	59	0.460938	Geneset_Overlap	GO:0005634 (Geneset_Overlap_Data Set 1) GO:0010468	FALSE	Geneset_Overlap	GO:0005634 (Geneset_Overlap_Data Set 1) GO:0010468
Data Set 1	PSMA4|KIF22|RBM22|PSME2|DDX5|CPSF3|DDX39A|SUGP1|TSG101|RBM39|PTCD3|SRSF1|PDCD6|UBXN4|NONO|SSU72|HSP90B1|MAEA|MCM7|PSMC5|CSTF3|SF3B2|RNF168|WDR33|SRSF7|NCBP2|HDAC6|SUPT7L|HNRNPA1|RBM5|CTNNB1|HMGB1|HNRNPA2B1|MAX|DNMT1|NFE2L1|PRPF38B|ZRANB2|DMAP1|YBX1|SF1|HMGN1|EXOSC8|SRSF2|CLK3|DDX39B|APOBEC3G|NGDN|SSB|VPRBP|CLK1|ARRB2|PSMD6|LUC7L3|SUGP2|SNRNP70|HNRNPDL|SNRPA1|VPS4A|UFM1|GZMB|SBDS|SF3B1|UBE2Z|BNIP3…	73	0.486667	Geneset_Overlap	GO:0005634 (Geneset_Overlap_Data Set 1) GO:0043170	FALSE	Geneset_Overlap	GO:0005634 (Geneset_Overlap_Data Set 1) GO:0043170
Data Set 1	PSMA4|KIF22|RBM22|PSME2|DDX5|CPSF3|DDX39A|SUGP1|RBM39|PTCD3|SRSF1|ZNF24|NONO|ARID5B|AKR1B1|IPPK|SSU72|MAEA|MCM7|PSMC5|CSTF3|SF3B2|RNF168|RHOT2|WDR33|SRSF7|NCBP2|IP6K2|HDAC6|SUPT7L|HNRNPA1|RBM5|CTNNB1|HMGB1|HNRNPA2B1|MAX|DNMT1|NFE2L1|NDUFS2|PNISR|ZRANB2|DMAP1|YBX1|MAGED2|SF1|HMGN1|EXOSC8|SRSF2|NUMA1|CLK3|DDX39B|NGDN|OAS1|VPRBP|EWSR1|PSMD6|KLF6|LUC7L3|GSDMD|ACADVL|SUGP2|SNRNP70|HNRNPDL|SNRPA1|ZNF14…	83	0.721739	Geneset_Overlap	GO:0005634 (Geneset_Overlap_Data Set 1) GO:0005654	FALSE	Geneset_Overlap	GO:0005634 (Geneset_Overlap_Data Set 1) GO:0005654
Data Set 1	PSMA4|RBM22|PSME2|DDX5|RGS2|TSG101|RBM39|PTCD3|SRSF1|ZNF24|CHCHD3|PDCD6|NONO|ARID5B|IPPK|SSU72|HSP90B1|MAEA|MCM7|PSMC5|RNF168|SRSF7|NCBP2|HDAC6|SUPT7L|HNRNPA1|RBM5|CTNNB1|HMGB1|HNRNPA2B1|MAX|DNMT1|NFE2L1|ZRANB2|DMAP1|YBX1|SF1|HMGN1|EXOSC8|SRSF2|SLC11A2|CLK3|DDX39B|NGDN|ALAD|OAS1|VPRBP|CLK1|EWSR1|ARRB2|PSMD6|KLF6|ACADVL|WBP2|SNRNP70|MLLT6|C9ORF72|HNRNPDL|ZNF148|GZMB|ISCU|UBE2Z|BNIP3|LRRFIP1|MYD88|…	71	0.537879	Geneset_Overlap	GO:0005634 (Geneset_Overlap_Data Set 1) GO:0031323	FALSE	Geneset_Overlap	GO:0005634 (Geneset_Overlap_Data Set 1) GO:0031323
Data Set 1	PSMA4|KIF22|RBM22|DDX5|RGS2|CPSF3|DDX39A|SUGP1|TSG101|RBM39|PTCD3|SRSF1|ZNF24|ATP5B|CHCHD3|PDCD6|UBXN4|NONO|SIGMAR1|ARID5B|AKR1B1|SSU72|HSP90B1|MAEA|MCM7|PSMC5|CSTF3|SF3B2|RNF168|RHOT2|WDR33|SRSF7|NCBP2|IP6K2|HDAC6|SUPT7L|HNRNPA1|CS|RBM5|CTNNB1|HMGB1|HNRNPA2B1|MAX|DNMT1|NFE2L1|NDUFS2|PNISR|ZRANB2|DMAP1|YBX1|MAGED2|SF1|HMGN1|EXOSC8|SRSF2|NUMA1|SLC11A2|CLK3|DDX39B|APOBEC3G|NGDN|ALAD|SSB|OAS1|VPRBP|…	109	0.703226	Geneset_Overlap	GO:0005634 (Geneset_Overlap_Data Set 1) GOCC:0043229	FALSE	Geneset_Overlap	GO:0005634 (Geneset_Overlap_Data Set 1) GOCC:0043229
Data Set 1	PSMA4|RBM22|PSME2|DDX5|RGS2|TSG101|RBM39|PTCD3|SRSF1|ZNF24|CHCHD3|PDCD6|NONO|ARID5B|IPPK|SSU72|HSP90B1|PSMC5|RNF168|SRSF7|NCBP2|HDAC6|SUPT7L|HNRNPA1|RBM5|CTNNB1|HMGB1|HNRNPA2B1|MAX|DNMT1|NFE2L1|ZRANB2|DMAP1|YBX1|SF1|HMGN1|EXOSC8|SRSF2|SLC11A2|CLK3|DDX39B|NGDN|ALAD|OAS1|VPRBP|CLK1|EWSR1|ARRB2|PSMD6|KLF6|WBP2|SNRNP70|MLLT6|C9ORF72|HNRNPDL|ZNF148|GZMB|UBE2Z|LRRFIP1|MYD88|ANKRD49|STK4|RUNX3|PDK1|RBM19	65	0.496183	Geneset_Overlap	GO:0005634 (Geneset_Overlap_Data Set 1) GO:0051171	FALSE	Geneset_Overlap	GO:0005634 (Geneset_Overlap_Data Set 1) GO:0051171
Data Set 1	PSMA4|KIF22|RBM22|PSME2|DDX5|RGS2|CPSF3|DDX39A|SUGP1|TSG101|RBM39|PTCD3|SRSF1|ZNF24|NONO|ARID5B|AKR1B1|IPPK|SSU72|MAEA|MCM7|PSMC5|CSTF3|SF3B2|RNF168|RHOT2|WDR33|SRSF7|NCBP2|IP6K2|HDAC6|SUPT7L|HNRNPA1|RBM5|CTNNB1|HMGB1|HNRNPA2B1|MAX|DNMT1|NFE2L1|NDUFS2|PNISR|ZRANB2|DMAP1|YBX1|MAGED2|SF1|HMGN1|EXOSC8|SRSF2|NUMA1|CLK3|DDX39B|NGDN|SSB|OAS1|VPRBP|EWSR1|PSMD6|KLF6|LUC7L3|GSDMD|ACADVL|WBP2|SUGP2|SNRNP70…	88	0.765217	Geneset_Overlap	GO:0005634 (Geneset_Overlap_Data Set 1) GO:0031981	FALSE	Geneset_Overlap	GO:0005634 (Geneset_Overlap_Data Set 1) GO:0031981
Data Set 1	PSMA4|KIF22|RBM22|PSME2|DDX5|CPSF3|SUGP1|TSG101|RBM39|SRSF1|ATP5B|CHCHD3|PDCD6|NONO|SSU72|HSP90B1|MAEA|MCM7|PSMC5|SF3B2|RNF168|WDR33|NCBP2|HDAC6|SUPT7L|HNRNPA1|RBM5|CTNNB1|HMGB1|HNRNPA2B1|MAX|NFE2L1|NDUFS2|PRPF38B|DMAP1|YBX1|SF1|EXOSC8|SRSF2|NUMA1|SLC11A2|DDX39B|APOBEC3G|NGDN|SSB|VPRBP|PSMD6|LUC7L3|VDAC3|GSDMD|SNRNP70|C9ORF72|HNRNPDL|SNRPA1|SF3B1|C17ORF85|NSMCE4A|STK4|RUNX3|TAP2|PDK1	61	0.409396	Geneset_Overlap	GO:0005634 (Geneset_Overlap_Data Set 1) GO:0032991	FALSE	Geneset_Overlap	GO:0005634 (Geneset_Overlap_Data Set 1) GO:0032991
Data Set 1	PSMA4|KIF22|RBM22|PSME2|DDX5|CPSF3|DDX39A|SUGP1|TSG101|RBM39|PTCD3|SRSF1|ATP5B|PDCD6|UBXN4|NONO|AKR1B1|IPPK|SSU72|HSP90B1|MAEA|MCM7|PSMC5|CSTF3|SF3B2|RNF168|WDR33|SRSF7|NCBP2|IP6K2|HDAC6|SUPT7L|HNRNPA1|CS|RBM5|CTNNB1|HMGB1|HNRNPA2B1|MAX|DNMT1|NFE2L1|PRPF38B|ZRANB2|DMAP1|YBX1|SF1|HMGN1|EXOSC8|SRSF2|CLK3|DDX39B|APOBEC3G|NGDN|SSB|OAS1|VPRBP|CLK1|ARRB2|PSMD6|LUC7L3|ACADVL|SUGP2|SNRNP70|HNRNPDL|SNRPA1…	81	0.519231	Geneset_Overlap	GO:0005634 (Geneset_Overlap_Data Set 1) GO:0044238	FALSE	Geneset_Overlap	GO:0005634 (Geneset_Overlap_Data Set 1) GO:0044238
Data Set 1	KIF22|RBM22|DDX5|CPSF3|DDX39A|SUGP1|RBM39|SRSF1|ATP5B|NONO|SSU72|MCM7|CSTF3|SF3B2|RNF168|WDR33|SRSF7|NCBP2|HNRNPA1|RBM5|HMGB1|HNRNPA2B1|MAX|DNMT1|NFE2L1|PRPF38B|ZRANB2|DMAP1|YBX1|SF1|HMGN1|EXOSC8|SRSF2|DDX39B|APOBEC3G|NGDN|SSB|OAS1|VPRBP|ARRB2|LUC7L3|SUGP2|SNRNP70|HNRNPDL|SNRPA1|SBDS|SF3B1|C17ORF85|NSMCE4A|GTF3A|RBM19	51	0.435897	Geneset_Overlap	GO:0005634 (Geneset_Overlap_Data Set 1) GO:0006139	FALSE	Geneset_Overlap	GO:0005634 (Geneset_Overlap_Data Set 1) GO:0006139
Data Set 1	PSMA4|KIF22|RBM22|PSME2|DDX5|CPSF3|DDX39A|SUGP1|TSG101|RBM39|PTCD3|SRSF1|ATP5B|PDCD6|UBXN4|NONO|ARID5B|AKR1B1|SSU72|HSP90B1|MAEA|MCM7|PSMC5|CSTF3|SF3B2|RNF168|WDR33|SRSF7|NCBP2|HDAC6|SUPT7L|HNRNPA1|RBM5|CTNNB1|HMGB1|HNRNPA2B1|MAX|DNMT1|NFE2L1|PRPF38B|ZRANB2|DMAP1|YBX1|SF1|HMGN1|EXOSC8|SRSF2|SLC11A2|CLK3|DDX39B|APOBEC3G|NGDN|ALAD|SSB|OAS1|VPRBP|CLK1|ARRB2|PSMD6|LUC7L3|SUGP2|SNRNP70|HNRNPDL|SNRPA1|…	80	0.522876	Geneset_Overlap	GO:0005634 (Geneset_Overlap_Data Set 1) GO:0006807	FALSE	Geneset_Overlap	GO:0005634 (Geneset_Overlap_Data Set 1) GO:0006807
Data Set 1	AP2M1|VPS4A|CCDC115|ATP6V0B|ATG16L1|SLC39A8|SLC11A2|HLA-DMA|ATP6V1C1|HLA-DPA1	10	0.555556	Geneset_Overlap	GOCC:0005773 (Geneset_Overlap_Data Set 1) GO:0005774	FALSE	Geneset_Overlap	GOCC:0005773 (Geneset_Overlap_Data Set 1) GO:0005774
Data Set 1	AP2M1|VPS4A|CCDC115|ATP6V0B|ATG16L1|SLC39A8|SLC11A2|HLA-DMA|ATP6V1C1|HLA-DPA1	10	0.625	Geneset_Overlap	GOCC:0005773 (Geneset_Overlap_Data Set 1) GOCC:0005774	FALSE	Geneset_Overlap	GOCC:0005773 (Geneset_Overlap_Data Set 1) GOCC:0005774
Data Set 1	C9ORF72|AP2M1|VPS4A|CCDC115|ATP6V0B|FAF2|ATG16L1|NCF4|SLC39A8|SLC11A2|HLA-DMA|NAGA|ATP6V1C1|HLA-DPA1	14	0.7	Geneset_Overlap	GOCC:0005773 (Geneset_Overlap_Data Set 1) GO:0005773	FALSE	Geneset_Overlap	GOCC:0005773 (Geneset_Overlap_Data Set 1) GO:0005773
Data Set 1	AP2M1|ATG16L1|VPS4A|SLC39A8|SLC11A2|HLA-DMA|CCDC115|ATP6V0B|ATP6V1C1|HLA-DPA1	10	0.555556	Geneset_Overlap	GOCC:0005774 (Geneset_Overlap_Data Set 1) GO:0005773	FALSE	Geneset_Overlap	GOCC:0005774 (Geneset_Overlap_Data Set 1) GO:0005773
Data Set 1	AP2M1|ATG16L1|VPS4A|SLC39A8|SLC11A2|HLA-DMA|CCDC115|ATP6V0B|ATP6V1C1|HLA-DPA1	10	0.833333	Geneset_Overlap	GOCC:0005774 (Geneset_Overlap_Data Set 1) GO:0005774	FALSE	Geneset_Overlap	GOCC:0005774 (Geneset_Overlap_Data Set 1) GO:0005774
Data Set 1	KIF22|RBM22|PSME2|DDX5|MLEC|DDX39A|DYNC1LI2|SRSF1|ZNF24|ATP5B|PDCD6|MARCH6|NONO|SIGMAR1|AP2M1|HSP90B1|MAEA|RNFT1|PSMC5|CFLAR|STK25|SRSF7|HDAC6|SUPT7L|HNRNPA1|CTNNB1|HMGB1|HNRNPA2B1|MAX|MARCH5|NFE2L1|NDUFS2|DMAP1|YBX1|SF1|ATG16L1|SRSF2|NUMA1|CLK3|DDX39B|PPP3CC|TBC1D10A|APOBEC3G|ALAD|CASP4|VPRBP|GDI1|EWSR1|ARRB2|PDCD6IP|DNAJB11|EPHX2|LGALS8|EIF3M|B2M|WBP2|MLLT6|OXA1L|CORO1A|VPS4A|SPATA13|YKT6|CD69|…	75	0.483871	Geneset_Overlap	GO:0005515 (Geneset_Overlap_Data Set 1) BTO:0000522	FALSE	Geneset_Overlap	GO:0005515 (Geneset_Overlap_Data Set 1) BTO:0000522
Data Set 1	KIF22|RBM22|PSME2|DDX5|MLEC|DDX39A|DYNC1LI2|SRSF1|ZNF24|ATP5B|PDCD6|MARCH6|NONO|SIGMAR1|AP2M1|HSP90B1|MAEA|RNFT1|PSMC5|STK25|SRSF7|HDAC6|SUPT7L|HNRNPA1|CTNNB1|HMGB1|HNRNPA2B1|MAX|MARCH5|NFE2L1|NDUFS2|DMAP1|YBX1|SF1|ATG16L1|SRSF2|NUMA1|CLK3|DDX39B|PPP3CC|TBC1D10A|ALAD|CASP4|VPRBP|GDI1|EWSR1|ARRB2|PDCD6IP|DNAJB11|EPHX2|LGALS8|EIF3M|B2M|WBP2|MLLT6|CORO1A|YKT6|CD69|SBDS|FAF2|SF3B1|AMICA1|BNIP3|LRRFIP…	69	0.456954	Geneset_Overlap	GO:0005515 (Geneset_Overlap_Data Set 1) BTO:0001488	FALSE	Geneset_Overlap	GO:0005515 (Geneset_Overlap_Data Set 1) BTO:0001488
Data Set 1	KIF22|RBM22|PSME2|DDX5|RGS2|DYNC1LI2|ATP5B|PDCD6|MARCH6|NONO|SIGMAR1|AP2M1|HSP90B1|PSMC5|CFLAR|RNF168|STK25|SRSF7|HDAC6|HNRNPA1|CTNNB1|HMGB1|HNRNPA2B1|MAX|NFE2L1|GBP1|PTPN1|DMAP1|YBX1|PPP3CC|FKBP1A|ALAD|CASP4|GDI1|ARRB2|DNAJB11|B2M|WBP2|CORO1A|CD69|SBDS|FAF2|AMICA1|BNIP3|MYD88|EIF2B1|CD3E|CASP1|CCDC115|ZAP70|STK4|SH2D2A|GBP5|TRIM38	54	0.409091	Geneset_Overlap	GO:0005515 (Geneset_Overlap_Data Set 1) GO:0051716	FALSE	Geneset_Overlap	GO:0005515 (Geneset_Overlap_Data Set 1) GO:0051716
Data Set 1	RBM22|PSME2|DDX5|RGS2|TSG101|ZNF24|ATP5B|PDCD6|NONO|RNFT1|PSMC5|CFLAR|RNF168|STK25|HDAC6|SUPT7L|HNRNPA1|CTNNB1|HMGB1|HNRNPA2B1|MAX|MARCH5|NFE2L1|PTPN1|DMAP1|YBX1|NUMA1|DDX39B|PPP3CC|FKBP1A|TBC1D10A|CASP4|GDI1|ARRB2|PDCD6IP|EPHX2|B2M|WBP2|MLLT6|C9ORF72|CORO1A|VPS4A|SF3B1|AMICA1|BNIP3|LRRFIP1|MYD88|EIF2B1|CD3E|CASP1|ZAP70|STK4|GBP5|TRIM38	54	0.425197	Geneset_Overlap	GO:0005515 (Geneset_Overlap_Data Set 1) GO:0048518	FALSE	Geneset_Overlap	GO:0005515 (Geneset_Overlap_Data Set 1) GO:0048518
Data Set 1	KIF22|RBM22|PSME2|DDX5|MLEC|DDX39A|TSG101|SRSF1|ATP5B|PDCD6|MARCH6|NONO|AP2M1|HSP90B1|MAEA|RNFT1|PSMC5|CFLAR|RNF168|STK25|SRSF7|HDAC6|SUPT7L|HNRNPA1|CTNNB1|HMGB1|HNRNPA2B1|MAX|MARCH5|NFE2L1|PTPN1|DMAP1|YBX1|SF1|EXOSC8|SRSF2|CLK3|DDX39B|NAGA|PPP3CC|FKBP1A|TBC1D10A|APOBEC3G|ALAD|CASP4|VPRBP|ARRB2|PDCD6IP|DNAJB11|EPHX2|EIF3M|B2M|OXA1L|VPS4A|SBDS|FAF2|SF3B1|BNIP3|EIF2B1|XPNPEP1|CASP1|CCDC115|ZAP70|AT…	67	0.429487	Geneset_Overlap	GO:0005515 (Geneset_Overlap_Data Set 1) GO:0071704	FALSE	Geneset_Overlap	GO:0005515 (Geneset_Overlap_Data Set 1) GO:0071704
Data Set 1	KIF22|RBM22|DDX5|MLEC|RGS2|DDX39A|TSG101|DYNC1LI2|SRSF1|ZNF24|ATP5B|CHCHD3|PDCD6|MARCH6|NONO|SIGMAR1|AP2M1|HSP90B1|MAEA|RNFT1|PSMC5|RNF168|SRSF7|HDAC6|SUPT7L|HNRNPA1|CTNNB1|HMGB1|TAP1|HNRNPA2B1|MAX|MARCH5|NFE2L1|NDUFS2|GBP1|PTPN1|DMAP1|YBX1|SF1|EXOSC8|ATG16L1|SRSF2|NUMA1|CLK3|DDX39B|NAGA|FKBP1A|APOBEC3G|ALAD|CASP4|VPRBP|EWSR1|ARRB2|PDCD6IP|DNAJB11|EPHX2|B2M|WBP2|C9ORF72|OXA1L|CORO1A|VPS4A|SPATA13…	76	0.449704	Geneset_Overlap	GO:0005515 (Geneset_Overlap_Data Set 1) GOCC:0043229	FALSE	Geneset_Overlap	GO:0005515 (Geneset_Overlap_Data Set 1) GOCC:0043229
Data Set 1	KIF22|RBM22|PSME2|DDX5|DDX39A|TSG101|SRSF1|PDCD6|MARCH6|NONO|AP2M1|HSP90B1|MAEA|RNFT1|PSMC5|CFLAR|RNF168|STK25|SRSF7|HDAC6|SUPT7L|HNRNPA1|CTNNB1|HMGB1|HNRNPA2B1|MAX|MARCH5|NFE2L1|PTPN1|DMAP1|YBX1|SF1|EXOSC8|SRSF2|CLK3|DDX39B|PPP3CC|FKBP1A|TBC1D10A|APOBEC3G|CASP4|VPRBP|ARRB2|PDCD6IP|DNAJB11|EIF3M|B2M|OXA1L|VPS4A|SBDS|FAF2|SF3B1|BNIP3|EIF2B1|XPNPEP1|CASP1|CCDC115|ZAP70|ATG3|STK4|GBP5|TRIM38	62	0.43662	Geneset_Overlap	GO:0005515 (Geneset_Overlap_Data Set 1) GO:0043170	FALSE	Geneset_Overlap	GO:0005515 (Geneset_Overlap_Data Set 1) GO:0043170
Data Set 1	RBM22|PSME2|DDX5|RGS2|TSG101|SRSF1|ZNF24|CHCHD3|PDCD6|NONO|HSP90B1|MAEA|RNFT1|PSMC5|CFLAR|RNF168|STK25|SRSF7|HDAC6|SUPT7L|HNRNPA1|CTNNB1|HMGB1|HNRNPA2B1|MAX|NFE2L1|GBP1|PTPN1|DMAP1|YBX1|SF1|EXOSC8|SRSF2|CLK3|DDX39B|FKBP1A|TBC1D10A|ALAD|VPRBP|EWSR1|ARRB2|EPHX2|EIF3M|B2M|WBP2|MLLT6|C9ORF72|OXA1L|SF3B1|BNIP3|LRRFIP1|MYD88|EIF2B1|CD3E|CASP1|STK4|GBP5|TRIM38	58	0.426471	Geneset_Overlap	GO:0005515 (Geneset_Overlap_Data Set 1) GO:0019222	FALSE	Geneset_Overlap	GO:0005515 (Geneset_Overlap_Data Set 1) GO:0019222
Data Set 1	RBM22|PSME2|DDX5|RGS2|TSG101|SRSF1|ZNF24|CHCHD3|PDCD6|NONO|HSP90B1|MAEA|RNFT1|PSMC5|CFLAR|RNF168|STK25|SRSF7|HDAC6|SUPT7L|HNRNPA1|CTNNB1|HMGB1|HNRNPA2B1|MAX|NFE2L1|GBP1|PTPN1|DMAP1|YBX1|SF1|EXOSC8|SRSF2|CLK3|DDX39B|FKBP1A|TBC1D10A|ALAD|VPRBP|EWSR1|ARRB2|EIF3M|WBP2|MLLT6|C9ORF72|BNIP3|LRRFIP1|MYD88|EIF2B1|CD3E|CASP1|STK4|TRIM38	53	0.40458	Geneset_Overlap	GO:0005515 (Geneset_Overlap_Data Set 1) GO:0031323	FALSE	Geneset_Overlap	GO:0005515 (Geneset_Overlap_Data Set 1) GO:0031323
Data Set 1	RBM22|PSME2|DDX5|RGS2|TSG101|SRSF1|ZNF24|CHCHD3|PDCD6|NONO|HSP90B1|MAEA|RNFT1|PSMC5|CFLAR|RNF168|STK25|SRSF7|HDAC6|SUPT7L|HNRNPA1|CTNNB1|HMGB1|HNRNPA2B1|MAX|NFE2L1|GBP1|PTPN1|DMAP1|YBX1|SF1|EXOSC8|SRSF2|CLK3|DDX39B|FKBP1A|TBC1D10A|ALAD|VPRBP|EWSR1|ARRB2|EPHX2|EIF3M|WBP2|MLLT6|C9ORF72|LRRFIP1|MYD88|EIF2B1|CD3E|CASP1|STK4|TRIM38	53	0.417323	Geneset_Overlap	GO:0005515 (Geneset_Overlap_Data Set 1) GO:0080090	FALSE	Geneset_Overlap	GO:0005515 (Geneset_Overlap_Data Set 1) GO:0080090
Data Set 1	KIF22|RBM22|PSME2|DDX5|MLEC|RGS2|DYNC1LI2|ATP5B|PDCD6|MARCH6|NONO|SIGMAR1|AP2M1|HSP90B1|PSMC5|CFLAR|RNF168|STK25|SRSF7|HDAC6|HNRNPA1|CTNNB1|HMGB1|TAP1|HNRNPA2B1|MAX|NFE2L1|NDUFS2|GBP1|PTPN1|DMAP1|YBX1|SRSF2|PPP3CC|FKBP1A|APOBEC3G|ALAD|CASP4|GDI1|ARRB2|DNAJB11|EPHX2|LGALS8|B2M|WBP2|CORO1A|CD69|SBDS|FAF2|AMICA1|BNIP3|MYD88|EIF2B1|CD3E|CASP1|CCDC115|ZAP70|STK4|SH2D2A|TOR1B|GBP5|TAP2|TRIM38	63	0.443662	Geneset_Overlap	GO:0005515 (Geneset_Overlap_Data Set 1) GO:0050896	FALSE	Geneset_Overlap	GO:0005515 (Geneset_Overlap_Data Set 1) GO:0050896
Data Set 1	KIF22|RBM22|PSME2|DDX5|MLEC|DDX39A|TSG101|SRSF1|ATP5B|PDCD6|MARCH6|NONO|AP2M1|HSP90B1|MAEA|RNFT1|PSMC5|CFLAR|RNF168|STK25|SRSF7|HDAC6|SUPT7L|HNRNPA1|CTNNB1|HMGB1|HNRNPA2B1|MAX|MARCH5|NFE2L1|NDUFS2|PTPN1|DMAP1|YBX1|SF1|EXOSC8|ATG16L1|SRSF2|CLK3|DDX39B|NAGA|PPP3CC|FKBP1A|TBC1D10A|APOBEC3G|ALAD|CASP4|VPRBP|ARRB2|PDCD6IP|DNAJB11|EPHX2|LGALS8|EIF3M|B2M|C9ORF72|OXA1L|VPS4A|SBDS|FAF2|SF3B1|BNIP3|EIF2B1|…	71	0.44375	Geneset_Overlap	GO:0005515 (Geneset_Overlap_Data Set 1) GO:0008152	FALSE	Geneset_Overlap	GO:0005515 (Geneset_Overlap_Data Set 1) GO:0008152
Data Set 1	KIF22|RBM22|DDX5|DDX39A|TSG101|DYNC1LI2|SRSF1|ZNF24|PDCD6|MARCH6|NONO|SIGMAR1|AP2M1|MAEA|RNFT1|PSMC5|CFLAR|STK25|SRSF7|HDAC6|SUPT7L|HNRNPA1|HNRNPA2B1|MAX|NFE2L1|NDUFS2|SF1|ATG16L1|SRSF2|NUMA1|CLK3|DDX39B|PPP3CC|TBC1D10A|APOBEC3G|ALAD|CASP4|VPRBP|EWSR1|ARRB2|PDCD6IP|EPHX2|EIF3M|WBP2|C9ORF72|OXA1L|SPATA13|YKT6|SF3B1|AMICA1|LRRFIP1|MYD88|EIF2B1|NELL2|XPNPEP1|DNAJC7|CASP1|CCDC115|ZAP70|ATG3|STK4|SH2D…	64	0.407643	Geneset_Overlap	GO:0005515 (Geneset_Overlap_Data Set 1) KW-0025	FALSE	Geneset_Overlap	GO:0005515 (Geneset_Overlap_Data Set 1) KW-0025
Data Set 1	KIF22|TSG101|DYNC1LI2|SRSF1|ATP5B|CHCHD3|PDCD6|SIGMAR1|AP2M1|HSP90B1|MAEA|CFLAR|RNF168|STK25|HDAC6|SUPT7L|CTNNB1|HMGB1|TAP1|HNRNPA2B1|MAX|NDUFS2|PTPN1|DMAP1|SF1|ATG16L1|NUMA1|DDX39B|PPP3CC|FKBP1A|ALAD|VPRBP|GDI1|ARRB2|PDCD6IP|EPHX2|EIF3M|B2M|C9ORF72|OXA1L|CORO1A|VPS4A|SPATA13|YKT6|SBDS|FAF2|SF3B1|BNIP3|CD3E|CCDC115|ATG3|STK4|TOR1B|GBP5|TAP2	55	0.458333	Geneset_Overlap	GO:0005515 (Geneset_Overlap_Data Set 1) GO:0016043	FALSE	Geneset_Overlap	GO:0005515 (Geneset_Overlap_Data Set 1) GO:0016043
Data Set 1	KIF22|PSME2|DDX5|MLEC|RGS2|DYNC1LI2|SRSF1|ZNF24|ATP5B|CHCHD3|PDCD6|MARCH6|NONO|SIGMAR1|AP2M1|HSP90B1|PSMC5|CFLAR|HDAC6|SUPT7L|HNRNPA1|CTNNB1|HMGB1|HNRNPA2B1|NDUFS2|DMAP1|YBX1|SF1|ATG16L1|SRSF2|NUMA1|CLK3|DDX39B|APOBEC3G|ALAD|CASP4|GDI1|EWSR1|ARRB2|PDCD6IP|DNAJB11|EPHX2|EIF3M|B2M|MLLT6|OXA1L|CORO1A|VPS4A|SPATA13|YKT6|CD69|SBDS|FAF2|SF3B1|AMICA1|BNIP3|LRRFIP1|MYD88|EIF2B1|NELL2|XPNPEP1	61	0.401316	Geneset_Overlap	GO:0005515 (Geneset_Overlap_Data Set 1) BTO:0001491	FALSE	Geneset_Overlap	GO:0005515 (Geneset_Overlap_Data Set 1) BTO:0001491
Data Set 1	RBM22|PSME2|DDX5|RGS2|TSG101|SRSF1|ZNF24|CHCHD3|PDCD6|NONO|HSP90B1|RNFT1|PSMC5|CFLAR|RNF168|STK25|SRSF7|HDAC6|SUPT7L|HNRNPA1|CTNNB1|HMGB1|HNRNPA2B1|MAX|NFE2L1|GBP1|PTPN1|DMAP1|YBX1|SF1|EXOSC8|SRSF2|CLK3|DDX39B|FKBP1A|TBC1D10A|ALAD|VPRBP|EWSR1|ARRB2|EPHX2|EIF3M|B2M|WBP2|MLLT6|C9ORF72|SF3B1|LRRFIP1|MYD88|EIF2B1|CD3E|CASP1|STK4|GBP5|TRIM38	55	0.426357	Geneset_Overlap	GO:0005515 (Geneset_Overlap_Data Set 1) GO:0060255	FALSE	Geneset_Overlap	GO:0005515 (Geneset_Overlap_Data Set 1) GO:0060255
Data Set 1	KIF22|RBM22|DDX5|MLEC|RGS2|DDX39A|TSG101|DYNC1LI2|SRSF1|ZNF24|ATP5B|CHCHD3|PDCD6|MARCH6|NONO|SIGMAR1|AP2M1|HSP90B1|MAEA|RNFT1|PSMC5|RNF168|SRSF7|HDAC6|SUPT7L|HNRNPA1|CTNNB1|HMGB1|TAP1|HNRNPA2B1|MAX|MARCH5|NFE2L1|NDUFS2|GBP1|PTPN1|DMAP1|YBX1|SF1|EXOSC8|ATG16L1|SRSF2|NUMA1|CLK3|DDX39B|NAGA|FKBP1A|TBC1D10A|APOBEC3G|ALAD|CASP4|VPRBP|EWSR1|ARRB2|PDCD6IP|DNAJB11|EPHX2|B2M|WBP2|C9ORF72|OXA1L|CORO1A|VPS4…	77	0.445087	Geneset_Overlap	GO:0005515 (Geneset_Overlap_Data Set 1) GOCC:0043226	FALSE	Geneset_Overlap	GO:0005515 (Geneset_Overlap_Data Set 1) GOCC:0043226
Data Set 1	KIF22|TSG101|DYNC1LI2|SRSF1|ATP5B|CHCHD3|PDCD6|SIGMAR1|AP2M1|HSP90B1|MAEA|CFLAR|RNF168|STK25|HDAC6|SUPT7L|CTNNB1|HMGB1|TAP1|HNRNPA2B1|MAX|NDUFS2|PTPN1|DMAP1|SF1|EXOSC8|ATG16L1|NUMA1|DDX39B|PPP3CC|FKBP1A|ALAD|VPRBP|GDI1|ARRB2|PDCD6IP|EPHX2|EIF3M|B2M|C9ORF72|OXA1L|CORO1A|VPS4A|SPATA13|YKT6|SBDS|FAF2|SF3B1|BNIP3|CD3E|CCDC115|ATG3|STK4|TOR1B|GBP5|TAP2	56	0.459016	Geneset_Overlap	GO:0005515 (Geneset_Overlap_Data Set 1) GO:0071840	FALSE	Geneset_Overlap	GO:0005515 (Geneset_Overlap_Data Set 1) GO:0071840
Data Set 1	PSME2|DDX39A|TSG101|DYNC1LI2|ZNF24|PDCD6|NONO|SIGMAR1|STK25|HNRNPA1|TAP1|HNRNPA2B1|MAX|GBP1|SF1|EXOSC8|ATG16L1|CLK3|DDX39B|NAGA|APOBEC3G|ALAD|EWSR1|ARRB2|PDCD6IP|EPHX2|B2M|OXA1L|CORO1A|SPATA13|CD69|AMICA1|BNIP3|LRRFIP1|MYD88|EIF2B1|XPNPEP1|CD3E|CASP1|STK4|TOR1B|GBP5|TRIM38	43	0.447917	Geneset_Overlap	GO:0005515 (Geneset_Overlap_Data Set 1) GO:0042802	FALSE	Geneset_Overlap	GO:0005515 (Geneset_Overlap_Data Set 1) GO:0042802
Data Set 1	KIF22|PSME2|MLEC|DDX39A|TSG101|DYNC1LI2|SRSF1|ATP5B|PDCD6|SIGMAR1|AP2M1|HSP90B1|PSMC5|STK25|SRSF7|HDAC6|SUPT7L|HNRNPA1|CTNNB1|HMGB1|TAP1|HNRNPA2B1|MARCH5|NFE2L1|GBP1|YBX1|ATG16L1|SRSF2|NUMA1|DDX39B|PPP3CC|FKBP1A|TBC1D10A|ALAD|GDI1|ARRB2|PDCD6IP|EPHX2|LGALS8|B2M|WBP2|C9ORF72|OXA1L|CORO1A|VPS4A|SPATA13|YKT6|SBDS|FAF2|AMICA1|BNIP3|MYD88|ZAP70|ATG3|TOR1B|GBP5|TAP2	57	0.438462	Geneset_Overlap	GO:0005515 (Geneset_Overlap_Data Set 1) GO:0051179	FALSE	Geneset_Overlap	GO:0005515 (Geneset_Overlap_Data Set 1) GO:0051179
Data Set 1	KIF22|RBM22|MLEC|RGS2|TSG101|DYNC1LI2|SRSF1|ATP5B|CHCHD3|PDCD6|MARCH6|SIGMAR1|AP2M1|HSP90B1|MAEA|RNFT1|PSMC5|CFLAR|RNF168|STK25|HDAC6|CTNNB1|HMGB1|TAP1|HNRNPA2B1|MARCH5|NDUFS2|GBP1|PTPN1|DMAP1|YBX1|EXOSC8|ATG16L1|SRSF2|NUMA1|DDX39B|NAGA|PPP3CC|FKBP1A|APOBEC3G|ALAD|CASP4|VPRBP|GDI1|ARRB2|PDCD6IP|DNAJB11|EPHX2|LGALS8|EIF3M|B2M|WBP2|C9ORF72|OXA1L|CORO1A|VPS4A|SPATA13|YKT6|SBDS|FAF2|BNIP3|LRRFIP1|MYD…	75	0.517241	Geneset_Overlap	GO:0005515 (Geneset_Overlap_Data Set 1) GOCC:0005737	FALSE	Geneset_Overlap	GO:0005515 (Geneset_Overlap_Data Set 1) GOCC:0005737
Data Set 1	KIF22|RBM22|PSME2|DDX5|MLEC|RGS2|DDX39A|TSG101|DYNC1LI2|SRSF1|ATP5B|CHCHD3|PDCD6|MARCH6|SIGMAR1|AP2M1|HSP90B1|MAEA|RNFT1|PSMC5|CFLAR|RNF168|STK25|SRSF7|HDAC6|HNRNPA1|CTNNB1|HMGB1|TAP1|HNRNPA2B1|MAX|MARCH5|NFE2L1|NDUFS2|GBP1|PTPN1|DMAP1|YBX1|EXOSC8|ATG16L1|SRSF2|NUMA1|CLK3|DDX39B|NAGA|PPP3CC|FKBP1A|TBC1D10A|APOBEC3G|ALAD|CASP4|VPRBP|GDI1|EWSR1|ARRB2|PDCD6IP|DNAJB11|EPHX2|LGALS8|EIF3M|B2M|WBP2|C9OR…	87	0.527273	Geneset_Overlap	GO:0005515 (Geneset_Overlap_Data Set 1) GO:0005737	FALSE	Geneset_Overlap	GO:0005515 (Geneset_Overlap_Data Set 1) GO:0005737
Data Set 1	KIF22|RBM22|PSME2|DDX5|MLEC|DDX39A|TSG101|SRSF1|ATP5B|PDCD6|MARCH6|NONO|AP2M1|HSP90B1|MAEA|RNFT1|PSMC5|CFLAR|RNF168|STK25|SRSF7|HDAC6|SUPT7L|HNRNPA1|CTNNB1|HMGB1|HNRNPA2B1|MAX|MARCH5|NFE2L1|PTPN1|DMAP1|YBX1|SF1|EXOSC8|SRSF2|CLK3|DDX39B|NAGA|PPP3CC|FKBP1A|TBC1D10A|APOBEC3G|CASP4|VPRBP|ARRB2|PDCD6IP|DNAJB11|EPHX2|EIF3M|B2M|OXA1L|VPS4A|SBDS|FAF2|SF3B1|BNIP3|EIF2B1|XPNPEP1|CASP1|CCDC115|ZAP70|ATG3|ST…	65	0.424837	Geneset_Overlap	GO:0005515 (Geneset_Overlap_Data Set 1) GO:0044238	FALSE	Geneset_Overlap	GO:0005515 (Geneset_Overlap_Data Set 1) GO:0044238
Data Set 1	KIF22|RBM22|PSME2|DDX5|MLEC|RGS2|DDX39A|TSG101|DYNC1LI2|SRSF1|ZNF24|ATP5B|CHCHD3|PDCD6|MARCH6|NONO|SIGMAR1|AP2M1|HSP90B1|MAEA|RNFT1|PSMC5|CFLAR|RNF168|STK25|SRSF7|HDAC6|SUPT7L|HNRNPA1|CTNNB1|HMGB1|TAP1|HNRNPA2B1|MAX|MARCH5|NFE2L1|NDUFS2|GBP1|PTPN1|DMAP1|YBX1|SF1|EXOSC8|ATG16L1|SRSF2|NUMA1|CLK3|DDX39B|NAGA|PPP3CC|FKBP1A|TBC1D10A|APOBEC3G|ALAD|CASP4|VPRBP|GDI1|ARRB2|PDCD6IP|DNAJB11|EPHX2|LGALS8|EIF…	93	0.502703	Geneset_Overlap	GO:0005515 (Geneset_Overlap_Data Set 1) GO:0009987	FALSE	Geneset_Overlap	GO:0005515 (Geneset_Overlap_Data Set 1) GO:0009987
Data Set 1	KIF22|RBM22|PSME2|DDX5|TSG101|DYNC1LI2|SRSF1|ATP5B|CHCHD3|PDCD6|MARCH6|NONO|AP2M1|HSP90B1|MAEA|PSMC5|CFLAR|RNF168|HDAC6|SUPT7L|HNRNPA1|CTNNB1|HMGB1|TAP1|HNRNPA2B1|MAX|NFE2L1|NDUFS2|PTPN1|DMAP1|YBX1|SF1|EXOSC8|SRSF2|NUMA1|DDX39B|PPP3CC|FKBP1A|APOBEC3G|CASP4|VPRBP|GDI1|EIF3M|B2M|C9ORF72|OXA1L|CORO1A|YKT6|CD69|FAF2|SF3B1|EIF2B1|CD3E|CASP1|CCDC115|ZAP70|ATG3|STK4|TAP2	59	0.44697	Geneset_Overlap	GO:0005515 (Geneset_Overlap_Data Set 1) GO:0032991	FALSE	Geneset_Overlap	GO:0005515 (Geneset_Overlap_Data Set 1) GO:0032991
Data Set 1	KIF22|RBM22|PSME2|DDX5|MLEC|RGS2|DDX39A|TSG101|DYNC1LI2|SRSF1|ZNF24|ATP5B|CHCHD3|PDCD6|MARCH6|NONO|SIGMAR1|AP2M1|HSP90B1|MAEA|RNFT1|PSMC5|CFLAR|RNF168|STK25|SRSF7|HDAC6|SUPT7L|HNRNPA1|CTNNB1|HMGB1|TAP1|HNRNPA2B1|MAX|MARCH5|NFE2L1|NDUFS2|GBP1|PTPN1|DMAP1|YBX1|SF1|EXOSC8|ATG16L1|SRSF2|NUMA1|CLK3|DDX39B|NAGA|PPP3CC|FKBP1A|TBC1D10A|APOBEC3G|ALAD|CASP4|VPRBP|GDI1|EWSR1|ARRB2|PDCD6IP|DNAJB11|EPHX2|LGAL…	69	0.43949	Geneset_Overlap	GO:0005515 (Geneset_Overlap_Data Set 1) BTO:0000083	FALSE	Geneset_Overlap	GO:0005515 (Geneset_Overlap_Data Set 1) BTO:0000083
Data Set 1	KIF22|RBM22|PSME2|DDX5|RGS2|DDX39A|TSG101|DYNC1LI2|SRSF1|ZNF24|ATP5B|CHCHD3|NONO|AP2M1|HSP90B1|MAEA|PSMC5|RNF168|STK25|SRSF7|HDAC6|SUPT7L|HNRNPA1|CTNNB1|HMGB1|HNRNPA2B1|MAX|NFE2L1|PTPN1|DMAP1|YBX1|SF1|ATG16L1|SRSF2|NUMA1|CLK3|DDX39B|NAGA|PPP3CC|TBC1D10A|APOBEC3G|ALAD|CASP4|VPRBP|EWSR1|ARRB2|PDCD6IP|DNAJB11|EPHX2|EIF3M|WBP2|MLLT6|OXA1L|CORO1A|VPS4A|SPATA13|YKT6|CD69|SF3B1|BNIP3|LRRFIP1|MYD88|CD3E|…	69	0.433962	Geneset_Overlap	GO:0005515 (Geneset_Overlap_Data Set 1) KW-0597	FALSE	Geneset_Overlap	GO:0005515 (Geneset_Overlap_Data Set 1) KW-0597
Data Set 1	KIF22|RBM22|DDX5|MLEC|RGS2|DDX39A|TSG101|SRSF1|ZNF24|ATP5B|CHCHD3|PDCD6|MARCH6|NONO|SIGMAR1|AP2M1|HSP90B1|MAEA|RNFT1|PSMC5|RNF168|SRSF7|HDAC6|SUPT7L|HNRNPA1|CTNNB1|HMGB1|TAP1|HNRNPA2B1|MAX|MARCH5|NFE2L1|NDUFS2|GBP1|PTPN1|DMAP1|YBX1|SF1|EXOSC8|ATG16L1|SRSF2|NUMA1|CLK3|DDX39B|NAGA|FKBP1A|APOBEC3G|CASP4|VPRBP|EWSR1|ARRB2|PDCD6IP|DNAJB11|EPHX2|B2M|WBP2|C9ORF72|OXA1L|CORO1A|VPS4A|SPATA13|YKT6|SBDS|FAF…	74	0.45679	Geneset_Overlap	GO:0005515 (Geneset_Overlap_Data Set 1) GOCC:0043231	FALSE	Geneset_Overlap	GO:0005515 (Geneset_Overlap_Data Set 1) GOCC:0043231
Data Set 1	RBM22|PSME2|DDX5|RGS2|TSG101|SRSF1|ZNF24|CHCHD3|PDCD6|NONO|HSP90B1|RNFT1|PSMC5|CFLAR|RNF168|STK25|SRSF7|HDAC6|SUPT7L|HNRNPA1|CTNNB1|HMGB1|HNRNPA2B1|MAX|NFE2L1|GBP1|PTPN1|DMAP1|YBX1|SF1|EXOSC8|SRSF2|CLK3|DDX39B|FKBP1A|TBC1D10A|ALAD|VPRBP|EWSR1|ARRB2|EIF3M|WBP2|MLLT6|C9ORF72|LRRFIP1|MYD88|EIF2B1|CD3E|CASP1|STK4|TRIM38	51	0.404762	Geneset_Overlap	GO:0005515 (Geneset_Overlap_Data Set 1) GO:0051171	FALSE	Geneset_Overlap	GO:0005515 (Geneset_Overlap_Data Set 1) GO:0051171
Data Set 1	KIF22|RBM22|PSME2|DDX5|DDX39A|TSG101|SRSF1|ATP5B|PDCD6|MARCH6|NONO|AP2M1|HSP90B1|MAEA|RNFT1|PSMC5|CFLAR|RNF168|STK25|SRSF7|HDAC6|SUPT7L|HNRNPA1|CTNNB1|HMGB1|HNRNPA2B1|MAX|MARCH5|NFE2L1|PTPN1|DMAP1|YBX1|SF1|EXOSC8|SRSF2|CLK3|DDX39B|NAGA|PPP3CC|FKBP1A|TBC1D10A|APOBEC3G|ALAD|CASP4|VPRBP|ARRB2|PDCD6IP|DNAJB11|EIF3M|B2M|OXA1L|VPS4A|SBDS|FAF2|SF3B1|BNIP3|EIF2B1|XPNPEP1|CASP1|CCDC115|ZAP70|ATG3|STK4|TRI…	64	0.426667	Geneset_Overlap	GO:0005515 (Geneset_Overlap_Data Set 1) GO:0006807	FALSE	Geneset_Overlap	GO:0005515 (Geneset_Overlap_Data Set 1) GO:0006807
Data Set 1	KIF22|RBM22|DDX5|MLEC|RGS2|DDX39A|TSG101|SRSF1|ZNF24|ATP5B|CHCHD3|PDCD6|MARCH6|NONO|SIGMAR1|AP2M1|HSP90B1|MAEA|RNFT1|PSMC5|RNF168|SRSF7|HDAC6|SUPT7L|HNRNPA1|CTNNB1|HMGB1|TAP1|HNRNPA2B1|MAX|MARCH5|NFE2L1|NDUFS2|GBP1|PTPN1|DMAP1|YBX1|SF1|EXOSC8|ATG16L1|SRSF2|NUMA1|CLK3|DDX39B|NAGA|FKBP1A|TBC1D10A|APOBEC3G|ALAD|CASP4|VPRBP|EWSR1|ARRB2|PDCD6IP|DNAJB11|EPHX2|B2M|WBP2|C9ORF72|OXA1L|CORO1A|VPS4A|SPATA13…	76	0.452381	Geneset_Overlap	GO:0005515 (Geneset_Overlap_Data Set 1) GOCC:0043227	FALSE	Geneset_Overlap	GO:0005515 (Geneset_Overlap_Data Set 1) GOCC:0043227
Data Set 1	KIF22|RBM22|PSME2|DDX5|MLEC|RGS2|DDX39A|TSG101|DYNC1LI2|SRSF1|ZNF24|ATP5B|CHCHD3|PDCD6|MARCH6|NONO|SIGMAR1|AP2M1|HSP90B1|MAEA|RNFT1|PSMC5|CFLAR|RNF168|STK25|SRSF7|HDAC6|SUPT7L|HNRNPA1|CTNNB1|HMGB1|TAP1|HNRNPA2B1|MAX|MARCH5|NFE2L1|NDUFS2|GBP1|PTPN1|DMAP1|YBX1|SF1|EXOSC8|ATG16L1|SRSF2|NUMA1|CLK3|DDX39B|NAGA|PPP3CC|FKBP1A|APOBEC3G|ALAD|CASP4|VPRBP|GDI1|EWSR1|ARRB2|PDCD6IP|DNAJB11|EPHX2|LGALS8|EIF3M|…	89	0.508571	Geneset_Overlap	GO:0005515 (Geneset_Overlap_Data Set 1) GOCC:0005622	FALSE	Geneset_Overlap	GO:0005515 (Geneset_Overlap_Data Set 1) GOCC:0005622
Data Set 1	KIF22|RBM22|RGS2|DDX39A|TSG101|DYNC1LI2|SRSF1|CHCHD3|PDCD6|MAEA|PSMC5|STK25|SRSF7|HDAC6|HNRNPA1|CTNNB1|HMGB1|HNRNPA2B1|GBP1|DMAP1|YBX1|EXOSC8|ATG16L1|NUMA1|CLK3|DDX39B|FKBP1A|APOBEC3G|CASP4|VPRBP|GDI1|EWSR1|ARRB2|PDCD6IP|EPHX2|EIF3M|WBP2|C9ORF72|CORO1A|SPATA13|YKT6|SBDS|FAF2|LRRFIP1|MYD88|XPNPEP1|DNAJC7|CASP1|ZAP70|ATG3|STK4|SH2D2A|GBP5	53	0.424	Geneset_Overlap	GO:0005515 (Geneset_Overlap_Data Set 1) KW-0963	FALSE	Geneset_Overlap	GO:0005515 (Geneset_Overlap_Data Set 1) KW-0963
Data Set 1	KIF22|RBM22|PSME2|DDX5|MLEC|RGS2|DDX39A|TSG101|DYNC1LI2|SRSF1|ZNF24|ATP5B|CHCHD3|PDCD6|MARCH6|NONO|SIGMAR1|AP2M1|HSP90B1|MAEA|RNFT1|PSMC5|CFLAR|RNF168|STK25|SRSF7|HDAC6|SUPT7L|HNRNPA1|CTNNB1|HMGB1|TAP1|HNRNPA2B1|MAX|MARCH5|NFE2L1|NDUFS2|GBP1|PTPN1|DMAP1|YBX1|SF1|EXOSC8|ATG16L1|SRSF2|NUMA1|CLK3|DDX39B|NAGA|PPP3CC|FKBP1A|TBC1D10A|APOBEC3G|ALAD|CASP4|VPRBP|GDI1|EWSR1|ARRB2|PDCD6IP|DNAJB11|EPHX2|LGAL…	95	0.497382	Geneset_Overlap	GO:0005515 (Geneset_Overlap_Data Set 1) BTO:0000042	FALSE	Geneset_Overlap	GO:0005515 (Geneset_Overlap_Data Set 1) BTO:0000042
Data Set 1	KIF22|RBM22|PSME2|DDX5|DDX39A|TSG101|SRSF1|ATP5B|PDCD6|MARCH6|NONO|AP2M1|HSP90B1|MAEA|RNFT1|PSMC5|RNF168|STK25|SRSF7|HDAC6|SUPT7L|HNRNPA1|CTNNB1|HMGB1|HNRNPA2B1|MAX|MARCH5|NFE2L1|NDUFS2|PTPN1|DMAP1|YBX1|SF1|EXOSC8|ATG16L1|SRSF2|CLK3|DDX39B|NAGA|PPP3CC|FKBP1A|APOBEC3G|ALAD|VPRBP|ARRB2|PDCD6IP|EPHX2|LGALS8|EIF3M|B2M|C9ORF72|OXA1L|VPS4A|SBDS|FAF2|SF3B1|BNIP3|EIF2B1|XPNPEP1|CCDC115|ZAP70|ATG3|STK4|TR…	64	0.410256	Geneset_Overlap	GO:0005515 (Geneset_Overlap_Data Set 1) GO:0044237	FALSE	Geneset_Overlap	GO:0005515 (Geneset_Overlap_Data Set 1) GO:0044237
Data Set 1	KIF22|RBM22|PSME2|DDX5|MLEC|RGS2|DDX39A|TSG101|DYNC1LI2|SRSF1|ZNF24|ATP5B|CHCHD3|PDCD6|MARCH6|NONO|SIGMAR1|AP2M1|HSP90B1|MAEA|RNFT1|PSMC5|CFLAR|RNF168|STK25|SRSF7|HDAC6|SUPT7L|HNRNPA1|CTNNB1|HMGB1|TAP1|HNRNPA2B1|MAX|MARCH5|NFE2L1|NDUFS2|GBP1|PTPN1|DMAP1|YBX1|SF1|EXOSC8|ATG16L1|SRSF2|NUMA1|CLK3|DDX39B|NAGA|PPP3CC|FKBP1A|TBC1D10A|APOBEC3G|ALAD|CASP4|VPRBP|GDI1|EWSR1|ARRB2|PDCD6IP|DNAJB11|EPHX2|LGAL…	92	0.497297	Geneset_Overlap	GO:0005515 (Geneset_Overlap_Data Set 1) BTO:0001489	FALSE	Geneset_Overlap	GO:0005515 (Geneset_Overlap_Data Set 1) BTO:0001489
Data Set 1	KIF22|RBM22|PSME2|DDX5|MLEC|RGS2|DDX39A|TSG101|DYNC1LI2|SRSF1|ZNF24|ATP5B|CHCHD3|PDCD6|MARCH6|NONO|SIGMAR1|AP2M1|HSP90B1|MAEA|RNFT1|PSMC5|CFLAR|RNF168|STK25|SRSF7|HDAC6|SUPT7L|HNRNPA1|CTNNB1|HMGB1|TAP1|HNRNPA2B1|MAX|MARCH5|NFE2L1|NDUFS2|GBP1|PTPN1|DMAP1|YBX1|SF1|EXOSC8|ATG16L1|SRSF2|NUMA1|CLK3|DDX39B|NAGA|PPP3CC|FKBP1A|TBC1D10A|APOBEC3G|ALAD|CASP4|VPRBP|GDI1|EWSR1|ARRB2|PDCD6IP|DNAJB11|EPHX2|LGAL…	96	0.603774	Geneset_Overlap	GO:0005515 (Geneset_Overlap_Data Set 1) GO:0005488	FALSE	Geneset_Overlap	GO:0005515 (Geneset_Overlap_Data Set 1) GO:0005488
Data Set 1	KIF22|RBM22|PSME2|DDX5|MLEC|RGS2|DDX39A|TSG101|DYNC1LI2|SRSF1|ZNF24|ATP5B|CHCHD3|PDCD6|MARCH6|NONO|SIGMAR1|AP2M1|HSP90B1|MAEA|RNFT1|PSMC5|CFLAR|RNF168|STK25|SRSF7|HDAC6|SUPT7L|HNRNPA1|CTNNB1|HMGB1|TAP1|HNRNPA2B1|MAX|MARCH5|NFE2L1|NDUFS2|GBP1|PTPN1|DMAP1|YBX1|SF1|EXOSC8|ATG16L1|SRSF2|NUMA1|CLK3|DDX39B|NAGA|PPP3CC|FKBP1A|TBC1D10A|APOBEC3G|ALAD|CASP4|VPRBP|GDI1|EWSR1|ARRB2|PDCD6IP|DNAJB11|EPHX2|LGAL…	72	0.441718	Geneset_Overlap	GO:0005515 (Geneset_Overlap_Data Set 1) BTO:0003091	FALSE	Geneset_Overlap	GO:0005515 (Geneset_Overlap_Data Set 1) BTO:0003091
Data Set 1	KIF22|RBM22|PSME2|DDX5|TSG101|DYNC1LI2|SRSF1|ATP5B|CHCHD3|PDCD6|MARCH6|AP2M1|HSP90B1|MAEA|PSMC5|CFLAR|RNF168|HDAC6|SUPT7L|HNRNPA1|CTNNB1|HMGB1|TAP1|HNRNPA2B1|MAX|NDUFS2|PTPN1|DMAP1|YBX1|SF1|EXOSC8|NUMA1|DDX39B|PPP3CC|FKBP1A|APOBEC3G|CASP4|VPRBP|DNAJB11|LGALS8|EIF3M|B2M|C9ORF72|OXA1L|CORO1A|YKT6|CD69|SBDS|FAF2|SF3B1|MYD88|EIF2B1|CD3E|CASP1|CCDC115|ZAP70|ATG3|STK4|TAP2	59	0.450382	Geneset_Overlap	GO:0005515 (Geneset_Overlap_Data Set 1) GOCC:0032991	FALSE	Geneset_Overlap	GO:0005515 (Geneset_Overlap_Data Set 1) GOCC:0032991
Data Set 1	KIF22|RBM22|PSME2|DDX5|MLEC|RGS2|DDX39A|TSG101|DYNC1LI2|SRSF1|ZNF24|ATP5B|CHCHD3|PDCD6|MARCH6|NONO|SIGMAR1|AP2M1|HSP90B1|MAEA|RNFT1|PSMC5|CFLAR|RNF168|STK25|SRSF7|HDAC6|SUPT7L|HNRNPA1|CTNNB1|HMGB1|TAP1|HNRNPA2B1|MAX|MARCH5|NFE2L1|NDUFS2|GBP1|PTPN1|DMAP1|YBX1|SF1|EXOSC8|ATG16L1|SRSF2|NUMA1|CLK3|DDX39B|NAGA|PPP3CC|FKBP1A|TBC1D10A|APOBEC3G|ALAD|CASP4|VPRBP|GDI1|EWSR1|ARRB2|PDCD6IP|DNAJB11|EPHX2|LGAL…	93	0.505435	Geneset_Overlap	GO:0005515 (Geneset_Overlap_Data Set 1) GO:0005622	FALSE	Geneset_Overlap	GO:0005515 (Geneset_Overlap_Data Set 1) GO:0005622
Data Set 1	DDX5|SF1|SRSF7|SRSF1|NCBP2|SRSF2|HNRNPA1|RBM5|RBM19|HNRNPA2B1|SNRNP70	11	0.44	Geneset_Overlap	GO:0050684 (Geneset_Overlap_Data Set 1) GO:0000398	FALSE	Geneset_Overlap	GO:0050684 (Geneset_Overlap_Data Set 1) GO:0000398
Data Set 1	DDX5|RBM39|SF1|SRSF7|SRSF1|NCBP2|SRSF2|HNRNPA1|RBM5|RBM19|HNRNPA2B1|SNRNP70	12	0.631579	Geneset_Overlap	GO:0050684 (Geneset_Overlap_Data Set 1) GO:1903311	FALSE	Geneset_Overlap	GO:0050684 (Geneset_Overlap_Data Set 1) GO:1903311
Data Set 1	DDX5|RBM39|SF1|SRSF7|SRSF1|SRSF2|HNRNPA1|RBM5|RBM19|HNRNPA2B1|SNRNP70	11	0.916667	Geneset_Overlap	GO:0050684 (Geneset_Overlap_Data Set 1) GO:0048024	FALSE	Geneset_Overlap	GO:0050684 (Geneset_Overlap_Data Set 1) GO:0048024
Data Set 1	DDX5|RBM39|SF1|SRSF7|SRSF1|NCBP2|SRSF2|HNRNPA1|RBM5|RBM19|HNRNPA2B1|SNRNP70	12	0.428571	Geneset_Overlap	GO:0050684 (Geneset_Overlap_Data Set 1) GO:0008380	FALSE	Geneset_Overlap	GO:0050684 (Geneset_Overlap_Data Set 1) GO:0008380
Data Set 1	DDX5|SF1|SRSF7|SRSF1|NCBP2|SRSF2|HNRNPA1|RBM5|HNRNPA2B1|SNRNP70	10	0.434783	Geneset_Overlap	GO:0050684 (Geneset_Overlap_Data Set 1) HSA-72203	FALSE	Geneset_Overlap	GO:0050684 (Geneset_Overlap_Data Set 1) HSA-72203
Data Set 1	DDX5|RBM39|SF1|SRSF7|SRSF1|SRSF2|HNRNPA1|RBM5|RBM19|HNRNPA2B1|SNRNP70	11	0.733333	Geneset_Overlap	GO:0050684 (Geneset_Overlap_Data Set 1) GO:0043484	FALSE	Geneset_Overlap	GO:0050684 (Geneset_Overlap_Data Set 1) GO:0043484
Data Set 1	DDX5|SF1|SRSF7|SRSF1|SRSF2|HNRNPA1|RBM5|RBM19	8	0.666667	Geneset_Overlap	GO:0050684 (Geneset_Overlap_Data Set 1) GO:0000381	FALSE	Geneset_Overlap	GO:0050684 (Geneset_Overlap_Data Set 1) GO:0000381
Data Set 1	DDX5|RBM39|SF1|SRSF7|SRSF1|NCBP2|SRSF2|HNRNPA1|RBM5|RBM19|HNRNPA2B1|SNRNP70	12	0.4	Geneset_Overlap	GO:0050684 (Geneset_Overlap_Data Set 1) GO:0006397	FALSE	Geneset_Overlap	GO:0050684 (Geneset_Overlap_Data Set 1) GO:0006397
Data Set 1	RBM39|SRSF7|SRSF1|NCBP2|SRSF2|HNRNPA1|RBM5|RBM19|HNRNPA2B1|SNRNP70	10	0.588235	Geneset_Overlap	GO:0050684 (Geneset_Overlap_Data Set 1) IPR000504	FALSE	Geneset_Overlap	GO:0050684 (Geneset_Overlap_Data Set 1) IPR000504
Data Set 1	DDX5|SF1|SRSF1|NCBP2|HNRNPA1|RBM5|HNRNPA2B1|SNRNP70	8	0.421053	Geneset_Overlap	GO:0050684 (Geneset_Overlap_Data Set 1) GO:0003729	FALSE	Geneset_Overlap	GO:0050684 (Geneset_Overlap_Data Set 1) GO:0003729
Data Set 1	DDX5|SF1|SRSF7|SRSF1|NCBP2|SRSF2|HNRNPA1|RBM5|HNRNPA2B1|SNRNP70	10	0.47619	Geneset_Overlap	GO:0050684 (Geneset_Overlap_Data Set 1) HSA-72163	FALSE	Geneset_Overlap	GO:0050684 (Geneset_Overlap_Data Set 1) HSA-72163
Data Set 1	DDX5|RBM39|SF1|SRSF7|SRSF1|NCBP2|SRSF2|HNRNPA1|RBM5|RBM19|HNRNPA2B1|SNRNP70	12	0.4	Geneset_Overlap	GO:0050684 (Geneset_Overlap_Data Set 1) KW-0694	FALSE	Geneset_Overlap	GO:0050684 (Geneset_Overlap_Data Set 1) KW-0694
Data Set 1	DDX5|RBM39|SF1|SRSF7|SRSF1|NCBP2|SRSF2|HNRNPA1|RBM5|HNRNPA2B1	10	0.4	Geneset_Overlap	GO:0050684 (Geneset_Overlap_Data Set 1) KW-0508	FALSE	Geneset_Overlap	GO:0050684 (Geneset_Overlap_Data Set 1) KW-0508
Data Set 1	DDX5|SF1|SRSF7|SRSF1|SRSF2|HNRNPA1|HNRNPA2B1	7	0.466667	Geneset_Overlap	GO:0050684 (Geneset_Overlap_Data Set 1) CL:1446	FALSE	Geneset_Overlap	GO:0050684 (Geneset_Overlap_Data Set 1) CL:1446
Data Set 1	RBM39|SRSF7|SRSF1|NCBP2|SRSF2|HNRNPA1|RBM5|RBM19|HNRNPA2B1|SNRNP70	10	0.555556	Geneset_Overlap	GO:0050684 (Geneset_Overlap_Data Set 1) IPR012677	FALSE	Geneset_Overlap	GO:0050684 (Geneset_Overlap_Data Set 1) IPR012677
Data Set 1	RBM39|SRSF7|SRSF1|NCBP2|SRSF2|HNRNPA1|RBM5|RBM19|HNRNPA2B1|SNRNP70	10	0.588235	Geneset_Overlap	GO:0050684 (Geneset_Overlap_Data Set 1) IPR035979	FALSE	Geneset_Overlap	GO:0050684 (Geneset_Overlap_Data Set 1) IPR035979
Data Set 1	HNRNPDL|NDUFS2|MYL12A|PNISR|DDX5|LNPEP|PTPN1|TSG101|MAGED2|DYNC1LI2|SRSF1|RDH11|ATP5B|SRSF2|SLC39A8|SLC11A2|CLK3|NONO|NAGA|AKR1B1|FKBP1A|ATG4B|AP2M1|HSP90B1|SSB|CASP4|SLC5A6|CFLAR|EWSR1|PDCD6IP|DNAJB11|SRSF7|KLF6|ST3GAL1|HNRNPA1|RBM5|MDH1|CTNNB1|ACADVL|B2M|HMGB1|WBP2|SNRNP70	43	0.614286	Geneset_Overlap	BTO:0001078 (Geneset_Overlap_Data Set 1) BTO:0003099	FALSE	Geneset_Overlap	BTO:0001078 (Geneset_Overlap_Data Set 1) BTO:0003099
Data Set 1	HNRNPDL|NDUFS2|MYL12A|PNISR|DDX5|LNPEP|PTPN1|TSG101|MAGED2|DYNC1LI2|SRSF1|RDH11|ATP5B|SRSF2|SLC39A8|SLC11A2|CLK3|NONO|NAGA|AKR1B1|FKBP1A|ATG4B|AP2M1|HSP90B1|SSB|CASP4|SLC5A6|CFLAR|EWSR1|PDCD6IP|DNAJB11|SRSF7|KLF6|ST3GAL1|HNRNPA1|RBM5|MDH1|CTNNB1|ACADVL|B2M|HMGB1|WBP2|SNRNP70	43	0.651515	Geneset_Overlap	BTO:0001078 (Geneset_Overlap_Data Set 1) BTO:0000174	FALSE	Geneset_Overlap	BTO:0001078 (Geneset_Overlap_Data Set 1) BTO:0000174
Data Set 1	HNRNPDL|NDUFS2|MYL12A|PNISR|DDX5|LNPEP|PTPN1|TSG101|MAGED2|DYNC1LI2|SRSF1|RDH11|ATP5B|SRSF2|SLC39A8|SLC11A2|CLK3|NONO|NAGA|AKR1B1|FKBP1A|ATG4B|AP2M1|HSP90B1|SSB|CASP4|SLC5A6|CFLAR|EWSR1|PDCD6IP|DNAJB11|SRSF7|KLF6|ST3GAL1|HNRNPA1|RBM5|MDH1|CTNNB1|ACADVL|B2M|HMGB1|WBP2|SNRNP70	43	0.977273	Geneset_Overlap	BTO:0001078 (Geneset_Overlap_Data Set 1) BTO:0000449	FALSE	Geneset_Overlap	BTO:0001078 (Geneset_Overlap_Data Set 1) BTO:0000449
Data Set 1	HNRNPDL|NDUFS2|MYL12A|PNISR|DDX5|LNPEP|PTPN1|TSG101|MAGED2|DYNC1LI2|SRSF1|RDH11|ATP5B|SRSF2|SLC39A8|SLC11A2|CLK3|NONO|NAGA|AKR1B1|FKBP1A|ATG4B|AP2M1|HSP90B1|SSB|CASP4|SLC5A6|CFLAR|EWSR1|PDCD6IP|DNAJB11|SRSF7|KLF6|ST3GAL1|HNRNPA1|RBM5|MDH1|CTNNB1|ACADVL|B2M|HMGB1|WBP2|SNRNP70	43	0.641791	Geneset_Overlap	BTO:0001078 (Geneset_Overlap_Data Set 1) BTO:0000284	FALSE	Geneset_Overlap	BTO:0001078 (Geneset_Overlap_Data Set 1) BTO:0000284
Data Set 1	LNPEP|B2M	2	1	Geneset_Overlap	GO:0031905 (Geneset_Overlap_Data Set 1) GOCC:0031905	FALSE	Geneset_Overlap	GO:0031905 (Geneset_Overlap_Data Set 1) GOCC:0031905
Data Set 1	CORO1A|CASP4|CFLAR|CD69|SF1|HMGN1|SH2D2A|HNRNPA1|NUMA1|BIN2|CASP7|MDH1|B2M	13	0.541667	Geneset_Overlap	BTO:0000782 (Geneset_Overlap_Data Set 1) BTO:0000751	FALSE	Geneset_Overlap	BTO:0000782 (Geneset_Overlap_Data Set 1) BTO:0000751
Data Set 1	DDX5|RBM39|SF1|SRSF7|SRSF1|SRSF2|HNRNPA1|RBM5|RBM19|HNRNPA2B1|SNRNP70	11	0.785714	Geneset_Overlap	GO:0043484 (Geneset_Overlap_Data Set 1) GO:0048024	FALSE	Geneset_Overlap	GO:0043484 (Geneset_Overlap_Data Set 1) GO:0048024
Data Set 1	DDX5|SF1|SRSF7|SRSF1|SRSF2|HNRNPA1|HNRNPA2B1	7	0.411765	Geneset_Overlap	GO:0043484 (Geneset_Overlap_Data Set 1) CL:1446	FALSE	Geneset_Overlap	GO:0043484 (Geneset_Overlap_Data Set 1) CL:1446
Data Set 1	RBM22|DDX5|SF1|SRSF7|SRSF1|SRSF2|HNRNPA1|RBM5|RBM19|HNRNPA2B1|SNRNP70	11	0.407407	Geneset_Overlap	GO:0043484 (Geneset_Overlap_Data Set 1) GO:0000398	FALSE	Geneset_Overlap	GO:0043484 (Geneset_Overlap_Data Set 1) GO:0000398
Data Set 1	DDX5|RBM39|SF1|SRSF7|SRSF1|SRSF2|HNRNPA1|RBM5|RBM19|HNRNPA2B1|SNRNP70	11	0.5	Geneset_Overlap	GO:0043484 (Geneset_Overlap_Data Set 1) GO:1903311	FALSE	Geneset_Overlap	GO:0043484 (Geneset_Overlap_Data Set 1) GO:1903311
Data Set 1	RBM22|DDX5|RBM39|SF1|SRSF7|SRSF1|SRSF2|HNRNPA1|RBM5|RBM19|HNRNPA2B1|SNRNP70	12	0.4	Geneset_Overlap	GO:0043484 (Geneset_Overlap_Data Set 1) GO:0008380	FALSE	Geneset_Overlap	GO:0043484 (Geneset_Overlap_Data Set 1) GO:0008380
Data Set 1	RBM22|DDX5|SF1|SRSF7|SRSF1|SRSF2|HNRNPA1|RBM5|HNRNPA2B1|SNRNP70	10	0.4	Geneset_Overlap	GO:0043484 (Geneset_Overlap_Data Set 1) HSA-72203	FALSE	Geneset_Overlap	GO:0043484 (Geneset_Overlap_Data Set 1) HSA-72203
Data Set 1	RBM22|RBM39|SRSF7|SRSF1|SRSF2|HNRNPA1|RBM5|RBM19|HNRNPA2B1|SNRNP70	10	0.526316	Geneset_Overlap	GO:0043484 (Geneset_Overlap_Data Set 1) IPR000504	FALSE	Geneset_Overlap	GO:0043484 (Geneset_Overlap_Data Set 1) IPR000504
Data Set 1	DDX5|SF1|SRSF7|SRSF1|SRSF2|HNRNPA1|RBM5|RBM19	8	0.571429	Geneset_Overlap	GO:0043484 (Geneset_Overlap_Data Set 1) GO:0000381	FALSE	Geneset_Overlap	GO:0043484 (Geneset_Overlap_Data Set 1) GO:0000381
Data Set 1	RBM22|DDX5|SF1|SRSF7|SRSF1|SRSF2|HNRNPA1|RBM5|HNRNPA2B1|SNRNP70	10	0.434783	Geneset_Overlap	GO:0043484 (Geneset_Overlap_Data Set 1) HSA-72163	FALSE	Geneset_Overlap	GO:0043484 (Geneset_Overlap_Data Set 1) HSA-72163
Data Set 1	RBM22|RBM39|SRSF7|SRSF1|SRSF2|HNRNPA1|RBM5|RBM19|HNRNPA2B1|SNRNP70	10	0.5	Geneset_Overlap	GO:0043484 (Geneset_Overlap_Data Set 1) IPR012677	FALSE	Geneset_Overlap	GO:0043484 (Geneset_Overlap_Data Set 1) IPR012677
Data Set 1	CLK1|RBM39|SRSF7|SRSF1|SRSF2|HNRNPA1|RBM5|CLK3|HNRNPA2B1|SNRNP70	10	0.416667	Geneset_Overlap	GO:0043484 (Geneset_Overlap_Data Set 1) WP411	FALSE	Geneset_Overlap	GO:0043484 (Geneset_Overlap_Data Set 1) WP411
Data Set 1	RBM22|RBM39|SRSF7|SRSF1|SRSF2|HNRNPA1|RBM5|RBM19|HNRNPA2B1|SNRNP70	10	0.526316	Geneset_Overlap	GO:0043484 (Geneset_Overlap_Data Set 1) IPR035979	FALSE	Geneset_Overlap	GO:0043484 (Geneset_Overlap_Data Set 1) IPR035979
Data Set 1	SF3B1|LUC7L3|SNRNP70	3	0.5	Geneset_Overlap	GO:0071004 (Geneset_Overlap_Data Set 1) GO:0005684	FALSE	Geneset_Overlap	GO:0071004 (Geneset_Overlap_Data Set 1) GO:0005684
Data Set 1	SF3B1|LUC7L3|SNRNP70	3	0.6	Geneset_Overlap	GO:0071004 (Geneset_Overlap_Data Set 1) GOCC:0097525	FALSE	Geneset_Overlap	GO:0071004 (Geneset_Overlap_Data Set 1) GOCC:0097525
Data Set 1	HNRNPDL|SRSF1|DNMT1|HDAC6|SRSF2|DDX5|HNRNPA1|NUMA1|PTPN1	9	0.6	Geneset_Overlap	BTO:0000426 (Geneset_Overlap_Data Set 1) BTO:0000583	FALSE	Geneset_Overlap	BTO:0000426 (Geneset_Overlap_Data Set 1) BTO:0000583
Data Set 1	PSMA4|APOBEC3G|NFE2L1|PSME2|CASP4|PSMC5|CASP1|PTPN1|ARRB2|ABHD12|ALOX5|PSMD6|GBP5|NONO|HMGB1|TRIM38|MYD88	17	0.607143	Geneset_Overlap	GO:0031347 (Geneset_Overlap_Data Set 1) GO:0080134	FALSE	Geneset_Overlap	GO:0031347 (Geneset_Overlap_Data Set 1) GO:0080134
Data Set 1	HNRNPDL|KIF22|DNMT1|RBM22|SNRPA1|PNISR|DDX5|ZNF148|CPSF3|YBX1|DDX39A|RBM39|SRSF1|SF3B1|ZNF24|NONO|C17ORF85|DDX39B|LRRFIP1|ARID5B|TTC14|MCM7|SF3B2|WDR33|SRSF7|LUC7L3|RUNX3|HNRNPA1|RBM19|SUGP2|HNRNPA2B1|SNRNP70	32	0.438356	Geneset_Overlap	KW-1017 (Geneset_Overlap_Data Set 1) GO:0003676	FALSE	Geneset_Overlap	KW-1017 (Geneset_Overlap_Data Set 1) GO:0003676
Data Set 1	HNRNPDL|RBM22|SNRPA1|DDX5|CPSF3|YBX1|DDX39A|RBM39|SRSF1|SF3B1|NONO|C17ORF85|DDX39B|SF3B2|WDR33|SRSF7|LUC7L3|HNRNPA1|RBM19|SUGP2|HNRNPA2B1|SNRNP70	22	0.415094	Geneset_Overlap	KW-1017 (Geneset_Overlap_Data Set 1) GO:0006396	FALSE	Geneset_Overlap	KW-1017 (Geneset_Overlap_Data Set 1) GO:0006396
Data Set 1	HNRNPDL|KIF22|DNMT1|RBM22|SNRPA1|DDX5|DMAP1|CPSF3|YBX1|DDX39A|RBM39|SRSF1|SF3B1|NONO|C17ORF85|DDX39B|MCM7|SF3B2|RNF168|WDR33|SRSF7|LUC7L3|HNRNPA1|RBM19|SUGP2|HNRNPA2B1|SNRNP70	27	0.428571	Geneset_Overlap	KW-1017 (Geneset_Overlap_Data Set 1) GO:0090304	FALSE	Geneset_Overlap	KW-1017 (Geneset_Overlap_Data Set 1) GO:0090304
Data Set 1	HNRNPDL|KIF22|DNMT1|RBM22|SNRPA1|DDX5|DMAP1|CPSF3|YBX1|DDX39A|RBM39|SRSF1|SF3B1|NONO|C17ORF85|DDX39B|MCM7|SF3B2|RNF168|WDR33|SRSF7|LUC7L3|HNRNPA1|RBM19|SUGP2|HNRNPA2B1|SNRNP70	27	0.409091	Geneset_Overlap	KW-1017 (Geneset_Overlap_Data Set 1) GO:0006139	FALSE	Geneset_Overlap	KW-1017 (Geneset_Overlap_Data Set 1) GO:0006139
Data Set 1	RBM22|SNRPA1|DDX5|CPSF3|YBX1|DDX39A|RBM39|SRSF1|SF3B1|NONO|DDX39B|SF3B2|WDR33|SRSF7|LUC7L3|HNRNPA1|RBM19|SUGP2|HNRNPA2B1|SNRNP70	20	0.416667	Geneset_Overlap	KW-1017 (Geneset_Overlap_Data Set 1) GO:0008380	FALSE	Geneset_Overlap	KW-1017 (Geneset_Overlap_Data Set 1) GO:0008380
Data Set 1	RBM22|SNRPA1|DDX5|CPSF3|YBX1|DDX39A|RBM39|SRSF1|SF3B1|NONO|C17ORF85|DDX39B|SF3B2|WDR33|SRSF7|LUC7L3|HNRNPA1|RBM19|SUGP2|HNRNPA2B1|SNRNP70	21	0.428571	Geneset_Overlap	KW-1017 (Geneset_Overlap_Data Set 1) GO:0006397	FALSE	Geneset_Overlap	KW-1017 (Geneset_Overlap_Data Set 1) GO:0006397
Data Set 1	RBM22|SNRPA1|DDX5|CPSF3|YBX1|DDX39A|RBM39|SRSF1|SF3B1|NONO|C17ORF85|DDX39B|SF3B2|WDR33|SRSF7|LUC7L3|HNRNPA1|RBM19|SUGP2|HNRNPA2B1|SNRNP70	21	0.411765	Geneset_Overlap	KW-1017 (Geneset_Overlap_Data Set 1) GO:0016071	FALSE	Geneset_Overlap	KW-1017 (Geneset_Overlap_Data Set 1) GO:0016071
Data Set 1	RBM22|SNRPA1|DDX5|CPSF3|YBX1|DDX39A|RBM39|SRSF1|SF3B1|NONO|C17ORF85|DDX39B|SF3B2|WDR33|SRSF7|LUC7L3|HNRNPA1|SUGP2|HNRNPA2B1|SNRNP70	20	0.408163	Geneset_Overlap	KW-1017 (Geneset_Overlap_Data Set 1) KW-0507	FALSE	Geneset_Overlap	KW-1017 (Geneset_Overlap_Data Set 1) KW-0507
Data Set 1	FAF2|HSP90B1|UBXN4|PTPN1|ACADVL|ANKZF1|DNAJB11	7	0.538462	Geneset_Overlap	GO:0034976 (Geneset_Overlap_Data Set 1) GO:0035966	FALSE	Geneset_Overlap	GO:0034976 (Geneset_Overlap_Data Set 1) GO:0035966
Data Set 1	C9ORF72|HNRNPDL|KIF22|RBM22|CORO1A|RGS2|SPATA13|DDX39A|YKT6|TSG101|SBDS|FAF2|DYNC1LI2|ISCU|SRSF1|CHCHD3|UBE2Z|PDCD6|BIN2|C17ORF85|LRRFIP1|IPPK|MYD88|XPNPEP1|MAEA|DNAJC7|PSMC5|CASP1|ZAP70|ATG3|ANKZF1|STK4|STK25|ALOX5|SRSF7|NCBP2|SH2D2A|HDAC6|NCF4|RUNX3|HNRNPA1|GBP5|CTNNB1|APOL3|HMGB1|RBM19|HNRNPA2B1|GBP1|DMAP1|YBX1|HMGN1|EXOSC8|ATG16L1|NUMA1|CLK3|DDX39B|FKBP1A|APOBEC3G|NGDN|OAS1|CASP4|VPRBP|GDI1|E…	72	0.426036	Geneset_Overlap	KW-0963 (Geneset_Overlap_Data Set 1) GO:0005488	FALSE	Geneset_Overlap	KW-0963 (Geneset_Overlap_Data Set 1) GO:0005488
Data Set 1	C9ORF72|PSMA4|HNRNPDL|KIF22|RBM22|CORO1A|UFM1|RGS2|SPATA13|DDX39A|YKT6|TSG101|SBDS|FAF2|DYNC1LI2|ISCU|SRSF1|CHCHD3|UBE2Z|PDCD6|BIN2|CASP7|COMMD3|C17ORF85|LRRFIP1|AKR1B1|IPPK|C21ORF59|MYD88|SSU72|XPNPEP1|MAEA|DNAJC7|PSMC5|CASP1|UROD|ZAP70|ATG3|ANKZF1|STK4|STK25|ALOX5|SRSF7|NCBP2|SH2D2A|HDAC6|NCF4|RUNX3|HNRNPA1|PYCR2|CTNNB1|APOL3|HMGB1|HNRNPA2B1|GBP1|DMAP1|YBX1|HMGN1|EXOSC8|ATG16L1|NUMA1|CLK3|DDX39…	80	0.437158	Geneset_Overlap	KW-0963 (Geneset_Overlap_Data Set 1) BTO:0001489	FALSE	Geneset_Overlap	KW-0963 (Geneset_Overlap_Data Set 1) BTO:0001489
Data Set 1	C9ORF72|PSMA4|HNRNPDL|KIF22|RBM22|CORO1A|UFM1|RGS2|SPATA13|DDX39A|YKT6|TSG101|SBDS|FAF2|DYNC1LI2|ISCU|SRSF1|CHCHD3|UBE2Z|PDCD6|BIN2|CASP7|COMMD3|C17ORF85|LRRFIP1|AKR1B1|MYD88|SSU72|MAEA|DNAJC7|PSMC5|UROD|STK4|ALOX5|SRSF7|NCBP2|HDAC6|NCF4|RUNX3|HNRNPA1|PYCR2|GBP5|CTNNB1|HMGB1|RBM19|HNRNPA2B1|GBP1|DMAP1|YBX1|HMGN1|EXOSC8|ATG16L1|NUMA1|CLK3|DDX39B|FKBP1A|APOBEC3G|NGDN|OAS1|CASP4|VPRBP|EWSR1|ARRB2|PD…	68	0.417178	Geneset_Overlap	KW-0963 (Geneset_Overlap_Data Set 1) GOCC:0043229	FALSE	Geneset_Overlap	KW-0963 (Geneset_Overlap_Data Set 1) GOCC:0043229
Data Set 1	C9ORF72|PSMA4|HNRNPDL|KIF22|RBM22|CORO1A|UFM1|RGS2|SPATA13|DDX39A|YKT6|TSG101|SBDS|FAF2|DYNC1LI2|ISCU|SRSF1|CHCHD3|UBE2Z|PDCD6|BIN2|CASP7|COMMD3|C17ORF85|LRRFIP1|AKR1B1|IPPK|C21ORF59|MYD88|SSU72|XPNPEP1|MAEA|DNAJC7|PSMC5|CASP1|UROD|ZAP70|ATG3|ANKZF1|STK4|STK25|ALOX5|SRSF7|NCBP2|SH2D2A|HDAC6|NCF4|RUNX3|HNRNPA1|PYCR2|GBP5|CTNNB1|APOL3|HMGB1|RBM19|HNRNPA2B1|GBP1|DMAP1|YBX1|HMGN1|EXOSC8|ATG16L1|NUMA1…	82	0.525641	Geneset_Overlap	KW-0963 (Geneset_Overlap_Data Set 1) GO:0005737	FALSE	Geneset_Overlap	KW-0963 (Geneset_Overlap_Data Set 1) GO:0005737
Data Set 1	PSMA4|HNRNPDL|KIF22|RBM22|CORO1A|RGS2|SPATA13|DDX39A|YKT6|TSG101|DYNC1LI2|SRSF1|CHCHD3|UBE2Z|BIN2|CASP7|C17ORF85|LRRFIP1|AKR1B1|IPPK|C21ORF59|MYD88|MAEA|DNAJC7|PSMC5|CASP1|ZAP70|ANKZF1|STK4|STK25|ALOX5|SRSF7|NCBP2|SH2D2A|HDAC6|NCF4|RUNX3|HNRNPA1|PYCR2|CTNNB1|HMGB1|RBM19|HNRNPA2B1|DMAP1|YBX1|HMGN1|ATG16L1|NUMA1|CLK3|DDX39B|ATG4B|APOBEC3G|NGDN|CASP4|VPRBP|EWSR1|ULK3|ARRB2|PDCD6IP|EPHX2|GSDMD|EIF3M|…	64	0.426667	Geneset_Overlap	KW-0963 (Geneset_Overlap_Data Set 1) KW-0597	FALSE	Geneset_Overlap	KW-0963 (Geneset_Overlap_Data Set 1) KW-0597
Data Set 1	C9ORF72|PSMA4|HNRNPDL|KIF22|RBM22|CORO1A|UFM1|RGS2|SPATA13|DDX39A|YKT6|TSG101|SBDS|FAF2|DYNC1LI2|ISCU|SRSF1|CHCHD3|UBE2Z|PDCD6|BIN2|CASP7|COMMD3|C17ORF85|LRRFIP1|AKR1B1|MYD88|SSU72|MAEA|DNAJC7|PSMC5|UROD|STK4|ALOX5|SRSF7|NCBP2|HDAC6|NCF4|RUNX3|HNRNPA1|PYCR2|GBP5|CTNNB1|HMGB1|RBM19|HNRNPA2B1|GBP1|DMAP1|YBX1|HMGN1|EXOSC8|ATG16L1|NUMA1|CLK3|DDX39B|FKBP1A|APOBEC3G|NGDN|OAS1|CASP4|VPRBP|EWSR1|ULK3|ARR…	69	0.413174	Geneset_Overlap	KW-0963 (Geneset_Overlap_Data Set 1) GOCC:0043226	FALSE	Geneset_Overlap	KW-0963 (Geneset_Overlap_Data Set 1) GOCC:0043226
Data Set 1	C9ORF72|PSMA4|HNRNPDL|KIF22|RBM22|CORO1A|UFM1|RGS2|SPATA13|DDX39A|YKT6|TSG101|SBDS|FAF2|DYNC1LI2|ISCU|SRSF1|CHCHD3|UBE2Z|PDCD6|BIN2|CASP7|COMMD3|C17ORF85|AKR1B1|IPPK|C21ORF59|MYD88|SSU72|XPNPEP1|MAEA|DNAJC7|PSMC5|CASP1|UROD|ZAP70|ATG3|ANKZF1|STK4|STK25|ALOX5|SRSF7|NCBP2|SH2D2A|HDAC6|NCF4|RUNX3|HNRNPA1|PYCR2|GBP5|CTNNB1|HMGB1|RBM19|HNRNPA2B1|GBP1|DMAP1|YBX1|HMGN1|EXOSC8|ATG16L1|NUMA1|CLK3|DDX39B|F…	79	0.427027	Geneset_Overlap	KW-0963 (Geneset_Overlap_Data Set 1) GO:0009987	FALSE	Geneset_Overlap	KW-0963 (Geneset_Overlap_Data Set 1) GO:0009987
Data Set 1	C9ORF72|PSMA4|HNRNPDL|KIF22|RBM22|CORO1A|UFM1|RGS2|SPATA13|DDX39A|YKT6|TSG101|SBDS|FAF2|DYNC1LI2|ISCU|SRSF1|CHCHD3|UBE2Z|PDCD6|BIN2|CASP7|COMMD3|C17ORF85|LRRFIP1|AKR1B1|IPPK|C21ORF59|MYD88|SSU72|XPNPEP1|MAEA|DNAJC7|PSMC5|CASP1|UROD|ZAP70|ATG3|ANKZF1|STK4|STK25|ALOX5|SRSF7|NCBP2|SH2D2A|HDAC6|NCF4|RUNX3|HNRNPA1|PYCR2|GBP5|CTNNB1|APOL3|HMGB1|RBM19|HNRNPA2B1|GBP1|DMAP1|YBX1|HMGN1|EXOSC8|ATG16L1|NUMA1…	82	0.453039	Geneset_Overlap	KW-0963 (Geneset_Overlap_Data Set 1) GO:0005622	FALSE	Geneset_Overlap	KW-0963 (Geneset_Overlap_Data Set 1) GO:0005622
Data Set 1	C9ORF72|PSMA4|HNRNPDL|KIF22|RBM22|UFM1|DDX39A|TSG101|SBDS|FAF2|ISCU|SRSF1|UBE2Z|PDCD6|CASP7|C17ORF85|AKR1B1|IPPK|SSU72|XPNPEP1|MAEA|PSMC5|CASP1|UROD|ZAP70|ATG3|ANKZF1|STK4|STK25|ALOX5|SRSF7|NCBP2|HDAC6|NCF4|RUNX3|HNRNPA1|PYCR2|GBP5|CTNNB1|APOL3|HMGB1|RBM19|HNRNPA2B1|DMAP1|YBX1|HMGN1|EXOSC8|ATG16L1|CLK3|DDX39B|FKBP1A|ATG4B|APOBEC3G|NGDN|OAS1|CASP4|VPRBP|ULK3|ARRB2|PDCD6IP|EPHX2|EIF3M|MDH1	63	0.409091	Geneset_Overlap	KW-0963 (Geneset_Overlap_Data Set 1) GO:0008152	FALSE	Geneset_Overlap	KW-0963 (Geneset_Overlap_Data Set 1) GO:0008152
Data Set 1	C9ORF72|PSMA4|HNRNPDL|KIF22|RBM22|CORO1A|UFM1|RGS2|SPATA13|DDX39A|YKT6|TSG101|SBDS|FAF2|DYNC1LI2|ISCU|SRSF1|CHCHD3|UBE2Z|PDCD6|BIN2|CASP7|COMMD3|C17ORF85|LRRFIP1|AKR1B1|IPPK|C21ORF59|MYD88|SSU72|XPNPEP1|MAEA|DNAJC7|PSMC5|CASP1|UROD|ZAP70|ATG3|ANKZF1|STK4|STK25|ALOX5|SRSF7|NCBP2|SH2D2A|HDAC6|NCF4|RUNX3|HNRNPA1|PYCR2|GBP5|CTNNB1|APOL3|HMGB1|RBM19|HNRNPA2B1|GBP1|DMAP1|YBX1|HMGN1|EXOSC8|ATG16L1|NUMA1…	82	0.431579	Geneset_Overlap	KW-0963 (Geneset_Overlap_Data Set 1) BTO:0000042	FALSE	Geneset_Overlap	KW-0963 (Geneset_Overlap_Data Set 1) BTO:0000042
Data Set 1	PSMA4|HNRNPDL|KIF22|CORO1A|RGS2|SPATA13|YKT6|TSG101|SBDS|DYNC1LI2|ISCU|UBE2Z|CASP7|LRRFIP1|AKR1B1|IPPK|C21ORF59|MYD88|SSU72|XPNPEP1|DNAJC7|PSMC5|CASP1|UROD|ZAP70|ATG3|STK4|ALOX5|NCBP2|SH2D2A|HDAC6|NCF4|RUNX3|CTNNB1|GBP1|DMAP1|YBX1|EXOSC8|ATG16L1|NUMA1|FKBP1A|ATG4B|APOBEC3G|OAS1|CASP4|GDI1|ARRB2|PDCD6IP|EPHX2|GSDMD|EIF3M|MDH1	52	0.452174	Geneset_Overlap	KW-0963 (Geneset_Overlap_Data Set 1) GO:0005829	FALSE	Geneset_Overlap	KW-0963 (Geneset_Overlap_Data Set 1) GO:0005829
Data Set 1	C9ORF72|PSMA4|HNRNPDL|KIF22|RBM22|CORO1A|UFM1|RGS2|SPATA13|DDX39A|YKT6|TSG101|SBDS|FAF2|DYNC1LI2|ISCU|SRSF1|CHCHD3|UBE2Z|PDCD6|BIN2|CASP7|COMMD3|C17ORF85|LRRFIP1|AKR1B1|IPPK|MYD88|SSU72|XPNPEP1|MAEA|DNAJC7|PSMC5|CASP1|UROD|ZAP70|ATG3|ANKZF1|STK4|STK25|ALOX5|SRSF7|NCBP2|SH2D2A|HDAC6|NCF4|RUNX3|HNRNPA1|PYCR2|GBP5|CTNNB1|HMGB1|RBM19|HNRNPA2B1|GBP1|DMAP1|YBX1|HMGN1|EXOSC8|ATG16L1|NUMA1|CLK3|DDX39B|FK…	80	0.470588	Geneset_Overlap	KW-0963 (Geneset_Overlap_Data Set 1) GOCC:0005622	FALSE	Geneset_Overlap	KW-0963 (Geneset_Overlap_Data Set 1) GOCC:0005622
Data Set 1	C9ORF72|PSMA4|KIF22|RBM22|CORO1A|UFM1|RGS2|SPATA13|YKT6|TSG101|SBDS|FAF2|DYNC1LI2|ISCU|SRSF1|CHCHD3|PDCD6|BIN2|CASP7|COMMD3|C17ORF85|LRRFIP1|AKR1B1|MYD88|SSU72|XPNPEP1|MAEA|DNAJC7|PSMC5|CASP1|UROD|ZAP70|ATG3|ANKZF1|STK4|STK25|ALOX5|NCBP2|SH2D2A|HDAC6|NCF4|RUNX3|PYCR2|GBP5|CTNNB1|HMGB1|HNRNPA2B1|GBP1|DMAP1|YBX1|HMGN1|EXOSC8|ATG16L1|NUMA1|DDX39B|FKBP1A|ATG4B|APOBEC3G|NGDN|OAS1|CASP4|VPRBP|GDI1|ULK3…	71	0.525926	Geneset_Overlap	KW-0963 (Geneset_Overlap_Data Set 1) GOCC:0005737	FALSE	Geneset_Overlap	KW-0963 (Geneset_Overlap_Data Set 1) GOCC:0005737
Data Set 1	HNRNPDL|KIF22|RBM22|SNRPA1|DDX5|CPSF3|DDX39A|SUGP1|SBDS|RBM39|SRSF1|SF3B1|NONO|C17ORF85|MCM7|CSTF3|SF3B2|WDR33|SRSF7|NCBP2|GTF3A|HNRNPA1|RBM5|HMGB1|RBM19|HNRNPA2B1|MAX|DNMT1|NFE2L1|PRPF38B|ZRANB2|YBX1|SF1|HMGN1|EXOSC8|SRSF2|DDX39B|APOBEC3G|NGDN|SSB|OAS1|LUC7L3|SUGP2|SNRNP70	44	0.536585	Geneset_Overlap	GO:1901360 (Geneset_Overlap_Data Set 1) GO:0003676	FALSE	Geneset_Overlap	GO:1901360 (Geneset_Overlap_Data Set 1) GO:0003676
Data Set 1	HNRNPDL|KIF22|RBM22|SNRPA1|DDX5|CPSF3|DDX39A|SUGP1|SBDS|RBM39|SRSF1|SF3B1|ATP5B|NONO|C17ORF85|AKR1B1|SSU72|MCM7|SLC5A6|UROD|CSTF3|SF3B2|RNF168|NSMCE4A|WDR33|ALOX5|SRSF7|NCBP2|GTF3A|HNRNPA1|PYCR2|RBM5|HMGB1|RBM19|HNRNPA2B1|MAX|DNMT1|NFE2L1|PRPF38B|ZRANB2|DMAP1|YBX1|SF1|HMGN1|EXOSC8|SRSF2|SLC39A8|SLC11A2|DDX39B|AGPAT6|APOBEC3G|NGDN|ALAD|SSB|OAS1|VPRBP|ARRB2|LUC7L3|EPHX2|SUGP2|SNRNP70	61	0.480315	Geneset_Overlap	GO:1901360 (Geneset_Overlap_Data Set 1) GO:0071704	FALSE	Geneset_Overlap	GO:1901360 (Geneset_Overlap_Data Set 1) GO:0071704
Data Set 1	RBM22|SNRPA1|DDX5|CPSF3|DDX39A|SUGP1|RBM39|SRSF1|SF3B1|NONO|C17ORF85|SSU72|CSTF3|SF3B2|WDR33|SRSF7|NCBP2|HNRNPA1|RBM5|HNRNPA2B1|PRPF38B|ZRANB2|YBX1|SF1|SRSF2|DDX39B|LUC7L3|SUGP2|SNRNP70	29	0.47541	Geneset_Overlap	GO:1901360 (Geneset_Overlap_Data Set 1) KW-0507	FALSE	Geneset_Overlap	GO:1901360 (Geneset_Overlap_Data Set 1) KW-0507
Data Set 1	HNRNPDL|RBM22|SNRPA1|DDX5|CPSF3|DDX39A|SUGP1|SBDS|RBM39|SRSF1|SF3B1|NONO|C17ORF85|SSU72|CSTF3|SF3B2|WDR33|SRSF7|NCBP2|GTF3A|HNRNPA1|RBM5|HMGB1|RBM19|HNRNPA2B1|MAX|NFE2L1|PRPF38B|ZRANB2|YBX1|SF1|EXOSC8|SRSF2|SLC39A8|DDX39B|NGDN|SSB|ARRB2|LUC7L3|SUGP2|SNRNP70	41	0.585714	Geneset_Overlap	GO:1901360 (Geneset_Overlap_Data Set 1) GO:0010467	FALSE	Geneset_Overlap	GO:1901360 (Geneset_Overlap_Data Set 1) GO:0010467
Data Set 1	HNRNPDL|KIF22|RBM22|SNRPA1|DDX5|CPSF3|DDX39A|SUGP1|SBDS|RBM39|SRSF1|SF3B1|NONO|C17ORF85|AKR1B1|SSU72|MCM7|UROD|CSTF3|SF3B2|RNF168|NSMCE4A|WDR33|ALOX5|SRSF7|NCBP2|GTF3A|HNRNPA1|RBM5|HMGB1|RBM19|HNRNPA2B1|MAX|DNMT1|NFE2L1|ZRANB2|DMAP1|YBX1|SF1|HMGN1|EXOSC8|SRSF2|DDX39B|NGDN|OAS1|VPRBP|LUC7L3|SUGP2|SNRNP70	49	0.515789	Geneset_Overlap	GO:1901360 (Geneset_Overlap_Data Set 1) GO:0005654	FALSE	Geneset_Overlap	GO:1901360 (Geneset_Overlap_Data Set 1) GO:0005654
Data Set 1	HNRNPDL|KIF22|RBM22|SNRPA1|DDX5|CPSF3|DDX39A|SUGP1|SBDS|RBM39|SRSF1|SF3B1|NONO|C17ORF85|SSU72|MCM7|CSTF3|SF3B2|RNF168|NSMCE4A|WDR33|SRSF7|NCBP2|GTF3A|HNRNPA1|RBM5|HMGB1|RBM19|HNRNPA2B1|MAX|DNMT1|NFE2L1|PRPF38B|ZRANB2|DMAP1|YBX1|SF1|HMGN1|EXOSC8|SRSF2|SLC39A8|DDX39B|APOBEC3G|NGDN|SSB|VPRBP|ARRB2|LUC7L3|SUGP2|SNRNP70	50	0.420168	Geneset_Overlap	GO:1901360 (Geneset_Overlap_Data Set 1) GO:0043170	FALSE	Geneset_Overlap	GO:1901360 (Geneset_Overlap_Data Set 1) GO:0043170
Data Set 1	HNRNPDL|KIF22|RBM22|SNRPA1|DDX5|CPSF3|DDX39A|SUGP1|SBDS|RBM39|SRSF1|SF3B1|NONO|C17ORF85|AKR1B1|SSU72|MCM7|UROD|CSTF3|SF3B2|RNF168|NSMCE4A|WDR33|ALOX5|SRSF7|NCBP2|GTF3A|HNRNPA1|RBM5|HMGB1|RBM19|HNRNPA2B1|MAX|DNMT1|NFE2L1|ZRANB2|DMAP1|YBX1|SF1|HMGN1|EXOSC8|SRSF2|DDX39B|NGDN|SSB|OAS1|VPRBP|LUC7L3|SUGP2|SNRNP70	50	0.505051	Geneset_Overlap	GO:1901360 (Geneset_Overlap_Data Set 1) GO:0031981	FALSE	Geneset_Overlap	GO:1901360 (Geneset_Overlap_Data Set 1) GO:0031981
Data Set 1	HNRNPDL|KIF22|RBM22|SNRPA1|DDX5|CPSF3|DDX39A|SUGP1|SBDS|RBM39|SRSF1|SF3B1|ATP5B|NONO|C17ORF85|MCM7|CSTF3|SF3B2|WDR33|SRSF7|NCBP2|GTF3A|HNRNPA1|RBM5|HMGB1|RBM19|HNRNPA2B1|MAX|DNMT1|NFE2L1|PRPF38B|ZRANB2|YBX1|SF1|HMGN1|EXOSC8|SRSF2|DDX39B|APOBEC3G|NGDN|SSB|OAS1|VPRBP|LUC7L3|SUGP2|SNRNP70	46	0.425926	Geneset_Overlap	GO:1901360 (Geneset_Overlap_Data Set 1) GO:1901363	FALSE	Geneset_Overlap	GO:1901360 (Geneset_Overlap_Data Set 1) GO:1901363
Data Set 1	HNRNPDL|RBM22|SNRPA1|DDX5|CPSF3|DDX39A|RBM39|SRSF1|SF3B1|NONO|C17ORF85|SRSF7|NCBP2|GTF3A|HNRNPA1|RBM5|RBM19|HNRNPA2B1|ZRANB2|YBX1|SF1|EXOSC8|SRSF2|DDX39B|SSB|OAS1|SNRNP70	27	0.421875	Geneset_Overlap	GO:1901360 (Geneset_Overlap_Data Set 1) KW-0694	FALSE	Geneset_Overlap	GO:1901360 (Geneset_Overlap_Data Set 1) KW-0694
Data Set 1	HNRNPDL|KIF22|RBM22|SNRPA1|DDX5|CPSF3|DDX39A|SUGP1|SBDS|RBM39|SRSF1|SF3B1|ATP5B|NONO|C17ORF85|AKR1B1|SSU72|MCM7|UROD|CSTF3|SF3B2|RNF168|NSMCE4A|WDR33|ALOX5|SRSF7|NCBP2|GTF3A|HNRNPA1|PYCR2|RBM5|HMGB1|RBM19|HNRNPA2B1|MAX|DNMT1|NFE2L1|ZRANB2|DMAP1|YBX1|SF1|HMGN1|EXOSC8|SRSF2|DDX39B|NGDN|ALAD|SSB|OAS1|VPRBP|LUC7L3|EPHX2|SUGP2|SNRNP70	54	0.482143	Geneset_Overlap	GO:1901360 (Geneset_Overlap_Data Set 1) GO:0070013	FALSE	Geneset_Overlap	GO:1901360 (Geneset_Overlap_Data Set 1) GO:0070013
Data Set 1	RBM22|SNRPA1|DDX5|CPSF3|DDX39A|SUGP1|RBM39|SRSF1|SF3B1|NONO|C17ORF85|SSU72|CSTF3|SF3B2|WDR33|SRSF7|NCBP2|HNRNPA1|RBM5|RBM19|HNRNPA2B1|PRPF38B|ZRANB2|YBX1|SF1|EXOSC8|SRSF2|DDX39B|SSB|LUC7L3|SUGP2|SNRNP70	32	0.52459	Geneset_Overlap	GO:1901360 (Geneset_Overlap_Data Set 1) GO:0016071	FALSE	Geneset_Overlap	GO:1901360 (Geneset_Overlap_Data Set 1) GO:0016071
Data Set 1	HNRNPDL|KIF22|RBM22|SNRPA1|DDX5|CPSF3|DDX39A|SUGP1|SBDS|RBM39|SRSF1|SF3B1|NONO|C17ORF85|SSU72|MCM7|CSTF3|SF3B2|RNF168|NSMCE4A|WDR33|ALOX5|SRSF7|NCBP2|GTF3A|HNRNPA1|RBM5|HMGB1|RBM19|HNRNPA2B1|MAX|DNMT1|NFE2L1|PRPF38B|ZRANB2|DMAP1|YBX1|SF1|HMGN1|EXOSC8|SRSF2|DDX39B|APOBEC3G|NGDN|SSB|OAS1|VPRBP|ARRB2|LUC7L3|SUGP2|SNRNP70	51	0.51	Geneset_Overlap	GO:1901360 (Geneset_Overlap_Data Set 1) KW-0539	FALSE	Geneset_Overlap	GO:1901360 (Geneset_Overlap_Data Set 1) KW-0539
Data Set 1	HNRNPDL|KIF22|RBM22|SNRPA1|DDX5|CPSF3|DDX39A|SUGP1|SBDS|RBM39|SRSF1|SF3B1|ATP5B|NONO|C17ORF85|AKR1B1|SSU72|MCM7|SLC5A6|UROD|CSTF3|SF3B2|RNF168|NSMCE4A|WDR33|ALOX5|SRSF7|NCBP2|GTF3A|HNRNPA1|PYCR2|RBM5|HMGB1|RBM19|HNRNPA2B1|MAX|DNMT1|NFE2L1|PRPF38B|ZRANB2|DMAP1|YBX1|SF1|HMGN1|EXOSC8|SRSF2|SLC39A8|SLC11A2|DDX39B|AGPAT6|APOBEC3G|NGDN|ALAD|SSB|OAS1|VPRBP|ARRB2|LUC7L3|EPHX2|SUGP2|SNRNP70	61	0.491935	Geneset_Overlap	GO:1901360 (Geneset_Overlap_Data Set 1) GO:0044237	FALSE	Geneset_Overlap	GO:1901360 (Geneset_Overlap_Data Set 1) GO:0044237
Data Set 1	HNRNPDL|RBM22|SNRPA1|DDX5|CPSF3|DDX39A|SUGP1|SBDS|RBM39|SRSF1|SF3B1|NONO|C17ORF85|SSU72|CSTF3|SF3B2|WDR33|SRSF7|NCBP2|GTF3A|HNRNPA1|RBM5|RBM19|HNRNPA2B1|MAX|NFE2L1|PRPF38B|ZRANB2|YBX1|SF1|EXOSC8|SRSF2|SLC39A8|DDX39B|APOBEC3G|NGDN|SSB|ARRB2|LUC7L3|SUGP2|SNRNP70	41	0.672131	Geneset_Overlap	GO:1901360 (Geneset_Overlap_Data Set 1) GO:0016070	FALSE	Geneset_Overlap	GO:1901360 (Geneset_Overlap_Data Set 1) GO:0016070
Data Set 1	HNRNPDL|KIF22|RBM22|SNRPA1|DDX5|CPSF3|DDX39A|SUGP1|SBDS|RBM39|SRSF1|SF3B1|NONO|C17ORF85|SSU72|MCM7|CSTF3|SF3B2|RNF168|NSMCE4A|WDR33|SRSF7|NCBP2|GTF3A|HNRNPA1|RBM5|HMGB1|RBM19|HNRNPA2B1|MAX|DNMT1|NFE2L1|PRPF38B|ZRANB2|DMAP1|YBX1|SF1|HMGN1|EXOSC8|SRSF2|SLC39A8|DDX39B|APOBEC3G|NGDN|SSB|VPRBP|ARRB2|LUC7L3|SUGP2|SNRNP70	50	0.819672	Geneset_Overlap	GO:1901360 (Geneset_Overlap_Data Set 1) GO:0090304	FALSE	Geneset_Overlap	GO:1901360 (Geneset_Overlap_Data Set 1) GO:0090304
Data Set 1	HNRNPDL|KIF22|RBM22|SNRPA1|DDX5|CPSF3|DDX39A|SUGP1|SBDS|RBM39|SRSF1|SF3B1|ATP5B|NONO|C17ORF85|SSU72|MCM7|SLC5A6|UROD|CSTF3|SF3B2|RNF168|NSMCE4A|WDR33|ALOX5|SRSF7|NCBP2|GTF3A|HNRNPA1|PYCR2|RBM5|HMGB1|RBM19|HNRNPA2B1|MAX|DNMT1|NFE2L1|PRPF38B|ZRANB2|DMAP1|YBX1|SF1|HMGN1|EXOSC8|SRSF2|SLC39A8|SLC11A2|DDX39B|AGPAT6|APOBEC3G|NGDN|ALAD|SSB|OAS1|VPRBP|ARRB2|LUC7L3|EPHX2|SUGP2|SNRNP70	60	0.983607	Geneset_Overlap	GO:1901360 (Geneset_Overlap_Data Set 1) GO:0046483	FALSE	Geneset_Overlap	GO:1901360 (Geneset_Overlap_Data Set 1) GO:0046483
Data Set 1	HNRNPDL|RBM22|SNRPA1|DDX5|CPSF3|DDX39A|SUGP1|SBDS|RBM39|SRSF1|SF3B1|NONO|C17ORF85|SSU72|CSTF3|SF3B2|WDR33|SRSF7|NCBP2|HNRNPA1|RBM5|RBM19|HNRNPA2B1|PRPF38B|ZRANB2|YBX1|SF1|EXOSC8|SRSF2|DDX39B|NGDN|SSB|LUC7L3|SUGP2|SNRNP70	35	0.57377	Geneset_Overlap	GO:1901360 (Geneset_Overlap_Data Set 1) GO:0006396	FALSE	Geneset_Overlap	GO:1901360 (Geneset_Overlap_Data Set 1) GO:0006396
Data Set 1	RBM22|SNRPA1|DDX5|CPSF3|DDX39A|SUGP1|RBM39|SRSF1|SF3B1|NONO|CSTF3|SF3B2|WDR33|SRSF7|NCBP2|HNRNPA1|RBM5|RBM19|HNRNPA2B1|PRPF38B|ZRANB2|YBX1|SF1|SRSF2|DDX39B|LUC7L3|SUGP2|SNRNP70	28	0.459016	Geneset_Overlap	GO:1901360 (Geneset_Overlap_Data Set 1) GO:0008380	FALSE	Geneset_Overlap	GO:1901360 (Geneset_Overlap_Data Set 1) GO:0008380
Data Set 1	HNRNPDL|KIF22|RBM22|SNRPA1|DDX5|CPSF3|DDX39A|SUGP1|SBDS|RBM39|SRSF1|SF3B1|ATP5B|NONO|C17ORF85|SSU72|MCM7|SLC5A6|UROD|CSTF3|SF3B2|RNF168|NSMCE4A|WDR33|SRSF7|NCBP2|GTF3A|HNRNPA1|RBM5|HMGB1|RBM19|HNRNPA2B1|MAX|DNMT1|NFE2L1|PRPF38B|ZRANB2|DMAP1|YBX1|SF1|HMGN1|EXOSC8|SRSF2|SLC39A8|SLC11A2|DDX39B|AGPAT6|APOBEC3G|NGDN|ALAD|SSB|OAS1|VPRBP|ARRB2|LUC7L3|SUGP2|SNRNP70	57	0.826087	Geneset_Overlap	GO:1901360 (Geneset_Overlap_Data Set 1) GO:0034641	FALSE	Geneset_Overlap	GO:1901360 (Geneset_Overlap_Data Set 1) GO:0034641
Data Set 1	HNRNPDL|KIF22|RBM22|SNRPA1|DDX5|CPSF3|DDX39A|SUGP1|SBDS|RBM39|SRSF1|SF3B1|ATP5B|NONO|C17ORF85|AKR1B1|SSU72|MCM7|SLC5A6|UROD|CSTF3|SF3B2|RNF168|NSMCE4A|WDR33|SRSF7|NCBP2|GTF3A|HNRNPA1|PYCR2|RBM5|HMGB1|RBM19|HNRNPA2B1|MAX|DNMT1|NFE2L1|PRPF38B|ZRANB2|DMAP1|YBX1|SF1|HMGN1|EXOSC8|SRSF2|SLC39A8|SLC11A2|DDX39B|AGPAT6|APOBEC3G|NGDN|ALAD|SSB|OAS1|VPRBP|ARRB2|LUC7L3|SUGP2|SNRNP70	59	0.491667	Geneset_Overlap	GO:1901360 (Geneset_Overlap_Data Set 1) GO:0006807	FALSE	Geneset_Overlap	GO:1901360 (Geneset_Overlap_Data Set 1) GO:0006807
Data Set 1	HNRNPDL|KIF22|RBM22|SNRPA1|DDX5|CPSF3|DDX39A|SUGP1|SBDS|RBM39|SRSF1|SF3B1|ATP5B|NONO|C17ORF85|AKR1B1|SSU72|MCM7|CSTF3|SF3B2|RNF168|NSMCE4A|WDR33|ALOX5|SRSF7|NCBP2|GTF3A|HNRNPA1|PYCR2|RBM5|HMGB1|RBM19|HNRNPA2B1|MAX|DNMT1|NFE2L1|PRPF38B|ZRANB2|DMAP1|YBX1|SF1|HMGN1|EXOSC8|SRSF2|SLC39A8|DDX39B|AGPAT6|APOBEC3G|NGDN|SSB|OAS1|VPRBP|ARRB2|LUC7L3|EPHX2|SUGP2|SNRNP70	57	0.452381	Geneset_Overlap	GO:1901360 (Geneset_Overlap_Data Set 1) GO:0044238	FALSE	Geneset_Overlap	GO:1901360 (Geneset_Overlap_Data Set 1) GO:0044238
Data Set 1	HNRNPDL|KIF22|RBM22|SNRPA1|DDX5|CPSF3|DDX39A|SUGP1|SBDS|RBM39|SRSF1|SF3B1|ATP5B|NONO|C17ORF85|SSU72|MCM7|CSTF3|SF3B2|RNF168|NSMCE4A|WDR33|SRSF7|NCBP2|GTF3A|HNRNPA1|RBM5|HMGB1|RBM19|HNRNPA2B1|MAX|DNMT1|NFE2L1|PRPF38B|ZRANB2|DMAP1|YBX1|SF1|HMGN1|EXOSC8|SRSF2|SLC39A8|DDX39B|AGPAT6|APOBEC3G|NGDN|SSB|OAS1|VPRBP|ARRB2|LUC7L3|SUGP2|SNRNP70	53	0.868852	Geneset_Overlap	GO:1901360 (Geneset_Overlap_Data Set 1) GO:0006139	FALSE	Geneset_Overlap	GO:1901360 (Geneset_Overlap_Data Set 1) GO:0006139
Data Set 1	RBM22|SNRPA1|DDX5|CPSF3|DDX39A|SUGP1|RBM39|SRSF1|SF3B1|NONO|C17ORF85|SSU72|CSTF3|SF3B2|WDR33|SRSF7|NCBP2|HNRNPA1|RBM5|RBM19|HNRNPA2B1|PRPF38B|ZRANB2|YBX1|SF1|SRSF2|DDX39B|LUC7L3|SUGP2|SNRNP70	30	0.491803	Geneset_Overlap	GO:1901360 (Geneset_Overlap_Data Set 1) GO:0006397	FALSE	Geneset_Overlap	GO:1901360 (Geneset_Overlap_Data Set 1) GO:0006397
Data Set 1	HNRNPDL|KIF22|RBM22|SNRPA1|DDX5|CPSF3|DDX39A|SUGP1|SBDS|RBM39|SRSF1|SF3B1|ATP5B|NONO|C17ORF85|MCM7|CSTF3|SF3B2|WDR33|SRSF7|NCBP2|GTF3A|HNRNPA1|RBM5|HMGB1|RBM19|HNRNPA2B1|MAX|DNMT1|NFE2L1|PRPF38B|ZRANB2|YBX1|SF1|HMGN1|EXOSC8|SRSF2|DDX39B|APOBEC3G|NGDN|SSB|OAS1|VPRBP|LUC7L3|SUGP2|SNRNP70	46	0.425926	Geneset_Overlap	GO:1901360 (Geneset_Overlap_Data Set 1) GO:0097159	FALSE	Geneset_Overlap	GO:1901360 (Geneset_Overlap_Data Set 1) GO:0097159
Data Set 1	HNRNPDL|RBM22|SNRPA1|DDX5|CPSF3|DDX39A|SUGP1|SBDS|RBM39|SRSF1|SF3B1|NONO|C17ORF85|CSTF3|SF3B2|WDR33|SRSF7|NCBP2|GTF3A|HNRNPA1|RBM5|HMGB1|RBM19|HNRNPA2B1|DNMT1|PRPF38B|ZRANB2|YBX1|SF1|EXOSC8|SRSF2|DDX39B|APOBEC3G|NGDN|SSB|OAS1|LUC7L3|SUGP2|SNRNP70	39	0.534247	Geneset_Overlap	GO:1901360 (Geneset_Overlap_Data Set 1) GO:0003723	FALSE	Geneset_Overlap	GO:1901360 (Geneset_Overlap_Data Set 1) GO:0003723
Data Set 1	HNRNPDL|KIF22|RBM22|SNRPA1|DDX5|CPSF3|DDX39A|SUGP1|SBDS|RBM39|SRSF1|SF3B1|ATP5B|NONO|C17ORF85|AKR1B1|SSU72|MCM7|SLC5A6|UROD|CSTF3|SF3B2|RNF168|NSMCE4A|WDR33|ALOX5|SRSF7|NCBP2|GTF3A|HNRNPA1|PYCR2|RBM5|HMGB1|RBM19|HNRNPA2B1|MAX|DNMT1|NFE2L1|PRPF38B|ZRANB2|DMAP1|YBX1|SF1|HMGN1|EXOSC8|SRSF2|SLC39A8|SLC11A2|DDX39B|AGPAT6|APOBEC3G|NGDN|ALAD|SSB|OAS1|VPRBP|ARRB2|LUC7L3|EPHX2|SUGP2|SNRNP70	61	0.451852	Geneset_Overlap	GO:1901360 (Geneset_Overlap_Data Set 1) GO:0008152	FALSE	Geneset_Overlap	GO:1901360 (Geneset_Overlap_Data Set 1) GO:0008152
Data Set 1	HNRNPDL|KIF22|RBM22|SNRPA1|DDX5|ZNF148|CPSF3|DDX39A|SUGP1|TSG101|SBDS|RBM39|SRSF1|SF3B1|ZNF24|UBE2Z|NONO|C17ORF85|LRRFIP1|ARID5B|IPPK|MCM7|PSMC5|CSTF3|SF3B2|WDR33|STK4|SRSF7|NCBP2|GTF3A|IP6K2|HDAC6|RUNX3|TOR1B|HNRNPA1|RBM5|HMGB1|RBM19|HNRNPA2B1|UNC50|MAX|DNMT1|NFE2L1|PNISR|PRPF38B|ZRANB2|YBX1|SF1|HMGN1|EXOSC8|SRSF2|CLK3|DDX39B|APOBEC3G|NGDN|SSB|OAS1|VPRBP|CLK1|EWSR1|KLF6|LUC7L3|WBP2|SUGP2|SNRNP70	65	0.550847	Geneset_Overlap	GO:1901363 (Geneset_Overlap_Data Set 1) KW-0539	FALSE	Geneset_Overlap	GO:1901363 (Geneset_Overlap_Data Set 1) KW-0539
Data Set 1	HNRNPDL|KIF22|RBM22|SNRPA1|VPS4A|DDX5|CPSF3|DDX39A|SUGP1|TSG101|SBDS|RBM39|PTCD3|SRSF1|SF3B1|ATP5B|UBE2Z|NONO|C17ORF85|IPPK|EIF2B1|HSP90B1|MCM7|PSMC5|CSTF3|ZAP70|SF3B2|NDUFV1|WDR33|STK4|STK25|SRSF7|NCBP2|GTF3A|IP6K2|HDAC6|RUNX3|HNRNPA1|CS|RBM5|PDK1|HMGB1|RBM19|HNRNPA2B1|MAX|DNMT1|NFE2L1|NDUFS2|PRPF38B|ZRANB2|PTPN1|YBX1|SF1|HMGN1|EXOSC8|SRSF2|CLK3|DDX39B|FKBP1A|APOBEC3G|NGDN|SSB|OAS1|VPRBP|CLK1|UL…	72	0.496552	Geneset_Overlap	GO:1901363 (Geneset_Overlap_Data Set 1) GO:0044237	FALSE	Geneset_Overlap	GO:1901363 (Geneset_Overlap_Data Set 1) GO:0044237
Data Set 1	HNRNPDL|KIF22|RBM22|CORO1A|SNRPA1|VPS4A|DDX5|ATP13A1|ZNF148|CPSF3|DDX39A|SUGP1|TSG101|SBDS|RBM39|PTCD3|DYNC1LI2|SRSF1|SF3B1|ZNF24|ATP5B|UBE2Z|NONO|C17ORF85|LRRFIP1|ARID5B|IPPK|EIF2B1|TTC14|HSP90B1|MCM7|PSMC5|CSTF3|ZAP70|SF3B2|RHOT2|NDUFV1|WDR33|STK4|STK25|SRSF7|ARL5B|NCBP2|GTF3A|IP6K2|HDAC6|RUNX3|HNRNPA1|CS|RBM5|HMGB1|TAP1|HNRNPA2B1|UNC50|MAX|DNMT1|NFE2L1|NDUFS2|PNISR|PRPF38B|GBP1|ZRANB2|PTPN1|YB…	88	0.473118	Geneset_Overlap	GO:1901363 (Geneset_Overlap_Data Set 1) BTO:0001489	FALSE	Geneset_Overlap	GO:1901363 (Geneset_Overlap_Data Set 1) BTO:0001489
Data Set 1	HNRNPDL|KIF22|RBM22|CORO1A|DDX5|ATP13A1|CPSF3|TSG101|SBDS|RBM39|PTCD3|DYNC1LI2|SRSF1|SF3B1|ATP5B|UBE2Z|NONO|ARID5B|EIF2B1|TTC14|HSP90B1|MCM7|PSMC5|SF3B2|NDUFV1|WDR33|STK25|SRSF7|NCBP2|GTF3A|IP6K2|HDAC6|HNRNPA1|CS|RBM5|HMGB1|HNRNPA2B1|UNC50|MAX|NFE2L1|NDUFS2|PNISR|ZRANB2|PTPN1|YBX1|SF1|HMGN1|SRSF2|DDX39B|FKBP1A|NGDN|SSB|OAS1|CLK1|EWSR1|ULK3|KLF6|LUC7L3|EIF3M|MDH1|ACADVL|WBP2|SUGP2|SNRNP70	64	0.450704	Geneset_Overlap	GO:1901363 (Geneset_Overlap_Data Set 1) BTO:0000282	FALSE	Geneset_Overlap	GO:1901363 (Geneset_Overlap_Data Set 1) BTO:0000282
Data Set 1	HNRNPDL|KIF22|RBM22|SNRPA1|VPS4A|DDX5|CPSF3|DDX39A|SUGP1|TSG101|SBDS|RBM39|PTCD3|SRSF1|SF3B1|ATP5B|UBE2Z|NONO|C17ORF85|ARID5B|IPPK|EIF2B1|HSP90B1|MCM7|PSMC5|CSTF3|ZAP70|SF3B2|NDUFV1|WDR33|STK4|STK25|SRSF7|NCBP2|GTF3A|IP6K2|HDAC6|RUNX3|HNRNPA1|CS|GBP5|RBM5|PDK1|HMGB1|RBM19|HNRNPA2B1|MAX|DNMT1|NFE2L1|NDUFS2|PRPF38B|ZRANB2|PTPN1|YBX1|SF1|HMGN1|EXOSC8|SRSF2|CLK3|DDX39B|FKBP1A|APOBEC3G|NGDN|SSB|OAS1|V…	74	0.480519	Geneset_Overlap	GO:1901363 (Geneset_Overlap_Data Set 1) GO:0008152	FALSE	Geneset_Overlap	GO:1901363 (Geneset_Overlap_Data Set 1) GO:0008152
Data Set 1	HNRNPDL|RBM22|CORO1A|SNRPA1|DDX5|CPSF3|DDX39A|SUGP1|SBDS|RBM39|PTCD3|SRSF1|SF3B1|NONO|C17ORF85|LRRFIP1|EIF2B1|HSP90B1|CSTF3|SF3B2|WDR33|SRSF7|NCBP2|GTF3A|HNRNPA1|CS|RBM5|HMGB1|RBM19|HNRNPA2B1|UNC50|DNMT1|PNISR|PRPF38B|ZRANB2|PTPN1|YBX1|SF1|EXOSC8|SRSF2|CLK3|DDX39B|APOBEC3G|NGDN|SSB|OAS1|EWSR1|LUC7L3|EIF3M|SUGP2|SNRNP70	51	0.548387	Geneset_Overlap	GO:1901363 (Geneset_Overlap_Data Set 1) GO:0003723	FALSE	Geneset_Overlap	GO:1901363 (Geneset_Overlap_Data Set 1) GO:0003723
Data Set 1	HNRNPDL|KIF22|RBM22|CORO1A|SNRPA1|VPS4A|DDX5|ZNF148|CPSF3|DDX39A|SUGP1|TSG101|SBDS|RBM39|PTCD3|DYNC1LI2|SRSF1|SF3B1|ZNF24|ATP5B|UBE2Z|NONO|C17ORF85|LRRFIP1|ARID5B|HSP90B1|MCM7|PSMC5|CSTF3|SF3B2|RHOT2|NDUFV1|WDR33|STK4|SRSF7|NCBP2|GTF3A|IP6K2|HDAC6|RUNX3|TOR1B|HNRNPA1|CS|GBP5|RBM5|TAP2|PDK1|HMGB1|RBM19|TAP1|HNRNPA2B1|MAX|DNMT1|NFE2L1|NDUFS2|PNISR|GBP1|ZRANB2|PTPN1|YBX1|SF1|HMGN1|EXOSC8|SRSF2|CLK3|…	83	0.506098	Geneset_Overlap	GO:1901363 (Geneset_Overlap_Data Set 1) GOCC:0043226	FALSE	Geneset_Overlap	GO:1901363 (Geneset_Overlap_Data Set 1) GOCC:0043226
Data Set 1	HNRNPDL|RBM22|DDX5|ZNF148|TSG101|RBM39|PTCD3|SRSF1|SF3B1|ZNF24|UBE2Z|NONO|LRRFIP1|ARID5B|IPPK|EIF2B1|HSP90B1|PSMC5|STK4|STK25|SRSF7|NCBP2|HDAC6|RUNX3|HNRNPA1|GBP5|RBM5|HMGB1|RBM19|HNRNPA2B1|MAX|DNMT1|NFE2L1|GBP1|ZRANB2|PTPN1|YBX1|SF1|HMGN1|EXOSC8|SRSF2|CLK3|DDX39B|FKBP1A|NGDN|SSB|OAS1|VPRBP|CLK1|EWSR1|KLF6|EIF3M|WBP2|SNRNP70	54	0.425197	Geneset_Overlap	GO:1901363 (Geneset_Overlap_Data Set 1) GO:0060255	FALSE	Geneset_Overlap	GO:1901363 (Geneset_Overlap_Data Set 1) GO:0060255
Data Set 1	HNRNPDL|RBM22|DDX5|ZNF148|TSG101|RBM39|PTCD3|SRSF1|ZNF24|UBE2Z|NONO|LRRFIP1|ARID5B|IPPK|EIF2B1|HSP90B1|PSMC5|STK4|STK25|SRSF7|NCBP2|HDAC6|RUNX3|HNRNPA1|RBM5|PDK1|HMGB1|RBM19|HNRNPA2B1|MAX|DNMT1|NFE2L1|GBP1|ZRANB2|PTPN1|YBX1|SF1|HMGN1|EXOSC8|SRSF2|CLK3|DDX39B|FKBP1A|NGDN|OAS1|VPRBP|CLK1|EWSR1|KLF6|EIF3M|ACADVL|WBP2|SNRNP70	53	0.427419	Geneset_Overlap	GO:1901363 (Geneset_Overlap_Data Set 1) GO:0080090	FALSE	Geneset_Overlap	GO:1901363 (Geneset_Overlap_Data Set 1) GO:0080090
Data Set 1	HNRNPDL|KIF22|RBM22|SNRPA1|DDX5|ZNF148|CPSF3|DDX39A|SUGP1|TSG101|SBDS|RBM39|PTCD3|SRSF1|SF3B1|ZNF24|ATP5B|UBE2Z|NONO|C17ORF85|ARID5B|IPPK|HSP90B1|MCM7|PSMC5|CSTF3|SF3B2|RHOT2|WDR33|STK4|SRSF7|NCBP2|GTF3A|IP6K2|HDAC6|RUNX3|TOR1B|HNRNPA1|CS|RBM5|TAP2|PDK1|HMGB1|RBM19|HNRNPA2B1|MAX|DNMT1|NFE2L1|NDUFS2|PNISR|ZRANB2|PTPN1|YBX1|SF1|HMGN1|EXOSC8|SRSF2|CLK3|DDX39B|NGDN|SSB|OAS1|VPRBP|EWSR1|KLF6|LUC7L3|AC…	70	0.546875	Geneset_Overlap	GO:1901363 (Geneset_Overlap_Data Set 1) GO:0070013	FALSE	Geneset_Overlap	GO:1901363 (Geneset_Overlap_Data Set 1) GO:0070013
Data Set 1	HNRNPDL|KIF22|RBM22|CORO1A|SNRPA1|VPS4A|DDX5|ATP13A1|ZNF148|CPSF3|DDX39A|SUGP1|TSG101|SBDS|RBM39|PTCD3|DYNC1LI2|SRSF1|SF3B1|ZNF24|ATP5B|UBE2Z|NONO|C17ORF85|LRRFIP1|ARID5B|IPPK|EIF2B1|TTC14|HSP90B1|MCM7|PSMC5|CSTF3|ZAP70|SF3B2|RHOT2|NDUFV1|WDR33|STK4|STK25|SRSF7|ARL5B|NCBP2|GTF3A|IP6K2|HDAC6|RUNX3|TOR1B|HNRNPA1|CS|GBP5|RBM5|TAP2|PDK1|HMGB1|RBM19|TAP1|HNRNPA2B1|UNC50|MAX|DNMT1|NFE2L1|NDUFS2|PNISR|P…	93	1	Geneset_Overlap	GO:1901363 (Geneset_Overlap_Data Set 1) GO:0097159	FALSE	Geneset_Overlap	GO:1901363 (Geneset_Overlap_Data Set 1) GO:0097159
Data Set 1	HNRNPDL|KIF22|RBM22|SNRPA1|VPS4A|DDX5|CPSF3|DDX39A|SUGP1|TSG101|SBDS|RBM39|PTCD3|SRSF1|SF3B1|ATP5B|UBE2Z|NONO|C17ORF85|ARID5B|EIF2B1|HSP90B1|MCM7|PSMC5|CSTF3|ZAP70|SF3B2|WDR33|STK4|STK25|SRSF7|NCBP2|GTF3A|HDAC6|RUNX3|HNRNPA1|RBM5|PDK1|HMGB1|RBM19|HNRNPA2B1|MAX|DNMT1|NFE2L1|PRPF38B|ZRANB2|PTPN1|YBX1|SF1|HMGN1|EXOSC8|SRSF2|CLK3|DDX39B|FKBP1A|APOBEC3G|NGDN|SSB|OAS1|VPRBP|CLK1|ULK3|LUC7L3|EIF3M|SUGP2…	66	0.455172	Geneset_Overlap	GO:1901363 (Geneset_Overlap_Data Set 1) GO:0006807	FALSE	Geneset_Overlap	GO:1901363 (Geneset_Overlap_Data Set 1) GO:0006807
Data Set 1	HNRNPDL|KIF22|RBM22|SNRPA1|DDX5|CPSF3|DDX39A|SUGP1|SBDS|RBM39|SRSF1|SF3B1|ATP5B|NONO|C17ORF85|MCM7|CSTF3|SF3B2|WDR33|SRSF7|NCBP2|GTF3A|HNRNPA1|RBM5|HMGB1|RBM19|HNRNPA2B1|MAX|DNMT1|NFE2L1|PRPF38B|ZRANB2|YBX1|SF1|HMGN1|EXOSC8|SRSF2|DDX39B|APOBEC3G|NGDN|SSB|OAS1|VPRBP|LUC7L3|SUGP2|SNRNP70	46	0.46	Geneset_Overlap	GO:1901363 (Geneset_Overlap_Data Set 1) GO:0006139	FALSE	Geneset_Overlap	GO:1901363 (Geneset_Overlap_Data Set 1) GO:0006139
Data Set 1	HNRNPDL|KIF22|RBM22|CORO1A|SNRPA1|DDX5|CPSF3|SUGP1|TSG101|RBM39|DYNC1LI2|SRSF1|SF3B1|ATP5B|NONO|C17ORF85|EIF2B1|HSP90B1|MCM7|PSMC5|ZAP70|SF3B2|NDUFV1|WDR33|STK4|NCBP2|HDAC6|RUNX3|HNRNPA1|RBM5|TAP2|PDK1|HMGB1|TAP1|HNRNPA2B1|MAX|NFE2L1|NDUFS2|PRPF38B|PTPN1|YBX1|SF1|EXOSC8|SRSF2|DDX39B|FKBP1A|APOBEC3G|NGDN|SSB|VPRBP|LUC7L3|VDAC3|EIF3M|SNRNP70	54	0.402985	Geneset_Overlap	GO:1901363 (Geneset_Overlap_Data Set 1) GO:0032991	FALSE	Geneset_Overlap	GO:1901363 (Geneset_Overlap_Data Set 1) GO:0032991
Data Set 1	HNRNPDL|KIF22|RBM22|SNRPA1|VPS4A|DDX5|CPSF3|DDX39A|SUGP1|TSG101|SBDS|RBM39|PTCD3|SRSF1|SF3B1|ATP5B|UBE2Z|NONO|C17ORF85|IPPK|EIF2B1|HSP90B1|MCM7|PSMC5|CSTF3|ZAP70|SF3B2|WDR33|STK4|STK25|SRSF7|NCBP2|GTF3A|IP6K2|HDAC6|RUNX3|HNRNPA1|CS|RBM5|PDK1|HMGB1|RBM19|HNRNPA2B1|MAX|DNMT1|NFE2L1|PRPF38B|ZRANB2|PTPN1|YBX1|SF1|HMGN1|EXOSC8|SRSF2|CLK3|DDX39B|FKBP1A|APOBEC3G|NGDN|SSB|OAS1|VPRBP|CLK1|ULK3|LUC7L3|EIF3…	70	0.482759	Geneset_Overlap	GO:1901363 (Geneset_Overlap_Data Set 1) GO:0044238	FALSE	Geneset_Overlap	GO:1901363 (Geneset_Overlap_Data Set 1) GO:0044238
Data Set 1	HNRNPDL|RBM22|SNRPA1|DDX5|CPSF3|DDX39A|SUGP1|SBDS|RBM39|PTCD3|SRSF1|SF3B1|NONO|C17ORF85|EIF2B1|CSTF3|SF3B2|WDR33|SRSF7|NCBP2|GTF3A|HNRNPA1|GBP5|RBM5|HMGB1|RBM19|HNRNPA2B1|MAX|NFE2L1|PRPF38B|ZRANB2|YBX1|SF1|EXOSC8|SRSF2|DDX39B|FKBP1A|NGDN|SSB|LUC7L3|EIF3M|SUGP2|SNRNP70	43	0.43	Geneset_Overlap	GO:1901363 (Geneset_Overlap_Data Set 1) GO:0010467	FALSE	Geneset_Overlap	GO:1901363 (Geneset_Overlap_Data Set 1) GO:0010467
Data Set 1	HNRNPDL|KIF22|RBM22|SNRPA1|DDX5|CPSF3|DDX39A|SUGP1|SBDS|RBM39|SRSF1|SF3B1|NONO|C17ORF85|MCM7|CSTF3|SF3B2|WDR33|SRSF7|NCBP2|GTF3A|HNRNPA1|RBM5|HMGB1|RBM19|HNRNPA2B1|MAX|DNMT1|NFE2L1|PRPF38B|ZRANB2|YBX1|SF1|HMGN1|EXOSC8|SRSF2|DDX39B|APOBEC3G|NGDN|SSB|VPRBP|LUC7L3|SUGP2|SNRNP70	44	0.444444	Geneset_Overlap	GO:1901363 (Geneset_Overlap_Data Set 1) GO:0090304	FALSE	Geneset_Overlap	GO:1901363 (Geneset_Overlap_Data Set 1) GO:0090304
Data Set 1	HNRNPDL|KIF22|RBM22|DDX5|CPSF3|DDX39A|SUGP1|TSG101|RBM39|PTCD3|DYNC1LI2|SRSF1|ZNF24|ATP5B|NONO|ARID5B|IPPK|TTC14|HSP90B1|MCM7|PSMC5|CSTF3|SF3B2|RHOT2|NDUFV1|WDR33|STK25|SRSF7|NCBP2|IP6K2|HDAC6|HNRNPA1|CS|RBM5|HMGB1|TAP1|HNRNPA2B1|UNC50|MAX|DNMT1|NFE2L1|NDUFS2|PNISR|PRPF38B|GBP1|ZRANB2|PTPN1|YBX1|SF1|HMGN1|EXOSC8|SRSF2|CLK3|DDX39B|FKBP1A|APOBEC3G|NGDN|SSB|OAS1|VPRBP|CLK1|EWSR1|ULK3|KLF6|LUC7L3|VDA…	72	0.476821	Geneset_Overlap	GO:1901363 (Geneset_Overlap_Data Set 1) BTO:0000083	FALSE	Geneset_Overlap	GO:1901363 (Geneset_Overlap_Data Set 1) BTO:0000083
Data Set 1	HNRNPDL|KIF22|RBM22|CORO1A|SNRPA1|VPS4A|DDX5|ATP13A1|ZNF148|CPSF3|DDX39A|SUGP1|TSG101|RBM39|DYNC1LI2|SRSF1|SF3B1|ZNF24|ATP5B|UBE2Z|NONO|C17ORF85|LRRFIP1|ARID5B|IPPK|TTC14|HSP90B1|MCM7|PSMC5|CSTF3|ZAP70|SF3B2|WDR33|STK4|STK25|SRSF7|NCBP2|HDAC6|RUNX3|HNRNPA1|RBM5|PDK1|HMGB1|RBM19|HNRNPA2B1|UNC50|MAX|DNMT1|NFE2L1|PNISR|PRPF38B|ZRANB2|PTPN1|YBX1|SF1|HMGN1|SRSF2|CLK3|DDX39B|APOBEC3G|NGDN|SSB|VPRBP|CLK…	74	0.490066	Geneset_Overlap	GO:1901363 (Geneset_Overlap_Data Set 1) KW-0597	FALSE	Geneset_Overlap	GO:1901363 (Geneset_Overlap_Data Set 1) KW-0597
Data Set 1	HNRNPDL|RBM22|CORO1A|SNRPA1|VPS4A|DDX5|ATP13A1|ZNF148|CPSF3|DDX39A|TSG101|SBDS|RBM39|PTCD3|SRSF1|SF3B1|ATP5B|NONO|LRRFIP1|EIF2B1|HSP90B1|MCM7|PSMC5|CSTF3|ZAP70|SF3B2|NDUFV1|WDR33|STK4|SRSF7|NCBP2|HNRNPA1|CS|HMGB1|HNRNPA2B1|UNC50|MAX|DNMT1|NDUFS2|PRPF38B|ZRANB2|PTPN1|YBX1|SF1|HMGN1|EXOSC8|SRSF2|DDX39B|FKBP1A|NGDN|SSB|VPRBP|EWSR1|LUC7L3|VDAC3|EIF3M|MDH1|ACADVL|SNRNP70	59	0.5	Geneset_Overlap	GO:1901363 (Geneset_Overlap_Data Set 1) KW-0007	FALSE	Geneset_Overlap	GO:1901363 (Geneset_Overlap_Data Set 1) KW-0007
Data Set 1	HNRNPDL|RBM22|DDX5|ZNF148|TSG101|RBM39|PTCD3|SRSF1|ZNF24|UBE2Z|NONO|LRRFIP1|ARID5B|IPPK|EIF2B1|HSP90B1|MCM7|PSMC5|STK4|STK25|SRSF7|NCBP2|HDAC6|RUNX3|HNRNPA1|RBM5|PDK1|HMGB1|RBM19|HNRNPA2B1|MAX|DNMT1|NFE2L1|GBP1|ZRANB2|PTPN1|YBX1|SF1|HMGN1|EXOSC8|SRSF2|CLK3|DDX39B|FKBP1A|NGDN|OAS1|VPRBP|CLK1|EWSR1|KLF6|EIF3M|ACADVL|WBP2|SNRNP70	54	0.425197	Geneset_Overlap	GO:1901363 (Geneset_Overlap_Data Set 1) GO:0031323	FALSE	Geneset_Overlap	GO:1901363 (Geneset_Overlap_Data Set 1) GO:0031323
Data Set 1	HNRNPDL|RBM22|DDX5|ZNF148|TSG101|RBM39|PTCD3|SRSF1|ZNF24|UBE2Z|NONO|LRRFIP1|ARID5B|IPPK|EIF2B1|HSP90B1|PSMC5|STK4|STK25|SRSF7|NCBP2|HDAC6|RUNX3|HNRNPA1|RBM5|PDK1|HMGB1|RBM19|HNRNPA2B1|MAX|DNMT1|NFE2L1|GBP1|ZRANB2|PTPN1|YBX1|SF1|HMGN1|EXOSC8|SRSF2|CLK3|DDX39B|FKBP1A|NGDN|OAS1|VPRBP|CLK1|EWSR1|KLF6|EIF3M|WBP2|SNRNP70	52	0.42623	Geneset_Overlap	GO:1901363 (Geneset_Overlap_Data Set 1) GO:0051171	FALSE	Geneset_Overlap	GO:1901363 (Geneset_Overlap_Data Set 1) GO:0051171
Data Set 1	HNRNPDL|KIF22|RBM22|SNRPA1|DDX5|ZNF148|CPSF3|DDX39A|SUGP1|SBDS|RBM39|PTCD3|SRSF1|SF3B1|ZNF24|UBE2Z|NONO|C17ORF85|ARID5B|IPPK|MCM7|PSMC5|CSTF3|SF3B2|RHOT2|WDR33|STK4|SRSF7|NCBP2|GTF3A|IP6K2|HDAC6|RUNX3|HNRNPA1|RBM5|TAP2|PDK1|HMGB1|RBM19|HNRNPA2B1|MAX|DNMT1|NFE2L1|NDUFS2|PNISR|ZRANB2|YBX1|SF1|HMGN1|EXOSC8|SRSF2|CLK3|DDX39B|NGDN|OAS1|VPRBP|EWSR1|KLF6|LUC7L3|ACADVL|SUGP2|SNRNP70	62	0.54386	Geneset_Overlap	GO:1901363 (Geneset_Overlap_Data Set 1) GO:0005654	FALSE	Geneset_Overlap	GO:1901363 (Geneset_Overlap_Data Set 1) GO:0005654
Data Set 1	HNRNPDL|KIF22|RBM22|SNRPA1|VPS4A|DDX5|CPSF3|DDX39A|SUGP1|TSG101|SBDS|RBM39|PTCD3|SRSF1|SF3B1|UBE2Z|NONO|C17ORF85|EIF2B1|HSP90B1|MCM7|PSMC5|CSTF3|ZAP70|SF3B2|WDR33|STK4|STK25|SRSF7|NCBP2|GTF3A|HDAC6|RUNX3|HNRNPA1|GBP5|RBM5|PDK1|HMGB1|RBM19|HNRNPA2B1|MAX|DNMT1|NFE2L1|PRPF38B|ZRANB2|PTPN1|YBX1|SF1|HMGN1|EXOSC8|SRSF2|CLK3|DDX39B|FKBP1A|APOBEC3G|NGDN|SSB|VPRBP|CLK1|ULK3|LUC7L3|EIF3M|SUGP2|SNRNP70	64	0.467153	Geneset_Overlap	GO:1901363 (Geneset_Overlap_Data Set 1) GO:0043170	FALSE	Geneset_Overlap	GO:1901363 (Geneset_Overlap_Data Set 1) GO:0043170
Data Set 1	HNRNPDL|KIF22|RBM22|CORO1A|DDX5|ATP13A1|CPSF3|SBDS|RBM39|PTCD3|DYNC1LI2|SRSF1|SF3B1|ATP5B|UBE2Z|NONO|EIF2B1|TTC14|HSP90B1|MCM7|PSMC5|NDUFV1|WDR33|STK25|SRSF7|NCBP2|GTF3A|IP6K2|HDAC6|HNRNPA1|CS|RBM5|HMGB1|HNRNPA2B1|UNC50|MAX|NFE2L1|NDUFS2|PNISR|ZRANB2|YBX1|SF1|HMGN1|SRSF2|DDX39B|FKBP1A|NGDN|OAS1|CLK1|EWSR1|ULK3|KLF6|LUC7L3|EIF3M|MDH1|ACADVL|WBP2|SUGP2|SNRNP70	59	0.433824	Geneset_Overlap	GO:1901363 (Geneset_Overlap_Data Set 1) BTO:0000142	FALSE	Geneset_Overlap	GO:1901363 (Geneset_Overlap_Data Set 1) BTO:0000142
Data Set 1	HNRNPDL|KIF22|RBM22|CORO1A|SNRPA1|VPS4A|DDX5|ZNF148|CPSF3|DDX39A|SUGP1|TSG101|SBDS|RBM39|PTCD3|DYNC1LI2|SRSF1|SF3B1|ZNF24|ATP5B|UBE2Z|NONO|C17ORF85|LRRFIP1|ARID5B|HSP90B1|MCM7|PSMC5|CSTF3|SF3B2|RHOT2|NDUFV1|WDR33|STK4|SRSF7|NCBP2|GTF3A|IP6K2|HDAC6|RUNX3|TOR1B|HNRNPA1|CS|GBP5|RBM5|TAP2|PDK1|HMGB1|RBM19|TAP1|HNRNPA2B1|MAX|DNMT1|NFE2L1|NDUFS2|PNISR|GBP1|ZRANB2|PTPN1|YBX1|SF1|HMGN1|EXOSC8|SRSF2|CLK3|…	82	0.5125	Geneset_Overlap	GO:1901363 (Geneset_Overlap_Data Set 1) GOCC:0043229	FALSE	Geneset_Overlap	GO:1901363 (Geneset_Overlap_Data Set 1) GOCC:0043229
Data Set 1	HNRNPDL|KIF22|RBM22|SNRPA1|DDX5|ZNF148|CPSF3|DDX39A|SUGP1|TSG101|SBDS|RBM39|PTCD3|SRSF1|SF3B1|ZNF24|UBE2Z|NONO|C17ORF85|ARID5B|IPPK|MCM7|PSMC5|CSTF3|SF3B2|RHOT2|WDR33|STK4|SRSF7|NCBP2|GTF3A|IP6K2|HDAC6|RUNX3|HNRNPA1|RBM5|TAP2|PDK1|HMGB1|RBM19|HNRNPA2B1|MAX|DNMT1|NFE2L1|NDUFS2|PNISR|ZRANB2|YBX1|SF1|HMGN1|EXOSC8|SRSF2|CLK3|DDX39B|NGDN|SSB|OAS1|VPRBP|EWSR1|KLF6|LUC7L3|ACADVL|WBP2|SUGP2|SNRNP70	65	0.560345	Geneset_Overlap	GO:1901363 (Geneset_Overlap_Data Set 1) GO:0031981	FALSE	Geneset_Overlap	GO:1901363 (Geneset_Overlap_Data Set 1) GO:0031981
Data Set 1	HNRNPDL|RBM22|DDX5|ZNF148|TSG101|RBM39|PTCD3|SRSF1|SF3B1|ZNF24|UBE2Z|NONO|LRRFIP1|ARID5B|IPPK|EIF2B1|HSP90B1|MCM7|PSMC5|STK4|STK25|SRSF7|NCBP2|HDAC6|RUNX3|HNRNPA1|GBP5|RBM5|PDK1|HMGB1|RBM19|HNRNPA2B1|MAX|DNMT1|NFE2L1|GBP1|ZRANB2|PTPN1|YBX1|SF1|HMGN1|EXOSC8|SRSF2|CLK3|DDX39B|FKBP1A|NGDN|SSB|OAS1|VPRBP|CLK1|EWSR1|KLF6|EIF3M|ACADVL|WBP2|SNRNP70	57	0.425373	Geneset_Overlap	GO:1901363 (Geneset_Overlap_Data Set 1) GO:0019222	FALSE	Geneset_Overlap	GO:1901363 (Geneset_Overlap_Data Set 1) GO:0019222
Data Set 1	HNRNPDL|KIF22|RBM22|DDX5|ATP13A1|ZNF148|DDX39A|SUGP1|TSG101|RBM39|PTCD3|DYNC1LI2|SRSF1|SF3B1|ZNF24|UBE2Z|NONO|C17ORF85|LRRFIP1|ARID5B|EIF2B1|TTC14|MCM7|PSMC5|CSTF3|ZAP70|RHOT2|NDUFV1|WDR33|STK4|STK25|SRSF7|NCBP2|GTF3A|IP6K2|HDAC6|RUNX3|HNRNPA1|GBP5|RBM5|TAP2|PDK1|HNRNPA2B1|MAX|DNMT1|NFE2L1|NDUFS2|PNISR|PRPF38B|ZRANB2|SF1|SRSF2|CLK3|DDX39B|APOBEC3G|NGDN|OAS1|VPRBP|CLK1|EWSR1|ULK3|KLF6|LUC7L3|VDAC3…	70	0.472973	Geneset_Overlap	GO:1901363 (Geneset_Overlap_Data Set 1) KW-0025	FALSE	Geneset_Overlap	GO:1901363 (Geneset_Overlap_Data Set 1) KW-0025
Data Set 1	HNRNPDL|KIF22|RBM22|CORO1A|SNRPA1|VPS4A|DDX5|ATP13A1|ZNF148|CPSF3|DDX39A|SUGP1|TSG101|SBDS|RBM39|PTCD3|DYNC1LI2|SRSF1|SF3B1|ZNF24|ATP5B|UBE2Z|NONO|C17ORF85|LRRFIP1|ARID5B|IPPK|EIF2B1|TTC14|HSP90B1|MCM7|PSMC5|CSTF3|ZAP70|SF3B2|RHOT2|NDUFV1|WDR33|STK4|STK25|SRSF7|ARL5B|NCBP2|GTF3A|IP6K2|HDAC6|RUNX3|TOR1B|HNRNPA1|CS|GBP5|RBM5|TAP2|PDK1|HMGB1|RBM19|TAP1|HNRNPA2B1|UNC50|MAX|DNMT1|NFE2L1|NDUFS2|PNISR|P…	93	0.584906	Geneset_Overlap	GO:1901363 (Geneset_Overlap_Data Set 1) GO:0005488	FALSE	Geneset_Overlap	GO:1901363 (Geneset_Overlap_Data Set 1) GO:0005488
Data Set 1	HNRNPDL|KIF22|RBM22|CORO1A|SNRPA1|VPS4A|DDX5|ZNF148|CPSF3|DDX39A|SUGP1|TSG101|SBDS|RBM39|PTCD3|DYNC1LI2|SRSF1|SF3B1|ZNF24|ATP5B|UBE2Z|NONO|C17ORF85|LRRFIP1|ARID5B|IPPK|EIF2B1|HSP90B1|MCM7|PSMC5|CSTF3|ZAP70|SF3B2|RHOT2|NDUFV1|WDR33|STK4|STK25|SRSF7|ARL5B|NCBP2|GTF3A|IP6K2|HDAC6|RUNX3|TOR1B|HNRNPA1|CS|GBP5|RBM5|TAP2|PDK1|HMGB1|RBM19|TAP1|HNRNPA2B1|UNC50|MAX|DNMT1|NFE2L1|NDUFS2|PNISR|PRPF38B|GBP1|ZR…	91	0.497268	Geneset_Overlap	GO:1901363 (Geneset_Overlap_Data Set 1) GO:0005622	FALSE	Geneset_Overlap	GO:1901363 (Geneset_Overlap_Data Set 1) GO:0005622
Data Set 1	HNRNPDL|KIF22|RBM22|CORO1A|SNRPA1|DDX5|ZNF148|CPSF3|DDX39A|SUGP1|TSG101|SBDS|RBM39|PTCD3|SRSF1|SF3B1|ZNF24|NONO|C17ORF85|LRRFIP1|ARID5B|EIF2B1|TTC14|HSP90B1|MCM7|CSTF3|SF3B2|WDR33|SRSF7|NCBP2|GTF3A|HDAC6|RUNX3|HNRNPA1|CS|RBM5|HMGB1|RBM19|HNRNPA2B1|UNC50|MAX|DNMT1|NFE2L1|PNISR|PRPF38B|ZRANB2|PTPN1|YBX1|SF1|HMGN1|EXOSC8|SRSF2|CLK3|DDX39B|APOBEC3G|NGDN|SSB|OAS1|EWSR1|KLF6|LUC7L3|EIF3M|WBP2|SUGP2|SNR…	65	0.698925	Geneset_Overlap	GO:1901363 (Geneset_Overlap_Data Set 1) GO:0003676	FALSE	Geneset_Overlap	GO:1901363 (Geneset_Overlap_Data Set 1) GO:0003676
Data Set 1	HNRNPDL|KIF22|RBM22|CORO1A|SNRPA1|DDX5|ATP13A1|ZNF148|CPSF3|DDX39A|SUGP1|SBDS|RBM39|PTCD3|DYNC1LI2|SRSF1|SF3B1|ZNF24|ATP5B|UBE2Z|NONO|LRRFIP1|IPPK|EIF2B1|HSP90B1|MCM7|PSMC5|CSTF3|SF3B2|NDUFV1|STK25|SRSF7|HDAC6|HNRNPA1|CS|RBM5|HMGB1|HNRNPA2B1|MAX|DNMT1|NFE2L1|NDUFS2|PNISR|ZRANB2|YBX1|SF1|HMGN1|SRSF2|CLK3|DDX39B|SSB|OAS1|VPRBP|CLK1|EWSR1|KLF6|LUC7L3|EIF3M|MDH1|ACADVL|WBP2|SUGP2|SNRNP70	63	0.409091	Geneset_Overlap	GO:1901363 (Geneset_Overlap_Data Set 1) BTO:0001488	FALSE	Geneset_Overlap	GO:1901363 (Geneset_Overlap_Data Set 1) BTO:0001488
Data Set 1	HNRNPDL|KIF22|RBM22|CORO1A|SNRPA1|VPS4A|DDX5|ATP13A1|ZNF148|CPSF3|DDX39A|SUGP1|TSG101|SBDS|RBM39|PTCD3|DYNC1LI2|SRSF1|SF3B1|ZNF24|ATP5B|UBE2Z|NONO|C17ORF85|ARID5B|IPPK|EIF2B1|HSP90B1|MCM7|PSMC5|CSTF3|ZAP70|SF3B2|RHOT2|NDUFV1|WDR33|STK4|STK25|SRSF7|ARL5B|NCBP2|GTF3A|IP6K2|HDAC6|RUNX3|TOR1B|HNRNPA1|CS|GBP5|RBM5|TAP2|PDK1|HMGB1|RBM19|TAP1|HNRNPA2B1|MAX|DNMT1|NFE2L1|NDUFS2|PRPF38B|GBP1|ZRANB2|PTPN1|Y…	88	0.470588	Geneset_Overlap	GO:1901363 (Geneset_Overlap_Data Set 1) GO:0009987	FALSE	Geneset_Overlap	GO:1901363 (Geneset_Overlap_Data Set 1) GO:0009987
Data Set 1	HNRNPDL|KIF22|RBM22|CORO1A|SNRPA1|VPS4A|DDX5|ATP13A1|ZNF148|CPSF3|DDX39A|SUGP1|SBDS|RBM39|PTCD3|DYNC1LI2|SRSF1|SF3B1|ZNF24|ATP5B|UBE2Z|NONO|LRRFIP1|IPPK|EIF2B1|HSP90B1|MCM7|PSMC5|CSTF3|SF3B2|NDUFV1|STK25|SRSF7|HDAC6|HNRNPA1|CS|RBM5|HMGB1|HNRNPA2B1|MAX|DNMT1|NFE2L1|NDUFS2|PNISR|ZRANB2|YBX1|SF1|HMGN1|SRSF2|CLK3|DDX39B|APOBEC3G|SSB|OAS1|VPRBP|CLK1|EWSR1|KLF6|LUC7L3|EIF3M|MDH1|ACADVL|WBP2|SUGP2|SNRNP…	65	0.401235	Geneset_Overlap	GO:1901363 (Geneset_Overlap_Data Set 1) BTO:0000522	FALSE	Geneset_Overlap	GO:1901363 (Geneset_Overlap_Data Set 1) BTO:0000522
Data Set 1	HNRNPDL|KIF22|RBM22|CORO1A|SNRPA1|VPS4A|DDX5|ZNF148|CPSF3|DDX39A|SUGP1|TSG101|SBDS|RBM39|PTCD3|SRSF1|SF3B1|ZNF24|ATP5B|UBE2Z|NONO|C17ORF85|LRRFIP1|ARID5B|HSP90B1|MCM7|PSMC5|CSTF3|SF3B2|RHOT2|NDUFV1|WDR33|STK4|SRSF7|NCBP2|GTF3A|IP6K2|HDAC6|RUNX3|TOR1B|HNRNPA1|CS|GBP5|RBM5|TAP2|PDK1|HMGB1|RBM19|TAP1|HNRNPA2B1|MAX|DNMT1|NFE2L1|NDUFS2|PNISR|GBP1|ZRANB2|PTPN1|YBX1|SF1|HMGN1|EXOSC8|SRSF2|CLK3|DDX39B|FK…	80	0.522876	Geneset_Overlap	GO:1901363 (Geneset_Overlap_Data Set 1) GOCC:0043231	FALSE	Geneset_Overlap	GO:1901363 (Geneset_Overlap_Data Set 1) GOCC:0043231
Data Set 1	HNRNPDL|KIF22|RBM22|SNRPA1|DDX5|CPSF3|DDX39A|SUGP1|SBDS|RBM39|SRSF1|SF3B1|ATP5B|NONO|C17ORF85|MCM7|CSTF3|SF3B2|WDR33|SRSF7|NCBP2|GTF3A|HNRNPA1|RBM5|HMGB1|RBM19|HNRNPA2B1|MAX|DNMT1|NFE2L1|PRPF38B|ZRANB2|YBX1|SF1|HMGN1|EXOSC8|SRSF2|DDX39B|APOBEC3G|NGDN|SSB|OAS1|VPRBP|LUC7L3|SUGP2|SNRNP70	46	0.429907	Geneset_Overlap	GO:1901363 (Geneset_Overlap_Data Set 1) GO:0046483	FALSE	Geneset_Overlap	GO:1901363 (Geneset_Overlap_Data Set 1) GO:0046483
Data Set 1	HNRNPDL|KIF22|RBM22|CORO1A|DDX5|ATP13A1|CPSF3|SUGP1|SBDS|RBM39|PTCD3|DYNC1LI2|SRSF1|SF3B1|ATP5B|UBE2Z|NONO|EIF2B1|TTC14|HSP90B1|MCM7|PSMC5|CSTF3|NDUFV1|WDR33|STK25|SRSF7|NCBP2|GTF3A|IP6K2|HDAC6|HNRNPA1|CS|RBM5|HMGB1|HNRNPA2B1|UNC50|MAX|NFE2L1|NDUFS2|PNISR|ZRANB2|YBX1|SF1|HMGN1|SRSF2|DDX39B|FKBP1A|NGDN|OAS1|CLK1|EWSR1|ULK3|KLF6|LUC7L3|EIF3M|MDH1|ACADVL|WBP2|SUGP2|SNRNP70	61	0.445255	Geneset_Overlap	GO:1901363 (Geneset_Overlap_Data Set 1) BTO:0001484	FALSE	Geneset_Overlap	GO:1901363 (Geneset_Overlap_Data Set 1) BTO:0001484
Data Set 1	HNRNPDL|KIF22|RBM22|SNRPA1|VPS4A|DDX5|CPSF3|DDX39A|SUGP1|TSG101|SBDS|RBM39|PTCD3|SRSF1|SF3B1|ATP5B|UBE2Z|NONO|C17ORF85|IPPK|EIF2B1|HSP90B1|MCM7|PSMC5|CSTF3|ZAP70|SF3B2|WDR33|STK4|STK25|SRSF7|NCBP2|GTF3A|IP6K2|HDAC6|RUNX3|HNRNPA1|CS|GBP5|RBM5|PDK1|HMGB1|RBM19|HNRNPA2B1|MAX|DNMT1|NFE2L1|PRPF38B|ZRANB2|PTPN1|YBX1|SF1|HMGN1|EXOSC8|SRSF2|CLK3|DDX39B|FKBP1A|APOBEC3G|NGDN|SSB|OAS1|VPRBP|CLK1|ULK3|LUC7L3…	71	0.47651	Geneset_Overlap	GO:1901363 (Geneset_Overlap_Data Set 1) GO:0071704	FALSE	Geneset_Overlap	GO:1901363 (Geneset_Overlap_Data Set 1) GO:0071704
Data Set 1	HNRNPDL|KIF22|RBM22|CORO1A|SNRPA1|VPS4A|DDX5|ATP13A1|ZNF148|CPSF3|DDX39A|SUGP1|TSG101|RBM39|PTCD3|DYNC1LI2|SRSF1|ZNF24|ATP5B|NONO|ARID5B|IPPK|TTC14|HSP90B1|MCM7|PSMC5|CSTF3|SF3B2|RHOT2|NDUFV1|WDR33|STK25|SRSF7|NCBP2|IP6K2|HDAC6|HNRNPA1|CS|RBM5|HMGB1|TAP1|HNRNPA2B1|UNC50|MAX|DNMT1|NFE2L1|NDUFS2|PNISR|PRPF38B|GBP1|ZRANB2|PTPN1|YBX1|SF1|HMGN1|EXOSC8|SRSF2|CLK3|DDX39B|FKBP1A|APOBEC3G|NGDN|SSB|OAS1|VP…	77	0.496774	Geneset_Overlap	GO:1901363 (Geneset_Overlap_Data Set 1) BTO:0003091	FALSE	Geneset_Overlap	GO:1901363 (Geneset_Overlap_Data Set 1) BTO:0003091
Data Set 1	HNRNPDL|KIF22|RBM22|CORO1A|SNRPA1|VPS4A|DDX5|ZNF148|CPSF3|DDX39A|SUGP1|TSG101|SBDS|RBM39|PTCD3|SRSF1|SF3B1|ZNF24|ATP5B|UBE2Z|NONO|C17ORF85|LRRFIP1|ARID5B|HSP90B1|MCM7|PSMC5|CSTF3|SF3B2|RHOT2|NDUFV1|WDR33|STK4|SRSF7|NCBP2|GTF3A|IP6K2|HDAC6|RUNX3|TOR1B|HNRNPA1|CS|GBP5|RBM5|TAP2|PDK1|HMGB1|RBM19|TAP1|HNRNPA2B1|MAX|DNMT1|NFE2L1|NDUFS2|PNISR|GBP1|ZRANB2|PTPN1|YBX1|SF1|HMGN1|EXOSC8|SRSF2|CLK3|DDX39B|FK…	80	0.496894	Geneset_Overlap	GO:1901363 (Geneset_Overlap_Data Set 1) GOCC:0043227	FALSE	Geneset_Overlap	GO:1901363 (Geneset_Overlap_Data Set 1) GOCC:0043227
Data Set 1	HNRNPDL|KIF22|RBM22|SNRPA1|DDX5|CPSF3|DDX39A|SUGP1|SBDS|RBM39|PTCD3|SRSF1|SF3B1|ATP5B|NONO|C17ORF85|EIF2B1|MCM7|CSTF3|SF3B2|WDR33|SRSF7|NCBP2|GTF3A|HNRNPA1|RBM5|HMGB1|RBM19|HNRNPA2B1|MAX|DNMT1|NFE2L1|PRPF38B|ZRANB2|YBX1|SF1|HMGN1|EXOSC8|SRSF2|DDX39B|APOBEC3G|NGDN|SSB|OAS1|VPRBP|LUC7L3|EIF3M|SUGP2|SNRNP70	49	0.449541	Geneset_Overlap	GO:1901363 (Geneset_Overlap_Data Set 1) GO:0034641	FALSE	Geneset_Overlap	GO:1901363 (Geneset_Overlap_Data Set 1) GO:0034641
Data Set 1	HNRNPDL|KIF22|RBM22|CORO1A|SNRPA1|VPS4A|DDX5|ATP13A1|ZNF148|CPSF3|DDX39A|SUGP1|TSG101|SBDS|RBM39|PTCD3|DYNC1LI2|SRSF1|SF3B1|ZNF24|ATP5B|UBE2Z|NONO|C17ORF85|LRRFIP1|ARID5B|IPPK|EIF2B1|TTC14|HSP90B1|MCM7|PSMC5|CSTF3|ZAP70|SF3B2|RHOT2|NDUFV1|WDR33|STK4|STK25|SRSF7|ARL5B|NCBP2|GTF3A|IP6K2|HDAC6|RUNX3|TOR1B|HNRNPA1|CS|GBP5|RBM5|PDK1|HMGB1|RBM19|TAP1|HNRNPA2B1|UNC50|MAX|DNMT1|NFE2L1|NDUFS2|PNISR|PRPF38…	92	0.481675	Geneset_Overlap	GO:1901363 (Geneset_Overlap_Data Set 1) BTO:0000042	FALSE	Geneset_Overlap	GO:1901363 (Geneset_Overlap_Data Set 1) BTO:0000042
Data Set 1	HNRNPDL|KIF22|RBM22|CORO1A|SNRPA1|VPS4A|DDX5|ZNF148|CPSF3|DDX39A|SUGP1|TSG101|SBDS|RBM39|PTCD3|DYNC1LI2|SRSF1|SF3B1|ZNF24|ATP5B|UBE2Z|NONO|C17ORF85|LRRFIP1|ARID5B|IPPK|EIF2B1|HSP90B1|MCM7|PSMC5|CSTF3|ZAP70|SF3B2|RHOT2|NDUFV1|WDR33|STK4|STK25|SRSF7|NCBP2|GTF3A|IP6K2|HDAC6|RUNX3|TOR1B|HNRNPA1|CS|GBP5|RBM5|TAP2|PDK1|HMGB1|RBM19|TAP1|HNRNPA2B1|MAX|DNMT1|NFE2L1|NDUFS2|PNISR|GBP1|ZRANB2|PTPN1|YBX1|SF1|…	88	0.508671	Geneset_Overlap	GO:1901363 (Geneset_Overlap_Data Set 1) GOCC:0005622	FALSE	Geneset_Overlap	GO:1901363 (Geneset_Overlap_Data Set 1) GOCC:0005622
Data Set 1	STK25|DDX5|PDCD6|CD3E|CASP4|BNIP3|CASP1|CFLAR|PDK1|GZMB|RHOT2	11	0.52381	Geneset_Overlap	GO:0097190 (Geneset_Overlap_Data Set 1) GO:0006915	FALSE	Geneset_Overlap	GO:0097190 (Geneset_Overlap_Data Set 1) GO:0006915
Data Set 1	PSMA4|KIF22|RBM22|MLEC|LNPEP|TSG101|PTCD3|SRSF1|ATP5B|PDCD6|UBXN4|MARCH6|AKR1B1|SSU72|AP2M1|HSP90B1|MAEA|RNFT1|PSMC5|CFLAR|RNF168|STK25|NCBP2|HDAC6|CS|PYCR2|CTNNB1|HMGB1|HNRNPA2B1|MARCH5|PTPN1|DMAP1|YBX1|HMGN1|EXOSC8|SRSF2|SLC39A8|SLC11A2|DDX39B|NAGA|AGPAT6|PPP3CC|FKBP1A|ATG4B|APOBEC3G|NGDN|ALAD|OAS1|CASP4|VPRBP|ULK3|ARRB2|PDCD6IP|DNAJB11|PSMD6|ST3GAL1|EPHX2|EIF3M|MDH1|ACADVL|B2M|OXA1L|VPS4A|UFM1…	84	0.502994	Geneset_Overlap	GOCC:0005737 (Geneset_Overlap_Data Set 1) GO:0071704	FALSE	Geneset_Overlap	GOCC:0005737 (Geneset_Overlap_Data Set 1) GO:0071704
Data Set 1	PSMA4|KIF22|RBM22|MYL12A|MLEC|PTCD3|DYNC1LI2|SRSF1|ATP5B|PDCD6|UBXN4|MARCH6|SIGMAR1|AP2M1|HSP90B1|MAEA|RNFT1|PSMC5|NDUFV1|STK25|HDAC6|CS|CTNNB1|HMGB1|HNRNPA2B1|MARCH5|NDUFS2|PNISR|DMAP1|YBX1|GOLGA1|MAGED2|HMGN1|ATG16L1|SRSF2|NUMA1|SLC11A2|DDX39B|AGPAT6|PPP3CC|ATG4B|ALAD|OAS1|CASP4|VPRBP|GDI1|ARRB2|PDCD6IP|DNAJB11|PSMD6|EPHX2|GSDMD|LGALS8|EIF3M|MDH1|ACADVL|B2M|WBP2|CORO1A|GZMB|YKT6|SBDS|FAF2|ISCU|…	73	0.417143	Geneset_Overlap	GOCC:0005737 (Geneset_Overlap_Data Set 1) BTO:0001488	FALSE	Geneset_Overlap	GOCC:0005737 (Geneset_Overlap_Data Set 1) BTO:0001488
Data Set 1	PSMA4|KIF22|RBM22|MYL12A|MLEC|PTCD3|DYNC1LI2|SRSF1|ATP5B|PDCD6|UBXN4|MARCH6|SIGMAR1|AKR1B1|AP2M1|HSP90B1|MAEA|RNFT1|PSMC5|CFLAR|NDUFV1|STK25|HDAC6|CS|CTNNB1|HMGB1|HNRNPA2B1|MARCH5|NDUFS2|PNISR|DMAP1|YBX1|GOLGA1|MAGED2|HMGN1|ATG16L1|SRSF2|NUMA1|SLC11A2|DDX39B|AGPAT6|PPP3CC|ATG4B|APOBEC3G|ALAD|OAS1|CASP4|VPRBP|GDI1|ARRB2|PDCD6IP|DNAJB11|PSMD6|ST3GAL1|EPHX2|GSDMD|LGALS8|EIF3M|MDH1|ACADVL|B2M|WBP2|OX…	83	0.474286	Geneset_Overlap	GOCC:0005737 (Geneset_Overlap_Data Set 1) BTO:0000522	FALSE	Geneset_Overlap	GOCC:0005737 (Geneset_Overlap_Data Set 1) BTO:0000522
Data Set 1	PSMA4|KIF22|RBM22|PTCD3|DYNC1LI2|SRSF1|ATP5B|PDCD6|MARCH6|SIGMAR1|AKR1B1|AP2M1|HSP90B1|MAEA|PSMC5|CFLAR|NDUFV1|STK25|NCBP2|HDAC6|CS|CTNNB1|HMGB1|HNRNPA2B1|NDUFS2|PNISR|DMAP1|YBX1|MAGED2|HMGN1|ATG16L1|SRSF2|NUMA1|SLC11A2|DDX39B|FKBP1A|ATG4B|NGDN|ALAD|OAS1|GDI1|ULK3|ARRB2|PDCD6IP|PSMD6|LGALS8|EIF3M|MDH1|ACADVL|B2M|WBP2|C9ORF72|OXA1L|CORO1A|UFM1|YKT6|SBDS|FAF2|ISCU|GALNT2|BNIP3|ATP6V1C1|EIF2B1|CCDC1…	66	0.404908	Geneset_Overlap	GOCC:0005737 (Geneset_Overlap_Data Set 1) BTO:0001484	FALSE	Geneset_Overlap	GOCC:0005737 (Geneset_Overlap_Data Set 1) BTO:0001484
Data Set 1	PSMA4|KIF22|MYL12A|LNPEP|RGS2|TSG101|PTCD3|DYNC1LI2|UBXN4|AKR1B1|SSU72|AP2M1|HSP90B1|PSMC5|CFLAR|RNF168|RHOT2|NDUFV1|NCBP2|HDAC6|CTNNB1|PNISR|GBP1|PTPN1|DMAP1|YBX1|GOLGA1|MAGED2|EXOSC8|ATG16L1|SRSF2|NUMA1|PPP3CC|FKBP1A|ATG4B|APOBEC3G|ALAD|OAS1|CASP4|GDI1|ARRB2|PDCD6IP|PSMD6|EPHX2|GSDMD|LGALS8|EIF3M|MDH1|ACADVL|B2M|CORO1A|VPS4A|SPATA13|GZMB|YKT6|SBDS|ISCU|CASP7|LRRFIP1|ATP6V1C1|MYD88|EIF2B1|XPNPEP…	74	0.548148	Geneset_Overlap	GOCC:0005737 (Geneset_Overlap_Data Set 1) GO:0005829	FALSE	Geneset_Overlap	GOCC:0005737 (Geneset_Overlap_Data Set 1) GO:0005829
Data Set 1	PSMA4|KIF22|LNPEP|RGS2|DYNC1LI2|ATP5B|MARCH6|AKR1B1|SSU72|MAEA|RNFT1|PSMC5|CFLAR|RNF168|RHOT2|NDUFV1|STK25|HDAC6|CS|PYCR2|HMGB1|TAP1|MARCH5|NDUFS2|GBP1|PTPN1|ATG16L1|DDX39B|NAGA|AGPAT6|PPP3CC|FKBP1A|ATG4B|APOBEC3G|ALAD|OAS1|CASP4|VPRBP|ULK3|PSMD6|ST3GAL1|EPHX2|MDH1|ACADVL|VPS4A|GZMB|YKT6|GALNT2|CASP7|XPNPEP1|CASP1|UROD|ZAP70|ATG3|STK4|ALOX5|NCF4|TOR1B|GBP5|TAP2|PDK1	61	0.435714	Geneset_Overlap	GOCC:0005737 (Geneset_Overlap_Data Set 1) GO:0003824	FALSE	Geneset_Overlap	GOCC:0005737 (Geneset_Overlap_Data Set 1) GO:0003824
Data Set 1	PSMA4|KIF22|RBM22|MYL12A|MLEC|LNPEP|RGS2|DYNC1LI2|ATP5B|PDCD6|BIN2|UBXN4|MARCH6|SIGMAR1|AKR1B1|AP2M1|HSP90B1|PSMC5|CFLAR|RNF168|RHOT2|STK25|NCBP2|HDAC6|PYCR2|CTNNB1|HMGB1|TAP1|HNRNPA2B1|NDUFS2|GBP1|PTPN1|DMAP1|YBX1|HMGN1|SRSF2|SLC11A2|PPP3CC|FKBP1A|APOBEC3G|ALAD|OAS1|CASP4|GDI1|ULK3|ARRB2|DNAJB11|PSMD6|VDAC3|EPHX2|GSDMD|LGALS8|ACADVL|B2M|WBP2|CORO1A|UFM1|ATP6V0B|GZMB|SBDS|FAF2|BNIP3|CASP7|COMMD3|…	84	0.563758	Geneset_Overlap	GOCC:0005737 (Geneset_Overlap_Data Set 1) GO:0050896	FALSE	Geneset_Overlap	GOCC:0005737 (Geneset_Overlap_Data Set 1) GO:0050896
Data Set 1	PSMA4|KIF22|RBM22|LNPEP|RGS2|DYNC1LI2|ATP5B|PDCD6|BIN2|UBXN4|MARCH6|SIGMAR1|AKR1B1|AP2M1|HSP90B1|PSMC5|CFLAR|RNF168|RHOT2|STK25|NCBP2|HDAC6|PYCR2|CTNNB1|HMGB1|HNRNPA2B1|GBP1|PTPN1|DMAP1|YBX1|HMGN1|SLC11A2|PPP3CC|FKBP1A|ALAD|OAS1|CASP4|GDI1|ULK3|ARRB2|DNAJB11|PSMD6|GSDMD|ACADVL|B2M|WBP2|CORO1A|UFM1|ATP6V0B|GZMB|SBDS|FAF2|BNIP3|CASP7|ATP6V1C1|HLA-DPA1|MYD88|EIF2B1|CASP1|CCDC115|ZAP70|ANKZF1|STK4|AL…	69	0.475862	Geneset_Overlap	GOCC:0005737 (Geneset_Overlap_Data Set 1) GO:0051716	FALSE	Geneset_Overlap	GOCC:0005737 (Geneset_Overlap_Data Set 1) GO:0051716
Data Set 1	PSMA4|MYL12A|MLEC|LNPEP|TSG101|DYNC1LI2|ATP5B|CHCHD3|PDCD6|BIN2|SIGMAR1|AKR1B1|AP2M1|HSP90B1|PSMC5|STK25|HDAC6|CS|CTNNB1|HMGB1|TAP1|HNRNPA2B1|GBP1|PTPN1|YBX1|GOLGA1|MAGED2|NUMA1|SLC11A2|NAGA|ALAD|ARRB2|PDCD6IP|PSMD6|ST3GAL1|VDAC3|EPHX2|GSDMD|LGALS8|MDH1|B2M|C9ORF72|CORO1A|VPS4A|ATP6V0B|YKT6|FAF2|COMMD3|ATP6V1C1|HLA-DPA1|MYD88|XPNPEP1|DNAJC7|CCDC115|ALOX5|NCF4|TOR1B|GBP5|HLA-DMA|TAP2|C2CD5	61	0.458647	Geneset_Overlap	GOCC:0005737 (Geneset_Overlap_Data Set 1) GO:0031982	FALSE	Geneset_Overlap	GOCC:0005737 (Geneset_Overlap_Data Set 1) GO:0031982
Data Set 1	PSMA4|KIF22|RBM22|TSG101|PTCD3|DYNC1LI2|SRSF1|ATP5B|PDCD6|UBXN4|MARCH6|SIGMAR1|AKR1B1|SSU72|AP2M1|HSP90B1|MAEA|PSMC5|CFLAR|NDUFV1|STK25|NCBP2|HDAC6|CS|CTNNB1|HMGB1|HNRNPA2B1|NDUFS2|PNISR|PTPN1|DMAP1|YBX1|MAGED2|HMGN1|ATG16L1|SRSF2|NUMA1|SLC11A2|DDX39B|PPP3CC|FKBP1A|ATG4B|NGDN|ALAD|OAS1|GDI1|ULK3|ARRB2|PDCD6IP|PSMD6|ST3GAL1|GSDMD|LGALS8|EIF3M|MDH1|ACADVL|B2M|WBP2|C9ORF72|OXA1L|CORO1A|UFM1|SBDS|FAF…	73	0.445122	Geneset_Overlap	GOCC:0005737 (Geneset_Overlap_Data Set 1) BTO:0000282	FALSE	Geneset_Overlap	GOCC:0005737 (Geneset_Overlap_Data Set 1) BTO:0000282
Data Set 1	PSMA4|RBM22|RGS2|DYNC1LI2|ATP5B|PDCD6|BIN2|UBXN4|MARCH6|SIGMAR1|AKR1B1|HSP90B1|PSMC5|CFLAR|STK25|NCBP2|HDAC6|PYCR2|CTNNB1|HMGB1|HNRNPA2B1|GBP1|PTPN1|DMAP1|YBX1|SRSF2|SLC11A2|ALAD|OAS1|CASP4|GDI1|ARRB2|DNAJB11|PSMD6|EPHX2|ACADVL|B2M|WBP2|CORO1A|ATP6V0B|SBDS|FAF2|BNIP3|CASP7|ATP6V1C1|HLA-DPA1|MYD88|EIF2B1|CASP1|CCDC115|ANKZF1|ALOX5|NCF4|RUNX3|TOR1B|GBP5|PDK1|C2CD5	58	0.411348	Geneset_Overlap	GOCC:0005737 (Geneset_Overlap_Data Set 1) GO:0042221	FALSE	Geneset_Overlap	GOCC:0005737 (Geneset_Overlap_Data Set 1) GO:0042221
Data Set 1	PSMA4|KIF22|RBM22|LNPEP|TSG101|PTCD3|SRSF1|ATP5B|PDCD6|UBXN4|MARCH6|AKR1B1|SSU72|AP2M1|HSP90B1|MAEA|RNFT1|PSMC5|RNF168|NDUFV1|STK25|NCBP2|HDAC6|CS|PYCR2|CTNNB1|HMGB1|HNRNPA2B1|MARCH5|NDUFS2|PTPN1|DMAP1|YBX1|HMGN1|EXOSC8|ATG16L1|SRSF2|SLC39A8|SLC11A2|DDX39B|NAGA|AGPAT6|PPP3CC|FKBP1A|ATG4B|APOBEC3G|NGDN|ALAD|OAS1|VPRBP|ULK3|ARRB2|PDCD6IP|PSMD6|ST3GAL1|EPHX2|LGALS8|EIF3M|MDH1|ACADVL|B2M|C9ORF72|OXA1…	83	0.50303	Geneset_Overlap	GOCC:0005737 (Geneset_Overlap_Data Set 1) GO:0044237	FALSE	Geneset_Overlap	GOCC:0005737 (Geneset_Overlap_Data Set 1) GO:0044237
Data Set 1	KIF22|RBM22|MLEC|LNPEP|RGS2|TSG101|PTCD3|SRSF1|ATP5B|CHCHD3|PDCD6|BIN2|UBXN4|MARCH6|SIGMAR1|AKR1B1|SSU72|AP2M1|HSP90B1|MAEA|RNFT1|PSMC5|RNF168|RHOT2|NDUFV1|NCBP2|HDAC6|CS|PYCR2|CTNNB1|HMGB1|TAP1|HNRNPA2B1|MARCH5|NDUFS2|PNISR|GBP1|PTPN1|DMAP1|YBX1|GOLGA1|MAGED2|HMGN1|EXOSC8|ATG16L1|SRSF2|NUMA1|SLC39A8|SLC11A2|DDX39B|NAGA|AGPAT6|FKBP1A|APOBEC3G|NGDN|ALAD|CASP4|VPRBP|ARRB2|PDCD6IP|DNAJB11|PSMD6|ST3G…	105	0.628743	Geneset_Overlap	GOCC:0005737 (Geneset_Overlap_Data Set 1) GOCC:0043227	FALSE	Geneset_Overlap	GOCC:0005737 (Geneset_Overlap_Data Set 1) GOCC:0043227
Data Set 1	PSMA4|KIF22|RBM22|MYL12A|MLEC|LNPEP|RGS2|TSG101|PTCD3|DYNC1LI2|SRSF1|ATP5B|CHCHD3|PDCD6|BIN2|UBXN4|MARCH6|SIGMAR1|AKR1B1|SSU72|AP2M1|HSP90B1|MAEA|RNFT1|PSMC5|CFLAR|RNF168|RHOT2|NDUFV1|STK25|NCBP2|HDAC6|CS|PYCR2|CTNNB1|HMGB1|TAP1|HNRNPA2B1|MARCH5|NDUFS2|PNISR|GBP1|PTPN1|DMAP1|YBX1|GOLGA1|MAGED2|HMGN1|EXOSC8|ATG16L1|SRSF2|NUMA1|SLC39A8|SLC11A2|DDX39B|NAGA|AGPAT6|PPP3CC|FKBP1A|ATG4B|APOBEC3G|NGDN|AL…	89	0.511494	Geneset_Overlap	GOCC:0005737 (Geneset_Overlap_Data Set 1) BTO:0003091	FALSE	Geneset_Overlap	GOCC:0005737 (Geneset_Overlap_Data Set 1) BTO:0003091
Data Set 1	MLEC|LNPEP|TSG101|DYNC1LI2|PDCD6|BIN2|UBXN4|MARCH6|SIGMAR1|AP2M1|HSP90B1|RNFT1|STK25|HDAC6|HMGB1|TAP1|MARCH5|GBP1|PTPN1|YBX1|GOLGA1|MAGED2|NUMA1|SLC11A2|AGPAT6|FKBP1A|ALAD|OAS1|CASP4|GDI1|ARRB2|PDCD6IP|DNAJB11|PSMD6|ST3GAL1|GSDMD|B2M|C9ORF72|CORO1A|VPS4A|UFM1|ATP6V0B|YKT6|FAF2|GALNT2|BNIP3|COMMD3|HLA-DPA1|MYD88|CCDC115|ALOX5|NCF4|TOR1B|GBP5|HLA-DMA|TAP2	56	0.41791	Geneset_Overlap	GOCC:0005737 (Geneset_Overlap_Data Set 1) GO:0012505	FALSE	Geneset_Overlap	GOCC:0005737 (Geneset_Overlap_Data Set 1) GO:0012505
Data Set 1	PSMA4|KIF22|RBM22|MYL12A|MLEC|LNPEP|RGS2|TSG101|PTCD3|DYNC1LI2|SRSF1|ATP5B|CHCHD3|PDCD6|BIN2|UBXN4|MARCH6|SIGMAR1|AKR1B1|SSU72|AP2M1|HSP90B1|MAEA|RNFT1|PSMC5|CFLAR|RNF168|RHOT2|NDUFV1|STK25|NCBP2|HDAC6|CS|PYCR2|CTNNB1|HMGB1|TAP1|HNRNPA2B1|MARCH5|NDUFS2|PNISR|GBP1|PTPN1|DMAP1|YBX1|GOLGA1|MAGED2|HMGN1|EXOSC8|ATG16L1|SRSF2|NUMA1|SLC39A8|SLC11A2|DDX39B|NAGA|AGPAT6|PPP3CC|FKBP1A|ATG4B|APOBEC3G|NGDN|AL…	124	0.738095	Geneset_Overlap	GOCC:0005737 (Geneset_Overlap_Data Set 1) GOCC:0005622	FALSE	Geneset_Overlap	GOCC:0005737 (Geneset_Overlap_Data Set 1) GOCC:0005622
Data Set 1	PSMA4|KIF22|MLEC|TSG101|DYNC1LI2|SRSF1|ATP5B|PDCD6|BIN2|SIGMAR1|AP2M1|HSP90B1|PSMC5|RHOT2|NCBP2|HDAC6|CTNNB1|HMGB1|TAP1|HNRNPA2B1|YBX1|MAGED2|ATG16L1|SRSF2|SLC39A8|SLC11A2|DDX39B|AGPAT6|PPP3CC|FKBP1A|ATG4B|ALAD|GDI1|ARRB2|PDCD6IP|PSMD6|VDAC3|EPHX2|GSDMD|B2M|C9ORF72|OXA1L|CORO1A|VPS4A|ATP6V0B|GZMB|YKT6|FAF2|BNIP3|COMMD3|C17ORF85|ATP6V1C1|MYD88|ATG3|ALOX5|NCF4|TAP2|C2CD5	58	0.408451	Geneset_Overlap	GOCC:0005737 (Geneset_Overlap_Data Set 1) GO:0006810	FALSE	Geneset_Overlap	GOCC:0005737 (Geneset_Overlap_Data Set 1) GO:0006810
[truncated: 2,008 more rows]
