# Supplementary material for: Multi-omic profiling of pathogen-stimulated primary immune cells
Source: iScience. 2024 Jul 6;27(8):110471. doi: 10.1016/j.isci.2024.110471 (PMC11293528; doi:10.1016/j.isci.2024.110471)
Supplement: Table S12. Enrichment of consequences of isoform switching, related to Figures 4 and S6 [file mmc13.xlsx]

## Sheet: Sheet1
condition_1	condition_2	conseqPair	feature	propOfRelevantEvents	propCiLo	propCiHi	propPval	nUp	nDown	propQval	Significant
rpmi	calb	coding_potential	Transcript is Noncoding (paired with Transcript is coding)	0.117647	0.0330017	0.274503	6.16e-06	4	30	1.08e-05	TRUE
rpmi	calb	domains_identified	Domain loss (paired with Domain gain)	0.16	0.105287	0.228649	6.69e-18	24	126	4.68e-17	TRUE
rpmi	calb	intron_retention	Intron retention loss (paired with Intron retention gain)	0.921875	0.861018	0.961901	1.45e-24	118	10	4.07e-23	TRUE
rpmi	calb	NMD_status	NMD sensitive (paired with NMD insensitive)	0.111111	0.0567886	0.190116	4.53e-16	11	88	2.11e-15	TRUE
rpmi	calb	ORF	Complete ORF loss (paired with Complete ORF gain)	0.204082	0.102449	0.34343	3.85e-05	10	39	5.98e-05	TRUE
rpmi	calb	ORF_length	ORF is shorter (paired with ORF is longer)	0.151316	0.0984042	0.218348	4.33e-19	23	129	4.04e-18	TRUE
rpmi	calb	signal_peptide_identified	Signal peptide loss (paired with Signal peptide gain)	0.25	0.0548606	0.571858	0.145996	3	9	0.157227	FALSE
rpmi	lps	coding_potential	Transcript is Noncoding (paired with Transcript is coding)	0.193548	0.0745199	0.374732	0.00087791	6	25	0.00129376	TRUE
rpmi	lps	domains_identified	Domain loss (paired with Domain gain)	0.227273	0.144692	0.328948	2.77e-07	20	68	5.54e-07	TRUE
rpmi	lps	intron_retention	Intron retention loss (paired with Intron retention gain)	0.944444	0.875097	0.981717	7.53e-20	85	5	1.05e-18	TRUE
rpmi	lps	NMD_status	NMD sensitive (paired with NMD insensitive)	0.1875	0.0894984	0.326293	1.52e-05	9	39	2.51e-05	TRUE
rpmi	lps	ORF	Complete ORF loss (paired with Complete ORF gain)	0.268293	0.142213	0.429445	0.004324	11	30	0.00576534	TRUE
rpmi	lps	ORF_length	ORF is shorter (paired with ORF is longer)	0.271845	0.188843	0.3684	4.03e-06	28	75	7.52e-06	TRUE
rpmi	lps	signal_peptide_identified	Signal peptide loss (paired with Signal peptide gain)	0.285714	0.0366926	0.709579	0.453125	2	5	0.453125	FALSE
rpmi	polyic	coding_potential	Transcript is Noncoding (paired with Transcript is coding)	0.214286	0.0829606	0.409531	0.00371917	6	22	0.00520683	TRUE
rpmi	polyic	domains_identified	Domain loss (paired with Domain gain)	0.224806	0.156021	0.306642	2.47e-10	29	100	6.91e-10	TRUE
rpmi	polyic	intron_retention	Intron retention loss (paired with Intron retention gain)	0.878261	0.804184	0.931819	1.98e-17	101	14	1.11e-16	TRUE
rpmi	polyic	NMD_status	NMD sensitive (paired with NMD insensitive)	0.0963855	0.0425382	0.181113	9.1e-15	8	75	3.18e-14	TRUE
rpmi	polyic	ORF	Complete ORF loss (paired with Complete ORF gain)	0.288889	0.163663	0.443145	0.00660882	13	32	0.00841123	TRUE
rpmi	polyic	ORF_length	ORF is shorter (paired with ORF is longer)	0.231884	0.164336	0.311294	1.87e-10	32	106	5.8e-10	TRUE
rpmi	polyic	signal_peptide_identified	Signal peptide loss (paired with Signal peptide gain)	0.153846	0.0192067	0.454471	0.0224609	2	11	0.0251563	TRUE
rpmi	saur	coding_potential	Transcript is Noncoding (paired with Transcript is coding)	0.166667	0.0357851	0.414177	0.00753784	3	15	0.0091765	TRUE
rpmi	saur	domains_identified	Domain loss (paired with Domain gain)	0.2	0.121042	0.300793	2.18e-08	17	68	4.68e-08	TRUE
rpmi	saur	intron_retention	Intron retention loss (paired with Intron retention gain)	0.903614	0.818887	0.957462	9.1e-15	75	8	3.18e-14	TRUE
rpmi	saur	NMD_status	NMD sensitive (paired with NMD insensitive)	0.129032	0.05739	0.238508	1.71e-09	8	54	4.35e-09	TRUE
rpmi	saur	ORF	Complete ORF loss (paired with Complete ORF gain)	0.230769	0.0897401	0.436475	0.00935531	6	20	0.0109145	TRUE
rpmi	saur	ORF_length	ORF is shorter (paired with ORF is longer)	0.223301	0.147128	0.315983	1.46e-08	23	80	3.41e-08	TRUE
rpmi	saur	signal_peptide_identified	Signal peptide loss (paired with Signal peptide gain)	0.285714	0.0366926	0.709579	0.453125	2	5	0.453125	FALSE
