# Supplementary material for: Multi-omic profiling of pathogen-stimulated primary immune cells
Source: iScience. 2024 Jul 6;27(8):110471. doi: 10.1016/j.isci.2024.110471 (PMC11293528; doi:10.1016/j.isci.2024.110471)
Supplement: Table S13. Pathway enrichment of genes affected by intron retention loss/gain, related to Figures 4 and S6 [file mmc14.xlsx]

## Sheet: Sheet1
source	native	name	p_value	significant	description	term_size	query_size	intersection_size	effective_domain_size	precision	recall	query	parents	enrichment
WP	WP:WP411	mRNA processing	1.06779e-12	TRUE	mRNA processing	125	132	20	8133	0.151515	0.16	query_1	['WP:000000']	9.85818
REAC	REAC:R-HSA-72203	Processing of Capped Intron-Containing Pre-mRNA	2.55033e-10	TRUE	Processing of Capped Intron-Containing Pre-mRNA	238	159	23	10790	0.144654	0.0966387	query_1	['REAC:R-HSA-8953854']	6.55806
GO:CC	GO:0005681	spliceosomal complex	2.62395e-10	TRUE	"Any of a series of ribonucleoprotein complexes that contain snRNA(s) and small nuclear ribonucleoproteins (snRNPs), and are formed sequentially during the spliceosomal splicing of one or more substrate RNAs, and which also contain the RNA substrate(s) from the initial target RNAs of splicing, the splicing intermediate RNA(s), to the final RNA products. During cis-splicing, the initial target RNA…	195	215	18	22122	0.0837209	0.0923077	query_1	['GO:0140513', 'GO:1990904']	9.49782
REAC	REAC:R-HSA-72163	mRNA Splicing - Major Pathway	6.18333e-10	TRUE	mRNA Splicing - Major Pathway	179	159	20	10790	0.125786	0.111732	query_1	['REAC:R-HSA-72172']	7.58231
REAC	REAC:R-HSA-72172	mRNA Splicing	1.40885e-09	TRUE	mRNA Splicing	187	159	20	10790	0.125786	0.106952	query_1	['REAC:R-HSA-72203']	7.25793
HPA	HPA:0461491	skin 1; vascular mural cells[‚â•Low]	7.84369e-08	TRUE	skin 1; vascular mural cells[‚â•Low]	242	177	21	11006	0.118644	0.0867769	query_1	['HPA:0460000']	5.39585
GO:BP	GO:0043484	regulation of RNA splicing	8.53023e-08	TRUE	"Any process that modulates the frequency, rate or extent of RNA splicing, the process of removing sections of the primary RNA transcript to remove sequences not present in the mature form of the RNA and joining the remaining sections to form the mature form of the RNA." [GOC:jl]	182	210	16	21110	0.0761905	0.0879121	query_1	['GO:0008380', 'GO:0010468', 'GO:0051252']	8.83726
HPA	HPA:0471491	skin 2; vascular mural cells[‚â•Low]	4.37952e-07	TRUE	skin 2; vascular mural cells[‚â•Low]	240	177	20	11006	0.112994	0.0833333	query_1	['HPA:0470000']	5.18173
GO:CC	GO:0016607	nuclear speck	2.1441e-06	TRUE	"A discrete extra-nucleolar subnuclear domain, 20-50 in number, in which splicing factors are seen to be localized by immunofluorescence microscopy." [http://www.cellnucleus.com/]	421	215	20	22122	0.0930233	0.0475059	query_1	['GO:0016604']	4.88803
HPA	HPA:0461492	skin 1; vascular mural cells[‚â•Medium]	2.51945e-06	TRUE	skin 1; vascular mural cells[‚â•Medium]	189	177	17	11006	0.0960452	0.0899471	query_1	['HPA:0461491']	5.59298
HPA	HPA:0471492	skin 2; vascular mural cells[‚â•Medium]	3.19598e-06	TRUE	skin 2; vascular mural cells[‚â•Medium]	192	177	17	11006	0.0960452	0.0885417	query_1	['HPA:0471491']	5.50559
HPA	HPA:0461463	skin 1; langerhans cells[High]	3.49816e-06	TRUE	skin 1; langerhans cells[High]	218	177	18	11006	0.101695	0.0825688	query_1	['HPA:0461462']	5.13419
HPA	HPA:0471473	skin 2; lymphocytes[High]	4.66669e-06	TRUE	skin 2; lymphocytes[High]	456	177	26	11006	0.146893	0.0570175	query_1	['HPA:0471472']	3.5454
GO:MF	GO:0003729	mRNA binding	7.57989e-06	TRUE	"Binding to messenger RNA (mRNA), an intermediate molecule between DNA and protein. mRNA includes UTR and coding sequences, but does not contain introns." [GOC:kmv, GOC:pr, SO:0000234]	369	215	19	20195	0.0883721	0.0514905	query_1	['GO:0003723']	4.83652
HPA	HPA:0471463	skin 2; langerhans cells[High]	1.42371e-05	TRUE	skin 2; langerhans cells[High]	266	177	19	11006	0.107345	0.0714286	query_1	['HPA:0471462']	4.44149
CORUM	CORUM:351	Spliceosome	1.93044e-05	TRUE	Spliceosome	138	82	16	3383	0.195122	0.115942	query_1	['CORUM:0000000']	4.78332
KEGG	KEGG:03040	Spliceosome	3.42916e-05	TRUE	Spliceosome	150	124	13	8161	0.104839	0.0866667	query_1	['KEGG:00000']	5.70392
HPA	HPA:0460203	skin 1; endothelial cells[High]	4.8077e-05	TRUE	skin 1; endothelial cells[High]	317	177	20	11006	0.112994	0.0630915	query_1	['HPA:0460202']	3.92308
HPA	HPA:0461413	skin 1; cells in spinous layer[High]	5.86046e-05	TRUE	skin 1; cells in spinous layer[High]	207	177	16	11006	0.0903955	0.0772947	query_1	['HPA:0461412']	4.80624
HPA	HPA:0461493	skin 1; vascular mural cells[High]	6.83557e-05	TRUE	skin 1; vascular mural cells[High]	135	177	13	11006	0.0734463	0.0962963	query_1	['HPA:0461492']	5.98778
HPA	HPA:0460183	skin 1; cells in granular layer[High]	0.000134335	TRUE	skin 1; cells in granular layer[High]	248	177	17	11006	0.0960452	0.0685484	query_1	['HPA:0460182']	4.26239
GO:BP	GO:1903311	regulation of mRNA metabolic process	0.000156186	TRUE	"Any process that modulates the frequency, rate or extent of mRNA metabolic process." [GO_REF:0000058, GOC:TermGenie, GOC:vw]	306	210	16	21110	0.0761905	0.0522876	query_1	['GO:0016071', 'GO:0051252']	5.25615
REAC	REAC:R-HSA-1236975	Antigen processing-Cross presentation	0.000159854	TRUE	Antigen processing-Cross presentation	105	159	11	10790	0.0691824	0.104762	query_1	['REAC:R-HSA-983169']	7.10931
GO:CC	GO:0140534	endoplasmic reticulum protein-containing complex	0.000179586	TRUE	"A protein complex that is part of an endoplasmic reticulum." [GOC:pg]	128	215	10	22122	0.0465116	0.078125	query_1	['GO:0005783', 'GO:0032991']	8.03852
GO:BP	GO:0048024	regulation of mRNA splicing, via spliceosome	0.000329556	TRUE	"Any process that modulates the frequency, rate or extent of mRNA splicing via a spliceosomal mechanism." [GOC:jid]	111	210	10	21110	0.047619	0.0900901	query_1	['GO:0000398', 'GO:0043484', 'GO:0050684']	9.0562
GO:BP	GO:0050684	regulation of mRNA processing	0.000371252	TRUE	"Any process that modulates the frequency, rate or extent of mRNA processing, those processes involved in the conversion of a primary mRNA transcript into a mature mRNA prior to its translation into polypeptide." [GOC:ai]	142	210	11	21110	0.052381	0.0774648	query_1	['GO:0006397', 'GO:1903311']	7.78706
HPA	HPA:0461473	skin 1; lymphocytes[High]	0.000377662	TRUE	skin 1; lymphocytes[High]	394	177	21	11006	0.118644	0.0532995	query_1	['HPA:0461472']	3.3142
HPA	HPA:0471413	skin 2; cells in spinous layer[High]	0.000658557	TRUE	skin 2; cells in spinous layer[High]	248	177	16	11006	0.0903955	0.0645161	query_1	['HPA:0471412']	4.01166
HPA	HPA:0170253	endometrium 2; cells in endometrial stroma[High]	0.00138078	TRUE	endometrium 2; cells in endometrial stroma[High]	359	177	19	11006	0.107345	0.0529248	query_1	['HPA:0170252']	3.29091
HPA	HPA:0470183	skin 2; cells in granular layer[High]	0.00301332	TRUE	skin 2; cells in granular layer[High]	248	177	15	11006	0.0847458	0.0604839	query_1	['HPA:0470182']	3.76093
HPA	HPA:0461393	skin 1; cells in basal layer[High]	0.00340601	TRUE	skin 1; cells in basal layer[High]	191	177	13	11006	0.0734463	0.0680628	query_1	['HPA:0461392']	4.2322
REAC	REAC:R-HSA-5357801	Programmed Cell Death	0.00426048	TRUE	Programmed Cell Death	205	159	13	10790	0.081761	0.0634146	query_1	['REAC:0000000']	4.30342
HPA	HPA:0470203	skin 2; endothelial cells[High]	0.00443296	TRUE	skin 2; endothelial cells[High]	321	177	17	11006	0.0960452	0.0529595	query_1	['HPA:0470202']	3.29306
HPA	HPA:0471393	skin 2; cells in basal layer[High]	0.00619693	TRUE	skin 2; cells in basal layer[High]	296	177	16	11006	0.0903955	0.0540541	query_1	['HPA:0471392']	3.36112
GO:BP	GO:0016236	macroautophagy	0.00976522	TRUE	"The major inducible pathway for the general turnover of cytoplasmic constituents in eukaryotic cells, it is also responsible for the degradation of active cytoplasmic enzymes and organelles during nutrient starvation. Macroautophagy involves the formation of double-membrane-bounded autophagosomes which enclose the cytoplasmic constituent targeted for degradation in a membrane-bounded structure. …	324	210	14	21110	0.0666667	0.0432099	query_1	['GO:0006914']	4.34362
GO:BP	GO:0050657	nucleic acid transport	0.0106484	TRUE	"The directed movement of nucleic acids, single or double-stranded polynucleotides involved in the storage, transmission and transfer of genetic information, into, out of or within a cell, or between cells, by means of some agent such as a transporter or pore." [GOC:ai, ISBN:0198506732]	162	210	10	21110	0.047619	0.0617284	query_1	['GO:0015931']	6.20517
GO:BP	GO:0050658	RNA transport	0.0106484	TRUE	"The directed movement of RNA, ribonucleic acids, into, out of or within a cell, or between cells, by means of some agent such as a transporter or pore." [GOC:ai]	162	210	10	21110	0.047619	0.0617284	query_1	['GO:0050657', 'GO:0051236']	6.20517
HPA	HPA:0471493	skin 2; vascular mural cells[High]	0.0117661	TRUE	skin 2; vascular mural cells[High]	129	177	10	11006	0.0564972	0.0775194	query_1	['HPA:0471492']	4.82022
TF	TF:M08760_1	Factor: ETV7; motif: NNSCGGAAGTR; match class: 1	0.0118166	TRUE	Factor: ETV7; motif: NNSCGGAAGTR; match class: 1	336	216	15	20011	0.0694444	0.0446429	query_1	['TF:M08760']	4.13587
GO:BP	GO:0051236	establishment of RNA localization	0.0125327	TRUE	"The directed movement of RNA to a specific location." [GOC:ai]	165	210	10	21110	0.047619	0.0606061	query_1	['GO:0006403', 'GO:0051234']	6.09235
GO:BP	GO:0062197	cellular response to chemical stress	0.0158187	TRUE	"Any process that results in a change in state or activity of a cell (in terms of movement, secretion, enzyme production, gene expression, etc.) as a result of a chemical stimulus indicating the organism is under stress." [PMID:26653712]	338	210	14	21110	0.0666667	0.0414201	query_1	['GO:0033554', 'GO:0070887']	4.16371
HPA	HPA:0471443	skin 2; fibrohistiocytic cells[High]	0.0168138	TRUE	skin 2; fibrohistiocytic cells[High]	467	177	20	11006	0.112994	0.0428266	query_1	['HPA:0471442']	2.66299
HPA	HPA:0470673	skin 2; melanocytes[High]	0.0170646	TRUE	skin 2; melanocytes[High]	357	177	17	11006	0.0960452	0.047619	query_1	['HPA:0470672']	2.96099
HPA	HPA:0570772	testis; peritubular cells[‚â•Medium]	0.0173207	TRUE	testis; peritubular cells[‚â•Medium]	468	177	20	11006	0.112994	0.042735	query_1	['HPA:0570771']	2.6573
KEGG	KEGG:05169	Epstein-Barr virus infection	0.0178585	TRUE	Epstein-Barr virus infection	198	124	11	8161	0.0887097	0.0555556	query_1	['KEGG:00000']	3.65636
HPA	HPA:0300203	lung; endothelial cells[High]	0.0209671	TRUE	lung; endothelial cells[High]	293	177	15	11006	0.0847458	0.0511945	query_1	['HPA:0300202']	3.18332
HPA	HPA:0461443	skin 1; fibrohistiocytic cells[High]	0.0275404	TRUE	skin 1; fibrohistiocytic cells[High]	408	177	18	11006	0.101695	0.0441176	query_1	['HPA:0461442']	2.74327
REAC	REAC:R-HSA-446652	Interleukin-1 family signaling	0.0322685	TRUE	Interleukin-1 family signaling	151	159	10	10790	0.0628931	0.0662252	query_1	['REAC:R-HSA-449147']	4.49415
KEGG	KEGG:04145	Phagosome	0.0339464	TRUE	Phagosome	147	124	9	8161	0.0725806	0.0612245	query_1	['KEGG:00000']	4.02946
GO:BP	GO:1903039	positive regulation of leukocyte cell-cell adhesion	0.034304	TRUE	"Any process that activates or increases the frequency, rate or extent of leukocyte cell-cell adhesion." [GO_REF:0000058, GOC:BHF, GOC:rl, GOC:TermGenie, PMID:21106532]	269	210	12	21110	0.0571429	0.0446097	query_1	['GO:0007159', 'GO:0022409', 'GO:1903037']	4.48433
GO:BP	GO:0015931	nucleobase-containing compound transport	0.0346289	TRUE	"The directed movement of nucleobases, nucleosides, nucleotides and nucleic acids, into, out of or within a cell, or between cells, by means of some agent such as a transporter or pore." [GOC:ai]	226	210	11	21110	0.052381	0.0486726	query_1	['GO:0071702', 'GO:0071705']	4.89275
KEGG	KEGG:04621	NOD-like receptor signaling pathway	0.0383035	TRUE	NOD-like receptor signaling pathway	182	124	10	8161	0.0806452	0.0549451	query_1	['KEGG:00000']	3.61618
GO:BP	GO:0034599	cellular response to oxidative stress	0.0474848	TRUE	"Any process that results in a change in state or activity of a cell (in terms of movement, secretion, enzyme production, gene expression, etc.) as a result of oxidative stress, a state often resulting from exposure to high levels of reactive oxygen species, e.g. superoxide anions, hydrogen peroxide (H2O2), and hydroxyl radicals." [GOC:mah]	278	210	12	21110	0.0571429	0.0431655	query_1	['GO:0006979', 'GO:0062197']	4.33916
GO:BP	GO:0006979	response to oxidative stress	0.0496977	TRUE	"Any process that results in a change in state or activity of a cell or an organism (in terms of movement, secretion, enzyme production, gene expression, etc.) as a result of oxidative stress, a state often resulting from exposure to high levels of reactive oxygen species, e.g. superoxide anions, hydrogen peroxide (H2O2), and hydroxyl radicals." [GOC:jl, PMID:12115731]	425	210	15	21110	0.0714286	0.0352941	query_1	['GO:0006950']	3.5479
