# Supplementary material for: Multi-omic profiling of pathogen-stimulated primary immune cells
Source: iScience. 2024 Jul 6;27(8):110471. doi: 10.1016/j.isci.2024.110471 (PMC11293528; doi:10.1016/j.isci.2024.110471)
Supplement: Table S14. Domain gains and losses, related to Figures 4 and S7 [file mmc15.xlsx]

## Sheet: Sheet1
gene_ref	gene_id	gene_name	condition_1	condition_2	isoformUpregulated	isoformDownregulated	iso_ref_up	iso_ref_down	featureCompared	isoformsDifferent	switchConsequence	hmm_name	hmm_name_up	lost	ID	AC	DE	GA	TP	ML	CL	NE	type
geneComp_00000246	ENSG00000014641.21	MDH1	rpmi	calb	ENST00000485155.1	transcript10092.chr2.nic	isoComp_00000825	isoComp_00000827	domains_identified	TRUE	Domain loss	{'Ldh_1_N'}	set()	Ldh_1_N	Ldh_1_N	PF00056.26	lactate/malate dehydrogenase, NAD binding domain	27; 27;	Domain	141	CL0063		loss
geneComp_00000246	ENSG00000014641.21	MDH1	rpmi	calb	ENST00000539945.7	transcript10092.chr2.nic	isoComp_00000826	isoComp_00000827	domains_identified	TRUE	Domain loss	{'Ldh_1_N'}	set()	Ldh_1_N	Ldh_1_N	PF00056.26	lactate/malate dehydrogenase, NAD binding domain	27; 27;	Domain	141	CL0063		loss
geneComp_00012447	ENSG00000014641.21	MDH1	rpmi	lps	ENST00000539945.7	transcript10092.chr2.nic	isoComp_00038440	isoComp_00038441	domains_identified	TRUE	Domain loss	{'Ldh_1_N'}	set()	Ldh_1_N	Ldh_1_N	PF00056.26	lactate/malate dehydrogenase, NAD binding domain	27; 27;	Domain	141	CL0063		loss
geneComp_00024648	ENSG00000014641.21	MDH1	rpmi	polyic	ENST00000539945.7	transcript10092.chr2.nic	isoComp_00076054	isoComp_00076055	domains_identified	TRUE	Domain loss	{'Ldh_1_N'}	set()	Ldh_1_N	Ldh_1_N	PF00056.26	lactate/malate dehydrogenase, NAD binding domain	27; 27;	Domain	141	CL0063		loss
geneComp_00001301	ENSG00000089094.20	KDM2B	rpmi	calb	transcript27114.chr12.nic	transcript27057.chr12.nic	isoComp_00004451	isoComp_00004449	domains_identified	TRUE	Domain loss	{'F-box-like', 'PHD_4', 'JHD', 'F-box', 'zf-CXXC'}	{'PHD_4', 'zf-CXXC', 'F-box-like', 'F-box'}	JHD	JHD	PF17811.4	Jumonji helical domain	23.4; 23.4;	Domain	104			loss
geneComp_00001301	ENSG00000089094.20	KDM2B	rpmi	calb	transcript27114.chr12.nic	transcript27059.chr12.nic	isoComp_00004451	isoComp_00004450	domains_identified	TRUE	Domain loss	{'F-box-like', 'PHD_4', 'JHD', 'F-box', 'zf-CXXC'}	{'PHD_4', 'zf-CXXC', 'F-box-like', 'F-box'}	JHD	JHD	PF17811.4	Jumonji helical domain	23.4; 23.4;	Domain	104			loss
geneComp_00025703	ENSG00000089094.20	KDM2B	rpmi	polyic	transcript27114.chr12.nic	transcript27057.chr12.nic	isoComp_00079679	isoComp_00079677	domains_identified	TRUE	Domain loss	{'F-box-like', 'PHD_4', 'JHD', 'F-box', 'zf-CXXC'}	{'PHD_4', 'zf-CXXC', 'F-box-like', 'F-box'}	JHD	JHD	PF17811.4	Jumonji helical domain	23.4; 23.4;	Domain	104			loss
geneComp_00025703	ENSG00000089094.20	KDM2B	rpmi	polyic	transcript27114.chr12.nic	transcript27059.chr12.nic	isoComp_00079679	isoComp_00079678	domains_identified	TRUE	Domain loss	{'F-box-like', 'PHD_4', 'JHD', 'F-box', 'zf-CXXC'}	{'PHD_4', 'zf-CXXC', 'F-box-like', 'F-box'}	JHD	JHD	PF17811.4	Jumonji helical domain	23.4; 23.4;	Domain	104			loss
geneComp_00037904	ENSG00000089094.20	KDM2B	rpmi	saur	transcript27114.chr12.nic	transcript27059.chr12.nic	isoComp_00117293	isoComp_00117292	domains_identified	TRUE	Domain loss	{'F-box-like', 'PHD_4', 'JHD', 'F-box', 'zf-CXXC'}	{'PHD_4', 'zf-CXXC', 'F-box-like', 'F-box'}	JHD	JHD	PF17811.4	Jumonji helical domain	23.4; 23.4;	Domain	104			loss
geneComp_00001528	ENSG00000099968.18	BCL2L13	rpmi	calb	ENST00000485631.1	transcript254.chr22.nic	isoComp_00005193	isoComp_00005194	domains_identified	TRUE	Domain loss	{'Bcl-2'}	set()	Bcl-2	Bcl-2	PF00452.22	Apoptosis regulator proteins, Bcl-2 family	31.4; 31.4;	Family	100	CL0551		loss
geneComp_00025930	ENSG00000099968.18	BCL2L13	rpmi	polyic	ENST00000485631.1	transcript254.chr22.nic	isoComp_00080421	isoComp_00080422	domains_identified	TRUE	Domain loss	{'Bcl-2'}	set()	Bcl-2	Bcl-2	PF00452.22	Apoptosis regulator proteins, Bcl-2 family	31.4; 31.4;	Family	100	CL0551		loss
geneComp_00038131	ENSG00000099968.18	BCL2L13	rpmi	saur	ENST00000485631.1	transcript254.chr22.nic	isoComp_00118035	isoComp_00118036	domains_identified	TRUE	Domain loss	{'Bcl-2'}	set()	Bcl-2	Bcl-2	PF00452.22	Apoptosis regulator proteins, Bcl-2 family	31.4; 31.4;	Family	100	CL0551		loss
geneComp_00002340	ENSG00000107104.21	KANK1	rpmi	calb	ENST00000382293.7	ENST00000382297.7	isoComp_00007851	isoComp_00007852	domains_identified	TRUE	Domain loss	{'KN_motif', 'Ank_3', 'Ank', 'Ank_4', 'Ank_5', 'Ank_2'}	set()	KN_motif	KN_motif	PF12075.11	KN motif	26; 26;	Motif	39			loss
geneComp_00014541	ENSG00000107104.21	KANK1	rpmi	lps	ENST00000382293.7	ENST00000382297.7	isoComp_00045465	isoComp_00045466	domains_identified	TRUE	Domain loss	{'KN_motif', 'Ank_3', 'Ank', 'Ank_4', 'Ank_5', 'Ank_2'}	set()	KN_motif	KN_motif	PF12075.11	KN motif	26; 26;	Motif	39			loss
geneComp_00038943	ENSG00000107104.21	KANK1	rpmi	saur	ENST00000382293.7	ENST00000382297.7	isoComp_00120693	isoComp_00120694	domains_identified	TRUE	Domain loss	{'KN_motif', 'Ank_3', 'Ank', 'Ank_4', 'Ank_5', 'Ank_2'}	set()	KN_motif	KN_motif	PF12075.11	KN motif	26; 26;	Motif	39			loss
geneComp_00002340	ENSG00000107104.21	KANK1	rpmi	calb	ENST00000382293.7	ENST00000382297.7	isoComp_00007851	isoComp_00007852	domains_identified	TRUE	Domain loss	{'KN_motif', 'Ank_3', 'Ank', 'Ank_4', 'Ank_5', 'Ank_2'}	set()	Ank_3	Ank_3	PF13606.9	Ankyrin repeat	22.3; 17.2;	Repeat	31	CL0465		loss
geneComp_00014541	ENSG00000107104.21	KANK1	rpmi	lps	ENST00000382293.7	ENST00000382297.7	isoComp_00045465	isoComp_00045466	domains_identified	TRUE	Domain loss	{'KN_motif', 'Ank_3', 'Ank', 'Ank_4', 'Ank_5', 'Ank_2'}	set()	Ank_3	Ank_3	PF13606.9	Ankyrin repeat	22.3; 17.2;	Repeat	31	CL0465		loss
geneComp_00037570	ENSG00000076513.17	ANKRD13A	rpmi	saur	transcript23340.chr12.nic	ENST00000261739.9	isoComp_00116167	isoComp_00116165	domains_identified	TRUE	Domain loss	{'Ank_3', 'Ank', 'GPCR_chapero_1', 'Ank_4', 'Ank_2'}	{'GPCR_chapero_1'}	Ank_3	Ank_3	PF13606.9	Ankyrin repeat	22.3; 17.2;	Repeat	31	CL0465		loss
geneComp_00038943	ENSG00000107104.21	KANK1	rpmi	saur	ENST00000382293.7	ENST00000382297.7	isoComp_00120693	isoComp_00120694	domains_identified	TRUE	Domain loss	{'KN_motif', 'Ank_3', 'Ank', 'Ank_4', 'Ank_5', 'Ank_2'}	set()	Ank_3	Ank_3	PF13606.9	Ankyrin repeat	22.3; 17.2;	Repeat	31	CL0465		loss
geneComp_00002340	ENSG00000107104.21	KANK1	rpmi	calb	ENST00000382293.7	ENST00000382297.7	isoComp_00007851	isoComp_00007852	domains_identified	TRUE	Domain loss	{'KN_motif', 'Ank_3', 'Ank', 'Ank_4', 'Ank_5', 'Ank_2'}	set()	Ank	Ank	PF00023.33	Ankyrin repeat	21.1; 14.7;	Repeat	33	CL0465		loss
geneComp_00005205	ENSG00000139436.22	GIT2	rpmi	calb	ENST00000355312.8	transcript23112.chr12.nic	isoComp_00017294	isoComp_00017299	domains_identified	TRUE	Domain loss	{'Ank', 'GIT_SHD', 'ArfGap', 'GIT_CC', 'Ank_4', 'Ank_5', 'Ank_2'}	{'GIT1_C', 'Ank_2', 'GIT_CC', 'GIT_SHD', 'Ank_5', 'ArfGap'}	Ank	Ank	PF00023.33	Ankyrin repeat	21.1; 14.7;	Repeat	33	CL0465		loss
geneComp_00014541	ENSG00000107104.21	KANK1	rpmi	lps	ENST00000382293.7	ENST00000382297.7	isoComp_00045465	isoComp_00045466	domains_identified	TRUE	Domain loss	{'KN_motif', 'Ank_3', 'Ank', 'Ank_4', 'Ank_5', 'Ank_2'}	set()	Ank	Ank	PF00023.33	Ankyrin repeat	21.1; 14.7;	Repeat	33	CL0465		loss
geneComp_00029607	ENSG00000139436.22	GIT2	rpmi	polyic	ENST00000355312.8	transcript23112.chr12.nic	isoComp_00092522	isoComp_00092527	domains_identified	TRUE	Domain loss	{'Ank', 'GIT_SHD', 'ArfGap', 'GIT_CC', 'Ank_4', 'Ank_5', 'Ank_2'}	{'GIT1_C', 'Ank_2', 'GIT_CC', 'GIT_SHD', 'Ank_5', 'ArfGap'}	Ank	Ank	PF00023.33	Ankyrin repeat	21.1; 14.7;	Repeat	33	CL0465		loss
geneComp_00037570	ENSG00000076513.17	ANKRD13A	rpmi	saur	transcript23340.chr12.nic	ENST00000261739.9	isoComp_00116167	isoComp_00116165	domains_identified	TRUE	Domain loss	{'Ank_3', 'Ank', 'GPCR_chapero_1', 'Ank_4', 'Ank_2'}	{'GPCR_chapero_1'}	Ank	Ank	PF00023.33	Ankyrin repeat	21.1; 14.7;	Repeat	33	CL0465		loss
geneComp_00038943	ENSG00000107104.21	KANK1	rpmi	saur	ENST00000382293.7	ENST00000382297.7	isoComp_00120693	isoComp_00120694	domains_identified	TRUE	Domain loss	{'KN_motif', 'Ank_3', 'Ank', 'Ank_4', 'Ank_5', 'Ank_2'}	set()	Ank	Ank	PF00023.33	Ankyrin repeat	21.1; 14.7;	Repeat	33	CL0465		loss
geneComp_00041808	ENSG00000139436.22	GIT2	rpmi	saur	ENST00000355312.8	transcript23112.chr12.nic	isoComp_00130136	isoComp_00130141	domains_identified	TRUE	Domain loss	{'Ank', 'GIT_SHD', 'ArfGap', 'GIT_CC', 'Ank_4', 'Ank_5', 'Ank_2'}	{'GIT1_C', 'Ank_2', 'GIT_CC', 'GIT_SHD', 'Ank_5', 'ArfGap'}	Ank	Ank	PF00023.33	Ankyrin repeat	21.1; 14.7;	Repeat	33	CL0465		loss
geneComp_00002340	ENSG00000107104.21	KANK1	rpmi	calb	ENST00000382293.7	ENST00000382297.7	isoComp_00007851	isoComp_00007852	domains_identified	TRUE	Domain loss	{'KN_motif', 'Ank_3', 'Ank', 'Ank_4', 'Ank_5', 'Ank_2'}	set()	Ank_4	Ank_4	PF13637.9	Ankyrin repeats (many copies)	22.7; 22.7;	Repeat	55	CL0465		loss
geneComp_00005205	ENSG00000139436.22	GIT2	rpmi	calb	ENST00000355312.8	transcript23112.chr12.nic	isoComp_00017294	isoComp_00017299	domains_identified	TRUE	Domain loss	{'Ank', 'GIT_SHD', 'ArfGap', 'GIT_CC', 'Ank_4', 'Ank_5', 'Ank_2'}	{'GIT1_C', 'Ank_2', 'GIT_CC', 'GIT_SHD', 'Ank_5', 'ArfGap'}	Ank_4	Ank_4	PF13637.9	Ankyrin repeats (many copies)	22.7; 22.7;	Repeat	55	CL0465		loss
geneComp_00014541	ENSG00000107104.21	KANK1	rpmi	lps	ENST00000382293.7	ENST00000382297.7	isoComp_00045465	isoComp_00045466	domains_identified	TRUE	Domain loss	{'KN_motif', 'Ank_3', 'Ank', 'Ank_4', 'Ank_5', 'Ank_2'}	set()	Ank_4	Ank_4	PF13637.9	Ankyrin repeats (many copies)	22.7; 22.7;	Repeat	55	CL0465		loss
geneComp_00029607	ENSG00000139436.22	GIT2	rpmi	polyic	ENST00000355312.8	transcript23112.chr12.nic	isoComp_00092522	isoComp_00092527	domains_identified	TRUE	Domain loss	{'Ank', 'GIT_SHD', 'ArfGap', 'GIT_CC', 'Ank_4', 'Ank_5', 'Ank_2'}	{'GIT1_C', 'Ank_2', 'GIT_CC', 'GIT_SHD', 'Ank_5', 'ArfGap'}	Ank_4	Ank_4	PF13637.9	Ankyrin repeats (many copies)	22.7; 22.7;	Repeat	55	CL0465		loss
geneComp_00037570	ENSG00000076513.17	ANKRD13A	rpmi	saur	transcript23340.chr12.nic	ENST00000261739.9	isoComp_00116167	isoComp_00116165	domains_identified	TRUE	Domain loss	{'Ank_3', 'Ank', 'GPCR_chapero_1', 'Ank_4', 'Ank_2'}	{'GPCR_chapero_1'}	Ank_4	Ank_4	PF13637.9	Ankyrin repeats (many copies)	22.7; 22.7;	Repeat	55	CL0465		loss
geneComp_00038943	ENSG00000107104.21	KANK1	rpmi	saur	ENST00000382293.7	ENST00000382297.7	isoComp_00120693	isoComp_00120694	domains_identified	TRUE	Domain loss	{'KN_motif', 'Ank_3', 'Ank', 'Ank_4', 'Ank_5', 'Ank_2'}	set()	Ank_4	Ank_4	PF13637.9	Ankyrin repeats (many copies)	22.7; 22.7;	Repeat	55	CL0465		loss
geneComp_00041808	ENSG00000139436.22	GIT2	rpmi	saur	ENST00000355312.8	transcript23112.chr12.nic	isoComp_00130136	isoComp_00130141	domains_identified	TRUE	Domain loss	{'Ank', 'GIT_SHD', 'ArfGap', 'GIT_CC', 'Ank_4', 'Ank_5', 'Ank_2'}	{'GIT1_C', 'Ank_2', 'GIT_CC', 'GIT_SHD', 'Ank_5', 'ArfGap'}	Ank_4	Ank_4	PF13637.9	Ankyrin repeats (many copies)	22.7; 22.7;	Repeat	55	CL0465		loss
geneComp_00002340	ENSG00000107104.21	KANK1	rpmi	calb	ENST00000382293.7	ENST00000382297.7	isoComp_00007851	isoComp_00007852	domains_identified	TRUE	Domain loss	{'KN_motif', 'Ank_3', 'Ank', 'Ank_4', 'Ank_5', 'Ank_2'}	set()	Ank_5	Ank_5	PF13857.9	Ankyrin repeats (many copies)	27; 27;	Repeat	56	CL0465		loss
geneComp_00014541	ENSG00000107104.21	KANK1	rpmi	lps	ENST00000382293.7	ENST00000382297.7	isoComp_00045465	isoComp_00045466	domains_identified	TRUE	Domain loss	{'KN_motif', 'Ank_3', 'Ank', 'Ank_4', 'Ank_5', 'Ank_2'}	set()	Ank_5	Ank_5	PF13857.9	Ankyrin repeats (many copies)	27; 27;	Repeat	56	CL0465		loss
geneComp_00038943	ENSG00000107104.21	KANK1	rpmi	saur	ENST00000382293.7	ENST00000382297.7	isoComp_00120693	isoComp_00120694	domains_identified	TRUE	Domain loss	{'KN_motif', 'Ank_3', 'Ank', 'Ank_4', 'Ank_5', 'Ank_2'}	set()	Ank_5	Ank_5	PF13857.9	Ankyrin repeats (many copies)	27; 27;	Repeat	56	CL0465		loss
geneComp_00002340	ENSG00000107104.21	KANK1	rpmi	calb	ENST00000382293.7	ENST00000382297.7	isoComp_00007851	isoComp_00007852	domains_identified	TRUE	Domain loss	{'KN_motif', 'Ank_3', 'Ank', 'Ank_4', 'Ank_5', 'Ank_2'}	set()	Ank_2	Ank_2	PF12796.10	Ankyrin repeats (3 copies)	27.3; 27.3;	Repeat	83	CL0465		loss
geneComp_00014541	ENSG00000107104.21	KANK1	rpmi	lps	ENST00000382293.7	ENST00000382297.7	isoComp_00045465	isoComp_00045466	domains_identified	TRUE	Domain loss	{'KN_motif', 'Ank_3', 'Ank', 'Ank_4', 'Ank_5', 'Ank_2'}	set()	Ank_2	Ank_2	PF12796.10	Ankyrin repeats (3 copies)	27.3; 27.3;	Repeat	83	CL0465		loss
geneComp_00037570	ENSG00000076513.17	ANKRD13A	rpmi	saur	transcript23340.chr12.nic	ENST00000261739.9	isoComp_00116167	isoComp_00116165	domains_identified	TRUE	Domain loss	{'Ank_3', 'Ank', 'GPCR_chapero_1', 'Ank_4', 'Ank_2'}	{'GPCR_chapero_1'}	Ank_2	Ank_2	PF12796.10	Ankyrin repeats (3 copies)	27.3; 27.3;	Repeat	83	CL0465		loss
geneComp_00038943	ENSG00000107104.21	KANK1	rpmi	saur	ENST00000382293.7	ENST00000382297.7	isoComp_00120693	isoComp_00120694	domains_identified	TRUE	Domain loss	{'KN_motif', 'Ank_3', 'Ank', 'Ank_4', 'Ank_5', 'Ank_2'}	set()	Ank_2	Ank_2	PF12796.10	Ankyrin repeats (3 copies)	27.3; 27.3;	Repeat	83	CL0465		loss
geneComp_00002742	ENSG00000111912.20	NCOA7	rpmi	calb	ENST00000438495.6	ENST00000368357.7	isoComp_00009122	isoComp_00009120	domains_identified	TRUE	Domain loss	{'TLD', 'LysM'}	{'TLD'}	LysM	LysM	PF01476.23	LysM domain	20.9; 11.8;	Domain	44	CL0187		loss
geneComp_00002742	ENSG00000111912.20	NCOA7	rpmi	calb	ENST00000438495.6	ENST00000392477.7	isoComp_00009122	isoComp_00009121	domains_identified	TRUE	Domain loss	{'TLD', 'LysM'}	{'TLD'}	LysM	LysM	PF01476.23	LysM domain	20.9; 11.8;	Domain	44	CL0187		loss
geneComp_00027144	ENSG00000111912.20	NCOA7	rpmi	polyic	ENST00000438495.6	ENST00000368357.7	isoComp_00084350	isoComp_00084348	domains_identified	TRUE	Domain loss	{'TLD', 'LysM'}	{'TLD'}	LysM	LysM	PF01476.23	LysM domain	20.9; 11.8;	Domain	44	CL0187		loss
geneComp_00027144	ENSG00000111912.20	NCOA7	rpmi	polyic	ENST00000438495.6	ENST00000392477.7	isoComp_00084350	isoComp_00084349	domains_identified	TRUE	Domain loss	{'TLD', 'LysM'}	{'TLD'}	LysM	LysM	PF01476.23	LysM domain	20.9; 11.8;	Domain	44	CL0187		loss
geneComp_00039345	ENSG00000111912.20	NCOA7	rpmi	saur	ENST00000438495.6	ENST00000368357.7	isoComp_00121964	isoComp_00121962	domains_identified	TRUE	Domain loss	{'TLD', 'LysM'}	{'TLD'}	LysM	LysM	PF01476.23	LysM domain	20.9; 11.8;	Domain	44	CL0187		loss
geneComp_00039345	ENSG00000111912.20	NCOA7	rpmi	saur	ENST00000438495.6	ENST00000392477.7	isoComp_00121964	isoComp_00121963	domains_identified	TRUE	Domain loss	{'TLD', 'LysM'}	{'TLD'}	LysM	LysM	PF01476.23	LysM domain	20.9; 11.8;	Domain	44	CL0187		loss
geneComp_00003603	ENSG00000122566.22	HNRNPA2B1	rpmi	calb	ENST00000679123.1	ENST00000677906.1	isoComp_00012053	isoComp_00012049	domains_identified	TRUE	Domain loss	{'RRM_1', 'HnRNPA1'}	set()	RRM_1	RRM_1	PF00076.25	RNA recognition motif. (a.k.a. RRM, RBD, or RNP domain)	20.7; 20.7;	Domain	70	CL0221		loss
geneComp_00005857	ENSG00000147140.17	NONO	rpmi	calb	ENST00000677014.1	ENST00000473525.2	isoComp_00019433	isoComp_00019431	domains_identified	TRUE	Domain loss	{'RRM_1', 'NOPS'}	set()	RRM_1	RRM_1	PF00076.25	RNA recognition motif. (a.k.a. RRM, RBD, or RNP domain)	20.7; 20.7;	Domain	70	CL0221		loss
geneComp_00005857	ENSG00000147140.17	NONO	rpmi	calb	ENST00000677014.1	transcript6910.chrX.nic	isoComp_00019433	isoComp_00019435	domains_identified	TRUE	Domain loss	{'RRM_1', 'NOPS'}	set()	RRM_1	RRM_1	PF00076.25	RNA recognition motif. (a.k.a. RRM, RBD, or RNP domain)	20.7; 20.7;	Domain	70	CL0221		loss
geneComp_00003603	ENSG00000122566.22	HNRNPA2B1	rpmi	calb	ENST00000679123.1	ENST00000677906.1	isoComp_00012053	isoComp_00012049	domains_identified	TRUE	Domain loss	{'RRM_1', 'HnRNPA1'}	set()	HnRNPA1	HnRNPA1	PF11627.11	Nuclear factor hnRNPA1	25; 25;	Family	38			loss
geneComp_00004957	ENSG00000137409.20	MTCH1	rpmi	calb	ENST00000373616.9	ENST00000460219.2	isoComp_00016484	isoComp_00016486	domains_identified	TRUE	Domain loss	{'Mito_carr'}	set()	Mito_carr	Mito_carr	PF00153.30	Mitochondrial carrier protein	22.3; 22.3;	Repeat	97			loss
geneComp_00017158	ENSG00000137409.20	MTCH1	rpmi	lps	ENST00000373616.9	ENST00000460219.2	isoComp_00054098	isoComp_00054100	domains_identified	TRUE	Domain loss	{'Mito_carr'}	set()	Mito_carr	Mito_carr	PF00153.30	Mitochondrial carrier protein	22.3; 22.3;	Repeat	97			loss
geneComp_00029359	ENSG00000137409.20	MTCH1	rpmi	polyic	ENST00000373616.9	ENST00000460219.2	isoComp_00091712	isoComp_00091714	domains_identified	TRUE	Domain loss	{'Mito_carr'}	set()	Mito_carr	Mito_carr	PF00153.30	Mitochondrial carrier protein	22.3; 22.3;	Repeat	97			loss
geneComp_00005150	ENSG00000138801.9	PAPSS1	rpmi	calb	transcript12283.chr4.nic	ENST00000265174.5	isoComp_00017108	isoComp_00017107	domains_identified	TRUE	Domain loss	{'PUA_2', 'AAA_33', 'APS_kinase', 'ATP-sulfurylase'}	set()	PUA_2	PUA_2	PF14306.9	PUA-like domain	27; 27;	Domain	158	CL0178		loss
geneComp_00005150	ENSG00000138801.9	PAPSS1	rpmi	calb	transcript12284.chr4.nic	ENST00000265174.5	isoComp_00017109	isoComp_00017107	domains_identified	TRUE	Domain loss	{'PUA_2', 'AAA_33', 'APS_kinase', 'ATP-sulfurylase'}	set()	PUA_2	PUA_2	PF14306.9	PUA-like domain	27; 27;	Domain	158	CL0178		loss
geneComp_00017351	ENSG00000138801.9	PAPSS1	rpmi	lps	transcript12283.chr4.nic	ENST00000265174.5	isoComp_00054722	isoComp_00054721	domains_identified	TRUE	Domain loss	{'PUA_2', 'AAA_33', 'APS_kinase', 'ATP-sulfurylase'}	set()	PUA_2	PUA_2	PF14306.9	PUA-like domain	27; 27;	Domain	158	CL0178		loss
geneComp_00017351	ENSG00000138801.9	PAPSS1	rpmi	lps	transcript12284.chr4.nic	ENST00000265174.5	isoComp_00054723	isoComp_00054721	domains_identified	TRUE	Domain loss	{'PUA_2', 'AAA_33', 'APS_kinase', 'ATP-sulfurylase'}	set()	PUA_2	PUA_2	PF14306.9	PUA-like domain	27; 27;	Domain	158	CL0178		loss
geneComp_00029552	ENSG00000138801.9	PAPSS1	rpmi	polyic	transcript12283.chr4.nic	ENST00000265174.5	isoComp_00092336	isoComp_00092335	domains_identified	TRUE	Domain loss	{'PUA_2', 'AAA_33', 'APS_kinase', 'ATP-sulfurylase'}	set()	PUA_2	PUA_2	PF14306.9	PUA-like domain	27; 27;	Domain	158	CL0178		loss
geneComp_00029552	ENSG00000138801.9	PAPSS1	rpmi	polyic	transcript12284.chr4.nic	ENST00000265174.5	isoComp_00092337	isoComp_00092335	domains_identified	TRUE	Domain loss	{'PUA_2', 'AAA_33', 'APS_kinase', 'ATP-sulfurylase'}	set()	PUA_2	PUA_2	PF14306.9	PUA-like domain	27; 27;	Domain	158	CL0178		loss
geneComp_00041753	ENSG00000138801.9	PAPSS1	rpmi	saur	transcript12283.chr4.nic	ENST00000265174.5	isoComp_00129950	isoComp_00129949	domains_identified	TRUE	Domain loss	{'PUA_2', 'AAA_33', 'APS_kinase', 'ATP-sulfurylase'}	set()	PUA_2	PUA_2	PF14306.9	PUA-like domain	27; 27;	Domain	158	CL0178		loss
geneComp_00041753	ENSG00000138801.9	PAPSS1	rpmi	saur	transcript12284.chr4.nic	ENST00000265174.5	isoComp_00129951	isoComp_00129949	domains_identified	TRUE	Domain loss	{'PUA_2', 'AAA_33', 'APS_kinase', 'ATP-sulfurylase'}	set()	PUA_2	PUA_2	PF14306.9	PUA-like domain	27; 27;	Domain	158	CL0178		loss
geneComp_00005150	ENSG00000138801.9	PAPSS1	rpmi	calb	transcript12283.chr4.nic	ENST00000265174.5	isoComp_00017108	isoComp_00017107	domains_identified	TRUE	Domain loss	{'PUA_2', 'AAA_33', 'APS_kinase', 'ATP-sulfurylase'}	set()	AAA_33	AAA_33	PF13671.9	AAA domain	27; 27;	Domain	143	CL0023		loss
geneComp_00005150	ENSG00000138801.9	PAPSS1	rpmi	calb	transcript12284.chr4.nic	ENST00000265174.5	isoComp_00017109	isoComp_00017107	domains_identified	TRUE	Domain loss	{'PUA_2', 'AAA_33', 'APS_kinase', 'ATP-sulfurylase'}	set()	AAA_33	AAA_33	PF13671.9	AAA domain	27; 27;	Domain	143	CL0023		loss
geneComp_00017351	ENSG00000138801.9	PAPSS1	rpmi	lps	transcript12283.chr4.nic	ENST00000265174.5	isoComp_00054722	isoComp_00054721	domains_identified	TRUE	Domain loss	{'PUA_2', 'AAA_33', 'APS_kinase', 'ATP-sulfurylase'}	set()	AAA_33	AAA_33	PF13671.9	AAA domain	27; 27;	Domain	143	CL0023		loss
geneComp_00017351	ENSG00000138801.9	PAPSS1	rpmi	lps	transcript12284.chr4.nic	ENST00000265174.5	isoComp_00054723	isoComp_00054721	domains_identified	TRUE	Domain loss	{'PUA_2', 'AAA_33', 'APS_kinase', 'ATP-sulfurylase'}	set()	AAA_33	AAA_33	PF13671.9	AAA domain	27; 27;	Domain	143	CL0023		loss
geneComp_00029552	ENSG00000138801.9	PAPSS1	rpmi	polyic	transcript12283.chr4.nic	ENST00000265174.5	isoComp_00092336	isoComp_00092335	domains_identified	TRUE	Domain loss	{'PUA_2', 'AAA_33', 'APS_kinase', 'ATP-sulfurylase'}	set()	AAA_33	AAA_33	PF13671.9	AAA domain	27; 27;	Domain	143	CL0023		loss
geneComp_00029552	ENSG00000138801.9	PAPSS1	rpmi	polyic	transcript12284.chr4.nic	ENST00000265174.5	isoComp_00092337	isoComp_00092335	domains_identified	TRUE	Domain loss	{'PUA_2', 'AAA_33', 'APS_kinase', 'ATP-sulfurylase'}	set()	AAA_33	AAA_33	PF13671.9	AAA domain	27; 27;	Domain	143	CL0023		loss
geneComp_00041753	ENSG00000138801.9	PAPSS1	rpmi	saur	transcript12283.chr4.nic	ENST00000265174.5	isoComp_00129950	isoComp_00129949	domains_identified	TRUE	Domain loss	{'PUA_2', 'AAA_33', 'APS_kinase', 'ATP-sulfurylase'}	set()	AAA_33	AAA_33	PF13671.9	AAA domain	27; 27;	Domain	143	CL0023		loss
geneComp_00041753	ENSG00000138801.9	PAPSS1	rpmi	saur	transcript12284.chr4.nic	ENST00000265174.5	isoComp_00129951	isoComp_00129949	domains_identified	TRUE	Domain loss	{'PUA_2', 'AAA_33', 'APS_kinase', 'ATP-sulfurylase'}	set()	AAA_33	AAA_33	PF13671.9	AAA domain	27; 27;	Domain	143	CL0023		loss
geneComp_00005150	ENSG00000138801.9	PAPSS1	rpmi	calb	transcript12283.chr4.nic	ENST00000265174.5	isoComp_00017108	isoComp_00017107	domains_identified	TRUE	Domain loss	{'PUA_2', 'AAA_33', 'APS_kinase', 'ATP-sulfurylase'}	set()	APS_kinase	APS_kinase	PF01583.23	Adenylylsulphate kinase	21.1; 20.7;	Domain	158	CL0023		loss
geneComp_00005150	ENSG00000138801.9	PAPSS1	rpmi	calb	transcript12284.chr4.nic	ENST00000265174.5	isoComp_00017109	isoComp_00017107	domains_identified	TRUE	Domain loss	{'PUA_2', 'AAA_33', 'APS_kinase', 'ATP-sulfurylase'}	set()	APS_kinase	APS_kinase	PF01583.23	Adenylylsulphate kinase	21.1; 20.7;	Domain	158	CL0023		loss
geneComp_00017351	ENSG00000138801.9	PAPSS1	rpmi	lps	transcript12283.chr4.nic	ENST00000265174.5	isoComp_00054722	isoComp_00054721	domains_identified	TRUE	Domain loss	{'PUA_2', 'AAA_33', 'APS_kinase', 'ATP-sulfurylase'}	set()	APS_kinase	APS_kinase	PF01583.23	Adenylylsulphate kinase	21.1; 20.7;	Domain	158	CL0023		loss
geneComp_00017351	ENSG00000138801.9	PAPSS1	rpmi	lps	transcript12284.chr4.nic	ENST00000265174.5	isoComp_00054723	isoComp_00054721	domains_identified	TRUE	Domain loss	{'PUA_2', 'AAA_33', 'APS_kinase', 'ATP-sulfurylase'}	set()	APS_kinase	APS_kinase	PF01583.23	Adenylylsulphate kinase	21.1; 20.7;	Domain	158	CL0023		loss
geneComp_00029552	ENSG00000138801.9	PAPSS1	rpmi	polyic	transcript12283.chr4.nic	ENST00000265174.5	isoComp_00092336	isoComp_00092335	domains_identified	TRUE	Domain loss	{'PUA_2', 'AAA_33', 'APS_kinase', 'ATP-sulfurylase'}	set()	APS_kinase	APS_kinase	PF01583.23	Adenylylsulphate kinase	21.1; 20.7;	Domain	158	CL0023		loss
geneComp_00029552	ENSG00000138801.9	PAPSS1	rpmi	polyic	transcript12284.chr4.nic	ENST00000265174.5	isoComp_00092337	isoComp_00092335	domains_identified	TRUE	Domain loss	{'PUA_2', 'AAA_33', 'APS_kinase', 'ATP-sulfurylase'}	set()	APS_kinase	APS_kinase	PF01583.23	Adenylylsulphate kinase	21.1; 20.7;	Domain	158	CL0023		loss
geneComp_00041753	ENSG00000138801.9	PAPSS1	rpmi	saur	transcript12283.chr4.nic	ENST00000265174.5	isoComp_00129950	isoComp_00129949	domains_identified	TRUE	Domain loss	{'PUA_2', 'AAA_33', 'APS_kinase', 'ATP-sulfurylase'}	set()	APS_kinase	APS_kinase	PF01583.23	Adenylylsulphate kinase	21.1; 20.7;	Domain	158	CL0023		loss
geneComp_00041753	ENSG00000138801.9	PAPSS1	rpmi	saur	transcript12284.chr4.nic	ENST00000265174.5	isoComp_00129951	isoComp_00129949	domains_identified	TRUE	Domain loss	{'PUA_2', 'AAA_33', 'APS_kinase', 'ATP-sulfurylase'}	set()	APS_kinase	APS_kinase	PF01583.23	Adenylylsulphate kinase	21.1; 20.7;	Domain	158	CL0023		loss
geneComp_00005150	ENSG00000138801.9	PAPSS1	rpmi	calb	transcript12283.chr4.nic	ENST00000265174.5	isoComp_00017108	isoComp_00017107	domains_identified	TRUE	Domain loss	{'PUA_2', 'AAA_33', 'APS_kinase', 'ATP-sulfurylase'}	set()	ATP-sulfurylase	ATP-sulfurylase	PF01747.20	ATP-sulfurylase	24.3; 24.3;	Domain	211	CL0039		loss
geneComp_00005150	ENSG00000138801.9	PAPSS1	rpmi	calb	transcript12284.chr4.nic	ENST00000265174.5	isoComp_00017109	isoComp_00017107	domains_identified	TRUE	Domain loss	{'PUA_2', 'AAA_33', 'APS_kinase', 'ATP-sulfurylase'}	set()	ATP-sulfurylase	ATP-sulfurylase	PF01747.20	ATP-sulfurylase	24.3; 24.3;	Domain	211	CL0039		loss
geneComp_00017351	ENSG00000138801.9	PAPSS1	rpmi	lps	transcript12283.chr4.nic	ENST00000265174.5	isoComp_00054722	isoComp_00054721	domains_identified	TRUE	Domain loss	{'PUA_2', 'AAA_33', 'APS_kinase', 'ATP-sulfurylase'}	set()	ATP-sulfurylase	ATP-sulfurylase	PF01747.20	ATP-sulfurylase	24.3; 24.3;	Domain	211	CL0039		loss
geneComp_00017351	ENSG00000138801.9	PAPSS1	rpmi	lps	transcript12284.chr4.nic	ENST00000265174.5	isoComp_00054723	isoComp_00054721	domains_identified	TRUE	Domain loss	{'PUA_2', 'AAA_33', 'APS_kinase', 'ATP-sulfurylase'}	set()	ATP-sulfurylase	ATP-sulfurylase	PF01747.20	ATP-sulfurylase	24.3; 24.3;	Domain	211	CL0039		loss
geneComp_00029552	ENSG00000138801.9	PAPSS1	rpmi	polyic	transcript12283.chr4.nic	ENST00000265174.5	isoComp_00092336	isoComp_00092335	domains_identified	TRUE	Domain loss	{'PUA_2', 'AAA_33', 'APS_kinase', 'ATP-sulfurylase'}	set()	ATP-sulfurylase	ATP-sulfurylase	PF01747.20	ATP-sulfurylase	24.3; 24.3;	Domain	211	CL0039		loss
geneComp_00029552	ENSG00000138801.9	PAPSS1	rpmi	polyic	transcript12284.chr4.nic	ENST00000265174.5	isoComp_00092337	isoComp_00092335	domains_identified	TRUE	Domain loss	{'PUA_2', 'AAA_33', 'APS_kinase', 'ATP-sulfurylase'}	set()	ATP-sulfurylase	ATP-sulfurylase	PF01747.20	ATP-sulfurylase	24.3; 24.3;	Domain	211	CL0039		loss
geneComp_00041753	ENSG00000138801.9	PAPSS1	rpmi	saur	transcript12283.chr4.nic	ENST00000265174.5	isoComp_00129950	isoComp_00129949	domains_identified	TRUE	Domain loss	{'PUA_2', 'AAA_33', 'APS_kinase', 'ATP-sulfurylase'}	set()	ATP-sulfurylase	ATP-sulfurylase	PF01747.20	ATP-sulfurylase	24.3; 24.3;	Domain	211	CL0039		loss
geneComp_00041753	ENSG00000138801.9	PAPSS1	rpmi	saur	transcript12284.chr4.nic	ENST00000265174.5	isoComp_00129951	isoComp_00129949	domains_identified	TRUE	Domain loss	{'PUA_2', 'AAA_33', 'APS_kinase', 'ATP-sulfurylase'}	set()	ATP-sulfurylase	ATP-sulfurylase	PF01747.20	ATP-sulfurylase	24.3; 24.3;	Domain	211	CL0039		loss
geneComp_00005757	ENSG00000145779.8	TNFAIP8	rpmi	calb	transcript12479.chr5.nnic	transcript12472.chr5.nnic	isoComp_00019086	isoComp_00019085	domains_identified	TRUE	Domain loss	{'DUF758'}	set()	DUF758	DUF758	PF05527.14	Domain of unknown function (DUF758)	22.3; 22.3;	Family	181			loss
geneComp_00005857	ENSG00000147140.17	NONO	rpmi	calb	ENST00000677014.1	ENST00000473525.2	isoComp_00019433	isoComp_00019431	domains_identified	TRUE	Domain loss	{'RRM_1', 'NOPS'}	set()	NOPS	NOPS	PF08075.14	NOPS (NUC059) domain	27; 27;	Domain	52			loss
geneComp_00005857	ENSG00000147140.17	NONO	rpmi	calb	ENST00000677014.1	transcript6910.chrX.nic	isoComp_00019433	isoComp_00019435	domains_identified	TRUE	Domain loss	{'RRM_1', 'NOPS'}	set()	NOPS	NOPS	PF08075.14	NOPS (NUC059) domain	27; 27;	Domain	52			loss
geneComp_00006286	ENSG00000153395.10	LPCAT1	rpmi	calb	transcript379.chr5.nnic	ENST00000283415.4	isoComp_00020934	isoComp_00020933	domains_identified	TRUE	Domain loss	{'EF-hand_8', 'Acyltransferase'}	{'EF-hand_8'}	Acyltransferase	Acyltransferase	PF01553.24	Acyltransferase	23; 23;	Family	135	CL0228		loss
geneComp_00018487	ENSG00000153395.10	LPCAT1	rpmi	lps	transcript379.chr5.nnic	ENST00000283415.4	isoComp_00058548	isoComp_00058547	domains_identified	TRUE	Domain loss	{'EF-hand_8', 'Acyltransferase'}	{'EF-hand_8'}	Acyltransferase	Acyltransferase	PF01553.24	Acyltransferase	23; 23;	Family	135	CL0228		loss
geneComp_00030688	ENSG00000153395.10	LPCAT1	rpmi	polyic	transcript379.chr5.nnic	ENST00000283415.4	isoComp_00096162	isoComp_00096161	domains_identified	TRUE	Domain loss	{'EF-hand_8', 'Acyltransferase'}	{'EF-hand_8'}	Acyltransferase	Acyltransferase	PF01553.24	Acyltransferase	23; 23;	Family	135	CL0228		loss
geneComp_00042889	ENSG00000153395.10	LPCAT1	rpmi	saur	transcript379.chr5.nnic	ENST00000283415.4	isoComp_00133776	isoComp_00133775	domains_identified	TRUE	Domain loss	{'EF-hand_8', 'Acyltransferase'}	{'EF-hand_8'}	Acyltransferase	Acyltransferase	PF01553.24	Acyltransferase	23; 23;	Family	135	CL0228		loss
geneComp_00006339	ENSG00000154305.18	MIA3	rpmi	calb	ENST00000340535.11	ENST00000344922.10	isoComp_00021083	isoComp_00021084	domains_identified	TRUE	Domain loss	{'SH3_2'}	set()	SH3_2	SH3_2	PF07653.20	Variant SH3 domain	21.8; 21.8;	Domain	57	CL0010		loss
geneComp_00006685	ENSG00000159202.18	UBE2Z	rpmi	calb	ENST00000506271.1	ENST00000360943.10	isoComp_00022238	isoComp_00022237	domains_identified	TRUE	Domain loss	{'UQ_con'}	set()	UQ_con	UQ_con	PF00179.29	Ubiquitin-conjugating enzyme	27; 27;	Domain	140	CL0208		loss
geneComp_00031087	ENSG00000159202.18	UBE2Z	rpmi	polyic	ENST00000506271.1	ENST00000360943.10	isoComp_00097466	isoComp_00097465	domains_identified	TRUE	Domain loss	{'UQ_con'}	set()	UQ_con	UQ_con	PF00179.29	Ubiquitin-conjugating enzyme	27; 27;	Domain	140	CL0208		loss
geneComp_00043288	ENSG00000159202.18	UBE2Z	rpmi	saur	ENST00000506271.1	ENST00000360943.10	isoComp_00135080	isoComp_00135079	domains_identified	TRUE	Domain loss	{'UQ_con'}	set()	UQ_con	UQ_con	PF00179.29	Ubiquitin-conjugating enzyme	27; 27;	Domain	140	CL0208		loss
geneComp_00007572	ENSG00000166598.16	HSP90B1	rpmi	calb	ENST00000679538.1	ENST00000680281.1	isoComp_00024993	isoComp_00024994	domains_identified	TRUE	Domain loss	{'HATPase_c', 'HSP90', 'HATPase_c_3'}	set()	HATPase_c	HATPase_c	PF02518.29	Histidine kinase-, DNA gyrase B-, and HSP90-like ATPase	26.4; 26.4;	Domain	112	CL0025		loss
geneComp_00007572	ENSG00000166598.16	HSP90B1	rpmi	calb	ENST00000679538.1	ENST00000680281.1	isoComp_00024993	isoComp_00024994	domains_identified	TRUE	Domain loss	{'HATPase_c', 'HSP90', 'HATPase_c_3'}	set()	HSP90	HSP90	PF00183.21	Hsp90 protein	24.4; 24.4;	Family	518			loss
geneComp_00007572	ENSG00000166598.16	HSP90B1	rpmi	calb	ENST00000679538.1	ENST00000680281.1	isoComp_00024993	isoComp_00024994	domains_identified	TRUE	Domain loss	{'HATPase_c', 'HSP90', 'HATPase_c_3'}	set()	HATPase_c_3	HATPase_c_3	PF13589.9	Histidine kinase-, DNA gyrase B-, and HSP90-like ATPase	25; 25;	Domain	137	CL0025		loss
geneComp_00007818	ENSG00000168329.14	CX3CR1	rpmi	calb	ENST00000412814.1	ENST00000399220.3	isoComp_00025716	isoComp_00025715	domains_identified	TRUE	Domain loss	{'7tm_1', '7TM_GPCR_Srsx'}	{'7tm_1'}	7TM_GPCR_Srsx	7TM_GPCR_Srsx	PF10320.12	Serpentine type 7TM GPCR chemoreceptor Srsx	24.1; 24.1;	Family	257	CL0192		loss
geneComp_00007818	ENSG00000168329.14	CX3CR1	rpmi	calb	ENST00000412814.1	ENST00000435290.1	isoComp_00025716	isoComp_00025717	domains_identified	TRUE	Domain loss	{'7tm_1', '7TM_GPCR_Srsx'}	{'7tm_1'}	7TM_GPCR_Srsx	7TM_GPCR_Srsx	PF10320.12	Serpentine type 7TM GPCR chemoreceptor Srsx	24.1; 24.1;	Family	257	CL0192		loss
geneComp_00013944	ENSG00000101109.12	STK4	rpmi	lps	transcript9166.chr20.nnic	ENST00000372806.8	isoComp_00043489	isoComp_00043485	domains_identified	TRUE	Domain loss	{'Mst1_SARAH', 'Pkinase_fungal', 'ABC1', 'PK_Tyr_Ser-Thr', 'Pkinase'}	{'Pkinase', 'Pkinase_fungal', 'ABC1', 'PK_Tyr_Ser-Thr'}	Mst1_SARAH	Mst1_SARAH	PF11629.11	C terminal SARAH domain of Mst1	23.1; 23.1;	Family	48			loss
geneComp_00016565	ENSG00000132424.17	PNISR	rpmi	lps	ENST00000498075.1	transcript16621.chr6.nic	isoComp_00052165	isoComp_00052167	domains_identified	TRUE	Domain loss	{'PNISR'}	set()	PNISR	PNISR	PF15996.8	Arginine/serine-rich protein PNISR	27; 27;	Family	182			loss
geneComp_00028766	ENSG00000132424.17	PNISR	rpmi	polyic	ENST00000498075.1	transcript16621.chr6.nic	isoComp_00089779	isoComp_00089781	domains_identified	TRUE	Domain loss	{'PNISR'}	set()	PNISR	PNISR	PF15996.8	Arginine/serine-rich protein PNISR	27; 27;	Family	182			loss
geneComp_00017187	ENSG00000137642.13	SORL1	rpmi	lps	ENST00000532694.5	ENST00000260197.12	isoComp_00054197	isoComp_00054196	domains_identified	TRUE	Domain loss	{'fn3', 'Sortilin_C', 'Ldl_recept_b', 'Ldl_recept_a', 'Sortilin-Vps10'}	{'Ldl_recept_a', 'fn3'}	Sortilin-Vps10	Sortilin-Vps10	PF15902.8	Sortilin, neurotensin receptor 3,	33; 33;	Repeat	445	CL0434		loss
geneComp_00017187	ENSG00000137642.13	SORL1	rpmi	lps	ENST00000534286.5	ENST00000260197.12	isoComp_00054198	isoComp_00054196	domains_identified	TRUE	Domain loss	{'fn3', 'Sortilin_C', 'Ldl_recept_b', 'Ldl_recept_a', 'Sortilin-Vps10'}	{'Ldl_recept_a', 'fn3'}	Sortilin-Vps10	Sortilin-Vps10	PF15902.8	Sortilin, neurotensin receptor 3,	33; 33;	Repeat	445	CL0434		loss
geneComp_00017187	ENSG00000137642.13	SORL1	rpmi	lps	ENST00000532694.5	ENST00000260197.12	isoComp_00054197	isoComp_00054196	domains_identified	TRUE	Domain loss	{'fn3', 'Sortilin_C', 'Ldl_recept_b', 'Ldl_recept_a', 'Sortilin-Vps10'}	{'Ldl_recept_a', 'fn3'}	Sortilin_C	Sortilin_C	PF15901.8	Sortilin, neurotensin receptor 3, C-terminal	27; 27;	Domain	171			loss
geneComp_00017187	ENSG00000137642.13	SORL1	rpmi	lps	ENST00000534286.5	ENST00000260197.12	isoComp_00054198	isoComp_00054196	domains_identified	TRUE	Domain loss	{'fn3', 'Sortilin_C', 'Ldl_recept_b', 'Ldl_recept_a', 'Sortilin-Vps10'}	{'Ldl_recept_a', 'fn3'}	Sortilin_C	Sortilin_C	PF15901.8	Sortilin, neurotensin receptor 3, C-terminal	27; 27;	Domain	171			loss
geneComp_00017187	ENSG00000137642.13	SORL1	rpmi	lps	ENST00000532694.5	ENST00000260197.12	isoComp_00054197	isoComp_00054196	domains_identified	TRUE	Domain loss	{'fn3', 'Sortilin_C', 'Ldl_recept_b', 'Ldl_recept_a', 'Sortilin-Vps10'}	{'Ldl_recept_a', 'fn3'}	Ldl_recept_b	Ldl_recept_b	PF00058.20	Low-density lipoprotein receptor repeat class B	21; 21;	Repeat	42	CL0186		loss
geneComp_00017187	ENSG00000137642.13	SORL1	rpmi	lps	ENST00000534286.5	ENST00000260197.12	isoComp_00054198	isoComp_00054196	domains_identified	TRUE	Domain loss	{'fn3', 'Sortilin_C', 'Ldl_recept_b', 'Ldl_recept_a', 'Sortilin-Vps10'}	{'Ldl_recept_a', 'fn3'}	Ldl_recept_b	Ldl_recept_b	PF00058.20	Low-density lipoprotein receptor repeat class B	21; 21;	Repeat	42	CL0186		loss
geneComp_00024682	ENSG00000020633.19	RUNX3	rpmi	polyic	ENST00000308873.11	transcript7913.chr1.nic	isoComp_00076167	isoComp_00076174	domains_identified	TRUE	Domain loss	{'RunxI', 'Runt'}	set()	RunxI	RunxI	PF08504.14	Runx inhibition domain	27; 27;	Family	99			loss
geneComp_00024682	ENSG00000020633.19	RUNX3	rpmi	polyic	ENST00000308873.11	transcript7913.chr1.nic	isoComp_00076167	isoComp_00076174	domains_identified	TRUE	Domain loss	{'RunxI', 'Runt'}	set()	Runt	Runt	PF00853.22	Runt domain	27; 27;	Domain	129	CL0073		loss
geneComp_00024784	ENSG00000036549.13	ZZZ3	rpmi	polyic	ENST00000463166.5	ENST00000370801.8	isoComp_00076517	isoComp_00076516	domains_identified	TRUE	Domain loss	{'Myb_DNA-binding', 'ZZ'}	set()	Myb_DNA-binding	Myb_DNA-binding	PF00249.34	Myb-like DNA-binding domain	24.4; 24.4;	Domain	46	CL0123		loss
geneComp_00024784	ENSG00000036549.13	ZZZ3	rpmi	polyic	ENST00000463166.5	ENST00000370801.8	isoComp_00076517	isoComp_00076516	domains_identified	TRUE	Domain loss	{'Myb_DNA-binding', 'ZZ'}	set()	ZZ	ZZ	PF00569.20	Zinc finger, ZZ type	21.4; 21.4;	Domain	45	CL0006		loss
geneComp_00025077	ENSG00000065675.16	PRKCQ	rpmi	polyic	transcript1303.chr10.nnic	ENST00000263125.10	isoComp_00077533	isoComp_00077530	domains_identified	TRUE	Domain loss	{'C1_1', 'Pkinase_C', 'Pkinase', 'PK_Tyr_Ser-Thr'}	set()	C1_1	C1_1	PF00130.25	Phorbol esters/diacylglycerol binding domain (C1 domain)	26.5; 26.5;	Domain	53	CL0006		loss
geneComp_00025077	ENSG00000065675.16	PRKCQ	rpmi	polyic	transcript1303.chr10.nnic	ENST00000263125.10	isoComp_00077533	isoComp_00077530	domains_identified	TRUE	Domain loss	{'C1_1', 'Pkinase_C', 'Pkinase', 'PK_Tyr_Ser-Thr'}	set()	Pkinase_C	Pkinase_C	PF00433.27	Protein kinase C terminal domain	20.9; 15;	Family	46			loss
geneComp_00025077	ENSG00000065675.16	PRKCQ	rpmi	polyic	transcript1303.chr10.nnic	ENST00000263125.10	isoComp_00077533	isoComp_00077530	domains_identified	TRUE	Domain loss	{'C1_1', 'Pkinase_C', 'Pkinase', 'PK_Tyr_Ser-Thr'}	set()	Pkinase	Pkinase	PF00069.28	Protein kinase domain	31.7; 31.7;	Domain	264	CL0016		loss
geneComp_00025077	ENSG00000065675.16	PRKCQ	rpmi	polyic	transcript1303.chr10.nnic	ENST00000263125.10	isoComp_00077533	isoComp_00077530	domains_identified	TRUE	Domain loss	{'C1_1', 'Pkinase_C', 'Pkinase', 'PK_Tyr_Ser-Thr'}	set()	PK_Tyr_Ser-Thr	PK_Tyr_Ser-Thr	PF07714.20	Protein tyrosine and serine/threonine kinase	23.1; 23.1;	Domain	259	CL0016		loss
geneComp_00026733	ENSG00000106829.20	TLE4	rpmi	polyic	ENST00000466428.5	ENST00000376552.8	isoComp_00083050	isoComp_00083049	domains_identified	TRUE	Domain loss	{'TLE_N', 'WD40'}	set()	TLE_N	TLE_N	PF03920.18	Groucho/TLE N-terminal Q-rich domain	32; 32;	Family	117			loss
geneComp_00026733	ENSG00000106829.20	TLE4	rpmi	polyic	ENST00000466428.5	transcript6899.chr9.nic	isoComp_00083050	isoComp_00083051	domains_identified	TRUE	Domain loss	{'TLE_N', 'WD40'}	set()	TLE_N	TLE_N	PF03920.18	Groucho/TLE N-terminal Q-rich domain	32; 32;	Family	117			loss
geneComp_00026733	ENSG00000106829.20	TLE4	rpmi	polyic	ENST00000466428.5	ENST00000376552.8	isoComp_00083050	isoComp_00083049	domains_identified	TRUE	Domain loss	{'TLE_N', 'WD40'}	set()	WD40	WD40	PF00400.35	WD domain, G-beta repeat	27; 12.1;	Repeat	38	CL0186		loss
geneComp_00026733	ENSG00000106829.20	TLE4	rpmi	polyic	ENST00000466428.5	transcript6899.chr9.nic	isoComp_00083050	isoComp_00083051	domains_identified	TRUE	Domain loss	{'TLE_N', 'WD40'}	set()	WD40	WD40	PF00400.35	WD domain, G-beta repeat	27; 12.1;	Repeat	38	CL0186		loss
geneComp_00028527	ENSG00000129675.16	ARHGEF6	rpmi	polyic	ENST00000370620.5	ENST00000250617.7	isoComp_00088955	isoComp_00088954	domains_identified	TRUE	Domain loss	{'RhoGEF67_u1', 'RhoGEF', 'PH', 'SH3_9', 'CH', 'betaPIX_CC', 'SH3_1', 'SH3_2', 'RhoGEF67_u2'}	{'RhoGEF', 'PH', 'betaPIX_CC', 'SH3_1', 'SH3_2', 'RhoGEF67_u2', 'SH3_9'}	RhoGEF67_u1	RhoGEF67_u1	PF16615.8	Unstructured region one on RhoGEF 6 and 7	27.2; 27.2;	Disordered	47			loss
geneComp_00028527	ENSG00000129675.16	ARHGEF6	rpmi	polyic	ENST00000370620.5	ENST00000250617.7	isoComp_00088955	isoComp_00088954	domains_identified	TRUE	Domain loss	{'RhoGEF67_u1', 'RhoGEF', 'PH', 'SH3_9', 'CH', 'betaPIX_CC', 'SH3_1', 'SH3_2', 'RhoGEF67_u2'}	{'RhoGEF', 'PH', 'betaPIX_CC', 'SH3_1', 'SH3_2', 'RhoGEF67_u2', 'SH3_9'}	CH	CH	PF00307.34	Calponin homology (CH) domain	26; 22.1;	Domain	109	CL0188		loss
geneComp_00028624	ENSG00000130816.17	DNMT1	rpmi	polyic	transcript4047.chr19.nic	ENST00000340748.8	isoComp_00089258	isoComp_00089255	domains_identified	TRUE	Domain loss	{'DMAP_binding', 'DNA_methylase', 'zf-CXXC', 'DNMT1-RFD', 'BAH'}	{'DNA_methylase', 'zf-CXXC', 'DNMT1-RFD', 'BAH'}	DMAP_binding	DMAP_binding	PF06464.14	DMAP1-binding Domain	27; 27;	Domain	111	CL0660		loss
geneComp_00030246	ENSG00000147050.17	KDM6A	rpmi	polyic	transcript3024.chrX.nic	ENST00000382899.9	isoComp_00094611	isoComp_00094604	domains_identified	TRUE	Domain loss	{'TPR_16', 'JmjC', 'TPR_8'}	{'JmjC'}	TPR_16	TPR_16	PF13432.9	Tetratricopeptide repeat	32.7; 15.5;	Repeat	68	CL0020		loss
geneComp_00030246	ENSG00000147050.17	KDM6A	rpmi	polyic	transcript3024.chrX.nic	ENST00000675577.1	isoComp_00094611	isoComp_00094608	domains_identified	TRUE	Domain loss	{'TPR_16', 'JmjC', 'TPR_8'}	{'JmjC'}	TPR_16	TPR_16	PF13432.9	Tetratricopeptide repeat	32.7; 15.5;	Repeat	68	CL0020		loss
geneComp_00030246	ENSG00000147050.17	KDM6A	rpmi	polyic	transcript3039.chrX.nnic	ENST00000382899.9	isoComp_00094612	isoComp_00094604	domains_identified	TRUE	Domain loss	{'TPR_16', 'JmjC', 'TPR_8'}	{'JmjC'}	TPR_16	TPR_16	PF13432.9	Tetratricopeptide repeat	32.7; 15.5;	Repeat	68	CL0020		loss
geneComp_00030246	ENSG00000147050.17	KDM6A	rpmi	polyic	transcript3039.chrX.nnic	ENST00000675577.1	isoComp_00094612	isoComp_00094608	domains_identified	TRUE	Domain loss	{'TPR_16', 'JmjC', 'TPR_8'}	{'JmjC'}	TPR_16	TPR_16	PF13432.9	Tetratricopeptide repeat	32.7; 15.5;	Repeat	68	CL0020		loss
geneComp_00030246	ENSG00000147050.17	KDM6A	rpmi	polyic	transcript3024.chrX.nic	ENST00000382899.9	isoComp_00094611	isoComp_00094604	domains_identified	TRUE	Domain loss	{'TPR_16', 'JmjC', 'TPR_8'}	{'JmjC'}	TPR_8	TPR_8	PF13181.9	Tetratricopeptide repeat	25.7; 11.8;	Repeat	34	CL0020		loss
geneComp_00030246	ENSG00000147050.17	KDM6A	rpmi	polyic	transcript3024.chrX.nic	ENST00000675577.1	isoComp_00094611	isoComp_00094608	domains_identified	TRUE	Domain loss	{'TPR_16', 'JmjC', 'TPR_8'}	{'JmjC'}	TPR_8	TPR_8	PF13181.9	Tetratricopeptide repeat	25.7; 11.8;	Repeat	34	CL0020		loss
geneComp_00030246	ENSG00000147050.17	KDM6A	rpmi	polyic	transcript3039.chrX.nnic	ENST00000382899.9	isoComp_00094612	isoComp_00094604	domains_identified	TRUE	Domain loss	{'TPR_16', 'JmjC', 'TPR_8'}	{'JmjC'}	TPR_8	TPR_8	PF13181.9	Tetratricopeptide repeat	25.7; 11.8;	Repeat	34	CL0020		loss
geneComp_00030246	ENSG00000147050.17	KDM6A	rpmi	polyic	transcript3039.chrX.nnic	ENST00000675577.1	isoComp_00094612	isoComp_00094608	domains_identified	TRUE	Domain loss	{'TPR_16', 'JmjC', 'TPR_8'}	{'JmjC'}	TPR_8	TPR_8	PF13181.9	Tetratricopeptide repeat	25.7; 11.8;	Repeat	34	CL0020		loss
geneComp_00030490	ENSG00000150768.17	DLAT	rpmi	polyic	transcript23161.chr11.nic	ENST00000681316.1	isoComp_00095475	isoComp_00095473	domains_identified	TRUE	Domain loss	{'Biotin_lipoyl', 'E3_binding', '2-oxoacid_dh'}	{'2-oxoacid_dh'}	Biotin_lipoyl	Biotin_lipoyl	PF00364.25	Biotin-requiring enzyme	22.1; 22.1;	Domain	73	CL0105		loss
geneComp_00030490	ENSG00000150768.17	DLAT	rpmi	polyic	transcript23161.chr11.nic	ENST00000681316.1	isoComp_00095475	isoComp_00095473	domains_identified	TRUE	Domain loss	{'Biotin_lipoyl', 'E3_binding', '2-oxoacid_dh'}	{'2-oxoacid_dh'}	E3_binding	E3_binding	PF02817.20	e3 binding domain	23.7; 23.7;	Family	36			loss
geneComp_00030830	ENSG00000155629.15	PIK3AP1	rpmi	polyic	transcript14172.chr10.nnic	transcript14178.chr10.nnic	isoComp_00096588	isoComp_00096589	domains_identified	TRUE	Domain loss	{'DBB', 'TIR_3'}	{'DBB'}	TIR_3	TIR_3	PF18567.4	Toll/interleukin-1 receptor domain	26.1; 26.1;	Domain	131	CL0173		loss
geneComp_00043031	ENSG00000155629.15	PIK3AP1	rpmi	saur	transcript14172.chr10.nnic	transcript14178.chr10.nnic	isoComp_00134202	isoComp_00134203	domains_identified	TRUE	Domain loss	{'DBB', 'TIR_3'}	{'DBB'}	TIR_3	TIR_3	PF18567.4	Toll/interleukin-1 receptor domain	26.1; 26.1;	Domain	131	CL0173		loss
geneComp_00030973	ENSG00000157654.19	PALM2AKAP2	rpmi	polyic	ENST00000485762.1	ENST00000374525.5	isoComp_00097090	isoComp_00097089	domains_identified	TRUE	Domain loss	{'AKAP2_C'}	set()	AKAP2_C	AKAP2_C	PF15304.9	A-kinase anchor protein 2 C-terminus	27; 27;	Family	341			loss
geneComp_00033451	ENSG00000181847.12	TIGIT	rpmi	polyic	transcript17924.chr3.nic	ENST00000486257.5	isoComp_00104660	isoComp_00104659	domains_identified	TRUE	Domain loss	{'V-set', 'ig'}	set()	ig	ig	PF00047.28	Immunoglobulin domain	21.8; 21.8;	Domain	87	CL0011		loss
geneComp_00033451	ENSG00000181847.12	TIGIT	rpmi	polyic	transcript17924.chr3.nic	ENST00000486257.5	isoComp_00104660	isoComp_00104659	domains_identified	TRUE	Domain loss	{'V-set', 'ig'}	set()	V-set	V-set	PF07686.20	Immunoglobulin V-set domain	26; 26;	Domain	109	CL0011		loss
geneComp_00041131	ENSG00000134109.11	EDEM1	rpmi	saur	transcript477.chr3.nnic	ENST00000256497.9	isoComp_00127908	isoComp_00127906	domains_identified	TRUE	Domain loss	{'Glyco_hydro_47'}	set()	Glyco_hydro_47	Glyco_hydro_47	PF01532.23	Glycosyl hydrolase family 47	22.9; 22.9;	Repeat	458	CL0059		loss
geneComp_00000037	ENSG00000003756.17	RBM5	rpmi	calb	ENST00000347869.8	ENST00000469838.5	isoComp_00000093	isoComp_00000094	domains_identified	TRUE	Domain gain	{'zf-RanBP', 'RRM_1', 'OCRE', 'G-patch_2', 'G-patch'}	set()	zf-RanBP	zf-RanBP	PF00641.21	Zn-finger in Ran binding protein and others	27; 17;	Domain	30	CL0167		gain
geneComp_00009131	ENSG00000182944.18	EWSR1	rpmi	calb	ENST00000406548.5	transcript4435.chr22.nic	isoComp_00029678	isoComp_00029681	domains_identified	TRUE	Domain gain	{'zf-RanBP', 'RRM_1'}	set()	zf-RanBP	zf-RanBP	PF00641.21	Zn-finger in Ran binding protein and others	27; 17;	Domain	30	CL0167		gain
geneComp_00024439	ENSG00000003756.17	RBM5	rpmi	polyic	ENST00000347869.8	ENST00000469838.5	isoComp_00075321	isoComp_00075322	domains_identified	TRUE	Domain gain	{'zf-RanBP', 'RRM_1', 'OCRE', 'G-patch_2', 'G-patch'}	set()	zf-RanBP	zf-RanBP	PF00641.21	Zn-finger in Ran binding protein and others	27; 17;	Domain	30	CL0167		gain
geneComp_00036640	ENSG00000003756.17	RBM5	rpmi	saur	ENST00000347869.8	ENST00000469838.5	isoComp_00112935	isoComp_00112936	domains_identified	TRUE	Domain gain	{'zf-RanBP', 'RRM_1', 'OCRE', 'G-patch_2', 'G-patch'}	set()	zf-RanBP	zf-RanBP	PF00641.21	Zn-finger in Ran binding protein and others	27; 17;	Domain	30	CL0167		gain
geneComp_00000037	ENSG00000003756.17	RBM5	rpmi	calb	ENST00000347869.8	ENST00000469838.5	isoComp_00000093	isoComp_00000094	domains_identified	TRUE	Domain gain	{'zf-RanBP', 'RRM_1', 'OCRE', 'G-patch_2', 'G-patch'}	set()	RRM_1	RRM_1	PF00076.25	RNA recognition motif. (a.k.a. RRM, RBD, or RNP domain)	20.7; 20.7;	Domain	70	CL0221		gain
geneComp_00001214	ENSG00000086589.12	RBM22	rpmi	calb	ENST00000199814.9	transcript17546.chr5.nic	isoComp_00004148	isoComp_00004149	domains_identified	TRUE	Domain gain	{'RRM_1'}	set()	RRM_1	RRM_1	PF00076.25	RNA recognition motif. (a.k.a. RRM, RBD, or RNP domain)	20.7; 20.7;	Domain	70	CL0221		gain
geneComp_00004243	ENSG00000131051.24	RBM39	rpmi	calb	ENST00000361162.10	ENST00000463004.5	isoComp_00014108	isoComp_00014109	domains_identified	TRUE	Domain gain	{'RRM_1', 'RBM39linker'}	set()	RRM_1	RRM_1	PF00076.25	RNA recognition motif. (a.k.a. RRM, RBD, or RNP domain)	20.7; 20.7;	Domain	70	CL0221		gain
geneComp_00006243	ENSG00000152795.18	HNRNPDL	rpmi	calb	ENST00000602300.5	transcript8803.chr4.nic	isoComp_00020781	isoComp_00020783	domains_identified	TRUE	Domain gain	{'RRM_1', 'RRM_7'}	set()	RRM_1	RRM_1	PF00076.25	RNA recognition motif. (a.k.a. RRM, RBD, or RNP domain)	20.7; 20.7;	Domain	70	CL0221		gain
geneComp_00009131	ENSG00000182944.18	EWSR1	rpmi	calb	ENST00000406548.5	transcript4435.chr22.nic	isoComp_00029678	isoComp_00029681	domains_identified	TRUE	Domain gain	{'zf-RanBP', 'RRM_1'}	set()	RRM_1	RRM_1	PF00076.25	RNA recognition motif. (a.k.a. RRM, RBD, or RNP domain)	20.7; 20.7;	Domain	70	CL0221		gain
geneComp_00024439	ENSG00000003756.17	RBM5	rpmi	polyic	ENST00000347869.8	ENST00000469838.5	isoComp_00075321	isoComp_00075322	domains_identified	TRUE	Domain gain	{'zf-RanBP', 'RRM_1', 'OCRE', 'G-patch_2', 'G-patch'}	set()	RRM_1	RRM_1	PF00076.25	RNA recognition motif. (a.k.a. RRM, RBD, or RNP domain)	20.7; 20.7;	Domain	70	CL0221		gain
geneComp_00029484	ENSG00000138385.16	SSB	rpmi	polyic	ENST00000260956.9	transcript24956.chr2.nic	isoComp_00092103	isoComp_00092105	domains_identified	TRUE	Domain gain	{'RRM_1', 'RRM_3', 'La'}	{'La'}	RRM_1	RRM_1	PF00076.25	RNA recognition motif. (a.k.a. RRM, RBD, or RNP domain)	20.7; 20.7;	Domain	70	CL0221		gain
geneComp_00036640	ENSG00000003756.17	RBM5	rpmi	saur	ENST00000347869.8	ENST00000469838.5	isoComp_00112935	isoComp_00112936	domains_identified	TRUE	Domain gain	{'zf-RanBP', 'RRM_1', 'OCRE', 'G-patch_2', 'G-patch'}	set()	RRM_1	RRM_1	PF00076.25	RNA recognition motif. (a.k.a. RRM, RBD, or RNP domain)	20.7; 20.7;	Domain	70	CL0221		gain
geneComp_00041174	ENSG00000134453.16	RBM17	rpmi	saur	ENST00000379888.9	transcript1106.chr10.nic	isoComp_00128049	isoComp_00128050	domains_identified	TRUE	Domain gain	{'RRM_1', 'G-patch'}	{'G-patch'}	RRM_1	RRM_1	PF00076.25	RNA recognition motif. (a.k.a. RRM, RBD, or RNP domain)	20.7; 20.7;	Domain	70	CL0221		gain
geneComp_00000037	ENSG00000003756.17	RBM5	rpmi	calb	ENST00000347869.8	ENST00000469838.5	isoComp_00000093	isoComp_00000094	domains_identified	TRUE	Domain gain	{'zf-RanBP', 'RRM_1', 'OCRE', 'G-patch_2', 'G-patch'}	set()	G-patch	G-patch	PF01585.26	G-patch domain	22; 22;	Family	45	CL0449		gain
geneComp_00024439	ENSG00000003756.17	RBM5	rpmi	polyic	ENST00000347869.8	ENST00000469838.5	isoComp_00075321	isoComp_00075322	domains_identified	TRUE	Domain gain	{'zf-RanBP', 'RRM_1', 'OCRE', 'G-patch_2', 'G-patch'}	set()	G-patch	G-patch	PF01585.26	G-patch domain	22; 22;	Family	45	CL0449		gain
geneComp_00036640	ENSG00000003756.17	RBM5	rpmi	saur	ENST00000347869.8	ENST00000469838.5	isoComp_00112935	isoComp_00112936	domains_identified	TRUE	Domain gain	{'zf-RanBP', 'RRM_1', 'OCRE', 'G-patch_2', 'G-patch'}	set()	G-patch	G-patch	PF01585.26	G-patch domain	22; 22;	Family	45	CL0449		gain
geneComp_00000037	ENSG00000003756.17	RBM5	rpmi	calb	ENST00000347869.8	ENST00000469838.5	isoComp_00000093	isoComp_00000094	domains_identified	TRUE	Domain gain	{'zf-RanBP', 'RRM_1', 'OCRE', 'G-patch_2', 'G-patch'}	set()	OCRE	OCRE	PF17780.4	OCRE domain	24.7; 24.7;	Domain	52			gain
geneComp_00024439	ENSG00000003756.17	RBM5	rpmi	polyic	ENST00000347869.8	ENST00000469838.5	isoComp_00075321	isoComp_00075322	domains_identified	TRUE	Domain gain	{'zf-RanBP', 'RRM_1', 'OCRE', 'G-patch_2', 'G-patch'}	set()	OCRE	OCRE	PF17780.4	OCRE domain	24.7; 24.7;	Domain	52			gain
geneComp_00036640	ENSG00000003756.17	RBM5	rpmi	saur	ENST00000347869.8	ENST00000469838.5	isoComp_00112935	isoComp_00112936	domains_identified	TRUE	Domain gain	{'zf-RanBP', 'RRM_1', 'OCRE', 'G-patch_2', 'G-patch'}	set()	OCRE	OCRE	PF17780.4	OCRE domain	24.7; 24.7;	Domain	52			gain
geneComp_00000037	ENSG00000003756.17	RBM5	rpmi	calb	ENST00000347869.8	ENST00000469838.5	isoComp_00000093	isoComp_00000094	domains_identified	TRUE	Domain gain	{'zf-RanBP', 'RRM_1', 'OCRE', 'G-patch_2', 'G-patch'}	set()	G-patch_2	G-patch_2	PF12656.10	G-patch domain	26; 26;	Domain	61	CL0449		gain
geneComp_00024439	ENSG00000003756.17	RBM5	rpmi	polyic	ENST00000347869.8	ENST00000469838.5	isoComp_00075321	isoComp_00075322	domains_identified	TRUE	Domain gain	{'zf-RanBP', 'RRM_1', 'OCRE', 'G-patch_2', 'G-patch'}	set()	G-patch_2	G-patch_2	PF12656.10	G-patch domain	26; 26;	Domain	61	CL0449		gain
geneComp_00036640	ENSG00000003756.17	RBM5	rpmi	saur	ENST00000347869.8	ENST00000469838.5	isoComp_00112935	isoComp_00112936	domains_identified	TRUE	Domain gain	{'zf-RanBP', 'RRM_1', 'OCRE', 'G-patch_2', 'G-patch'}	set()	G-patch_2	G-patch_2	PF12656.10	G-patch domain	26; 26;	Domain	61	CL0449		gain
geneComp_00000127	ENSG00000007392.17	LUC7L	rpmi	calb	ENST00000293872.13	transcript144.chr16.nic	isoComp_00000389	isoComp_00000393	domains_identified	TRUE	Domain gain	{'LUC7'}	set()	LUC7	LUC7	PF03194.18	LUC7 N_terminus	33; 33;	Family	251			gain
geneComp_00000181	ENSG00000010810.17	FYN	rpmi	calb	transcript18545.chr6.nic	ENST00000462856.6	isoComp_00000591	isoComp_00000587	domains_identified	TRUE	Domain gain	{'PK_Tyr_Ser-Thr', 'SH3_9', 'SH3_1', 'Pkinase', 'SH3_2', 'SH2'}	set()	SH3_1	SH3_1	PF00018.31	SH3 domain	22.9; 22.9;	Domain	48	CL0010		gain
geneComp_00024522	ENSG00000007237.19	GAS7	rpmi	polyic	ENST00000432992.7	transcript6181.chr17.nnic	isoComp_00075597	isoComp_00075601	domains_identified	TRUE	Domain gain	{'WW', 'SH3_9', 'WW_FCH_linker', 'SH3_1', 'SH3_2', 'FCH'}	{'WW', 'WW_FCH_linker', 'FCH'}	SH3_1	SH3_1	PF00018.31	SH3 domain	22.9; 22.9;	Domain	48	CL0010		gain
geneComp_00000181	ENSG00000010810.17	FYN	rpmi	calb	transcript18545.chr6.nic	ENST00000462856.6	isoComp_00000591	isoComp_00000587	domains_identified	TRUE	Domain gain	{'PK_Tyr_Ser-Thr', 'SH3_9', 'SH3_1', 'Pkinase', 'SH3_2', 'SH2'}	set()	PK_Tyr_Ser-Thr	PK_Tyr_Ser-Thr	PF07714.20	Protein tyrosine and serine/threonine kinase	23.1; 23.1;	Domain	259	CL0016		gain
geneComp_00000181	ENSG00000010810.17	FYN	rpmi	calb	transcript18545.chr6.nic	ENST00000462856.6	isoComp_00000591	isoComp_00000587	domains_identified	TRUE	Domain gain	{'PK_Tyr_Ser-Thr', 'SH3_9', 'SH3_1', 'Pkinase', 'SH3_2', 'SH2'}	set()	Pkinase	Pkinase	PF00069.28	Protein kinase domain	31.7; 31.7;	Domain	264	CL0016		gain
geneComp_00000181	ENSG00000010810.17	FYN	rpmi	calb	transcript18545.chr6.nic	ENST00000462856.6	isoComp_00000591	isoComp_00000587	domains_identified	TRUE	Domain gain	{'PK_Tyr_Ser-Thr', 'SH3_9', 'SH3_1', 'Pkinase', 'SH3_2', 'SH2'}	set()	SH3_9	SH3_9	PF14604.9	Variant SH3 domain	30; 30;	Domain	49	CL0010		gain
geneComp_00024522	ENSG00000007237.19	GAS7	rpmi	polyic	ENST00000432992.7	transcript6181.chr17.nnic	isoComp_00075597	isoComp_00075601	domains_identified	TRUE	Domain gain	{'WW', 'SH3_9', 'WW_FCH_linker', 'SH3_1', 'SH3_2', 'FCH'}	{'WW', 'WW_FCH_linker', 'FCH'}	SH3_9	SH3_9	PF14604.9	Variant SH3 domain	30; 30;	Domain	49	CL0010		gain
geneComp_00000181	ENSG00000010810.17	FYN	rpmi	calb	transcript18545.chr6.nic	ENST00000462856.6	isoComp_00000591	isoComp_00000587	domains_identified	TRUE	Domain gain	{'PK_Tyr_Ser-Thr', 'SH3_9', 'SH3_1', 'Pkinase', 'SH3_2', 'SH2'}	set()	SH2	SH2	PF00017.27	SH2 domain	21; 21;	Domain	77	CL0541		gain
geneComp_00024730	ENSG00000027869.12	SH2D2A	rpmi	polyic	ENST00000368199.8	transcript36403.chr1.nic	isoComp_00076313	isoComp_00076317	domains_identified	TRUE	Domain gain	{'SH2'}	set()	SH2	SH2	PF00017.27	SH2 domain	21; 21;	Domain	77	CL0541		gain
geneComp_00000181	ENSG00000010810.17	FYN	rpmi	calb	transcript18545.chr6.nic	ENST00000462856.6	isoComp_00000591	isoComp_00000587	domains_identified	TRUE	Domain gain	{'PK_Tyr_Ser-Thr', 'SH3_9', 'SH3_1', 'Pkinase', 'SH3_2', 'SH2'}	set()	SH3_2	SH3_2	PF07653.20	Variant SH3 domain	21.8; 21.8;	Domain	57	CL0010		gain
geneComp_00024522	ENSG00000007237.19	GAS7	rpmi	polyic	ENST00000432992.7	transcript6181.chr17.nnic	isoComp_00075597	isoComp_00075601	domains_identified	TRUE	Domain gain	{'WW', 'SH3_9', 'WW_FCH_linker', 'SH3_1', 'SH3_2', 'FCH'}	{'WW', 'WW_FCH_linker', 'FCH'}	SH3_2	SH3_2	PF07653.20	Variant SH3 domain	21.8; 21.8;	Domain	57	CL0010		gain
geneComp_00000516	ENSG00000054267.22	ARID4B	rpmi	calb	ENST00000264183.9	transcript51623.chr1.nic	isoComp_00001803	isoComp_00001806	domains_identified	TRUE	Domain gain	{'Tudor-knot', 'RBB1NT', 'ARID'}	set()	Tudor-knot	Tudor-knot	PF11717.11	RNA binding activity-knot of a chromodomain	20.8; 20.8;	Family	55	CL0049		gain
geneComp_00000516	ENSG00000054267.22	ARID4B	rpmi	calb	ENST00000264183.9	transcript51623.chr1.nic	isoComp_00001803	isoComp_00001806	domains_identified	TRUE	Domain gain	{'Tudor-knot', 'RBB1NT', 'ARID'}	set()	RBB1NT	RBB1NT	PF08169.14	RBB1NT (NUC162) domain	25; 25;	Domain	94	CL0049		gain
geneComp_00012717	ENSG00000054267.22	ARID4B	rpmi	lps	transcript51601.chr1.nic	transcript51623.chr1.nic	isoComp_00039419	isoComp_00039420	domains_identified	TRUE	Domain gain	{'RBB1NT', 'ARID'}	set()	RBB1NT	RBB1NT	PF08169.14	RBB1NT (NUC162) domain	25; 25;	Domain	94	CL0049		gain
geneComp_00000516	ENSG00000054267.22	ARID4B	rpmi	calb	ENST00000264183.9	transcript51623.chr1.nic	isoComp_00001803	isoComp_00001806	domains_identified	TRUE	Domain gain	{'Tudor-knot', 'RBB1NT', 'ARID'}	set()	ARID	ARID	PF01388.24	ARID/BRIGHT DNA binding domain	24.1; 24.1;	Domain	90	CL0123		gain
geneComp_00012717	ENSG00000054267.22	ARID4B	rpmi	lps	transcript51601.chr1.nic	transcript51623.chr1.nic	isoComp_00039419	isoComp_00039420	domains_identified	TRUE	Domain gain	{'RBB1NT', 'ARID'}	set()	ARID	ARID	PF01388.24	ARID/BRIGHT DNA binding domain	24.1; 24.1;	Domain	90	CL0123		gain
geneComp_00018268	ENSG00000150347.17	ARID5B	rpmi	lps	ENST00000279873.12	transcript8408.chr10.nic	isoComp_00057777	isoComp_00057782	domains_identified	TRUE	Domain gain	{'ARID'}	set()	ARID	ARID	PF01388.24	ARID/BRIGHT DNA binding domain	24.1; 24.1;	Domain	90	CL0123		gain
geneComp_00000569	ENSG00000059378.13	PARP12	rpmi	calb	ENST00000263549.8	transcript22273.chr7.nic	isoComp_00001970	isoComp_00001971	domains_identified	TRUE	Domain gain	{'WWE', 'PARP', 'zf-CCCH'}	set()	WWE	WWE	PF02825.23	WWE domain	21.1; 21.1;	Family	67			gain
geneComp_00024971	ENSG00000059378.13	PARP12	rpmi	polyic	ENST00000263549.8	transcript22273.chr7.nic	isoComp_00077198	isoComp_00077199	domains_identified	TRUE	Domain gain	{'WWE', 'PARP', 'zf-CCCH'}	set()	WWE	WWE	PF02825.23	WWE domain	21.1; 21.1;	Family	67			gain
geneComp_00037172	ENSG00000059378.13	PARP12	rpmi	saur	ENST00000263549.8	transcript22273.chr7.nic	isoComp_00114812	isoComp_00114813	domains_identified	TRUE	Domain gain	{'WWE', 'PARP', 'zf-CCCH'}	set()	WWE	WWE	PF02825.23	WWE domain	21.1; 21.1;	Family	67			gain
geneComp_00000569	ENSG00000059378.13	PARP12	rpmi	calb	ENST00000263549.8	transcript22273.chr7.nic	isoComp_00001970	isoComp_00001971	domains_identified	TRUE	Domain gain	{'WWE', 'PARP', 'zf-CCCH'}	set()	PARP	PARP	PF00644.23	Poly(ADP-ribose) polymerase catalytic domain	26.7; 26.7;	Family	194	CL0084		gain
geneComp_00024971	ENSG00000059378.13	PARP12	rpmi	polyic	ENST00000263549.8	transcript22273.chr7.nic	isoComp_00077198	isoComp_00077199	domains_identified	TRUE	Domain gain	{'WWE', 'PARP', 'zf-CCCH'}	set()	PARP	PARP	PF00644.23	Poly(ADP-ribose) polymerase catalytic domain	26.7; 26.7;	Family	194	CL0084		gain
geneComp_00037172	ENSG00000059378.13	PARP12	rpmi	saur	ENST00000263549.8	transcript22273.chr7.nic	isoComp_00114812	isoComp_00114813	domains_identified	TRUE	Domain gain	{'WWE', 'PARP', 'zf-CCCH'}	set()	PARP	PARP	PF00644.23	Poly(ADP-ribose) polymerase catalytic domain	26.7; 26.7;	Family	194	CL0084		gain
geneComp_00000569	ENSG00000059378.13	PARP12	rpmi	calb	ENST00000263549.8	transcript22273.chr7.nic	isoComp_00001970	isoComp_00001971	domains_identified	TRUE	Domain gain	{'WWE', 'PARP', 'zf-CCCH'}	set()	zf-CCCH	zf-CCCH	PF00642.27	Zinc finger C-x8-C-x5-C-x3-H type (and similar)	20.5; 20.5;	Family	27	CL0537		gain
geneComp_00024971	ENSG00000059378.13	PARP12	rpmi	polyic	ENST00000263549.8	transcript22273.chr7.nic	isoComp_00077198	isoComp_00077199	domains_identified	TRUE	Domain gain	{'WWE', 'PARP', 'zf-CCCH'}	set()	zf-CCCH	zf-CCCH	PF00642.27	Zinc finger C-x8-C-x5-C-x3-H type (and similar)	20.5; 20.5;	Family	27	CL0537		gain
geneComp_00037172	ENSG00000059378.13	PARP12	rpmi	saur	ENST00000263549.8	transcript22273.chr7.nic	isoComp_00114812	isoComp_00114813	domains_identified	TRUE	Domain gain	{'WWE', 'PARP', 'zf-CCCH'}	set()	zf-CCCH	zf-CCCH	PF00642.27	Zinc finger C-x8-C-x5-C-x3-H type (and similar)	20.5; 20.5;	Family	27	CL0537		gain
geneComp_00000672	ENSG00000065615.14	CYB5R4	rpmi	calb	ENST00000369681.10	transcript14925.chr6.nic	isoComp_00002295	isoComp_00002298	domains_identified	TRUE	Domain gain	{'NAD_binding_1', 'CS', 'Cyt-b5', 'FAD_binding_6'}	{'Cyt-b5'}	NAD_binding_1	NAD_binding_1	PF00175.24	Oxidoreductase NAD-binding domain	22; 22;	Domain	109	CL0091		gain
geneComp_00025074	ENSG00000065615.14	CYB5R4	rpmi	polyic	ENST00000369681.10	transcript14906.chr6.nnic	isoComp_00077523	isoComp_00077524	domains_identified	TRUE	Domain gain	{'NAD_binding_1', 'CS', 'Cyt-b5', 'FAD_binding_6'}	{'CS', 'Cyt-b5'}	NAD_binding_1	NAD_binding_1	PF00175.24	Oxidoreductase NAD-binding domain	22; 22;	Domain	109	CL0091		gain
geneComp_00025074	ENSG00000065615.14	CYB5R4	rpmi	polyic	ENST00000369681.10	transcript14925.chr6.nic	isoComp_00077523	isoComp_00077526	domains_identified	TRUE	Domain gain	{'NAD_binding_1', 'CS', 'Cyt-b5', 'FAD_binding_6'}	{'Cyt-b5'}	NAD_binding_1	NAD_binding_1	PF00175.24	Oxidoreductase NAD-binding domain	22; 22;	Domain	109	CL0091		gain
geneComp_00037275	ENSG00000065615.14	CYB5R4	rpmi	saur	ENST00000369681.10	transcript14906.chr6.nnic	isoComp_00115137	isoComp_00115138	domains_identified	TRUE	Domain gain	{'NAD_binding_1', 'CS', 'Cyt-b5', 'FAD_binding_6'}	{'CS', 'Cyt-b5'}	NAD_binding_1	NAD_binding_1	PF00175.24	Oxidoreductase NAD-binding domain	22; 22;	Domain	109	CL0091		gain
geneComp_00037275	ENSG00000065615.14	CYB5R4	rpmi	saur	ENST00000369681.10	transcript14925.chr6.nic	isoComp_00115137	isoComp_00115140	domains_identified	TRUE	Domain gain	{'NAD_binding_1', 'CS', 'Cyt-b5', 'FAD_binding_6'}	{'Cyt-b5'}	NAD_binding_1	NAD_binding_1	PF00175.24	Oxidoreductase NAD-binding domain	22; 22;	Domain	109	CL0091		gain
geneComp_00000672	ENSG00000065615.14	CYB5R4	rpmi	calb	ENST00000369681.10	transcript14925.chr6.nic	isoComp_00002295	isoComp_00002298	domains_identified	TRUE	Domain gain	{'NAD_binding_1', 'CS', 'Cyt-b5', 'FAD_binding_6'}	{'Cyt-b5'}	CS	CS	PF04969.19	CS domain	21.3; 10;	Domain	77	CL0190		gain
geneComp_00025074	ENSG00000065615.14	CYB5R4	rpmi	polyic	ENST00000369681.10	transcript14925.chr6.nic	isoComp_00077523	isoComp_00077526	domains_identified	TRUE	Domain gain	{'NAD_binding_1', 'CS', 'Cyt-b5', 'FAD_binding_6'}	{'Cyt-b5'}	CS	CS	PF04969.19	CS domain	21.3; 10;	Domain	77	CL0190		gain
geneComp_00037275	ENSG00000065615.14	CYB5R4	rpmi	saur	ENST00000369681.10	transcript14925.chr6.nic	isoComp_00115137	isoComp_00115140	domains_identified	TRUE	Domain gain	{'NAD_binding_1', 'CS', 'Cyt-b5', 'FAD_binding_6'}	{'Cyt-b5'}	CS	CS	PF04969.19	CS domain	21.3; 10;	Domain	77	CL0190		gain
geneComp_00000672	ENSG00000065615.14	CYB5R4	rpmi	calb	ENST00000369681.10	transcript14925.chr6.nic	isoComp_00002295	isoComp_00002298	domains_identified	TRUE	Domain gain	{'NAD_binding_1', 'CS', 'Cyt-b5', 'FAD_binding_6'}	{'Cyt-b5'}	FAD_binding_6	FAD_binding_6	PF00970.27	Oxidoreductase FAD-binding domain	21.1; 21.1;	Domain	99	CL0076		gain
geneComp_00025074	ENSG00000065615.14	CYB5R4	rpmi	polyic	ENST00000369681.10	transcript14906.chr6.nnic	isoComp_00077523	isoComp_00077524	domains_identified	TRUE	Domain gain	{'NAD_binding_1', 'CS', 'Cyt-b5', 'FAD_binding_6'}	{'CS', 'Cyt-b5'}	FAD_binding_6	FAD_binding_6	PF00970.27	Oxidoreductase FAD-binding domain	21.1; 21.1;	Domain	99	CL0076		gain
geneComp_00025074	ENSG00000065615.14	CYB5R4	rpmi	polyic	ENST00000369681.10	transcript14925.chr6.nic	isoComp_00077523	isoComp_00077526	domains_identified	TRUE	Domain gain	{'NAD_binding_1', 'CS', 'Cyt-b5', 'FAD_binding_6'}	{'Cyt-b5'}	FAD_binding_6	FAD_binding_6	PF00970.27	Oxidoreductase FAD-binding domain	21.1; 21.1;	Domain	99	CL0076		gain
geneComp_00037275	ENSG00000065615.14	CYB5R4	rpmi	saur	ENST00000369681.10	transcript14906.chr6.nnic	isoComp_00115137	isoComp_00115138	domains_identified	TRUE	Domain gain	{'NAD_binding_1', 'CS', 'Cyt-b5', 'FAD_binding_6'}	{'CS', 'Cyt-b5'}	FAD_binding_6	FAD_binding_6	PF00970.27	Oxidoreductase FAD-binding domain	21.1; 21.1;	Domain	99	CL0076		gain
geneComp_00037275	ENSG00000065615.14	CYB5R4	rpmi	saur	ENST00000369681.10	transcript14925.chr6.nic	isoComp_00115137	isoComp_00115140	domains_identified	TRUE	Domain gain	{'NAD_binding_1', 'CS', 'Cyt-b5', 'FAD_binding_6'}	{'Cyt-b5'}	FAD_binding_6	FAD_binding_6	PF00970.27	Oxidoreductase FAD-binding domain	21.1; 21.1;	Domain	99	CL0076		gain
geneComp_00000713	ENSG00000067064.12	IDI1	rpmi	calb	ENST00000381344.8	ENST00000491735.1	isoComp_00002424	isoComp_00002426	domains_identified	TRUE	Domain gain	{'NUDIX'}	set()	NUDIX	NUDIX	PF00293.31	NUDIX domain	21.1; 21.1;	Domain	131	CL0261		gain
geneComp_00000715	ENSG00000067082.15	KLF6	rpmi	calb	ENST00000497571.6	ENST00000469435.1	isoComp_00002433	isoComp_00002432	domains_identified	TRUE	Domain gain	{'zf-C2H2'}	set()	zf-C2H2	zf-C2H2	PF00096.29	Zinc finger, C2H2 type	25.2; 15.8;	Domain	23	CL0361		gain
geneComp_00008301	ENSG00000172466.16	ZNF24	rpmi	calb	ENST00000399061.3	transcript4171.chr18.nic	isoComp_00027157	isoComp_00027158	domains_identified	TRUE	Domain gain	{'SCAN', 'zf-C2H2', 'zf-C2H2_6'}	{'SCAN'}	zf-C2H2	zf-C2H2	PF00096.29	Zinc finger, C2H2 type	25.2; 15.8;	Domain	23	CL0361		gain
geneComp_00012916	ENSG00000067082.15	KLF6	rpmi	lps	ENST00000497571.6	ENST00000469435.1	isoComp_00040047	isoComp_00040046	domains_identified	TRUE	Domain gain	{'zf-C2H2'}	set()	zf-C2H2	zf-C2H2	PF00096.29	Zinc finger, C2H2 type	25.2; 15.8;	Domain	23	CL0361		gain
geneComp_00012916	ENSG00000067082.15	KLF6	rpmi	lps	ENST00000497571.6	transcript631.chr10.nic	isoComp_00040047	isoComp_00040048	domains_identified	TRUE	Domain gain	{'zf-C2H2'}	set()	zf-C2H2	zf-C2H2	PF00096.29	Zinc finger, C2H2 type	25.2; 15.8;	Domain	23	CL0361		gain
geneComp_00020502	ENSG00000172466.16	ZNF24	rpmi	lps	ENST00000399061.3	transcript4171.chr18.nic	isoComp_00064771	isoComp_00064772	domains_identified	TRUE	Domain gain	{'SCAN', 'zf-C2H2', 'zf-C2H2_6'}	{'SCAN'}	zf-C2H2	zf-C2H2	PF00096.29	Zinc finger, C2H2 type	25.2; 15.8;	Domain	23	CL0361		gain
geneComp_00025117	ENSG00000067082.15	KLF6	rpmi	polyic	ENST00000497571.6	ENST00000469435.1	isoComp_00077661	isoComp_00077660	domains_identified	TRUE	Domain gain	{'zf-C2H2'}	set()	zf-C2H2	zf-C2H2	PF00096.29	Zinc finger, C2H2 type	25.2; 15.8;	Domain	23	CL0361		gain
geneComp_00025117	ENSG00000067082.15	KLF6	rpmi	polyic	ENST00000497571.6	transcript631.chr10.nic	isoComp_00077661	isoComp_00077662	domains_identified	TRUE	Domain gain	{'zf-C2H2'}	set()	zf-C2H2	zf-C2H2	PF00096.29	Zinc finger, C2H2 type	25.2; 15.8;	Domain	23	CL0361		gain
geneComp_00032703	ENSG00000172466.16	ZNF24	rpmi	polyic	ENST00000399061.3	transcript4171.chr18.nic	isoComp_00102385	isoComp_00102386	domains_identified	TRUE	Domain gain	{'SCAN', 'zf-C2H2', 'zf-C2H2_6'}	{'SCAN'}	zf-C2H2	zf-C2H2	PF00096.29	Zinc finger, C2H2 type	25.2; 15.8;	Domain	23	CL0361		gain
geneComp_00037318	ENSG00000067082.15	KLF6	rpmi	saur	ENST00000497571.6	ENST00000469435.1	isoComp_00115275	isoComp_00115274	domains_identified	TRUE	Domain gain	{'zf-C2H2'}	set()	zf-C2H2	zf-C2H2	PF00096.29	Zinc finger, C2H2 type	25.2; 15.8;	Domain	23	CL0361		gain
geneComp_00044569	ENSG00000169554.23	ZEB2	rpmi	saur	ENST00000409487.7	ENST00000472146.5	isoComp_00139011	isoComp_00139015	domains_identified	TRUE	Domain gain	{'zf-met', 'zf-C2H2', 'zf-Di19'}	set()	zf-C2H2	zf-C2H2	PF00096.29	Zinc finger, C2H2 type	25.2; 15.8;	Domain	23	CL0361		gain
geneComp_00044904	ENSG00000172466.16	ZNF24	rpmi	saur	ENST00000399061.3	transcript4171.chr18.nic	isoComp_00139999	isoComp_00140000	domains_identified	TRUE	Domain gain	{'SCAN', 'zf-C2H2', 'zf-C2H2_6'}	{'SCAN'}	zf-C2H2	zf-C2H2	PF00096.29	Zinc finger, C2H2 type	25.2; 15.8;	Domain	23	CL0361		gain
geneComp_00000774	ENSG00000069667.16	RORA	rpmi	calb	ENST00000449337.6	ENST00000558234.1	isoComp_00002648	isoComp_00002649	domains_identified	TRUE	Domain gain	{'Hormone_recep', 'zf-C4'}	{'zf-C4'}	Hormone_recep	Hormone_recep	PF00104.33	Ligand-binding domain of nuclear hormone receptor	23.5; 23.5;	Domain	213			gain
geneComp_00012975	ENSG00000069667.16	RORA	rpmi	lps	ENST00000449337.6	ENST00000558234.1	isoComp_00040262	isoComp_00040263	domains_identified	TRUE	Domain gain	{'Hormone_recep', 'zf-C4'}	{'zf-C4'}	Hormone_recep	Hormone_recep	PF00104.33	Ligand-binding domain of nuclear hormone receptor	23.5; 23.5;	Domain	213			gain
geneComp_00000843	ENSG00000072042.13	RDH11	rpmi	calb	ENST00000381346.9	transcript9042.chr14.nic	isoComp_00002888	isoComp_00002891	domains_identified	TRUE	Domain gain	{'adh_short_C2', 'KR', 'adh_short'}	set()	adh_short_C2	adh_short_C2	PF13561.9	Enoyl-(Acyl carrier protein) reductase	27; 27;	Domain	234	CL0063		gain
geneComp_00025245	ENSG00000072042.13	RDH11	rpmi	polyic	ENST00000381346.9	transcript9042.chr14.nic	isoComp_00078116	isoComp_00078119	domains_identified	TRUE	Domain gain	{'adh_short_C2', 'KR', 'adh_short'}	set()	adh_short_C2	adh_short_C2	PF13561.9	Enoyl-(Acyl carrier protein) reductase	27; 27;	Domain	234	CL0063		gain
geneComp_00000843	ENSG00000072042.13	RDH11	rpmi	calb	ENST00000381346.9	transcript9042.chr14.nic	isoComp_00002888	isoComp_00002891	domains_identified	TRUE	Domain gain	{'adh_short_C2', 'KR', 'adh_short'}	set()	KR	KR	PF08659.13	KR domain	22.6; 22.6;	Family	180	CL0063		gain
geneComp_00025245	ENSG00000072042.13	RDH11	rpmi	polyic	ENST00000381346.9	transcript9042.chr14.nic	isoComp_00078116	isoComp_00078119	domains_identified	TRUE	Domain gain	{'adh_short_C2', 'KR', 'adh_short'}	set()	KR	KR	PF08659.13	KR domain	22.6; 22.6;	Family	180	CL0063		gain
geneComp_00000843	ENSG00000072042.13	RDH11	rpmi	calb	ENST00000381346.9	transcript9042.chr14.nic	isoComp_00002888	isoComp_00002891	domains_identified	TRUE	Domain gain	{'adh_short_C2', 'KR', 'adh_short'}	set()	adh_short	adh_short	PF00106.28	short chain dehydrogenase	26.6; 25;	Domain	195	CL0063		gain
geneComp_00025245	ENSG00000072042.13	RDH11	rpmi	polyic	ENST00000381346.9	transcript9042.chr14.nic	isoComp_00078116	isoComp_00078119	domains_identified	TRUE	Domain gain	{'adh_short_C2', 'KR', 'adh_short'}	set()	adh_short	adh_short	PF00106.28	short chain dehydrogenase	26.6; 25;	Domain	195	CL0063		gain
geneComp_00000864	ENSG00000072778.20	ACADVL	rpmi	calb	ENST00000356839.10	transcript4329.chr17.nic	isoComp_00002971	isoComp_00002972	domains_identified	TRUE	Domain gain	{'Acyl-CoA_dh_M', 'Acyl-CoA_dh_1', 'Acyl-CoA_dh_2', 'Acyl-CoA_dh_N'}	{'Acyl-CoA_dh_M', 'Acyl-CoA_dh_N'}	Acyl-CoA_dh_1	Acyl-CoA_dh_1	PF00441.27	Acyl-CoA dehydrogenase, C-terminal domain	22.4; 22.4;	Domain	150	CL0087		gain
geneComp_00000864	ENSG00000072778.20	ACADVL	rpmi	calb	ENST00000356839.10	transcript4373.chr17.nic	isoComp_00002971	isoComp_00002974	domains_identified	TRUE	Domain gain	{'Acyl-CoA_dh_M', 'Acyl-CoA_dh_1', 'Acyl-CoA_dh_2', 'Acyl-CoA_dh_N'}	{'Acyl-CoA_dh_N'}	Acyl-CoA_dh_1	Acyl-CoA_dh_1	PF00441.27	Acyl-CoA dehydrogenase, C-terminal domain	22.4; 22.4;	Domain	150	CL0087		gain
geneComp_00013065	ENSG00000072778.20	ACADVL	rpmi	lps	ENST00000356839.10	transcript4373.chr17.nic	isoComp_00040585	isoComp_00040588	domains_identified	TRUE	Domain gain	{'Acyl-CoA_dh_M', 'Acyl-CoA_dh_1', 'Acyl-CoA_dh_2', 'Acyl-CoA_dh_N'}	{'Acyl-CoA_dh_N'}	Acyl-CoA_dh_1	Acyl-CoA_dh_1	PF00441.27	Acyl-CoA dehydrogenase, C-terminal domain	22.4; 22.4;	Domain	150	CL0087		gain
geneComp_00025266	ENSG00000072778.20	ACADVL	rpmi	polyic	ENST00000356839.10	transcript4329.chr17.nic	isoComp_00078199	isoComp_00078200	domains_identified	TRUE	Domain gain	{'Acyl-CoA_dh_M', 'Acyl-CoA_dh_1', 'Acyl-CoA_dh_2', 'Acyl-CoA_dh_N'}	{'Acyl-CoA_dh_M', 'Acyl-CoA_dh_N'}	Acyl-CoA_dh_1	Acyl-CoA_dh_1	PF00441.27	Acyl-CoA dehydrogenase, C-terminal domain	22.4; 22.4;	Domain	150	CL0087		gain
geneComp_00025266	ENSG00000072778.20	ACADVL	rpmi	polyic	ENST00000356839.10	transcript4373.chr17.nic	isoComp_00078199	isoComp_00078202	domains_identified	TRUE	Domain gain	{'Acyl-CoA_dh_M', 'Acyl-CoA_dh_1', 'Acyl-CoA_dh_2', 'Acyl-CoA_dh_N'}	{'Acyl-CoA_dh_N'}	Acyl-CoA_dh_1	Acyl-CoA_dh_1	PF00441.27	Acyl-CoA dehydrogenase, C-terminal domain	22.4; 22.4;	Domain	150	CL0087		gain
geneComp_00037467	ENSG00000072778.20	ACADVL	rpmi	saur	ENST00000356839.10	transcript4329.chr17.nic	isoComp_00115813	isoComp_00115814	domains_identified	TRUE	Domain gain	{'Acyl-CoA_dh_M', 'Acyl-CoA_dh_1', 'Acyl-CoA_dh_2', 'Acyl-CoA_dh_N'}	{'Acyl-CoA_dh_M', 'Acyl-CoA_dh_N'}	Acyl-CoA_dh_1	Acyl-CoA_dh_1	PF00441.27	Acyl-CoA dehydrogenase, C-terminal domain	22.4; 22.4;	Domain	150	CL0087		gain
geneComp_00037467	ENSG00000072778.20	ACADVL	rpmi	saur	ENST00000356839.10	transcript4373.chr17.nic	isoComp_00115813	isoComp_00115816	domains_identified	TRUE	Domain gain	{'Acyl-CoA_dh_M', 'Acyl-CoA_dh_1', 'Acyl-CoA_dh_2', 'Acyl-CoA_dh_N'}	{'Acyl-CoA_dh_N'}	Acyl-CoA_dh_1	Acyl-CoA_dh_1	PF00441.27	Acyl-CoA dehydrogenase, C-terminal domain	22.4; 22.4;	Domain	150	CL0087		gain
geneComp_00000864	ENSG00000072778.20	ACADVL	rpmi	calb	ENST00000356839.10	transcript4329.chr17.nic	isoComp_00002971	isoComp_00002972	domains_identified	TRUE	Domain gain	{'Acyl-CoA_dh_M', 'Acyl-CoA_dh_1', 'Acyl-CoA_dh_2', 'Acyl-CoA_dh_N'}	{'Acyl-CoA_dh_M', 'Acyl-CoA_dh_N'}	Acyl-CoA_dh_2	Acyl-CoA_dh_2	PF08028.14	Acyl-CoA dehydrogenase, C-terminal domain	22.7; 22.7;	Domain	134	CL0087		gain
geneComp_00000864	ENSG00000072778.20	ACADVL	rpmi	calb	ENST00000356839.10	transcript4373.chr17.nic	isoComp_00002971	isoComp_00002974	domains_identified	TRUE	Domain gain	{'Acyl-CoA_dh_M', 'Acyl-CoA_dh_1', 'Acyl-CoA_dh_2', 'Acyl-CoA_dh_N'}	{'Acyl-CoA_dh_N'}	Acyl-CoA_dh_2	Acyl-CoA_dh_2	PF08028.14	Acyl-CoA dehydrogenase, C-terminal domain	22.7; 22.7;	Domain	134	CL0087		gain
geneComp_00013065	ENSG00000072778.20	ACADVL	rpmi	lps	ENST00000356839.10	transcript4373.chr17.nic	isoComp_00040585	isoComp_00040588	domains_identified	TRUE	Domain gain	{'Acyl-CoA_dh_M', 'Acyl-CoA_dh_1', 'Acyl-CoA_dh_2', 'Acyl-CoA_dh_N'}	{'Acyl-CoA_dh_N'}	Acyl-CoA_dh_2	Acyl-CoA_dh_2	PF08028.14	Acyl-CoA dehydrogenase, C-terminal domain	22.7; 22.7;	Domain	134	CL0087		gain
geneComp_00025266	ENSG00000072778.20	ACADVL	rpmi	polyic	ENST00000356839.10	transcript4329.chr17.nic	isoComp_00078199	isoComp_00078200	domains_identified	TRUE	Domain gain	{'Acyl-CoA_dh_M', 'Acyl-CoA_dh_1', 'Acyl-CoA_dh_2', 'Acyl-CoA_dh_N'}	{'Acyl-CoA_dh_M', 'Acyl-CoA_dh_N'}	Acyl-CoA_dh_2	Acyl-CoA_dh_2	PF08028.14	Acyl-CoA dehydrogenase, C-terminal domain	22.7; 22.7;	Domain	134	CL0087		gain
geneComp_00025266	ENSG00000072778.20	ACADVL	rpmi	polyic	ENST00000356839.10	transcript4373.chr17.nic	isoComp_00078199	isoComp_00078202	domains_identified	TRUE	Domain gain	{'Acyl-CoA_dh_M', 'Acyl-CoA_dh_1', 'Acyl-CoA_dh_2', 'Acyl-CoA_dh_N'}	{'Acyl-CoA_dh_N'}	Acyl-CoA_dh_2	Acyl-CoA_dh_2	PF08028.14	Acyl-CoA dehydrogenase, C-terminal domain	22.7; 22.7;	Domain	134	CL0087		gain
geneComp_00037467	ENSG00000072778.20	ACADVL	rpmi	saur	ENST00000356839.10	transcript4329.chr17.nic	isoComp_00115813	isoComp_00115814	domains_identified	TRUE	Domain gain	{'Acyl-CoA_dh_M', 'Acyl-CoA_dh_1', 'Acyl-CoA_dh_2', 'Acyl-CoA_dh_N'}	{'Acyl-CoA_dh_M', 'Acyl-CoA_dh_N'}	Acyl-CoA_dh_2	Acyl-CoA_dh_2	PF08028.14	Acyl-CoA dehydrogenase, C-terminal domain	22.7; 22.7;	Domain	134	CL0087		gain
geneComp_00037467	ENSG00000072778.20	ACADVL	rpmi	saur	ENST00000356839.10	transcript4373.chr17.nic	isoComp_00115813	isoComp_00115816	domains_identified	TRUE	Domain gain	{'Acyl-CoA_dh_M', 'Acyl-CoA_dh_1', 'Acyl-CoA_dh_2', 'Acyl-CoA_dh_N'}	{'Acyl-CoA_dh_N'}	Acyl-CoA_dh_2	Acyl-CoA_dh_2	PF08028.14	Acyl-CoA dehydrogenase, C-terminal domain	22.7; 22.7;	Domain	134	CL0087		gain
geneComp_00000864	ENSG00000072778.20	ACADVL	rpmi	calb	ENST00000356839.10	transcript4373.chr17.nic	isoComp_00002971	isoComp_00002974	domains_identified	TRUE	Domain gain	{'Acyl-CoA_dh_M', 'Acyl-CoA_dh_1', 'Acyl-CoA_dh_2', 'Acyl-CoA_dh_N'}	{'Acyl-CoA_dh_N'}	Acyl-CoA_dh_M	Acyl-CoA_dh_M	PF02770.22	Acyl-CoA dehydrogenase, middle domain	33.3; 33.3;	Domain	97			gain
geneComp_00013065	ENSG00000072778.20	ACADVL	rpmi	lps	ENST00000356839.10	transcript4373.chr17.nic	isoComp_00040585	isoComp_00040588	domains_identified	TRUE	Domain gain	{'Acyl-CoA_dh_M', 'Acyl-CoA_dh_1', 'Acyl-CoA_dh_2', 'Acyl-CoA_dh_N'}	{'Acyl-CoA_dh_N'}	Acyl-CoA_dh_M	Acyl-CoA_dh_M	PF02770.22	Acyl-CoA dehydrogenase, middle domain	33.3; 33.3;	Domain	97			gain
geneComp_00025266	ENSG00000072778.20	ACADVL	rpmi	polyic	ENST00000356839.10	transcript4373.chr17.nic	isoComp_00078199	isoComp_00078202	domains_identified	TRUE	Domain gain	{'Acyl-CoA_dh_M', 'Acyl-CoA_dh_1', 'Acyl-CoA_dh_2', 'Acyl-CoA_dh_N'}	{'Acyl-CoA_dh_N'}	Acyl-CoA_dh_M	Acyl-CoA_dh_M	PF02770.22	Acyl-CoA dehydrogenase, middle domain	33.3; 33.3;	Domain	97			gain
geneComp_00037467	ENSG00000072778.20	ACADVL	rpmi	saur	ENST00000356839.10	transcript4373.chr17.nic	isoComp_00115813	isoComp_00115816	domains_identified	TRUE	Domain gain	{'Acyl-CoA_dh_M', 'Acyl-CoA_dh_1', 'Acyl-CoA_dh_2', 'Acyl-CoA_dh_N'}	{'Acyl-CoA_dh_N'}	Acyl-CoA_dh_M	Acyl-CoA_dh_M	PF02770.22	Acyl-CoA dehydrogenase, middle domain	33.3; 33.3;	Domain	97			gain
geneComp_00001077	ENSG00000080822.17	CLDND1	rpmi	calb	ENST00000508902.5	ENST00000502980.1	isoComp_00003718	isoComp_00003716	domains_identified	TRUE	Domain gain	{'PMP22_Claudin', 'Claudin_2'}	set()	PMP22_Claudin	PMP22_Claudin	PF00822.23	PMP-22/EMP/MP20/Claudin family	26.7; 26.7;	Family	166	CL0375		gain
geneComp_00001077	ENSG00000080822.17	CLDND1	rpmi	calb	ENST00000508902.5	ENST00000502980.1	isoComp_00003718	isoComp_00003716	domains_identified	TRUE	Domain gain	{'PMP22_Claudin', 'Claudin_2'}	set()	Claudin_2	Claudin_2	PF13903.9	PMP-22/EMP/MP20/Claudin tight junction	29.1; 29.1;	Family	193	CL0375		gain
geneComp_00001171	ENSG00000085117.12	CD82	rpmi	calb	ENST00000227155.9	transcript8294.chr11.nic	isoComp_00004035	isoComp_00004037	domains_identified	TRUE	Domain gain	{'Tetraspanin'}	set()	Tetraspanin	Tetraspanin	PF00335.23	Tetraspanin family	32.1; 32.1;	Family	232	CL0347	Ribosomal_L23eN	gain
geneComp_00013372	ENSG00000085117.12	CD82	rpmi	lps	ENST00000227155.9	transcript8294.chr11.nic	isoComp_00041649	isoComp_00041651	domains_identified	TRUE	Domain gain	{'Tetraspanin'}	set()	Tetraspanin	Tetraspanin	PF00335.23	Tetraspanin family	32.1; 32.1;	Family	232	CL0347	Ribosomal_L23eN	gain
geneComp_00025573	ENSG00000085117.12	CD82	rpmi	polyic	ENST00000227155.9	transcript8294.chr11.nic	isoComp_00079263	isoComp_00079265	domains_identified	TRUE	Domain gain	{'Tetraspanin'}	set()	Tetraspanin	Tetraspanin	PF00335.23	Tetraspanin family	32.1; 32.1;	Family	232	CL0347	Ribosomal_L23eN	gain
geneComp_00001248	ENSG00000087365.16	SF3B2	rpmi	calb	ENST00000322535.11	transcript15154.chr11.nic	isoComp_00004264	isoComp_00004265	domains_identified	TRUE	Domain gain	{'PSP', 'DUF382', 'SAP'}	{'SAP'}	PSP	PSP	PF04046.19	PSP	19.6; 19.6;	Family	46			gain
geneComp_00025650	ENSG00000087365.16	SF3B2	rpmi	polyic	ENST00000322535.11	transcript15154.chr11.nic	isoComp_00079492	isoComp_00079493	domains_identified	TRUE	Domain gain	{'PSP', 'DUF382', 'SAP'}	{'SAP'}	PSP	PSP	PF04046.19	PSP	19.6; 19.6;	Family	46			gain
geneComp_00037851	ENSG00000087365.16	SF3B2	rpmi	saur	ENST00000322535.11	transcript15154.chr11.nic	isoComp_00117106	isoComp_00117107	domains_identified	TRUE	Domain gain	{'PSP', 'DUF382', 'SAP'}	{'SAP'}	PSP	PSP	PF04046.19	PSP	19.6; 19.6;	Family	46			gain
geneComp_00001248	ENSG00000087365.16	SF3B2	rpmi	calb	ENST00000322535.11	transcript15154.chr11.nic	isoComp_00004264	isoComp_00004265	domains_identified	TRUE	Domain gain	{'PSP', 'DUF382', 'SAP'}	{'SAP'}	DUF382	DUF382	PF04037.16	Domain of unknown function (DUF382)	26.7; 26.7;	Family	127			gain
geneComp_00025650	ENSG00000087365.16	SF3B2	rpmi	polyic	ENST00000322535.11	transcript15154.chr11.nic	isoComp_00079492	isoComp_00079493	domains_identified	TRUE	Domain gain	{'PSP', 'DUF382', 'SAP'}	{'SAP'}	DUF382	DUF382	PF04037.16	Domain of unknown function (DUF382)	26.7; 26.7;	Family	127			gain
geneComp_00037851	ENSG00000087365.16	SF3B2	rpmi	saur	ENST00000322535.11	transcript15154.chr11.nic	isoComp_00117106	isoComp_00117107	domains_identified	TRUE	Domain gain	{'PSP', 'DUF382', 'SAP'}	{'SAP'}	DUF382	DUF382	PF04037.16	Domain of unknown function (DUF382)	26.7; 26.7;	Family	127			gain
geneComp_00001317	ENSG00000089351.15	GRAMD1A	rpmi	calb	ENST00000680623.1	ENST00000598362.1	isoComp_00004510	isoComp_00004508	domains_identified	TRUE	Domain gain	{'GRAM', 'VASt'}	set()	GRAM	GRAM	PF02893.23	GRAM domain	23.6; 23.6;	Domain	114	CL0266		gain
geneComp_00001317	ENSG00000089351.15	GRAMD1A	rpmi	calb	ENST00000680623.1	ENST00000598362.1	isoComp_00004510	isoComp_00004508	domains_identified	TRUE	Domain gain	{'GRAM', 'VASt'}	set()	VASt	VASt	PF16016.8	VAD1 Analog of StAR-related lipid transfer domain	27; 27;	Domain	151	CL0209		gain
geneComp_00001436	ENSG00000094631.21	HDAC6	rpmi	calb	ENST00000644068.1	transcript4177.chrX.nic	isoComp_00004864	isoComp_00004867	domains_identified	TRUE	Domain gain	{'Hist_deacetyl', 'zf-UBP'}	{'Hist_deacetyl'}	zf-UBP	zf-UBP	PF02148.22	Zn-finger in ubiquitin-hydrolases and other protein	22.7; 22.7;	Domain	64	CL0229		gain
geneComp_00025838	ENSG00000094631.21	HDAC6	rpmi	polyic	ENST00000644068.1	transcript4177.chrX.nic	isoComp_00080092	isoComp_00080095	domains_identified	TRUE	Domain gain	{'Hist_deacetyl', 'zf-UBP'}	{'Hist_deacetyl'}	zf-UBP	zf-UBP	PF02148.22	Zn-finger in ubiquitin-hydrolases and other protein	22.7; 22.7;	Domain	64	CL0229		gain
geneComp_00001457	ENSG00000095564.15	BTAF1	rpmi	calb	ENST00000265990.12	transcript12939.chr10.nic	isoComp_00004940	isoComp_00004941	domains_identified	TRUE	Domain gain	{'Helicase_C', 'SNF2-rel_dom', 'DUF3535'}	set()	Helicase_C	Helicase_C	PF00271.34	Helicase conserved C-terminal domain	23.5; 23.5;	Domain	111	CL0023		gain
geneComp_00032818	ENSG00000173575.22	CHD2	rpmi	polyic	ENST00000394196.9	ENST00000627622.1	isoComp_00102799	isoComp_00102801	domains_identified	TRUE	Domain gain	{'Helicase_C', 'DUF4208', 'SNF2-rel_dom', 'ResIII', 'CDH1_2_SANT_HL1', 'Chromo'}	set()	Helicase_C	Helicase_C	PF00271.34	Helicase conserved C-terminal domain	23.5; 23.5;	Domain	111	CL0023		gain
geneComp_00040248	ENSG00000123136.15	DDX39A	rpmi	saur	ENST00000242776.9	transcript6437.chr19.nic	isoComp_00125012	isoComp_00125013	domains_identified	TRUE	Domain gain	{'Helicase_C', 'ResIII', 'DEAD'}	{'DEAD'}	Helicase_C	Helicase_C	PF00271.34	Helicase conserved C-terminal domain	23.5; 23.5;	Domain	111	CL0023		gain
geneComp_00040248	ENSG00000123136.15	DDX39A	rpmi	saur	ENST00000242776.9	transcript6438.chr19.nic	isoComp_00125012	isoComp_00125014	domains_identified	TRUE	Domain gain	{'Helicase_C', 'ResIII', 'DEAD'}	{'DEAD'}	Helicase_C	Helicase_C	PF00271.34	Helicase conserved C-terminal domain	23.5; 23.5;	Domain	111	CL0023		gain
geneComp_00001457	ENSG00000095564.15	BTAF1	rpmi	calb	ENST00000265990.12	transcript12939.chr10.nic	isoComp_00004940	isoComp_00004941	domains_identified	TRUE	Domain gain	{'Helicase_C', 'SNF2-rel_dom', 'DUF3535'}	set()	SNF2-rel_dom	SNF2-rel_dom	PF00176.26	SNF2-related domain	23.9; 23.9;	Domain	318	CL0023	Bromodomain	gain
geneComp_00032818	ENSG00000173575.22	CHD2	rpmi	polyic	ENST00000394196.9	ENST00000627622.1	isoComp_00102799	isoComp_00102801	domains_identified	TRUE	Domain gain	{'Helicase_C', 'DUF4208', 'SNF2-rel_dom', 'ResIII', 'CDH1_2_SANT_HL1', 'Chromo'}	set()	SNF2-rel_dom	SNF2-rel_dom	PF00176.26	SNF2-related domain	23.9; 23.9;	Domain	318	CL0023	Bromodomain	gain
geneComp_00001457	ENSG00000095564.15	BTAF1	rpmi	calb	ENST00000265990.12	transcript12939.chr10.nic	isoComp_00004940	isoComp_00004941	domains_identified	TRUE	Domain gain	{'Helicase_C', 'SNF2-rel_dom', 'DUF3535'}	set()	DUF3535	DUF3535	PF12054.11	Domain of unknown function (DUF3535)	26.2; 26.2;	Family	441			gain
geneComp_00001547	ENSG00000100055.21	CYTH4	rpmi	calb	ENST00000248901.11	ENST00000480510.5	isoComp_00005257	isoComp_00005259	domains_identified	TRUE	Domain gain	{'Sec7', 'PH'}	set()	Sec7	Sec7	PF01369.23	Sec7 domain	22; 22;	Domain	183			gain
geneComp_00013748	ENSG00000100055.21	CYTH4	rpmi	lps	ENST00000248901.11	ENST00000480510.5	isoComp_00042871	isoComp_00042873	domains_identified	TRUE	Domain gain	{'Sec7', 'PH'}	set()	Sec7	Sec7	PF01369.23	Sec7 domain	22; 22;	Domain	183			gain
geneComp_00025949	ENSG00000100055.21	CYTH4	rpmi	polyic	ENST00000248901.11	ENST00000480510.5	isoComp_00080485	isoComp_00080487	domains_identified	TRUE	Domain gain	{'Sec7', 'PH'}	set()	Sec7	Sec7	PF01369.23	Sec7 domain	22; 22;	Domain	183			gain
geneComp_00001547	ENSG00000100055.21	CYTH4	rpmi	calb	ENST00000248901.11	ENST00000480510.5	isoComp_00005257	isoComp_00005259	domains_identified	TRUE	Domain gain	{'Sec7', 'PH'}	set()	PH	PH	PF00169.32	PH domain	25.1; 25.1;	Domain	105	CL0266		gain
geneComp_00003658	ENSG00000123329.20	ARHGAP9	rpmi	calb	transcript15034.chr12.nic	transcript15054.chr12.nic	isoComp_00012210	isoComp_00012211	domains_identified	TRUE	Domain gain	{'PH', 'RhoGAP'}	{'WW'}	PH	PH	PF00169.32	PH domain	25.1; 25.1;	Domain	105	CL0266		gain
geneComp_00013748	ENSG00000100055.21	CYTH4	rpmi	lps	ENST00000248901.11	ENST00000480510.5	isoComp_00042871	isoComp_00042873	domains_identified	TRUE	Domain gain	{'Sec7', 'PH'}	set()	PH	PH	PF00169.32	PH domain	25.1; 25.1;	Domain	105	CL0266		gain
geneComp_00025949	ENSG00000100055.21	CYTH4	rpmi	polyic	ENST00000248901.11	ENST00000480510.5	isoComp_00080485	isoComp_00080487	domains_identified	TRUE	Domain gain	{'Sec7', 'PH'}	set()	PH	PH	PF00169.32	PH domain	25.1; 25.1;	Domain	105	CL0266		gain
geneComp_00001625	ENSG00000100365.16	NCF4	rpmi	calb	ENST00000248899.11	ENST00000397147.7	isoComp_00005473	isoComp_00005474	domains_identified	TRUE	Domain gain	{'PX', 'SH3_9', 'PB1', 'SH3_1', 'SH3_2'}	{'PX', 'SH3_9', 'SH3_1', 'SH3_2'}	PB1	PB1	PF00564.27	PB1 domain	23.6; 23.6;	Domain	84	CL0072		gain
geneComp_00001937	ENSG00000103043.15	VAC14	rpmi	calb	ENST00000261776.10	transcript17848.chr16.nic	isoComp_00006533	isoComp_00006535	domains_identified	TRUE	Domain gain	{'Vac14_Fig4_bd', 'Vac14_Fab1_bd'}	{'Vac14_Fab1_bd'}	Vac14_Fig4_bd	Vac14_Fig4_bd	PF11916.11	Vacuolar protein 14 C-terminal Fig4p binding	25; 25;	Domain	179			gain
geneComp_00002211	ENSG00000105726.17	ATP13A1	rpmi	calb	ENST00000357324.11	transcript9514.chr19.nic	isoComp_00007407	isoComp_00007410	domains_identified	TRUE	Domain gain	{'E1-E2_ATPase', 'Cation_ATPase', 'Hydrolase'}	set()	E1-E2_ATPase	E1-E2_ATPase	PF00122.23	E1-E2 ATPase	28.1; 28.1;	Family	181			gain
geneComp_00026613	ENSG00000105726.17	ATP13A1	rpmi	polyic	ENST00000357324.11	transcript9514.chr19.nic	isoComp_00082635	isoComp_00082638	domains_identified	TRUE	Domain gain	{'E1-E2_ATPase', 'Cation_ATPase', 'Hydrolase'}	set()	E1-E2_ATPase	E1-E2_ATPase	PF00122.23	E1-E2 ATPase	28.1; 28.1;	Family	181			gain
geneComp_00038814	ENSG00000105726.17	ATP13A1	rpmi	saur	ENST00000357324.11	transcript9514.chr19.nic	isoComp_00120249	isoComp_00120252	domains_identified	TRUE	Domain gain	{'E1-E2_ATPase', 'Cation_ATPase', 'Hydrolase'}	set()	E1-E2_ATPase	E1-E2_ATPase	PF00122.23	E1-E2 ATPase	28.1; 28.1;	Family	181			gain
geneComp_00002211	ENSG00000105726.17	ATP13A1	rpmi	calb	ENST00000357324.11	transcript9514.chr19.nic	isoComp_00007407	isoComp_00007410	domains_identified	TRUE	Domain gain	{'E1-E2_ATPase', 'Cation_ATPase', 'Hydrolase'}	set()	Cation_ATPase	Cation_ATPase	PF13246.9	Cation transport ATPase (P-type)	21.7; 21.7;	Family	91	CL0137		gain
geneComp_00026613	ENSG00000105726.17	ATP13A1	rpmi	polyic	ENST00000357324.11	transcript9514.chr19.nic	isoComp_00082635	isoComp_00082638	domains_identified	TRUE	Domain gain	{'E1-E2_ATPase', 'Cation_ATPase', 'Hydrolase'}	set()	Cation_ATPase	Cation_ATPase	PF13246.9	Cation transport ATPase (P-type)	21.7; 21.7;	Family	91	CL0137		gain
geneComp_00038814	ENSG00000105726.17	ATP13A1	rpmi	saur	ENST00000357324.11	transcript9514.chr19.nic	isoComp_00120249	isoComp_00120252	domains_identified	TRUE	Domain gain	{'E1-E2_ATPase', 'Cation_ATPase', 'Hydrolase'}	set()	Cation_ATPase	Cation_ATPase	PF13246.9	Cation transport ATPase (P-type)	21.7; 21.7;	Family	91	CL0137		gain
geneComp_00002211	ENSG00000105726.17	ATP13A1	rpmi	calb	ENST00000357324.11	transcript9514.chr19.nic	isoComp_00007407	isoComp_00007410	domains_identified	TRUE	Domain gain	{'E1-E2_ATPase', 'Cation_ATPase', 'Hydrolase'}	set()	Hydrolase	Hydrolase	PF00702.29	haloacid dehalogenase-like hydrolase	26.4; 26.4;	Domain	210	CL0137	HMA	gain
geneComp_00026613	ENSG00000105726.17	ATP13A1	rpmi	polyic	ENST00000357324.11	transcript9514.chr19.nic	isoComp_00082635	isoComp_00082638	domains_identified	TRUE	Domain gain	{'E1-E2_ATPase', 'Cation_ATPase', 'Hydrolase'}	set()	Hydrolase	Hydrolase	PF00702.29	haloacid dehalogenase-like hydrolase	26.4; 26.4;	Domain	210	CL0137	HMA	gain
geneComp_00038814	ENSG00000105726.17	ATP13A1	rpmi	saur	ENST00000357324.11	transcript9514.chr19.nic	isoComp_00120249	isoComp_00120252	domains_identified	TRUE	Domain gain	{'E1-E2_ATPase', 'Cation_ATPase', 'Hydrolase'}	set()	Hydrolase	Hydrolase	PF00702.29	haloacid dehalogenase-like hydrolase	26.4; 26.4;	Domain	210	CL0137	HMA	gain
geneComp_00002403	ENSG00000108039.18	XPNPEP1	rpmi	calb	ENST00000502935.6	transcript18284.chr10.nic	isoComp_00008058	isoComp_00008059	domains_identified	TRUE	Domain gain	{'Creatinase_N_2', 'Creatinase_N', 'Peptidase_M24', 'Peptidase_M24_C'}	{'Creatinase_N_2', 'Creatinase_N', 'Peptidase_M24'}	Peptidase_M24_C	Peptidase_M24_C	PF16188.8	C-terminal region of peptidase_M24	28.9; 28.9;	Domain	62			gain
geneComp_00002463	ENSG00000108654.16	DDX5	rpmi	calb	ENST00000225792.10	ENST00000581230.5	isoComp_00008239	isoComp_00008240	domains_identified	TRUE	Domain gain	{'Helicase_C', 'P68HR', 'DEAD'}	{'Helicase_C', 'DEAD'}	P68HR	P68HR	PF08061.14	P68HR (NUC004) repeat	25; 25;	Repeat	35			gain
geneComp_00002493	ENSG00000109046.15	WSB1	rpmi	calb	ENST00000262394.7	ENST00000467843.6	isoComp_00008322	isoComp_00008323	domains_identified	TRUE	Domain gain	{'SOCS_box', 'WD40'}	{'WD40'}	SOCS_box	SOCS_box	PF07525.19	SOCS box	23.5; 23.5;	Domain	38	CL0642		gain
geneComp_00014694	ENSG00000109046.15	WSB1	rpmi	lps	ENST00000262394.7	ENST00000467843.6	isoComp_00045936	isoComp_00045937	domains_identified	TRUE	Domain gain	{'SOCS_box', 'WD40'}	{'WD40'}	SOCS_box	SOCS_box	PF07525.19	SOCS box	23.5; 23.5;	Domain	38	CL0642		gain
geneComp_00002803	ENSG00000112576.13	CCND3	rpmi	calb	ENST00000372991.9	ENST00000415497.6	isoComp_00009305	isoComp_00009306	domains_identified	TRUE	Domain gain	{'Cyclin_N', 'Cyclin_C'}	set()	Cyclin_N	Cyclin_N	PF00134.26	Cyclin, N-terminal domain	23; 23;	Domain	127	CL0065		gain
geneComp_00002803	ENSG00000112576.13	CCND3	rpmi	calb	ENST00000372991.9	ENST00000511161.5	isoComp_00009305	isoComp_00009308	domains_identified	TRUE	Domain gain	{'Cyclin_N', 'Cyclin_C'}	set()	Cyclin_N	Cyclin_N	PF00134.26	Cyclin, N-terminal domain	23; 23;	Domain	127	CL0065		gain
geneComp_00027205	ENSG00000112576.13	CCND3	rpmi	polyic	ENST00000372991.9	ENST00000511161.5	isoComp_00084533	isoComp_00084536	domains_identified	TRUE	Domain gain	{'Cyclin_N', 'Cyclin_C'}	set()	Cyclin_N	Cyclin_N	PF00134.26	Cyclin, N-terminal domain	23; 23;	Domain	127	CL0065		gain
geneComp_00039406	ENSG00000112576.13	CCND3	rpmi	saur	ENST00000372991.9	ENST00000415497.6	isoComp_00122147	isoComp_00122148	domains_identified	TRUE	Domain gain	{'Cyclin_N', 'Cyclin_C'}	set()	Cyclin_N	Cyclin_N	PF00134.26	Cyclin, N-terminal domain	23; 23;	Domain	127	CL0065		gain
geneComp_00039406	ENSG00000112576.13	CCND3	rpmi	saur	ENST00000372991.9	ENST00000511161.5	isoComp_00122147	isoComp_00122150	domains_identified	TRUE	Domain gain	{'Cyclin_N', 'Cyclin_C'}	set()	Cyclin_N	Cyclin_N	PF00134.26	Cyclin, N-terminal domain	23; 23;	Domain	127	CL0065		gain
geneComp_00002803	ENSG00000112576.13	CCND3	rpmi	calb	ENST00000372991.9	ENST00000415497.6	isoComp_00009305	isoComp_00009306	domains_identified	TRUE	Domain gain	{'Cyclin_N', 'Cyclin_C'}	set()	Cyclin_C	Cyclin_C	PF02984.22	Cyclin, C-terminal domain	22; 22;	Domain	119	CL0065		gain
geneComp_00002803	ENSG00000112576.13	CCND3	rpmi	calb	ENST00000372991.9	ENST00000511161.5	isoComp_00009305	isoComp_00009308	domains_identified	TRUE	Domain gain	{'Cyclin_N', 'Cyclin_C'}	set()	Cyclin_C	Cyclin_C	PF02984.22	Cyclin, C-terminal domain	22; 22;	Domain	119	CL0065		gain
geneComp_00027205	ENSG00000112576.13	CCND3	rpmi	polyic	ENST00000372991.9	ENST00000511161.5	isoComp_00084533	isoComp_00084536	domains_identified	TRUE	Domain gain	{'Cyclin_N', 'Cyclin_C'}	set()	Cyclin_C	Cyclin_C	PF02984.22	Cyclin, C-terminal domain	22; 22;	Domain	119	CL0065		gain
geneComp_00039406	ENSG00000112576.13	CCND3	rpmi	saur	ENST00000372991.9	ENST00000415497.6	isoComp_00122147	isoComp_00122148	domains_identified	TRUE	Domain gain	{'Cyclin_N', 'Cyclin_C'}	set()	Cyclin_C	Cyclin_C	PF02984.22	Cyclin, C-terminal domain	22; 22;	Domain	119	CL0065		gain
geneComp_00039406	ENSG00000112576.13	CCND3	rpmi	saur	ENST00000372991.9	ENST00000511161.5	isoComp_00122147	isoComp_00122150	domains_identified	TRUE	Domain gain	{'Cyclin_N', 'Cyclin_C'}	set()	Cyclin_C	Cyclin_C	PF02984.22	Cyclin, C-terminal domain	22; 22;	Domain	119	CL0065		gain
geneComp_00002938	ENSG00000114439.19	BBX	rpmi	calb	ENST00000325805.13	ENST00000474137.1	isoComp_00009750	isoComp_00009752	domains_identified	TRUE	Domain gain	{'HMG_box_2', 'HMG_box', 'DUF2028'}	set()	HMG_box_2	HMG_box_2	PF09011.13	HMG-box domain	22.4; 22.4;	Domain	73	CL0114		gain
geneComp_00002938	ENSG00000114439.19	BBX	rpmi	calb	ENST00000415149.6	ENST00000474137.1	isoComp_00009751	isoComp_00009752	domains_identified	TRUE	Domain gain	{'HMG_box_2', 'HMG_box', 'DUF2028'}	set()	HMG_box_2	HMG_box_2	PF09011.13	HMG-box domain	22.4; 22.4;	Domain	73	CL0114		gain
geneComp_00002938	ENSG00000114439.19	BBX	rpmi	calb	ENST00000325805.13	ENST00000474137.1	isoComp_00009750	isoComp_00009752	domains_identified	TRUE	Domain gain	{'HMG_box_2', 'HMG_box', 'DUF2028'}	set()	HMG_box	HMG_box	PF00505.22	HMG (high mobility group) box	25.4; 25.4;	Domain	69	CL0114		gain
geneComp_00002938	ENSG00000114439.19	BBX	rpmi	calb	ENST00000415149.6	ENST00000474137.1	isoComp_00009751	isoComp_00009752	domains_identified	TRUE	Domain gain	{'HMG_box_2', 'HMG_box', 'DUF2028'}	set()	HMG_box	HMG_box	PF00505.22	HMG (high mobility group) box	25.4; 25.4;	Domain	69	CL0114		gain
geneComp_00002938	ENSG00000114439.19	BBX	rpmi	calb	ENST00000325805.13	ENST00000474137.1	isoComp_00009750	isoComp_00009752	domains_identified	TRUE	Domain gain	{'HMG_box_2', 'HMG_box', 'DUF2028'}	set()	DUF2028	DUF2028	PF09667.13	Domain of unknown function (DUF2028)	25; 25;	Family	180			gain
geneComp_00002938	ENSG00000114439.19	BBX	rpmi	calb	ENST00000415149.6	ENST00000474137.1	isoComp_00009751	isoComp_00009752	domains_identified	TRUE	Domain gain	{'HMG_box_2', 'HMG_box', 'DUF2028'}	set()	DUF2028	DUF2028	PF09667.13	Domain of unknown function (DUF2028)	25; 25;	Family	180			gain
geneComp_00003046	ENSG00000115524.17	SF3B1	rpmi	calb	ENST00000335508.11	ENST00000470268.2	isoComp_00010152	isoComp_00010153	domains_identified	TRUE	Domain gain	{'SF3b1'}	set()	SF3b1	SF3b1	PF08920.13	Splicing factor 3B subunit 1	25.1; 25.1;	Domain	131	CL0462		gain
geneComp_00039649	ENSG00000115524.17	SF3B1	rpmi	saur	ENST00000335508.11	ENST00000470268.2	isoComp_00122994	isoComp_00122995	domains_identified	TRUE	Domain gain	{'SF3b1'}	set()	SF3b1	SF3b1	PF08920.13	Splicing factor 3B subunit 1	25.1; 25.1;	Domain	131	CL0462		gain
geneComp_00003085	ENSG00000115919.15	KYNU	rpmi	calb	transcript22555.chr2.nnic	transcript22650.chr2.nic	isoComp_00010288	isoComp_00010291	domains_identified	TRUE	Domain gain	{'Aminotran_5'}	set()	Aminotran_5	Aminotran_5	PF00266.22	Aminotransferase class-V	21.5; 21.5;	Domain	371	CL0061		gain
geneComp_00015286	ENSG00000115919.15	KYNU	rpmi	lps	transcript22555.chr2.nnic	transcript22650.chr2.nic	isoComp_00047902	isoComp_00047905	domains_identified	TRUE	Domain gain	{'Aminotran_5'}	set()	Aminotran_5	Aminotran_5	PF00266.22	Aminotransferase class-V	21.5; 21.5;	Domain	371	CL0061		gain
geneComp_00027487	ENSG00000115919.15	KYNU	rpmi	polyic	transcript22555.chr2.nnic	transcript22650.chr2.nic	isoComp_00085516	isoComp_00085519	domains_identified	TRUE	Domain gain	{'Aminotran_5'}	set()	Aminotran_5	Aminotran_5	PF00266.22	Aminotransferase class-V	21.5; 21.5;	Domain	371	CL0061		gain
geneComp_00003093	ENSG00000115993.13	TRAK2	rpmi	calb	ENST00000332624.8	transcript30720.chr2.nnic	isoComp_00010322	isoComp_00010324	domains_identified	TRUE	Domain gain	{'Milton', 'HAP1_N'}	{'HAP1_N'}	Milton	Milton	PF12448.11	Kinesin associated protein	22.3; 22.3;	Family	175			gain
geneComp_00003100	ENSG00000116044.16	NFE2L2	rpmi	calb	ENST00000397062.8	ENST00000397063.8	isoComp_00010345	isoComp_00010346	domains_identified	TRUE	Domain gain	{'bZIP_2', 'bZIP_Maf', 'bZIP_1'}	set()	bZIP_Maf	bZIP_Maf	PF03131.20	bZIP Maf transcription factor	22; 22;	Coiled-coil	92	CL0018		gain
geneComp_00015301	ENSG00000116044.16	NFE2L2	rpmi	lps	ENST00000397062.8	ENST00000397063.8	isoComp_00047959	isoComp_00047960	domains_identified	TRUE	Domain gain	{'bZIP_2', 'bZIP_Maf', 'bZIP_1'}	set()	bZIP_Maf	bZIP_Maf	PF03131.20	bZIP Maf transcription factor	22; 22;	Coiled-coil	92	CL0018		gain
geneComp_00027502	ENSG00000116044.16	NFE2L2	rpmi	polyic	ENST00000397062.8	ENST00000397063.8	isoComp_00085573	isoComp_00085574	domains_identified	TRUE	Domain gain	{'bZIP_2', 'bZIP_Maf', 'bZIP_1'}	set()	bZIP_Maf	bZIP_Maf	PF03131.20	bZIP Maf transcription factor	22; 22;	Coiled-coil	92	CL0018		gain
geneComp_00039703	ENSG00000116044.16	NFE2L2	rpmi	saur	ENST00000397062.8	ENST00000397063.8	isoComp_00123187	isoComp_00123188	domains_identified	TRUE	Domain gain	{'bZIP_2', 'bZIP_Maf', 'bZIP_1'}	set()	bZIP_Maf	bZIP_Maf	PF03131.20	bZIP Maf transcription factor	22; 22;	Coiled-coil	92	CL0018		gain
geneComp_00003100	ENSG00000116044.16	NFE2L2	rpmi	calb	ENST00000397062.8	ENST00000397063.8	isoComp_00010345	isoComp_00010346	domains_identified	TRUE	Domain gain	{'bZIP_2', 'bZIP_Maf', 'bZIP_1'}	set()	bZIP_1	bZIP_1	PF00170.24	bZIP transcription factor	27.6; 27.6;	Coiled-coil	64	CL0018		gain
geneComp_00015301	ENSG00000116044.16	NFE2L2	rpmi	lps	ENST00000397062.8	ENST00000397063.8	isoComp_00047959	isoComp_00047960	domains_identified	TRUE	Domain gain	{'bZIP_2', 'bZIP_Maf', 'bZIP_1'}	set()	bZIP_1	bZIP_1	PF00170.24	bZIP transcription factor	27.6; 27.6;	Coiled-coil	64	CL0018		gain
geneComp_00027502	ENSG00000116044.16	NFE2L2	rpmi	polyic	ENST00000397062.8	ENST00000397063.8	isoComp_00085573	isoComp_00085574	domains_identified	TRUE	Domain gain	{'bZIP_2', 'bZIP_Maf', 'bZIP_1'}	set()	bZIP_1	bZIP_1	PF00170.24	bZIP transcription factor	27.6; 27.6;	Coiled-coil	64	CL0018		gain
geneComp_00039703	ENSG00000116044.16	NFE2L2	rpmi	saur	ENST00000397062.8	ENST00000397063.8	isoComp_00123187	isoComp_00123188	domains_identified	TRUE	Domain gain	{'bZIP_2', 'bZIP_Maf', 'bZIP_1'}	set()	bZIP_1	bZIP_1	PF00170.24	bZIP transcription factor	27.6; 27.6;	Coiled-coil	64	CL0018		gain
geneComp_00003100	ENSG00000116044.16	NFE2L2	rpmi	calb	ENST00000397062.8	ENST00000397063.8	isoComp_00010345	isoComp_00010346	domains_identified	TRUE	Domain gain	{'bZIP_2', 'bZIP_Maf', 'bZIP_1'}	set()	bZIP_2	bZIP_2	PF07716.18	Basic region leucine zipper	22.3; 22.3;	Coiled-coil	54	CL0018		gain
geneComp_00015301	ENSG00000116044.16	NFE2L2	rpmi	lps	ENST00000397062.8	ENST00000397063.8	isoComp_00047959	isoComp_00047960	domains_identified	TRUE	Domain gain	{'bZIP_2', 'bZIP_Maf', 'bZIP_1'}	set()	bZIP_2	bZIP_2	PF07716.18	Basic region leucine zipper	22.3; 22.3;	Coiled-coil	54	CL0018		gain
geneComp_00027502	ENSG00000116044.16	NFE2L2	rpmi	polyic	ENST00000397062.8	ENST00000397063.8	isoComp_00085573	isoComp_00085574	domains_identified	TRUE	Domain gain	{'bZIP_2', 'bZIP_Maf', 'bZIP_1'}	set()	bZIP_2	bZIP_2	PF07716.18	Basic region leucine zipper	22.3; 22.3;	Coiled-coil	54	CL0018		gain
geneComp_00039703	ENSG00000116044.16	NFE2L2	rpmi	saur	ENST00000397062.8	ENST00000397063.8	isoComp_00123187	isoComp_00123188	domains_identified	TRUE	Domain gain	{'bZIP_2', 'bZIP_Maf', 'bZIP_1'}	set()	bZIP_2	bZIP_2	PF07716.18	Basic region leucine zipper	22.3; 22.3;	Coiled-coil	54	CL0018		gain
geneComp_00003177	ENSG00000116824.5	CD2	rpmi	calb	ENST00000369478.4	ENST00000369477.1	isoComp_00010591	isoComp_00010590	domains_identified	TRUE	Domain gain	{'C2-set', 'V-set'}	{'V-set'}	C2-set	C2-set	PF05790.18	Immunoglobulin C2-set domain	24; 24;	Domain	80	CL0011		gain
geneComp_00027579	ENSG00000116824.5	CD2	rpmi	polyic	ENST00000369478.4	ENST00000369477.1	isoComp_00085819	isoComp_00085818	domains_identified	TRUE	Domain gain	{'C2-set', 'V-set'}	{'V-set'}	C2-set	C2-set	PF05790.18	Immunoglobulin C2-set domain	24; 24;	Domain	80	CL0011		gain
geneComp_00003214	ENSG00000117228.11	GBP1	rpmi	calb	ENST00000370473.5	ENST00000459831.2	isoComp_00010717	isoComp_00010718	domains_identified	TRUE	Domain gain	{'GBP_C', 'GBP'}	{'GBP'}	GBP_C	GBP_C	PF02841.17	Guanylate-binding protein, C-terminal domain	24.3; 24.3;	Domain	297	CL0023		gain
geneComp_00027616	ENSG00000117228.11	GBP1	rpmi	polyic	ENST00000370473.5	ENST00000459831.2	isoComp_00085945	isoComp_00085946	domains_identified	TRUE	Domain gain	{'GBP_C', 'GBP'}	{'GBP'}	GBP_C	GBP_C	PF02841.17	Guanylate-binding protein, C-terminal domain	24.3; 24.3;	Domain	297	CL0023		gain
geneComp_00039817	ENSG00000117228.11	GBP1	rpmi	saur	ENST00000370473.5	ENST00000459831.2	isoComp_00123559	isoComp_00123560	domains_identified	TRUE	Domain gain	{'GBP_C', 'GBP'}	{'GBP'}	GBP_C	GBP_C	PF02841.17	Guanylate-binding protein, C-terminal domain	24.3; 24.3;	Domain	297	CL0023		gain
geneComp_00003306	ENSG00000118503.16	TNFAIP3	rpmi	calb	transcript21454.chr6.nnic	transcript21481.chr6.nnic	isoComp_00011049	isoComp_00011050	domains_identified	TRUE	Domain gain	{'zf-A20', 'OTU'}	{'OTU'}	zf-A20	zf-A20	PF01754.19	A20-like zinc finger	21.6; 21.6;	Family	24			gain
geneComp_00039909	ENSG00000118503.16	TNFAIP3	rpmi	saur	transcript21454.chr6.nnic	transcript21481.chr6.nnic	isoComp_00123891	isoComp_00123892	domains_identified	TRUE	Domain gain	{'zf-A20', 'OTU'}	{'OTU'}	zf-A20	zf-A20	PF01754.19	A20-like zinc finger	21.6; 21.6;	Family	24			gain
geneComp_00003607	ENSG00000122643.23	NT5C3A	rpmi	calb	ENST00000409467.6	ENST00000456458.5	isoComp_00012061	isoComp_00012062	domains_identified	TRUE	Domain gain	{'UMPH-1'}	set()	UMPH-1	UMPH-1	PF05822.15	Pyrimidine 5'-nucleotidase (UMPH-1)	23.7; 23.7;	Family	246	CL0137		gain
geneComp_00003607	ENSG00000122643.23	NT5C3A	rpmi	calb	ENST00000643244.1	ENST00000456458.5	isoComp_00012064	isoComp_00012062	domains_identified	TRUE	Domain gain	{'UMPH-1'}	set()	UMPH-1	UMPH-1	PF05822.15	Pyrimidine 5'-nucleotidase (UMPH-1)	23.7; 23.7;	Family	246	CL0137		gain
geneComp_00028009	ENSG00000122643.23	NT5C3A	rpmi	polyic	ENST00000409467.6	ENST00000456458.5	isoComp_00087289	isoComp_00087290	domains_identified	TRUE	Domain gain	{'UMPH-1'}	set()	UMPH-1	UMPH-1	PF05822.15	Pyrimidine 5'-nucleotidase (UMPH-1)	23.7; 23.7;	Family	246	CL0137		gain
geneComp_00028009	ENSG00000122643.23	NT5C3A	rpmi	polyic	ENST00000643244.1	ENST00000456458.5	isoComp_00087292	isoComp_00087290	domains_identified	TRUE	Domain gain	{'UMPH-1'}	set()	UMPH-1	UMPH-1	PF05822.15	Pyrimidine 5'-nucleotidase (UMPH-1)	23.7; 23.7;	Family	246	CL0137		gain
geneComp_00040210	ENSG00000122643.23	NT5C3A	rpmi	saur	ENST00000409467.6	ENST00000456458.5	isoComp_00124903	isoComp_00124904	domains_identified	TRUE	Domain gain	{'UMPH-1'}	set()	UMPH-1	UMPH-1	PF05822.15	Pyrimidine 5'-nucleotidase (UMPH-1)	23.7; 23.7;	Family	246	CL0137		gain
geneComp_00040210	ENSG00000122643.23	NT5C3A	rpmi	saur	ENST00000643244.1	ENST00000456458.5	isoComp_00124906	isoComp_00124904	domains_identified	TRUE	Domain gain	{'UMPH-1'}	set()	UMPH-1	UMPH-1	PF05822.15	Pyrimidine 5'-nucleotidase (UMPH-1)	23.7; 23.7;	Family	246	CL0137		gain
geneComp_00003658	ENSG00000123329.20	ARHGAP9	rpmi	calb	transcript15034.chr12.nic	transcript15054.chr12.nic	isoComp_00012210	isoComp_00012211	domains_identified	TRUE	Domain gain	{'PH', 'RhoGAP'}	{'WW'}	RhoGAP	RhoGAP	PF00620.30	RhoGAP domain	24.5; 24.5;	Domain	149	CL0409		gain
geneComp_00003855	ENSG00000125772.14	GPCPD1	rpmi	calb	ENST00000379019.7	transcript2139.chr20.nic	isoComp_00012838	isoComp_00012841	domains_identified	TRUE	Domain gain	{'CBM_20', 'GDPD'}	{'CBM_20'}	GDPD	GDPD	PF03009.20	Glycerophosphoryl diester phosphodiesterase family	23.6; 23.6;	Family	259	CL0384		gain
geneComp_00016056	ENSG00000125772.14	GPCPD1	rpmi	lps	ENST00000379019.7	transcript2139.chr20.nic	isoComp_00050452	isoComp_00050455	domains_identified	TRUE	Domain gain	{'CBM_20', 'GDPD'}	{'CBM_20'}	GDPD	GDPD	PF03009.20	Glycerophosphoryl diester phosphodiesterase family	23.6; 23.6;	Family	259	CL0384		gain
geneComp_00028257	ENSG00000125772.14	GPCPD1	rpmi	polyic	ENST00000379019.7	transcript2139.chr20.nic	isoComp_00088066	isoComp_00088069	domains_identified	TRUE	Domain gain	{'CBM_20', 'GDPD'}	{'CBM_20'}	GDPD	GDPD	PF03009.20	Glycerophosphoryl diester phosphodiesterase family	23.6; 23.6;	Family	259	CL0384		gain
geneComp_00040458	ENSG00000125772.14	GPCPD1	rpmi	saur	ENST00000379019.7	transcript2139.chr20.nic	isoComp_00125680	isoComp_00125683	domains_identified	TRUE	Domain gain	{'CBM_20', 'GDPD'}	{'CBM_20'}	GDPD	GDPD	PF03009.20	Glycerophosphoryl diester phosphodiesterase family	23.6; 23.6;	Family	259	CL0384		gain
geneComp_00003859	ENSG00000125818.18	PSMF1	rpmi	calb	ENST00000246015.8	transcript296.chr20.nic	isoComp_00012849	isoComp_00012850	domains_identified	TRUE	Domain gain	{'PI31_Prot_N', 'PI31_Prot_C'}	{'PI31_Prot_N'}	PI31_Prot_C	PI31_Prot_C	PF08577.14	PI31 proteasome regulator	28.2; 28.2;	Family	79			gain
geneComp_00004222	ENSG00000130816.17	DNMT1	rpmi	calb	transcript4047.chr19.nic	transcript4106.chr19.nic	isoComp_00014030	isoComp_00014033	domains_identified	TRUE	Domain gain	{'DNA_methylase', 'zf-CXXC', 'DNMT1-RFD', 'BAH'}	{'DNA_methylase'}	zf-CXXC	zf-CXXC	PF02008.23	CXXC zinc finger domain	26.5; 26.5;	Domain	48			gain
geneComp_00028624	ENSG00000130816.17	DNMT1	rpmi	polyic	transcript4047.chr19.nic	transcript4091.chr19.nic	isoComp_00089258	isoComp_00089260	domains_identified	TRUE	Domain gain	{'DNA_methylase', 'zf-CXXC', 'DNMT1-RFD', 'BAH'}	{'DNA_methylase'}	zf-CXXC	zf-CXXC	PF02008.23	CXXC zinc finger domain	26.5; 26.5;	Domain	48			gain
geneComp_00028624	ENSG00000130816.17	DNMT1	rpmi	polyic	transcript4047.chr19.nic	transcript4106.chr19.nic	isoComp_00089258	isoComp_00089261	domains_identified	TRUE	Domain gain	{'DNA_methylase', 'zf-CXXC', 'DNMT1-RFD', 'BAH'}	{'DNA_methylase'}	zf-CXXC	zf-CXXC	PF02008.23	CXXC zinc finger domain	26.5; 26.5;	Domain	48			gain
geneComp_00004222	ENSG00000130816.17	DNMT1	rpmi	calb	transcript4047.chr19.nic	transcript4106.chr19.nic	isoComp_00014030	isoComp_00014033	domains_identified	TRUE	Domain gain	{'DNA_methylase', 'zf-CXXC', 'DNMT1-RFD', 'BAH'}	{'DNA_methylase'}	DNMT1-RFD	DNMT1-RFD	PF12047.11	Cytosine specific DNA methyltransferase replication foci domain	22; 22;	Domain	144			gain
geneComp_00028624	ENSG00000130816.17	DNMT1	rpmi	polyic	transcript4047.chr19.nic	transcript4091.chr19.nic	isoComp_00089258	isoComp_00089260	domains_identified	TRUE	Domain gain	{'DNA_methylase', 'zf-CXXC', 'DNMT1-RFD', 'BAH'}	{'DNA_methylase'}	DNMT1-RFD	DNMT1-RFD	PF12047.11	Cytosine specific DNA methyltransferase replication foci domain	22; 22;	Domain	144			gain
geneComp_00028624	ENSG00000130816.17	DNMT1	rpmi	polyic	transcript4047.chr19.nic	transcript4106.chr19.nic	isoComp_00089258	isoComp_00089261	domains_identified	TRUE	Domain gain	{'DNA_methylase', 'zf-CXXC', 'DNMT1-RFD', 'BAH'}	{'DNA_methylase'}	DNMT1-RFD	DNMT1-RFD	PF12047.11	Cytosine specific DNA methyltransferase replication foci domain	22; 22;	Domain	144			gain
geneComp_00004222	ENSG00000130816.17	DNMT1	rpmi	calb	transcript4047.chr19.nic	transcript4106.chr19.nic	isoComp_00014030	isoComp_00014033	domains_identified	TRUE	Domain gain	{'DNA_methylase', 'zf-CXXC', 'DNMT1-RFD', 'BAH'}	{'DNA_methylase'}	BAH	BAH	PF01426.21	BAH domain	30.8; 30.8;	Domain	122			gain
geneComp_00028624	ENSG00000130816.17	DNMT1	rpmi	polyic	transcript4047.chr19.nic	transcript4091.chr19.nic	isoComp_00089258	isoComp_00089260	domains_identified	TRUE	Domain gain	{'DNA_methylase', 'zf-CXXC', 'DNMT1-RFD', 'BAH'}	{'DNA_methylase'}	BAH	BAH	PF01426.21	BAH domain	30.8; 30.8;	Domain	122			gain
geneComp_00028624	ENSG00000130816.17	DNMT1	rpmi	polyic	transcript4047.chr19.nic	transcript4106.chr19.nic	isoComp_00089258	isoComp_00089261	domains_identified	TRUE	Domain gain	{'DNA_methylase', 'zf-CXXC', 'DNMT1-RFD', 'BAH'}	{'DNA_methylase'}	BAH	BAH	PF01426.21	BAH domain	30.8; 30.8;	Domain	122			gain
geneComp_00004238	ENSG00000131018.25	SYNE1	rpmi	calb	transcript23185.chr6.nic	transcript23290.chr6.nic	isoComp_00014088	isoComp_00014091	domains_identified	TRUE	Domain gain	{'Spectrin', 'KASH'}	{'CH'}	Spectrin	Spectrin	PF00435.24	Spectrin repeat	29.9; 24.2;	Domain	105			gain
geneComp_00028640	ENSG00000131018.25	SYNE1	rpmi	polyic	transcript23185.chr6.nic	transcript23290.chr6.nic	isoComp_00089316	isoComp_00089319	domains_identified	TRUE	Domain gain	{'Spectrin', 'KASH'}	{'CH'}	Spectrin	Spectrin	PF00435.24	Spectrin repeat	29.9; 24.2;	Domain	105			gain
geneComp_00040841	ENSG00000131018.25	SYNE1	rpmi	saur	transcript23185.chr6.nic	transcript23290.chr6.nic	isoComp_00126930	isoComp_00126933	domains_identified	TRUE	Domain gain	{'Spectrin', 'KASH'}	{'CH'}	Spectrin	Spectrin	PF00435.24	Spectrin repeat	29.9; 24.2;	Domain	105			gain
geneComp_00004238	ENSG00000131018.25	SYNE1	rpmi	calb	transcript23185.chr6.nic	transcript23290.chr6.nic	isoComp_00014088	isoComp_00014091	domains_identified	TRUE	Domain gain	{'Spectrin', 'KASH'}	{'CH'}	KASH	KASH	PF10541.12	Nuclear envelope localisation domain	23; 23;	Domain	58			gain
geneComp_00028640	ENSG00000131018.25	SYNE1	rpmi	polyic	transcript23185.chr6.nic	transcript23290.chr6.nic	isoComp_00089316	isoComp_00089319	domains_identified	TRUE	Domain gain	{'Spectrin', 'KASH'}	{'CH'}	KASH	KASH	PF10541.12	Nuclear envelope localisation domain	23; 23;	Domain	58			gain
geneComp_00040841	ENSG00000131018.25	SYNE1	rpmi	saur	transcript23185.chr6.nic	transcript23290.chr6.nic	isoComp_00126930	isoComp_00126933	domains_identified	TRUE	Domain gain	{'Spectrin', 'KASH'}	{'CH'}	KASH	KASH	PF10541.12	Nuclear envelope localisation domain	23; 23;	Domain	58			gain
geneComp_00004243	ENSG00000131051.24	RBM39	rpmi	calb	ENST00000361162.10	ENST00000463004.5	isoComp_00014108	isoComp_00014109	domains_identified	TRUE	Domain gain	{'RRM_1', 'RBM39linker'}	set()	RBM39linker	RBM39linker	PF15519.9	linker between RRM2 and RRM3 domains in RBM39 protein	23; 23;	Domain	86			gain
geneComp_00004346	ENSG00000132300.19	PTCD3	rpmi	calb	ENST00000254630.12	transcript14500.chr2.nic	isoComp_00014487	isoComp_00014488	domains_identified	TRUE	Domain gain	{'PPR_2', 'PPR_3', 'PPR_long'}	{'PPR_2', 'PPR_3'}	PPR_long	PPR_long	PF17177.7	Pentacotripeptide-repeat region of PRORP	27; 27;	Repeat	212	CL0020		gain
geneComp_00004388	ENSG00000132589.16	FLOT2	rpmi	calb	ENST00000394908.9	transcript9177.chr17.nic	isoComp_00014619	isoComp_00014622	domains_identified	TRUE	Domain gain	{'Band_7'}	set()	Band_7	Band_7	PF01145.28	SPFH domain / Band 7 family	23.1; 23.1;	Family	180	CL0433		gain
geneComp_00004393	ENSG00000132612.16	VPS4A	rpmi	calb	ENST00000254950.13	transcript16715.chr16.nic	isoComp_00014630	isoComp_00014631	domains_identified	TRUE	Domain gain	{'MIT', 'TIP49', 'Vps4_C', 'AAA', 'AAA_lid_3'}	{'MIT', 'AAA_lid_3', 'AAA', 'TIP49'}	Vps4_C	Vps4_C	PF09336.13	Vps4 C terminal oligomerisation domain	21.3; 21.3;	Domain	61	CL0671		gain
geneComp_00004717	ENSG00000135655.16	USP15	rpmi	calb	ENST00000312635.10	transcript15630.chr12.nic	isoComp_00015672	isoComp_00015675	domains_identified	TRUE	Domain gain	{'Ubiquitin_3', 'DUSP'}	{'DUSP'}	Ubiquitin_3	Ubiquitin_3	PF14836.9	Ubiquitin-like domain	24; 24;	Domain	88	CL0072		gain
geneComp_00004717	ENSG00000135655.16	USP15	rpmi	calb	ENST00000353364.7	transcript15630.chr12.nic	isoComp_00015673	isoComp_00015675	domains_identified	TRUE	Domain gain	{'UCH_1', 'Ubiquitin_3', 'UCH', 'USP7_C2', 'DUSP'}	{'DUSP'}	Ubiquitin_3	Ubiquitin_3	PF14836.9	Ubiquitin-like domain	24; 24;	Domain	88	CL0072		gain
geneComp_00029119	ENSG00000135655.16	USP15	rpmi	polyic	ENST00000312635.10	transcript15630.chr12.nic	isoComp_00090900	isoComp_00090903	domains_identified	TRUE	Domain gain	{'Ubiquitin_3', 'DUSP'}	{'DUSP'}	Ubiquitin_3	Ubiquitin_3	PF14836.9	Ubiquitin-like domain	24; 24;	Domain	88	CL0072		gain
geneComp_00029119	ENSG00000135655.16	USP15	rpmi	polyic	ENST00000353364.7	transcript15630.chr12.nic	isoComp_00090901	isoComp_00090903	domains_identified	TRUE	Domain gain	{'UCH_1', 'Ubiquitin_3', 'UCH', 'USP7_C2', 'DUSP'}	{'DUSP'}	Ubiquitin_3	Ubiquitin_3	PF14836.9	Ubiquitin-like domain	24; 24;	Domain	88	CL0072		gain
geneComp_00041320	ENSG00000135655.16	USP15	rpmi	saur	ENST00000312635.10	transcript15630.chr12.nic	isoComp_00128514	isoComp_00128517	domains_identified	TRUE	Domain gain	{'Ubiquitin_3', 'DUSP'}	{'DUSP'}	Ubiquitin_3	Ubiquitin_3	PF14836.9	Ubiquitin-like domain	24; 24;	Domain	88	CL0072		gain
geneComp_00041320	ENSG00000135655.16	USP15	rpmi	saur	ENST00000353364.7	transcript15630.chr12.nic	isoComp_00128515	isoComp_00128517	domains_identified	TRUE	Domain gain	{'UCH_1', 'Ubiquitin_3', 'UCH', 'USP7_C2', 'DUSP'}	{'DUSP'}	Ubiquitin_3	Ubiquitin_3	PF14836.9	Ubiquitin-like domain	24; 24;	Domain	88	CL0072		gain
geneComp_00004717	ENSG00000135655.16	USP15	rpmi	calb	ENST00000353364.7	transcript15630.chr12.nic	isoComp_00015673	isoComp_00015675	domains_identified	TRUE	Domain gain	{'UCH_1', 'Ubiquitin_3', 'UCH', 'USP7_C2', 'DUSP'}	{'DUSP'}	USP7_C2	USP7_C2	PF14533.9	Ubiquitin-specific protease C-terminal	29.4; 29.4;	Family	209	CL0072		gain
geneComp_00029119	ENSG00000135655.16	USP15	rpmi	polyic	ENST00000353364.7	transcript15630.chr12.nic	isoComp_00090901	isoComp_00090903	domains_identified	TRUE	Domain gain	{'UCH_1', 'Ubiquitin_3', 'UCH', 'USP7_C2', 'DUSP'}	{'DUSP'}	USP7_C2	USP7_C2	PF14533.9	Ubiquitin-specific protease C-terminal	29.4; 29.4;	Family	209	CL0072		gain
geneComp_00041320	ENSG00000135655.16	USP15	rpmi	saur	ENST00000353364.7	transcript15630.chr12.nic	isoComp_00128515	isoComp_00128517	domains_identified	TRUE	Domain gain	{'UCH_1', 'Ubiquitin_3', 'UCH', 'USP7_C2', 'DUSP'}	{'DUSP'}	USP7_C2	USP7_C2	PF14533.9	Ubiquitin-specific protease C-terminal	29.4; 29.4;	Family	209	CL0072		gain
geneComp_00004717	ENSG00000135655.16	USP15	rpmi	calb	ENST00000353364.7	transcript15630.chr12.nic	isoComp_00015673	isoComp_00015675	domains_identified	TRUE	Domain gain	{'UCH_1', 'Ubiquitin_3', 'UCH', 'USP7_C2', 'DUSP'}	{'DUSP'}	UCH	UCH	PF00443.32	Ubiquitin carboxyl-terminal hydrolase	23.9; 23.9;	Family	278	CL0125	zf-GRF	gain
geneComp_00008098	ENSG00000170832.13	USP32	rpmi	calb	transcript21561.chr17.nic	transcript21604.chr17.nic	isoComp_00026557	isoComp_00026559	domains_identified	TRUE	Domain gain	{'EF-hand_5', 'UCH', 'DUSP'}	set()	UCH	UCH	PF00443.32	Ubiquitin carboxyl-terminal hydrolase	23.9; 23.9;	Family	278	CL0125	zf-GRF	gain
geneComp_00029119	ENSG00000135655.16	USP15	rpmi	polyic	ENST00000353364.7	transcript15630.chr12.nic	isoComp_00090901	isoComp_00090903	domains_identified	TRUE	Domain gain	{'UCH_1', 'Ubiquitin_3', 'UCH', 'USP7_C2', 'DUSP'}	{'DUSP'}	UCH	UCH	PF00443.32	Ubiquitin carboxyl-terminal hydrolase	23.9; 23.9;	Family	278	CL0125	zf-GRF	gain
geneComp_00041320	ENSG00000135655.16	USP15	rpmi	saur	ENST00000353364.7	transcript15630.chr12.nic	isoComp_00128515	isoComp_00128517	domains_identified	TRUE	Domain gain	{'UCH_1', 'Ubiquitin_3', 'UCH', 'USP7_C2', 'DUSP'}	{'DUSP'}	UCH	UCH	PF00443.32	Ubiquitin carboxyl-terminal hydrolase	23.9; 23.9;	Family	278	CL0125	zf-GRF	gain
geneComp_00044701	ENSG00000170832.13	USP32	rpmi	saur	transcript21561.chr17.nic	transcript21604.chr17.nic	isoComp_00139399	isoComp_00139401	domains_identified	TRUE	Domain gain	{'EF-hand_5', 'UCH', 'DUSP'}	set()	UCH	UCH	PF00443.32	Ubiquitin carboxyl-terminal hydrolase	23.9; 23.9;	Family	278	CL0125	zf-GRF	gain
geneComp_00004717	ENSG00000135655.16	USP15	rpmi	calb	ENST00000353364.7	transcript15630.chr12.nic	isoComp_00015673	isoComp_00015675	domains_identified	TRUE	Domain gain	{'UCH_1', 'Ubiquitin_3', 'UCH', 'USP7_C2', 'DUSP'}	{'DUSP'}	UCH_1	UCH_1	PF13423.9	Ubiquitin carboxyl-terminal hydrolase	22.2; 22.2;	Family	322	CL0125		gain
geneComp_00029119	ENSG00000135655.16	USP15	rpmi	polyic	ENST00000353364.7	transcript15630.chr12.nic	isoComp_00090901	isoComp_00090903	domains_identified	TRUE	Domain gain	{'UCH_1', 'Ubiquitin_3', 'UCH', 'USP7_C2', 'DUSP'}	{'DUSP'}	UCH_1	UCH_1	PF13423.9	Ubiquitin carboxyl-terminal hydrolase	22.2; 22.2;	Family	322	CL0125		gain
geneComp_00041320	ENSG00000135655.16	USP15	rpmi	saur	ENST00000353364.7	transcript15630.chr12.nic	isoComp_00128515	isoComp_00128517	domains_identified	TRUE	Domain gain	{'UCH_1', 'Ubiquitin_3', 'UCH', 'USP7_C2', 'DUSP'}	{'DUSP'}	UCH_1	UCH_1	PF13423.9	Ubiquitin carboxyl-terminal hydrolase	22.2; 22.2;	Family	322	CL0125		gain
geneComp_00004858	ENSG00000136709.12	WDR33	rpmi	calb	ENST00000322313.9	transcript20967.chr2.nnic	isoComp_00016160	isoComp_00016163	domains_identified	TRUE	Domain gain	{'WD40'}	set()	WD40	WD40	PF00400.35	WD domain, G-beta repeat	27; 12.1;	Repeat	38	CL0186		gain
geneComp_00014117	ENSG00000102879.16	CORO1A	rpmi	lps	ENST00000219150.10	ENST00000568763.1	isoComp_00044075	isoComp_00044076	domains_identified	TRUE	Domain gain	{'Trimer_CC', 'WD40_4', 'DUF1899', 'WD40'}	{'DUF1899'}	WD40	WD40	PF00400.35	WD domain, G-beta repeat	27; 12.1;	Repeat	38	CL0186		gain
geneComp_00029260	ENSG00000136709.12	WDR33	rpmi	polyic	ENST00000322313.9	transcript20967.chr2.nnic	isoComp_00091388	isoComp_00091391	domains_identified	TRUE	Domain gain	{'WD40'}	set()	WD40	WD40	PF00400.35	WD domain, G-beta repeat	27; 12.1;	Repeat	38	CL0186		gain
geneComp_00038519	ENSG00000102879.16	CORO1A	rpmi	saur	ENST00000219150.10	ENST00000568763.1	isoComp_00119303	isoComp_00119304	domains_identified	TRUE	Domain gain	{'Trimer_CC', 'WD40_4', 'DUF1899', 'WD40'}	{'DUF1899'}	WD40	WD40	PF00400.35	WD domain, G-beta repeat	27; 12.1;	Repeat	38	CL0186		gain
geneComp_00004957	ENSG00000137409.20	MTCH1	rpmi	calb	ENST00000373627.10	transcript10003.chr6.nic	isoComp_00016485	isoComp_00016487	domains_identified	TRUE	Domain gain	{'Mito_carr'}	set()	Mito_carr	Mito_carr	PF00153.30	Mitochondrial carrier protein	22.3; 22.3;	Repeat	97			gain
geneComp_00005384	ENSG00000141480.18	ARRB2	rpmi	calb	ENST00000269260.7	transcript2597.chr17.nic	isoComp_00017900	isoComp_00017904	domains_identified	TRUE	Domain gain	{'Arrestin_N', 'Arrestin_C'}	{'Arrestin_N'}	Arrestin_C	Arrestin_C	PF02752.25	Arrestin (or S-antigen), C-terminal domain	27.7; 27.7;	Domain	136	CL0135		gain
geneComp_00041987	ENSG00000141480.18	ARRB2	rpmi	saur	ENST00000269260.7	transcript2597.chr17.nic	isoComp_00130742	isoComp_00130746	domains_identified	TRUE	Domain gain	{'Arrestin_N', 'Arrestin_C'}	{'Arrestin_N'}	Arrestin_C	Arrestin_C	PF02752.25	Arrestin (or S-antigen), C-terminal domain	27.7; 27.7;	Domain	136	CL0135		gain
geneComp_00005634	ENSG00000144224.17	UBXN4	rpmi	calb	ENST00000272638.14	transcript22227.chr2.nic	isoComp_00018687	isoComp_00018688	domains_identified	TRUE	Domain gain	{'UBX'}	set()	UBX	UBX	PF00789.23	UBX domain	21; 21;	Domain	81	CL0072		gain
geneComp_00030036	ENSG00000144224.17	UBXN4	rpmi	polyic	ENST00000272638.14	transcript22227.chr2.nic	isoComp_00093915	isoComp_00093916	domains_identified	TRUE	Domain gain	{'UBX'}	set()	UBX	UBX	PF00789.23	UBX domain	21; 21;	Domain	81	CL0072		gain
geneComp_00005757	ENSG00000145779.8	TNFAIP8	rpmi	calb	transcript12512.chr5.nnic	ENST00000274456.6	isoComp_00019088	isoComp_00019081	domains_identified	TRUE	Domain gain	{'DUF758'}	set()	DUF758	DUF758	PF05527.14	Domain of unknown function (DUF758)	22.3; 22.3;	Family	181			gain
geneComp_00030159	ENSG00000145779.8	TNFAIP8	rpmi	polyic	transcript12502.chr5.nnic	ENST00000274456.6	isoComp_00094315	isoComp_00094309	domains_identified	TRUE	Domain gain	{'DUF758'}	set()	DUF758	DUF758	PF05527.14	Domain of unknown function (DUF758)	22.3; 22.3;	Family	181			gain
geneComp_00006198	ENSG00000152256.14	PDK1	rpmi	calb	ENST00000392571.6	transcript25726.chr2.nic	isoComp_00020650	isoComp_00020652	domains_identified	TRUE	Domain gain	{'BCDHK_Adom3', 'HATPase_c'}	{'BCDHK_Adom3'}	HATPase_c	HATPase_c	PF02518.29	Histidine kinase-, DNA gyrase B-, and HSP90-like ATPase	26.4; 26.4;	Domain	112	CL0025		gain
geneComp_00018399	ENSG00000152256.14	PDK1	rpmi	lps	ENST00000392571.6	transcript25726.chr2.nic	isoComp_00058264	isoComp_00058266	domains_identified	TRUE	Domain gain	{'BCDHK_Adom3', 'HATPase_c'}	{'BCDHK_Adom3'}	HATPase_c	HATPase_c	PF02518.29	Histidine kinase-, DNA gyrase B-, and HSP90-like ATPase	26.4; 26.4;	Domain	112	CL0025		gain
geneComp_00030600	ENSG00000152256.14	PDK1	rpmi	polyic	ENST00000392571.6	transcript25726.chr2.nic	isoComp_00095878	isoComp_00095880	domains_identified	TRUE	Domain gain	{'BCDHK_Adom3', 'HATPase_c'}	{'BCDHK_Adom3'}	HATPase_c	HATPase_c	PF02518.29	Histidine kinase-, DNA gyrase B-, and HSP90-like ATPase	26.4; 26.4;	Domain	112	CL0025		gain
geneComp_00042801	ENSG00000152256.14	PDK1	rpmi	saur	ENST00000392571.6	transcript25726.chr2.nic	isoComp_00133492	isoComp_00133494	domains_identified	TRUE	Domain gain	{'BCDHK_Adom3', 'HATPase_c'}	{'BCDHK_Adom3'}	HATPase_c	HATPase_c	PF02518.29	Histidine kinase-, DNA gyrase B-, and HSP90-like ATPase	26.4; 26.4;	Domain	112	CL0025		gain
geneComp_00006243	ENSG00000152795.18	HNRNPDL	rpmi	calb	ENST00000602300.5	transcript8803.chr4.nic	isoComp_00020781	isoComp_00020783	domains_identified	TRUE	Domain gain	{'RRM_1', 'RRM_7'}	set()	RRM_7	RRM_7	PF16367.8	RNA recognition motif	27; 27;	Domain	97	CL0221		gain
geneComp_00006500	ENSG00000156639.12	ZFAND3	rpmi	calb	ENST00000287218.9	transcript10274.chr6.nic	isoComp_00021603	isoComp_00021606	domains_identified	TRUE	Domain gain	{'zf-A20', 'zf-AN1'}	{'zf-A20'}	zf-AN1	zf-AN1	PF01428.19	AN1-like Zinc finger	27.9; 27.9;	Family	40			gain
geneComp_00006610	ENSG00000158201.10	ABHD3	rpmi	calb	ENST00000289119.7	ENST00000579982.1	isoComp_00022007	isoComp_00022008	domains_identified	TRUE	Domain gain	{'Abhydrolase_6', 'Abhydrolase_1'}	set()	Abhydrolase_1	Abhydrolase_1	PF00561.23	alpha/beta hydrolase fold	25.8; 25.8;	Domain	257	CL0028		gain
geneComp_00006610	ENSG00000158201.10	ABHD3	rpmi	calb	ENST00000289119.7	transcript2252.chr18.nic	isoComp_00022007	isoComp_00022010	domains_identified	TRUE	Domain gain	{'Abhydrolase_6', 'Abhydrolase_1'}	set()	Abhydrolase_1	Abhydrolase_1	PF00561.23	alpha/beta hydrolase fold	25.8; 25.8;	Domain	257	CL0028		gain
geneComp_00006610	ENSG00000158201.10	ABHD3	rpmi	calb	ENST00000289119.7	ENST00000579982.1	isoComp_00022007	isoComp_00022008	domains_identified	TRUE	Domain gain	{'Abhydrolase_6', 'Abhydrolase_1'}	set()	Abhydrolase_6	Abhydrolase_6	PF12697.10	Alpha/beta hydrolase family	26.3; 26.3;	Domain	220	CL0028		gain
geneComp_00006610	ENSG00000158201.10	ABHD3	rpmi	calb	ENST00000289119.7	transcript2252.chr18.nic	isoComp_00022007	isoComp_00022010	domains_identified	TRUE	Domain gain	{'Abhydrolase_6', 'Abhydrolase_1'}	set()	Abhydrolase_6	Abhydrolase_6	PF12697.10	Alpha/beta hydrolase family	26.3; 26.3;	Domain	220	CL0028		gain
geneComp_00006639	ENSG00000158669.11	GPAT4	rpmi	calb	ENST00000396987.7	transcript5960.chr8.nic	isoComp_00022094	isoComp_00022096	domains_identified	TRUE	Domain gain	{'Acyltransferase'}	set()	Acyltransferase	Acyltransferase	PF01553.24	Acyltransferase	23; 23;	Family	135	CL0228		gain
geneComp_00018840	ENSG00000158669.11	GPAT4	rpmi	lps	ENST00000396987.7	transcript5960.chr8.nic	isoComp_00059708	isoComp_00059710	domains_identified	TRUE	Domain gain	{'Acyltransferase'}	set()	Acyltransferase	Acyltransferase	PF01553.24	Acyltransferase	23; 23;	Family	135	CL0228		gain
geneComp_00031041	ENSG00000158669.11	GPAT4	rpmi	polyic	ENST00000396987.7	transcript5960.chr8.nic	isoComp_00097322	isoComp_00097324	domains_identified	TRUE	Domain gain	{'Acyltransferase'}	set()	Acyltransferase	Acyltransferase	PF01553.24	Acyltransferase	23; 23;	Family	135	CL0228		gain
geneComp_00043242	ENSG00000158669.11	GPAT4	rpmi	saur	ENST00000396987.7	transcript5960.chr8.nic	isoComp_00134936	isoComp_00134938	domains_identified	TRUE	Domain gain	{'Acyltransferase'}	set()	Acyltransferase	Acyltransferase	PF01553.24	Acyltransferase	23; 23;	Family	135	CL0228		gain
geneComp_00007069	ENSG00000163516.14	ANKZF1	rpmi	calb	ENST00000323348.10	transcript34445.chr2.nic	isoComp_00023406	isoComp_00023413	domains_identified	TRUE	Domain gain	{'bVLRF1', 'VATC', 'Ank_3', 'Ank'}	{'bVLRF1'}	VATC	VATC	PF18716.4	Vms1-associating treble clef domain	26.6; 26.6;	Domain	43	CL0229		gain
geneComp_00031471	ENSG00000163516.14	ANKZF1	rpmi	polyic	ENST00000323348.10	transcript34445.chr2.nic	isoComp_00098634	isoComp_00098641	domains_identified	TRUE	Domain gain	{'bVLRF1', 'VATC', 'Ank_3', 'Ank'}	{'bVLRF1'}	VATC	VATC	PF18716.4	Vms1-associating treble clef domain	26.6; 26.6;	Domain	43	CL0229		gain
geneComp_00007069	ENSG00000163516.14	ANKZF1	rpmi	calb	ENST00000323348.10	transcript34445.chr2.nic	isoComp_00023406	isoComp_00023413	domains_identified	TRUE	Domain gain	{'bVLRF1', 'VATC', 'Ank_3', 'Ank'}	{'bVLRF1'}	Ank_3	Ank_3	PF13606.9	Ankyrin repeat	22.3; 17.2;	Repeat	31	CL0465		gain
geneComp_00013917	ENSG00000100906.11	NFKBIA	rpmi	lps	ENST00000216797.10	ENST00000555629.1	isoComp_00043395	isoComp_00043396	domains_identified	TRUE	Domain gain	{'Ank_3', 'Ank', 'Ank_4', 'Ank_5', 'Ank_2'}	set()	Ank_3	Ank_3	PF13606.9	Ankyrin repeat	22.3; 17.2;	Repeat	31	CL0465		gain
geneComp_00031471	ENSG00000163516.14	ANKZF1	rpmi	polyic	ENST00000323348.10	transcript34445.chr2.nic	isoComp_00098634	isoComp_00098641	domains_identified	TRUE	Domain gain	{'bVLRF1', 'VATC', 'Ank_3', 'Ank'}	{'bVLRF1'}	Ank_3	Ank_3	PF13606.9	Ankyrin repeat	22.3; 17.2;	Repeat	31	CL0465		gain
geneComp_00032286	ENSG00000168876.9	ANKRD49	rpmi	polyic	ENST00000544612.6	ENST00000544514.1	isoComp_00101158	isoComp_00101157	domains_identified	TRUE	Domain gain	{'Ank_3', 'Ank', 'Ank_4', 'Ank_5', 'Ank_2'}	set()	Ank_3	Ank_3	PF13606.9	Ankyrin repeat	22.3; 17.2;	Repeat	31	CL0465		gain
geneComp_00032286	ENSG00000168876.9	ANKRD49	rpmi	polyic	ENST00000544612.6	transcript20948.chr11.nic	isoComp_00101158	isoComp_00101159	domains_identified	TRUE	Domain gain	{'Ank_3', 'Ank', 'Ank_4', 'Ank_5', 'Ank_2'}	set()	Ank_3	Ank_3	PF13606.9	Ankyrin repeat	22.3; 17.2;	Repeat	31	CL0465		gain
geneComp_00007069	ENSG00000163516.14	ANKZF1	rpmi	calb	ENST00000323348.10	transcript34445.chr2.nic	isoComp_00023406	isoComp_00023413	domains_identified	TRUE	Domain gain	{'bVLRF1', 'VATC', 'Ank_3', 'Ank'}	{'bVLRF1'}	Ank	Ank	PF00023.33	Ankyrin repeat	21.1; 14.7;	Repeat	33	CL0465		gain
geneComp_00013917	ENSG00000100906.11	NFKBIA	rpmi	lps	ENST00000216797.10	ENST00000555629.1	isoComp_00043395	isoComp_00043396	domains_identified	TRUE	Domain gain	{'Ank_3', 'Ank', 'Ank_4', 'Ank_5', 'Ank_2'}	set()	Ank	Ank	PF00023.33	Ankyrin repeat	21.1; 14.7;	Repeat	33	CL0465		gain
geneComp_00031471	ENSG00000163516.14	ANKZF1	rpmi	polyic	ENST00000323348.10	transcript34445.chr2.nic	isoComp_00098634	isoComp_00098641	domains_identified	TRUE	Domain gain	{'bVLRF1', 'VATC', 'Ank_3', 'Ank'}	{'bVLRF1'}	Ank	Ank	PF00023.33	Ankyrin repeat	21.1; 14.7;	Repeat	33	CL0465		gain
geneComp_00032286	ENSG00000168876.9	ANKRD49	rpmi	polyic	ENST00000544612.6	ENST00000544514.1	isoComp_00101158	isoComp_00101157	domains_identified	TRUE	Domain gain	{'Ank_3', 'Ank', 'Ank_4', 'Ank_5', 'Ank_2'}	set()	Ank	Ank	PF00023.33	Ankyrin repeat	21.1; 14.7;	Repeat	33	CL0465		gain
geneComp_00032286	ENSG00000168876.9	ANKRD49	rpmi	polyic	ENST00000544612.6	transcript20948.chr11.nic	isoComp_00101158	isoComp_00101159	domains_identified	TRUE	Domain gain	{'Ank_3', 'Ank', 'Ank_4', 'Ank_5', 'Ank_2'}	set()	Ank	Ank	PF00023.33	Ankyrin repeat	21.1; 14.7;	Repeat	33	CL0465		gain
geneComp_00007191	ENSG00000164054.17	SHISA5	rpmi	calb	ENST00000296444.7	transcript8745.chr3.nic	isoComp_00023818	isoComp_00023820	domains_identified	TRUE	Domain gain	{'Shisa'}	set()	Shisa	Shisa	PF13908.9	Wnt and FGF inhibitory regulator	29.7; 29.7;	Family	194			gain
geneComp_00031593	ENSG00000164054.17	SHISA5	rpmi	polyic	ENST00000296444.7	transcript8745.chr3.nic	isoComp_00099046	isoComp_00099048	domains_identified	TRUE	Domain gain	{'Shisa'}	set()	Shisa	Shisa	PF13908.9	Wnt and FGF inhibitory regulator	29.7; 29.7;	Family	194			gain
geneComp_00043794	ENSG00000164054.17	SHISA5	rpmi	saur	ENST00000296444.7	transcript8745.chr3.nic	isoComp_00136660	isoComp_00136662	domains_identified	TRUE	Domain gain	{'Shisa'}	set()	Shisa	Shisa	PF13908.9	Wnt and FGF inhibitory regulator	29.7; 29.7;	Family	194			gain
geneComp_00007407	ENSG00000165487.14	MICU2	rpmi	calb	ENST00000382374.9	transcript1168.chr13.nnic	isoComp_00024494	isoComp_00024495	domains_identified	TRUE	Domain gain	{'EF-hand_8'}	set()	EF-hand_8	EF-hand_8	PF13833.9	EF-hand domain pair	28; 13.8;	Domain	54	CL0220		gain
geneComp_00023362	ENSG00000249915.9	PDCD6	rpmi	lps	ENST00000507528.5	ENST00000513582.5	isoComp_00073206	isoComp_00073207	domains_identified	TRUE	Domain gain	{'EF-hand_5', 'EF-hand_8', 'EF-hand_7', 'EF-hand_1', 'EF-hand_6'}	set()	EF-hand_8	EF-hand_8	PF13833.9	EF-hand domain pair	28; 13.8;	Domain	54	CL0220		gain
geneComp_00031330	ENSG00000162517.13	PEF1	rpmi	polyic	ENST00000373703.5	transcript10640.chr1.nic	isoComp_00098224	isoComp_00098226	domains_identified	TRUE	Domain gain	{'EF-hand_5', 'EF-hand_8', 'EF-hand_7', 'EF-hand_1', 'EF-hand_6'}	set()	EF-hand_8	EF-hand_8	PF13833.9	EF-hand domain pair	28; 13.8;	Domain	54	CL0220		gain
geneComp_00044010	ENSG00000165487.14	MICU2	rpmi	saur	ENST00000382374.9	transcript1168.chr13.nnic	isoComp_00137336	isoComp_00137337	domains_identified	TRUE	Domain gain	{'EF-hand_8'}	set()	EF-hand_8	EF-hand_8	PF13833.9	EF-hand domain pair	28; 13.8;	Domain	54	CL0220		gain
geneComp_00007807	ENSG00000168259.17	DNAJC7	rpmi	calb	ENST00000674453.1	ENST00000674337.1	isoComp_00025688	isoComp_00025687	domains_identified	TRUE	Domain gain	{'TPR_2', 'TPR_11', 'DnaJ', 'TPR_8', 'TPR_16', 'TPR_17'}	{'TPR_16', 'TPR_2', 'TPR_8'}	TPR_11	TPR_11	PF13414.9	TPR repeat	26.8; 26.8;	Repeat	42	CL0020		gain
geneComp_00007807	ENSG00000168259.17	DNAJC7	rpmi	calb	ENST00000674453.1	transcript14865.chr17.nic	isoComp_00025688	isoComp_00025690	domains_identified	TRUE	Domain gain	{'TPR_2', 'TPR_11', 'DnaJ', 'TPR_8', 'TPR_16', 'TPR_17'}	{'TPR_16', 'TPR_2', 'TPR_1', 'TPR_8'}	TPR_11	TPR_11	PF13414.9	TPR repeat	26.8; 26.8;	Repeat	42	CL0020		gain
geneComp_00007807	ENSG00000168259.17	DNAJC7	rpmi	calb	ENST00000674453.1	ENST00000674337.1	isoComp_00025688	isoComp_00025687	domains_identified	TRUE	Domain gain	{'TPR_2', 'TPR_11', 'DnaJ', 'TPR_8', 'TPR_16', 'TPR_17'}	{'TPR_16', 'TPR_2', 'TPR_8'}	TPR_17	TPR_17	PF13431.9	Tetratricopeptide repeat	24.4; 21.9;	Repeat	34	CL0020		gain
geneComp_00007807	ENSG00000168259.17	DNAJC7	rpmi	calb	ENST00000674453.1	transcript14865.chr17.nic	isoComp_00025688	isoComp_00025690	domains_identified	TRUE	Domain gain	{'TPR_2', 'TPR_11', 'DnaJ', 'TPR_8', 'TPR_16', 'TPR_17'}	{'TPR_16', 'TPR_2', 'TPR_1', 'TPR_8'}	TPR_17	TPR_17	PF13431.9	Tetratricopeptide repeat	24.4; 21.9;	Repeat	34	CL0020		gain
geneComp_00007807	ENSG00000168259.17	DNAJC7	rpmi	calb	ENST00000674453.1	ENST00000674337.1	isoComp_00025688	isoComp_00025687	domains_identified	TRUE	Domain gain	{'TPR_2', 'TPR_11', 'DnaJ', 'TPR_8', 'TPR_16', 'TPR_17'}	{'TPR_16', 'TPR_2', 'TPR_8'}	DnaJ	DnaJ	PF00226.34	DnaJ domain	27.8; 27.8;	Domain	63	CL0392		gain
geneComp_00007807	ENSG00000168259.17	DNAJC7	rpmi	calb	ENST00000674453.1	transcript14865.chr17.nic	isoComp_00025688	isoComp_00025690	domains_identified	TRUE	Domain gain	{'TPR_2', 'TPR_11', 'DnaJ', 'TPR_8', 'TPR_16', 'TPR_17'}	{'TPR_16', 'TPR_2', 'TPR_1', 'TPR_8'}	DnaJ	DnaJ	PF00226.34	DnaJ domain	27.8; 27.8;	Domain	63	CL0392		gain
geneComp_00007824	ENSG00000168394.12	TAP1	rpmi	calb	ENST00000354258.5	transcript7802.chr6.nic	isoComp_00025728	isoComp_00025729	domains_identified	TRUE	Domain gain	{'ABC_membrane', 'ABC_tran'}	{'ABC_membrane'}	ABC_tran	ABC_tran	PF00005.30	ABC transporter	25; 25;	Domain	137	CL0023	Chromo	gain
geneComp_00010229	ENSG00000204267.17	TAP2	rpmi	calb	ENST00000374897.4	transcript7653.chr6.nic	isoComp_00033159	isoComp_00033161	domains_identified	TRUE	Domain gain	{'ABC_membrane', 'ABC_tran'}	{'ABC_membrane'}	ABC_tran	ABC_tran	PF00005.30	ABC transporter	25; 25;	Domain	137	CL0023	Chromo	gain
geneComp_00032226	ENSG00000168394.12	TAP1	rpmi	polyic	ENST00000354258.5	transcript7802.chr6.nic	isoComp_00100956	isoComp_00100957	domains_identified	TRUE	Domain gain	{'ABC_membrane', 'ABC_tran'}	{'ABC_membrane'}	ABC_tran	ABC_tran	PF00005.30	ABC transporter	25; 25;	Domain	137	CL0023	Chromo	gain
geneComp_00034631	ENSG00000204267.17	TAP2	rpmi	polyic	ENST00000374897.4	transcript7653.chr6.nic	isoComp_00108387	isoComp_00108389	domains_identified	TRUE	Domain gain	{'ABC_membrane', 'ABC_tran'}	{'ABC_membrane'}	ABC_tran	ABC_tran	PF00005.30	ABC transporter	25; 25;	Domain	137	CL0023	Chromo	gain
geneComp_00044427	ENSG00000168394.12	TAP1	rpmi	saur	ENST00000354258.5	transcript7802.chr6.nic	isoComp_00138570	isoComp_00138571	domains_identified	TRUE	Domain gain	{'ABC_membrane', 'ABC_tran'}	{'ABC_membrane'}	ABC_tran	ABC_tran	PF00005.30	ABC transporter	25; 25;	Domain	137	CL0023	Chromo	gain
geneComp_00046832	ENSG00000204267.17	TAP2	rpmi	saur	ENST00000374897.4	transcript7653.chr6.nic	isoComp_00146001	isoComp_00146003	domains_identified	TRUE	Domain gain	{'ABC_membrane', 'ABC_tran'}	{'ABC_membrane'}	ABC_tran	ABC_tran	PF00005.30	ABC transporter	25; 25;	Domain	137	CL0023	Chromo	gain
geneComp_00007826	ENSG00000168397.17	ATG4B	rpmi	calb	ENST00000404914.8	transcript39085.chr2.nic	isoComp_00025733	isoComp_00025737	domains_identified	TRUE	Domain gain	{'Peptidase_C54', 'ATG4_LIR'}	{'Peptidase_C54'}	ATG4_LIR	ATG4_LIR	PF20166.1	ATG4, F-type LIR motif	24; 24;	Motif	29			gain
geneComp_00007860	ENSG00000168685.15	IL7R	rpmi	calb	transcript2103.chr5.nnic	ENST00000511982.1	isoComp_00025857	isoComp_00025855	domains_identified	TRUE	Domain gain	{'FN3_7', 'fn3'}	{'FN3_7'}	fn3	fn3	PF00041.24	Fibronectin type III domain	25; 25;	Domain	85	CL0159		gain
geneComp_00020061	ENSG00000168685.15	IL7R	rpmi	lps	transcript2103.chr5.nnic	ENST00000511982.1	isoComp_00063471	isoComp_00063469	domains_identified	TRUE	Domain gain	{'FN3_7', 'fn3'}	{'FN3_7'}	fn3	fn3	PF00041.24	Fibronectin type III domain	25; 25;	Domain	85	CL0159		gain
geneComp_00044463	ENSG00000168685.15	IL7R	rpmi	saur	transcript2103.chr5.nnic	ENST00000511982.1	isoComp_00138699	isoComp_00138697	domains_identified	TRUE	Domain gain	{'FN3_7', 'fn3'}	{'FN3_7'}	fn3	fn3	PF00041.24	Fibronectin type III domain	25; 25;	Domain	85	CL0159		gain
geneComp_00008042	ENSG00000170248.15	PDCD6IP	rpmi	calb	ENST00000307296.8	transcript5357.chr3.nic	isoComp_00026406	isoComp_00026408	domains_identified	TRUE	Domain gain	{'BRO1', 'ALIX_LYPXL_bnd'}	{'BRO1'}	ALIX_LYPXL_bnd	ALIX_LYPXL_bnd	PF13949.9	ALIX V-shaped domain binding to HIV	30.8; 30.8;	Domain	295			gain
geneComp_00008098	ENSG00000170832.13	USP32	rpmi	calb	transcript21561.chr17.nic	transcript21604.chr17.nic	isoComp_00026557	isoComp_00026559	domains_identified	TRUE	Domain gain	{'EF-hand_5', 'UCH', 'DUSP'}	set()	EF-hand_5	EF-hand_5	PF13202.9	EF hand	25.9; 11.5;	Domain	25	CL0220		gain
geneComp_00023362	ENSG00000249915.9	PDCD6	rpmi	lps	ENST00000507528.5	ENST00000513582.5	isoComp_00073206	isoComp_00073207	domains_identified	TRUE	Domain gain	{'EF-hand_5', 'EF-hand_8', 'EF-hand_7', 'EF-hand_1', 'EF-hand_6'}	set()	EF-hand_5	EF-hand_5	PF13202.9	EF hand	25.9; 11.5;	Domain	25	CL0220		gain
geneComp_00031330	ENSG00000162517.13	PEF1	rpmi	polyic	ENST00000373703.5	transcript10640.chr1.nic	isoComp_00098224	isoComp_00098226	domains_identified	TRUE	Domain gain	{'EF-hand_5', 'EF-hand_8', 'EF-hand_7', 'EF-hand_1', 'EF-hand_6'}	set()	EF-hand_5	EF-hand_5	PF13202.9	EF hand	25.9; 11.5;	Domain	25	CL0220		gain
geneComp_00044701	ENSG00000170832.13	USP32	rpmi	saur	transcript21561.chr17.nic	transcript21604.chr17.nic	isoComp_00139399	isoComp_00139401	domains_identified	TRUE	Domain gain	{'EF-hand_5', 'UCH', 'DUSP'}	set()	EF-hand_5	EF-hand_5	PF13202.9	EF hand	25.9; 11.5;	Domain	25	CL0220		gain
geneComp_00008098	ENSG00000170832.13	USP32	rpmi	calb	transcript21561.chr17.nic	transcript21604.chr17.nic	isoComp_00026557	isoComp_00026559	domains_identified	TRUE	Domain gain	{'EF-hand_5', 'UCH', 'DUSP'}	set()	DUSP	DUSP	PF06337.15	DUSP domain	29.3; 29.3;	Domain	93			gain
geneComp_00044701	ENSG00000170832.13	USP32	rpmi	saur	transcript21561.chr17.nic	transcript21604.chr17.nic	isoComp_00139399	isoComp_00139401	domains_identified	TRUE	Domain gain	{'EF-hand_5', 'UCH', 'DUSP'}	set()	DUSP	DUSP	PF06337.15	DUSP domain	29.3; 29.3;	Domain	93			gain
geneComp_00008161	ENSG00000171310.11	CHST11	rpmi	calb	ENST00000303694.6	ENST00000547956.1	isoComp_00026733	isoComp_00026735	domains_identified	TRUE	Domain gain	{'Sulfotransfer_2'}	set()	Sulfotransfer_2	Sulfotransfer_2	PF03567.17	Sulfotransferase family	22; 22;	Domain	246	CL0023		gain
geneComp_00008161	ENSG00000171310.11	CHST11	rpmi	calb	ENST00000549260.5	ENST00000547956.1	isoComp_00026736	isoComp_00026735	domains_identified	TRUE	Domain gain	{'Sulfotransfer_2'}	set()	Sulfotransfer_2	Sulfotransfer_2	PF03567.17	Sulfotransferase family	22; 22;	Domain	246	CL0023		gain
geneComp_00008301	ENSG00000172466.16	ZNF24	rpmi	calb	ENST00000399061.3	transcript4171.chr18.nic	isoComp_00027157	isoComp_00027158	domains_identified	TRUE	Domain gain	{'SCAN', 'zf-C2H2', 'zf-C2H2_6'}	{'SCAN'}	zf-C2H2_6	zf-C2H2_6	PF13912.9	C2H2-type zinc finger	25; 12.4;	Domain	27	CL0361		gain
geneComp_00020502	ENSG00000172466.16	ZNF24	rpmi	lps	ENST00000399061.3	transcript4171.chr18.nic	isoComp_00064771	isoComp_00064772	domains_identified	TRUE	Domain gain	{'SCAN', 'zf-C2H2', 'zf-C2H2_6'}	{'SCAN'}	zf-C2H2_6	zf-C2H2_6	PF13912.9	C2H2-type zinc finger	25; 12.4;	Domain	27	CL0361		gain
geneComp_00032703	ENSG00000172466.16	ZNF24	rpmi	polyic	ENST00000399061.3	transcript4171.chr18.nic	isoComp_00102385	isoComp_00102386	domains_identified	TRUE	Domain gain	{'SCAN', 'zf-C2H2', 'zf-C2H2_6'}	{'SCAN'}	zf-C2H2_6	zf-C2H2_6	PF13912.9	C2H2-type zinc finger	25; 12.4;	Domain	27	CL0361		gain
geneComp_00044904	ENSG00000172466.16	ZNF24	rpmi	saur	ENST00000399061.3	transcript4171.chr18.nic	isoComp_00139999	isoComp_00140000	domains_identified	TRUE	Domain gain	{'SCAN', 'zf-C2H2', 'zf-C2H2_6'}	{'SCAN'}	zf-C2H2_6	zf-C2H2_6	PF13912.9	C2H2-type zinc finger	25; 12.4;	Domain	27	CL0361		gain
geneComp_00008350	ENSG00000172936.16	MYD88	rpmi	calb	ENST00000650905.2	ENST00000652590.1	isoComp_00027349	isoComp_00027351	domains_identified	TRUE	Domain gain	{'TIR_2', 'Death', 'TIR'}	{'Death'}	TIR_2	TIR_2	PF13676.9	TIR domain	28; 28;	Domain	121	CL0173		gain
geneComp_00008468	ENSG00000174125.8	TLR1	rpmi	calb	ENST00000308979.7	ENST00000505940.1	isoComp_00027692	isoComp_00027693	domains_identified	TRUE	Domain gain	{'LRRCT', 'LRR_8', 'TIR_2', 'TIR'}	{'LRR_8', 'LRR_1', 'LRR_6'}	TIR_2	TIR_2	PF13676.9	TIR domain	28; 28;	Domain	121	CL0173		gain
geneComp_00032870	ENSG00000174125.8	TLR1	rpmi	polyic	ENST00000308979.7	ENST00000505940.1	isoComp_00102920	isoComp_00102921	domains_identified	TRUE	Domain gain	{'LRRCT', 'LRR_8', 'TIR_2', 'TIR'}	{'LRR_8', 'LRR_1', 'LRR_6'}	TIR_2	TIR_2	PF13676.9	TIR domain	28; 28;	Domain	121	CL0173		gain
geneComp_00008350	ENSG00000172936.16	MYD88	rpmi	calb	ENST00000650905.2	ENST00000652590.1	isoComp_00027349	isoComp_00027351	domains_identified	TRUE	Domain gain	{'TIR_2', 'Death', 'TIR'}	{'Death'}	TIR	TIR	PF01582.23	TIR domain	21.3; 21.3;	Family	176	CL0173		gain
geneComp_00008468	ENSG00000174125.8	TLR1	rpmi	calb	ENST00000308979.7	ENST00000505940.1	isoComp_00027692	isoComp_00027693	domains_identified	TRUE	Domain gain	{'LRRCT', 'LRR_8', 'TIR_2', 'TIR'}	{'LRR_8', 'LRR_1', 'LRR_6'}	TIR	TIR	PF01582.23	TIR domain	21.3; 21.3;	Family	176	CL0173		gain
geneComp_00032870	ENSG00000174125.8	TLR1	rpmi	polyic	ENST00000308979.7	ENST00000505940.1	isoComp_00102920	isoComp_00102921	domains_identified	TRUE	Domain gain	{'LRRCT', 'LRR_8', 'TIR_2', 'TIR'}	{'LRR_8', 'LRR_1', 'LRR_6'}	TIR	TIR	PF01582.23	TIR domain	21.3; 21.3;	Family	176	CL0173		gain
geneComp_00008468	ENSG00000174125.8	TLR1	rpmi	calb	ENST00000308979.7	ENST00000505940.1	isoComp_00027692	isoComp_00027693	domains_identified	TRUE	Domain gain	{'LRRCT', 'LRR_8', 'TIR_2', 'TIR'}	{'LRR_8', 'LRR_1', 'LRR_6'}	LRRCT	LRRCT	PF01463.27	Leucine rich repeat C-terminal domain	20; 6.6;	Family	26			gain
geneComp_00032870	ENSG00000174125.8	TLR1	rpmi	polyic	ENST00000308979.7	ENST00000505940.1	isoComp_00102920	isoComp_00102921	domains_identified	TRUE	Domain gain	{'LRRCT', 'LRR_8', 'TIR_2', 'TIR'}	{'LRR_8', 'LRR_1', 'LRR_6'}	LRRCT	LRRCT	PF01463.27	Leucine rich repeat C-terminal domain	20; 6.6;	Family	26			gain
geneComp_00008645	ENSG00000176102.13	CSTF3	rpmi	calb	ENST00000323959.9	ENST00000431742.2	isoComp_00028233	isoComp_00028234	domains_identified	TRUE	Domain gain	{'Suf'}	set()	Suf	Suf	PF05843.17	Suppressor of forked protein (Suf)	24.7; 24.7;	Repeat	296	CL0020		gain
geneComp_00008645	ENSG00000176102.13	CSTF3	rpmi	calb	ENST00000323959.9	ENST00000438862.6	isoComp_00028233	isoComp_00028235	domains_identified	TRUE	Domain gain	{'Suf'}	set()	Suf	Suf	PF05843.17	Suppressor of forked protein (Suf)	24.7; 24.7;	Repeat	296	CL0020		gain
geneComp_00008793	ENSG00000178104.19	PDE4DIP	rpmi	calb	ENST00000618462.4	ENST00000529945.2	isoComp_00028683	isoComp_00028682	domains_identified	TRUE	Domain gain	{'Cnn_1N', 'Olduvai'}	{'SMYLE_N'}	Cnn_1N	Cnn_1N	PF07989.14	Centrosomin N-terminal motif 1	28.5; 28.5;	Coiled-coil	73			gain
geneComp_00033195	ENSG00000178104.19	PDE4DIP	rpmi	polyic	ENST00000618462.4	ENST00000529945.2	isoComp_00103911	isoComp_00103910	domains_identified	TRUE	Domain gain	{'Cnn_1N', 'Olduvai'}	{'SMYLE_N'}	Cnn_1N	Cnn_1N	PF07989.14	Centrosomin N-terminal motif 1	28.5; 28.5;	Coiled-coil	73			gain
geneComp_00045396	ENSG00000178104.19	PDE4DIP	rpmi	saur	ENST00000618462.4	ENST00000529945.2	isoComp_00141525	isoComp_00141524	domains_identified	TRUE	Domain gain	{'Cnn_1N', 'Olduvai'}	{'SMYLE_N'}	Cnn_1N	Cnn_1N	PF07989.14	Centrosomin N-terminal motif 1	28.5; 28.5;	Coiled-coil	73			gain
geneComp_00008793	ENSG00000178104.19	PDE4DIP	rpmi	calb	ENST00000618462.4	ENST00000529945.2	isoComp_00028683	isoComp_00028682	domains_identified	TRUE	Domain gain	{'Cnn_1N', 'Olduvai'}	{'SMYLE_N'}	Olduvai	Olduvai	PF06758.16	Olduvai domain	23; 23;	Domain	68			gain
geneComp_00033195	ENSG00000178104.19	PDE4DIP	rpmi	polyic	ENST00000618462.4	ENST00000529945.2	isoComp_00103911	isoComp_00103910	domains_identified	TRUE	Domain gain	{'Cnn_1N', 'Olduvai'}	{'SMYLE_N'}	Olduvai	Olduvai	PF06758.16	Olduvai domain	23; 23;	Domain	68			gain
geneComp_00045396	ENSG00000178104.19	PDE4DIP	rpmi	saur	ENST00000618462.4	ENST00000529945.2	isoComp_00141525	isoComp_00141524	domains_identified	TRUE	Domain gain	{'Cnn_1N', 'Olduvai'}	{'SMYLE_N'}	Olduvai	Olduvai	PF06758.16	Olduvai domain	23; 23;	Domain	68			gain
geneComp_00009096	ENSG00000182473.22	EXOC7	rpmi	calb	ENST00000634349.1	ENST00000405068.3	isoComp_00029584	isoComp_00029581	domains_identified	TRUE	Domain gain	{'Exo70'}	set()	Exo70	Exo70	PF03081.18	Exo70 exocyst complex subunit	24.1; 24.1;	Family	373	CL0295		gain
geneComp_00033498	ENSG00000182473.22	EXOC7	rpmi	polyic	ENST00000634349.1	ENST00000405068.3	isoComp_00104812	isoComp_00104809	domains_identified	TRUE	Domain gain	{'Exo70'}	set()	Exo70	Exo70	PF03081.18	Exo70 exocyst complex subunit	24.1; 24.1;	Family	373	CL0295		gain
geneComp_00045699	ENSG00000182473.22	EXOC7	rpmi	saur	ENST00000634349.1	ENST00000405068.3	isoComp_00142426	isoComp_00142423	domains_identified	TRUE	Domain gain	{'Exo70'}	set()	Exo70	Exo70	PF03081.18	Exo70 exocyst complex subunit	24.1; 24.1;	Family	373	CL0295		gain
geneComp_00009648	ENSG00000189050.16	RNFT1	rpmi	calb	ENST00000305783.13	transcript21455.chr17.nic	isoComp_00031256	isoComp_00031261	domains_identified	TRUE	Domain gain	{'Prok-RING_4', 'zf-C3HC4', 'zf-RING_2', 'zf-C3HC4_2', 'zf-C3HC4_3', 'zf-RING_UBOX', 'zf-RING_5'}	set()	Prok-RING_4	Prok-RING_4	PF14447.9	Prokaryotic RING finger family 4	27; 27;	Family	46	CL0229		gain
geneComp_00009648	ENSG00000189050.16	RNFT1	rpmi	calb	ENST00000305783.13	transcript21455.chr17.nic	isoComp_00031256	isoComp_00031261	domains_identified	TRUE	Domain gain	{'Prok-RING_4', 'zf-C3HC4', 'zf-RING_2', 'zf-C3HC4_2', 'zf-C3HC4_3', 'zf-RING_UBOX', 'zf-RING_5'}	set()	zf-C3HC4	zf-C3HC4	PF00097.28	Zinc finger, C3HC4 type (RING finger)	21; 20.7;	Domain	41	CL0229		gain
geneComp_00013325	ENSG00000082996.20	RNF13	rpmi	lps	ENST00000392894.8	ENST00000474348.5	isoComp_00041500	isoComp_00041502	domains_identified	TRUE	Domain gain	{'zf-C3HC4', 'zf-RING_2', 'zf-C3HC4_2', 'PA', 'zf-RING_11'}	{'PA'}	zf-C3HC4	zf-C3HC4	PF00097.28	Zinc finger, C3HC4 type (RING finger)	21; 20.7;	Domain	41	CL0229		gain
geneComp_00009648	ENSG00000189050.16	RNFT1	rpmi	calb	ENST00000305783.13	transcript21455.chr17.nic	isoComp_00031256	isoComp_00031261	domains_identified	TRUE	Domain gain	{'Prok-RING_4', 'zf-C3HC4', 'zf-RING_2', 'zf-C3HC4_2', 'zf-C3HC4_3', 'zf-RING_UBOX', 'zf-RING_5'}	set()	zf-RING_2	zf-RING_2	PF13639.9	Ring finger domain	27.3; 27.3;	Domain	44	CL0229		gain
geneComp_00013325	ENSG00000082996.20	RNF13	rpmi	lps	ENST00000392894.8	ENST00000474348.5	isoComp_00041500	isoComp_00041502	domains_identified	TRUE	Domain gain	{'zf-C3HC4', 'zf-RING_2', 'zf-C3HC4_2', 'PA', 'zf-RING_11'}	{'PA'}	zf-RING_2	zf-RING_2	PF13639.9	Ring finger domain	27.3; 27.3;	Domain	44	CL0229		gain
geneComp_00009648	ENSG00000189050.16	RNFT1	rpmi	calb	ENST00000305783.13	transcript21455.chr17.nic	isoComp_00031256	isoComp_00031261	domains_identified	TRUE	Domain gain	{'Prok-RING_4', 'zf-C3HC4', 'zf-RING_2', 'zf-C3HC4_2', 'zf-C3HC4_3', 'zf-RING_UBOX', 'zf-RING_5'}	set()	zf-C3HC4_2	zf-C3HC4_2	PF13923.9	Zinc finger, C3HC4 type (RING finger)	27; 27;	Domain	40	CL0229		gain
geneComp_00013325	ENSG00000082996.20	RNF13	rpmi	lps	ENST00000392894.8	ENST00000474348.5	isoComp_00041500	isoComp_00041502	domains_identified	TRUE	Domain gain	{'zf-C3HC4', 'zf-RING_2', 'zf-C3HC4_2', 'PA', 'zf-RING_11'}	{'PA'}	zf-C3HC4_2	zf-C3HC4_2	PF13923.9	Zinc finger, C3HC4 type (RING finger)	27; 27;	Domain	40	CL0229		gain
geneComp_00019373	ENSG00000163961.4	RNF168	rpmi	lps	transcript31744.chr3.nic	ENST00000318037.3	isoComp_00061371	isoComp_00061367	domains_identified	TRUE	Domain gain	{'Prok-RING_4', 'zf-C3HC4', 'zf-C3HC4_2', 'zf-C3HC4_3', 'zf-RING_UBOX'}	{'Prok-RING_4', 'zf-C3HC4'}	zf-C3HC4_2	zf-C3HC4_2	PF13923.9	Zinc finger, C3HC4 type (RING finger)	27; 27;	Domain	40	CL0229		gain
geneComp_00009648	ENSG00000189050.16	RNFT1	rpmi	calb	ENST00000305783.13	transcript21455.chr17.nic	isoComp_00031256	isoComp_00031261	domains_identified	TRUE	Domain gain	{'Prok-RING_4', 'zf-C3HC4', 'zf-RING_2', 'zf-C3HC4_2', 'zf-C3HC4_3', 'zf-RING_UBOX', 'zf-RING_5'}	set()	zf-RING_UBOX	zf-RING_UBOX	PF13445.9	RING-type zinc-finger	25.2; 18;	Domain	40	CL0229		gain
geneComp_00019373	ENSG00000163961.4	RNF168	rpmi	lps	transcript31744.chr3.nic	ENST00000318037.3	isoComp_00061371	isoComp_00061367	domains_identified	TRUE	Domain gain	{'Prok-RING_4', 'zf-C3HC4', 'zf-C3HC4_2', 'zf-C3HC4_3', 'zf-RING_UBOX'}	{'Prok-RING_4', 'zf-C3HC4'}	zf-RING_UBOX	zf-RING_UBOX	PF13445.9	RING-type zinc-finger	25.2; 18;	Domain	40	CL0229		gain
geneComp_00009648	ENSG00000189050.16	RNFT1	rpmi	calb	ENST00000305783.13	transcript21455.chr17.nic	isoComp_00031256	isoComp_00031261	domains_identified	TRUE	Domain gain	{'Prok-RING_4', 'zf-C3HC4', 'zf-RING_2', 'zf-C3HC4_2', 'zf-C3HC4_3', 'zf-RING_UBOX', 'zf-RING_5'}	set()	zf-C3HC4_3	zf-C3HC4_3	PF13920.9	Zinc finger, C3HC4 type (RING finger)	27; 27;	Domain	50	CL0229		gain
geneComp_00019373	ENSG00000163961.4	RNF168	rpmi	lps	transcript31744.chr3.nic	ENST00000318037.3	isoComp_00061371	isoComp_00061367	domains_identified	TRUE	Domain gain	{'Prok-RING_4', 'zf-C3HC4', 'zf-C3HC4_2', 'zf-C3HC4_3', 'zf-RING_UBOX'}	{'Prok-RING_4', 'zf-C3HC4'}	zf-C3HC4_3	zf-C3HC4_3	PF13920.9	Zinc finger, C3HC4 type (RING finger)	27; 27;	Domain	50	CL0229		gain
geneComp_00038024	ENSG00000092871.17	RFFL	rpmi	saur	ENST00000315249.11	ENST00000584541.1	isoComp_00117650	isoComp_00117651	domains_identified	TRUE	Domain gain	{'zf-C3HC4_3'}	set()	zf-C3HC4_3	zf-C3HC4_3	PF13920.9	Zinc finger, C3HC4 type (RING finger)	27; 27;	Domain	50	CL0229		gain
geneComp_00038024	ENSG00000092871.17	RFFL	rpmi	saur	transcript10918.chr17.nic	ENST00000584541.1	isoComp_00117654	isoComp_00117651	domains_identified	TRUE	Domain gain	{'zf-C3HC4_3'}	set()	zf-C3HC4_3	zf-C3HC4_3	PF13920.9	Zinc finger, C3HC4 type (RING finger)	27; 27;	Domain	50	CL0229		gain
geneComp_00009648	ENSG00000189050.16	RNFT1	rpmi	calb	ENST00000305783.13	transcript21455.chr17.nic	isoComp_00031256	isoComp_00031261	domains_identified	TRUE	Domain gain	{'Prok-RING_4', 'zf-C3HC4', 'zf-RING_2', 'zf-C3HC4_2', 'zf-C3HC4_3', 'zf-RING_UBOX', 'zf-RING_5'}	set()	zf-RING_5	zf-RING_5	PF14634.9	zinc-RING finger domain	27.9; 27.9;	Domain	44	CL0229		gain
geneComp_00009737	ENSG00000196405.13	EVL	rpmi	calb	ENST00000392920.8	transcript16338.chr14.nnic	isoComp_00031567	isoComp_00031569	domains_identified	TRUE	Domain gain	{'VASP_tetra', 'WH1'}	{'WH1'}	VASP_tetra	VASP_tetra	PF08776.14	VASP tetramerisation domain	25.8; 25.8;	Coiled-coil	36			gain
geneComp_00034139	ENSG00000196405.13	EVL	rpmi	polyic	ENST00000392920.8	transcript16338.chr14.nnic	isoComp_00106795	isoComp_00106797	domains_identified	TRUE	Domain gain	{'VASP_tetra', 'WH1'}	{'WH1'}	VASP_tetra	VASP_tetra	PF08776.14	VASP tetramerisation domain	25.8; 25.8;	Coiled-coil	36			gain
geneComp_00009796	ENSG00000196776.17	CD47	rpmi	calb	ENST00000355354.13	transcript16052.chr3.nic	isoComp_00031766	isoComp_00031771	domains_identified	TRUE	Domain gain	{'CD47', 'V-set_CD47'}	{'V-set_CD47'}	CD47	CD47	PF04549.17	CD47 transmembrane region	25; 25;	Family	147			gain
geneComp_00034198	ENSG00000196776.17	CD47	rpmi	polyic	transcript15987.chr3.nnic	transcript16052.chr3.nic	isoComp_00106998	isoComp_00106999	domains_identified	TRUE	Domain gain	{'CD47', 'V-set_CD47'}	{'V-set_CD47'}	CD47	CD47	PF04549.17	CD47 transmembrane region	25; 25;	Family	147			gain
geneComp_00009822	ENSG00000196954.14	CASP4	rpmi	calb	ENST00000444739.7	ENST00000524843.5	isoComp_00031871	isoComp_00031872	domains_identified	TRUE	Domain gain	{'Peptidase_C14', 'CARD'}	set()	Peptidase_C14	Peptidase_C14	PF00656.25	Caspase domain	21.4; 21.4;	Domain	206	CL0093		gain
geneComp_00022023	ENSG00000196954.14	CASP4	rpmi	lps	ENST00000444739.7	ENST00000524843.5	isoComp_00069485	isoComp_00069486	domains_identified	TRUE	Domain gain	{'Peptidase_C14', 'CARD'}	set()	Peptidase_C14	Peptidase_C14	PF00656.25	Caspase domain	21.4; 21.4;	Domain	206	CL0093		gain
geneComp_00034224	ENSG00000196954.14	CASP4	rpmi	polyic	ENST00000444739.7	ENST00000524843.5	isoComp_00107099	isoComp_00107100	domains_identified	TRUE	Domain gain	{'Peptidase_C14', 'CARD'}	set()	Peptidase_C14	Peptidase_C14	PF00656.25	Caspase domain	21.4; 21.4;	Domain	206	CL0093		gain
geneComp_00046425	ENSG00000196954.14	CASP4	rpmi	saur	ENST00000444739.7	ENST00000524843.5	isoComp_00144713	isoComp_00144714	domains_identified	TRUE	Domain gain	{'Peptidase_C14', 'CARD'}	set()	Peptidase_C14	Peptidase_C14	PF00656.25	Caspase domain	21.4; 21.4;	Domain	206	CL0093		gain
geneComp_00009822	ENSG00000196954.14	CASP4	rpmi	calb	ENST00000444739.7	ENST00000524843.5	isoComp_00031871	isoComp_00031872	domains_identified	TRUE	Domain gain	{'Peptidase_C14', 'CARD'}	set()	CARD	CARD	PF00619.24	Caspase recruitment domain	23.9; 23.9;	Domain	85	CL0041		gain
geneComp_00022023	ENSG00000196954.14	CASP4	rpmi	lps	ENST00000444739.7	ENST00000524843.5	isoComp_00069485	isoComp_00069486	domains_identified	TRUE	Domain gain	{'Peptidase_C14', 'CARD'}	set()	CARD	CARD	PF00619.24	Caspase recruitment domain	23.9; 23.9;	Domain	85	CL0041		gain
geneComp_00034224	ENSG00000196954.14	CASP4	rpmi	polyic	ENST00000444739.7	ENST00000524843.5	isoComp_00107099	isoComp_00107100	domains_identified	TRUE	Domain gain	{'Peptidase_C14', 'CARD'}	set()	CARD	CARD	PF00619.24	Caspase recruitment domain	23.9; 23.9;	Domain	85	CL0041		gain
geneComp_00046425	ENSG00000196954.14	CASP4	rpmi	saur	ENST00000444739.7	ENST00000524843.5	isoComp_00144713	isoComp_00144714	domains_identified	TRUE	Domain gain	{'Peptidase_C14', 'CARD'}	set()	CARD	CARD	PF00619.24	Caspase recruitment domain	23.9; 23.9;	Domain	85	CL0041		gain
geneComp_00010313	ENSG00000205302.7	SNX2	rpmi	calb	ENST00000379516.7	transcript12647.chr5.nic	isoComp_00033411	isoComp_00033412	domains_identified	TRUE	Domain gain	{'PX', 'Vps5', 'Sorting_nexin'}	{'PX', 'Sorting_nexin'}	Vps5	Vps5	PF09325.13	Vps5 C terminal like	27; 27;	Domain	236	CL0145		gain
geneComp_00018082	ENSG00000147439.14	BIN3	rpmi	lps	ENST00000276416.11	ENST00000522268.1	isoComp_00057129	isoComp_00057131	domains_identified	TRUE	Domain gain	{'BAR', 'Vps5'}	set()	Vps5	Vps5	PF09325.13	Vps5 C terminal like	27; 27;	Domain	236	CL0145		gain
geneComp_00022514	ENSG00000205302.7	SNX2	rpmi	lps	ENST00000379516.7	transcript12647.chr5.nic	isoComp_00071025	isoComp_00071026	domains_identified	TRUE	Domain gain	{'PX', 'Vps5', 'Sorting_nexin'}	{'PX', 'Sorting_nexin'}	Vps5	Vps5	PF09325.13	Vps5 C terminal like	27; 27;	Domain	236	CL0145		gain
geneComp_00012614	ENSG00000041357.16	PSMA4	rpmi	lps	ENST00000044462.12	ENST00000559934.5	isoComp_00039025	isoComp_00039029	domains_identified	TRUE	Domain gain	{'Proteasome_A_N', 'Proteasome'}	set()	Proteasome_A_N	Proteasome_A_N	PF10584.12	Proteasome subunit A N-terminal signature	27.7; 27.7;	Family	23	CL0052		gain
geneComp_00024815	ENSG00000041357.16	PSMA4	rpmi	polyic	ENST00000044462.12	ENST00000559934.5	isoComp_00076639	isoComp_00076643	domains_identified	TRUE	Domain gain	{'Proteasome_A_N', 'Proteasome'}	set()	Proteasome_A_N	Proteasome_A_N	PF10584.12	Proteasome subunit A N-terminal signature	27.7; 27.7;	Family	23	CL0052		gain
geneComp_00012614	ENSG00000041357.16	PSMA4	rpmi	lps	ENST00000044462.12	ENST00000559934.5	isoComp_00039025	isoComp_00039029	domains_identified	TRUE	Domain gain	{'Proteasome_A_N', 'Proteasome'}	set()	Proteasome	Proteasome	PF00227.29	Proteasome subunit	22.4; 22.4;	Domain	190	CL0052		gain
geneComp_00024815	ENSG00000041357.16	PSMA4	rpmi	polyic	ENST00000044462.12	ENST00000559934.5	isoComp_00076639	isoComp_00076643	domains_identified	TRUE	Domain gain	{'Proteasome_A_N', 'Proteasome'}	set()	Proteasome	Proteasome	PF00227.29	Proteasome subunit	22.4; 22.4;	Domain	190	CL0052		gain
geneComp_00012958	ENSG00000068745.15	IP6K2	rpmi	lps	ENST00000328631.10	transcript9165.chr3.nic	isoComp_00040202	isoComp_00040206	domains_identified	TRUE	Domain gain	{'IPK'}	set()	IPK	IPK	PF03770.19	Inositol polyphosphate kinase	22.2; 22.2;	Family	198	CL0016		gain
geneComp_00025159	ENSG00000068745.15	IP6K2	rpmi	polyic	ENST00000328631.10	transcript9165.chr3.nic	isoComp_00077816	isoComp_00077820	domains_identified	TRUE	Domain gain	{'IPK'}	set()	IPK	IPK	PF03770.19	Inositol polyphosphate kinase	22.2; 22.2;	Family	198	CL0016		gain
geneComp_00025159	ENSG00000068745.15	IP6K2	rpmi	polyic	transcript9147.chr3.nic	transcript9165.chr3.nic	isoComp_00077818	isoComp_00077820	domains_identified	TRUE	Domain gain	{'IPK'}	set()	IPK	IPK	PF03770.19	Inositol polyphosphate kinase	22.2; 22.2;	Family	198	CL0016		gain
geneComp_00013325	ENSG00000082996.20	RNF13	rpmi	lps	ENST00000392894.8	ENST00000474348.5	isoComp_00041500	isoComp_00041502	domains_identified	TRUE	Domain gain	{'zf-C3HC4', 'zf-RING_2', 'zf-C3HC4_2', 'PA', 'zf-RING_11'}	{'PA'}	zf-RING_11	zf-RING_11	PF17123.8	RING-like zinc finger	27; 27;	Domain	29	CL0229		gain
geneComp_00013436	ENSG00000087191.13	PSMC5	rpmi	lps	ENST00000310144.11	transcript22595.chr17.nic	isoComp_00041835	isoComp_00041838	domains_identified	TRUE	Domain gain	{'AAA_5', 'AAA', 'AAA_lid_3', 'AAA_2', 'Prot_ATP_ID_OB'}	set()	AAA	AAA	PF00004.32	ATPase family associated with various cellular activities (AAA)	21.2; 21.2;	Domain	132	CL0023		gain
geneComp_00025637	ENSG00000087191.13	PSMC5	rpmi	polyic	ENST00000310144.11	transcript22595.chr17.nic	isoComp_00079449	isoComp_00079452	domains_identified	TRUE	Domain gain	{'AAA_5', 'AAA', 'AAA_lid_3', 'AAA_2', 'Prot_ATP_ID_OB'}	set()	AAA	AAA	PF00004.32	ATPase family associated with various cellular activities (AAA)	21.2; 21.2;	Domain	132	CL0023		gain
geneComp_00013436	ENSG00000087191.13	PSMC5	rpmi	lps	ENST00000310144.11	transcript22595.chr17.nic	isoComp_00041835	isoComp_00041838	domains_identified	TRUE	Domain gain	{'AAA_5', 'AAA', 'AAA_lid_3', 'AAA_2', 'Prot_ATP_ID_OB'}	set()	AAA_5	AAA_5	PF07728.17	AAA domain (dynein-related subfamily)	22; 22;	Domain	138	CL0023		gain
geneComp_00025637	ENSG00000087191.13	PSMC5	rpmi	polyic	ENST00000310144.11	transcript22595.chr17.nic	isoComp_00079449	isoComp_00079452	domains_identified	TRUE	Domain gain	{'AAA_5', 'AAA', 'AAA_lid_3', 'AAA_2', 'Prot_ATP_ID_OB'}	set()	AAA_5	AAA_5	PF07728.17	AAA domain (dynein-related subfamily)	22; 22;	Domain	138	CL0023		gain
geneComp_00013436	ENSG00000087191.13	PSMC5	rpmi	lps	ENST00000310144.11	transcript22595.chr17.nic	isoComp_00041835	isoComp_00041838	domains_identified	TRUE	Domain gain	{'AAA_5', 'AAA', 'AAA_lid_3', 'AAA_2', 'Prot_ATP_ID_OB'}	set()	AAA_lid_3	AAA_lid_3	PF17862.4	AAA+ lid domain	27.2; 27.2;	Domain	45	CL0671		gain
geneComp_00025637	ENSG00000087191.13	PSMC5	rpmi	polyic	ENST00000310144.11	transcript22595.chr17.nic	isoComp_00079449	isoComp_00079452	domains_identified	TRUE	Domain gain	{'AAA_5', 'AAA', 'AAA_lid_3', 'AAA_2', 'Prot_ATP_ID_OB'}	set()	AAA_lid_3	AAA_lid_3	PF17862.4	AAA+ lid domain	27.2; 27.2;	Domain	45	CL0671		gain
geneComp_00013436	ENSG00000087191.13	PSMC5	rpmi	lps	ENST00000310144.11	transcript22595.chr17.nic	isoComp_00041835	isoComp_00041838	domains_identified	TRUE	Domain gain	{'AAA_5', 'AAA', 'AAA_lid_3', 'AAA_2', 'Prot_ATP_ID_OB'}	set()	AAA_2	AAA_2	PF07724.17	AAA domain (Cdc48 subfamily)	27; 27;	Domain	171	CL0023		gain
geneComp_00025637	ENSG00000087191.13	PSMC5	rpmi	polyic	ENST00000310144.11	transcript22595.chr17.nic	isoComp_00079449	isoComp_00079452	domains_identified	TRUE	Domain gain	{'AAA_5', 'AAA', 'AAA_lid_3', 'AAA_2', 'Prot_ATP_ID_OB'}	set()	AAA_2	AAA_2	PF07724.17	AAA domain (Cdc48 subfamily)	27; 27;	Domain	171	CL0023		gain
geneComp_00013436	ENSG00000087191.13	PSMC5	rpmi	lps	ENST00000310144.11	transcript22595.chr17.nic	isoComp_00041835	isoComp_00041838	domains_identified	TRUE	Domain gain	{'AAA_5', 'AAA', 'AAA_lid_3', 'AAA_2', 'Prot_ATP_ID_OB'}	set()	Prot_ATP_ID_OB	Prot_ATP_ID_OB	PF16450.8	Proteasomal ATPase OB C-terminal domain	23; 23;	Domain	56	CL0021		gain
geneComp_00025637	ENSG00000087191.13	PSMC5	rpmi	polyic	ENST00000310144.11	transcript22595.chr17.nic	isoComp_00079449	isoComp_00079452	domains_identified	TRUE	Domain gain	{'AAA_5', 'AAA', 'AAA_lid_3', 'AAA_2', 'Prot_ATP_ID_OB'}	set()	Prot_ATP_ID_OB	Prot_ATP_ID_OB	PF16450.8	Proteasomal ATPase OB C-terminal domain	23; 23;	Domain	56	CL0021		gain
geneComp_00013917	ENSG00000100906.11	NFKBIA	rpmi	lps	ENST00000216797.10	ENST00000555629.1	isoComp_00043395	isoComp_00043396	domains_identified	TRUE	Domain gain	{'Ank_3', 'Ank', 'Ank_4', 'Ank_5', 'Ank_2'}	set()	Ank_4	Ank_4	PF13637.9	Ankyrin repeats (many copies)	22.7; 22.7;	Repeat	55	CL0465		gain
geneComp_00032286	ENSG00000168876.9	ANKRD49	rpmi	polyic	ENST00000544612.6	ENST00000544514.1	isoComp_00101158	isoComp_00101157	domains_identified	TRUE	Domain gain	{'Ank_3', 'Ank', 'Ank_4', 'Ank_5', 'Ank_2'}	set()	Ank_4	Ank_4	PF13637.9	Ankyrin repeats (many copies)	22.7; 22.7;	Repeat	55	CL0465		gain
geneComp_00032286	ENSG00000168876.9	ANKRD49	rpmi	polyic	ENST00000544612.6	transcript20948.chr11.nic	isoComp_00101158	isoComp_00101159	domains_identified	TRUE	Domain gain	{'Ank_3', 'Ank', 'Ank_4', 'Ank_5', 'Ank_2'}	set()	Ank_4	Ank_4	PF13637.9	Ankyrin repeats (many copies)	22.7; 22.7;	Repeat	55	CL0465		gain
geneComp_00013917	ENSG00000100906.11	NFKBIA	rpmi	lps	ENST00000216797.10	ENST00000555629.1	isoComp_00043395	isoComp_00043396	domains_identified	TRUE	Domain gain	{'Ank_3', 'Ank', 'Ank_4', 'Ank_5', 'Ank_2'}	set()	Ank_5	Ank_5	PF13857.9	Ankyrin repeats (many copies)	27; 27;	Repeat	56	CL0465		gain
geneComp_00032286	ENSG00000168876.9	ANKRD49	rpmi	polyic	ENST00000544612.6	ENST00000544514.1	isoComp_00101158	isoComp_00101157	domains_identified	TRUE	Domain gain	{'Ank_3', 'Ank', 'Ank_4', 'Ank_5', 'Ank_2'}	set()	Ank_5	Ank_5	PF13857.9	Ankyrin repeats (many copies)	27; 27;	Repeat	56	CL0465		gain
geneComp_00032286	ENSG00000168876.9	ANKRD49	rpmi	polyic	ENST00000544612.6	transcript20948.chr11.nic	isoComp_00101158	isoComp_00101159	domains_identified	TRUE	Domain gain	{'Ank_3', 'Ank', 'Ank_4', 'Ank_5', 'Ank_2'}	set()	Ank_5	Ank_5	PF13857.9	Ankyrin repeats (many copies)	27; 27;	Repeat	56	CL0465		gain
geneComp_00013917	ENSG00000100906.11	NFKBIA	rpmi	lps	ENST00000216797.10	ENST00000555629.1	isoComp_00043395	isoComp_00043396	domains_identified	TRUE	Domain gain	{'Ank_3', 'Ank', 'Ank_4', 'Ank_5', 'Ank_2'}	set()	Ank_2	Ank_2	PF12796.10	Ankyrin repeats (3 copies)	27.3; 27.3;	Repeat	83	CL0465		gain
geneComp_00032286	ENSG00000168876.9	ANKRD49	rpmi	polyic	ENST00000544612.6	ENST00000544514.1	isoComp_00101158	isoComp_00101157	domains_identified	TRUE	Domain gain	{'Ank_3', 'Ank', 'Ank_4', 'Ank_5', 'Ank_2'}	set()	Ank_2	Ank_2	PF12796.10	Ankyrin repeats (3 copies)	27.3; 27.3;	Repeat	83	CL0465		gain
geneComp_00032286	ENSG00000168876.9	ANKRD49	rpmi	polyic	ENST00000544612.6	transcript20948.chr11.nic	isoComp_00101158	isoComp_00101159	domains_identified	TRUE	Domain gain	{'Ank_3', 'Ank', 'Ank_4', 'Ank_5', 'Ank_2'}	set()	Ank_2	Ank_2	PF12796.10	Ankyrin repeats (3 copies)	27.3; 27.3;	Repeat	83	CL0465		gain
geneComp_00014117	ENSG00000102879.16	CORO1A	rpmi	lps	ENST00000219150.10	ENST00000568763.1	isoComp_00044075	isoComp_00044076	domains_identified	TRUE	Domain gain	{'Trimer_CC', 'WD40_4', 'DUF1899', 'WD40'}	{'DUF1899'}	Trimer_CC	Trimer_CC	PF08954.14	Trimerisation motif	27; 27;	Coiled-coil	52			gain
geneComp_00038519	ENSG00000102879.16	CORO1A	rpmi	saur	ENST00000219150.10	ENST00000568763.1	isoComp_00119303	isoComp_00119304	domains_identified	TRUE	Domain gain	{'Trimer_CC', 'WD40_4', 'DUF1899', 'WD40'}	{'DUF1899'}	Trimer_CC	Trimer_CC	PF08954.14	Trimerisation motif	27; 27;	Coiled-coil	52			gain
geneComp_00014117	ENSG00000102879.16	CORO1A	rpmi	lps	ENST00000219150.10	ENST00000568763.1	isoComp_00044075	isoComp_00044076	domains_identified	TRUE	Domain gain	{'Trimer_CC', 'WD40_4', 'DUF1899', 'WD40'}	{'DUF1899'}	WD40_4	WD40_4	PF16300.8	Type of WD40 repeat	27; 10;	Repeat	44	CL0186		gain
geneComp_00038519	ENSG00000102879.16	CORO1A	rpmi	saur	ENST00000219150.10	ENST00000568763.1	isoComp_00119303	isoComp_00119304	domains_identified	TRUE	Domain gain	{'Trimer_CC', 'WD40_4', 'DUF1899', 'WD40'}	{'DUF1899'}	WD40_4	WD40_4	PF16300.8	Type of WD40 repeat	27; 10;	Repeat	44	CL0186		gain
geneComp_00014135	ENSG00000103035.11	PSMD7	rpmi	lps	ENST00000219313.9	ENST00000568615.2	isoComp_00044128	isoComp_00044129	domains_identified	TRUE	Domain gain	{'MitMem_reg', 'JAB'}	{'JAB'}	MitMem_reg	MitMem_reg	PF13012.9	Maintenance of mitochondrial structure and function	26.6; 26.6;	Family	112			gain
geneComp_00015366	ENSG00000116741.8	RGS2	rpmi	lps	ENST00000235382.7	ENST00000483295.1	isoComp_00048148	isoComp_00048149	domains_identified	TRUE	Domain gain	{'RGS'}	set()	RGS	RGS	PF00615.22	Regulator of G protein signaling domain	23.9; 23.9;	Domain	118	CL0272		gain
geneComp_00015403	ENSG00000117091.10	CD48	rpmi	lps	ENST00000368046.8	transcript38027.chr1.nic	isoComp_00048283	isoComp_00048287	domains_identified	TRUE	Domain gain	{'Ig_2', 'V-set'}	{'V-set'}	Ig_2	Ig_2	PF13895.9	Immunoglobulin domain	27; 27;	Domain	79	CL0011		gain
geneComp_00016297	ENSG00000129292.21	PHF20L1	rpmi	lps	ENST00000220847.8	ENST00000337920.8	isoComp_00051226	isoComp_00051227	domains_identified	TRUE	Domain gain	{'Tudor_3', 'PHD20L1_u1', 'MBT', 'DUF3776', 'Tudor_2'}	{'Tudor_3', 'Tudor_2', 'MBT', 'DUF3776'}	PHD20L1_u1	PHD20L1_u1	PF16660.8	PHD finger protein 20-like protein 1	27; 27;	Disordered	97			gain
geneComp_00016971	ENSG00000136003.16	ISCU	rpmi	lps	ENST00000311893.14	transcript22483.chr12.nic	isoComp_00053442	isoComp_00053448	domains_identified	TRUE	Domain gain	{'NifU_N'}	set()	NifU_N	NifU_N	PF01592.19	NifU-like N terminal domain	22; 22;	Family	129	CL0233		gain
geneComp_00029172	ENSG00000136003.16	ISCU	rpmi	polyic	ENST00000311893.14	transcript22483.chr12.nic	isoComp_00091056	isoComp_00091062	domains_identified	TRUE	Domain gain	{'NifU_N'}	set()	NifU_N	NifU_N	PF01592.19	NifU-like N terminal domain	22; 22;	Family	129	CL0233		gain
geneComp_00017798	ENSG00000143811.20	PYCR2	rpmi	lps	ENST00000343818.11	transcript50087.chr1.nic	isoComp_00056185	isoComp_00056187	domains_identified	TRUE	Domain gain	{'P5CR_dimer', 'F420_oxidored'}	{'F420_oxidored'}	P5CR_dimer	P5CR_dimer	PF14748.9	Pyrroline-5-carboxylate reductase dimerisation	25; 25;	Domain	104	CL0106		gain
geneComp_00042200	ENSG00000143811.20	PYCR2	rpmi	saur	ENST00000343818.11	transcript50087.chr1.nic	isoComp_00131413	isoComp_00131415	domains_identified	TRUE	Domain gain	{'P5CR_dimer', 'F420_oxidored'}	{'F420_oxidored'}	P5CR_dimer	P5CR_dimer	PF14748.9	Pyrroline-5-carboxylate reductase dimerisation	25; 25;	Domain	104	CL0106		gain
geneComp_00017989	ENSG00000146112.12	PPP1R18	rpmi	lps	ENST00000399199.7	ENST00000615527.1	isoComp_00056801	isoComp_00056802	domains_identified	TRUE	Domain gain	{'Phostensin', 'Phostensin_N'}	set()	Phostensin	Phostensin	PF13914.9	Phostensin PP1-binding and SH3-binding region	25; 25;	Domain	142			gain
geneComp_00017989	ENSG00000146112.12	PPP1R18	rpmi	lps	ENST00000399199.7	ENST00000615527.1	isoComp_00056801	isoComp_00056802	domains_identified	TRUE	Domain gain	{'Phostensin', 'Phostensin_N'}	set()	Phostensin_N	Phostensin_N	PF13916.9	PP1-regulatory protein, Phostensin N-terminal	23; 23;	Domain	86			gain
geneComp_00018082	ENSG00000147439.14	BIN3	rpmi	lps	ENST00000276416.11	ENST00000522268.1	isoComp_00057129	isoComp_00057131	domains_identified	TRUE	Domain gain	{'BAR', 'Vps5'}	set()	BAR	BAR	PF03114.21	BAR domain	28.5; 28.5;	Domain	239	CL0145		gain
geneComp_00018161	ENSG00000148444.16	COMMD3	rpmi	lps	ENST00000376836.8	ENST00000468179.6	isoComp_00057408	isoComp_00057410	domains_identified	TRUE	Domain gain	{'COMM_domain'}	set()	COMM_domain	COMM_domain	PF07258.17	COMM domain	22.4; 22.4;	Domain	64			gain
geneComp_00018199	ENSG00000149100.13	EIF3M	rpmi	lps	transcript6647.chr11.nnic	transcript6654.chr11.nic	isoComp_00057537	isoComp_00057538	domains_identified	TRUE	Domain gain	{'eIF3m_C_helix', 'PCI'}	set()	eIF3m_C_helix	eIF3m_C_helix	PF18005.4	eIF3 subunit M, C-terminal helix	25.6; 25.6;	Domain	29			gain
geneComp_00018199	ENSG00000149100.13	EIF3M	rpmi	lps	transcript6647.chr11.nnic	transcript6654.chr11.nic	isoComp_00057537	isoComp_00057538	domains_identified	TRUE	Domain gain	{'eIF3m_C_helix', 'PCI'}	set()	PCI	PCI	PF01399.30	PCI domain	24.1; 24.1;	Domain	105	CL0123		gain
geneComp_00019305	ENSG00000163636.11	PSMD6	rpmi	lps	ENST00000295901.9	ENST00000476464.5	isoComp_00061129	isoComp_00061130	domains_identified	TRUE	Domain gain	{'RPN7', 'PCI'}	set()	PCI	PCI	PF01399.30	PCI domain	24.1; 24.1;	Domain	105	CL0123		gain
geneComp_00019260	ENSG00000163466.16	ARPC2	rpmi	lps	ENST00000315717.10	transcript33302.chr2.nic	isoComp_00060989	isoComp_00060990	domains_identified	TRUE	Domain gain	{'P34-Arc'}	set()	P34-Arc	P34-Arc	PF04045.17	Arp2/3 complex, 34 kD subunit p34-Arc	27; 27;	Family	242			gain
geneComp_00031461	ENSG00000163466.16	ARPC2	rpmi	polyic	ENST00000315717.10	transcript33302.chr2.nic	isoComp_00098603	isoComp_00098604	domains_identified	TRUE	Domain gain	{'P34-Arc'}	set()	P34-Arc	P34-Arc	PF04045.17	Arp2/3 complex, 34 kD subunit p34-Arc	27; 27;	Family	242			gain
geneComp_00019305	ENSG00000163636.11	PSMD6	rpmi	lps	ENST00000295901.9	ENST00000476464.5	isoComp_00061129	isoComp_00061130	domains_identified	TRUE	Domain gain	{'RPN7', 'PCI'}	set()	RPN7	RPN7	PF10602.12	26S proteasome subunit RPN7	29.6; 29.6;	Repeat	174	CL0020		gain
geneComp_00020225	ENSG00000170035.16	UBE2E3	rpmi	lps	ENST00000410062.9	transcript27502.chr2.nic	isoComp_00063950	isoComp_00063952	domains_identified	TRUE	Domain gain	{'UQ_con'}	set()	UQ_con	UQ_con	PF00179.29	Ubiquitin-conjugating enzyme	27; 27;	Domain	140	CL0208		gain
geneComp_00022334	ENSG00000198851.10	CD3E	rpmi	lps	ENST00000361763.9	ENST00000526146.5	isoComp_00070465	isoComp_00070466	domains_identified	TRUE	Domain gain	{'ITAM', 'Ig_4', 'Ig_5'}	set()	ITAM	ITAM	PF02189.18	Immunoreceptor tyrosine-based activation motif	22.2; 22.2;	Motif	20			gain
geneComp_00022334	ENSG00000198851.10	CD3E	rpmi	lps	ENST00000361763.9	ENST00000526146.5	isoComp_00070465	isoComp_00070466	domains_identified	TRUE	Domain gain	{'ITAM', 'Ig_4', 'Ig_5'}	set()	Ig_4	Ig_4	PF16680.8	T-cell surface glycoprotein CD3 delta chain	30.1; 30.1;	Domain	71	CL0011		gain
geneComp_00022334	ENSG00000198851.10	CD3E	rpmi	lps	ENST00000361763.9	ENST00000526146.5	isoComp_00070465	isoComp_00070466	domains_identified	TRUE	Domain gain	{'ITAM', 'Ig_4', 'Ig_5'}	set()	Ig_5	Ig_5	PF16681.8	Ig-like domain on T-cell surface glycoprotein CD3 epsilon chain	27.3; 27.3;	Domain	83	CL0011		gain
geneComp_00023362	ENSG00000249915.9	PDCD6	rpmi	lps	ENST00000507528.5	ENST00000513582.5	isoComp_00073206	isoComp_00073207	domains_identified	TRUE	Domain gain	{'EF-hand_5', 'EF-hand_8', 'EF-hand_7', 'EF-hand_1', 'EF-hand_6'}	set()	EF-hand_7	EF-hand_7	PF13499.9	EF-hand domain pair	30; 30;	Domain	71	CL0220		gain
geneComp_00031330	ENSG00000162517.13	PEF1	rpmi	polyic	ENST00000373703.5	transcript10640.chr1.nic	isoComp_00098224	isoComp_00098226	domains_identified	TRUE	Domain gain	{'EF-hand_5', 'EF-hand_8', 'EF-hand_7', 'EF-hand_1', 'EF-hand_6'}	set()	EF-hand_7	EF-hand_7	PF13499.9	EF-hand domain pair	30; 30;	Domain	71	CL0220		gain
geneComp_00023362	ENSG00000249915.9	PDCD6	rpmi	lps	ENST00000507528.5	ENST00000513582.5	isoComp_00073206	isoComp_00073207	domains_identified	TRUE	Domain gain	{'EF-hand_5', 'EF-hand_8', 'EF-hand_7', 'EF-hand_1', 'EF-hand_6'}	set()	EF-hand_1	EF-hand_1	PF00036.35	EF hand	25.4; 25.4;	Domain	29	CL0220		gain
geneComp_00031330	ENSG00000162517.13	PEF1	rpmi	polyic	ENST00000373703.5	transcript10640.chr1.nic	isoComp_00098224	isoComp_00098226	domains_identified	TRUE	Domain gain	{'EF-hand_5', 'EF-hand_8', 'EF-hand_7', 'EF-hand_1', 'EF-hand_6'}	set()	EF-hand_1	EF-hand_1	PF00036.35	EF hand	25.4; 25.4;	Domain	29	CL0220		gain
geneComp_00023362	ENSG00000249915.9	PDCD6	rpmi	lps	ENST00000507528.5	ENST00000513582.5	isoComp_00073206	isoComp_00073207	domains_identified	TRUE	Domain gain	{'EF-hand_5', 'EF-hand_8', 'EF-hand_7', 'EF-hand_1', 'EF-hand_6'}	set()	EF-hand_6	EF-hand_6	PF13405.9	EF-hand domain	25; 22.9;	Domain	31	CL0220		gain
geneComp_00031330	ENSG00000162517.13	PEF1	rpmi	polyic	ENST00000373703.5	transcript10640.chr1.nic	isoComp_00098224	isoComp_00098226	domains_identified	TRUE	Domain gain	{'EF-hand_5', 'EF-hand_8', 'EF-hand_7', 'EF-hand_1', 'EF-hand_6'}	set()	EF-hand_6	EF-hand_6	PF13405.9	EF-hand domain	25; 22.9;	Domain	31	CL0220		gain
geneComp_00024848	ENSG00000047579.20	DTNBP1	rpmi	polyic	ENST00000344537.10	transcript2432.chr6.nic	isoComp_00076774	isoComp_00076777	domains_identified	TRUE	Domain gain	{'Dysbindin'}	set()	Dysbindin	Dysbindin	PF04440.19	Dysbindin (Dystrobrevin binding protein 1)	25; 25;	Family	145			gain
geneComp_00026119	ENSG00000100911.16	PSME2	rpmi	polyic	ENST00000216802.10	ENST00000559359.1	isoComp_00081013	isoComp_00081014	domains_identified	TRUE	Domain gain	{'PA28_beta', 'PA28_alpha'}	set()	PA28_beta	PA28_beta	PF02252.21	Proteasome activator pa28 beta subunit	20.9; 20.9;	Family	145			gain
geneComp_00026119	ENSG00000100911.16	PSME2	rpmi	polyic	ENST00000216802.10	transcript2350.chr14.nic	isoComp_00081013	isoComp_00081015	domains_identified	TRUE	Domain gain	{'PA28_beta', 'PA28_alpha'}	set()	PA28_beta	PA28_beta	PF02252.21	Proteasome activator pa28 beta subunit	20.9; 20.9;	Family	145			gain
geneComp_00026119	ENSG00000100911.16	PSME2	rpmi	polyic	ENST00000216802.10	transcript2359.chr14.nic	isoComp_00081013	isoComp_00081016	domains_identified	TRUE	Domain gain	{'PA28_beta', 'PA28_alpha'}	set()	PA28_beta	PA28_beta	PF02252.21	Proteasome activator pa28 beta subunit	20.9; 20.9;	Family	145			gain
geneComp_00026119	ENSG00000100911.16	PSME2	rpmi	polyic	ENST00000216802.10	ENST00000559359.1	isoComp_00081013	isoComp_00081014	domains_identified	TRUE	Domain gain	{'PA28_beta', 'PA28_alpha'}	set()	PA28_alpha	PA28_alpha	PF02251.21	Proteasome activator pa28 alpha subunit	21.2; 21.2;	Family	61			gain
geneComp_00026119	ENSG00000100911.16	PSME2	rpmi	polyic	ENST00000216802.10	transcript2350.chr14.nic	isoComp_00081013	isoComp_00081015	domains_identified	TRUE	Domain gain	{'PA28_beta', 'PA28_alpha'}	set()	PA28_alpha	PA28_alpha	PF02251.21	Proteasome activator pa28 alpha subunit	21.2; 21.2;	Family	61			gain
geneComp_00026119	ENSG00000100911.16	PSME2	rpmi	polyic	ENST00000216802.10	transcript2359.chr14.nic	isoComp_00081013	isoComp_00081016	domains_identified	TRUE	Domain gain	{'PA28_beta', 'PA28_alpha'}	set()	PA28_alpha	PA28_alpha	PF02251.21	Proteasome activator pa28 alpha subunit	21.2; 21.2;	Family	61			gain
geneComp_00027190	ENSG00000112343.11	TRIM38	rpmi	polyic	ENST00000357085.5	transcript3935.chr6.nic	isoComp_00084489	isoComp_00084492	domains_identified	TRUE	Domain gain	{'SPRY', 'zf-C3HC4', 'zf-C3HC4_4', 'PRY', 'zf-B_box', 'zf-RING_UBOX'}	{'zf-C3HC4', 'zf-RING_UBOX', 'zf-C3HC4_4', 'zf-B_box'}	SPRY	SPRY	PF00622.31	SPRY domain	26.3; 21.9;	Family	120	CL0004		gain
geneComp_00027190	ENSG00000112343.11	TRIM38	rpmi	polyic	transcript3927.chr6.nnic	transcript3935.chr6.nic	isoComp_00084491	isoComp_00084492	domains_identified	TRUE	Domain gain	{'SPRY', 'zf-C3HC4', 'zf-C3HC4_4', 'PRY', 'zf-B_box', 'zf-RING_UBOX'}	{'zf-C3HC4', 'zf-RING_UBOX', 'zf-C3HC4_4', 'zf-B_box'}	SPRY	SPRY	PF00622.31	SPRY domain	26.3; 21.9;	Family	120	CL0004		gain
geneComp_00027190	ENSG00000112343.11	TRIM38	rpmi	polyic	ENST00000357085.5	transcript3935.chr6.nic	isoComp_00084489	isoComp_00084492	domains_identified	TRUE	Domain gain	{'SPRY', 'zf-C3HC4', 'zf-C3HC4_4', 'PRY', 'zf-B_box', 'zf-RING_UBOX'}	{'zf-C3HC4', 'zf-RING_UBOX', 'zf-C3HC4_4', 'zf-B_box'}	PRY	PRY	PF13765.9	SPRY-associated domain	27.5; 27.5;	Family	49	CL0004		gain
geneComp_00027190	ENSG00000112343.11	TRIM38	rpmi	polyic	transcript3927.chr6.nnic	transcript3935.chr6.nic	isoComp_00084491	isoComp_00084492	domains_identified	TRUE	Domain gain	{'SPRY', 'zf-C3HC4', 'zf-C3HC4_4', 'PRY', 'zf-B_box', 'zf-RING_UBOX'}	{'zf-C3HC4', 'zf-RING_UBOX', 'zf-C3HC4_4', 'zf-B_box'}	PRY	PRY	PF13765.9	SPRY-associated domain	27.5; 27.5;	Family	49	CL0004		gain
geneComp_00027867	ENSG00000120616.16	EPC1	rpmi	polyic	ENST00000319778.11	ENST00000375110.6	isoComp_00086827	isoComp_00086828	domains_identified	TRUE	Domain gain	{'EPL1', 'E_Pc_C'}	{'E_Pc_C'}	EPL1	EPL1	PF10513.12	Enhancer of polycomb-like	25.4; 25.4;	Family	174			gain
geneComp_00027879	ENSG00000120699.14	EXOSC8	rpmi	polyic	ENST00000389704.4	transcript3318.chr13.nic	isoComp_00086866	isoComp_00086869	domains_identified	TRUE	Domain gain	{'RNase_PH', 'RNase_PH_C'}	{'RNase_PH'}	RNase_PH_C	RNase_PH_C	PF03725.18	3' exoribonuclease family, domain 2	20.8; 20.8;	Domain	67			gain
geneComp_00028320	ENSG00000126524.11	SBDS	rpmi	polyic	ENST00000246868.7	transcript10260.chr7.nic	isoComp_00088284	isoComp_00088285	domains_identified	TRUE	Domain gain	{'SBDS_C', 'SBDS_domain_II', 'SBDS'}	{'SBDS'}	SBDS_C	SBDS_C	PF20268.1	SBDS protein, C-terminal domain	27; 27;	Domain	71	CL0437		gain
geneComp_00028320	ENSG00000126524.11	SBDS	rpmi	polyic	ENST00000246868.7	transcript10260.chr7.nic	isoComp_00088284	isoComp_00088285	domains_identified	TRUE	Domain gain	{'SBDS_C', 'SBDS_domain_II', 'SBDS'}	{'SBDS'}	SBDS_domain_II	SBDS_domain_II	PF09377.13	SBDS protein, domain II	27.2; 27.2;	Domain	82	CL0437		gain
geneComp_00029177	ENSG00000136040.9	PLXNC1	rpmi	polyic	ENST00000258526.9	ENST00000545312.1	isoComp_00091074	isoComp_00091075	domains_identified	TRUE	Domain gain	{'Plexin_RBD', 'Plexin_cytopl', 'PSI', 'TIG'}	{'Plexin_cytopl', 'Plexin_RBD'}	PSI	PSI	PF01437.28	Plexin repeat	23.1; 23.1;	Family	51	CL0630		gain
geneComp_00041378	ENSG00000136040.9	PLXNC1	rpmi	saur	ENST00000258526.9	ENST00000545312.1	isoComp_00128688	isoComp_00128689	domains_identified	TRUE	Domain gain	{'Plexin_RBD', 'Plexin_cytopl', 'PSI', 'TIG'}	{'Plexin_cytopl', 'Plexin_RBD'}	PSI	PSI	PF01437.28	Plexin repeat	23.1; 23.1;	Family	51	CL0630		gain
geneComp_00029177	ENSG00000136040.9	PLXNC1	rpmi	polyic	ENST00000258526.9	ENST00000545312.1	isoComp_00091074	isoComp_00091075	domains_identified	TRUE	Domain gain	{'Plexin_RBD', 'Plexin_cytopl', 'PSI', 'TIG'}	{'Plexin_cytopl', 'Plexin_RBD'}	TIG	TIG	PF01833.27	IPT/TIG domain	20.9; 19.7;	Domain	85	CL0159		gain
geneComp_00041378	ENSG00000136040.9	PLXNC1	rpmi	saur	ENST00000258526.9	ENST00000545312.1	isoComp_00128688	isoComp_00128689	domains_identified	TRUE	Domain gain	{'Plexin_RBD', 'Plexin_cytopl', 'PSI', 'TIG'}	{'Plexin_cytopl', 'Plexin_RBD'}	TIG	TIG	PF01833.27	IPT/TIG domain	20.9; 19.7;	Domain	85	CL0159		gain
geneComp_00029484	ENSG00000138385.16	SSB	rpmi	polyic	ENST00000260956.9	transcript24952.chr2.nic	isoComp_00092103	isoComp_00092104	domains_identified	TRUE	Domain gain	{'RRM_1', 'RRM_3', 'La'}	{'RRM_1', 'La'}	RRM_3	RRM_3	PF08777.14	RNA binding motif	22.9; 22.9;	Domain	102	CL0221		gain
geneComp_00029484	ENSG00000138385.16	SSB	rpmi	polyic	ENST00000260956.9	transcript24956.chr2.nic	isoComp_00092103	isoComp_00092105	domains_identified	TRUE	Domain gain	{'RRM_1', 'RRM_3', 'La'}	{'La'}	RRM_3	RRM_3	PF08777.14	RNA binding motif	22.9; 22.9;	Domain	102	CL0221		gain
geneComp_00030097	ENSG00000144895.12	EIF2A	rpmi	polyic	ENST00000460851.6	transcript24856.chr3.nic	isoComp_00094112	isoComp_00094113	domains_identified	TRUE	Domain gain	{'eIF2A'}	set()	eIF2A	eIF2A	PF08662.14	Eukaryotic translation initiation factor eIF2A	20.5; 20.5;	Repeat	194	CL0186		gain
geneComp_00030097	ENSG00000144895.12	EIF2A	rpmi	polyic	ENST00000460851.6	transcript24864.chr3.nic	isoComp_00094112	isoComp_00094114	domains_identified	TRUE	Domain gain	{'eIF2A'}	set()	eIF2A	eIF2A	PF08662.14	Eukaryotic translation initiation factor eIF2A	20.5; 20.5;	Repeat	194	CL0186		gain
geneComp_00030625	ENSG00000152518.8	ZFP36L2	rpmi	polyic	ENST00000282388.4	transcript7172.chr2.nnic	isoComp_00095949	isoComp_00095950	domains_identified	TRUE	Domain gain	{'zf-CCCH_2', 'Tis11B_N', 'zf_CCCH_4', 'zf-CCCH'}	{'Tis11B_N', 'zf_CCCH_4', 'zf-CCCH'}	zf-CCCH_2	zf-CCCH_2	PF14608.9	RNA-binding, Nab2-type zinc finger	25.8; 8;	Domain	19	CL0537		gain
geneComp_00030875	ENSG00000156299.14	TIAM1	rpmi	polyic	ENST00000541036.6	transcript1303.chr21.nic	isoComp_00096729	isoComp_00096732	domains_identified	TRUE	Domain gain	{'Tiam_CC_Ex', 'RhoGEF', 'PH', 'RBD', 'PH_9', 'PDZ'}	{'RhoGEF', 'PH'}	Tiam_CC_Ex	Tiam_CC_Ex	PF18385.4	T-lymphoma invasion and metastasis CC-Ex domain	25; 25;	Domain	98			gain
geneComp_00030875	ENSG00000156299.14	TIAM1	rpmi	polyic	ENST00000541036.6	transcript1303.chr21.nic	isoComp_00096729	isoComp_00096732	domains_identified	TRUE	Domain gain	{'Tiam_CC_Ex', 'RhoGEF', 'PH', 'RBD', 'PH_9', 'PDZ'}	{'RhoGEF', 'PH'}	PDZ	PDZ	PF00595.27	PDZ domain	23.2; 23.2;	Domain	82	CL0466		gain
geneComp_00039430	ENSG00000112851.15	ERBIN	rpmi	saur	ENST00000380935.5	transcript5916.chr5.nic	isoComp_00122237	isoComp_00122239	domains_identified	TRUE	Domain gain	{'PDZ', 'LRR_8'}	{'LRR_8'}	PDZ	PDZ	PF00595.27	PDZ domain	23.2; 23.2;	Domain	82	CL0466		gain
geneComp_00030875	ENSG00000156299.14	TIAM1	rpmi	polyic	ENST00000541036.6	transcript1303.chr21.nic	isoComp_00096729	isoComp_00096732	domains_identified	TRUE	Domain gain	{'Tiam_CC_Ex', 'RhoGEF', 'PH', 'RBD', 'PH_9', 'PDZ'}	{'RhoGEF', 'PH'}	RBD	RBD	PF02196.18	Raf-like Ras-binding domain	25.7; 25.7;	Domain	69	CL0072		gain
geneComp_00030875	ENSG00000156299.14	TIAM1	rpmi	polyic	ENST00000541036.6	transcript1303.chr21.nic	isoComp_00096729	isoComp_00096732	domains_identified	TRUE	Domain gain	{'Tiam_CC_Ex', 'RhoGEF', 'PH', 'RBD', 'PH_9', 'PDZ'}	{'RhoGEF', 'PH'}	PH_9	PH_9	PF15410.9	Pleckstrin homology domain	28; 28;	Domain	121	CL0266		gain
geneComp_00031060	ENSG00000158864.13	NDUFS2	rpmi	polyic	ENST00000676972.1	ENST00000392179.5	isoComp_00097393	isoComp_00097391	domains_identified	TRUE	Domain gain	{'Complex1_49kDa'}	set()	Complex1_49kDa	Complex1_49kDa	PF00346.22	Respiratory-chain NADH dehydrogenase, 49 Kd subunit	24; 24;	Family	271			gain
geneComp_00031071	ENSG00000159079.19	CFAP298	rpmi	polyic	ENST00000290155.8	ENST00000458138.1	isoComp_00097427	isoComp_00097429	domains_identified	TRUE	Domain gain	{'CFAP298'}	set()	CFAP298	CFAP298	PF11069.11	Cilia- and flagella-associated protein 298	27; 27;	Family	97			gain
geneComp_00031505	ENSG00000163635.20	ATXN7	rpmi	polyic	transcript13234.chr3.nnic	ENST00000475897.1	isoComp_00098739	isoComp_00098737	domains_identified	TRUE	Domain gain	{'SCA7'}	set()	SCA7	SCA7	PF08313.15	SCA7, zinc-binding domain	23; 23;	Domain	68			gain
geneComp_00032818	ENSG00000173575.22	CHD2	rpmi	polyic	ENST00000394196.9	ENST00000627622.1	isoComp_00102799	isoComp_00102801	domains_identified	TRUE	Domain gain	{'Helicase_C', 'DUF4208', 'SNF2-rel_dom', 'ResIII', 'CDH1_2_SANT_HL1', 'Chromo'}	set()	DUF4208	DUF4208	PF13907.9	Domain of unknown function (DUF4208)	28.3; 28.3;	Domain	96			gain
geneComp_00032818	ENSG00000173575.22	CHD2	rpmi	polyic	ENST00000394196.9	ENST00000627622.1	isoComp_00102799	isoComp_00102801	domains_identified	TRUE	Domain gain	{'Helicase_C', 'DUF4208', 'SNF2-rel_dom', 'ResIII', 'CDH1_2_SANT_HL1', 'Chromo'}	set()	CDH1_2_SANT_HL1	CDH1_2_SANT_HL1	PF18375.4	CDH1/2 SANT-Helical linker 1	34.4; 34.4;	Domain	91			gain
geneComp_00032818	ENSG00000173575.22	CHD2	rpmi	polyic	ENST00000394196.9	ENST00000627622.1	isoComp_00102799	isoComp_00102801	domains_identified	TRUE	Domain gain	{'Helicase_C', 'DUF4208', 'SNF2-rel_dom', 'ResIII', 'CDH1_2_SANT_HL1', 'Chromo'}	set()	Chromo	Chromo	PF00385.27	Chromo (CHRromatin Organisation MOdifier) domain	25.1; 25.1;	Domain	54	CL0049		gain
geneComp_00032818	ENSG00000173575.22	CHD2	rpmi	polyic	ENST00000394196.9	ENST00000627622.1	isoComp_00102799	isoComp_00102801	domains_identified	TRUE	Domain gain	{'Helicase_C', 'DUF4208', 'SNF2-rel_dom', 'ResIII', 'CDH1_2_SANT_HL1', 'Chromo'}	set()	ResIII	ResIII	PF04851.18	Type III restriction enzyme, res subunit	22.5; 22.5;	Family	171	CL0023		gain
geneComp_00040248	ENSG00000123136.15	DDX39A	rpmi	saur	ENST00000242776.9	transcript6437.chr19.nic	isoComp_00125012	isoComp_00125013	domains_identified	TRUE	Domain gain	{'Helicase_C', 'ResIII', 'DEAD'}	{'DEAD'}	ResIII	ResIII	PF04851.18	Type III restriction enzyme, res subunit	22.5; 22.5;	Family	171	CL0023		gain
geneComp_00040248	ENSG00000123136.15	DDX39A	rpmi	saur	ENST00000242776.9	transcript6438.chr19.nic	isoComp_00125012	isoComp_00125014	domains_identified	TRUE	Domain gain	{'Helicase_C', 'ResIII', 'DEAD'}	{'DEAD'}	ResIII	ResIII	PF04851.18	Type III restriction enzyme, res subunit	22.5; 22.5;	Family	171	CL0023		gain
geneComp_00033379	ENSG00000180776.16	ZDHHC20	rpmi	polyic	ENST00000382466.7	transcript1079.chr13.nnic	isoComp_00104445	isoComp_00104447	domains_identified	TRUE	Domain gain	{'DHHC'}	set()	DHHC	DHHC	PF01529.23	DHHC palmitoyltransferase	28.7; 28.7;	Family	134			gain
geneComp_00045580	ENSG00000180776.16	ZDHHC20	rpmi	saur	ENST00000382466.7	transcript1079.chr13.nnic	isoComp_00142059	isoComp_00142061	domains_identified	TRUE	Domain gain	{'DHHC'}	set()	DHHC	DHHC	PF01529.23	DHHC palmitoyltransferase	28.7; 28.7;	Family	134			gain
geneComp_00034629	ENSG00000204257.15	HLA-DMA	rpmi	polyic	ENST00000374843.9	ENST00000480785.5	isoComp_00108377	isoComp_00108380	domains_identified	TRUE	Domain gain	{'C1-set', 'MHC_II_alpha'}	set()	C1-set	C1-set	PF07654.18	Immunoglobulin C1-set domain	21; 21;	Domain	86	CL0011		gain
geneComp_00034629	ENSG00000204257.15	HLA-DMA	rpmi	polyic	ENST00000374843.9	transcript8030.chr6.nic	isoComp_00108377	isoComp_00108381	domains_identified	TRUE	Domain gain	{'C1-set', 'MHC_II_alpha'}	set()	C1-set	C1-set	PF07654.18	Immunoglobulin C1-set domain	21; 21;	Domain	86	CL0011		gain
geneComp_00035159	ENSG00000231389.8	HLA-DPA1	rpmi	polyic	ENST00000692443.1	ENST00000479107.1	isoComp_00109852	isoComp_00109851	domains_identified	TRUE	Domain gain	{'C1-set', 'MHC_II_alpha'}	{'MHC_II_alpha'}	C1-set	C1-set	PF07654.18	Immunoglobulin C1-set domain	21; 21;	Domain	86	CL0011		gain
geneComp_00034629	ENSG00000204257.15	HLA-DMA	rpmi	polyic	ENST00000374843.9	ENST00000480785.5	isoComp_00108377	isoComp_00108380	domains_identified	TRUE	Domain gain	{'C1-set', 'MHC_II_alpha'}	set()	MHC_II_alpha	MHC_II_alpha	PF00993.23	Class II histocompatibility antigen, alpha domain	23; 23;	Domain	81	CL0343		gain
geneComp_00034629	ENSG00000204257.15	HLA-DMA	rpmi	polyic	ENST00000374843.9	transcript8030.chr6.nic	isoComp_00108377	isoComp_00108381	domains_identified	TRUE	Domain gain	{'C1-set', 'MHC_II_alpha'}	set()	MHC_II_alpha	MHC_II_alpha	PF00993.23	Class II histocompatibility antigen, alpha domain	23; 23;	Domain	81	CL0343		gain
geneComp_00035335	ENSG00000239713.9	APOBEC3G	rpmi	polyic	ENST00000407997.4	transcript9279.chr22.nic	isoComp_00110241	isoComp_00110243	domains_identified	TRUE	Domain gain	{'SNAD4', 'NAD1', 'APOBEC4_like', 'APOBEC1', 'APOBEC3', 'APOBEC_C', 'APOBEC_N', 'AID', 'APOBEC4', 'NAD2', 'APOBEC2'}	{'APOBEC2', 'NAD1', 'AID', 'NAD2'}	SNAD4	SNAD4	PF18750.4	Secreted Novel AID/APOBEC-like Deaminase 4	27; 27;	Family	116	CL0109		gain
geneComp_00035335	ENSG00000239713.9	APOBEC3G	rpmi	polyic	ENST00000407997.4	transcript9279.chr22.nic	isoComp_00110241	isoComp_00110243	domains_identified	TRUE	Domain gain	{'SNAD4', 'NAD1', 'APOBEC4_like', 'APOBEC1', 'APOBEC3', 'APOBEC_C', 'APOBEC_N', 'AID', 'APOBEC4', 'NAD2', 'APOBEC2'}	{'APOBEC2', 'NAD1', 'AID', 'NAD2'}	APOBEC1	APOBEC1	PF18769.4	APOBEC1	27; 27;	Family	101	CL0109		gain
geneComp_00035335	ENSG00000239713.9	APOBEC3G	rpmi	polyic	ENST00000407997.4	transcript9279.chr22.nic	isoComp_00110241	isoComp_00110243	domains_identified	TRUE	Domain gain	{'SNAD4', 'NAD1', 'APOBEC4_like', 'APOBEC1', 'APOBEC3', 'APOBEC_C', 'APOBEC_N', 'AID', 'APOBEC4', 'NAD2', 'APOBEC2'}	{'APOBEC2', 'NAD1', 'AID', 'NAD2'}	APOBEC4_like	APOBEC4_like	PF18774.4	APOBEC4-like -AID/APOBEC-deaminase	26.7; 26.7;	Family	132	CL0109		gain
geneComp_00035335	ENSG00000239713.9	APOBEC3G	rpmi	polyic	ENST00000407997.4	transcript9279.chr22.nic	isoComp_00110241	isoComp_00110243	domains_identified	TRUE	Domain gain	{'SNAD4', 'NAD1', 'APOBEC4_like', 'APOBEC1', 'APOBEC3', 'APOBEC_C', 'APOBEC_N', 'AID', 'APOBEC4', 'NAD2', 'APOBEC2'}	{'APOBEC2', 'NAD1', 'AID', 'NAD2'}	APOBEC_C	APOBEC_C	PF05240.17	APOBEC-like C-terminal domain	23.6; 23.6;	Domain	78	CL0109		gain
geneComp_00035335	ENSG00000239713.9	APOBEC3G	rpmi	polyic	ENST00000407997.4	transcript9279.chr22.nic	isoComp_00110241	isoComp_00110243	domains_identified	TRUE	Domain gain	{'SNAD4', 'NAD1', 'APOBEC4_like', 'APOBEC1', 'APOBEC3', 'APOBEC_C', 'APOBEC_N', 'AID', 'APOBEC4', 'NAD2', 'APOBEC2'}	{'APOBEC2', 'NAD1', 'AID', 'NAD2'}	APOBEC3	APOBEC3	PF18771.4	APOBEC3	27; 27;	Family	135	CL0109		gain
geneComp_00035335	ENSG00000239713.9	APOBEC3G	rpmi	polyic	ENST00000407997.4	transcript9279.chr22.nic	isoComp_00110241	isoComp_00110243	domains_identified	TRUE	Domain gain	{'SNAD4', 'NAD1', 'APOBEC4_like', 'APOBEC1', 'APOBEC3', 'APOBEC_C', 'APOBEC_N', 'AID', 'APOBEC4', 'NAD2', 'APOBEC2'}	{'APOBEC2', 'NAD1', 'AID', 'NAD2'}	APOBEC4	APOBEC4	PF18775.4	APOBEC4	27.2; 27.2;	Family	74	CL0109		gain
geneComp_00035335	ENSG00000239713.9	APOBEC3G	rpmi	polyic	ENST00000407997.4	transcript9279.chr22.nic	isoComp_00110241	isoComp_00110243	domains_identified	TRUE	Domain gain	{'SNAD4', 'NAD1', 'APOBEC4_like', 'APOBEC1', 'APOBEC3', 'APOBEC_C', 'APOBEC_N', 'AID', 'APOBEC4', 'NAD2', 'APOBEC2'}	{'APOBEC2', 'NAD1', 'AID', 'NAD2'}	APOBEC_N	APOBEC_N	PF08210.14	APOBEC-like N-terminal domain	25; 25;	Domain	175	CL0109		gain
geneComp_00044569	ENSG00000169554.23	ZEB2	rpmi	saur	ENST00000409487.7	ENST00000472146.5	isoComp_00139011	isoComp_00139015	domains_identified	TRUE	Domain gain	{'zf-met', 'zf-C2H2', 'zf-Di19'}	set()	zf-met	zf-met	PF12874.10	Zinc-finger of C2H2 type	21.2; 13.3;	Domain	25	CL0361		gain
geneComp_00044569	ENSG00000169554.23	ZEB2	rpmi	saur	ENST00000409487.7	ENST00000472146.5	isoComp_00139011	isoComp_00139015	domains_identified	TRUE	Domain gain	{'zf-met', 'zf-C2H2', 'zf-Di19'}	set()	zf-Di19	zf-Di19	PF05605.15	Drought induced 19 protein (Di19), zinc-binding	27.5; 27.5;	Domain	54	CL0361		gain
