# Supplementary material for: Multi-omic profiling of pathogen-stimulated primary immune cells
Source: iScience. 2024 Jul 6;27(8):110471. doi: 10.1016/j.isci.2024.110471 (PMC11293528; doi:10.1016/j.isci.2024.110471)
Supplement: Table S15. Pathway analysis of genes found to undergo domain gains or losses, related to Figures 4 and S7 [file mmc16.xlsx]

## Sheet: Sheet1
source	term_name	term_id	highlighted	adjusted_p_value	negative_log10_of_adjusted_p_value	term_size	query_size	intersection_size	effective_domain_size	intersections
HPA	lymph node	HPA:0310000	FALSE	1.77489e-12	11.7508	6523	125	113	11006	KANK1,ANKRD13A,GIT2,HNRNPA2B1,NONO,MTCH1,PAPSS1,LPCAT1,MIA3,UBE2Z,HSP90B1,CX3CR1,STK4,PNISR,RUNX3,ARHGEF6,DNMT1,KDM6A,DLAT,PIK3AP1,RBM5,EWSR1,RBM22,RBM39,HNRNPDL,SSB,RBM17,LUC7L,FYN,SH2D2A,ARID4B,PARP12,CYB5R4,IDI1,KLF6,ZNF24,ZEB2,RORA,ACADVL,CLDND1,CD82,SF3B2,HDAC6,CHD2,CYTH4,NCF4,VAC14,ATP13A1,XPNPEP1,DDX5,CCND3,BBX,SF3B1,KYNU,NFE2L2,CD2,TNFAIP3,PSMF1,SYNE1,PTCD3,FLOT2,VPS4A,USP15,WDR33,CORO1A,…
HPA	tonsil; germinal center cells[‚â•Low]	HPA:0600431	FALSE	1.85068e-11	10.7327	5977	125	107	11006	KANK1,ANKRD13A,GIT2,HNRNPA2B1,NONO,MTCH1,PAPSS1,LPCAT1,MIA3,UBE2Z,HSP90B1,STK4,PNISR,ARHGEF6,DNMT1,KDM6A,DLAT,PIK3AP1,RBM5,EWSR1,RBM22,RBM39,HNRNPDL,SSB,RBM17,LUC7L,FYN,SH2D2A,PARP12,CYB5R4,IDI1,KLF6,ZNF24,ZEB2,RORA,ACADVL,CD82,SF3B2,HDAC6,CHD2,CYTH4,VAC14,XPNPEP1,DDX5,CCND3,BBX,SF3B1,KYNU,NFE2L2,CD2,PSMF1,SYNE1,PTCD3,FLOT2,VPS4A,USP15,USP32,WDR33,CORO1A,UBXN4,PDK1,ZFAND3,ABHD3,GPAT4,ANKZF1,NFKBI…
HPA	lymph node; non-germinal center cells[‚â•Low]	HPA:0310441	FALSE	5.53838e-11	10.2566	6053	125	107	11006	KANK1,ANKRD13A,GIT2,HNRNPA2B1,NONO,MTCH1,LPCAT1,MIA3,UBE2Z,HSP90B1,CX3CR1,STK4,PNISR,RUNX3,ARHGEF6,DNMT1,KDM6A,DLAT,PIK3AP1,RBM5,EWSR1,RBM22,RBM39,HNRNPDL,SSB,RBM17,LUC7L,FYN,SH2D2A,PARP12,CYB5R4,IDI1,KLF6,ZNF24,ZEB2,RORA,ACADVL,CLDND1,CD82,SF3B2,HDAC6,CHD2,CYTH4,NCF4,VAC14,ATP13A1,XPNPEP1,DDX5,CCND3,BBX,SF3B1,KYNU,NFE2L2,CD2,PSMF1,SYNE1,PTCD3,FLOT2,VPS4A,USP15,CORO1A,UBXN4,PDK1,ZFAND3,ABHD3,GPAT…
HPA	tonsil	HPA:0600000	FALSE	9.53058e-11	10.0209	7779	125	120	11006	KANK1,ANKRD13A,GIT2,NCOA7,HNRNPA2B1,NONO,MTCH1,PAPSS1,LPCAT1,MIA3,UBE2Z,HSP90B1,STK4,PNISR,RUNX3,ARHGEF6,DNMT1,KDM6A,DLAT,PIK3AP1,RBM5,EWSR1,RBM22,RBM39,HNRNPDL,SSB,RBM17,LUC7L,FYN,SH2D2A,ARID4B,PARP12,CYB5R4,IDI1,KLF6,ZNF24,ZEB2,RORA,ACADVL,CLDND1,CD82,SF3B2,HDAC6,CHD2,DDX39A,CYTH4,NCF4,VAC14,ATP13A1,XPNPEP1,DDX5,WSB1,CCND3,BBX,SF3B1,KYNU,NFE2L2,CD2,GBP1,PSMF1,SYNE1,PTCD3,FLOT2,VPS4A,USP15,USP32…
HPA	tonsil; non-germinal center cells[‚â•Low]	HPA:0600441	FALSE	1.19133e-10	9.92397	6107	125	107	11006	KANK1,ANKRD13A,GIT2,HNRNPA2B1,NONO,MTCH1,LPCAT1,MIA3,UBE2Z,HSP90B1,STK4,PNISR,RUNX3,ARHGEF6,DNMT1,KDM6A,DLAT,PIK3AP1,RBM5,EWSR1,RBM22,RBM39,HNRNPDL,SSB,RBM17,LUC7L,FYN,SH2D2A,PARP12,CYB5R4,KLF6,ZNF24,ZEB2,RORA,ACADVL,CD82,SF3B2,HDAC6,CHD2,CYTH4,NCF4,VAC14,ATP13A1,XPNPEP1,DDX5,CCND3,BBX,KYNU,NFE2L2,CD2,GBP1,PSMF1,SYNE1,PTCD3,FLOT2,VPS4A,USP15,USP32,WDR33,CORO1A,UBXN4,PDK1,ZFAND3,ABHD3,GPAT4,ANKZF1…
GO:CC	nucleoplasm	GO:0005654	TRUE	2.10119e-10	9.67754	4203	157	69	22122	KDM2B,GIT2,HNRNPA2B1,NONO,TNFAIP8,UBE2Z,STK4,PNISR,RUNX3,ZZZ3,TLE4,DNMT1,KDM6A,PALM2AKAP2,RBM5,EWSR1,RBM22,RBM39,HNRNPDL,RBM17,ARID4B,ARID5B,KLF6,ZNF24,ZEB2,RORA,ACADVL,SF3B2,HDAC6,BTAF1,DDX39A,DDX5,CCND3,BBX,SF3B1,KYNU,NFE2L2,CD2,NT5C3A,PSMF1,SYNE1,PTCD3,USP15,WDR33,ARRB2,NFKBIA,PDCD6,DNAJC7,TAP2,IL7R,CSTF3,RNF13,RNF168,RFFL,PSMA4,IP6K2,PSMC5,PSMD7,PSMD6,ARPC2,UBE2E3,PSME2,TRIM38,EPC1,EXOSC8,SBD…
GO:CC	cytosol	GO:0005829	FALSE	1.02104e-08	7.99096	5453	157	77	22122	MDH1,PAPSS1,UBE2Z,HSP90B1,STK4,PNISR,RUNX3,PRKCQ,ARHGEF6,PIK3AP1,HNRNPDL,FYN,SH2D2A,ARID4B,IDI1,KLF6,ZEB2,GRAMD1A,HDAC6,CYTH4,ARHGAP9,NCF4,VAC14,XPNPEP1,DDX5,WSB1,CCND3,BBX,KYNU,TRAK2,NFE2L2,GBP1,TNFAIP3,NT5C3A,GPCPD1,PSMF1,PTCD3,VPS4A,USP15,USP32,CORO1A,ARRB2,UBXN4,NFKBIA,ANKRD49,PDCD6,DNAJC7,ATG4B,IL7R,PDCD6IP,MYD88,EXOC7,RNF13,RNF168,RFFL,EVL,CASP4,SNX2,PSMA4,PSMC5,PSMD7,RGS2,ISCU,EIF3M,PSMD6,…
GO:CC	cytoplasm	GO:0005737	FALSE	1.06819e-08	7.97135	12365	157	127	22122	MDH1,BCL2L13,KANK1,ANKRD13A,HNRNPA2B1,MTCH1,PAPSS1,TNFAIP8,LPCAT1,MIA3,UBE2Z,HSP90B1,CX3CR1,STK4,PNISR,SORL1,RUNX3,PRKCQ,ARHGEF6,DLAT,PIK3AP1,EDEM1,EWSR1,RBM22,HNRNPDL,SSB,FYN,GAS7,SH2D2A,ARID4B,CYB5R4,IDI1,KLF6,ZEB2,RDH11,ACADVL,GRAMD1A,HDAC6,DDX39A,CYTH4,ARHGAP9,NCF4,VAC14,ATP13A1,XPNPEP1,DDX5,WSB1,CCND3,BBX,KYNU,TRAK2,NFE2L2,CD2,GBP1,TNFAIP3,NT5C3A,GPCPD1,PSMF1,SYNE1,PTCD3,FLOT2,VPS4A,USP15,US…
GO:MF	protein binding	GO:0005515	TRUE	6.6369e-08	7.17803	14881	158	148	20195	MDH1,KDM2B,BCL2L13,KANK1,ANKRD13A,GIT2,NCOA7,HNRNPA2B1,NONO,MTCH1,PAPSS1,TNFAIP8,MIA3,UBE2Z,HSP90B1,CX3CR1,STK4,SORL1,RUNX3,ZZZ3,PRKCQ,TLE4,ARHGEF6,DNMT1,KDM6A,DLAT,PIK3AP1,PALM2AKAP2,TIGIT,EDEM1,RBM5,EWSR1,RBM22,RBM39,HNRNPDL,SSB,RBM17,LUC7L,FYN,GAS7,SH2D2A,ARID4B,ARID5B,IDI1,KLF6,ZNF24,ZEB2,RORA,RDH11,ACADVL,CLDND1,CD82,SF3B2,GRAMD1A,HDAC6,BTAF1,CHD2,DDX39A,CYTH4,ARHGAP9,NCF4,VAC14,XPNPEP1,DDX5…
HPA	tonsil; germinal center cells[‚â•Medium]	HPA:0600432	FALSE	2.37652e-07	6.62406	4094	125	80	11006	KANK1,ANKRD13A,GIT2,HNRNPA2B1,NONO,MTCH1,LPCAT1,UBE2Z,HSP90B1,STK4,PNISR,DNMT1,KDM6A,DLAT,PIK3AP1,RBM5,EWSR1,RBM22,RBM39,HNRNPDL,SSB,RBM17,LUC7L,FYN,PARP12,IDI1,KLF6,ZNF24,RORA,CD82,SF3B2,HDAC6,CYTH4,DDX5,BBX,SF3B1,NFE2L2,CD2,SYNE1,PTCD3,FLOT2,VPS4A,USP15,WDR33,CORO1A,UBXN4,ZFAND3,ABHD3,GPAT4,ANKZF1,NFKBIA,ANKRD49,DNAJC7,TAP1,PDCD6IP,MYD88,CSTF3,EXOC7,RNF13,RFFL,EVL,CASP4,PSMA4,IP6K2,PSMC5,ISCU,P…
HPA	spleen; cells in white pulp[‚â•Low]	HPA:0530721	FALSE	5.80257e-07	6.23638	4332	125	82	11006	KANK1,ANKRD13A,GIT2,HNRNPA2B1,NONO,MTCH1,LPCAT1,MIA3,UBE2Z,HSP90B1,STK4,RUNX3,KDM6A,DLAT,PIK3AP1,RBM5,EWSR1,RBM22,RBM39,SSB,RBM17,LUC7L,FYN,SH2D2A,CYB5R4,KLF6,ZNF24,ZEB2,RORA,ACADVL,SF3B2,HDAC6,CHD2,XPNPEP1,DDX5,BBX,SF3B1,KYNU,NFE2L2,CD2,SYNE1,PTCD3,FLOT2,VPS4A,USP15,CORO1A,UBXN4,PDK1,ABHD3,GPAT4,ANKZF1,NFKBIA,ANKRD49,DNAJC7,TAP1,TAP2,MYD88,CSTF3,EXOC7,RNF13,RFFL,EVL,SNX2,PSMA4,IP6K2,PSMC5,PSMD7,…
HPA	tonsil; non-germinal center cells[‚â•Medium]	HPA:0600442	FALSE	8.36616e-07	6.07747	4190	125	80	11006	KANK1,GIT2,HNRNPA2B1,NONO,MTCH1,LPCAT1,UBE2Z,HSP90B1,STK4,RUNX3,ARHGEF6,KDM6A,PIK3AP1,RBM5,EWSR1,RBM22,RBM39,HNRNPDL,SSB,RBM17,LUC7L,FYN,SH2D2A,CYB5R4,KLF6,ZNF24,ZEB2,RORA,ACADVL,CD82,SF3B2,CHD2,CYTH4,NCF4,VAC14,DDX5,BBX,KYNU,NFE2L2,CD2,SYNE1,PTCD3,FLOT2,VPS4A,USP15,CORO1A,UBXN4,ABHD3,GPAT4,ANKZF1,NFKBIA,ANKRD49,TAP1,TAP2,MYD88,CSTF3,RNF13,RFFL,EVL,CASP4,SNX2,PSMA4,IP6K2,PSMC5,PSMD7,CD48,ISCU,PPP…
GO:BP	innate immune response-activating signaling pathway	GO:0002758	FALSE	0.0330297	1.48109	204	153	9	21110	PIK3AP1,FYN,TNFAIP3,USP15,ARRB2,NFKBIA,MYD88,TLR1,ERBIN
HPA	lymph node; non-germinal center cells[‚â•Medium]	HPA:0310442	FALSE	1.43864e-06	5.84205	3981	125	77	11006	KANK1,ANKRD13A,GIT2,HNRNPA2B1,MTCH1,LPCAT1,UBE2Z,HSP90B1,STK4,ARHGEF6,KDM6A,DLAT,PIK3AP1,RBM5,EWSR1,RBM22,RBM39,HNRNPDL,SSB,RBM17,LUC7L,FYN,SH2D2A,PARP12,KLF6,ZNF24,ZEB2,RORA,CD82,SF3B2,CHD2,NCF4,VAC14,DDX5,BBX,SF3B1,KYNU,NFE2L2,CD2,SYNE1,PTCD3,FLOT2,VPS4A,USP15,CORO1A,UBXN4,GPAT4,NFKBIA,ANKRD49,TAP1,TAP2,ATG4B,PDCD6IP,MYD88,CSTF3,EXOC7,RNF13,RFFL,EVL,CASP4,SNX2,PSMA4,PSMC5,CD48,ISCU,PPP1R18,EIF3…
HPA	lymph node; germinal center cells[‚â•Low]	HPA:0310431	FALSE	2.01539e-06	5.69564	5055	125	89	11006	KANK1,ANKRD13A,GIT2,HNRNPA2B1,NONO,MTCH1,PAPSS1,LPCAT1,UBE2Z,HSP90B1,STK4,DNMT1,KDM6A,DLAT,PIK3AP1,RBM5,EWSR1,RBM22,RBM39,HNRNPDL,SSB,RBM17,FYN,SH2D2A,ARID4B,PARP12,IDI1,KLF6,ZNF24,ZEB2,ACADVL,CD82,HDAC6,NCF4,VAC14,XPNPEP1,DDX5,CCND3,BBX,SF3B1,KYNU,NFE2L2,CD2,TNFAIP3,PSMF1,SYNE1,PTCD3,FLOT2,VPS4A,WDR33,CORO1A,UBXN4,PDK1,ZFAND3,ABHD3,GPAT4,ANKZF1,NFKBIA,ANKRD49,DNAJC7,TAP1,PDCD6IP,MYD88,CSTF3,EXOC…
HPA	appendix; lymphoid tissue[‚â•Medium]	HPA:0030072	FALSE	2.01861e-06	5.69495	2983	125	64	11006	KANK1,ANKRD13A,GIT2,HNRNPA2B1,LPCAT1,HSP90B1,STK4,PIK3AP1,RBM5,EWSR1,RBM22,RBM39,SSB,RBM17,LUC7L,FYN,SH2D2A,PARP12,IDI1,KLF6,ZNF24,RORA,CD82,SF3B2,CYTH4,XPNPEP1,SF3B1,NFE2L2,CD2,GBP1,TNFAIP3,VPS4A,WDR33,UBXN4,PDK1,ZFAND3,ABHD3,GPAT4,NFKBIA,DNAJC7,TAP1,TAP2,PDCD6IP,MYD88,CSTF3,RNF13,RFFL,CASP4,SNX2,PSMA4,IP6K2,PSMC5,PSMD7,CD48,ISCU,COMMD3,EIF3M,ARPC2,CD3E,DTNBP1,TRIM38,ZFP36L2,CFAP298,APOBEC3G
GO:BP	activation of innate immune response	GO:0002218	TRUE	0.0122841	1.91065	229	153	10	21110	NONO,PIK3AP1,FYN,TNFAIP3,USP15,ARRB2,NFKBIA,MYD88,TLR1,ERBIN
GO:BP	positive regulation of T cell activation	GO:0050870	FALSE	0.0229576	1.63907	246	153	10	21110	RUNX3,PRKCQ,FYN,FLOT2,CORO1A,IL7R,CD47,CD3E,HLA-DMA,HLA-DPA1
GO:CC	intracellular anatomical structure	GO:0005622	FALSE	3.82834e-06	5.41699	17883	157	151	22122	MDH1,KDM2B,BCL2L13,KANK1,ANKRD13A,GIT2,NCOA7,HNRNPA2B1,NONO,MTCH1,PAPSS1,TNFAIP8,LPCAT1,MIA3,UBE2Z,HSP90B1,CX3CR1,STK4,PNISR,SORL1,RUNX3,ZZZ3,PRKCQ,TLE4,ARHGEF6,DNMT1,KDM6A,DLAT,PIK3AP1,PALM2AKAP2,EDEM1,RBM5,EWSR1,RBM22,RBM39,HNRNPDL,SSB,RBM17,LUC7L,FYN,GAS7,SH2D2A,ARID4B,ARID5B,PARP12,CYB5R4,IDI1,KLF6,ZNF24,ZEB2,RORA,RDH11,ACADVL,SF3B2,GRAMD1A,HDAC6,BTAF1,CHD2,DDX39A,CYTH4,ARHGAP9,NCF4,VAC14,ATP…
GO:CC	intracellular organelle lumen	GO:0070013	FALSE	3.83712e-06	5.41599	6635	157	81	22122	KDM2B,GIT2,HNRNPA2B1,NONO,TNFAIP8,MIA3,UBE2Z,HSP90B1,STK4,PNISR,SORL1,RUNX3,ZZZ3,TLE4,DNMT1,KDM6A,DLAT,PALM2AKAP2,RBM5,EWSR1,RBM22,RBM39,HNRNPDL,RBM17,ARID4B,ARID5B,KLF6,ZNF24,ZEB2,RORA,ACADVL,SF3B2,HDAC6,BTAF1,DDX39A,ARHGAP9,DDX5,CCND3,BBX,SF3B1,KYNU,NFE2L2,CD2,NT5C3A,PSMF1,SYNE1,PTCD3,USP15,WDR33,ARRB2,PDK1,NFKBIA,SHISA5,MICU2,PDCD6,DNAJC7,TAP2,IL7R,CSTF3,RNF13,RNF168,RFFL,PSMA4,IP6K2,PSMC5,PSM…
GO:CC	organelle lumen	GO:0043233	FALSE	3.83712e-06	5.41599	6635	157	81	22122	KDM2B,GIT2,HNRNPA2B1,NONO,TNFAIP8,MIA3,UBE2Z,HSP90B1,STK4,PNISR,SORL1,RUNX3,ZZZ3,TLE4,DNMT1,KDM6A,DLAT,PALM2AKAP2,RBM5,EWSR1,RBM22,RBM39,HNRNPDL,RBM17,ARID4B,ARID5B,KLF6,ZNF24,ZEB2,RORA,ACADVL,SF3B2,HDAC6,BTAF1,DDX39A,ARHGAP9,DDX5,CCND3,BBX,SF3B1,KYNU,NFE2L2,CD2,NT5C3A,PSMF1,SYNE1,PTCD3,USP15,WDR33,ARRB2,PDK1,NFKBIA,SHISA5,MICU2,PDCD6,DNAJC7,TAP2,IL7R,CSTF3,RNF13,RNF168,RFFL,PSMA4,IP6K2,PSMC5,PSM…
GO:CC	membrane-enclosed lumen	GO:0031974	FALSE	3.83712e-06	5.41599	6635	157	81	22122	KDM2B,GIT2,HNRNPA2B1,NONO,TNFAIP8,MIA3,UBE2Z,HSP90B1,STK4,PNISR,SORL1,RUNX3,ZZZ3,TLE4,DNMT1,KDM6A,DLAT,PALM2AKAP2,RBM5,EWSR1,RBM22,RBM39,HNRNPDL,RBM17,ARID4B,ARID5B,KLF6,ZNF24,ZEB2,RORA,ACADVL,SF3B2,HDAC6,BTAF1,DDX39A,ARHGAP9,DDX5,CCND3,BBX,SF3B1,KYNU,NFE2L2,CD2,NT5C3A,PSMF1,SYNE1,PTCD3,USP15,WDR33,ARRB2,PDK1,NFKBIA,SHISA5,MICU2,PDCD6,DNAJC7,TAP2,IL7R,CSTF3,RNF13,RNF168,RFFL,PSMA4,IP6K2,PSMC5,PSM…
GO:BP	positive regulation of leukocyte cell-cell adhesion	GO:1903039	FALSE	0.0494958	1.30543	269	153	10	21110	RUNX3,PRKCQ,FYN,FLOT2,CORO1A,IL7R,CD47,CD3E,HLA-DMA,HLA-DPA1
REAC	Antigen processing-Cross presentation	REAC:R-HSA-1236975	FALSE	6.3652e-06	5.19619	105	116	11	10790	NCF4,PSMF1,TAP1,TAP2,MYD88,TLR1,PSMA4,PSMC5,PSMD7,PSMD6,PSME2
GO:BP	regulation of leukocyte cell-cell adhesion	GO:1903037	FALSE	0.0257182	1.58976	364	153	12	21110	MIA3,RUNX3,PRKCQ,TIGIT,FYN,FLOT2,CORO1A,IL7R,CD47,CD3E,HLA-DMA,HLA-DPA1
GO:CC	nuclear lumen	GO:0031981	FALSE	6.94999e-06	5.15802	5499	157	71	22122	KDM2B,GIT2,HNRNPA2B1,NONO,TNFAIP8,UBE2Z,STK4,PNISR,SORL1,RUNX3,ZZZ3,TLE4,DNMT1,KDM6A,PALM2AKAP2,RBM5,EWSR1,RBM22,RBM39,HNRNPDL,RBM17,ARID4B,ARID5B,KLF6,ZNF24,ZEB2,RORA,ACADVL,SF3B2,HDAC6,BTAF1,DDX39A,DDX5,CCND3,BBX,SF3B1,KYNU,NFE2L2,CD2,NT5C3A,PSMF1,SYNE1,PTCD3,USP15,WDR33,ARRB2,NFKBIA,PDCD6,DNAJC7,TAP2,IL7R,CSTF3,RNF13,RNF168,RFFL,PSMA4,IP6K2,PSMC5,PSMD7,RGS2,PSMD6,ARPC2,UBE2E3,PSME2,TRIM38,EPC1…
GO:BP	regulation of T cell activation	GO:0050863	FALSE	0.0318983	1.49623	372	153	12	21110	RUNX3,PRKCQ,TIGIT,FYN,CD2,FLOT2,CORO1A,IL7R,CD47,CD3E,HLA-DMA,HLA-DPA1
GO:BP	leukocyte cell-cell adhesion	GO:0007159	FALSE	0.0137374	1.8621	402	153	13	21110	MIA3,CX3CR1,RUNX3,PRKCQ,TIGIT,FYN,FLOT2,CORO1A,IL7R,CD47,CD3E,HLA-DMA,HLA-DPA1
GO:BP	proteasome-mediated ubiquitin-dependent protein catabolic process	GO:0043161	FALSE	0.0112484	1.94891	457	153	14	21110	HSP90B1,EDEM1,NFE2L2,PSMF1,ARRB2,UBXN4,ANKZF1,RFFL,PSMA4,PSMC5,PSMD7,PHF20L1,PSMD6,TRIM38
REAC	ER-Phagosome pathway	REAC:R-HSA-1236974	FALSE	1.68487e-05	4.77343	90	116	10	10790	PSMF1,TAP1,TAP2,MYD88,TLR1,PSMA4,PSMC5,PSMD7,PSMD6,PSME2
GO:BP	proteasomal protein catabolic process	GO:0010498	FALSE	0.00266315	2.5746	527	153	16	21110	HSP90B1,EDEM1,NFE2L2,PSMF1,ARRB2,UBXN4,ANKZF1,RNFT1,RFFL,PSMA4,PSMC5,PSMD7,PHF20L1,PSMD6,PSME2,TRIM38
GO:BP	T cell activation	GO:0042110	FALSE	0.000887764	3.0517	547	153	17	21110	RUNX3,PRKCQ,TIGIT,FYN,SH2D2A,RORA,CCND3,CD2,FLOT2,CORO1A,IL7R,CD47,CD48,CD3E,ZFP36L2,HLA-DMA,HLA-DPA1
HPA	appendix; lymphoid tissue[‚â•Low]	HPA:0030071	FALSE	2.3086e-05	4.63665	4726	125	83	11006	KANK1,ANKRD13A,GIT2,HNRNPA2B1,MTCH1,LPCAT1,MIA3,UBE2Z,HSP90B1,STK4,ARHGEF6,KDM6A,DLAT,PIK3AP1,RBM5,EWSR1,RBM22,RBM39,HNRNPDL,SSB,RBM17,LUC7L,FYN,SH2D2A,ARID4B,PARP12,IDI1,KLF6,ZNF24,RORA,ACADVL,CD82,SF3B2,HDAC6,CYTH4,VAC14,XPNPEP1,CCND3,BBX,SF3B1,KYNU,NFE2L2,CD2,GBP1,TNFAIP3,PTCD3,VPS4A,USP15,USP32,WDR33,UBXN4,PDK1,ZFAND3,ABHD3,GPAT4,ANKZF1,NFKBIA,ANKRD49,DNAJC7,TAP1,TAP2,PDCD6IP,MYD88,CSTF3,RNF1…
GO:BP	regulation of lymphocyte activation	GO:0051249	FALSE	0.0316526	1.49959	570	153	15	21110	RUNX3,PRKCQ,TIGIT,FYN,CD2,TNFAIP3,FLOT2,CORO1A,IL7R,MYD88,CD47,CD3E,ZFP36L2,HLA-DMA,HLA-DPA1
GO:MF	identical protein binding	GO:0042802	FALSE	3.02388e-05	4.51943	2136	158	41	20195	HNRNPA2B1,NONO,PAPSS1,STK4,KDM6A,DLAT,PIK3AP1,TIGIT,EWSR1,LUC7L,FYN,GAS7,ZNF24,ACADVL,DDX39A,VAC14,XPNPEP1,KYNU,CD2,GBP1,TNFAIP3,PSMF1,SYNE1,USP15,CORO1A,ARRB2,NFKBIA,PDCD6,PEF1,TAP1,PDCD6IP,MYD88,TLR1,SNX2,PSMD7,ISCU,CD3E,PSME2,TRIM38,EXOSC8,APOBEC3G
REAC	TCR signaling	REAC:R-HSA-202403	FALSE	3.07722e-05	4.51184	122	116	11	10790	PRKCQ,PSMF1,NFKBIA,EVL,PSMA4,PSMC5,PSMD7,PSMD6,CD3E,PSME2,HLA-DPA1
HPA	appendix	HPA:0030000	FALSE	3.13241e-05	4.50412	7821	125	113	11006	KANK1,ANKRD13A,GIT2,HNRNPA2B1,NONO,MTCH1,LPCAT1,MIA3,UBE2Z,HSP90B1,CX3CR1,STK4,PNISR,RUNX3,ARHGEF6,DNMT1,KDM6A,DLAT,PIK3AP1,RBM5,EWSR1,RBM22,RBM39,HNRNPDL,SSB,RBM17,LUC7L,FYN,SH2D2A,ARID4B,PARP12,CYB5R4,IDI1,KLF6,ZNF24,RORA,ACADVL,CLDND1,CD82,SF3B2,GRAMD1A,HDAC6,CHD2,CYTH4,VAC14,XPNPEP1,DDX5,WSB1,CCND3,BBX,SF3B1,KYNU,NFE2L2,CD2,GBP1,TNFAIP3,PSMF1,SYNE1,PTCD3,FLOT2,VPS4A,USP15,USP32,WDR33,CORO1A,U…
HPA	bone marrow	HPA:0040000	FALSE	3.61336e-05	4.44209	6486	125	101	11006	KANK1,ANKRD13A,GIT2,HNRNPA2B1,NONO,MTCH1,PAPSS1,LPCAT1,MIA3,UBE2Z,HSP90B1,CX3CR1,STK4,RUNX3,ARHGEF6,DNMT1,KDM6A,DLAT,PIK3AP1,RBM5,EWSR1,RBM22,RBM39,HNRNPDL,SSB,RBM17,LUC7L,FYN,PARP12,CYB5R4,KLF6,ZNF24,ZEB2,RORA,ACADVL,SF3B2,HDAC6,CHD2,DDX39A,CYTH4,NCF4,ATP13A1,DDX5,CCND3,BBX,SF3B1,NFE2L2,TNFAIP3,PSMF1,SYNE1,PTCD3,FLOT2,VPS4A,USP15,WDR33,CORO1A,UBXN4,PDK1,ABHD3,GPAT4,ANKZF1,NFKBIA,ANKRD49,SHISA5,M…
HPA	bone marrow; hematopoietic cells[‚â•Low]	HPA:0040081	FALSE	3.61336e-05	4.44209	6486	125	101	11006	KANK1,ANKRD13A,GIT2,HNRNPA2B1,NONO,MTCH1,PAPSS1,LPCAT1,MIA3,UBE2Z,HSP90B1,CX3CR1,STK4,RUNX3,ARHGEF6,DNMT1,KDM6A,DLAT,PIK3AP1,RBM5,EWSR1,RBM22,RBM39,HNRNPDL,SSB,RBM17,LUC7L,FYN,PARP12,CYB5R4,KLF6,ZNF24,ZEB2,RORA,ACADVL,SF3B2,HDAC6,CHD2,DDX39A,CYTH4,NCF4,ATP13A1,DDX5,CCND3,BBX,SF3B1,NFE2L2,TNFAIP3,PSMF1,SYNE1,PTCD3,FLOT2,VPS4A,USP15,WDR33,CORO1A,UBXN4,PDK1,ABHD3,GPAT4,ANKZF1,NFKBIA,ANKRD49,SHISA5,M…
HPA	spleen	HPA:0530000	FALSE	3.62339e-05	4.44088	5882	125	95	11006	KANK1,ANKRD13A,GIT2,HNRNPA2B1,NONO,MTCH1,LPCAT1,MIA3,UBE2Z,HSP90B1,STK4,RUNX3,KDM6A,DLAT,PIK3AP1,RBM5,EWSR1,RBM22,RBM39,HNRNPDL,SSB,RBM17,LUC7L,FYN,SH2D2A,ARID4B,PARP12,CYB5R4,IDI1,KLF6,ZNF24,ZEB2,RORA,ACADVL,SF3B2,HDAC6,CHD2,CYTH4,NCF4,XPNPEP1,DDX5,CCND3,BBX,SF3B1,KYNU,NFE2L2,CD2,SYNE1,PTCD3,FLOT2,VPS4A,USP15,CORO1A,UBXN4,PDK1,ABHD3,GPAT4,ANKZF1,NFKBIA,ANKRD49,DNAJC7,TAP1,TAP2,PDCD6IP,CHST11,MYD…
REAC	Downstream TCR signaling	REAC:R-HSA-202424	FALSE	4.66029e-05	4.33159	100	116	10	10790	PRKCQ,PSMF1,NFKBIA,PSMA4,PSMC5,PSMD7,PSMD6,CD3E,PSME2,HLA-DPA1
KEGG	Epstein-Barr virus infection	KEGG:05169	FALSE	5.19693e-05	4.28425	198	98	13	8161	RUNX3,CCND3,TNFAIP3,NFKBIA,TAP1,TAP2,MYD88,PSMC5,PSMD7,PSMD6,CD3E,HLA-DMA,HLA-DPA1
GO:BP	regulation of leukocyte activation	GO:0002694	FALSE	0.0456562	1.3405	661	153	16	21110	RUNX3,PRKCQ,TIGIT,FYN,RORA,CD2,TNFAIP3,FLOT2,CORO1A,IL7R,MYD88,CD47,CD3E,ZFP36L2,HLA-DMA,HLA-DPA1
GO:CC	intracellular organelle	GO:0043229	FALSE	8.97709e-05	4.04686	16038	157	140	22122	MDH1,KDM2B,BCL2L13,KANK1,ANKRD13A,GIT2,NCOA7,HNRNPA2B1,NONO,MTCH1,TNFAIP8,LPCAT1,MIA3,UBE2Z,HSP90B1,STK4,PNISR,SORL1,RUNX3,ZZZ3,PRKCQ,TLE4,DNMT1,KDM6A,DLAT,PALM2AKAP2,EDEM1,RBM5,EWSR1,RBM22,RBM39,HNRNPDL,SSB,RBM17,LUC7L,FYN,GAS7,ARID4B,ARID5B,PARP12,CYB5R4,IDI1,KLF6,ZNF24,ZEB2,RORA,RDH11,ACADVL,SF3B2,GRAMD1A,HDAC6,BTAF1,CHD2,DDX39A,CYTH4,ARHGAP9,NCF4,VAC14,ATP13A1,DDX5,CCND3,BBX,SF3B1,KYNU,TRAK2,…
HPA	endometrium 2	HPA:0170000	FALSE	0.000107761	3.96754	6908	125	104	11006	KANK1,GIT2,NCOA7,HNRNPA2B1,NONO,MTCH1,PAPSS1,LPCAT1,MIA3,UBE2Z,HSP90B1,STK4,PNISR,KDM6A,DLAT,RBM5,EWSR1,RBM22,RBM39,HNRNPDL,SSB,RBM17,LUC7L,ARID4B,PARP12,CYB5R4,IDI1,KLF6,ZNF24,RORA,ACADVL,CLDND1,CD82,SF3B2,GRAMD1A,HDAC6,CHD2,DDX39A,CYTH4,VAC14,XPNPEP1,DDX5,BBX,SF3B1,KYNU,NFE2L2,GBP1,TNFAIP3,PSMF1,SYNE1,PTCD3,FLOT2,VPS4A,USP15,USP32,WDR33,UBXN4,PDK1,ZFAND3,ABHD3,GPAT4,ANKZF1,NFKBIA,ANKRD49,SHISA5…
HPA	spleen; cells in red pulp[‚â•Low]	HPA:0530711	FALSE	0.00010889	3.96301	5322	125	88	11006	KANK1,ANKRD13A,GIT2,HNRNPA2B1,NONO,MTCH1,LPCAT1,MIA3,UBE2Z,HSP90B1,STK4,KDM6A,DLAT,RBM5,EWSR1,RBM22,RBM39,HNRNPDL,SSB,RBM17,LUC7L,FYN,SH2D2A,ARID4B,PARP12,CYB5R4,IDI1,KLF6,ZNF24,ZEB2,RORA,ACADVL,SF3B2,HDAC6,CHD2,CYTH4,NCF4,DDX5,CCND3,BBX,SF3B1,KYNU,NFE2L2,CD2,SYNE1,PTCD3,FLOT2,VPS4A,USP15,CORO1A,UBXN4,PDK1,ABHD3,GPAT4,NFKBIA,ANKRD49,DNAJC7,TAP1,TAP2,PDCD6IP,CHST11,MYD88,CSTF3,EXOC7,RNF13,RFFL,EVL…
GO:CC	intracellular membrane-bounded organelle	GO:0043231	FALSE	0.000120281	3.9198	14642	157	132	22122	KDM2B,BCL2L13,KANK1,ANKRD13A,GIT2,NCOA7,HNRNPA2B1,NONO,MTCH1,TNFAIP8,LPCAT1,MIA3,UBE2Z,HSP90B1,STK4,PNISR,SORL1,RUNX3,ZZZ3,TLE4,DNMT1,KDM6A,DLAT,PALM2AKAP2,EDEM1,RBM5,EWSR1,RBM22,RBM39,HNRNPDL,SSB,RBM17,LUC7L,FYN,ARID4B,ARID5B,PARP12,CYB5R4,IDI1,KLF6,ZNF24,ZEB2,RORA,RDH11,ACADVL,SF3B2,GRAMD1A,HDAC6,BTAF1,CHD2,DDX39A,CYTH4,ARHGAP9,NCF4,VAC14,ATP13A1,DDX5,CCND3,BBX,SF3B1,KYNU,TRAK2,NFE2L2,CD2,GBP1,…
GO:BP	ubiquitin-dependent protein catabolic process	GO:0006511	FALSE	1.17317e-05	4.93064	696	153	22	21110	UBE2Z,HSP90B1,EDEM1,HDAC6,NFE2L2,TNFAIP3,PSMF1,VPS4A,USP15,USP32,ARRB2,UBXN4,ANKZF1,RNF13,RNF168,RFFL,PSMA4,PSMC5,PSMD7,PHF20L1,PSMD6,TRIM38
HPA	skin 1	HPA:0460000	FALSE	0.000335458	3.47436	7238	125	106	11006	KANK1,ANKRD13A,GIT2,NCOA7,HNRNPA2B1,NONO,MTCH1,PAPSS1,LPCAT1,MIA3,UBE2Z,HSP90B1,CX3CR1,STK4,PNISR,RUNX3,ARHGEF6,KDM6A,DLAT,RBM5,EWSR1,RBM22,RBM39,HNRNPDL,SSB,RBM17,LUC7L,FYN,ARID4B,PARP12,CYB5R4,IDI1,KLF6,ZNF24,ZEB2,RORA,ACADVL,CLDND1,SF3B2,HDAC6,CHD2,DDX39A,CYTH4,VAC14,ATP13A1,XPNPEP1,DDX5,WSB1,BBX,SF3B1,KYNU,NFE2L2,CD2,GBP1,TNFAIP3,PSMF1,SYNE1,PTCD3,FLOT2,VPS4A,USP15,USP32,WDR33,CORO1A,UBXN4,PD…
GO:CC	organelle	GO:0043226	FALSE	0.000350299	3.45556	16842	157	143	22122	MDH1,KDM2B,BCL2L13,KANK1,ANKRD13A,GIT2,NCOA7,HNRNPA2B1,NONO,MTCH1,TNFAIP8,LPCAT1,MIA3,UBE2Z,HSP90B1,STK4,PNISR,SORL1,RUNX3,ZZZ3,PRKCQ,TLE4,DNMT1,KDM6A,DLAT,PALM2AKAP2,EDEM1,RBM5,EWSR1,RBM22,RBM39,HNRNPDL,SSB,RBM17,LUC7L,FYN,GAS7,ARID4B,ARID5B,PARP12,CYB5R4,IDI1,KLF6,ZNF24,ZEB2,RORA,RDH11,ACADVL,CD82,SF3B2,GRAMD1A,HDAC6,BTAF1,CHD2,DDX39A,CYTH4,ARHGAP9,NCF4,VAC14,ATP13A1,XPNPEP1,DDX5,CCND3,BBX,SF3B…
HPA	endometrium 2; glandular cells[‚â•Low]	HPA:0170051	FALSE	0.000365484	3.43713	6714	125	101	11006	KANK1,GIT2,NCOA7,HNRNPA2B1,NONO,MTCH1,PAPSS1,LPCAT1,MIA3,UBE2Z,HSP90B1,STK4,PNISR,KDM6A,DLAT,RBM5,EWSR1,RBM22,RBM39,HNRNPDL,SSB,RBM17,LUC7L,ARID4B,PARP12,CYB5R4,IDI1,KLF6,ZNF24,RORA,ACADVL,CLDND1,SF3B2,GRAMD1A,HDAC6,CHD2,DDX39A,CYTH4,VAC14,XPNPEP1,DDX5,BBX,SF3B1,KYNU,NFE2L2,GBP1,TNFAIP3,PSMF1,SYNE1,PTCD3,FLOT2,VPS4A,USP15,USP32,WDR33,UBXN4,PDK1,ZFAND3,ABHD3,GPAT4,ANKZF1,NFKBIA,ANKRD49,SHISA5,MICU…
GO:BP	modification-dependent protein catabolic process	GO:0019941	FALSE	1.51809e-05	4.8187	706	153	22	21110	UBE2Z,HSP90B1,EDEM1,HDAC6,NFE2L2,TNFAIP3,PSMF1,VPS4A,USP15,USP32,ARRB2,UBXN4,ANKZF1,RNF13,RNF168,RFFL,PSMA4,PSMC5,PSMD7,PHF20L1,PSMD6,TRIM38
HPA	colon	HPA:0130000	FALSE	0.000487523	3.31201	8330	125	115	11006	KANK1,ANKRD13A,GIT2,NCOA7,HNRNPA2B1,NONO,MTCH1,PAPSS1,LPCAT1,MIA3,UBE2Z,HSP90B1,CX3CR1,STK4,PNISR,RUNX3,ARHGEF6,DNMT1,KDM6A,DLAT,RBM5,EWSR1,RBM22,RBM39,HNRNPDL,SSB,RBM17,LUC7L,FYN,ARID4B,PARP12,CYB5R4,IDI1,KLF6,ZNF24,RORA,ACADVL,CLDND1,SF3B2,GRAMD1A,HDAC6,CHD2,DDX39A,CYTH4,NCF4,VAC14,ATP13A1,XPNPEP1,DDX5,WSB1,CCND3,BBX,SF3B1,KYNU,NFE2L2,GBP1,TNFAIP3,PSMF1,SYNE1,PTCD3,FLOT2,VPS4A,USP15,USP32,WDR33…
REAC	GSK3B and BTRC:CUL1-mediated-degradation of NFE2L2	REAC:R-HSA-9762114	FALSE	0.000539586	3.26794	52	116	7	10790	NFE2L2,PSMF1,PSMA4,PSMC5,PSMD7,PSMD6,PSME2
REAC	Regulation of RUNX3 expression and activity	REAC:R-HSA-8941858	FALSE	0.000701748	3.15382	54	116	7	10790	RUNX3,PSMF1,PSMA4,PSMC5,PSMD7,PSMD6,PSME2
GO:BP	modification-dependent macromolecule catabolic process	GO:0043632	FALSE	3.97522e-06	5.40064	718	153	23	21110	UBE2Z,HSP90B1,EDEM1,HDAC6,NFE2L2,TNFAIP3,PSMF1,VPS4A,USP15,USP32,ARRB2,UBXN4,ANKZF1,RNF13,RNF168,RFFL,PSMA4,PSMC5,PSMD7,PHF20L1,PSMD6,TRIM38,EXOSC8
HPA	lymph node; non-germinal center cells[High]	HPA:0310443	FALSE	0.000832063	3.07984	1209	125	32	11006	KANK1,HNRNPA2B1,UBE2Z,STK4,KDM6A,RBM5,EWSR1,HNRNPDL,RBM17,LUC7L,FYN,SF3B2,DDX5,SF3B1,NFE2L2,CORO1A,UBXN4,ANKRD49,MYD88,CSTF3,EVL,CASP4,SNX2,PPP1R18,ARPC2,CD3E,DTNBP1,ZFP36L2,TIAM1,NDUFS2,HLA-DMA,HLA-DPA1
GO:BP	proteolysis involved in protein catabolic process	GO:0051603	TRUE	1.35021e-06	5.8696	804	153	25	21110	UBE2Z,HSP90B1,EDEM1,HDAC6,NFE2L2,TNFAIP3,PSMF1,VPS4A,USP15,USP32,ARRB2,UBXN4,ANKZF1,PDCD6IP,RNFT1,RNF13,RNF168,RFFL,PSMA4,PSMC5,PSMD7,PHF20L1,PSMD6,PSME2,TRIM38
GO:CC	membrane-bounded organelle	GO:0043227	FALSE	0.000923697	3.03447	15705	157	136	22122	MDH1,KDM2B,BCL2L13,KANK1,ANKRD13A,GIT2,NCOA7,HNRNPA2B1,NONO,MTCH1,TNFAIP8,LPCAT1,MIA3,UBE2Z,HSP90B1,STK4,PNISR,SORL1,RUNX3,ZZZ3,TLE4,DNMT1,KDM6A,DLAT,PALM2AKAP2,EDEM1,RBM5,EWSR1,RBM22,RBM39,HNRNPDL,SSB,RBM17,LUC7L,FYN,ARID4B,ARID5B,PARP12,CYB5R4,IDI1,KLF6,ZNF24,ZEB2,RORA,RDH11,ACADVL,CD82,SF3B2,GRAMD1A,HDAC6,BTAF1,CHD2,DDX39A,CYTH4,ARHGAP9,NCF4,VAC14,ATP13A1,XPNPEP1,DDX5,CCND3,BBX,SF3B1,KYNU,TRAK…
HPA	skin 2	HPA:0470000	FALSE	0.00100646	2.9972	7029	125	103	11006	KANK1,ANKRD13A,GIT2,NCOA7,HNRNPA2B1,NONO,MTCH1,PAPSS1,LPCAT1,UBE2Z,HSP90B1,STK4,PNISR,RUNX3,DNMT1,KDM6A,DLAT,RBM5,EWSR1,RBM22,RBM39,HNRNPDL,SSB,RBM17,LUC7L,ARID4B,PARP12,CYB5R4,IDI1,KLF6,ZNF24,RORA,ACADVL,CLDND1,CD82,SF3B2,HDAC6,CHD2,DDX39A,CYTH4,ATP13A1,XPNPEP1,DDX5,BBX,SF3B1,KYNU,NFE2L2,CD2,GBP1,TNFAIP3,PSMF1,SYNE1,PTCD3,FLOT2,VPS4A,USP15,WDR33,CORO1A,UBXN4,PDK1,GPAT4,ANKZF1,NFKBIA,ANKRD49,SHIS…
GO:BP	lymphocyte activation	GO:0046649	FALSE	0.0015385	2.8129	847	153	21	21110	RUNX3,PRKCQ,TIGIT,FYN,SH2D2A,KLF6,RORA,CCND3,CD2,TNFAIP3,FLOT2,CORO1A,IL7R,MYD88,RNF168,CD47,CD48,CD3E,ZFP36L2,HLA-DMA,HLA-DPA1
HPA	endometrium 1	HPA:0160000	FALSE	0.00120317	2.91967	7048	125	103	11006	KANK1,GIT2,NCOA7,HNRNPA2B1,NONO,MTCH1,PAPSS1,LPCAT1,MIA3,UBE2Z,HSP90B1,STK4,PNISR,ARHGEF6,KDM6A,DLAT,RBM5,EWSR1,RBM22,RBM39,HNRNPDL,SSB,RBM17,LUC7L,ARID4B,PARP12,CYB5R4,IDI1,KLF6,ZNF24,ZEB2,RORA,ACADVL,CLDND1,SF3B2,GRAMD1A,HDAC6,CHD2,CYTH4,VAC14,ATP13A1,XPNPEP1,DDX5,BBX,SF3B1,KYNU,NFE2L2,GBP1,TNFAIP3,PSMF1,SYNE1,PTCD3,FLOT2,VPS4A,USP15,USP32,WDR33,UBXN4,PDK1,GPAT4,ANKZF1,NFKBIA,ANKRD49,SHISA5,MIC…
GO:BP	innate immune response	GO:0045087	TRUE	0.0191992	1.71672	996	153	21	21110	NONO,CX3CR1,PIK3AP1,FYN,KYNU,NFE2L2,CD2,GBP1,TNFAIP3,USP15,CORO1A,ARRB2,NFKBIA,MYD88,TLR1,CD47,CASP4,TRIM38,ERBIN,HLA-DPA1,APOBEC3G
GO:BP	negative regulation of cell death	GO:0060548	FALSE	0.021982	1.65793	1005	153	21	21110	KDM2B,NCOA7,NONO,TNFAIP8,UBE2Z,HSP90B1,CX3CR1,SORL1,PRKCQ,DNMT1,FYN,NFE2L2,TNFAIP3,VPS4A,CORO1A,ARRB2,IL7R,CHST11,RFFL,PSMC5,DTNBP1
KEGG	Proteasome	KEGG:03050	FALSE	0.00141782	2.84838	46	98	6	8161	PSMF1,PSMA4,PSMC5,PSMD7,PSMD6,PSME2
GO:BP	leukocyte activation	GO:0045321	FALSE	0.00197335	2.7048	1012	153	23	21110	CX3CR1,RUNX3,PRKCQ,TIGIT,FYN,SH2D2A,KLF6,RORA,CCND3,CD2,TNFAIP3,FLOT2,CORO1A,IL7R,MYD88,TLR1,RNF168,CD47,CD48,CD3E,ZFP36L2,HLA-DMA,HLA-DPA1
HPA	cerebral cortex	HPA:0100000	FALSE	0.00184479	2.73405	8096	125	112	11006	KANK1,GIT2,NCOA7,HNRNPA2B1,NONO,MTCH1,PAPSS1,LPCAT1,MIA3,UBE2Z,HSP90B1,CX3CR1,STK4,PNISR,KDM6A,DLAT,RBM5,EWSR1,RBM22,RBM39,HNRNPDL,SSB,RBM17,LUC7L,FYN,GAS7,ARID4B,PARP12,CYB5R4,IDI1,KLF6,ZNF24,ZEB2,RORA,ACADVL,CLDND1,CD82,SF3B2,GRAMD1A,HDAC6,CHD2,DDX39A,CYTH4,VAC14,ATP13A1,XPNPEP1,DDX5,WSB1,CCND3,BBX,SF3B1,KYNU,NFE2L2,GBP1,TNFAIP3,PSMF1,SYNE1,PTCD3,FLOT2,VPS4A,USP15,USP32,WDR33,CORO1A,UBXN4,PDK1,…
HPA	tonsil; non-germinal center cells[High]	HPA:0600443	FALSE	0.00192769	2.71496	1320	125	33	11006	KANK1,GIT2,STK4,KDM6A,PIK3AP1,RBM5,EWSR1,RBM22,RBM39,SSB,RBM17,LUC7L,FYN,RORA,SF3B2,DDX5,KYNU,SYNE1,FLOT2,CORO1A,ANKRD49,TAP2,MYD88,EVL,SNX2,IP6K2,PPP1R18,ARPC2,CD3E,DTNBP1,ZFP36L2,TIAM1,HLA-DMA
GO:BP	protein catabolic process	GO:0030163	FALSE	2.96149e-06	5.52849	1041	153	28	21110	LPCAT1,UBE2Z,HSP90B1,SORL1,EDEM1,FYN,HDAC6,NFE2L2,TNFAIP3,PSMF1,VPS4A,USP15,USP32,ARRB2,UBXN4,ANKZF1,PDCD6IP,RNFT1,RNF13,RNF168,RFFL,PSMA4,PSMC5,PSMD7,PHF20L1,PSMD6,PSME2,TRIM38
GO:BP	response to organonitrogen compound	GO:0010243	TRUE	0.00431995	2.36452	1060	153	23	21110	KANK1,MIA3,HSP90B1,SORL1,PRKCQ,DNMT1,EDEM1,FYN,HDAC6,CCND3,KYNU,NFE2L2,TNFAIP3,ARRB2,UBXN4,ANKZF1,NFKBIA,MYD88,RNFT1,CASP4,RGS2,DTNBP1,ERBIN
HPA	gallbladder; glandular cells[‚â•Medium]	HPA:0220052	FALSE	0.00235329	2.62833	6606	125	98	11006	KANK1,ANKRD13A,GIT2,NCOA7,HNRNPA2B1,NONO,MTCH1,PAPSS1,LPCAT1,MIA3,UBE2Z,HSP90B1,CX3CR1,STK4,PNISR,DLAT,PIK3AP1,RBM5,EWSR1,RBM22,RBM39,HNRNPDL,SSB,RBM17,LUC7L,ARID4B,PARP12,CYB5R4,IDI1,KLF6,ZNF24,RORA,ACADVL,CLDND1,SF3B2,GRAMD1A,HDAC6,CHD2,DDX39A,CYTH4,VAC14,ATP13A1,XPNPEP1,DDX5,WSB1,CCND3,BBX,SF3B1,KYNU,NFE2L2,PSMF1,SYNE1,PTCD3,FLOT2,VPS4A,USP15,USP32,WDR33,UBXN4,PDK1,ZFAND3,ABHD3,GPAT4,ANKZF1,AN…
GO:CC	endomembrane system	GO:0012505	FALSE	0.00255645	2.59236	4776	157	58	22122	ANKRD13A,LPCAT1,MIA3,HSP90B1,SORL1,EDEM1,FYN,CYB5R4,RDH11,GRAMD1A,HDAC6,CYTH4,ARHGAP9,NCF4,VAC14,ATP13A1,TRAK2,NFE2L2,CD2,GBP1,NT5C3A,PSMF1,SYNE1,FLOT2,VPS4A,USP32,CORO1A,ARRB2,UBXN4,GPAT4,SHISA5,PDCD6,PEF1,TAP1,TAP2,ATG4B,PDCD6IP,CHST11,MYD88,TLR1,PDE4DIP,RNFT1,RNF13,RFFL,CD47,CASP4,SNX2,PSMD7,COMMD3,PSMD6,ARPC2,CD3E,DTNBP1,EPC1,ERBIN,ZDHHC20,HLA-DMA,HLA-DPA1
GO:BP	positive regulation of immune system process	GO:0002684	FALSE	0.00136771	2.86401	1068	153	24	21110	NONO,MIA3,CX3CR1,RUNX3,PRKCQ,PIK3AP1,FYN,CD2,GBP1,TNFAIP3,FLOT2,USP15,CORO1A,ARRB2,NFKBIA,TAP2,IL7R,MYD88,TLR1,CD47,CD3E,ERBIN,HLA-DMA,HLA-DPA1
GO:CC	proteasome complex	GO:0000502	FALSE	0.00270185	2.56834	67	157	6	22122	PSMF1,PSMA4,PSMC5,PSMD7,PSMD6,PSME2
HPA	fallopian tube	HPA:0210000	FALSE	0.00270426	2.56795	7457	125	106	11006	KANK1,ANKRD13A,GIT2,NCOA7,HNRNPA2B1,NONO,MTCH1,PAPSS1,LPCAT1,MIA3,UBE2Z,HSP90B1,CX3CR1,STK4,PNISR,ARHGEF6,KDM6A,DLAT,RBM5,EWSR1,RBM22,RBM39,HNRNPDL,SSB,RBM17,LUC7L,FYN,PARP12,CYB5R4,IDI1,KLF6,ZNF24,RORA,ACADVL,CLDND1,CD82,SF3B2,HDAC6,CHD2,DDX39A,CYTH4,VAC14,ATP13A1,XPNPEP1,DDX5,WSB1,BBX,SF3B1,NFE2L2,GBP1,TNFAIP3,PSMF1,SYNE1,PTCD3,FLOT2,VPS4A,USP15,USP32,WDR33,UBXN4,PDK1,ZFAND3,ABHD3,GPAT4,ANKZF1,…
GO:CC	catalytic complex	GO:1902494	FALSE	0.00273255	2.56343	1792	157	30	22122	HNRNPA2B1,ZZZ3,KDM6A,DLAT,RBM22,ARID4B,SF3B2,HDAC6,NCF4,VAC14,DDX5,CCND3,SF3B1,PSMF1,VPS4A,PDK1,PDCD6,PEF1,RNF168,PSMA4,PSMC5,PSMD7,PHF20L1,PSMD6,PSME2,EPC1,EXOSC8,NDUFS2,ATXN7,APOBEC3G
REAC	Activation of NF-kappaB in B cells	REAC:R-HSA-1169091	FALSE	0.00307131	2.51268	67	116	7	10790	PSMF1,NFKBIA,PSMA4,PSMC5,PSMD7,PSMD6,PSME2
HPA	lung	HPA:0300000	FALSE	0.00327965	2.48417	7370	125	105	11006	KANK1,ANKRD13A,GIT2,NCOA7,HNRNPA2B1,NONO,MTCH1,LPCAT1,UBE2Z,HSP90B1,CX3CR1,STK4,PNISR,ARHGEF6,KDM6A,DLAT,PIK3AP1,RBM5,EWSR1,RBM22,RBM39,HNRNPDL,SSB,RBM17,LUC7L,PARP12,CYB5R4,IDI1,KLF6,ZNF24,ZEB2,RORA,ACADVL,CLDND1,SF3B2,HDAC6,CHD2,DDX39A,CYTH4,NCF4,VAC14,ATP13A1,XPNPEP1,DDX5,CCND3,BBX,SF3B1,KYNU,NFE2L2,GBP1,TNFAIP3,SYNE1,PTCD3,FLOT2,VPS4A,USP15,USP32,WDR33,UBXN4,PDK1,ZFAND3,ABHD3,GPAT4,ANKZF1,NFK…
GO:BP	response to nitrogen compound	GO:1901698	FALSE	0.013546	1.86819	1136	153	23	21110	KANK1,MIA3,HSP90B1,SORL1,PRKCQ,DNMT1,EDEM1,FYN,HDAC6,CCND3,KYNU,NFE2L2,TNFAIP3,ARRB2,UBXN4,ANKZF1,NFKBIA,MYD88,RNFT1,CASP4,RGS2,DTNBP1,ERBIN
HPA	spleen; cells in red pulp[‚â•Medium]	HPA:0530712	FALSE	0.00361021	2.44247	3133	125	58	11006	GIT2,HNRNPA2B1,NONO,MTCH1,LPCAT1,HSP90B1,STK4,KDM6A,DLAT,RBM5,EWSR1,RBM22,RBM39,SSB,RBM17,LUC7L,SH2D2A,PARP12,KLF6,ZEB2,RORA,SF3B2,NCF4,DDX5,CCND3,BBX,SF3B1,NFE2L2,CD2,SYNE1,FLOT2,USP15,CORO1A,ABHD3,GPAT4,ANKRD49,TAP1,TAP2,PDCD6IP,MYD88,CSTF3,EXOC7,RNF13,RFFL,EVL,BIN3,PSMA4,IP6K2,PSMC5,PSMD7,PPP1R18,ARPC2,CD3E,ZFP36L2,ERBIN,HLA-DMA,HLA-DPA1,APOBEC3G
GO:CC	spliceosomal complex	GO:0005681	TRUE	0.00366493	2.43593	195	157	9	22122	HNRNPA2B1,RBM5,RBM22,HNRNPDL,RBM17,LUC7L,SF3B2,DDX5,SF3B1
GO:CC	cytoplasmic vesicle	GO:0031410	TRUE	0.00366621	2.43578	2510	157	37	22122	ANKRD13A,LPCAT1,HSP90B1,SORL1,FYN,GRAMD1A,HDAC6,ARHGAP9,NCF4,VAC14,TRAK2,GBP1,FLOT2,VPS4A,CORO1A,ARRB2,PDCD6,PEF1,TAP1,TAP2,ATG4B,IL7R,PDCD6IP,MYD88,TLR1,RNF13,RFFL,CD47,SNX2,PSMC5,PSMD7,COMMD3,PSMD6,ARPC2,DTNBP1,HLA-DMA,HLA-DPA1
GO:CC	intracellular vesicle	GO:0097708	FALSE	0.00376639	2.42407	2513	157	37	22122	ANKRD13A,LPCAT1,HSP90B1,SORL1,FYN,GRAMD1A,HDAC6,ARHGAP9,NCF4,VAC14,TRAK2,GBP1,FLOT2,VPS4A,CORO1A,ARRB2,PDCD6,PEF1,TAP1,TAP2,ATG4B,IL7R,PDCD6IP,MYD88,TLR1,RNF13,RFFL,CD47,SNX2,PSMC5,PSMD7,COMMD3,PSMD6,ARPC2,DTNBP1,HLA-DMA,HLA-DPA1
HPA	skin 2; lymphocytes[High]	HPA:0471473	FALSE	0.00381111	2.41895	456	125	17	11006	HNRNPA2B1,LPCAT1,RBM39,HNRNPDL,SSB,RBM17,ZNF24,SF3B2,DDX5,BBX,NFE2L2,CSTF3,EVL,PPP1R18,TIAM1,NDUFS2,HLA-DMA
HPA	breast	HPA:0050000	FALSE	0.00388042	2.41112	7176	125	103	11006	KANK1,ANKRD13A,GIT2,NCOA7,HNRNPA2B1,NONO,MTCH1,PAPSS1,LPCAT1,MIA3,UBE2Z,HSP90B1,CX3CR1,STK4,PNISR,ARHGEF6,KDM6A,DLAT,PIK3AP1,RBM5,EWSR1,RBM22,RBM39,HNRNPDL,SSB,RBM17,LUC7L,ARID4B,PARP12,CYB5R4,IDI1,KLF6,ZNF24,ZEB2,RORA,ACADVL,CD82,SF3B2,HDAC6,CHD2,DDX39A,CYTH4,VAC14,ATP13A1,XPNPEP1,DDX5,BBX,SF3B1,KYNU,NFE2L2,TNFAIP3,PSMF1,SYNE1,PTCD3,FLOT2,VPS4A,USP15,USP32,WDR33,UBXN4,PDK1,ABHD3,GPAT4,ANKZF1,NFK…
HPA	lymph node; germinal center cells[‚â•Medium]	HPA:0310432	FALSE	0.00391465	2.40731	3297	125	60	11006	KANK1,ANKRD13A,GIT2,HNRNPA2B1,NONO,LPCAT1,UBE2Z,HSP90B1,STK4,DNMT1,KDM6A,DLAT,PIK3AP1,RBM5,EWSR1,RBM22,RBM39,SSB,RBM17,FYN,SH2D2A,PARP12,KLF6,ZNF24,CD82,DDX5,NFE2L2,CD2,SYNE1,PTCD3,FLOT2,VPS4A,WDR33,CORO1A,UBXN4,PDK1,GPAT4,ANKRD49,DNAJC7,TAP1,PDCD6IP,MYD88,CSTF3,EXOC7,RFFL,EVL,CASP4,SNX2,PSMA4,PSMC5,PYCR2,PPP1R18,ARPC2,DTNBP1,TRIM38,ZFP36L2,TIAM1,NDUFS2,HLA-DMA,APOBEC3G
HPA	pancreas; pancreatic endocrine cells[‚â•Medium]	HPA:0351182	FALSE	0.00401848	2.39594	3618	125	64	11006	KANK1,GIT2,HNRNPA2B1,NONO,MTCH1,LPCAT1,HSP90B1,DLAT,RBM5,EWSR1,RBM22,HNRNPDL,SSB,LUC7L,IDI1,KLF6,ZNF24,RORA,ACADVL,CLDND1,CD82,SF3B2,HDAC6,CHD2,CYTH4,VAC14,ATP13A1,DDX5,CCND3,BBX,SF3B1,NFE2L2,PSMF1,SYNE1,PTCD3,FLOT2,VPS4A,USP32,WDR33,UBXN4,ZFAND3,ANKRD49,SHISA5,MICU2,TAP1,MYD88,CSTF3,RFFL,SNX2,PSMA4,IP6K2,PSMC5,ISCU,COMMD3,EIF3M,ARPC2,DTNBP1,TRIM38,SBDS,EIF2A,TIAM1,NDUFS2,CFAP298,ZDHHC20
GO:BP	cell activation	GO:0001775	FALSE	0.0182208	1.73943	1157	153	23	21110	CX3CR1,RUNX3,PRKCQ,TIGIT,FYN,SH2D2A,KLF6,RORA,CCND3,CD2,TNFAIP3,FLOT2,CORO1A,IL7R,MYD88,TLR1,RNF168,CD47,CD48,CD3E,ZFP36L2,HLA-DMA,HLA-DPA1
GO:BP	organonitrogen compound catabolic process	GO:1901565	FALSE	6.84272e-06	5.16477	1383	153	32	21110	LPCAT1,UBE2Z,HSP90B1,SORL1,EDEM1,FYN,HDAC6,XPNPEP1,KYNU,NFE2L2,TNFAIP3,NT5C3A,PSMF1,VPS4A,USP15,USP32,ARRB2,UBXN4,ANKZF1,PDCD6IP,RNFT1,RNF13,RNF168,RFFL,PSMA4,PSMC5,PSMD7,PHF20L1,PSMD6,PSME2,TRIM38,APOBEC3G
HPA	urinary bladder; urothelial cells[‚â•Low]	HPA:0610831	FALSE	0.00444673	2.35196	7297	125	104	11006	KANK1,ANKRD13A,GIT2,NCOA7,HNRNPA2B1,NONO,MTCH1,PAPSS1,LPCAT1,MIA3,UBE2Z,HSP90B1,STK4,PNISR,ARHGEF6,KDM6A,DLAT,RBM5,EWSR1,RBM22,RBM39,HNRNPDL,SSB,RBM17,LUC7L,ARID4B,PARP12,CYB5R4,IDI1,KLF6,ZNF24,RORA,ACADVL,CLDND1,SF3B2,HDAC6,CHD2,DDX39A,CYTH4,VAC14,ATP13A1,XPNPEP1,DDX5,CCND3,BBX,SF3B1,KYNU,NFE2L2,TNFAIP3,PSMF1,SYNE1,PTCD3,FLOT2,VPS4A,USP15,USP32,WDR33,UBXN4,PDK1,ZFAND3,ABHD3,GPAT4,ANKZF1,NFKBIA,A…
HPA	urinary bladder	HPA:0610000	FALSE	0.00444673	2.35196	7297	125	104	11006	KANK1,ANKRD13A,GIT2,NCOA7,HNRNPA2B1,NONO,MTCH1,PAPSS1,LPCAT1,MIA3,UBE2Z,HSP90B1,STK4,PNISR,ARHGEF6,KDM6A,DLAT,RBM5,EWSR1,RBM22,RBM39,HNRNPDL,SSB,RBM17,LUC7L,ARID4B,PARP12,CYB5R4,IDI1,KLF6,ZNF24,RORA,ACADVL,CLDND1,SF3B2,HDAC6,CHD2,DDX39A,CYTH4,VAC14,ATP13A1,XPNPEP1,DDX5,CCND3,BBX,SF3B1,KYNU,NFE2L2,TNFAIP3,PSMF1,SYNE1,PTCD3,FLOT2,VPS4A,USP15,USP32,WDR33,UBXN4,PDK1,ZFAND3,ABHD3,GPAT4,ANKZF1,NFKBIA,A…
HPA	lung; macrophages[‚â•Low]	HPA:0300411	FALSE	0.00446924	2.34977	6779	125	99	11006	KANK1,ANKRD13A,GIT2,NCOA7,HNRNPA2B1,NONO,MTCH1,UBE2Z,HSP90B1,CX3CR1,STK4,PNISR,ARHGEF6,KDM6A,DLAT,PIK3AP1,RBM5,EWSR1,RBM22,RBM39,HNRNPDL,SSB,RBM17,PARP12,IDI1,KLF6,ZNF24,ZEB2,RORA,ACADVL,CLDND1,SF3B2,HDAC6,DDX39A,NCF4,VAC14,ATP13A1,XPNPEP1,DDX5,CCND3,BBX,SF3B1,KYNU,NFE2L2,GBP1,TNFAIP3,SYNE1,PTCD3,FLOT2,VPS4A,USP15,USP32,WDR33,UBXN4,PDK1,ZFAND3,GPAT4,ANKZF1,NFKBIA,ANKRD49,SHISA5,MICU2,DNAJC7,TAP1,…
GO:BP	macromolecule catabolic process	GO:0009057	FALSE	2.20194e-06	5.65719	1397	153	33	21110	LPCAT1,UBE2Z,HSP90B1,SORL1,EDEM1,SSB,FYN,HDAC6,DDX5,NFE2L2,TNFAIP3,PSMF1,VPS4A,USP15,USP32,ARRB2,UBXN4,ANKZF1,PDCD6IP,MYD88,RNFT1,RNF13,RNF168,RFFL,PSMA4,PSMC5,PSMD7,PHF20L1,PSMD6,PSME2,TRIM38,EXOSC8,ZFP36L2
GO:CC	endosome	GO:0005768	FALSE	0.00509905	2.29251	1040	157	21	22122	ANKRD13A,SORL1,FYN,HDAC6,NCF4,VAC14,TRAK2,FLOT2,VPS4A,CORO1A,ARRB2,PDCD6,PDCD6IP,MYD88,RNF13,RFFL,SNX2,ARPC2,DTNBP1,HLA-DMA,HLA-DPA1
HPA	spleen; cells in white pulp[‚â•Medium]	HPA:0530722	FALSE	0.00551302	2.25861	2715	125	52	11006	ANKRD13A,GIT2,HNRNPA2B1,NONO,MTCH1,LPCAT1,UBE2Z,HSP90B1,STK4,KDM6A,DLAT,PIK3AP1,RBM5,EWSR1,RBM22,RBM39,SSB,RBM17,LUC7L,SH2D2A,RORA,SF3B2,BBX,SF3B1,KYNU,NFE2L2,CD2,SYNE1,FLOT2,VPS4A,CORO1A,UBXN4,PDK1,GPAT4,TAP1,TAP2,MYD88,RFFL,EVL,SNX2,PSMA4,IP6K2,PSMC5,PSMD7,PPP1R18,EIF3M,ARPC2,DTNBP1,ZFP36L2,TIAM1,HLA-DMA,HLA-DPA1
REAC	Cross-presentation of soluble exogenous antigens (endosomes)	REAC:R-HSA-1236978	FALSE	0.00565501	2.24757	49	116	6	10790	PSMF1,PSMA4,PSMC5,PSMD7,PSMD6,PSME2
HPA	skin 2; fibrohistiocytic cells[‚â•Low]	HPA:0471441	FALSE	0.0060327	2.21949	1021	125	27	11006	HNRNPA2B1,LPCAT1,HSP90B1,RUNX3,DNMT1,RBM39,HNRNPDL,SSB,RBM17,KLF6,ZNF24,ACADVL,CD82,SF3B2,DDX5,BBX,NFE2L2,CD2,CORO1A,CSTF3,EVL,PSMA4,PPP1R18,TIAM1,NDUFS2,HLA-DMA,HLA-DPA1
HPA	gallbladder; glandular cells[‚â•Low]	HPA:0220051	FALSE	0.00609106	2.21531	7656	125	107	11006	KANK1,ANKRD13A,GIT2,NCOA7,HNRNPA2B1,NONO,MTCH1,PAPSS1,LPCAT1,MIA3,UBE2Z,HSP90B1,CX3CR1,STK4,PNISR,RUNX3,KDM6A,DLAT,PIK3AP1,RBM5,EWSR1,RBM22,RBM39,HNRNPDL,SSB,RBM17,LUC7L,FYN,ARID4B,PARP12,CYB5R4,IDI1,KLF6,ZNF24,RORA,ACADVL,CLDND1,SF3B2,GRAMD1A,HDAC6,CHD2,DDX39A,CYTH4,VAC14,ATP13A1,XPNPEP1,DDX5,WSB1,CCND3,BBX,SF3B1,KYNU,NFE2L2,TNFAIP3,PSMF1,SYNE1,PTCD3,FLOT2,VPS4A,USP15,USP32,WDR33,UBXN4,PDK1,ZFAN…
HPA	gallbladder	HPA:0220000	FALSE	0.00609106	2.21531	7656	125	107	11006	KANK1,ANKRD13A,GIT2,NCOA7,HNRNPA2B1,NONO,MTCH1,PAPSS1,LPCAT1,MIA3,UBE2Z,HSP90B1,CX3CR1,STK4,PNISR,RUNX3,KDM6A,DLAT,PIK3AP1,RBM5,EWSR1,RBM22,RBM39,HNRNPDL,SSB,RBM17,LUC7L,FYN,ARID4B,PARP12,CYB5R4,IDI1,KLF6,ZNF24,RORA,ACADVL,CLDND1,SF3B2,GRAMD1A,HDAC6,CHD2,DDX39A,CYTH4,VAC14,ATP13A1,XPNPEP1,DDX5,WSB1,CCND3,BBX,SF3B1,KYNU,NFE2L2,TNFAIP3,PSMF1,SYNE1,PTCD3,FLOT2,VPS4A,USP15,USP32,WDR33,UBXN4,PDK1,ZFAN…
REAC	Regulation of activated PAK-2p34 by proteasome mediated degradation	REAC:R-HSA-211733	FALSE	0.00637023	2.19584	50	116	6	10790	PSMF1,PSMA4,PSMC5,PSMD7,PSMD6,PSME2
HPA	skin 1; langerhans cells[‚â•Medium]	HPA:0461462	FALSE	0.00674975	2.17071	578	125	19	11006	HNRNPA2B1,HSP90B1,RUNX3,RBM39,HNRNPDL,SSB,RBM17,ZNF24,ACADVL,SF3B2,DDX5,BBX,NFE2L2,CSTF3,PPP1R18,TIAM1,NDUFS2,HLA-DMA,HLA-DPA1
HPA	tonsil; squamous epithelial cells[‚â•Medium]	HPA:0600222	FALSE	0.00708267	2.1498	4946	125	79	11006	KANK1,NCOA7,HNRNPA2B1,NONO,MTCH1,PAPSS1,UBE2Z,HSP90B1,STK4,KDM6A,DLAT,RBM5,EWSR1,RBM39,HNRNPDL,SSB,RBM17,LUC7L,ARID4B,PARP12,IDI1,KLF6,ZNF24,RORA,CD82,SF3B2,HDAC6,CHD2,DDX39A,CYTH4,NCF4,DDX5,BBX,SF3B1,KYNU,NFE2L2,PSMF1,SYNE1,PTCD3,VPS4A,USP15,USP32,WDR33,UBXN4,PDK1,ABHD3,GPAT4,ANKZF1,ANKRD49,SHISA5,MICU2,DNAJC7,TAP1,PDCD6IP,MYD88,CSTF3,EXOC7,RNF13,RFFL,CD47,CASP4,PSMA4,IP6K2,PSMC5,PSMD7,ISCU,COMM…
REAC	Regulation of ornithine decarboxylase (ODC)	REAC:R-HSA-350562	FALSE	0.00715678	2.14528	51	116	6	10790	PSMF1,PSMA4,PSMC5,PSMD7,PSMD6,PSME2
HPA	skin 2; lymphocytes[‚â•Low]	HPA:0471471	FALSE	0.00779138	2.10839	802	125	23	11006	HNRNPA2B1,LPCAT1,HSP90B1,RUNX3,DNMT1,RBM39,HNRNPDL,SSB,RBM17,KLF6,ZNF24,SF3B2,DDX5,BBX,NFE2L2,CD2,CSTF3,EVL,PSMA4,PPP1R18,TIAM1,NDUFS2,HLA-DMA
REAC	Ubiquitin-dependent degradation of Cyclin D	REAC:R-HSA-75815	FALSE	0.0080199	2.09583	52	116	6	10790	PSMF1,PSMA4,PSMC5,PSMD7,PSMD6,PSME2
REAC	Autodegradation of the E3 ubiquitin ligase COP1	REAC:R-HSA-349425	FALSE	0.0080199	2.09583	52	116	6	10790	PSMF1,PSMA4,PSMC5,PSMD7,PSMD6,PSME2
REAC	p53-Independent DNA Damage Response	REAC:R-HSA-69610	FALSE	0.0080199	2.09583	52	116	6	10790	PSMF1,PSMA4,PSMC5,PSMD7,PSMD6,PSME2
REAC	Ubiquitin Mediated Degradation of Phosphorylated Cdc25A	REAC:R-HSA-69601	FALSE	0.0080199	2.09583	52	116	6	10790	PSMF1,PSMA4,PSMC5,PSMD7,PSMD6,PSME2
REAC	Vpu mediated degradation of CD4	REAC:R-HSA-180534	FALSE	0.0080199	2.09583	52	116	6	10790	PSMF1,PSMA4,PSMC5,PSMD7,PSMD6,PSME2
REAC	p53-Independent G1/S DNA damage checkpoint	REAC:R-HSA-69613	FALSE	0.0080199	2.09583	52	116	6	10790	PSMF1,PSMA4,PSMC5,PSMD7,PSMD6,PSME2
REAC	Nuclear events mediated by NFE2L2	REAC:R-HSA-9759194	FALSE	0.00846531	2.07236	78	116	7	10790	NFE2L2,PSMF1,PSMA4,PSMC5,PSMD7,PSMD6,PSME2
HPA	tonsil; germinal center cells[High]	HPA:0600433	FALSE	0.00896319	2.04754	1229	125	30	11006	KANK1,ANKRD13A,HSP90B1,STK4,DNMT1,KDM6A,PIK3AP1,RBM5,EWSR1,RBM22,RBM39,RBM17,LUC7L,RORA,SF3B2,DDX5,SYNE1,FLOT2,CORO1A,MYD88,EVL,IP6K2,PPP1R18,EIF3M,ARPC2,DTNBP1,TRIM38,TIAM1,NDUFS2,HLA-DMA
REAC	Vif-mediated degradation of APOBEC3G	REAC:R-HSA-180585	FALSE	0.00896505	2.04745	53	116	6	10790	PSMF1,PSMA4,PSMC5,PSMD7,PSMD6,PSME2
REAC	Regulation of Apoptosis	REAC:R-HSA-169911	FALSE	0.00896505	2.04745	53	116	6	10790	PSMF1,PSMA4,PSMC5,PSMD7,PSMD6,PSME2
REAC	Negative regulation of NOTCH4 signaling	REAC:R-HSA-9604323	FALSE	0.00896505	2.04745	53	116	6	10790	PSMF1,PSMA4,PSMC5,PSMD7,PSMD6,PSME2
GO:CC	proteasome accessory complex	GO:0022624	FALSE	0.00916547	2.03785	25	157	4	22122	PSMC5,PSMD7,PSMD6,PSME2
GO:BP	regulation of response to stress	GO:0080134	FALSE	0.024166	1.6168	1438	153	26	21110	KANK1,NCOA7,NONO,PIK3AP1,FYN,RORA,HDAC6,DDX5,NFE2L2,TNFAIP3,USP15,ARRB2,NFKBIA,DNAJC7,MYD88,TLR1,RNFT1,RNF13,RNF168,CD47,CASP4,TRIM38,EPC1,ERBIN,ATXN7,APOBEC3G
HPA	pancreas; pancreatic endocrine cells[‚â•Low]	HPA:0351181	FALSE	0.00988955	2.00482	5617	125	86	11006	KANK1,ANKRD13A,GIT2,HNRNPA2B1,NONO,MTCH1,LPCAT1,MIA3,UBE2Z,HSP90B1,STK4,PNISR,DLAT,RBM5,EWSR1,RBM22,HNRNPDL,SSB,LUC7L,ARID4B,PARP12,CYB5R4,IDI1,KLF6,ZNF24,RORA,ACADVL,CLDND1,CD82,SF3B2,HDAC6,CHD2,CYTH4,VAC14,ATP13A1,DDX5,CCND3,BBX,SF3B1,NFE2L2,TNFAIP3,PSMF1,SYNE1,PTCD3,FLOT2,VPS4A,USP15,USP32,WDR33,UBXN4,PDK1,ZFAND3,ABHD3,ANKZF1,NFKBIA,ANKRD49,SHISA5,MICU2,DNAJC7,TAP1,CHST11,MYD88,CSTF3,RNF13,RFF…
REAC	AUF1 (hnRNP D0) binds and destabilizes mRNA	REAC:R-HSA-450408	FALSE	0.00999796	2.00009	54	116	6	10790	PSMF1,PSMA4,PSMC5,PSMD7,PSMD6,PSME2
REAC	Downstream signaling events of B Cell Receptor (BCR)	REAC:R-HSA-1168372	FALSE	0.0100006	1.99997	80	116	7	10790	PSMF1,NFKBIA,PSMA4,PSMC5,PSMD7,PSMD6,PSME2
GO:BP	regulation of programmed cell death	GO:0043067	FALSE	0.0451549	1.34529	1491	153	26	21110	KDM2B,BCL2L13,NONO,MTCH1,TNFAIP8,UBE2Z,HSP90B1,CX3CR1,STK4,PRKCQ,DNMT1,RBM5,HDAC6,NFE2L2,TNFAIP3,USP15,CORO1A,ARRB2,IL7R,CHST11,RFFL,CASP4,IP6K2,PSMC5,CD3E,EPC1
TF	Factor: ELF1; motif: AACCCGGAAGTR	TF:M03966	FALSE	0.0110254	1.9576	6744	158	81	20011	MDH1,KANK1,ANKRD13A,NCOA7,NONO,MTCH1,PAPSS1,TNFAIP8,UBE2Z,HSP90B1,STK4,PNISR,SORL1,ARHGEF6,DNMT1,DLAT,EDEM1,RBM22,SSB,SH2D2A,ARID4B,CYB5R4,KLF6,ZNF24,ACADVL,SF3B2,GRAMD1A,BTAF1,ARHGAP9,VAC14,ATP13A1,XPNPEP1,DDX5,TRAK2,GPCPD1,PSMF1,PTCD3,FLOT2,VPS4A,USP15,USP32,WDR33,CORO1A,ARRB2,UBXN4,ZFAND3,ANKZF1,ANKRD49,PDCD6,PEF1,DNAJC7,IL7R,PDCD6IP,CHST11,MYD88,TLR1,CSTF3,PDE4DIP,EXOC7,RNF13,RNF168,EVL,CASP4…
REAC	Degradation of AXIN	REAC:R-HSA-4641257	FALSE	0.0111246	1.95372	55	116	6	10790	PSMF1,PSMA4,PSMC5,PSMD7,PSMD6,PSME2
REAC	FBXL7 down-regulates AURKA during mitotic entry and in early mitosis	REAC:R-HSA-8854050	FALSE	0.0111246	1.95372	55	116	6	10790	PSMF1,PSMA4,PSMC5,PSMD7,PSMD6,PSME2
REAC	SCF-beta-TrCP mediated degradation of Emi1	REAC:R-HSA-174113	FALSE	0.0111246	1.95372	55	116	6	10790	PSMF1,PSMA4,PSMC5,PSMD7,PSMD6,PSME2
GO:BP	regulation of immune system process	GO:0002682	FALSE	0.00195735	2.70833	1504	153	29	21110	NONO,MIA3,CX3CR1,RUNX3,PRKCQ,PIK3AP1,TIGIT,FYN,RORA,NFE2L2,CD2,GBP1,TNFAIP3,FLOT2,USP15,CORO1A,ARRB2,NFKBIA,TAP2,IL7R,MYD88,TLR1,CD47,CD48,CD3E,ZFP36L2,ERBIN,HLA-DMA,HLA-DPA1
HPA	adrenal gland; glandular cells[‚â•Low]	HPA:0020051	FALSE	0.0115169	1.93866	7406	125	104	11006	KANK1,ANKRD13A,GIT2,NCOA7,HNRNPA2B1,NONO,MTCH1,LPCAT1,MIA3,UBE2Z,HSP90B1,CX3CR1,STK4,PNISR,ARHGEF6,DLAT,RBM5,EWSR1,RBM22,RBM39,HNRNPDL,SSB,RBM17,LUC7L,FYN,ARID4B,PARP12,CYB5R4,IDI1,KLF6,ZNF24,RORA,ACADVL,CLDND1,SF3B2,HDAC6,CHD2,DDX39A,CYTH4,VAC14,ATP13A1,XPNPEP1,DDX5,WSB1,CCND3,BBX,SF3B1,KYNU,NFE2L2,TNFAIP3,PSMF1,SYNE1,PTCD3,FLOT2,VPS4A,USP15,USP32,WDR33,UBXN4,PDK1,ZFAND3,ABHD3,GPAT4,ANKZF1,NFKBI…
TF	Factor: REX-1; motif: GGCMGCCATTTT	TF:M10119	FALSE	0.011747	1.93007	1981	158	35	20011	BCL2L13,HNRNPA2B1,TNFAIP8,MIA3,PNISR,ZZZ3,KDM6A,RBM5,EWSR1,RBM22,RBM39,GAS7,ARID4B,PARP12,SF3B2,DDX39A,VAC14,ATP13A1,SYNE1,WDR33,MICU2,PEF1,DNAJC7,ATG4B,CSTF3,EXOC7,SNX2,IP6K2,ISCU,CD3E,EPC1,EXOSC8,NDUFS2,ZDHHC20,HLA-DPA1
REAC	Interleukin-1 signaling	REAC:R-HSA-9020702	FALSE	0.0121812	1.91431	113	116	8	10790	PSMF1,NFKBIA,MYD88,PSMA4,PSMC5,PSMD7,PSMD6,PSME2
HPA	adrenal gland	HPA:0020000	FALSE	0.0122261	1.91271	7413	125	104	11006	KANK1,ANKRD13A,GIT2,NCOA7,HNRNPA2B1,NONO,MTCH1,LPCAT1,MIA3,UBE2Z,HSP90B1,CX3CR1,STK4,PNISR,ARHGEF6,DLAT,RBM5,EWSR1,RBM22,RBM39,HNRNPDL,SSB,RBM17,LUC7L,FYN,ARID4B,PARP12,CYB5R4,IDI1,KLF6,ZNF24,RORA,ACADVL,CLDND1,SF3B2,HDAC6,CHD2,DDX39A,CYTH4,VAC14,ATP13A1,XPNPEP1,DDX5,WSB1,CCND3,BBX,SF3B1,KYNU,NFE2L2,TNFAIP3,PSMF1,SYNE1,PTCD3,FLOT2,VPS4A,USP15,USP32,WDR33,UBXN4,PDK1,ZFAND3,ABHD3,GPAT4,ANKZF1,NFKBI…
GO:BP	regulation of cell death	GO:0010941	FALSE	0.00131586	2.88079	1648	153	31	21110	KDM2B,BCL2L13,NCOA7,NONO,MTCH1,TNFAIP8,UBE2Z,HSP90B1,CX3CR1,STK4,SORL1,PRKCQ,DNMT1,RBM5,FYN,HDAC6,NFE2L2,TNFAIP3,VPS4A,USP15,CORO1A,ARRB2,IL7R,CHST11,RFFL,CASP4,IP6K2,PSMC5,CD3E,DTNBP1,EPC1
REAC	Hh mutants are degraded by ERAD	REAC:R-HSA-5362768	FALSE	0.0123512	1.90829	56	116	6	10790	PSMF1,PSMA4,PSMC5,PSMD7,PSMD6,PSME2
REAC	Degradation of beta-catenin by the destruction complex	REAC:R-HSA-195253	FALSE	0.0127286	1.89522	83	116	7	10790	TLE4,PSMF1,PSMA4,PSMC5,PSMD7,PSMD6,PSME2
TF	Factor: Elf-1; motif: NANGCGGAAGTR; match class: 1	TF:M11452_1	FALSE	0.0130158	1.88553	1730	158	32	20011	HNRNPA2B1,TNFAIP8,HSP90B1,STK4,DNMT1,RBM22,CYB5R4,RORA,SF3B2,VAC14,ATP13A1,PSMF1,SYNE1,PTCD3,FLOT2,USP32,ANKRD49,PDCD6,PEF1,DNAJC7,CSTF3,EXOC7,RNF168,PSMC5,PSMD7,PYCR2,EIF3M,ARPC2,DTNBP1,EIF2A,NDUFS2,CFAP298
HPA	skin 1; langerhans cells[‚â•Low]	HPA:0461461	FALSE	0.0131555	1.88089	716	125	21	11006	HNRNPA2B1,LPCAT1,HSP90B1,RUNX3,RBM39,HNRNPDL,SSB,RBM17,ZNF24,ACADVL,SF3B2,DDX5,BBX,NFE2L2,CSTF3,PSMA4,PPP1R18,TIAM1,NDUFS2,HLA-DMA,HLA-DPA1
GO:BP	proteolysis	GO:0006508	FALSE	2.086e-05	4.68069	1780	153	36	21110	BCL2L13,MTCH1,TNFAIP8,UBE2Z,HSP90B1,SORL1,PRKCQ,EDEM1,FYN,HDAC6,XPNPEP1,NFE2L2,TNFAIP3,PSMF1,VPS4A,USP15,USP32,ARRB2,UBXN4,ANKZF1,PDCD6,ATG4B,PDCD6IP,RNFT1,RNF13,RNF168,RFFL,CASP4,PSMA4,PSMC5,PSMD7,PHF20L1,PSMD6,PSME2,TRIM38,ATXN7
HPA	rectum	HPA:0400000	FALSE	0.0132069	1.8792	7965	125	109	11006	KANK1,ANKRD13A,GIT2,HNRNPA2B1,NONO,MTCH1,PAPSS1,LPCAT1,MIA3,UBE2Z,HSP90B1,CX3CR1,STK4,PNISR,RUNX3,ARHGEF6,DNMT1,KDM6A,DLAT,RBM5,EWSR1,RBM22,RBM39,HNRNPDL,SSB,RBM17,LUC7L,ARID4B,PARP12,CYB5R4,IDI1,KLF6,ZNF24,RORA,ACADVL,CLDND1,SF3B2,GRAMD1A,HDAC6,CHD2,DDX39A,CYTH4,NCF4,ATP13A1,XPNPEP1,DDX5,BBX,SF3B1,KYNU,NFE2L2,TNFAIP3,PSMF1,SYNE1,PTCD3,FLOT2,VPS4A,USP15,USP32,WDR33,CORO1A,UBXN4,PDK1,ZFAND3,ABHD3,…
HPA	breast; glandular cells[‚â•Low]	HPA:0050051	FALSE	0.0132336	1.87832	6805	125	98	11006	KANK1,ANKRD13A,GIT2,HNRNPA2B1,NONO,MTCH1,PAPSS1,LPCAT1,MIA3,UBE2Z,HSP90B1,CX3CR1,STK4,PNISR,ARHGEF6,KDM6A,DLAT,PIK3AP1,RBM5,EWSR1,RBM22,RBM39,HNRNPDL,SSB,RBM17,LUC7L,ARID4B,PARP12,CYB5R4,IDI1,KLF6,ZNF24,RORA,ACADVL,SF3B2,HDAC6,CHD2,DDX39A,CYTH4,VAC14,XPNPEP1,DDX5,BBX,SF3B1,KYNU,NFE2L2,TNFAIP3,PSMF1,SYNE1,PTCD3,FLOT2,VPS4A,USP15,USP32,WDR33,UBXN4,PDK1,ABHD3,GPAT4,ANKZF1,NFKBIA,ANKRD49,SHISA5,MICU2…
GO:CC	peptidase complex	GO:1905368	FALSE	0.0134557	1.87109	130	157	7	22122	PSMF1,PSMA4,PSMC5,PSMD7,PSMD6,PSME2,ATXN7
GO:BP	apoptotic process	GO:0006915	FALSE	0.00336513	2.473	1905	153	33	21110	KDM2B,BCL2L13,NONO,MTCH1,TNFAIP8,UBE2Z,HSP90B1,CX3CR1,STK4,PRKCQ,ARHGEF6,DNMT1,RBM5,DDX5,NFE2L2,CD2,TNFAIP3,USP15,CORO1A,ARRB2,PDK1,NFKBIA,SHISA5,PDCD6,IL7R,PDCD6IP,CHST11,MYD88,RFFL,CASP4,IP6K2,CD3E,EPC1
REAC	Degradation of DVL	REAC:R-HSA-4641258	FALSE	0.0136843	1.86378	57	116	6	10790	PSMF1,PSMA4,PSMC5,PSMD7,PSMD6,PSME2
REAC	Stabilization of p53	REAC:R-HSA-69541	FALSE	0.0136843	1.86378	57	116	6	10790	PSMF1,PSMA4,PSMC5,PSMD7,PSMD6,PSME2
GO:BP	programmed cell death	GO:0012501	FALSE	0.000748894	3.12558	1961	153	35	21110	KDM2B,BCL2L13,NONO,MTCH1,TNFAIP8,UBE2Z,HSP90B1,CX3CR1,STK4,PRKCQ,ARHGEF6,DNMT1,RBM5,HDAC6,DDX5,NFE2L2,CD2,TNFAIP3,USP15,CORO1A,ARRB2,PDK1,NFKBIA,SHISA5,PDCD6,IL7R,PDCD6IP,CHST11,MYD88,RFFL,CASP4,IP6K2,PSMC5,CD3E,EPC1
GO:BP	cell death	GO:0008219	FALSE	2.06317e-05	4.68546	2129	153	40	21110	KDM2B,BCL2L13,NCOA7,NONO,MTCH1,TNFAIP8,UBE2Z,HSP90B1,CX3CR1,STK4,SORL1,PRKCQ,ARHGEF6,DNMT1,RBM5,FYN,HDAC6,DDX5,NFE2L2,CD2,TNFAIP3,VPS4A,USP15,CORO1A,ARRB2,PDK1,NFKBIA,SHISA5,PDCD6,IL7R,PDCD6IP,CHST11,MYD88,RFFL,CASP4,IP6K2,PSMC5,CD3E,DTNBP1,EPC1
HPA	breast; myoepithelial cells[‚â•Low]	HPA:0050091	FALSE	0.0141721	1.84857	5660	125	86	11006	KANK1,GIT2,NCOA7,HNRNPA2B1,NONO,MTCH1,PAPSS1,LPCAT1,UBE2Z,HSP90B1,PNISR,ARHGEF6,KDM6A,DLAT,RBM5,EWSR1,RBM22,RBM39,HNRNPDL,SSB,RBM17,LUC7L,ARID4B,PARP12,CYB5R4,IDI1,KLF6,ZNF24,RORA,ACADVL,SF3B2,HDAC6,CHD2,CYTH4,VAC14,ATP13A1,DDX5,SF3B1,NFE2L2,TNFAIP3,PSMF1,SYNE1,PTCD3,FLOT2,VPS4A,USP15,USP32,WDR33,UBXN4,PDK1,GPAT4,ANKZF1,NFKBIA,ANKRD49,SHISA5,MICU2,TAP1,TAP2,PDCD6IP,MYD88,CSTF3,EXOC7,RNF13,RFFL,CA…
GO:CC	nuclear outer membrane-endoplasmic reticulum membrane network	GO:0042175	FALSE	0.0142314	1.84675	1203	157	22	22122	LPCAT1,MIA3,HSP90B1,SORL1,EDEM1,CYB5R4,RDH11,GRAMD1A,ATP13A1,SYNE1,UBXN4,GPAT4,SHISA5,PDCD6,TAP1,TAP2,RNFT1,RNF13,CASP4,DTNBP1,ZDHHC20,HLA-DPA1
HPA	skin 1; melanocytes[‚â•Low]	HPA:0460671	FALSE	0.0144206	1.84102	5297	125	82	11006	KANK1,ANKRD13A,HNRNPA2B1,NONO,MTCH1,PAPSS1,LPCAT1,UBE2Z,HSP90B1,CX3CR1,STK4,ARHGEF6,KDM6A,RBM5,EWSR1,RBM22,RBM39,HNRNPDL,SSB,RBM17,LUC7L,ARID4B,PARP12,CYB5R4,IDI1,KLF6,ZEB2,RORA,CLDND1,SF3B2,HDAC6,CHD2,DDX39A,ATP13A1,XPNPEP1,DDX5,WSB1,SF3B1,KYNU,NFE2L2,TNFAIP3,PSMF1,SYNE1,PTCD3,FLOT2,VPS4A,USP15,WDR33,UBXN4,PDK1,ANKZF1,NFKBIA,ANKRD49,SHISA5,MICU2,DNAJC7,TAP1,TAP2,PDCD6IP,CHST11,MYD88,CSTF3,EXOC7,…
REAC	Hedgehog 'on' state	REAC:R-HSA-5632684	FALSE	0.0148668	1.82778	85	116	7	10790	PSMF1,ARRB2,PSMA4,PSMC5,PSMD7,PSMD6,PSME2
REAC	Metabolism of polyamines	REAC:R-HSA-351202	FALSE	0.0151306	1.82014	58	116	6	10790	PSMF1,PSMA4,PSMC5,PSMD7,PSMD6,PSME2
REAC	Regulation of mRNA stability by proteins that bind AU-rich elements	REAC:R-HSA-450531	FALSE	0.0160418	1.79475	86	116	7	10790	PSMF1,PSMA4,PSMC5,PSMD7,PSMD6,PSME2,EXOSC8
GO:BP	organic substance catabolic process	GO:1901575	FALSE	2.97637e-05	4.52631	2157	153	40	21110	LPCAT1,UBE2Z,HSP90B1,SORL1,EDEM1,SSB,FYN,ACADVL,HDAC6,XPNPEP1,DDX5,KYNU,NFE2L2,TNFAIP3,NT5C3A,GPCPD1,PSMF1,VPS4A,USP15,USP32,ARRB2,UBXN4,ABHD3,ANKZF1,PDCD6IP,MYD88,RNFT1,RNF13,RNF168,RFFL,PSMA4,PSMC5,PSMD7,PHF20L1,PSMD6,PSME2,TRIM38,EXOSC8,ZFP36L2,APOBEC3G
REAC	NIK-->noncanonical NF-kB signaling	REAC:R-HSA-5676590	FALSE	0.0166971	1.77736	59	116	6	10790	PSMF1,PSMA4,PSMC5,PSMD7,PSMD6,PSME2
REAC	Hh mutants abrogate ligand secretion	REAC:R-HSA-5387390	FALSE	0.0166971	1.77736	59	116	6	10790	PSMF1,PSMA4,PSMC5,PSMD7,PSMD6,PSME2
GO:CC	vesicle membrane	GO:0012506	FALSE	0.0181788	1.74043	1223	157	22	22122	LPCAT1,SORL1,NCF4,VAC14,GBP1,FLOT2,VPS4A,CORO1A,PDCD6,PEF1,TAP1,TAP2,IL7R,MYD88,TLR1,RNF13,RFFL,CD47,SNX2,DTNBP1,HLA-DMA,HLA-DPA1
GO:BP	catabolic process	GO:0009056	FALSE	0.000207827	3.6823	2601	153	43	21110	LPCAT1,UBE2Z,HSP90B1,SORL1,EDEM1,SSB,FYN,ACADVL,GRAMD1A,HDAC6,XPNPEP1,DDX5,KYNU,NFE2L2,TNFAIP3,NT5C3A,GPCPD1,PSMF1,VPS4A,USP15,USP32,ARRB2,UBXN4,ABHD3,ANKZF1,ATG4B,PDCD6IP,MYD88,EXOC7,RNFT1,RNF13,RNF168,RFFL,PSMA4,PSMC5,PSMD7,PHF20L1,PSMD6,PSME2,TRIM38,EXOSC8,ZFP36L2,APOBEC3G
HPA	kidney	HPA:0270000	FALSE	0.0182289	1.73924	8228	125	111	11006	KANK1,ANKRD13A,GIT2,HNRNPA2B1,NONO,MTCH1,PAPSS1,LPCAT1,MIA3,UBE2Z,HSP90B1,CX3CR1,STK4,PNISR,ARHGEF6,KDM6A,DLAT,PIK3AP1,RBM5,EWSR1,RBM22,RBM39,HNRNPDL,SSB,RBM17,LUC7L,FYN,SH2D2A,ARID4B,PARP12,CYB5R4,IDI1,KLF6,ZNF24,ZEB2,RORA,RDH11,ACADVL,CLDND1,CD82,SF3B2,GRAMD1A,HDAC6,CHD2,DDX39A,CYTH4,VAC14,XPNPEP1,DDX5,WSB1,BBX,SF3B1,KYNU,NFE2L2,GBP1,TNFAIP3,PSMF1,SYNE1,PTCD3,FLOT2,VPS4A,USP15,USP32,WDR33,UBXN4…
REAC	Dectin-1 mediated noncanonical NF-kB signaling	REAC:R-HSA-5607761	FALSE	0.018391	1.73539	60	116	6	10790	PSMF1,PSMA4,PSMC5,PSMD7,PSMD6,PSME2
REAC	GLI3 is processed to GLI3R by the proteasome	REAC:R-HSA-5610785	FALSE	0.018391	1.73539	60	116	6	10790	PSMF1,PSMA4,PSMC5,PSMD7,PSMD6,PSME2
REAC	Degradation of GLI2 by the proteasome	REAC:R-HSA-5610783	FALSE	0.018391	1.73539	60	116	6	10790	PSMF1,PSMA4,PSMC5,PSMD7,PSMD6,PSME2
REAC	Degradation of GLI1 by the proteasome	REAC:R-HSA-5610780	FALSE	0.018391	1.73539	60	116	6	10790	PSMF1,PSMA4,PSMC5,PSMD7,PSMD6,PSME2
REAC	SCF(Skp2)-mediated degradation of p27/p21	REAC:R-HSA-187577	FALSE	0.018391	1.73539	60	116	6	10790	PSMF1,PSMA4,PSMC5,PSMD7,PSMD6,PSME2
GO:BP	immune system process	GO:0002376	FALSE	0.0290294	1.53716	2710	153	39	21110	NONO,MIA3,CX3CR1,RUNX3,PRKCQ,PIK3AP1,TIGIT,FYN,SH2D2A,KLF6,RORA,CCND3,KYNU,NFE2L2,CD2,GBP1,TNFAIP3,FLOT2,USP15,CORO1A,ARRB2,NFKBIA,TAP1,TAP2,IL7R,MYD88,TLR1,RNF168,CD47,CASP4,CD48,CD3E,TRIM38,SBDS,ZFP36L2,ERBIN,HLA-DMA,HLA-DPA1,APOBEC3G
REAC	Adaptive Immune System	REAC:R-HSA-1280218	FALSE	0.0192422	1.71574	811	116	22	10790	UBE2Z,PRKCQ,PIK3AP1,FYN,NCF4,WSB1,PSMF1,NFKBIA,TAP1,TAP2,MYD88,TLR1,EVL,PSMA4,PSMC5,PSMD7,PSMD6,UBE2E3,CD3E,PSME2,HLA-DMA,HLA-DPA1
REAC	MAPK6/MAPK4 signaling	REAC:R-HSA-5687128	FALSE	0.020033	1.69825	89	116	7	10790	CCND3,PSMF1,PSMA4,PSMC5,PSMD7,PSMD6,PSME2
REAC	Defective CFTR causes cystic fibrosis	REAC:R-HSA-5678895	FALSE	0.0202201	1.69422	61	116	6	10790	PSMF1,PSMA4,PSMC5,PSMD7,PSMD6,PSME2
HPA	prostate; glandular cells[‚â•Medium]	HPA:0390052	FALSE	0.0203691	1.69103	4806	125	76	11006	KANK1,GIT2,HNRNPA2B1,NONO,MTCH1,MIA3,UBE2Z,HSP90B1,PNISR,DLAT,RBM5,EWSR1,RBM22,RBM39,HNRNPDL,SSB,RBM17,LUC7L,PARP12,CYB5R4,IDI1,ZNF24,RORA,RDH11,ACADVL,SF3B2,HDAC6,CHD2,XPNPEP1,DDX5,WSB1,BBX,SF3B1,NFE2L2,PSMF1,PTCD3,FLOT2,VPS4A,USP15,USP32,WDR33,UBXN4,PDK1,GPAT4,ANKZF1,NFKBIA,ANKRD49,SHISA5,TAP1,PDCD6IP,CHST11,MYD88,CSTF3,EXOC7,RNF13,RFFL,CD47,CASP4,BIN3,PSMA4,IP6K2,PSMC5,PSMD7,ISCU,PYCR2,COMMD3,…
HPA	skin 1; lymphocytes[‚â•Medium]	HPA:0461472	FALSE	0.0207154	1.68371	574	125	18	11006	HNRNPA2B1,LPCAT1,RBM39,HNRNPDL,SSB,RBM17,KLF6,ZNF24,ACADVL,SF3B2,DDX5,NFE2L2,CD2,CSTF3,EVL,PPP1R18,TIAM1,NDUFS2
GO:BP	cellular response to chemical stimulus	GO:0070887	FALSE	0.0131634	1.88063	2722	153	40	21110	KANK1,NCOA7,NONO,HSP90B1,CX3CR1,SORL1,PRKCQ,TLE4,DNMT1,RBM22,FYN,ARID5B,RORA,RDH11,GRAMD1A,HDAC6,DDX5,CCND3,NFE2L2,GBP1,TNFAIP3,USP15,CORO1A,ARRB2,PDK1,ANKZF1,NFKBIA,IL7R,MYD88,RFFL,CD47,CASP4,IP6K2,PYCR2,DTNBP1,SBDS,ZFP36L2,ERBIN,NDUFS2,HLA-DPA1
GO:CC	endopeptidase complex	GO:1905369	FALSE	0.0224608	1.64857	97	157	6	22122	PSMF1,PSMA4,PSMC5,PSMD7,PSMD6,PSME2
HPA	prostate	HPA:0390000	FALSE	0.0225374	1.6471	6671	125	96	11006	KANK1,ANKRD13A,GIT2,NCOA7,HNRNPA2B1,NONO,MTCH1,LPCAT1,MIA3,UBE2Z,HSP90B1,STK4,PNISR,KDM6A,DLAT,RBM5,EWSR1,RBM22,RBM39,HNRNPDL,SSB,RBM17,LUC7L,ARID4B,PARP12,CYB5R4,IDI1,KLF6,ZNF24,RORA,RDH11,ACADVL,CLDND1,SF3B2,GRAMD1A,HDAC6,CHD2,DDX39A,CYTH4,VAC14,XPNPEP1,DDX5,WSB1,BBX,SF3B1,NFE2L2,TNFAIP3,PSMF1,SYNE1,PTCD3,FLOT2,VPS4A,USP15,USP32,WDR33,UBXN4,PDK1,GPAT4,ANKZF1,NFKBIA,ANKRD49,SHISA5,MICU2,DNAJC7,T…
HPA	prostate; glandular cells[‚â•Low]	HPA:0390051	FALSE	0.0225374	1.6471	6671	125	96	11006	KANK1,ANKRD13A,GIT2,NCOA7,HNRNPA2B1,NONO,MTCH1,LPCAT1,MIA3,UBE2Z,HSP90B1,STK4,PNISR,KDM6A,DLAT,RBM5,EWSR1,RBM22,RBM39,HNRNPDL,SSB,RBM17,LUC7L,ARID4B,PARP12,CYB5R4,IDI1,KLF6,ZNF24,RORA,RDH11,ACADVL,CLDND1,SF3B2,GRAMD1A,HDAC6,CHD2,DDX39A,CYTH4,VAC14,XPNPEP1,DDX5,WSB1,BBX,SF3B1,NFE2L2,TNFAIP3,PSMF1,SYNE1,PTCD3,FLOT2,VPS4A,USP15,USP32,WDR33,UBXN4,PDK1,GPAT4,ANKZF1,NFKBIA,ANKRD49,SHISA5,MICU2,DNAJC7,T…
GO:BP	response to organic substance	GO:0010033	FALSE	0.00456669	2.3404	2809	153	42	21110	KANK1,MIA3,HSP90B1,CX3CR1,SORL1,PRKCQ,TLE4,DNMT1,EDEM1,FYN,ARID5B,RORA,RDH11,GRAMD1A,HDAC6,DDX5,CCND3,KYNU,NFE2L2,GBP1,TNFAIP3,CORO1A,ARRB2,UBXN4,ANKZF1,NFKBIA,PDCD6,PEF1,TAP2,IL7R,MYD88,TLR1,RNFT1,RFFL,CD47,CASP4,IP6K2,RGS2,DTNBP1,ZFP36L2,ERBIN,HLA-DPA1
REAC	Class I MHC mediated antigen processing & presentation	REAC:R-HSA-983169	FALSE	0.0238551	1.62242	380	116	14	10790	UBE2Z,NCF4,WSB1,PSMF1,TAP1,TAP2,MYD88,TLR1,PSMA4,PSMC5,PSMD7,PSMD6,UBE2E3,PSME2
GO:CC	organelle membrane	GO:0031090	FALSE	0.0240588	1.61873	3728	157	46	22122	BCL2L13,MTCH1,LPCAT1,MIA3,HSP90B1,SORL1,EDEM1,CYB5R4,RDH11,ACADVL,GRAMD1A,CYTH4,NCF4,VAC14,ATP13A1,GBP1,SYNE1,PTCD3,FLOT2,VPS4A,CORO1A,UBXN4,GPAT4,SHISA5,MICU2,PDCD6,PEF1,TAP1,TAP2,IL7R,CHST11,MYD88,TLR1,RNFT1,RNF13,RFFL,CD47,CASP4,SNX2,DTNBP1,EPC1,ERBIN,NDUFS2,ZDHHC20,HLA-DMA,HLA-DPA1
GO:BP	regulation of signal transduction	GO:0009966	FALSE	0.0102781	1.98809	3003	153	43	21110	KANK1,GIT2,NONO,MTCH1,CX3CR1,STK4,SORL1,PRKCQ,TLE4,PIK3AP1,FYN,ARID4B,ZEB2,RORA,RDH11,HDAC6,CYTH4,ARHGAP9,DDX5,CCND3,NFE2L2,GBP1,TNFAIP3,USP15,ARRB2,NFKBIA,SHISA5,PDCD6,IL7R,CHST11,MYD88,TLR1,RNF13,RFFL,CD47,CASP4,RGS2,CD3E,DTNBP1,TRIM38,EIF2A,TIAM1,ERBIN
GO:BP	positive regulation of macromolecule metabolic process	GO:0010604	FALSE	0.0241342	1.61737	3535	153	47	21110	BCL2L13,NCOA7,HNRNPA2B1,MTCH1,LPCAT1,CX3CR1,STK4,SORL1,RUNX3,PRKCQ,DNMT1,KDM6A,TIGIT,RBM22,FYN,ARID4B,ARID5B,KLF6,ZNF24,ZEB2,RORA,HDAC6,CCND3,SF3B1,NFE2L2,CD2,TNFAIP3,ARRB2,NFKBIA,ANKRD49,PDCD6,PEF1,IL7R,MYD88,TLR1,RNFT1,RNF168,PSMC5,CD3E,DTNBP1,PSME2,TRIM38,EPC1,EXOSC8,ZFP36L2,ATXN7,HLA-DPA1
REAC	PCP/CE pathway	REAC:R-HSA-4086400	FALSE	0.0248048	1.60547	92	116	7	10790	PSMF1,ARRB2,PSMA4,PSMC5,PSMD7,PSMD6,PSME2
GO:BP	positive regulation of metabolic process	GO:0009893	FALSE	0.0474086	1.32414	3848	153	49	21110	BCL2L13,NCOA7,HNRNPA2B1,MTCH1,LPCAT1,CX3CR1,STK4,SORL1,RUNX3,PRKCQ,DNMT1,KDM6A,TIGIT,RBM22,FYN,ARID4B,ARID5B,KLF6,ZNF24,ZEB2,RORA,HDAC6,VAC14,CCND3,SF3B1,NFE2L2,CD2,TNFAIP3,ARRB2,NFKBIA,ANKRD49,PDCD6,PEF1,IL7R,MYD88,TLR1,RNFT1,RNF168,PSMC5,ISCU,CD3E,DTNBP1,PSME2,TRIM38,EPC1,EXOSC8,ZFP36L2,ATXN7,HLA-DPA1
HPA	colon; glandular cells[‚â•Low]	HPA:0130051	FALSE	0.0259987	1.58505	6988	125	99	11006	KANK1,ANKRD13A,GIT2,HNRNPA2B1,MTCH1,PAPSS1,LPCAT1,MIA3,UBE2Z,HSP90B1,CX3CR1,STK4,PNISR,ARHGEF6,KDM6A,DLAT,RBM5,EWSR1,RBM22,RBM39,HNRNPDL,SSB,RBM17,LUC7L,ARID4B,PARP12,CYB5R4,IDI1,KLF6,ZNF24,RORA,ACADVL,CLDND1,SF3B2,GRAMD1A,HDAC6,CHD2,DDX39A,CYTH4,VAC14,ATP13A1,XPNPEP1,WSB1,CCND3,BBX,SF3B1,KYNU,NFE2L2,TNFAIP3,PSMF1,SYNE1,PTCD3,VPS4A,USP15,USP32,WDR33,UBXN4,PDK1,ZFAND3,ABHD3,GPAT4,ANKZF1,NFKBIA,ANK…
REAC	Asymmetric localization of PCP proteins	REAC:R-HSA-4608870	FALSE	0.0265972	1.57516	64	116	6	10790	PSMF1,PSMA4,PSMC5,PSMD7,PSMD6,PSME2
REAC	Autodegradation of Cdh1 by Cdh1:APC/C	REAC:R-HSA-174084	FALSE	0.0265972	1.57516	64	116	6	10790	PSMF1,PSMA4,PSMC5,PSMD7,PSMD6,PSME2
HPA	endometrium 1; cells in endometrial stroma[‚â•Low]	HPA:0160251	FALSE	0.0266808	1.5738	4070	125	67	11006	HNRNPA2B1,NONO,MTCH1,UBE2Z,HSP90B1,STK4,PNISR,ARHGEF6,KDM6A,DLAT,RBM5,EWSR1,RBM22,RBM39,HNRNPDL,SSB,RBM17,LUC7L,PARP12,CYB5R4,ZNF24,ZEB2,RORA,ACADVL,SF3B2,HDAC6,DDX5,BBX,SF3B1,NFE2L2,TNFAIP3,SYNE1,PTCD3,FLOT2,VPS4A,USP32,WDR33,UBXN4,PDK1,GPAT4,ANKRD49,TAP1,TAP2,PDCD6IP,CHST11,MYD88,CSTF3,EXOC7,RNF13,RFFL,EVL,CASP4,SNX2,IP6K2,PSMC5,PSMD7,ISCU,PYCR2,COMMD3,EIF3M,ARPC2,SBDS,ZFP36L2,NDUFS2,HLA-DMA,HL…
TF	Factor: Erm; motif: NNSCGGAWGYN; match class: 1	TF:M11424_1	FALSE	0.0267476	1.57272	2896	158	44	20011	BCL2L13,MTCH1,UBE2Z,HSP90B1,STK4,PNISR,DNMT1,EWSR1,RBM22,HNRNPDL,SH2D2A,ZNF24,SF3B2,VAC14,ATP13A1,CCND3,SF3B1,PSMF1,FLOT2,VPS4A,USP32,ANKRD49,MICU2,PDCD6,PEF1,DNAJC7,CSTF3,EXOC7,RNF13,RNF168,CD47,BIN3,PSMA4,PSMC5,PSMD7,PYCR2,EIF3M,PSMD6,ARPC2,DTNBP1,PSME2,EIF2A,NDUFS2,CFAP298
REAC	Signaling by the B Cell Receptor (BCR)	REAC:R-HSA-983705	FALSE	0.0273744	1.56266	163	116	9	10790	PIK3AP1,FYN,PSMF1,NFKBIA,PSMA4,PSMC5,PSMD7,PSMD6,PSME2
REAC	Transcriptional regulation by RUNX3	REAC:R-HSA-8878159	FALSE	0.0284746	1.54554	94	116	7	10790	RUNX3,PSMF1,PSMA4,PSMC5,PSMD7,PSMD6,PSME2
HPA	skin 1; fibrohistiocytic cells[‚â•Medium]	HPA:0461442	FALSE	0.0285512	1.54438	699	125	20	11006	HNRNPA2B1,LPCAT1,HSP90B1,RBM39,HNRNPDL,SSB,RBM17,KLF6,ACADVL,SF3B2,DDX5,NFE2L2,CD2,CORO1A,CSTF3,PPP1R18,TIAM1,NDUFS2,HLA-DMA,HLA-DPA1
HPA	bone marrow; hematopoietic cells[‚â•Medium]	HPA:0040082	FALSE	0.0288625	1.53967	4247	125	69	11006	KANK1,ANKRD13A,GIT2,HNRNPA2B1,NONO,MTCH1,PAPSS1,HSP90B1,STK4,DNMT1,KDM6A,RBM5,EWSR1,RBM22,RBM39,RBM17,LUC7L,FYN,PARP12,CYB5R4,KLF6,ZNF24,ZEB2,RORA,ACADVL,SF3B2,HDAC6,CHD2,NCF4,DDX5,CCND3,SF3B1,NFE2L2,TNFAIP3,SYNE1,FLOT2,USP15,WDR33,CORO1A,UBXN4,ABHD3,NFKBIA,ANKRD49,MICU2,TAP1,TAP2,PDCD6IP,CHST11,MYD88,CSTF3,EXOC7,RNF13,RFFL,BIN3,PSMA4,IP6K2,PSMC5,PSMD7,PYCR2,PPP1R18,COMMD3,ARPC2,CD3E,TRIM38,ZFP36…
GO:BP	regulation of response to stimulus	GO:0048583	FALSE	0.0140242	1.85312	4013	153	52	21110	KANK1,GIT2,NCOA7,NONO,MTCH1,CX3CR1,STK4,SORL1,PRKCQ,TLE4,PIK3AP1,FYN,ARID4B,ZEB2,RORA,RDH11,HDAC6,CYTH4,ARHGAP9,DDX5,CCND3,NFE2L2,GBP1,TNFAIP3,USP15,ARRB2,NFKBIA,SHISA5,PDCD6,DNAJC7,TAP2,IL7R,CHST11,MYD88,TLR1,RNFT1,RNF13,RNF168,RFFL,CD47,CASP4,RGS2,CD48,CD3E,DTNBP1,TRIM38,EPC1,EIF2A,TIAM1,ERBIN,ATXN7,APOBEC3G
REAC	Hedgehog ligand biogenesis	REAC:R-HSA-5358346	FALSE	0.0290475	1.53689	65	116	6	10790	PSMF1,PSMA4,PSMC5,PSMD7,PSMD6,PSME2
REAC	Programmed Cell Death	REAC:R-HSA-5357801	FALSE	0.0303079	1.51844	205	116	10	10790	PRKCQ,PSMF1,FLOT2,PDCD6IP,CASP4,PSMA4,PSMC5,PSMD7,PSMD6,PSME2
HPA	skin 2; lymphocytes[‚â•Medium]	HPA:0471472	FALSE	0.0308112	1.51129	647	125	19	11006	HNRNPA2B1,LPCAT1,RBM39,HNRNPDL,SSB,RBM17,KLF6,ZNF24,SF3B2,DDX5,BBX,NFE2L2,CD2,CSTF3,EVL,PPP1R18,TIAM1,NDUFS2,HLA-DMA
GO:BP	response to stress	GO:0006950	FALSE	0.00109686	2.95985	4017	153	55	21110	KANK1,NCOA7,NONO,MIA3,HSP90B1,CX3CR1,PRKCQ,ARHGEF6,PIK3AP1,EDEM1,FYN,RORA,ACADVL,HDAC6,CHD2,DDX5,KYNU,NFE2L2,CD2,GBP1,TNFAIP3,NT5C3A,VPS4A,USP15,WDR33,CORO1A,ARRB2,UBXN4,PDK1,ANKZF1,NFKBIA,SHISA5,PDCD6,DNAJC7,TAP1,IL7R,MYD88,TLR1,RNFT1,RNF13,RNF168,CD47,CASP4,CD48,PYCR2,DTNBP1,TRIM38,EPC1,EIF2A,ZFP36L2,ERBIN,NDUFS2,ATXN7,HLA-DPA1,APOBEC3G
HPA	endometrium 1; glandular cells[‚â•Low]	HPA:0160051	FALSE	0.0312949	1.50453	6811	125	97	11006	KANK1,GIT2,NCOA7,HNRNPA2B1,NONO,MTCH1,PAPSS1,LPCAT1,MIA3,UBE2Z,HSP90B1,STK4,PNISR,KDM6A,DLAT,RBM5,EWSR1,RBM22,RBM39,HNRNPDL,SSB,RBM17,LUC7L,ARID4B,PARP12,CYB5R4,IDI1,KLF6,ZNF24,RORA,ACADVL,CLDND1,SF3B2,GRAMD1A,HDAC6,CHD2,CYTH4,VAC14,ATP13A1,XPNPEP1,DDX5,BBX,SF3B1,KYNU,NFE2L2,GBP1,TNFAIP3,PSMF1,SYNE1,PTCD3,FLOT2,VPS4A,USP15,USP32,WDR33,UBXN4,PDK1,GPAT4,ANKZF1,NFKBIA,ANKRD49,SHISA5,MICU2,DNAJC7,TAP…
GO:BP	response to chemical	GO:0042221	FALSE	0.0310282	1.50824	4124	153	52	21110	KANK1,NCOA7,NONO,MIA3,HSP90B1,CX3CR1,SORL1,PRKCQ,TLE4,DNMT1,EDEM1,RBM22,FYN,ARID5B,CYB5R4,RORA,RDH11,GRAMD1A,HDAC6,DDX5,CCND3,KYNU,NFE2L2,GBP1,TNFAIP3,USP15,CORO1A,ARRB2,UBXN4,PDK1,ANKZF1,NFKBIA,PDCD6,PEF1,TAP2,IL7R,MYD88,TLR1,RNFT1,RFFL,CD47,CASP4,IP6K2,RGS2,PYCR2,DTNBP1,SBDS,PLXNC1,ZFP36L2,ERBIN,NDUFS2,HLA-DPA1
REAC	p53-Dependent G1/S DNA damage checkpoint	REAC:R-HSA-69580	FALSE	0.0316748	1.49929	66	116	6	10790	PSMF1,PSMA4,PSMC5,PSMD7,PSMD6,PSME2
REAC	p53-Dependent G1 DNA Damage Response	REAC:R-HSA-69563	FALSE	0.0316748	1.49929	66	116	6	10790	PSMF1,PSMA4,PSMC5,PSMD7,PSMD6,PSME2
REAC	Oxygen-dependent proline hydroxylation of Hypoxia-inducible Factor Alpha	REAC:R-HSA-1234176	FALSE	0.0316748	1.49929	66	116	6	10790	PSMF1,PSMA4,PSMC5,PSMD7,PSMD6,PSME2
GO:CC	endoplasmic reticulum membrane	GO:0005789	FALSE	0.0317171	1.49871	1180	157	21	22122	LPCAT1,MIA3,HSP90B1,SORL1,EDEM1,CYB5R4,RDH11,GRAMD1A,ATP13A1,UBXN4,GPAT4,SHISA5,PDCD6,TAP1,TAP2,RNFT1,RNF13,CASP4,DTNBP1,ZDHHC20,HLA-DPA1
GO:BP	negative regulation of cellular process	GO:0048523	FALSE	0.00952812	2.02099	4753	153	59	21110	KDM2B,KANK1,ANKRD13A,NCOA7,HNRNPA2B1,NONO,TNFAIP8,LPCAT1,MIA3,UBE2Z,HSP90B1,CX3CR1,STK4,SORL1,RUNX3,PRKCQ,TLE4,DNMT1,TIGIT,RBM5,FYN,ARID4B,ARID5B,ZNF24,ZEB2,RORA,ACADVL,HDAC6,BTAF1,DDX5,CCND3,NFE2L2,GBP1,TNFAIP3,VPS4A,CORO1A,ARRB2,NFKBIA,PDCD6,IL7R,CHST11,MYD88,RNF168,RFFL,EVL,CD47,IP6K2,PSMC5,RGS2,ISCU,CD3E,DTNBP1,EPC1,EXOSC8,PLXNC1,ZFP36L2,ERBIN,ATXN7,APOBEC3G
GO:BP	protein metabolic process	GO:0019538	FALSE	0.00407436	2.38994	5449	153	66	21110	KDM2B,BCL2L13,NCOA7,MTCH1,TNFAIP8,LPCAT1,UBE2Z,HSP90B1,CX3CR1,STK4,SORL1,RUNX3,ZZZ3,PRKCQ,KDM6A,EDEM1,FYN,ARID4B,PARP12,HDAC6,XPNPEP1,WSB1,CCND3,SF3B1,NFE2L2,TNFAIP3,PSMF1,PTCD3,FLOT2,VPS4A,USP15,USP32,ARRB2,UBXN4,PDK1,ANKZF1,NFKBIA,PDCD6,PEF1,ATG4B,PDCD6IP,CHST11,MYD88,RNFT1,RNF13,RNF168,RFFL,CASP4,PSMA4,PSMC5,PSMD7,RGS2,PHF20L1,EIF3M,PSMD6,UBE2E3,CD3E,DTNBP1,PSME2,TRIM38,EPC1,EXOSC8,EIF2A,ZFP36…
GO:CC	endoplasmic reticulum subcompartment	GO:0098827	FALSE	0.0332565	1.47812	1184	157	21	22122	LPCAT1,MIA3,HSP90B1,SORL1,EDEM1,CYB5R4,RDH11,GRAMD1A,ATP13A1,UBXN4,GPAT4,SHISA5,PDCD6,TAP1,TAP2,RNFT1,RNF13,CASP4,DTNBP1,ZDHHC20,HLA-DPA1
HPA	lung; endothelial cells[‚â•Medium]	HPA:0300202	FALSE	0.0333988	1.47627	651	125	19	11006	HNRNPA2B1,NONO,HSP90B1,EWSR1,RBM22,RBM39,HNRNPDL,SSB,RBM17,LUC7L,KLF6,SF3B2,DDX5,NFE2L2,SYNE1,FLOT2,CHST11,PSMC5,TIAM1
HPA	urinary bladder; urothelial cells[‚â•Medium]	HPA:0610832	FALSE	0.0335937	1.47374	5953	125	88	11006	KANK1,ANKRD13A,GIT2,HNRNPA2B1,NONO,MTCH1,LPCAT1,MIA3,UBE2Z,HSP90B1,PNISR,RBM5,EWSR1,RBM22,RBM39,HNRNPDL,SSB,RBM17,LUC7L,PARP12,CYB5R4,IDI1,ZNF24,RORA,ACADVL,CLDND1,SF3B2,HDAC6,CHD2,DDX39A,CYTH4,VAC14,DDX5,CCND3,BBX,SF3B1,NFE2L2,TNFAIP3,PSMF1,SYNE1,PTCD3,FLOT2,VPS4A,USP32,WDR33,UBXN4,PDK1,ZFAND3,ABHD3,GPAT4,ANKZF1,NFKBIA,ANKRD49,SHISA5,MICU2,DNAJC7,TAP1,TAP2,PDCD6IP,CHST11,MYD88,CSTF3,EXOC7,RNF13,…
GO:BP	positive regulation of cellular process	GO:0048522	FALSE	7.63499e-05	4.11719	5615	153	72	21110	KDM2B,KANK1,NCOA7,HNRNPA2B1,MTCH1,TNFAIP8,MIA3,UBE2Z,CX3CR1,STK4,SORL1,RUNX3,PRKCQ,DNMT1,PIK3AP1,EDEM1,RBM5,RBM22,FYN,ARID4B,ARID5B,KLF6,ZNF24,ZEB2,RORA,HDAC6,VAC14,DDX5,CCND3,SF3B1,NFE2L2,CD2,TNFAIP3,FLOT2,VPS4A,USP15,CORO1A,ARRB2,NFKBIA,ANKRD49,SHISA5,PDCD6,TAP2,IL7R,PDCD6IP,MYD88,TLR1,PDE4DIP,RNFT1,RNF13,RNF168,EVL,CD47,CASP4,IP6K2,PSMC5,RGS2,ISCU,ARPC2,CD3E,DTNBP1,TRIM38,EPC1,EXOSC8,PLXNC1,EI…
WP	mRNA processing	WP:WP411	FALSE	0.0343517	1.46405	125	106	8	8133	HNRNPA2B1,NONO,RBM5,RBM39,RBM17,SF3B2,SF3B1,CSTF3
REAC	Regulation of RAS by GAPs	REAC:R-HSA-5658442	FALSE	0.0344882	1.46233	67	116	6	10790	PSMF1,PSMA4,PSMC5,PSMD7,PSMD6,PSME2
REAC	CLEC7A (Dectin-1) signaling	REAC:R-HSA-5607764	FALSE	0.0348023	1.45839	97	116	7	10790	PSMF1,NFKBIA,PSMA4,PSMC5,PSMD7,PSMD6,PSME2
CORUM	PA700-20S-PA28 complex	CORUM:193	FALSE	0.0353765	1.45128	33	58	5	3383	PSMA4,PSMC5,PSMD7,PSMD6,PSME2
HPA	small intestine; glandular cells[‚â•Medium]	HPA:0480052	FALSE	0.0363621	1.43935	6057	125	89	11006	KANK1,GIT2,HNRNPA2B1,MTCH1,LPCAT1,MIA3,UBE2Z,HSP90B1,CX3CR1,PNISR,KDM6A,DLAT,RBM5,EWSR1,RBM22,RBM39,HNRNPDL,SSB,RBM17,LUC7L,PARP12,CYB5R4,IDI1,KLF6,ZNF24,RORA,ACADVL,CLDND1,SF3B2,GRAMD1A,HDAC6,CHD2,DDX39A,CYTH4,XPNPEP1,WSB1,BBX,SF3B1,KYNU,NFE2L2,GBP1,PSMF1,SYNE1,PTCD3,VPS4A,USP15,USP32,WDR33,UBXN4,PDK1,GPAT4,ANKZF1,NFKBIA,ANKRD49,SHISA5,MICU2,DNAJC7,TAP1,TAP2,ATG4B,PDCD6IP,CHST11,MYD88,CSTF3,EXOC…
REAC	G1/S DNA Damage Checkpoints	REAC:R-HSA-69615	FALSE	0.0374974	1.426	68	116	6	10790	PSMF1,PSMA4,PSMC5,PSMD7,PSMD6,PSME2
REAC	APC/C:Cdc20 mediated degradation of Securin	REAC:R-HSA-174154	FALSE	0.0374974	1.426	68	116	6	10790	PSMF1,PSMA4,PSMC5,PSMD7,PSMD6,PSME2
GO:BP	regulation of nitrogen compound metabolic process	GO:0051171	FALSE	0.0164039	1.78505	5662	153	66	21110	KDM2B,BCL2L13,NCOA7,HNRNPA2B1,NONO,MTCH1,TNFAIP8,LPCAT1,HSP90B1,CX3CR1,STK4,SORL1,RUNX3,ZZZ3,PRKCQ,TLE4,DNMT1,RBM5,EWSR1,RBM22,RBM39,FYN,ARID4B,ARID5B,KLF6,ZNF24,ZEB2,RORA,HDAC6,BTAF1,CHD2,DDX5,CCND3,BBX,SF3B1,NFE2L2,TNFAIP3,PSMF1,PTCD3,FLOT2,ARRB2,PDK1,NFKBIA,ANKRD49,PDCD6,PEF1,IL7R,MYD88,RNFT1,RNF168,RFFL,CD47,PSMC5,RGS2,PHF20L1,CD3E,DTNBP1,PSME2,TRIM38,EPC1,EXOSC8,EIF2A,ZFP36L2,ERBIN,ATXN7,APO…
HPA	tonsil; squamous epithelial cells[‚â•Low]	HPA:0600221	FALSE	0.0399875	1.39808	6645	125	95	11006	KANK1,ANKRD13A,GIT2,NCOA7,HNRNPA2B1,NONO,MTCH1,PAPSS1,LPCAT1,MIA3,UBE2Z,HSP90B1,STK4,RUNX3,KDM6A,DLAT,RBM5,EWSR1,RBM39,HNRNPDL,SSB,RBM17,LUC7L,ARID4B,PARP12,CYB5R4,IDI1,KLF6,ZNF24,RORA,ACADVL,CLDND1,CD82,SF3B2,HDAC6,CHD2,DDX39A,CYTH4,NCF4,VAC14,DDX5,WSB1,BBX,SF3B1,KYNU,NFE2L2,GBP1,PSMF1,SYNE1,PTCD3,FLOT2,VPS4A,USP15,USP32,WDR33,UBXN4,PDK1,ABHD3,GPAT4,ANKZF1,ANKRD49,SHISA5,MICU2,DNAJC7,TAP1,PDCD6I…
HPA	skin 2; fibrohistiocytic cells[‚â•Medium]	HPA:0471442	FALSE	0.0401121	1.39672	833	125	22	11006	HNRNPA2B1,LPCAT1,HSP90B1,RBM39,HNRNPDL,SSB,RBM17,KLF6,ACADVL,CD82,SF3B2,DDX5,BBX,NFE2L2,CD2,CORO1A,CSTF3,PPP1R18,TIAM1,NDUFS2,HLA-DMA,HLA-DPA1
HPA	lung; alveolar cells type II[‚â•Low]	HPA:0301371	FALSE	0.0404983	1.39256	1533	125	33	11006	HNRNPA2B1,NONO,LPCAT1,HSP90B1,KDM6A,EWSR1,RBM22,RBM39,HNRNPDL,SSB,RBM17,LUC7L,KLF6,ZNF24,ACADVL,SF3B2,BBX,NFE2L2,SYNE1,FLOT2,UBXN4,ABHD3,CHST11,CSTF3,EXOC7,RFFL,PSMA4,PSMC5,PPP1R18,EIF2A,TIAM1,NDUFS2,HLA-DMA
REAC	Regulation of PTEN stability and activity	REAC:R-HSA-8948751	FALSE	0.040712	1.39028	69	116	6	10790	PSMF1,PSMA4,PSMC5,PSMD7,PSMD6,PSME2
HPA	skin 2; langerhans cells[‚â•Medium]	HPA:0471462	FALSE	0.0415325	1.38161	662	125	19	11006	HNRNPA2B1,HSP90B1,RUNX3,RBM39,HNRNPDL,SSB,RBM17,ZNF24,ACADVL,SF3B2,DDX5,BBX,NFE2L2,CSTF3,PPP1R18,TIAM1,NDUFS2,HLA-DMA,HLA-DPA1
GO:CC	cytoplasmic vesicle membrane	GO:0030659	FALSE	0.0419961	1.37679	1204	157	21	22122	LPCAT1,SORL1,NCF4,VAC14,FLOT2,VPS4A,CORO1A,PDCD6,PEF1,TAP1,TAP2,IL7R,MYD88,TLR1,RNF13,RFFL,CD47,SNX2,DTNBP1,HLA-DMA,HLA-DPA1
HPA	rectum; mucosal lymphoid cells[High]	HPA:0401333	FALSE	0.0445655	1.351	176	125	9	11006	NONO,RUNX3,NCF4,DDX5,CORO1A,EVL,PPP1R18,HLA-DMA,HLA-DPA1
REAC	KEAP1-NFE2L2 pathway	REAC:R-HSA-9755511	FALSE	0.04498	1.34698	101	116	7	10790	NFE2L2,PSMF1,PSMA4,PSMC5,PSMD7,PSMD6,PSME2
REAC	UCH proteinases	REAC:R-HSA-5689603	FALSE	0.04498	1.34698	101	116	7	10790	PSMF1,USP15,PSMA4,PSMC5,PSMD7,PSMD6,PSME2
GO:BP	regulation of primary metabolic process	GO:0080090	FALSE	0.0472069	1.32599	5836	153	66	21110	KDM2B,BCL2L13,NCOA7,HNRNPA2B1,NONO,MTCH1,TNFAIP8,LPCAT1,HSP90B1,CX3CR1,STK4,SORL1,RUNX3,ZZZ3,PRKCQ,TLE4,DNMT1,RBM5,EWSR1,RBM22,RBM39,FYN,ARID4B,ARID5B,KLF6,ZNF24,ZEB2,RORA,ACADVL,HDAC6,BTAF1,CHD2,DDX5,CCND3,BBX,SF3B1,NFE2L2,TNFAIP3,PSMF1,PTCD3,FLOT2,ARRB2,PDK1,NFKBIA,ANKRD49,PDCD6,PEF1,IL7R,MYD88,RNFT1,RNF168,RFFL,PSMC5,RGS2,PHF20L1,CD3E,DTNBP1,PSME2,TRIM38,EPC1,EXOSC8,EIF2A,ZFP36L2,ERBIN,ATXN7,A…
HPA	stomach 2; glandular cells[‚â•Medium]	HPA:0550052	FALSE	0.0453612	1.34332	6275	125	91	11006	KANK1,ANKRD13A,GIT2,HNRNPA2B1,NONO,MTCH1,PAPSS1,MIA3,HSP90B1,PNISR,KDM6A,DLAT,RBM5,EWSR1,RBM22,RBM39,HNRNPDL,SSB,RBM17,LUC7L,PARP12,CYB5R4,IDI1,KLF6,ZNF24,RORA,ACADVL,CLDND1,SF3B2,GRAMD1A,HDAC6,DDX39A,CYTH4,VAC14,ATP13A1,XPNPEP1,DDX5,WSB1,BBX,SF3B1,KYNU,NFE2L2,PSMF1,SYNE1,PTCD3,FLOT2,VPS4A,USP15,USP32,WDR33,UBXN4,PDK1,ZFAND3,ABHD3,GPAT4,ANKZF1,NFKBIA,ANKRD49,SHISA5,MICU2,DNAJC7,TAP1,PDCD6IP,CHST1…
REAC	C-type lectin receptors (CLRs)	REAC:R-HSA-5621481	FALSE	0.0456499	1.34056	136	116	8	10790	FYN,PSMF1,NFKBIA,PSMA4,PSMC5,PSMD7,PSMD6,PSME2
REAC	FCERI mediated NF-kB activation	REAC:R-HSA-2871837	FALSE	0.0456499	1.34056	136	116	8	10790	PRKCQ,PSMF1,NFKBIA,PSMA4,PSMC5,PSMD7,PSMD6,PSME2
GO:BP	positive regulation of biological process	GO:0048518	TRUE	1.40299e-05	4.85294	6358	153	80	21110	KDM2B,BCL2L13,KANK1,NCOA7,HNRNPA2B1,NONO,MTCH1,TNFAIP8,LPCAT1,MIA3,UBE2Z,CX3CR1,STK4,SORL1,RUNX3,PRKCQ,DNMT1,KDM6A,PIK3AP1,TIGIT,EDEM1,RBM5,RBM22,FYN,ARID4B,ARID5B,KLF6,ZNF24,ZEB2,RORA,HDAC6,VAC14,DDX5,CCND3,SF3B1,NFE2L2,CD2,GBP1,TNFAIP3,FLOT2,VPS4A,USP15,CORO1A,ARRB2,NFKBIA,ANKRD49,SHISA5,PDCD6,PEF1,TAP2,IL7R,PDCD6IP,MYD88,TLR1,PDE4DIP,RNFT1,RNF13,RNF168,EVL,CD47,CASP4,IP6K2,PSMC5,RGS2,ISCU,ARPC…
GO:CC	nucleus	GO:0005634	FALSE	0.0459189	1.33801	10124	157	95	22122	KDM2B,BCL2L13,KANK1,GIT2,NCOA7,HNRNPA2B1,NONO,TNFAIP8,UBE2Z,HSP90B1,STK4,PNISR,SORL1,RUNX3,ZZZ3,TLE4,DNMT1,KDM6A,PALM2AKAP2,RBM5,EWSR1,RBM22,RBM39,HNRNPDL,SSB,RBM17,LUC7L,FYN,ARID4B,ARID5B,PARP12,KLF6,ZNF24,ZEB2,RORA,ACADVL,SF3B2,HDAC6,BTAF1,CHD2,DDX39A,DDX5,CCND3,BBX,SF3B1,KYNU,NFE2L2,CD2,TNFAIP3,NT5C3A,PSMF1,SYNE1,PTCD3,VPS4A,USP15,USP32,WDR33,ARRB2,UBXN4,NFKBIA,ANKRD49,SHISA5,PDCD6,DNAJC7,TAP2…
GO:BP	organonitrogen compound metabolic process	GO:1901564	FALSE	0.000396115	3.40218	6441	153	77	21110	MDH1,KDM2B,BCL2L13,NCOA7,MTCH1,PAPSS1,TNFAIP8,LPCAT1,UBE2Z,HSP90B1,CX3CR1,STK4,SORL1,RUNX3,ZZZ3,PRKCQ,KDM6A,DLAT,EDEM1,FYN,ARID4B,PARP12,RORA,HDAC6,XPNPEP1,WSB1,CCND3,SF3B1,KYNU,NFE2L2,TNFAIP3,NT5C3A,PSMF1,PTCD3,FLOT2,VPS4A,USP15,USP32,ARRB2,UBXN4,PDK1,ABHD3,GPAT4,ANKZF1,NFKBIA,PDCD6,PEF1,ATG4B,PDCD6IP,CHST11,MYD88,RNFT1,RNF13,RNF168,RFFL,CASP4,PSMA4,PSMC5,PSMD7,RGS2,PHF20L1,PYCR2,EIF3M,PSMD6,UBE…
GO:BP	regulation of metabolic process	GO:0019222	FALSE	0.0481461	1.31744	7345	153	78	21110	KDM2B,BCL2L13,NCOA7,HNRNPA2B1,NONO,MTCH1,TNFAIP8,LPCAT1,HSP90B1,CX3CR1,STK4,SORL1,RUNX3,ZZZ3,PRKCQ,TLE4,DNMT1,KDM6A,TIGIT,RBM5,EWSR1,RBM22,RBM39,HNRNPDL,SSB,FYN,ARID4B,ARID5B,KLF6,ZNF24,ZEB2,RORA,ACADVL,HDAC6,BTAF1,CHD2,VAC14,DDX5,CCND3,BBX,SF3B1,NFE2L2,CD2,GBP1,TNFAIP3,PSMF1,PTCD3,FLOT2,ARRB2,PDK1,NFKBIA,ANKRD49,PDCD6,PEF1,IL7R,MYD88,TLR1,EXOC7,RNFT1,RNF168,RFFL,CD47,PSMC5,RGS2,PHF20L1,ISCU,CD3E…
REAC	Regulation of RUNX2 expression and activity	REAC:R-HSA-8939902	FALSE	0.0477985	1.32059	71	116	6	10790	PSMF1,PSMA4,PSMC5,PSMD7,PSMD6,PSME2
REAC	Orc1 removal from chromatin	REAC:R-HSA-68949	FALSE	0.0477985	1.32059	71	116	6	10790	PSMF1,PSMA4,PSMC5,PSMD7,PSMD6,PSME2
GO:BP	regulation of cellular process	GO:0050794	FALSE	0.0338576	1.47034	11108	153	106	21110	KDM2B,BCL2L13,KANK1,ANKRD13A,GIT2,NCOA7,HNRNPA2B1,NONO,MTCH1,TNFAIP8,LPCAT1,MIA3,UBE2Z,HSP90B1,CX3CR1,STK4,SORL1,RUNX3,ZZZ3,PRKCQ,TLE4,ARHGEF6,DNMT1,PIK3AP1,PALM2AKAP2,TIGIT,EDEM1,RBM5,EWSR1,RBM22,RBM39,FYN,SH2D2A,ARID4B,ARID5B,KLF6,ZNF24,ZEB2,RORA,RDH11,ACADVL,HDAC6,BTAF1,CHD2,CYTH4,ARHGAP9,VAC14,DDX5,WSB1,CCND3,BBX,SF3B1,NFE2L2,CD2,GBP1,TNFAIP3,PTCD3,FLOT2,VPS4A,USP15,CORO1A,ARRB2,PDK1,NFKBIA,A…
GO:BP	regulation of biological process	GO:0050789	FALSE	0.0396051	1.40225	12480	153	115	21110	KDM2B,BCL2L13,KANK1,ANKRD13A,GIT2,NCOA7,HNRNPA2B1,NONO,MTCH1,TNFAIP8,LPCAT1,MIA3,UBE2Z,HSP90B1,CX3CR1,STK4,SORL1,RUNX3,ZZZ3,PRKCQ,TLE4,ARHGEF6,DNMT1,KDM6A,PIK3AP1,PALM2AKAP2,TIGIT,EDEM1,RBM5,EWSR1,RBM22,RBM39,HNRNPDL,SSB,LUC7L,FYN,SH2D2A,ARID4B,ARID5B,CYB5R4,KLF6,ZNF24,ZEB2,RORA,RDH11,ACADVL,HDAC6,BTAF1,CHD2,CYTH4,ARHGAP9,VAC14,DDX5,WSB1,CCND3,BBX,SF3B1,NFE2L2,CD2,GBP1,TNFAIP3,PSMF1,PTCD3,FLOT2,V…
HPA	lung; alveolar cells type I[‚â•Low]	HPA:0301361	FALSE	0.0497445	1.30326	1091	125	26	11006	ANKRD13A,HNRNPA2B1,NONO,LPCAT1,HSP90B1,KDM6A,EWSR1,RBM22,RBM39,HNRNPDL,SSB,RBM17,LUC7L,KLF6,ZNF24,ACADVL,SF3B2,CHD2,NFE2L2,SYNE1,PTCD3,WDR33,CSTF3,EXOC7,PSMC5,NDUFS2
GO:CC	TAP complex	GO:0042825	TRUE	0.0498152	1.30264	3	157	2	22122	TAP1,TAP2
CORUM	PEF1-ALG2 complex	CORUM:6375	FALSE	0.0499919	1.3011	2	58	2	3383	PDCD6,PEF1
