# Supplementary material for: Multi-omic profiling of pathogen-stimulated primary immune cells
Source: iScience. 2024 Jul 6;27(8):110471. doi: 10.1016/j.isci.2024.110471 (PMC11293528; doi:10.1016/j.isci.2024.110471)
Supplement: Table S16. Analysis of Gene Ontology molecular functions of domains gained or lost using dcGOR, related to Figures 4 and S7 [file mmc17.xlsx]

## Sheet: Sheet1
	term_id	nAnno	nGroup	nOverlap	zscore	pvalue	adjp	term_name	term_namespace	term_distance	members
GO:0016248	GO:0016248	129	74	21	11.1	2e-15	2e-13	channel inhibitor activity	molecular_function	2	PF13949,PF00595,PF00564,PF00622,PF14634,PF14604,PF01399,PF00789,PF01582,PF05240,PF08210,PF00023,PF00018,PF00041,PF01833,PF03114,PF13639,PF13606,PF13676,PF00435,PF00400
GO:0008200	GO:0008200	129	74	21	11.1	2e-15	2e-13	ion channel inhibitor activity	molecular_function	3	PF13949,PF00595,PF00564,PF00622,PF14634,PF14604,PF01399,PF00789,PF01582,PF05240,PF08210,PF00023,PF00018,PF00041,PF01833,PF03114,PF13639,PF13606,PF13676,PF00435,PF00400
GO:0016247	GO:0016247	130	74	21	11.1	8e-15	2e-13	channel regulator activity	molecular_function	1	PF13949,PF00595,PF00564,PF00622,PF14634,PF14604,PF01399,PF00789,PF01582,PF05240,PF08210,PF00023,PF00018,PF00041,PF01833,PF03114,PF13639,PF13606,PF13676,PF00435,PF00400
GO:0015459	GO:0015459	119	74	19	10.4	3e-13	7e-12	potassium channel regulator activity	molecular_function	2	PF13949,PF00595,PF00564,PF00622,PF14634,PF14604,PF01399,PF00789,PF01582,PF00023,PF00018,PF00041,PF01833,PF03114,PF13639,PF13606,PF13676,PF00435,PF00400
GO:0019870	GO:0019870	119	74	19	10.4	3e-13	7e-12	potassium channel inhibitor activity	molecular_function	3	PF13949,PF00595,PF00564,PF00622,PF14634,PF14604,PF01399,PF00789,PF01582,PF00023,PF00018,PF00041,PF01833,PF03114,PF13639,PF13606,PF13676,PF00435,PF00400
GO:0016301	GO:0016301	210	74	13	4.07	0.00014	0.00089	kinase activity	molecular_function	4	PF00641,PF14634,PF01428,PF02008,PF01529,PF02148,PF05240,PF08210,PF01754,PF07716,PF10584,PF00170,PF13639
GO:0016772	GO:0016772	332	74	17	3.81	0.00021	0.0011	transferase activity, transferring phosphorus-containing groups	molecular_function	3	PF13914,PF00641,PF14634,PF01426,PF01428,PF02008,PF01529,PF02148,PF02189,PF08061,PF05240,PF08210,PF01754,PF07716,PF10584,PF00170,PF13639
GO:0003676	GO:0003676	108	74	6	2.41	0.0089	0.041	nucleic acid binding	molecular_function	3	PF00642,PF00096,PF00097,PF07714,PF00069,PF00122
