# Supplementary material for: Multi-omic profiling of pathogen-stimulated primary immune cells
Source: iScience. 2024 Jul 6;27(8):110471. doi: 10.1016/j.isci.2024.110471 (PMC11293528; doi:10.1016/j.isci.2024.110471)
Supplement: Table S18. Differentially expressed proteins, related to Figures 7 and S11 [file mmc18.xlsx]

## Sheet: Sheet1
Protein Group	Gene	Organism	Control Condition	Treatment Condition	Null Hypothesis Width	Protein Log2 Fold-Change	Uncertainty in Protein Log2 Fold-Change	Standard Deviation of Peptide Log2 Fold-Changes	Protein Intensity in Control Condition	Protein Intensity in Treatment Condition	Number of Peptides	Number of Control Condition Measurements	Number of Treatment Condition Measurements	Control Measurements	Treatment Measurements	Bayes Factor	Posterior Error Probability	False Discovery Rate	Gene stable ID
E7EX44	primary:CALD1	Homo sapiens	RPMI	POLYIC	0.1	-0.431949	0.251786	1.66923	9.41744e+06	6.98077e+06	62	242	173	RM[Common Variable:Oxidation on M]QNDTAENETTEKEEK:-1.14,-1.34,0,1.16,2.07;M[Common Variable:Oxidation on M]PEDGLSDDKKPFK:-0.4,-0,-1.09,0.91,1.56;RGETESEEFEK:-0.96,-0,-0.46,0.4,0.9;RGETESEEFEKLK:0,-0,-0.04,0.02,-1.01;KVLEEEEQR:-1.15,-0.66,-0,0.87,0.82;DKEPKEEVK:0,0.84,-1.35,0.37,-0.63;QQEAALELEELKK:1.56,1.05,-0.24,0,-1.42;EAEGAPQVEAGK:-0.92,-0.19,-0,0.46,0.58;LKEEIERR:-3.58,-5.05,-0,0.29,0.55;VLEE…	RM[Common Variable:Oxidation on M]QNDTAENETTEKEEK:-2.08,-0.28,1.95,1.43,0.51;M[Common Variable:Oxidation on M]PEDGLSDDKKPFK:-2.59,-0.3,1.78,0.97,1.13;RGETESEEFEK:-5.01,0.26,-0.12,-0.86,-0.62;RGETESEEFEKLK:0.31,-0.58,0.71,-0.11;KVLEEEEQR:-2.76,-3.77,0.1,0.57,0.55;DKEPKEEVK:0.69,0.66,-0.51,-0.46,-1.84;QQEAALELEELKK:-0.05,0.3,-1.45,-1.19;EAEGAPQVEAGK:0.27,0.13,-0.98,-0.31;LKEEIERR:0.47,0.21,0.13;VLE…	48.1803	0.20762	0.0499109	ENSG00000122786
H3BTH8	primary:HAPLN3	Homo sapiens	RPMI	CALB	0.1	0.589294	0.367391	1.26455	819376	1.23276e+06	12	42	55	EAC[Common Fixed:Carbamidomethyl on C]QEDDATIAK:-0.34,0.34,0.62,-2.7;YRYEPALVSPR:1.09,-1.37,-0.17,0.17,;LSEN[Common Artifact:Deamidation on N]GAPEKDVLVAIGLR:0.27,-0.27,;LVVETPEETLFTYQGASVILPC[Common Fixed:Carbamidomethyl on C]R:-0,0.52,-0.3,;QPC[Common Fixed:Carbamidomethyl on C]GGPGLAPGVR:-0.01,-0.68,1.07,0.61,0;YDVFC[Common Fixed:Carbamidomethyl on C]FATALK:0.35,-0.45,-0,;SFGDYQGR:-1,0,1.13,;VY…	EAC[Common Fixed:Carbamidomethyl on C]QEDDATIAK:0.12,1.27,0.57,1.09,-1.41;YRYEPALVSPR:1.87,0.87,0.14,0.63,0.78;LSEN[Common Artifact:Deamidation on N]GAPEKDVLVAIGLR:-0.85,0.06,-0.17,1.15;LVVETPEETLFTYQGASVILPC[Common Fixed:Carbamidomethyl on C]R:0.7,0.15,1.56;QPC[Common Fixed:Carbamidomethyl on C]GGPGLAPGVR:1.15,1.29,1.58,-0.67,-1.58;YDVFC[Common Fixed:Carbamidomethyl on C]FATALK:2.15,0.46,-1.03,1…	84.7143	0.170537	0.0496209	ENSG00000140511
P52565	primary:ARHGDIA, synonym:GDIA1	Homo sapiens	RPMI	POLYIC	0.1	-0.720697	0.405485	1.7434	1.98984e+07	1.20745e+07	30	90	83	[UniProt:N-acetylalanine on A]AEQEPTAEQLAQIAAENEEDEHSVNYKPPAQK:1.18,1.37,-0.1,-0,-0.61;AEEYEFLTPVEEAPK:0.31,-0.23,0.16,0,-0.09;IDKTDYM[Common Variable:Oxidation on M]VGSYGPR:0,-0.7,-0.44,0.24,1.11;SIQEIQELDKDDESLR:1.99,0,-0.53,-0.27,0.14;SIQEIQELDKDDESLRK:1.17,-0,-0.94,-0.51,0.22;[Common Artifact:Carbamyl on X]AEQEPTAEQLAQIAAENEEDEHSVNYKPPAQK:1.46,-0,-0.12,-0.59,0.82;IDKTDYMVGSYGPRAEEYE[Less Comm…	[UniProt:N-acetylalanine on A]AEQEPTAEQLAQIAAENEEDEHSVNYKPPAQK:-1.27,-1.46,-1.55,-1.79,-1.04;AEEYEFLTPVEEAPK:-3.65,0.95,-0.27,0.27,0.53;IDKTDYM[Common Variable:Oxidation on M]VGSYGPR:-0.47,-1.22,1.09,1.33,1.25;SIQEIQELDKDDESLR:3.23,-1.35,-0.99,-1.97,-1.86;SIQEIQELDKDDESLRK:-8.05,-1.2,-0.99,-2.25,-1.71;[Common Artifact:Carbamyl on X]AEQEPTAEQLAQIAAENEEDEHSVNYKPPAQK:-4.96,0.21,-0.51,0.29,0;IDKTDYMV…	49.8475	0.202079	0.0492948	ENSG00000141522
Q07092	primary:COL16A1, ORF:FP1572	Homo sapiens	RPMI	SAUR	0.1	0.78718	0.988283	1.06846	408689	705274	2	5	2	GDPGAAGQ[Common Artifact:Deamidation on Q]KGQAGEK:-0.52,-1.19,0.51,0.34,0;	GDPGAAGQ[Common Artifact:Deamidation on Q]KGQAGEK:0.59,0.6,;	89.9091	0.244532	0.0489062	ENSG00000084636
Q8TEL6	primary:TRPC4AP, synonym:C20orf188, synonym:TRRP4AP	Homo sapiens	RPMI	POLYIC	0.1	0.0491836	1.56008	1.49253	1.21496e+07	1.25709e+07	2	5	3	TQLPQSMKIMHEIMYK:-0.16,-0,4.38;MAAAPVAAGSGAGR:0.15,-0.15,	TQLPQSMKIMHEIMYK:0.55,0.81;MAAAPVAAGSGAGR:0.5,	50.7241	0.199283	0.0486957	ENSG00000100991
P11215	primary:ITGAM, synonym:CD11B, synonym:CR3A	Homo sapiens	RPMI	POLYIC	0.1	0.465541	0.259019	1.81769	8.12692e+06	1.12219e+07	81	270	260	GAVYLFHGTSGSGISPSHSQR:-2.68,0,0.6,1.11,-1.47;FGDPLGYEDVIPEADR:0.39,-0.39,;DHVFQVNNFEALK:-2.69,0,1.77,1.29,-3.42;FGDPLGYEDVIPEADREGVIR:-2.14,0,0.67,0.39,-1.88;FNLDTENAM[Common Variable:Oxidation on M]TFQENAR:-0.95,0.95,1.55,-1.43;LAC[Common Fixed:Carbamidomethyl on C]ESASSTEVSGALK:-0.31,1.5,0.31,-3.09;GSLYQC[Common Fixed:Carbamidomethyl on C]DYSTGSC[Common Fixed:Carbamidomethyl on C]EPIR:0.29,0.47…	GAVYLFHGTSGSGISPSHSQR:-4.25,0.73,0.41,1.32,2.1;FGDPLGYEDVIPEADR:-3.06,-0.93,-0.06;DHVFQVNNFEALK:0.13,2.51,-0.41,1.54,2.17;FGDPLGYEDVIPEADREGVIR:0.6,1.03,-3.78,-0.38,0.38;FNLDTENAM[Common Variable:Oxidation on M]TFQENAR:2.12,1.51,1.6,3.01,3.01;LAC[Common Fixed:Carbamidomethyl on C]ESASSTEVSGALK:-0.37,1.01,1.91,2.32;GSLYQC[Common Fixed:Carbamidomethyl on C]DYSTGSC[Common Fixed:Carbamidomethyl on C]…	52.5714	0.193636	0.0475276	ENSG00000169896
Q3KRA9	primary:ALKBH6, synonym:ABH6	Homo sapiens	RPMI	POLYIC	0.1	0.544873	2.18393	1.26307	318495	464650	2	2	3	[Less Common:Formylation on X]VPALEPFR:0.18,-0.18;	[Less Common:Formylation on X]VPALEPFR:0.52,0.57,0.47;	53.5455	0.190786	0.0469478	ENSG00000239382
R4GNC0		Homo sapiens	RPMI	SAUR	0.1	-0.463557	0.624031	0.918348	139426	101111	3	8	5	NLDYPFGNVLR:0.25,-0.65,-0.03,0.03,;TPLIADVYYIVGGTSPR:0.05,-0.05,-0.73,0.58	NLDYPFGNVLR:-0.55,-0.29,;TPLIADVYYIVGGTSPR:-0.65,-0.52,-0.57	92.75	0.238831	0.046847	ENSG00000138744
P43490	primary:NAMPT, synonym:PBEF, synonym:PBEF1	Homo sapiens	RPMI	LPS	0.1	-0.567904	0.348554	1.3903	914160	616689	19	73	63	DVYKEHFQDDVFNEK:0,0.41,1.04,-0.04,-0.35;GTDTVAGLALIK:0,0.03,0.39,-0.74,-0.76;STQAPLIIRPDSGNPLDTVLK:-1.33,0.63,1.25,0,-0.36;AVPEGFVIPR:-0,0.53,0.58,-0.26,-0.55;KFPVTENSK:-0.44,-0.3,0.43,0.63,0;VLEILGK:0.45,0.32,-0,-0.54,-0.41;DLLNC[Common Fixed:Carbamidomethyl on C]SFK:-1.01,-0,1.56,0.46,-0.27;VYSYFEC[Common Fixed:Carbamidomethyl on C]R:-0.11,0.31,0.11,-0.16;YEETVFYGLQYILNK:1.02,1.12,-0.67,-0.88,0…	DVYKEHFQDDVFNEK:-0.79,0.11,-1.85,-0.29;GTDTVAGLALIK:-0.35,-0.97,0.04,-0.85,-0.86;STQAPLIIRPDSGNPLDTVLK:0.4,0.12,-0.85,-2.84,-2.46;AVPEGFVIPR:-0.07,0.2,0.45,-0.76,-0.77;KFPVTENSK:-0.18,-0.87,1.09,0.08,0.35;VLEILGK:0.57,-0.44,-0.21,-1.35,-0.57;DLLNC[Common Fixed:Carbamidomethyl on C]SFK:-0.2,-3.44,0.5,-0.58,;VYSYFEC[Common Fixed:Carbamidomethyl on C]R:0.09,-0.58,-0.37;YEETVFYGLQYILNK:-1.05,0.61,-2.…	106.143	0.210054	0.0459779	ENSG00000105835
Q86WI1	primary:PKHD1L1	Homo sapiens	RPMI	POLYIC	0.1	0.400916	0.21753	1.56441	2.1375e+06	2.82224e+06	71	253	210	NVYTEQQTGDAVNEEQVIK:-0.55,0.19,-0.39,0,0.18;SQSTILQEVQVITLENW[Less Common:Oxidation to Kynurenine on W]ETTNAINEVQK:-0.07,0.07;NPAVLFDSADVKPNR:0.24,-0.24,1.14,-0.56;DAFSYNC[Common Fixed:Carbamidomethyl on C]LQTPIITDFSPK:-0,0.67,-1.44,-0.43,0.14;FSGFLVAPDSDVYR:-0.63,0.47,-0.63,0.22,0;GTNTVLQNNVVAGFGR:0.39,0.5,-0.77,0,-0.89;VLVGNE[Less Common:Decarboxylation on E]TC[Common Fixed:Carbamidomethyl on C…	NVYTEQQTGDAVNEEQVIK:-1.26,-0.75,0.48,0.58;SQSTILQEVQVITLENW[Less Common:Oxidation to Kynurenine on W]ETTNAINEVQK:1.76,1.15;NPAVLFDSADVKPNR:-0.52,2.76,2.15;DAFSYNC[Common Fixed:Carbamidomethyl on C]LQTPIITDFSPK:0.6,0.46,0.33,-0.24;FSGFLVAPDSDVYR:0.28,1.1,0.95;GTNTVLQNNVVAGFGR:-0.14,-0.05,-0.37,0.9,0.66;VLVGNE[Less Common:Decarboxylation on E]TC[Common Fixed:Carbamidomethyl on C]NVIEGDLNR:1.06,0.6;…	55.6038	0.18503	0.0458201	ENSG00000205038
P04114	primary:APOB	Homo sapiens	RPMI	POLYIC	0.1	-0.338258	0.192306	1.60625	1.50167e+06	1.18782e+06	87	343	251	KGNVATEISTER:-0.2,0.8,-0.28,0,1.58;TEVIPPLIENR:-0,1.02,-0.98,-1.27,0.63;ATFQTPDFIVPLTDLR:-0,0.71,-1.34,-1.96,1.77;EVYGFNPEGK:0,0.42,-1.28,-1.22,1.24;AVS[Less Common:Dehydroalanine on S]M[Less Common:Dioxidation on M]PSFSILGSDVR:0.65,-0.65;LATALSLSNK:0.12,-0.12,-2.12,0.86;NSEEFAAAM[Common Variable:Oxidation on M]SR:-0.93,0.93;AEPLAFTFSHDYK:-0,0.22,-0.43,-1.19,0.11;SPAFTDLHLR:0.8,-0,-1.21,-0.9,0.86…	KGNVATEISTER:0.07,0.07,-0.84,0.45,0.16;TEVIPPLIENR:0.98,0.48,-1.41,-0.12,-0.62;ATFQTPDFIVPLTDLR:1.45,-0.31,-1.3,-1.74;EVYGFNPEGK:-1.56,-1.41,-1.11,-0.71,-0.74;AVS[Less Common:Dehydroalanine on S]M[Less Common:Dioxidation on M]PSFSILGSDVR:3.61,-0.39,-0.5;LATALSLSNK:-2.38,-2.56,-2.79,;NSEEFAAAM[Common Variable:Oxidation on M]SR:-0.81,0,-0.17;AEPLAFTFSHDYK:0.34,-0.6,-1.85,-0.45,-1.52;SPAFTDLHLR:2.34…	56.6923	0.182125	0.045261	ENSG00000084674
A0A0D9SGF6	primary:SPTAN1	Homo sapiens	RPMI	CALB	0.1	-0.324645	0.176478	1.42698	1.65304e+06	1.31994e+06	82	337	274	NQALNTDNYGHDLASVQALQR:-0.71,-1.56,-0,0.56,0.25;LGESQTLQQFSR:0.25,-0.26,-0.5,0,0.52;LSDDNTIGKEEIQQR:-0.04,-1.32,-0,0.04,0.61;LIQSHPESAEDLQEK:-1.76,-2.06,0.28,0,0.19;GNAM[Common Variable:Oxidation on M]VEEGHFAAEDVK:-0.53,0.53;LIQEQHPEEELIK:0.3,-0.21,-0.51,-0,0.14;ALSSEGKPYVTKEELYQNLTR:0.01,-0.89,0.12,-0.01,;M[Common Variable:Oxidation on M]TLVASEDYGDTLAAIQGLLK:1.6,-1.12,-0.64,0.64;GKDLIGVQNLLK:0.89…	NQALNTDNYGHDLASVQALQR:0.08,0.59,0.7;LGESQTLQQFSR:-1.35,-0.52,-0.58,0.48,1.08;LSDDNTIGKEEIQQR:-3.03,-0.08,1.04,-0.7;LIQSHPESAEDLQEK:-2.83,0.4,-0.12,0.99,-1.4;GNAM[Common Variable:Oxidation on M]VEEGHFAAEDVK:-0.36,-1.33;LIQEQHPEEELIK:-0.3,-0.68,-0.77,-0.14,1.44;ALSSEGKPYVTKEELYQNLTR:-0,0.1,-0.73,;M[Common Variable:Oxidation on M]TLVASEDYGDTLAAIQGLLK:0.93,0.84,-1.71,0.39,1.49;GKDLIGVQNLLK:-0.61,-1.6…	92.75	0.158098	0.0451071	ENSG00000197694
P55212	primary:CASP6, synonym:MCH2	Homo sapiens	RPMI	POLYIC	0.1	-0.697571	1.4541	1.11191	287524	177290	2	3	2	AASVYTLPAGADFLM[Common Variable:Oxidation on M]C[Common Fixed:Carbamidomethyl on C]YSVAEGYYSHR[Common Biological:Citrullination on R]:-0,-0.12,1.01	AASVYTLPAGADFLM[Common Variable:Oxidation on M]C[Common Fixed:Carbamidomethyl on C]YSVAEGYYSHR[Common Biological:Citrullination on R]:-0.45,-0.43	57.8235	0.1792	0.0447092	ENSG00000138794
A0A0B4J259	primary:LYZ	Homo sapiens	RPMI	CALB	0.1	0.418879	0.21248	1.55816	2.41708e+08	3.23136e+08	91	308	256	STDYGIFQIN[Common Artifact:Deamidation on N]SR:0.24,0,0.55,-0.01,-0.28;STDYGIFQ[Common Artifact:Deamidation on Q]INSR:0.49,-0.49;STDYGIFQINSR:0.16,0.35,-0.59,0,-1.12;STDY[Common Biological:Nitrosylation on Y]GIFQINSR:0,-1.26,-0.25,0.09,0.09;GISLANW[Less Common:Oxidation to Kynurenine on W]M[Common Variable:Oxidation on M]C[Common Fixed:Carbamidomethyl on C]LAK:1.13,0,-1.04,0.6,-1;GISLANW[Less Com…	STDYGIFQIN[Common Artifact:Deamidation on N]SR:0.77,0.43;STDYGIFQ[Common Artifact:Deamidation on Q]INSR:0.07;STDYGIFQINSR:0.41,-0.46;STDY[Common Biological:Nitrosylation on Y]GIFQINSR:-0.51,2.11,1.55;GISLANW[Less Common:Oxidation to Kynurenine on W]M[Common Variable:Oxidation on M]C[Common Fixed:Carbamidomethyl on C]LAK:-1.38,-2.26,1.28,;GISLANW[Less Common:Dioxidation on W]M[Common Variable:Oxid…	92.75	0.158098	0.0443874	ENSG00000090382
Q13882	primary:PTK6, synonym:BRK	Homo sapiens	RPMI	POLYIC	0.1	0.766184	1.07175	1.06992	980626	1.66781e+06	3	5	5	NILVGEN[Common Artifact:Deamidation on N]TLC[Common Fixed:Carbamidomethyl on C]KVGDFGLARLIK:-0.98,0,0.32,0.53,-0.81;	NILVGEN[Common Artifact:Deamidation on N]TLC[Common Fixed:Carbamidomethyl on C]KVGDFGLARLIK:0.4,0.53,0.75,1,0.29;	57.8235	0.1792	0.0441647	ENSG00000101213
F5H6I7	primary:ATL3	Homo sapiens	RPMI	CALB	0.1	-0.304401	0.237745	0.378694	240455	194715	3	11	11	IYQGEDLPHPK:0.13,-0.13,-0.47,0.13;GLLEYFK:0.3,-0.08,0.08,-0.69,;EHQHEEIQNVR:-0,-0.58,0.07,	IYQGEDLPHPK:-0.22,-0.35,-0.51,-0.42;GLLEYFK:-0.36,-0.31,-0.28,-0.65,-0.87;EHQHEEIQNVR:-0.36,-0.22,	95.7742	0.153874	0.0436585	ENSG00000184743
P01857	primary:IGHG1	Homo sapiens	RPMI	POLYIC	0.1	0.33628	0.190536	1.67176	1.07939e+08	1.36273e+08	155	453	363	SC[Common Fixed:Carbamidomethyl on C]DKTHTC[Common Fixed:Carbamidomethyl on C]PPC[Common Fixed:Carbamidomethyl on C]PAPELLGGPSVFLFPPKPK:0.6,1.48,-0.62,-0.6,;THTC[Common Fixed:Carbamidomethyl on C]PPC[Common Fixed:Carbamidomethyl on C]PAPELLGGPSVFLFPPKPK:0.78,1.18,-0,-0.1,-5.88;TPEVTC[Common Fixed:Carbamidomethyl on C]VVVDVSHEDPEVK:0.93,-0,-0.09,0.5,-0.76;GFYPSDIAVEW[Less Common:Dioxidation on W]E…	SC[Common Fixed:Carbamidomethyl on C]DKTHTC[Common Fixed:Carbamidomethyl on C]PPC[Common Fixed:Carbamidomethyl on C]PAPELLGGPSVFLFPPKPK:0.82,1.72,0.66,-0.39,-0.26;THTC[Common Fixed:Carbamidomethyl on C]PPC[Common Fixed:Carbamidomethyl on C]PAPELLGGPSVFLFPPKPK:0.82,1.74,0.69,0.49,-0.11;TPEVTC[Common Fixed:Carbamidomethyl on C]VVVDVSHEDPEVK:1.15,1.1,-0.42,0.86,0.57;GFYPSDIAVEW[Less Common:Dioxidati…	60.2245	0.173294	0.0430744	ENSG00000211896
P20062		Homo sapiens	RPMI	CALB	0.1	-0.92275	0.59045	1.73735	1.26811e+06	668933	12	37	35	DGETIELR:-1.99,0.53,0.37,-0,-3.79;TYIDLIFPDC[Common Fixed:Carbamidomethyl on C]LAPR:1.19,0,-1.53,;[Common Artifact:Carbamyl on X]QSISVLAGSTVEDVLK:0.65,-0.65,;DPNTPLLQGIADYRPK:-0.61,0.61,;RVHDSVVDK:0.43,-0.43,;SNFNPGR:0.09,0.17,-0.09,-2.34;EFWQLLR:-0.39,2.07,0,;TVREEILK:0,0.35,-0.53,;LGQHLLPWMDR:0.27,-0.63,0.6,-0.07,-0;GAELGTAC[Common Fixed:Carbamidomethyl on C]LK:-0.8,0.19,-0.09,0.09,;ANC[Common …	DGETIELR:-1.17,-0.22,-0.77,-1.54,-2.77;TYIDLIFPDC[Common Fixed:Carbamidomethyl on C]LAPR:0.2,-0.93,-0.01;[Common Artifact:Carbamyl on X]QSISVLAGSTVEDVLK:;DPNTPLLQGIADYRPK:-1.16,-1.98,;RVHDSVVDK:-0.55,-1.27,;SNFNPGR:-0.04,-4.15,-1.07,-1.19,-1.27;EFWQLLR:0.6,;TVREEILK:0.73,-0.89,-5;LGQHLLPWMDR:-1.06,-1.97,0.21,-0.21;GAELGTAC[Common Fixed:Carbamidomethyl on C]LK:-0.4,-0.78,-1.34,-0.41,-2.55;ANC[Comm…	95.7742	0.153874	0.0429475	ENSG00000185339
A6ND48	primary:OR14I1, synonym:OR5BU1, synonym:OR5BU1P	Homo sapiens	RPMI	SAUR	0.1	0.540706	1.66459	1.30062	242665	353001	1	3	2	NLSVLDLC[Common Fixed:Carbamidomethyl on C]YISVTVPK:0,-1,1.09	NLSVLDLC[Common Fixed:Carbamidomethyl on C]YISVTVPK:0.58,0.58	99	0.227178	0.0427805	ENSG00000189181
P19875	primary:CXCL2, synonym:GRO2, synonym:GROB, synonym:MIP2A, synonym:SCYB2	Homo sapiens	RPMI	CALB	0.1	1.1507	0.666963	2.09986	7.88466e+06	1.75057e+07	23	41	44	SPGPHC[Common Fixed:Carbamidomethyl on C]AQTEVIATLK:-3.21,2.89,0,0.41,-3.89;VKSPGPHC[Common Fixed:Carbamidomethyl on C]AQTEVIATLK:2.67,-0.23,0,;SPGPHC[Less Common:Dehydroalanine on C]AQTEVIATLK:0.62,-0.62,;[Common Artifact:Ammonia loss on C]C[Common Fixed:Carbamidomethyl on C]QC[Common Fixed:Carbamidomethyl on C]LQTLQGIHLK:-3.11,1.31,0,0.63,-1.95;C[Common Fixed:Carbamidomethyl on C]QC[Common Fixe…	SPGPHC[Common Fixed:Carbamidomethyl on C]AQTEVIATLK:0.96,0.64,2.26,3.4,0.78;VKSPGPHC[Common Fixed:Carbamidomethyl on C]AQTEVIATLK:1.96,1.11,2.53,;SPGPHC[Less Common:Dehydroalanine on C]AQTEVIATLK:0.54,0.27,-2.48;[Common Artifact:Ammonia loss on C]C[Common Fixed:Carbamidomethyl on C]QC[Common Fixed:Carbamidomethyl on C]LQTLQGIHLK:0.56,-1.92,2.08,3.12,0.4;C[Common Fixed:Carbamidomethyl on C]QC[Comm…	95.7742	0.153874	0.0422272	ENSG00000081041
Q86YW5	primary:TREML1, synonym:TLT1, ORF:UNQ1825/PRO3438	Homo sapiens	RPMI	LPS	0.1	0.396934	0.290002	0.880979	1.83642e+07	2.41803e+07	15	42	36	FLPEGC[Common Fixed:Carbamidomethyl on C]QPLVSSAVDR:0.98,0.91,-0.14,-0,-0.12;VSLNILPPEEEEETHK:2.3,-0,-0.05,0.6,-0.01;TFLTDLGGGLLQVEMVTLQEEDAGEY[Less Common:Dioxidation on Y]GC[Common Fixed:Carbamidomethyl on C]MV[Less Common:Oxidation on V]DGAR:-0.19,0.19;FLPEGC[Common Fixed:Carbamidomethyl on C]QPLVSSAVDRR:0.36,0.19,-0.09,-0,-0.71;GPQILHR:-0.25,-0.58,0.26,0.44,-0;PVTYATVIFPGGNK:0.56,-0.56;FLPEGC…	FLPEGC[Common Fixed:Carbamidomethyl on C]QPLVSSAVDR:1.17,0.72,0.13,0.14,0.61;VSLNILPPEEEEETHK:2.05,0.91,-0.27,0.36,0.91;TFLTDLGGGLLQVEMVTLQEEDAGEY[Less Common:Dioxidation on Y]GC[Common Fixed:Carbamidomethyl on C]MV[Less Common:Oxidation on V]DGAR:1.05,;FLPEGC[Common Fixed:Carbamidomethyl on C]QPLVSSAVDRR:1.35,0.56,0.14,-0.22,-0.07;GPQILHR:0.62,-0.83,0.38,0.53,1;PVTYATVIFPGGNK:0.32,;FLPEGC[Less C…	119	0.19171	0.0419106	ENSG00000161911
A7XZE4		Homo sapiens	RPMI	CALB	0.1	-0.351923	0.181364	1.50798	7.89441e+07	6.18558e+07	82	298	245	LATALQKLEEAEKAADESER:0,0.62,-2.26;KATDAEADVASLNR:-0.71,-1.26,0,0.48,0.68;LATALQKLEEAEK:0.6,-0.13,0,0.16,-0.52;LEEAEKAADESER:-0.58,-0,-0.12,0.27,0.86;[Common Artifact:Ammonia loss on C]C[Common Fixed:Carbamidomethyl on C]KQLEEEQQALQK:-0.23,-0.63,0.46,0.73,-0;RIQLVEEELDRAQER:0.03,0,-0.32,0.57,-0.7;ATDAEADVASLNR:-0.19,-0,0.41,0.38,-0.08;LAT[Less Common:Dehydrobutyrine on T]AL[Less Common:Oxidation o…	LATALQKLEEAEKAADESER:-0.11,-1.04,-1.19,-6.84;KATDAEADVASLNR:-2.03,-0.99,0.33,0.37,-0.81;LATALQKLEEAEK:-0.21,-0.87,0.04,-1.08,-0.99;LEEAEKAADESER:-0.87,-0.4,-0.1,-0.04,-0.24;[Common Artifact:Ammonia loss on C]C[Common Fixed:Carbamidomethyl on C]KQLEEEQQALQK:-3.03,-0.44,0.69,-0.01,;RIQLVEEELDRAQER:-0.96,0.43,-0.73,0.09;ATDAEADVASLNR:-0.82,-0.13,0.26,0.46,-1.7;LAT[Less Common:Dehydrobutyrine on T]AL…	95.7742	0.153874	0.0414975	ENSG00000198467
P17987	primary:TCP1, synonym:CCT1, synonym:CCTA	Homo sapiens	RPMI	POLYIC	0.1	-0.592507	0.333808	1.58888	2.45356e+06	1.62718e+06	31	115	85	SLLVIPNTLAVNAAQDSTDLVAK:0,0.11,-0.82,-0.93,1.08;AFHNEAQVNPER:-0.02,-1.31,-0,0.13,0.91;IC[Common Fixed:Carbamidomethyl on C]DDELILIK:0.08,0.6,0,-0.05,-0.66;YPVNSVNILK:-0.01,-2.43,0.6,0,0.64;FATEAAITILR:0.13,-0.03,-0.3,-0,0.18;QAGVFEPTIVK:0.49,-0.9,-0.12,0.12;IAC[Common Fixed:Carbamidomethyl on C]LDFSLQK:-0,-0.18,-0.38,0.09,0.1;GANDFM[Common Variable:Oxidation on M]C[Common Fixed:Carbamidomethyl on…	SLLVIPNTLAVNAAQDSTDLVAK:0.66,-0.74,-2.04,-1.62,-2.44;AFHNEAQVNPER:-1.2,-1.09,-0.29,-0.87,-0.41;IC[Common Fixed:Carbamidomethyl on C]DDELILIK:-4.35,0.23,-0.97,-0.69,-0.96;YPVNSVNILK:-4.17,-0.03,-0.52,-0.46;FATEAAITILR:0.14,-1.31,-1.01,-0.71,-0.8;QAGVFEPTIVK:-0.48,-1.11,-1.96;IAC[Common Fixed:Carbamidomethyl on C]LDFSLQK:-0.46,-0.25,-0.24,;GANDFM[Common Variable:Oxidation on M]C[Common Fixed:Carbam…	62.8298	0.16731	0.0409751	ENSG00000120438
Q5TEC6	primary:H3-7, synonym:H3-2, synonym:HIST2H3PS2	Homo sapiens	RPMI	SAUR	0.1	-0.761261	0.500177	1.56044	1.63519e+08	9.6473e+07	24	81	48	YRPGTVALR:0.13,-0.28,0,-0.15,0.98;STELLIR:0.62,0.12,-0.5,-0.6,0;RVTIM[Common Variable:Oxidation on M]PK:-0,0.31,-0.67,-0.4,0.28;AAR[UniProt:Citrulline on R]K[UniProt:N6,N6-dimethyllysine on K]SAPATGGVK:-0.89,-0,0.44,0.08,-0.6;SAPAT[Less Common:Oxidation on T]GGVK[UniProt:N6-methyllysine on K]KPHR:0.44,-0.44,;[Less Common:Formylation on X]YRPGTVALR:0.36,-0,-1.11,-1.99,1.37;RVTIMPK:0.34,0,-0,-1.65,…	YRPGTVALR:-0.51,-2.29,0.38,-0.23,-2.46;STELLIR:0.29,0.12,-0.7,-0.66,0.69;RVTIM[Common Variable:Oxidation on M]PK:-0.4,0.27,-0.95,-0.4,-10.17;AAR[UniProt:Citrulline on R]K[UniProt:N6,N6-dimethyllysine on K]SAPATGGVK:-1.14,-1.75,0.03,-1.06,;SAPAT[Less Common:Oxidation on T]GGVK[UniProt:N6-methyllysine on K]KPHR:0.93,-0.04,;[Less Common:Formylation on X]YRPGTVALR:0.27,-1.13,-1.64,-0.03;RVTIMPK:0.24,…	99	0.227178	0.0407762	ENSG00000273213
E9PIH0		Homo sapiens	RPMI	CALB	0.1	0.540595	1.99347	1.14561	94957.5	138123	1	2	2	VSGLVPSR:-0.22,0.22,	VSGLVPSR:0.62,0.55	99	0.14961	0.0407581	ENSG00000179029
P02671	primary:FGA	Homo sapiens	RPMI	LPS	0.1	0.218032	0.0892198	1.31575	2.17774e+08	2.53303e+08	481	1358	1101	EVDLKDYEDQQKQLEQVIAK:-0,0.29,-0.16,0.03,-1.89;M[Common Variable:Oxidation on M]ADEAGSEADHEGTHSTKR:-0.71,-0.09,-0,1.62,1.33;NNKDSHSLTTNIM[Common Variable:Oxidation on M]EILR:0.44,-0,-0.35,1.46,-0.18;NPSSAGSW[Less Common:Oxidation to Kynurenine on W]NSGSSGPGSTGNR:-1.53,-1.36,1.36,1.46;M[Common Variable:Oxidation on M]ADEAGSEADHEGTHSTK:-0.5,-0,-0.14,2.04,1.78;EVVTSEDGSDC[Common Fixed:Carbamidomethyl…	EVDLKDYEDQQKQLEQVIAK:0.68,0.48,-0.4,-0.01,;M[Common Variable:Oxidation on M]ADEAGSEADHEGTHSTKR:0.2,-1.63,0.24,1.85,0.94;NNKDSHSLTTNIM[Common Variable:Oxidation on M]EILR:0.77,0.52,-0.22,2.4,;NPSSAGSW[Less Common:Oxidation to Kynurenine on W]NSGSSGPGSTGNR:-1.71,1.47,;M[Common Variable:Oxidation on M]ADEAGSEADHEGTHSTK:0.48,-1.36,0.15,1.96,1.44;EVVTSEDGSDC[Common Fixed:Carbamidomethyl on C]PEAM[Comm…	124	0.185413	0.040561	ENSG00000171560
Q5TF58	primary:IFFO2	Homo sapiens	RPMI	POLYIC	0.1	-0.0958995	3.64701	2.30076	664753	622002	1	3	2	MNLQTMVDTLQEAAQEADAIQEEMNEK:-1.12,0.01,-0,	MNLQTMVDTLQEAAQEADAIQEEMNEK:-0.57,-0.5	70.4286	0.152003	0.0404487	ENSG00000169991
P00558	primary:PGK1, synonym:PGKA, ORF:MIG10, ORF:OK/SW-cl.110	Homo sapiens	RPMI	CALB	0.1	-0.387397	0.212548	1.57293	2.25594e+07	1.72468e+07	83	296	233	ALESPERPFLAILGGAK:-0.85,0.57,0.17,-0.11,-0;AHSSM[Common Variable:Oxidation on M]VGVNLPQK:-0,-0.4,-0.71,0.54,2.21;AC[Common Fixed:Carbamidomethyl on C]ANPAAGSVILLENLR:-0.37,-0.27,-0,0.28,1.05;GC[Common Fixed:Carbamidomethyl on C]ITIIGGGDTATC[Common Fixed:Carbamidomethyl on C]C[Common Fixed:Carbamidomethyl on C]AK:-0.22,-0.13,0,0.02,1.23;LGDVYVNDAFGTAHR:0.41,-0,0.17,-0.02,-1.17;VSHVSTGGGASLELLEGK:0…	ALESPERPFLAILGGAK:-0.83,0.66,-0.92,1.92;AHSSM[Common Variable:Oxidation on M]VGVNLPQK:-1.2,-1.3,-0.64,-0.14,-0.19;AC[Common Fixed:Carbamidomethyl on C]ANPAAGSVILLENLR:-0.59,-0.79,0.67,-1.35,1.32;GC[Common Fixed:Carbamidomethyl on C]ITIIGGGDTATC[Common Fixed:Carbamidomethyl on C]C[Common Fixed:Carbamidomethyl on C]AK:-0.86,-0.27,0.07,-1.67,1.41;LGDVYVNDAFGTAHR:0.52,-0.39,0.34,-0.24;VSHVSTGGGASLELL…	102.448	0.145306	0.0400373	ENSG00000102144
P25774	primary:CTSS	Homo sapiens	RPMI	POLYIC	0.1	0.74223	0.346938	1.8638	8.72645e+06	1.45973e+07	33	114	105	LVSLSAQNLVDC[Common Fixed:Carbamidomethyl on C]STEK:-0.75,0,0.51,0.28,-2.57;EAVANKGPVSVGVDAR:-0.96,0.09,0.44,0,-4.21;GC[Common Fixed:Carbamidomethyl on C]N[Common Artifact:Deamidation on N]GGFM[Common Variable:Oxidation on M]TTAFQYIIDNK:-0,0.13,-0.17;YTELPYGREDVLK:-0.76,0,0.82,0.42,-1.44;NKGNHC[Common Fixed:Carbamidomethyl on C]GIASFPSYPEI:-1.42,0,0.16,0.23,-3.56;NSW[Less Common:Oxidation to Kynu…	LVSLSAQNLVDC[Common Fixed:Carbamidomethyl on C]STEK:1.24,1.15,-0.24,-0.13,1.1;EAVANKGPVSVGVDAR:1.72,0.25,0.5,-0.13,0.61;GC[Common Fixed:Carbamidomethyl on C]N[Common Artifact:Deamidation on N]GGFM[Common Variable:Oxidation on M]TTAFQYIIDNK:-0.64,0.23,0.82,2.33;YTELPYGREDVLK:2.34,0.83,0.53,0.27,1.43;NKGNHC[Common Fixed:Carbamidomethyl on C]GIASFPSYPEI:0.67,0.86,-0.34,-0.06,0.86;NSW[Less Common:Oxi…	70.4286	0.152003	0.0399819	ENSG00000163131
H0YMW4	primary:ANXA2	Homo sapiens	RPMI	LPS	0.1	-0.339144	0.186947	1.36328	1.30536e+07	1.0319e+07	51	215	200	LSLEGDHSTPPSAYGSVK:0.39,0.29,-0,-0.25,-1.18;AYTNFDAERDALNIETAIK:-0.58,1.17,0.22,-0,-1.49;GLGTDEDSLIEIIC[Common Fixed:Carbamidomethyl on C]SR:-0.69,1.12,0.68,0,-0.92;TDLEKDIISDTSGDFRK:0,-1.2,0.82,0.1,-2.19;RAEDGSVIDYELIDQDAR:-0.01,0.03,0.66,-0,-1.1;TDLEKDIISDTSGDFR:1.15,0.52,-0,-0.17,-0.1;GVDEVTIVNILTNR:-0.26,0.44,0.46,-0,-0.81;SLYYYIQQDTKGDYQK:0.24,-0.34,0.91,-0,-2.18;TPAQYDASELK:-0,-0.22,1.6,0.9…	LSLEGDHSTPPSAYGSVK:-0.58,-1.42,-0.15,-1.04,-0.09;AYTNFDAERDALNIETAIK:0.68,0.71,-1.2,-1.76,-2.72;GLGTDEDSLIEIIC[Common Fixed:Carbamidomethyl on C]SR:-0.28,0.55,-0.42,-1.26,-1.1;TDLEKDIISDTSGDFRK:-0.3,-0.42,0.32,-0.91,-0.58;RAEDGSVIDYELIDQDAR:-0.92,-0.53,0.23,-1.05,-0.44;TDLEKDIISDTSGDFR:0.39,0.9,0.42,-0.32,-0.89;GVDEVTIVNILTNR:-0.46,0.06,-1.67,-1.4;SLYYYIQQDTKGDYQK:-0.35,-0.05,0.61,-0.42,-1.45;TPA…	129.435	0.179021	0.0392442	ENSG00000182718
B4E3H6		Homo sapiens	RPMI	POLYIC	0.1	-0.647942	0.757361	0.949242	242954	155051	2	7	4	AESAALHAGLR:-0.47,0,0.47;SLSDLFR:0.51,-0.51,-0.79,0.81	AESAALHAGLR:;SLSDLFR:-0.89,-0.31,-0.64,-0.72	74	0.145736	0.0390498	ENSG00000147526
O43765		Homo sapiens	RPMI	SAUR	0.1	0.694618	1.04233	1.54807	669882	1.08418e+06	4	14	8	HVEAVAYYK:0.23,-0.14,0.15,-0,-0.42;AIC[Common Fixed:Carbamidomethyl on C]IDPAYSK:-0,-0.51,2.42,-0.37,1.01;LGNYAGAVQDC[Common Fixed:Carbamidomethyl on C]ER:-0.44,0.11,-0.11,0.44	HVEAVAYYK:1.25,1.04,0.42,;AIC[Common Fixed:Carbamidomethyl on C]IDPAYSK:1.6,1.06,;LGNYAGAVQDC[Common Fixed:Carbamidomethyl on C]ER:0.72,0.28,0.3	102.448	0.221223	0.0387278	ENSG00000104969
C9JWT6	primary:TLK1	Homo sapiens	RPMI	POLYIC	0.1	-0.600909	1.03448	1.00682	151886	100145	1	4	4	KAENQNESSQGFPN[Common Artifact:Ammonia loss on N]LPVFQSLAYWEMGRTAGGK:0.7,0.11,-0.35,-0.11,	KAENQNESSQGFPN[Common Artifact:Ammonia loss on N]LPVFQSLAYWEMGRTAGGK:-0.36,-0.73,-0.56,-0.41	75.9231	0.142571	0.0381418	ENSG00000198586
A0A7I2V2R0		Homo sapiens	RPMI	CALB	0.1	-0.531038	1.60582	1.31291	93803.7	64917.5	2	4	3	VMEKPSPLLVGR:1.02,-0.71,0.71,-1.86,;	VMEKPSPLLVGR:-0.79,-0.51,-0.71,;	106.143	0.140961	0.0379621	ENSG00000138757
P49368	primary:CCT3, synonym:CCTG, synonym:TRIC5	Homo sapiens	RPMI	CALB	0.1	-0.446953	0.269875	1.56879	2.67301e+06	1.9609e+06	38	148	126	TAVETAVLLLR:-0.53,-0.39,0,0.09,0.35;AVAQALEVIPR:0.22,0.04,-0.65,-0.65,-0;IVLLDSSLEYK:0.12,0.56,-0.81,-0.48,0;NLQDAM[Common Variable:Oxidation on M]QVC[Common Fixed:Carbamidomethyl on C]R:-1.57,-0,0.52;ANITAIR:0,-0.56,-0.02,0.27,0.37;VQSGNINAAK:-0.41,-1.24,0,0.39,0.63;KVQSGNINAAK:-0.44,-0.74,0,0.47,0.93;IPGGIIEDSC[Common Fixed:Carbamidomethyl on C]VLR:0.03,-0,-0.13,-0,0.54;KGESQTDIEITREEDFTR:-0,0.…	TAVETAVLLLR:-0.67,-2.5,0.19,-1.42,0.9;AVAQALEVIPR:0.29,-1.55,-0.24,-2.39,0.06;IVLLDSSLEYK:-0.02,-0.51,-1.76,0.27;NLQDAM[Common Variable:Oxidation on M]QVC[Common Fixed:Carbamidomethyl on C]R:-1.57,-0.51,-0.8;ANITAIR:-1.72,-1.16,0.18,-1.36,-2.1;VQSGNINAAK:0.12,-0.87,0.06,-0.87,-0.57;KVQSGNINAAK:-0.55,-0.29,0.54,-0.53,0.18;IPGGIIEDSC[Common Fixed:Carbamidomethyl on C]VLR:-0.15,-1.56,0.06,-1.52,2.02…	110.111	0.136575	0.0372615	ENSG00000163468
E9PGZ1	primary:CALD1	Homo sapiens	RPMI	POLYIC	0.1	-0.435967	0.249353	1.67727	1.14758e+07	8.48291e+06	66	252	184	RGS[Common Biological:Phosphorylation on S]IGENQIKDEK:0.03,-0,-0.07,0.34,-0.76;RM[Common Variable:Oxidation on M]QNDTAENETTEKEEK:-1.14,-1.34,0,1.16,2.07;RGSIGENQIKDEK:0,0.58,-0.19,0.47,-0.59;M[Common Variable:Oxidation on M]PEDGLSDDKKPFK:-0.4,-0,-1.09,0.91,1.56;RGETESEEFEK:-0.96,-0,-0.46,0.4,0.9;RGETESEEFEKLK:0,-0,-0.04,0.02,-1.01;KVLEEEEQR:-1.15,-0.66,-0,0.87,0.82;DKEPKEEVK:0,0.84,-1.35,0.37,-0.…	RGS[Common Biological:Phosphorylation on S]IGENQIKDEK:0.69,0.61,0.53,0.38,0.03;RM[Common Variable:Oxidation on M]QNDTAENETTEKEEK:-2.08,-0.28,1.95,1.43,0.51;RGSIGENQIKDEK:-4.72,-1,0.29,-2.44,-2.52;M[Common Variable:Oxidation on M]PEDGLSDDKKPFK:-2.59,-0.3,1.78,0.97,1.13;RGETESEEFEK:-5.01,0.26,-0.12,-0.86,-0.62;RGETESEEFEKLK:0.31,-0.58,0.71,-0.11;KVLEEEEQR:-2.76,-3.77,0.1,0.57,0.55;DKEPKEEVK:0.69,0.…	75.9231	0.142571	0.0372454	ENSG00000122786
P08758	primary:ANXA5, synonym:ANX5, synonym:ENX2, synonym:PP4	Homo sapiens	RPMI	LPS	0.1	-0.394655	0.208284	1.26544	8.02239e+06	6.10241e+06	38	150	135	GLGTDEESILTLLTSR:-0.06,0.81,0.67,0,-0.38;DLLDDLKSELTGKFEK:-0,0.72,0.31,-0.18,-3.2;DPDAGIDEAQVEQDAQALFQAGELK:-0.17,0.17,;GAGTDDHTLIR:-1.55,-0,0.74,0.49,-0.82;ETSGNLEQLLLAVVK:-0.82,-0,0.9,0.22,-0.08;GTVTDFPGFDER:-1.55,0,0.32,0.1,-1.02;GTVTDFPGFDERADAETLRK:-0.19,0,1.42,0.63,-2.63;GTVTDFPGFDERADAETLR:-0.2,0.41,0.29,0,-1.55;SEIDLFNIRK:-0.8,0.39,0.48,0,-3.03;NFATSLYSM[Common Variable:Oxidation on M]IK:…	GLGTDEESILTLLTSR:-0.73,-0.28,-0.06,-0.55,-1.1;DLLDDLKSELTGKFEK:0.06,0.12,-0.1,-0.6,-1.97;DPDAGIDEAQVEQDAQALFQAGELK:-0.31,-1.23;GAGTDDHTLIR:-0.81,-1.33,-0.12,-0.34,-0.1;ETSGNLEQLLLAVVK:-1.03,-0.04,-1.82;GTVTDFPGFDER:-1.16,-1.23,-0.97,-1.08,-1.25;GTVTDFPGFDERADAETLRK:1.24,1.1,0.47,0.35,-0.92;GTVTDFPGFDERADAETLR:0.25,-0.15,-0.23,-0.63,-1.41;SEIDLFNIRK:0.34,0.29,-0.1,-0.16,-1.33;NFATSLYSM[Common Vari…	135.364	0.172533	0.0367158	ENSG00000164111
A0A8Q3SI13	primary:LRGUK	Homo sapiens	RPMI	SAUR	0.1	0.513739	2.05918	1.79033	185267	264515	1	5	3	LAGDSQQALK:0,1.16,1.09,-0.01,-0.64	LAGDSQQALK:0.61,0.74,0.96,	124	0.190082	0.0367001	ENSG00000155530
A0A8I5KXD3		Homo sapiens	RPMI	CALB	0.1	-0.808083	1.4955	1.17079	106742	60964.6	1	3	2	LC[Common Fixed:Carbamidomethyl on C]SGTTPR:-0.04,1.18,-0,	LC[Common Fixed:Carbamidomethyl on C]SGTTPR:-0.6,-0.49	114.385	0.132147	0.0365812	ENSG00000086717
Q96T58	primary:SPEN, synonym:KIAA0929, synonym:MINT, synonym:SHARP	Homo sapiens	RPMI	POLYIC	0.1	-0.694329	2.41074	1.36995	1.27468e+06	787747	3	2	3	APQQPGK:-0.29,0.29,;	APQQPGK:-0.76,-0.6,-0.63;	80.0811	0.136176	0.0363473	ENSG00000065526
Q9C004	primary:SPRY4	Homo sapiens	RPMI	CALB	0.1	-0.481467	1.50289	1.13158	70208.3	50286.6	1	3	2	PSSVSSSSSTSSDQRLLDHMAPPPVADQASPR:0.13,-0,-0.47,	PSSVSSSSSTSSDQRLLDHMAPPPVADQASPR:-0.71,-0.55,	114.385	0.132147	0.0359222	ENSG00000187678
P15144	primary:ANPEP, synonym:APN, synonym:CD13, synonym:PEPN	Homo sapiens	RPMI	POLYIC	0.1	0.764062	0.410234	1.67732	1.11224e+06	1.88887e+06	26	74	63	KVVATTQM[Common Variable:Oxidation on M]QAADAR:-0.42,0.42,;AQIINDAFNLASAHK:-0.89,-0.51,0.51,1.55,;YLSYTLNPDLIR:-0.15,0,1.45,0.53,-0.41;DNEETGFGSGTR:-0.87,-0,0.33,0.71,-0.43;GVGGSQPPDIDKTELVEPTEYLVVHLK:-0.49,0.8,0.49,-0.81,;ENSLLFDPLSSSSSNKER:0.18,-0.94,-0.18,1.01;ALEQALEK:0.58,-0,0.84,-1.52,-0.51;EATDVIIIHSK:0.53,-0.53,;SEYM[Common Variable:Oxidation on M]EGNVR:-2.45,0.12,-0,0.65,-0.63;QVTPLFIHFR…	KVVATTQM[Common Variable:Oxidation on M]QAADAR:1.78,3.74,2.81;AQIINDAFNLASAHK:-1.2,1.02,1.83,;YLSYTLNPDLIR:0.45,0.04,-1.49,2.44,2.42;DNEETGFGSGTR:-0.58,1.08,-0.24,2.14,2.2;GVGGSQPPDIDKTELVEPTEYLVVHLK:-0.33,0.98,0.56;ENSLLFDPLSSSSSNKER:-1.51,1.17,0.65,-1.02;ALEQALEK:-3.21,0.01,2.13,1.47;EATDVIIIHSK:-0.79,-1.45,1.31,1.13;SEYM[Common Variable:Oxidation on M]EGNVR:1.54,0.22,2.89,2.83;QVTPLFIHFR:0.93,…	82.3333	0.132946	0.0359133	ENSG00000166825
Q9UGU5		Homo sapiens	RPMI	POLYIC	0.1	0.704322	2.60307	1.37027	60276.3	98212.9	1	2	2	M[Common Variable:Oxidation on M]KLILSPK:0.47,-0.47	M[Common Variable:Oxidation on M]KLILSPK:0.55,0.63	87.2353	0.12642	0.0350764	ENSG00000100281
H0Y9L5		Homo sapiens	RPMI	SAUR	0.1	0.639326	1.74668	1.71393	88321.5	137570	1	5	4	DQVLRC[Common Fixed:Carbamidomethyl on C]S[Less Common:Formylation on S]KIAGVK:0,-0.55,0.69,1.1,-0.96	DQVLRC[Common Fixed:Carbamidomethyl on C]S[Less Common:Formylation on S]KIAGVK:1.05,0.47,0.6,0.79,	129.435	0.183566	0.0349767	ENSG00000123737
A0A140TA28	primary:MUCL3	Homo sapiens	RPMI	CALB	0.1	0.735293	1.69571	1.91901	2.13178e+06	3.54885e+06	2	6	6	SM[Common Variable:Oxidation on M]STLDKTSTSSHKTTTSFHNSGNSQTK:0.95,0,-0.15;TTPSPAEPTENGQR[Common Biological:Citrullination on R]TPFANEK:-0,-0.45,0.33	SM[Common Variable:Oxidation on M]STLDKTSTSSHKTTTSFHNSGNSQTK:0.34,1.11,1.65;TTPSPAEPTENGQR[Common Biological:Citrullination on R]TPFANEK:0.58,1.07,0.68,	114.385	0.132147	0.0345764	ENSG00000257232
J3QQQ1	primary:NFE2L1	Homo sapiens	RPMI	LPS	0.1	0.441594	1.56725	1.42429	258003	350395	1	5	5	ASVQDID[Less Common:Water loss on D]LGAGR:-0.06,-2.1,-0,0.93,2.54	ASVQDID[Less Common:Water loss on D]LGAGR:0.81,0.93,0.54,0.55,0.73	141.857	0.165946	0.0341532	ENSG00000082641
O43719	primary:HTATSF1	Homo sapiens	RPMI	CALB	0.1	-0.458252	0.986189	0.927833	99589.7	72488.1	2	4	2	LLDEDEIR:0.02,-0.81,-0.02,0.28;	LLDEDEIR:-0.6,-0.58,;	124	0.123162	0.0338893	ENSG00000102241
P21291	primary:CSRP1, synonym:CSRP, synonym:CYRP	Homo sapiens	RPMI	CALB	0.1	-0.86782	0.456821	1.75412	6.9742e+06	3.82168e+06	18	85	57	NLDSTTVAVHGEEIYC[Common Fixed:Carbamidomethyl on C]K:0.05,-0,-0.54,-0.43,0.83;TVYFAEEVQC[Common Fixed:Carbamidomethyl on C]EGNSFHK:0.75,-0.6,-0.28,-0,0.29;GFGFGQGAGALVHSE:0.04,1.3,-1.45,-1.34,-0;C[Common Fixed:Carbamidomethyl on C]SQAVYAAEK:-0,1.4,-0.82,-1.26,0.07;SC[Common Fixed:Carbamidomethyl on C]FLC[Common Fixed:Carbamidomethyl on C]M[Common Variable:Oxidation on M]VC[Common Fixed:Carbamidom…	NLDSTTVAVHGEEIYC[Common Fixed:Carbamidomethyl on C]K:-1.46,-4.51,-0.85,-2.14,1.43;TVYFAEEVQC[Common Fixed:Carbamidomethyl on C]EGNSFHK:0.2,-1.99,-1.17,1.25;GFGFGQGAGALVHSE:-2.53,-3.69,-1.95,-3.19,0.44;C[Common Fixed:Carbamidomethyl on C]SQAVYAAEK:-1.15,-3.31,-4.46;SC[Common Fixed:Carbamidomethyl on C]FLC[Common Fixed:Carbamidomethyl on C]M[Common Variable:Oxidation on M]VC[Common Fixed:Carbamidom…	124	0.123162	0.0332561	ENSG00000159176
P38606	primary:ATP6V1A, synonym:ATP6A1, synonym:ATP6V1A1, synonym:VPP2	Homo sapiens	RPMI	POLYIC	0.1	-0.44127	0.264591	1.29515	2.03755e+06	1.50063e+06	28	122	95	AKEILQEEEDLAEIVQLVGK:0.75,0.29,-0,-0.49,-1;LPANHPLLTGQR:-0.27,-0.04,-0,0.23,0.13;TVISQSLSK:-0.53,-1.03,0.44,0.41,0;GVNVSALSR:-0.82,-0.94,0.12,0.5,0;QVRPVTEK:-1.09,-0.9,0.21,0.07,-0;YSNSDVIIYVGC[Common Fixed:Carbamidomethyl on C]GER:0.08,-0.55,-0,-0.23,0.02;TALVANTSNMPVAAR:0.19,0.34,-0.19,-0.92,;EILQEEEDLAEIVQLVGK:-0.12,0.14,-0,-0.14,0.5;VGSHITGGDIYGIVSENSLIK:0.54,1.7,-0,-0.67,-2.72;LIKDDFLQQN[Com…	AKEILQEEEDLAEIVQLVGK:0.48,1.18,-1.91,-0.63,-1.05;LPANHPLLTGQR:-0.38,-0.79,-0.19,-0.66,-0.59;TVISQSLSK:-0.48,0.37,-0.05,-0.35;GVNVSALSR:-0.74,-0.18,-0.69,-1.08;QVRPVTEK:-1.98,0.08,-0.44,-0.4,-0.98;YSNSDVIIYVGC[Common Fixed:Carbamidomethyl on C]GER:1.44,-0.93,-0.54,-1.14,-1.32;TALVANTSNMPVAAR:-2.7,-0.47,-0.91,;EILQEEEDLAEIVQLVGK:0.06,-1.25,-0.54,-1.85;VGSHITGGDIYGIVSENSLIK:-0.55,2.02,1.39,-0.49,-1;…	89.9091	0.123123	0.0330726	ENSG00000114573
P19971	primary:TYMP, synonym:ECGF1	Homo sapiens	RPMI	LPS	0.1	-0.389107	0.202211	1.1308	3.75755e+06	2.86927e+06	28	127	114	ALPLALVLHELGAGR:-0,-0.37,0.02,-1.1,0.54;VAAALTAM[Common Variable:Oxidation on M]DKPLGR:-2.51,-1.82,0,0.05,0.03;VAAALDDGSALGR:-0.06,0.73,0.42,-0.04,0;M[Common Variable:Oxidation on M]LAAQGVDPGLAR:-0.23,-0,-0.11,0.29,1.75;DGPALSGPQSR:-0.45,0.02,0.04,-0.32,0;ALC[Common Fixed:Carbamidomethyl on C]SGSPAER:-0.24,0.46,0.52,-0,-0.65;FGGAAVFPNQEQAR:-0.02,0.02,0.56,-0.41,-0;VAAALTAMDKPLGR:-0.43,0.04,1.37,-…	ALPLALVLHELGAGR:-0.86,-0.76,0.57,0.37,-0.99;VAAALTAM[Common Variable:Oxidation on M]DKPLGR:-2.41,-2.88,0.38,1.35,;VAAALDDGSALGR:-0.4,-0.96,0.34,0.1,-0.25;M[Common Variable:Oxidation on M]LAAQGVDPGLAR:-0.97,-0.91,0.06,0.89,-1.2;DGPALSGPQSR:-1.17,-1.26,-0.32,-0.34,-0.61;ALC[Common Fixed:Carbamidomethyl on C]SGSPAER:-0.32,-1.18,0.43,-0.13,-0.14;FGGAAVFPNQEQAR:-0.19,-0.36,0.24,-0.42,-0.57;VAAALTAMDKP…	141.857	0.165946	0.0328981	ENSG00000025708
P63267		Homo sapiens	RPMI	POLYIC	0.1	-0.311296	0.148536	1.59445	4.17343e+08	3.36344e+08	225	650	474	SYELPDGQVITIGNER:-0,-1.63,0.1;LDLAGRDLTDYLM[Common Variable:Oxidation on M]K:0.59,1.02,-0.62,0,-3.1;EKLC[Common Fixed:Carbamidomethyl on C]YVALDFENEM[Less Common:Dioxidation on M]ATAASSSSLEK:0.13,0,-0.2,-0.37,1.42;SYELPDGQVITIGN[Common Artifact:Deamidation on N]ER:0.77,-0.45,-1.13,-0,1.87;YPIEHGIITNW[Less Common:Oxidation to Kynurenine on W]DDM[Common Variable:Oxidation on M]EK:-2.53,-2.73,2.56,2…	SYELPDGQVITIGNER:0.95,-0.63,;LDLAGRDLTDYLM[Common Variable:Oxidation on M]K:2.09,-2.15,0.94,0.23;EKLC[Common Fixed:Carbamidomethyl on C]YVALDFENEM[Less Common:Dioxidation on M]ATAASSSSLEK:0.28,1.04,-0.14,-0.04;SYELPDGQVITIGN[Common Artifact:Deamidation on N]ER:1.21,-0.52,-0.78;YPIEHGIITNW[Less Common:Oxidation to Kynurenine on W]DDM[Common Variable:Oxidation on M]EK:-1.23,-1.2,2.15,2.94,1.94;DSYV…	89.9091	0.123123	0.032667	ENSG00000163017
Q13813	primary:SPTAN1, synonym:NEAS, synonym:SPTA2	Homo sapiens	RPMI	CALB	0.1	-0.329878	0.178693	1.42761	1.65304e+06	1.31517e+06	82	338	279	NQALNTDNYGHDLASVQALQR:-0.71,-1.56,-0,0.56,0.25;LGESQTLQQFSR:0.25,-0.26,-0.5,0,0.52;LSDDNTIGKEEIQQR:-0.04,-1.32,-0,0.04,0.61;LIQSHPESAEDLQEK:-1.76,-2.06,0.28,0,0.19;GNAM[Common Variable:Oxidation on M]VEEGHFAAEDVK:-0.53,0.53;LIQEQHPEEELIK:0.3,-0.21,-0.51,-0,0.14;ALSSEGKPYVTKEELYQNLTR:0.01,-0.89,0.12,-0.01,;M[Common Variable:Oxidation on M]TLVASEDYGDTLAAIQGLLK:1.6,-1.12,-0.64,0.64;GKDLIGVQNLLK:0.89…	NQALNTDNYGHDLASVQALQR:0.08,0.59,0.7;LGESQTLQQFSR:-1.35,-0.52,-0.58,0.48,1.08;LSDDNTIGKEEIQQR:-3.03,-0.08,1.04,-0.7;LIQSHPESAEDLQEK:-2.83,0.4,-0.12,0.99,-1.4;GNAM[Common Variable:Oxidation on M]VEEGHFAAEDVK:-0.36,-1.33;LIQEQHPEEELIK:-0.3,-0.68,-0.77,-0.14,1.44;ALSSEGKPYVTKEELYQNLTR:-0,0.1,-0.73,;M[Common Variable:Oxidation on M]TLVASEDYGDTLAAIQGLLK:0.93,0.84,-1.71,0.39,1.49;GKDLIGVQNLLK:-0.61,-1.6…	124	0.123162	0.0326139	ENSG00000197694
P62328	primary:TMSB4X, synonym:TB4X, synonym:THYB4, synonym:TMSB4	Homo sapiens	RPMI	CALB	0.1	-0.799925	0.375357	1.81765	4.35023e+07	2.49868e+07	51	136	109	KTETQEKNPLPSK:-0.68,0.41,-0.12,-0,1.09;TETQEKNPLPSK:-0.6,0.15,0,-0.14,0.83;SDK[UniProt:N6-acetyllysine on K]PDMAE[Less Common:Oxidation on E]IEKFDK:-1.26,1.26,;SDK[UniProt:N6-acetyllysine on K]PDM[Common Variable:Oxidation on M]AEIEK:0,-0.66,-0.86,0.31,3.4;NPLPSKETIEQEK:0.86,-0.75,-0.26,0,1.55;TETQE[Metal:Sodium on E]KNPLPSK:-1.18,-0.78,0.1,0,0.32;TETQ[Common Artifact:Deamidation on Q]EKNPLPSK:0.…	KTETQEKNPLPSK:0.65,-0.74,-0.33,1.32,-0.3;TETQEKNPLPSK:1.05,1.36,-0.5,1.31,-0.31;SDK[UniProt:N6-acetyllysine on K]PDMAE[Less Common:Oxidation on E]IEKFDK:2.12,1.37,6.14;SDK[UniProt:N6-acetyllysine on K]PDM[Common Variable:Oxidation on M]AEIEK:-1.36,-3.28,-0.93,-1.83,2.25;NPLPSKETIEQEK:-2.73,-4.68,-0.63,-3.98,0.94;TETQE[Metal:Sodium on E]KNPLPSK:0.57,-0.5,-0.17,1.25,-1.62;TETQ[Common Artifact:Deami…	129.435	0.118604	0.0319625	ENSG00000205542
Q8TD19	primary:NEK9, synonym:KIAA1995, synonym:NEK8, synonym:NERCC	Homo sapiens	RPMI	POLYIC	0.1	-0.573847	0.296972	0.71732	447203	300441	8	29	17	LGINLLGGPLGGK:-0.18,0.21,0.05,-0.14,0;LQGLVLK:0.94,0.76,-0.1,-0.53,-0;LHGQLGHGDK:0.67,-0.86,-0,0.21,-0.1;THTAAIDER:-0.33,0.33;AGGGAAEQEELHYIPIR:1.07,0.66,-0.94,-0.66,;VTLLNAPTK:0.82,-0.47,-0.25,0.25;VLAC[Common Fixed:Carbamidomethyl on C]GLNEFNK:-0.04,0.04,;LEGGQQVGM[Common Variable:Oxidation on M]HSKGTQTAKEEMEMDPK:0.14,-0.14	LGINLLGGPLGGK:-0.17,-0.7,-0.59;LQGLVLK:-1.1,0.3,-0.44,-0.82;LHGQLGHGDK:0.31,-0.62,-0.44;THTAAIDER:-0.5;AGGGAAEQEELHYIPIR:-0.72,-1.11,-1.52;VTLLNAPTK:0.2,;VLAC[Common Fixed:Carbamidomethyl on C]GLNEFNK:-0.19,-0.91,;LEGGQQVGM[Common Variable:Oxidation on M]HSKGTQTAKEEMEMDPK:	92.75	0.119804	0.0318598	ENSG00000119638
A0A8I5KW61		Homo sapiens	RPMI	LPS	0.1	0.226065	0.0880886	1.31911	6.37562e+08	7.45719e+08	423	1064	909	GTHC[Common Fixed:Carbamidomethyl on C]NQVEVIATLKDGR:0.31,0.81,-0,-0.7,-2.04;GKEESLDSDLYAELR:1.45,0.09,-0.61,-0.09,;AGPHC[Common Fixed:Carbamidomethyl on C]PTAQLIATLK:1.08,-0.35,0.35,-0.58;AGPHC[Common Fixed:Carbamidomethyl on C]PTAQLIATLKN[Common Artifact:Deamidation on N]GR:0.2,0.38,-0,-0.03,-0.66;GKEESLDSDLY[Less Common:Quinone on Y]AELR:2.94,-0.54,-0.64,0.23,-0;GTHC[Common Fixed:Carbamidometh…	GTHC[Common Fixed:Carbamidomethyl on C]NQVEVIATLKDGR:1.8,0.8,0.52,-0.01;GKEESLDSDLYAELR:0.52,0.07,-0.57,0.11;AGPHC[Common Fixed:Carbamidomethyl on C]PTAQLIATLK:1.42,0.82,0.05,0.35,0.28;AGPHC[Common Fixed:Carbamidomethyl on C]PTAQLIATLKN[Common Artifact:Deamidation on N]GR:2.23,1.03,0.04,0.33,-0.16;GKEESLDSDLY[Less Common:Quinone on Y]AELR:2.23,1.68,-1.13,0.36,0.07;GTHC[Common Fixed:Carbamidomethy…	141.857	0.165946	0.0316187	ENSG00000288796
A0A0G2JNQ7		Homo sapiens	RPMI	SAUR	0.1	-0.789203	0.465944	1.75952	3.07781e+06	1.78102e+06	24	82	61	YQAEFPM[Common Variable:Oxidation on M]SPVTSAHAGTYR:-1.85,-0,0.2,0.62,-1.48;AGAADAPLR:-2.37,0,1.04,0.27,-3.24;EGEDEHPQC[Common Fixed:Carbamidomethyl on C]LNSQPHAR:-2.11,-0,0.88,0.56,-1.89;SIHEYPK:-2.42,0,0.75,0.39,-2.74;AIFSVGPVSPNRR:-0.26,0.26,;KPSLSVQPGPVVAPGESLTLQC[Common Fixed:Carbamidomethyl on C]VSDVGYDR:-0.53,0.53,0.66,-2.1;YQAEFPMSPVTSAHAGTYR:-2.26,0.32,0,0.67,-5.38;QFHTFLLTK:-1.91,0.15,0…	YQAEFPM[Common Variable:Oxidation on M]SPVTSAHAGTYR:0.89,-1.73,-2.3,-2.15,1.13;AGAADAPLR:-0.41,-0.05,-1.8,-2.08,-3.9;EGEDEHPQC[Common Fixed:Carbamidomethyl on C]LNSQPHAR:-0.39,-0.19,-0.73,-0.92,;SIHEYPK:-0.58,-5.67,-1.32,-2.34,;AIFSVGPVSPNRR:-1.28,;KPSLSVQPGPVVAPGESLTLQC[Common Fixed:Carbamidomethyl on C]VSDVGYDR:-1.84,0.03,-2.9,-2.79,-0.28;YQAEFPMSPVTSAHAGTYR:1.53,-2.61,-1.13,-4.29,;QFHTFLLTK:-0…	135.364	0.176949	0.0315609	ENSG00000274513
Q96G03	primary:PGM2, ORF:MSTP006	Homo sapiens	RPMI	POLYIC	0.1	-0.481273	0.277846	1.57699	3.95605e+06	2.8339e+06	35	157	124	IVLANDPDADRLAVAEK:1.15,-0.03,-0,0.07,-0.35;M[Common Variable:Oxidation on M]NDLTIIQTTQGFC[Common Fixed:Carbamidomethyl on C]R:-0.72,0,-0.63,0.14,0.39;SALKDTYM[Common Variable:Oxidation on M]LSSTVSSK:-0,-1,2.02;ELNELVSAIEEHFFQPQK:-0,0.19,-0.7,-0.77,0.52;M[Common Variable:Oxidation on M]EFGT[Less Common:Dehydrobutyrine on T]AGLR:0.88,-0.88;LIAEGNKEELR:-0.32,-0.02,-0,0.39,0.71;GIVISFDAR:0.53,-0.47,-…	IVLANDPDADRLAVAEK:1.98,-0.52,-0.43,-1.17,-0.43;M[Common Variable:Oxidation on M]NDLTIIQTTQGFC[Common Fixed:Carbamidomethyl on C]R:-0.87,0.06,0.05,0.64,0.49;SALKDTYM[Common Variable:Oxidation on M]LSSTVSSK:0.19,0.95,;ELNELVSAIEEHFFQPQK:0.07,-1.28,;M[Common Variable:Oxidation on M]EFGT[Less Common:Dehydrobutyrine on T]AGLR:2.06,0.69,1.24;LIAEGNKEELR:-0.9,-0.55,-0.05,-0.35,0.31;GIVISFDAR:-1.33,-0.61…	92.75	0.119804	0.0314582	ENSG00000169299
P06753		Homo sapiens	RPMI	CALB	0.1	-0.354632	0.191499	1.5105	7.89441e+07	6.17398e+07	97	303	260	LATALQKLEEAEKAADESER:0,0.62,-2.26;ALKDEEKM[Common Variable:Oxidation on M]ELQEIQLK:0.8,-0.67,-1.71,-0,0.06;LATALQKLEEAEK:0.6,-0.13,0,0.16,-0.52;YSQKEDKYEEEIK:-1.06,0,-0.3,0.52,0.01;LEEAEKAADESER:-0.58,-0,-0.12,0.27,0.86;RIQLVEEELDRAQER:0.03,0,-0.32,0.57,-0.7;LAT[Less Common:Dehydrobutyrine on T]AL[Less Common:Oxidation on L]QKLEEAEKAADESER:2.55,-3.49,2.29,-2.29;KLVIIEGDLER:0.06,-0.73,0,0.06,-0.17…	LATALQKLEEAEKAADESER:-0.11,-1.04,-1.19,-6.84;ALKDEEKM[Common Variable:Oxidation on M]ELQEIQLK:-0.17,-1.74,-2.08,-1.14,-4;LATALQKLEEAEK:-0.21,-0.87,0.04,-1.08,-0.99;YSQKEDKYEEEIK:-0.66,-0.19,-0.63,0.25,-2.38;LEEAEKAADESER:-0.87,-0.4,-0.1,-0.04,-0.24;RIQLVEEELDRAQER:-0.96,0.43,-0.73,0.09;LAT[Less Common:Dehydrobutyrine on T]AL[Less Common:Oxidation on L]QKLEEAEKAADESER:0.87,-1.39,0.66;KLVIIEGDLER:-…	129.435	0.118604	0.0313347	ENSG00000143549
P16402	primary:H1-3, synonym:H1F3, synonym:HIST1H1D	Homo sapiens	RPMI	CALB	0.1	-0.678173	0.371479	1.81869	5.24584e+07	3.27842e+07	31	117	92	KASGPPVSELITK:1.26,0,-1.83,-1.48,0.72;ALAAAGYDVEKNNSR:2,1,-0,-0.55,-0.4;KAS[Common Biological:Phosphorylation on S]GPPVSELITK:1.71,-0,-1.64,-1.32,1.05;KALAAAGYDVEK:2.13,-0,-0.5,-0.2,1.58;ALAAAGYDVEKN[Common Artifact:Deamidation on N]NSR:2.36,-2.69,-0.57,-0,1.41;ALAAAGYDVEK:1.93,-1.71,-0.93,-0,1.24;SGVSLAALKK:2.46,-0,-0.27,-0.16,1.59;ASGPPVSELITK:2.45,0,-1.49,-0.14,1.76;SGVSLAALK:1.87,0,-1.68,-1.0…	KASGPPVSELITK:-1.89,-2.89,-1.23,-1.39,-0.2;ALAAAGYDVEKNNSR:-0.76,-1.1,0.2,0.17,-5.8;KAS[Common Biological:Phosphorylation on S]GPPVSELITK:-1.14,-1.01,-2.16;KALAAAGYDVEK:-2.36,-1,-0.27,0.78,-0.59;ALAAAGYDVEKN[Common Artifact:Deamidation on N]NSR:-1.07,-1.06,0.16,1.14,-0.16;ALAAAGYDVEK:-1.53,-0.59,-0.85,1.09,-1.15;SGVSLAALKK:-1.18,-0.69,0.3,1.22,-1.26;ASGPPVSELITK:0.27,-0.03,0.02,0.19;SGVSLAALK:-1.…	135.364	0.114001	0.0306977	ENSG00000124575
Q5VXD3	primary:SAMD13, ORF:HSD-42, ORF:HSD42	Homo sapiens	RPMI	POLYIC	0.1	-0.566324	2.42262	1.06026	242587	163828	1	2	2	PPDPADWAVMDVVN[Common Artifact:Ammonia loss on N]YFRTVGFEEQASAFQEQEIDGK:0.97,-0.97,	PPDPADWAVMDVVN[Common Artifact:Ammonia loss on N]YFRTVGFEEQASAFQEQEIDGK:-0.56,-0.63	95.7742	0.116462	0.0306594	ENSG00000203943
A0A8V8TMA5		Homo sapiens	RPMI	LPS	0.1	-0.523762	1.96369	1.14098	52777	36709.3	1	2	2	HAQTISGHALR:0.27,-0.27,	HAQTISGHALR:-0.51,-0.59,	149	0.159258	0.0303146	ENSG00000094631
P15586	primary:GNS	Homo sapiens	RPMI	POLYIC	0.1	0.953083	0.470465	1.32586	1.57251e+06	3.04438e+06	9	33	34	SDVLVEYQGEGR:-1.16,-0,0.31,0.01,-1.48;SM[Common Variable:Oxidation on M]C[Common Fixed:Carbamidomethyl on C]GYQTFFAGK:-1.35,-0,0.58,0.46,-1.4;NFNIHGTNK:-0.67,0.74,0.67,-1.8;IQEPNTFPAILR:-0.52,-0,0.51,0.53,-1.01;AFQNVFAPR:-1.74,0.32,0.12,0,-1.29;TIDPELLGK:-1.06,-0,0.48,0.11,-1.7;WQTLLSVDDLVEK:-0.4,0.6,-0.75,0.4,;	SDVLVEYQGEGR:-1.21,-0.1,-0.26,0.31,0.64;SM[Common Variable:Oxidation on M]C[Common Fixed:Carbamidomethyl on C]GYQTFFAGK:1.76,0.2,0.83,1.2,1.65;NFNIHGTNK:0.16,1.1,0.43,0.69,1.38;IQEPNTFPAILR:1.49,1.81,0.03,1,1.63;AFQNVFAPR:2.43,-1.1,0.15,-0.09,0.68;TIDPELLGK:1.92,0.27,0.34,0.58,1.21;WQTLLSVDDLVEK:1.27,-0.08,-1.83,0.8;	99	0.113096	0.0302621	ENSG00000135677
Q07325	primary:CXCL9, synonym:CMK, synonym:MIG, synonym:SCYB9	Homo sapiens	RPMI	CALB	0.1	1.1377	0.658813	1.80056	8.39504e+06	1.84716e+07	14	28	46	C[Common Fixed:Carbamidomethyl on C]SC[Common Fixed:Carbamidomethyl on C]ISTNQGTIHLQSLK:-2.6,0.59,0,;[Common Artifact:Ammonia loss on C]C[Common Fixed:Carbamidomethyl on C]SC[Common Fixed:Carbamidomethyl on C]ISTNQGTIHLQSLK:0.18,-0.18,;NGVQTC[Common Fixed:Carbamidomethyl on C]LNPDSADVKELIK:0.26,-0.26,;N[Common Artifact:Deamidation on N]GVQTC[Common Fixed:Carbamidomethyl on C]LNPDSADVKELIK:-0.23,0…	C[Common Fixed:Carbamidomethyl on C]SC[Common Fixed:Carbamidomethyl on C]ISTNQGTIHLQSLK:0.86,2.63,0.08,0.48,0.14;[Common Artifact:Ammonia loss on C]C[Common Fixed:Carbamidomethyl on C]SC[Common Fixed:Carbamidomethyl on C]ISTNQGTIHLQSLK:0.71,0.79,0.4,1.16,1.3;NGVQTC[Common Fixed:Carbamidomethyl on C]LNPDSADVKELIK:-0.16,0.53,-0.04,0.2,-4.21;N[Common Artifact:Deamidation on N]GVQTC[Common Fixed:Carb…	141.857	0.109353	0.0300852	ENSG00000138755
Q12918	primary:KLRB1, synonym:CLEC5B, synonym:NKRP1A	Homo sapiens	RPMI	POLYIC	0.1	0.530732	1.13064	1.14431	97399.3	140709	1	5	2	ESSLLLIR:-0.36,1.28,0,1.33,-1.14	ESSLLLIR:0.75,0.76	102.448	0.109707	0.0298768	ENSG00000111796
Q9NSC5	primary:HOMER3	Homo sapiens	RPMI	SAUR	0.1	0.467991	1.04691	1.0905	616733	853054	2	5	2	VQDLETRNAELEHQLR:0.44,1.59,-0.39,-0,-0.68	VQDLETRNAELEHQLR:0.7,0.59,	141.857	0.170228	0.0298703	ENSG00000051128
P23526	primary:AHCY, synonym:SAHH	Homo sapiens	RPMI	CALB	0.1	-0.508118	0.283709	1.17924	2.55286e+06	1.79501e+06	16	71	70	VAVVAGYGDVGK:0,-0.09,0.15,-0.03,0.18;KLDEAVAEAHLGK:0.51,-1.19,0,0.21,-1.08;YPQLLPGIR:-0,-0.46,0.13,-0.02,0.47;IILLAEGR:-0.1,0.02,0.12,-0,-0.1;[UniProt:N-acetylserine on S]SDKLPYK:0.24,-0.29,0.03,-0,-0;VADIGLAAWGR:0.79,0.1,0,-1.17,-2.95;GISEETTTGVHNLYK:-0,-0.21,0.07,-0,0.13;YSASKPLK:-0.59,-0.43,-0,0.09,0.4;VPAINVNDSVTK:0.06,0,-0.38,-0.47,0.01;AGIPVYAWK:-0,0.39,0.35,-0.19,-1.91;ATDVM[Common Variabl…	VAVVAGYGDVGK:0.2,-0.5,-0.24,-0.29,-0.97;KLDEAVAEAHLGK:-0.57,-1.02,-0.29,-1.14,-0.97;YPQLLPGIR:0.21,-0.6,-0.17,-0.39,1.05;IILLAEGR:0.55,-0.32,0.02,-1.42,-0.98;[UniProt:N-acetylserine on S]SDKLPYK:-0.03,-0.54,-0.35,-1.5;VADIGLAAWGR:0.77,-0.56,-0.43,-4.05,-2.21;GISEETTTGVHNLYK:-0.86,-0.94,-0.35,-1.61,-1.23;YSASKPLK:0.83,-0.54,-0.2,0.05,-1.4;VPAINVNDSVTK:0.28,-0.65,-0.68,-0.97,-1.8;AGIPVYAWK:0.93,0.5…	141.857	0.109353	0.029498	ENSG00000101444
P04628	primary:WNT1, synonym:INT1	Homo sapiens	RPMI	LPS	0.1	0.575351	1.91978	1.16536	369845	551084	1	2	2	AVGDVLRDRFDGASR:-0.24,0.24,	AVGDVLRDRFDGASR:0.64,0.64	156.895	0.152466	0.0290505	ENSG00000125084
P16403	primary:H1-2, synonym:H1F2, synonym:HIST1H1C	Homo sapiens	RPMI	CALB	0.1	-0.777453	0.407752	1.8428	5.24584e+07	3.0604e+07	28	98	75	KASGPPVSELITK:1.26,0,-1.83,-1.48,0.72;ALAAAGYDVEKNNSR:2,1,-0,-0.55,-0.4;KAS[Common Biological:Phosphorylation on S]GPPVSELITK:1.71,-0,-1.64,-1.32,1.05;KALAAAGYDVEK:2.13,-0,-0.5,-0.2,1.58;ALAAAGYDVEKN[Common Artifact:Deamidation on N]NSR:2.36,-2.69,-0.57,-0,1.41;ALAAAGYDVEK:1.93,-1.71,-0.93,-0,1.24;SGVSLAALKK:2.46,-0,-0.27,-0.16,1.59;ASGPPVSELITK:2.45,0,-1.49,-0.14,1.76;SGVSLAALK:1.87,0,-1.68,-1.0…	KASGPPVSELITK:-1.89,-2.89,-1.23,-1.39,-0.2;ALAAAGYDVEKNNSR:-0.76,-1.1,0.2,0.17,-5.8;KAS[Common Biological:Phosphorylation on S]GPPVSELITK:-1.14,-1.01,-2.16;KALAAAGYDVEK:-2.36,-1,-0.27,0.78,-0.59;ALAAAGYDVEKN[Common Artifact:Deamidation on N]NSR:-1.07,-1.06,0.16,1.14,-0.16;ALAAAGYDVEK:-1.53,-0.59,-0.85,1.09,-1.15;SGVSLAALKK:-1.18,-0.69,0.3,1.22,-1.26;ASGPPVSELITK:0.27,-0.03,0.02,0.19;SGVSLAALK:-1.…	141.857	0.109353	0.0289021	ENSG00000187837
Q6P1N9		Homo sapiens	RPMI	POLYIC	0.1	0.673354	2.38172	1.91578	158850	253330	1	3	3	LMIETDAPWC[Common Fixed:Carbamidomethyl on C]GVK:-0.56,0.36,-0,	LMIETDAPWC[Common Fixed:Carbamidomethyl on C]GVK:0.47,0.53,0.74	106.143	0.106294	0.0287472	ENSG00000147687
Q9NP72	primary:RAB18	Homo sapiens	RPMI	SAUR	0.1	0.589572	0.681182	0.946153	244299	367621	3	9	5	EVDRNEGLK:-1.44,-0.14,0.15,0.14;ILIIGESGVGK:0.74,-0,-0.27,-0.53,0.65	EVDRNEGLK:0.71,0.32,;ILIIGESGVGK:0.78,0.46,0.37,	149	0.163401	0.028219	ENSG00000099246
P36222	primary:CHI3L1	Homo sapiens	RPMI	CALB	0.1	0.68643	0.557899	1.71597	2.18199e+06	3.51147e+06	20	31	45	EAGTLAYYEIC[Common Fixed:Carbamidomethyl on C]DFLR:-0.63,0.63,;FPLTNAIK:-0.87,0.87,;ILGQQVPYATK:-0.96,0.96,;SFTLASSETGVGAPISGPGIPGR:-1.19,1.19,;GNQWVGYDDQESVK:-0.77,0.77,;GTTGHHSPLFR:-1.28,1.28,;QLLLSAALSAGK:-0.47,0.47,;LVMGIPTFGR:-0.79,0.79,;VQYLKDR:0.85,-0.85;SVPPFLR:-1.26,-0,0.99,;VTIDSSYDIAK:1.06,1.79,-1.61,-0,-0.77;GQEDASPDRFSNTDYAVGYMLR:-1.21,1.11,0;TLLSVGGW[Less Common:Dioxidation on W]NFG…	EAGTLAYYEIC[Common Fixed:Carbamidomethyl on C]DFLR:1.4,1.79,0.76;FPLTNAIK:-0.67,0.26,1.18,-0.75;ILGQQVPYATK:0.99,-1.54,0.58,1.47,0.29;SFTLASSETGVGAPISGPGIPGR:0.73,-2.04,0.63,2.12,1.45;GNQWVGYDDQESVK:1.5,1.52,0.05,;GTTGHHSPLFR:1.45,1.99,;QLLLSAALSAGK:1.47,0.72,1.26,;LVMGIPTFGR:0.04,0.78,-0.26,;VQYLKDR:1.05,-0.85;SVPPFLR:1.77,0.28,1.27,1.89,-0;VTIDSSYDIAK:2.19,0.25,0.79,1.17,-0.17;GQEDASPDRFSNTDYAV…	149	0.10466	0.0276831	ENSG00000133048
F5H2F4		Homo sapiens	RPMI	POLYIC	0.1	-0.770206	0.381745	1.4473	1.27904e+06	749946	19	80	55	GALALAQAVQR:0.28,-0.71,0,-0.35,0.74;VLLSALER:1.03,-0.03,0.2,-0.27,-0;YVVVTGITPTPLGEGK:0.89,-0.11,-0,-0.3,1.1;EQVPGFTPR:-0.22,-0,0.93,0.49,-2.18;TDPTTLTDEEINR:-0,0.09,-0.02,-0.46,0.84;TPVPSDIDISR:0.21,-0,-0.73,-0.34,0.87;LPVEDKIR:-0.48,0.05,-0.05,0.72;QGFGNLPIC[Common Fixed:Carbamidomethyl on C]MAK:0.94,0.12,-0.12,-0.35,;SC[Common Fixed:Carbamidomethyl on C]KPKPIGK:-0.32,-0,0.03;GVPTGFILPIR:-0,0.3…	GALALAQAVQR:1.14,-1.29,0.08,-0.83,-1.16;VLLSALER:1.98,-1.13,-0.47,-1.33,-1.21;YVVVTGITPTPLGEGK:0.06,0.57,-0.19,-0.7,-2.04;EQVPGFTPR:-1.02,-0.22;TDPTTLTDEEINR:-1.7,-1.91,-1.07,;TPVPSDIDISR:-2.65,-0.92,-1.68,-0.67,-1.45;LPVEDKIR:-0.28,-0.52,0.12;QGFGNLPIC[Common Fixed:Carbamidomethyl on C]MAK:;SC[Common Fixed:Carbamidomethyl on C]KPKPIGK:-0.45,-0.49,-0.73;GVPTGFILPIR:0.73,-2.04,-2.36,-1.39,-1.95;TD…	110.111	0.102857	0.0276341	ENSG00000100714
C9J2C0	primary:TUBA8	Homo sapiens	RPMI	CALB	0.1	-0.548737	0.26033	1.72364	2.67715e+07	1.83015e+07	61	210	172	VGINYQPPTVVPGGDLAK:0,0.06,-1.19,-0.95,0.48;AVC[Common Fixed:Carbamidomethyl on C]M[Common Variable:Oxidation on M]LSNTTAIAEAW[Less Common:Dioxidation on W]AR:-1.32,-0.87,0.87,2.39;AVC[Common Fixed:Carbamidomethyl on C]M[Common Variable:Oxidation on M]LSNTTAIAEAW[Less Common:Oxidation to Kynurenine on W]AR:-0.57,0.57;LDHKFDLM[Common Variable:Oxidation on M]YAK:-0.18,0.13,-1.63,0,0.38;QLFHPEQLITGKE…	VGINYQPPTVVPGGDLAK:-0.54,-3.09,-0.89,-1.99,0.73;AVC[Common Fixed:Carbamidomethyl on C]M[Common Variable:Oxidation on M]LSNTTAIAEAW[Less Common:Dioxidation on W]AR:-0.47,1.67,1.12;AVC[Common Fixed:Carbamidomethyl on C]M[Common Variable:Oxidation on M]LSNTTAIAEAW[Less Common:Oxidation to Kynurenine on W]AR:-3.25,-1.59,1.54;LDHKFDLM[Common Variable:Oxidation on M]YAK:-0.96,-2.35,-1.71,0.1,0.73;QLFHP…	149	0.10466	0.0270955	ENSG00000183785
Q14314	primary:FGL2	Homo sapiens	RPMI	SAUR	0.1	-0.40606	0.29021	1.67665	4.02387e+06	3.03674e+06	42	166	140	LNLVNM[Common Variable:Oxidation on M]NNIENYVDSK:-1.58,0,0.83,1.41,-1.64;NAKEEINVLHGR:-2.38,0,0.89,0.9,-1.84;IEEVFKEVQNLK:-0.67,-0,1.12,0.71,-1.44;GKC[Common Fixed:Carbamidomethyl on C]EEAGEC[Common Fixed:Carbamidomethyl on C]PYQVSLPPLTIQLPK:-3.2,0.03,0,0.06,-2.82;GKC[Common Fixed:Carbamidomethyl on C]EEAGEC[Less Common:Carboxymethylation on C]PYQ[Common Artifact:Deamidation on Q]VSLPPLTIQLPK:0.2…	LNLVNM[Common Variable:Oxidation on M]NNIENYVDSK:-0.7,-0.2,-1.54,1.04,1.31;NAKEEINVLHGR:-1.07,0.06,-1.06,-0.24,;IEEVFKEVQNLK:-0.56,-1.41,-0.87,0.48,;GKC[Common Fixed:Carbamidomethyl on C]EEAGEC[Common Fixed:Carbamidomethyl on C]PYQVSLPPLTIQLPK:-2.09,0.1,-2.16,-0.75,-1.27;GKC[Common Fixed:Carbamidomethyl on C]EEAGEC[Less Common:Carboxymethylation on C]PYQ[Common Artifact:Deamidation on Q]VSLPPLTIQ…	186.5	0.13498	0.0266097	ENSG00000127951
Q8IX18	primary:DHX40, synonym:DDX40, ORF:ARG147	Homo sapiens	RPMI	CALB	0.1	-0.381652	1.29968	1.19655	157984	121262	1	4	2	QLYQC[Common Fixed:Carbamidomethyl on C]DAIDR:-1.76,-0.19,0.19,0.37	QLYQC[Common Fixed:Carbamidomethyl on C]DAIDR:-0.71,-0.7	156.895	0.0999195	0.0264988	ENSG00000108406
A0A8I5KS41	primary:EMC3, ORF:hCG_1996542	Homo sapiens	RPMI	POLYIC	0.1	0.557082	2.3948	1.87935	65368.9	96176.7	1	3	3	MAGPEL[Less Common:Oxidation on L]L[Less Common:Oxidation on L]LDSNIR:1.46,-0.2,-0,	MAGPEL[Less Common:Oxidation on L]L[Less Common:Oxidation on L]LDSNIR:1.19,0.81,0.88,	124	0.0924012	0.0255132	ENSG00000125037
Q14690	primary:PDCD11, synonym:KIAA0185	Homo sapiens	RPMI	LPS	0.1	-0.78489	2.55854	1.79733	133380	77413.1	1	2	3	PSELEDGHTALN[Common Artifact:Deamidation on N]THSVSPMEK:0.72,-0.72,	PSELEDGHTALN[Common Artifact:Deamidation on N]THSVSPMEK:-0.64,-0.58,-0.94	175.471	0.138562	0.0253803	ENSG00000148843
P68366	primary:TUBA4A, synonym:TUBA1	Homo sapiens	RPMI	CALB	0.1	-0.540201	0.231009	1.70434	3.03044e+07	2.08396e+07	77	270	216	AYHEQLSVAEITNAC[Common Fixed:Carbamidomethyl on C]FEPANQM[Common Variable:Oxidation on M]VK:-0.65,0.1,-1.43,-0,1.35;VGINYQPPTVVPGGDLAK:0,0.06,-1.19,-0.95,0.48;AVC[Common Fixed:Carbamidomethyl on C]M[Common Variable:Oxidation on M]LSNTTAIAEAW[Less Common:Dioxidation on W]AR:-1.32,-0.87,0.87,2.39;IHFPLATYAPVISAEK:0,0.8,-0.86,-0.17,1.51;AVC[Common Fixed:Carbamidomethyl on C]M[Common Variable:Oxidati…	AYHEQLSVAEITNAC[Common Fixed:Carbamidomethyl on C]FEPANQM[Common Variable:Oxidation on M]VK:-2.11,-2.38,-0.37,-1,3.34;VGINYQPPTVVPGGDLAK:-0.54,-3.09,-0.89,-1.99,0.73;AVC[Common Fixed:Carbamidomethyl on C]M[Common Variable:Oxidation on M]LSNTTAIAEAW[Less Common:Dioxidation on W]AR:-0.47,1.67,1.12;IHFPLATYAPVISAEK:-0.28,-1.42,0.34,-1.42,2.58;AVC[Common Fixed:Carbamidomethyl on C]M[Common Variable:O…	175.471	0.0902969	0.0253516	ENSG00000127824
P14868	primary:DARS1, synonym:DARS, ORF:PIG40	Homo sapiens	RPMI	POLYIC	0.1	-0.440032	0.224313	1.02897	1.41472e+06	1.04281e+06	23	101	82	EAGVEM[Common Variable:Oxidation on M]GDEDDLSTPNEK:-0.33,0.33;IYVISLAEPR:0.36,0,-0.3,0.01,-0.01;FAANINK:-0.57,0.06,-0,0.19,-0.3;IGSC[Common Fixed:Carbamidomethyl on C]TQQDVELHVQK:-0,-0.86,0.11,0.62,-0.45;NNAYLAQSPQLYK:0.06,-0,-0.43,-0.31,0.44;FLEPTLR:0.11,0.63,-0.57,-0.83,0;QC[Common Fixed:Carbamidomethyl on C]FLVLR:0.65,0.94,-0.27,-0,-0.25;EAGVEMGDEDDLSTPNEK:0,0.46,-0.08,;IHDPQLLTER:0.74,0,-0.18…	EAGVEM[Common Variable:Oxidation on M]GDEDDLSTPNEK:-0.23,0.09,-0.7;IYVISLAEPR:-1.22,0.18,-0.91,-0.47,-0.45;FAANINK:-1.11,0.24,-0.7,-0.59,-0.57;IGSC[Common Fixed:Carbamidomethyl on C]TQQDVELHVQK:-0.06,-1.03,-0.84,-0.99,-0.36;NNAYLAQSPQLYK:-1.13,;FLEPTLR:-0.27,-0.91,-0.22;QC[Common Fixed:Carbamidomethyl on C]FLVLR:0.54,-0.85,-0.53,-0.18,-0.27;EAGVEMGDEDDLSTPNEK:-0.58,;IHDPQLLTER:0.7,-0.95,0.1,-1.13…	124	0.0924012	0.0251821	ENSG00000115866
I3L3R5	primary:CCER2	Homo sapiens	RPMI	POLYIC	0.1	0.894663	2.61311	2.18571	169944	315956	1	5	3	VAEKASDKETAQFQAEEK:0,0.47,-0.48,0.43,-0.11	VAEKASDKETAQFQAEEK:1.35,1.09,0.73	129.435	0.0888662	0.0242043	ENSG00000262484
H0YCL6		Homo sapiens	RPMI	SAUR	0.1	0.681138	3.60015	2.16898	27440.2	43997.8	1	2	2	LAPGSGPITLLLR:-0.11,0.11,	LAPGSGPITLLLR:0.67,0.77,	229.769	0.112419	0.0241485	ENSG00000142102
D3DPQ1	primary:ZBTB8A, ORF:hCG_39683	Homo sapiens	RPMI	POLYIC	0.1	-0.743454	1.53698	1.13704	916536	547454	1	3	3	LDHLSSHFRTMEIR:-0.03,0,0.45	LDHLSSHFRTMEIR:-0.61,-0.51,-0.58	129.435	0.0888662	0.0238777	ENSG00000160062
P20702	primary:ITGAX, synonym:CD11C	Homo sapiens	RPMI	CALB	0.1	0.662776	0.310739	1.48276	4.58928e+06	7.26541e+06	30	107	106	AHC[Common Fixed:Carbamidomethyl on C]ENFNLLLPSC[Common Fixed:Carbamidomethyl on C]VEDSVTPITLR:0.18,-0,0.12,-0.73,-1.14;LQYFGQALSGGQDLTQDGLVDLAVGAR:1.34,0,-0.03,;AHC[Common Fixed:Carbamidomethyl on C]ENFNLLLPSC[Less Common:Carboxymethylation on C]VEDSVTPITLR:-0,1.31,-1.15,-1.88,0.45;IAPPASDFLAHIQK:-1.19,-0.63,0.84,0.63,;EGDSLDYKDVIPM[Common Variable:Oxidation on M]ADAAGIIR:-3.77,-1.83,0.9,0.17,0;…	AHC[Common Fixed:Carbamidomethyl on C]ENFNLLLPSC[Common Fixed:Carbamidomethyl on C]VEDSVTPITLR:-0.07,1.06,0.27,0.62,0.43;LQYFGQALSGGQDLTQDGLVDLAVGAR:-0.03,0.12,0.33,-0.35;AHC[Common Fixed:Carbamidomethyl on C]ENFNLLLPSC[Less Common:Carboxymethylation on C]VEDSVTPITLR:-0.42,-0.74,-0.55;IAPPASDFLAHIQK:0.52,0.29,0.97,0.79,-0.2;EGDSLDYKDVIPM[Common Variable:Oxidation on M]ADAAGIIR:-4.12,1.02,0.25,0.5…	199	0.0804796	0.0234544	ENSG00000140678
C9JF17	primary:APOD	Homo sapiens	RPMI	POLYIC	0.1	-0.676736	0.52274	1.11099	994316	622024	5	19	16	VLNQELR:-0.11,-0.56,0.27,-0,0.33;NILTSNNIDVK:1.16,-0.67,-0.02,-0,0.75;C[Common Fixed:Carbamidomethyl on C]PNPPVQENFDVNK:0.58,0.65,-0.51,-0.67,0;KMTVTDQVNC[Common Fixed:Carbamidomethyl on C]PK:0.54,0.12,-0.12,-1.85,;	VLNQELR:-0.91,-0.1,0.12,-0.29,-0.14;NILTSNNIDVK:-0.6,0.11,-1.08,-0.8;C[Common Fixed:Carbamidomethyl on C]PNPPVQENFDVNK:-1.38,-0.97,-0.8,-1.97,-1.37;KMTVTDQVNC[Common Fixed:Carbamidomethyl on C]PK:-0.65,0.02,;	129.435	0.0888662	0.0232146	ENSG00000189058
A0A3B3IU33	primary:AMDHD2	Homo sapiens	RPMI	SAUR	0.1	-0.592024	1.55693	0.891692	50575.3	33552.2	1	2	2	IVTLAPELGR:0.13,-0.13,	IVTLAPELGR:-0.62,-0.59,	299	0.088698	0.0230587	ENSG00000162066
P14222	primary:PRF1, synonym:PFP	Homo sapiens	RPMI	LPS	0.1	-0.643607	0.352938	1.47944	1.28897e+06	825084	17	75	57	LISNYGTHFIR:-0.23,-1.05,0.69,0.23,;ALSQYLTDR:0,-0.21,1.29,1.64,-0.43;SGSFPVDTQR:-2.36,-0,0.6,1.2,-0.16;LFFGGQELR:-0.93,-0,1.08,1.17,-1.77;DC[Common Fixed:Carbamidomethyl on C]SRPC[Common Fixed:Carbamidomethyl on C]PPGR:-0,-0,0.63,1.07,-3.54;LDFGDVLLATGGPLR:-0.94,0.28,0.38,-0.28;LQVWDQDSGRDDDLLGTC[Common Fixed:Carbamidomethyl on C]DQAPK:-0.76,0.29,0.57,-0,-2.71;MTASFHQTYR:-0.71,0.05,1.68,-0,-0.92;…	LISNYGTHFIR:-1.16,0.43,-1.52;ALSQYLTDR:-0.07,-0.14,-0.32,-0.06;SGSFPVDTQR:-0.03,-0.37,-1.63,-0.51;LFFGGQELR:-0.37,0.5,-0.95,-1.69,-1.06;DC[Common Fixed:Carbamidomethyl on C]SRPC[Common Fixed:Carbamidomethyl on C]PPGR:-3.08,-0.21,-0.8,-2.45,-0.61;LDFGDVLLATGGPLR:-0.16,-2.23,-1.65,-1.44;LQVWDQDSGRDDDLLGTC[Common Fixed:Carbamidomethyl on C]DQAPK:-0.81,0.42,-2.07,-2.67;MTASFHQTYR:-0.21,0.45,-0.27,0.4…	175.471	0.138562	0.0230466	ENSG00000180644
P49771	primary:FLT3LG	Homo sapiens	RPMI	CALB	0.1	0.474808	1.22686	1.11878	92292.9	128262	1	4	2	VNTEIHFVTKC[Common Fixed:Carbamidomethyl on C]AFQPPPSC[Common Fixed:Carbamidomethyl on C]LR:0.21,-0.25,1.38,-0.21	VNTEIHFVTKC[Common Fixed:Carbamidomethyl on C]AFQPPPSC[Common Fixed:Carbamidomethyl on C]LR:0.76,0.71,	213.286	0.0754961	0.0229907	ENSG00000090554
Q14247	primary:CTTN, synonym:EMS1	Homo sapiens	RPMI	POLYIC	0.1	-0.741894	0.344693	1.6622	2.33708e+06	1.39746e+06	31	127	82	RKLEEQAR:-0.45,-0,0.97;YGLFPANYVELRQ:0.34,0.11,-0.19,-1.14,-0;FGVQSER:-0.59,0.12,-0,-0.07,1.35;FGVQTDRQDK:-0.33,1.08,0,0.33,-0.24;TEKHESQKDYVK:-0,-0.09,0.17,0.13,-0.31;SAVGHEYQSK:-0.22,-0,1.86;YGVQADRVDK:-0.4,0.51,0.4,-0.73,;HC[Common Fixed:Carbamidomethyl on C]SQVDSVR:-0,0.51,-0.91,-1.29,0.35;SAVGFEYQGK:1.44,-0.24,-0.76,0.24;YGIDKDKVDK:0,0.69,-0.45,-0.04,0.44;FGVEQDR:-0.05,0.58,-0.83,0.05,;ANFEN…	RKLEEQAR:-0.2,0.3,0.28;YGLFPANYVELRQ:2.19,-0.78,-1.7,-0.07,-0.78;FGVQSER:-0.26,-0.23,-1.35;FGVQTDRQDK:-4.39,1.05,1.74,-0.06,0.5;TEKHESQKDYVK:-3.26,-1.31,0.97,-1.32,-1.92;SAVGHEYQSK:-2.8,-3.01;YGVQADRVDK:1.01,-1.33,-2.13;HC[Common Fixed:Carbamidomethyl on C]SQVDSVR:-0.46,-2.28,-1.51,-3.15,;SAVGFEYQGK:0.97,;YGIDKDKVDK:-3.11,-0.67,-0.12,-1.62,-1.65;FGVEQDR:0.23,-1.44,-0.95;ANFENLAK:0.31,-3.31,0,-1.0…	129.435	0.0888662	0.0228779	ENSG00000085733
Q01518	primary:CAP1, synonym:CAP	Homo sapiens	RPMI	POLYIC	0.1	-0.359989	0.173847	1.64414	4.66472e+07	3.63461e+07	122	423	371	ALLVTASQC[Common Fixed:Carbamidomethyl on C]QQPAENKLSDLLAPISEQIK:0.51,0.75,0,-0.41,-0.53;VENQENVSNLVIEDTELK:-0,-0.24,0.07,-0.05,1.38;SSEM[Common Variable:Oxidation on M]NVLIPTEGGDFNEFPVPEQFK:0.3,-0.85,-1.5,-0,2.53;ALLVTASQC[Common Fixed:Carbamidomethyl on C]QQPAENK:-0.17,-0.2,0,0.36,1.24;HAEM[Common Variable:Oxidation on M]VHTGLKLER:0.48,-0,-0.58,0.69,-4.03;ALLVTASQC[Less Common:Dehydroalanine on…	ALLVTASQC[Common Fixed:Carbamidomethyl on C]QQPAENKLSDLLAPISEQIK:1.29,1.65,0.93,-0.53,0.31;VENQENVSNLVIEDTELK:-3.03,0.47,-0.73,-0.72,-0.22;SSEM[Common Variable:Oxidation on M]NVLIPTEGGDFNEFPVPEQFK:0.24,-0.96,0.79,0.76,0.12;ALLVTASQC[Common Fixed:Carbamidomethyl on C]QQPAENK:-1.21,-1.41,-0.18,0.17,0.71;HAEM[Common Variable:Oxidation on M]VHTGLKLER:0.35,-0.35,2.08,1.91,1.18;ALLVTASQC[Less Common:De…	129.435	0.0888662	0.0221941	ENSG00000131236
A5A3E0		Homo sapiens	RPMI	POLYIC	0.1	-0.402822	0.202087	1.61239	3.59115e+08	2.71627e+08	128	362	253	SYELPDGQVITIGNER:-0,-1.63,0.1;SYELPDGQVITIGN[Common Artifact:Deamidation on N]ER:0.77,-0.45,-1.13,-0,1.87;QEYDESGPSIVHRK:1,0.79,-0,-0.24,-2.86;SY[Less Common:Quinone on Y]ELPDGQVITIGNER:1.35,0,-0.91,-0.72,0.37;QEYDESGPSIVHR:0.57,-0.57,-0.83,1.26;C[Common Fixed:Carbamidomethyl on C]PEALFQPC[Less Common:Oxidation on C]FLGMESC[Common Fixed:Carbamidomethyl on C]GIHETTFNSIM[Common Variable:Oxidation o…	SYELPDGQVITIGNER:0.95,-0.63,;SYELPDGQVITIGN[Common Artifact:Deamidation on N]ER:1.21,-0.52,-0.78;QEYDESGPSIVHRK:0.39,0.36,0.26,-0.63,-1.11;SY[Less Common:Quinone on Y]ELPDGQVITIGNER:1.84,-0.16,-1.34,-0.75,-1.34;QEYDESGPSIVHR:-0.58,-0.91,;C[Common Fixed:Carbamidomethyl on C]PEALFQPC[Less Common:Oxidation on C]FLGMESC[Common Fixed:Carbamidomethyl on C]GIHETTFNSIM[Common Variable:Oxidation on M]K:0.…	129.435	0.0888662	0.0218468	ENSG00000196604
P02042	primary:HBD	Homo sapiens	RPMI	LPS	0.1	-0.375211	0.21074	1.38666	1.13137e+08	8.72278e+07	70	230	207	VLGAFSDGLAHLDNLK:-1.61,-0.57,-0,0.33,0.48;FFESFGDLSSPDAVM[Common Variable:Oxidation on M]GNPK:-1.11,-0.81,0,1.22,2.1;KVLGAFSDGLAHLDNLK:-1.43,-0,0.19,0.35,-2.22;VVAGVANALAHKYH:-1.46,0,0.82,0.55,-1.2;VVAGVAN[Common Artifact:Deamidation on N]ALAHKYH:-2.21,-0,0.71,0.27,-1.4;VVAGVANALAHK:-2.71,-2.03,0.07,-0,0.11;VNVDAVGGEALGR:-0.58,-0,0.57,0.33,-0.06;VVAGVANAL[Less Common:Oxidation on L]AHK:-0.42,-0.5…	VLGAFSDGLAHLDNLK:-1.23,-0.49,-1.49,-1.02,-2.02;FFESFGDLSSPDAVM[Common Variable:Oxidation on M]GNPK:-1.41,-0.04,-0.09,2.7,-0.95;KVLGAFSDGLAHLDNLK:0.05,-0.24,-1.19,-0.59,-1.4;VVAGVANALAHKYH:-1.32,-0.4,0.57,0.72,-0.04;VVAGVAN[Common Artifact:Deamidation on N]ALAHKYH:-0.61,-0.47,0.66,0.55,0.06;VVAGVANALAHK:-2.52,-2.41,-0.59,-0.09,-0.07;VNVDAVGGEALGR:-1.05,-0.5,0.29,0.46,0.08;VVAGVANAL[Less Common:Oxi…	229.769	0.109399	0.0218434	ENSG00000223609
A0A8Q3SI95	primary:C9	Homo sapiens	RPMI	POLYIC	0.1	0.490144	0.394942	0.9841	944593	1.32676e+06	7	28	19	AIEDYINEFSVR:-0.25,-0.69,-0,1.01,0.76;LSPIYNLVPVK:-0.01,0,0.34,0.74,-0.18;GEIHLGR:1.2,0.81,-0.76,-0,-0.77;KYAFELK:0.12,0,-0.12,0.33,-0.11;DRDGNTLTYYR:-0,-1.34,0.14,0.52,-0.29;VVEESELAR:-0,0.27,-0.29;	AIEDYINEFSVR:1.66,-0.03,0.67,0.69,0.74;LSPIYNLVPVK:0.91,0.5,0.74,0.25,0.32;GEIHLGR:1.1,0.69,0.45,;KYAFELK:-0.6,1.17,0.15,0.45;DRDGNTLTYYR:0.02,0.53,;VVEESELAR:;	135.364	0.085306	0.0214959	ENSG00000113600
A0A0A0MSA9	primary:PVR	Homo sapiens	RPMI	LPS	0.1	0.487091	2.34065	1.84674	120636	169086	2	3	3	LEFVAAR[Common Biological:Citrullination on R]LGAELR[Common Biological:Citrullination on R]NASLR:1.04,-0,-0.4,;	LEFVAAR[Common Biological:Citrullination on R]LGAELR[Common Biological:Citrullination on R]NASLR:0.59,0.6,0.87;	249	0.10181	0.0209217	ENSG00000073008
P16619	primary:CCL3L1, synonym:D17S1718, synonym:G0S19-2, synonym:SCYA3L1, primary:CCL3L3	Homo sapiens	RPMI	POLYIC	0.1	1.15163	0.554168	2.20088	4.82918e+06	1.07288e+07	44	58	68	APLAADTPTAC[Less Common:Dehydroalanine on C]C[Common Fixed:Carbamidomethyl on C]FSYTSR:0.52,-0,-0.49;APLAADTPTAC[Common Fixed:Carbamidomethyl on C]C[Common Fixed:Carbamidomethyl on C]FSYTSR:-2.8,0,0.54,;QIPQNFIADYFETSSQC[Common Fixed:Carbamidomethyl on C]SK:0.28,-0.28,;APLAADTPTAC[Common Fixed:Carbamidomethyl on C]C[Less Common:Dehydroalanine on C]FSYTSR:-0.48,0.48,;QIPQNFIADYFETSSQC[Common Fixed…	APLAADTPTAC[Less Common:Dehydroalanine on C]C[Common Fixed:Carbamidomethyl on C]FSYTSR:0.2,-0.59,1.47;APLAADTPTAC[Common Fixed:Carbamidomethyl on C]C[Common Fixed:Carbamidomethyl on C]FSYTSR:-1.08,0.62,-0.87,3.22,1.65;QIPQNFIADYFETSSQC[Common Fixed:Carbamidomethyl on C]SK:0.17,-0.48,3.58,2.95;APLAADTPTAC[Common Fixed:Carbamidomethyl on C]C[Less Common:Dehydroalanine on C]FSYTSR:2.32,0.87;QIPQNFIA…	135.364	0.085306	0.0208207	ENSG00000277796
Q5JXI8	primary:FHL1	Homo sapiens	RPMI	CALB	0.1	-0.528901	0.303917	1.30982	4.18045e+06	2.89739e+06	20	80	67	FTAVEDQYYC[Common Fixed:Carbamidomethyl on C]VDC[Common Fixed:Carbamidomethyl on C]YK:-0.2,-0.89,-0,0.27,1.15;GEDFYC[Common Fixed:Carbamidomethyl on C]VTC[Common Fixed:Carbamidomethyl on C]HETK:-0.35,-0.13,-0,0.88,1.49;FC[Common Fixed:Carbamidomethyl on C]ANTC[Common Fixed:Carbamidomethyl on C]VEC[Common Fixed:Carbamidomethyl on C]R:-0.97,-0.72,-0,0.48,0.3;[Common Artifact:Ammonia loss on C]C[Com…	FTAVEDQYYC[Common Fixed:Carbamidomethyl on C]VDC[Common Fixed:Carbamidomethyl on C]YK:-0.27,-0.84,0.45,-0.13,0.8;GEDFYC[Common Fixed:Carbamidomethyl on C]VTC[Common Fixed:Carbamidomethyl on C]HETK:-1.82,-0.31,0.32,1.2,0.14;FC[Common Fixed:Carbamidomethyl on C]ANTC[Common Fixed:Carbamidomethyl on C]VEC[Common Fixed:Carbamidomethyl on C]R:-1.38,-0.38,0.15,0.97,0.15;[Common Artifact:Ammonia loss on …	213.286	0.0754961	0.0207659	ENSG00000022267
A0A0B4J210		Homo sapiens	RPMI	POLYIC	0.1	0.78131	1.88097	1.15748	61337.3	105420	1	2	2	SLPTTVPESPNYRN[Common Artifact:Deamidation on N]TR:-0.67,0.67,	SLPTTVPESPNYRN[Common Artifact:Deamidation on N]TR:0.74,0.89,	141.857	0.0817202	0.0204777	ENSG00000155506
O43852	primary:CALU	Homo sapiens	RPMI	CALB	0.1	-0.820532	0.438278	1.80691	5.667e+06	3.20885e+06	29	89	68	HLVYESDQNKDGK:0.36,0.4,-1.04,-0.67,-0;EQFVEFR:0.02,0,-1.16,-0.51,0.1;IDGDKDGFVTVDELK:-0.19,-1.78,1.5,1.85,-0;MDKEETKDWILPSDYDHAEAEAR:-0.22,0.65,0.22,-1.94,;TFDQLTPEESKER:0.07,0.05,-4.08,-0.05;HLVYESDQNK:-0.76,-0.43,0,0.6,0.42;TFDQLTPEESK:-0.56,-1.4,0.36,-0,1.19;VHHEPQLSDK:-0.92,-0,0.38,;TEREQFVEFR:-0.28,0.48,0.38,-0,-1.91;WIYEDVER:0.08,-0,-0.14,0,;DIVVQETMEDIDK:-0,0.05,-1.52,;GHDLNEDGLVSWEEYK:-0.…	HLVYESDQNKDGK:-1.41,-5.61,-1.16,-2.43,-1.59;EQFVEFR:-1.12,-2.85,-1.32,-2.97,0.83;IDGDKDGFVTVDELK:-0.38,-0.04,0.97,2.99,2.4;MDKEETKDWILPSDYDHAEAEAR:-3.72,-1.07,;TFDQLTPEESKER:-1.3,-3.05,-1.02,-2.94,-1.56;HLVYESDQNK:-5.29,-0.75,0.46,-0.84;TFDQLTPEESK:-1.96,-0.52,0.87,0.34;VHHEPQLSDK:-1.09,-0.7,;TEREQFVEFR:-0.35,-3,0.46,-0.85,-1.41;WIYEDVER:0.38,-1.31,0.33,-2.15,;DIVVQETMEDIDK:-0.25,;GHDLNEDGLVSWEEY…	213.286	0.0754961	0.0202982	ENSG00000128595
I3NI02	primary:GOSR2	Homo sapiens	RPMI	POLYIC	0.1	0.860032	1.37538	1.005	165064	299604	1	3	2	S[Less Common:Methylation on S]AGIIGMSHHPDLQIPFELR:-0,-1.06,0.05,	S[Less Common:Methylation on S]AGIIGMSHHPDLQIPFELR:0.59,0.53	141.857	0.0817202	0.0201502	ENSG00000108433
C9J1B5		Homo sapiens	RPMI	POLYIC	0.1	0.673112	1.73775	1.12772	226262	360776	1	2	2	LGQVMETLTSAEKEPEAAVPASGTGGESSGLM[Common Variable:Oxidation on M]DLLEEK:-0.18,0.18,	LGQVMETLTSAEKEPEAAVPASGTGGESSGLM[Common Variable:Oxidation on M]DLLEEK:0.67,0.65	149	0.0781086	0.0198192	ENSG00000215252
Q15942	primary:ZYX	Homo sapiens	RPMI	SAUR	0.1	-0.516018	0.258422	1.53003	9.7055e+06	6.78705e+06	58	192	134	C[Common Fixed:Carbamidomethyl on C]SVC[Common Fixed:Carbamidomethyl on C]SEPIM[Common Variable:Oxidation on M]PEPGRDETVR:0.43,-0,-1.54,-0.13,0.84;QN[Common Artifact:Ammonia loss on N]VAVNELC[Common Fixed:Carbamidomethyl on C]GR:0,0.11,-0.12,-0.02,2.11;PLEGTSFIVDQANRPHC[Common Fixed:Carbamidomethyl on C]VPDYHK:-0.17,-0,0.14,0.59,-0.05;C[Common Fixed:Carbamidomethyl on C]NTC[Common Fixed:Carbamido…	C[Common Fixed:Carbamidomethyl on C]SVC[Common Fixed:Carbamidomethyl on C]SEPIM[Common Variable:Oxidation on M]PEPGRDETVR:-0.13,-0.08,-1.19,0.22,-0.27;QN[Common Artifact:Ammonia loss on N]VAVNELC[Common Fixed:Carbamidomethyl on C]GR:-0.75,-1.4,0.11,-0.1,1.06;PLEGTSFIVDQANRPHC[Common Fixed:Carbamidomethyl on C]VPDYHK:-0.44,-0.83,0.15,0.25,-0.91;C[Common Fixed:Carbamidomethyl on C]NTC[Common Fixed:…	299	0.088698	0.0196489	ENSG00000159840
Q5U5Q3	primary:MEX3C, synonym:RKHD2, synonym:RNF194, ORF:BM-013	Homo sapiens	RPMI	POLYIC	0.1	0.997243	1.77805	1.091	174122	347579	1	2	3	KEDVAM[Common Variable:Oxidation on M]AK:-0.43,0.43	KEDVAM[Common Variable:Oxidation on M]AK:0.97,1.36,0.86	149	0.0781086	0.0195041	ENSG00000176624
P10809	primary:HSPD1, synonym:HSP60	Homo sapiens	RPMI	LPS	0.1	-0.426813	0.204164	1.329	3.07978e+06	2.29105e+06	43	184	156	ALM[Common Variable:Oxidation on M]LQGVDLLADAVAVTM[Common Variable:Oxidation on M]GPK:0,-0.7,-1.05,0.34,3.27;LVQDVANNTNEEAGDGTTTATVLAR:0.95,-0,-0.13,-0.02,0.63;VGGTSDVEVNEK:1.06,-0.35,-0.04,0.04,;[Common Artifact:Ammonia loss on C]C[Common Fixed:Carbamidomethyl on C]EFQDAYVLLSEK:-0.62,0,1.61;VGLQVVAVK:1.26,0.07,-0.1,-0.46,-0;VTDALNATR:0.53,0,-1.57,-0.83,-0;LSDGVAVLK:0.38,0,-0.93,-0.38,0.84;VGGTSD…	ALM[Common Variable:Oxidation on M]LQGVDLLADAVAVTM[Common Variable:Oxidation on M]GPK:-2.46,-1.27,-0.62,1.75,-1.33;LVQDVANNTNEEAGDGTTTATVLAR:0.52,0.49,-0.86,0.03,0.37;VGGTSDVEVNEK:0.25,0.45,0.28,1.12;[Common Artifact:Ammonia loss on C]C[Common Fixed:Carbamidomethyl on C]EFQDAYVLLSEK:-1.35,-0.23,0.25;VGLQVVAVK:0.25,-0.46,-0.43,-0.15,0.25;VTDALNATR:-0.52,-0.54,-1.44,-0.5,-0.06;LSDGVAVLK:-0.89,-0.74…	271.727	0.0940962	0.0192651	ENSG00000144381
Q5TEC6	primary:H3-7, synonym:H3-2, synonym:HIST2H3PS2	Homo sapiens	RPMI	CALB	0.1	-1.08162	0.548195	1.90297	1.63519e+08	7.72625e+07	24	81	48	YRPGTVALR:0.13,-0.28,0,-0.15,0.98;STELLIR:0.62,0.12,-0.5,-0.6,0;RVTIM[Common Variable:Oxidation on M]PK:-0,0.31,-0.67,-0.4,0.28;AAR[UniProt:Citrulline on R]K[UniProt:N6,N6-dimethyllysine on K]SAPATGGVK:-0.89,-0,0.44,0.08,-0.6;SAPAT[Less Common:Oxidation on T]GGVK[UniProt:N6-methyllysine on K]KPHR:0.44,-0.44,;[Less Common:Formylation on X]YRPGTVALR:0.36,-0,-1.11,-1.99,1.37;RVTIMPK:0.34,0,-0,-1.65,…	YRPGTVALR:-3.13,-2.74,0.26,-2.43,-0.5;STELLIR:0.57,0.03,-0.67,-0.18,-1.65;RVTIM[Common Variable:Oxidation on M]PK:0.42,-1.67,-0.88,-0.2,-0.65;AAR[UniProt:Citrulline on R]K[UniProt:N6,N6-dimethyllysine on K]SAPATGGVK:-1.81,-1.56,0.73,-1.85,-0.81;SAPAT[Less Common:Oxidation on T]GGVK[UniProt:N6-methyllysine on K]KPHR:1,-1.84,;[Less Common:Formylation on X]YRPGTVALR:-1.6,-1.26,0.35;RVTIMPK:0.27,-0.2…	229.769	0.0704617	0.0189339	ENSG00000273213
Q5TEC6	primary:H3-7, synonym:H3-2, synonym:HIST2H3PS2	Homo sapiens	RPMI	POLYIC	0.1	-1.06047	0.595224	2.06932	1.63519e+08	7.84033e+07	24	81	48	YRPGTVALR:0.13,-0.28,0,-0.15,0.98;STELLIR:0.62,0.12,-0.5,-0.6,0;RVTIM[Common Variable:Oxidation on M]PK:-0,0.31,-0.67,-0.4,0.28;AAR[UniProt:Citrulline on R]K[UniProt:N6,N6-dimethyllysine on K]SAPATGGVK:-0.89,-0,0.44,0.08,-0.6;SAPAT[Less Common:Oxidation on T]GGVK[UniProt:N6-methyllysine on K]KPHR:0.44,-0.44,;[Less Common:Formylation on X]YRPGTVALR:0.36,-0,-1.11,-1.99,1.37;RVTIMPK:0.34,0,-0,-1.65,…	YRPGTVALR:-2.44,-1.94,-0.02,-3.04,-2.99;STELLIR:-1.16,-0.32,-0.57,-1,-0.83;RVTIM[Common Variable:Oxidation on M]PK:-1.66,0.56,-0.4,-0.95,-0.93;AAR[UniProt:Citrulline on R]K[UniProt:N6,N6-dimethyllysine on K]SAPATGGVK:-0.17,-0.84,0.13,-3.02,-2.22;SAPAT[Less Common:Oxidation on T]GGVK[UniProt:N6-methyllysine on K]KPHR:-0.61,;[Less Common:Formylation on X]YRPGTVALR:-1.48,-0.97,;RVTIMPK:-0.7,0.04,-5.…	149	0.0781086	0.0188636	ENSG00000273213
Q8N612	primary:FHIP1B, synonym:C11orf56, synonym:FAM160A2, synonym:KIAA1759	Homo sapiens	RPMI	SAUR	0.1	0.840144	0.993089	0.999604	144948	259489	1	5	4	ILERQGPR:-0.17,-0.59,0.6,0.63,-0	ILERQGPR:0.83,1.26,0.84,0.99,	332.333	0.0805178	0.0187403	ENSG00000051009
P11047	primary:LAMC1, synonym:LAMB2	Homo sapiens	RPMI	POLYIC	0.1	0.494782	0.27896	1.29401	3.1114e+06	4.3843e+06	26	102	82	EAQQALGSAAADATEAK:-1.18,-1.28,0.44,0.56,-0;SAGYLDDVTLASAR:0.89,-0,-0,0.29,-2.11;NTIEETGNLAEQAR:-0.12,-0.9,0.15,0.43,-0;LNTFGDEVFNDPK:0.45,0.15,-0,-0.02,-0.03;HNTYGVDC[Common Fixed:Carbamidomethyl on C]EK:-2.09,0.11,-0.62,0,0.33;LIEIASR:-0.1,-1.66,-0,0.13,0.05;ALAEEAAK:0.11,-0.14,0,1.14,-0.2;STGHGGHC[Common Fixed:Carbamidomethyl on C]TNC[Common Fixed:Carbamidomethyl on C]QDNTDGAHC[Common Fixed:Car…	EAQQALGSAAADATEAK:-0.22,-1.15,1.48,0.57,0.41;SAGYLDDVTLASAR:2.98,0.78,0.67,0.58;NTIEETGNLAEQAR:0.11,1.53,1.2,0.61;LNTFGDEVFNDPK:1.9,-0.05,1.35,0.78,0.27;HNTYGVDC[Common Fixed:Carbamidomethyl on C]EK:-2.96,1.2,;LIEIASR:-0.41,1.16,0.58,-0.94;ALAEEAAK:-0.71,-1.82,1.59,1.3,-0.07;STGHGGHC[Common Fixed:Carbamidomethyl on C]TNC[Common Fixed:Carbamidomethyl on C]QDNTDGAHC[Common Fixed:Carbamidomethyl on …	149	0.0781086	0.0185381	ENSG00000135862
Q96PE2	primary:ARHGEF17, synonym:KIAA0337, synonym:TEM4	Homo sapiens	RPMI	LPS	0.1	1.08993	1.30365	1.21868	192921	410657	1	4	2	TLM[Common Variable:Oxidation on M]QGYM[Common Variable:Oxidation on M]QPLK:-0.8,0.58,1.51,-0.58	TLM[Common Variable:Oxidation on M]QGYM[Common Variable:Oxidation on M]QPLK:1.22,1.31	299	0.0862537	0.0184517	ENSG00000110237
P05231		Homo sapiens	RPMI	POLYIC	0.1	0.908101	0.438645	2.04472	7.42121e+06	1.39265e+07	30	85	93	M[Common Variable:Oxidation on M]AEKDGC[Common Fixed:Carbamidomethyl on C]FQSGFNEETC[Common Fixed:Carbamidomethyl on C]LVK:0,-0.42,2.67,;NLDAITTPDPTTNASLLTK:-0.43,-0,1.35,0.23,-2.3;SNM[Common Variable:Oxidation on M]C[Common Fixed:Carbamidomethyl on C]ES[Common Biological:Phosphorylation on S]SKEALAENNLNLPK:-0.78,0.78,;DGC[Common Fixed:Carbamidomethyl on C]FQSGFNEETC[Common Fixed:Carbamidomethyl …	M[Common Variable:Oxidation on M]AEKDGC[Common Fixed:Carbamidomethyl on C]FQSGFNEETC[Common Fixed:Carbamidomethyl on C]LVK:2.11,2.85,4.73,3.78;NLDAITTPDPTTNASLLTK:-3.32,2.5,-0.18,2.38,1.43;SNM[Common Variable:Oxidation on M]C[Common Fixed:Carbamidomethyl on C]ES[Common Biological:Phosphorylation on S]SKEALAENNLNLPK:0.53,2.58,3.12,1.62;DGC[Common Fixed:Carbamidomethyl on C]FQSGFNEETC[Common Fixed:…	149	0.0781086	0.018209	ENSG00000136244
P22528	primary:SPRR1B	Homo sapiens	RPMI	CALB	0.1	-0.666274	1.312	1.27689	844463	532123	2	5	4	VPEPC[Common Fixed:Carbamidomethyl on C]HPKVPEPC[Common Fixed:Carbamidomethyl on C]QPKVPEPC[Common Fixed:Carbamidomethyl on C]HPK:-0,0.34,-1.68;VPEPC[Common Fixed:Carbamidomethyl on C]HPK:1.16,-1.16	VPEPC[Common Fixed:Carbamidomethyl on C]HPKVPEPC[Common Fixed:Carbamidomethyl on C]QPKVPEPC[Common Fixed:Carbamidomethyl on C]HPK:-1.16,-0.61,-0.8;VPEPC[Common Fixed:Carbamidomethyl on C]HPK:-1.19	249	0.0653755	0.0180592	ENSG00000169469
Q14847	primary:LASP1, synonym:MLN50	Homo sapiens	RPMI	POLYIC	0.1	-0.76638	0.396501	1.79517	4.65196e+06	2.73484e+06	22	92	77	TGDTGM[Common Variable:Oxidation on M]LPANYVEAI:-0,-0.41,-0.59,0.3,1.54;QSFTM[Common Variable:Oxidation on M]VADTPENLR:-0,0.22,-1.72,-0.25,1.34;AC[Common Fixed:Carbamidomethyl on C]FHC[Common Fixed:Carbamidomethyl on C]ETC[Common Fixed:Carbamidomethyl on C]K:0.03,-0.37,-0.18,-0,0.94;KPYC[Common Fixed:Carbamidomethyl on C]NAHYPK:0,-2.94,-0.7,0.15,0.03;GFSVVADTPELQR:1.87,0,-0.56,-0.25,0.65;LKQQSELQ…	TGDTGM[Common Variable:Oxidation on M]LPANYVEAI:0.35,-0.55,1.49,1.63,0.84;QSFTM[Common Variable:Oxidation on M]VADTPENLR:1.97,-0.38,-0.24,-1.11;AC[Common Fixed:Carbamidomethyl on C]FHC[Common Fixed:Carbamidomethyl on C]ETC[Common Fixed:Carbamidomethyl on C]K:-0.88,-2.42,0.09,-0.88,-1.3;KPYC[Common Fixed:Carbamidomethyl on C]NAHYPK:-4.85,-6.12,-0.09,-0.96,-0.66;GFSVVADTPELQR:3.34,-2.15,-0.23,-0.62…	156.895	0.074471	0.0178762	ENSG00000002834
C9JID3	primary:ZNF490	Homo sapiens	RPMI	LPS	0.1	0.717758	2.42389	1.31553	220824	363172	1	2	2	ATFKNLAC[Common Fixed:Carbamidomethyl on C]IGEK:0.71,-0.71	ATFKNLAC[Common Fixed:Carbamidomethyl on C]IGEK:0.63,0.69,	299	0.0862537	0.0177067	ENSG00000188033
P12544	primary:GZMA, synonym:CTLA3, synonym:HFSP	Homo sapiens	RPMI	CALB	0.1	0.805237	0.433714	1.59429	1.34326e+06	2.34725e+06	14	57	57	GVTSFGLENK:0,-0,0.06,-0.05,-0.68;YVTILHLPK:-0.68,-0.38,0.14,0.46,-0;SQVILGAHSITR:-1.15,-1.83,0.54,0.81,-0;EFPYPC[Common Fixed:Carbamidomethyl on C]YDPATR:-0.54,0,0.8,0.53,-0.67;DSC[Common Fixed:Carbamidomethyl on C]N[Common Artifact:Deamidation on N]GDSGSPLLC[Common Fixed:Carbamidomethyl on C]EGVFR:-0.02,-0.34,0,0.15,0.88;KEFPYPC[Common Fixed:Carbamidomethyl on C]YDPATR:-0.64,-0.15,0,0.81,0.18;GP…	GVTSFGLENK:2.14,0.43,0.19,1.99,1.19;YVTILHLPK:2.16,0.14,-0.09,1.72,1.24;SQVILGAHSITR:0.26,-0.85,0.9,2.04,-0.15;EFPYPC[Common Fixed:Carbamidomethyl on C]YDPATR:2.71,0.96,0.58,1.79,0.97;DSC[Common Fixed:Carbamidomethyl on C]N[Common Artifact:Deamidation on N]GDSGSPLLC[Common Fixed:Carbamidomethyl on C]EGVFR:1.81,1.12,-0.15,1.37,2.46;KEFPYPC[Common Fixed:Carbamidomethyl on C]YDPATR:-0.45,-0.03,0.73,…	249	0.0653755	0.0176329	ENSG00000145649
A0A0C4DG17	primary:RPSA, ORF:hCG_1997894	Homo sapiens	RPMI	POLYIC	0.1	-0.806413	0.470352	1.66608	3.34897e+06	1.91495e+06	12	54	47	AIVAIENPADVSVISSR:0.91,-0,-0.65,-0.53,0.75;[UniProt:N-acetylserine on S]SGALDVLQM[Common Variable:Oxidation on M]KEEDVLK:0.8,-0.8,-1.27,1.62;FAAATGATPIAGR:1.19,-0.69,-0.07,-0,1.16;KSDGIYIINLK:1.36,-0,-1.33,-1.8,0.47;YVDIAIPC[Common Fixed:Carbamidomethyl on C]NNK:1.16,0,-1.06,-1.02,0.38;ADHQPLTEASYVNLPTIALC[Common Fixed:Carbamidomethyl on C]NTDSPLR:0.68,0,-2.3,-1.27,0.48;FTPGTFTNQIQAAFREPR:1.16,-0…	AIVAIENPADVSVISSR:-0.95,-1.19,-2.02,-0.52,-1.38;[UniProt:N-acetylserine on S]SGALDVLQM[Common Variable:Oxidation on M]KEEDVLK:-0.64,0.12,0,;FAAATGATPIAGR:0.74,-1.15,0.17,-0.31,-0.85;KSDGIYIINLK:0.1,-2.98,-1.6,-1.55,-1.86;YVDIAIPC[Common Fixed:Carbamidomethyl on C]NNK:1.96,-1.33,-1.12,-1.56,-2.07;ADHQPLTEASYVNLPTIALC[Common Fixed:Carbamidomethyl on C]NTDSPLR:1.04,-0.78,-1.65,-1.61,-2.54;FTPGTFTNQI…	165.667	0.070807	0.01756	ENSG00000168028
P80188	primary:LCN2, synonym:HNL, synonym:NGAL	Homo sapiens	RPMI	POLYIC	0.1	1.19137	0.650988	2.09088	3.54807e+06	8.10274e+06	20	52	44	VPLQQNFQDNQFQGK:-1.65,1.02,0.69,0,-2.71;TKELTSELKENFIR:-0.24,0,3.41,2.42,-1.07;SLGLPENHIVFPVPIDQC[Common Fixed:Carbamidomethyl on C]IDG:-0.89,1.07,1.48,-0,-1.22;TFVPGC[Common Fixed:Carbamidomethyl on C]QPGEFTLGNIK:-2.17,-0,1.48,0.42,-0.99;ELTSELKENFIR:0,-1.68,2.89,3.13,-0.37;SYPGLTSYLVR:-0.8,-0,1.36,0.54,-2.47;M[Common Variable:Oxidation on M]YATIYELK:0.28,-0.28,;TKELTSELK:-0.36,-0,0.74;QDSTSDLIP…	VPLQQNFQDNQFQGK:1.27,-0.39,1.32,1.5;TKELTSELKENFIR:3.26,2.55,2.42,3.56,3.56;SLGLPENHIVFPVPIDQC[Common Fixed:Carbamidomethyl on C]IDG:2.03,2.82,-1.04,1.74;TFVPGC[Common Fixed:Carbamidomethyl on C]QPGEFTLGNIK:-1.25,0.99,-1.27,1.58,1.71;ELTSELKENFIR:2.39,1.71,0.51,2.96,3.49;SYPGLTSYLVR:-5.15,2.43,-0.01,2.01,2.2;M[Common Variable:Oxidation on M]YATIYELK:1.41,0.04;TKELTSELK:1.57,-0.25,1.42,0.62;QDSTSD…	165.667	0.070807	0.0172609	ENSG00000148346
P43490	primary:NAMPT, synonym:PBEF, synonym:PBEF1	Homo sapiens	RPMI	CALB	0.1	0.566284	0.383	1.59841	914160	1.3536e+06	19	73	70	DVYKEHFQDDVFNEK:0,0.41,1.04,-0.04,-0.35;GTDTVAGLALIK:0,0.03,0.39,-0.74,-0.76;STQAPLIIRPDSGNPLDTVLK:-1.33,0.63,1.25,0,-0.36;AVPEGFVIPR:-0,0.53,0.58,-0.26,-0.55;KFPVTENSK:-0.44,-0.3,0.43,0.63,0;VLEILGK:0.45,0.32,-0,-0.54,-0.41;DLLNC[Common Fixed:Carbamidomethyl on C]SFK:-1.01,-0,1.56,0.46,-0.27;VYSYFEC[Common Fixed:Carbamidomethyl on C]R:-0.11,0.31,0.11,-0.16;YEETVFYGLQYILNK:1.02,1.12,-0.67,-0.88,0…	DVYKEHFQDDVFNEK:0.45,1.16,0.1,0.96,1.25;GTDTVAGLALIK:0.81,0.46,0.2,-0.87,0.92;STQAPLIIRPDSGNPLDTVLK:0.91,0.82,1.27,-0.14,3.22;AVPEGFVIPR:2.11,1.37,0.35,0.48,1.11;KFPVTENSK:1.5,1.63,1.13,1.63,0.76;VLEILGK:1.5,0.75,-0.1,-0.31,-1.01;DLLNC[Common Fixed:Carbamidomethyl on C]SFK:1.35,0.7,0.44,0.02,0.14;VYSYFEC[Common Fixed:Carbamidomethyl on C]R:0.79,0.22,0.08,1.14,2.02;YEETVFYGLQYILNK:1.59,0.56,2.03;S…	249	0.0653755	0.0171989	ENSG00000105835
Q7Z3Z4	primary:PIWIL4, synonym:HIWI2, synonym:PIWI	Homo sapiens	RPMI	POLYIC	0.1	0.544284	3.01156	2.07259	214689	313080	1	3	2	KLSM[Common Variable:Oxidation on M]YQIGR:1.04,0,-0.45	KLSM[Common Variable:Oxidation on M]YQIGR:0.78,0.65	175.471	0.0671164	0.0169583	ENSG00000134627
P18510	primary:IL1RN, synonym:IL1F3, synonym:IL1RA	Homo sapiens	RPMI	LPS	0.1	-1.35322	0.589794	2.36424	3.97328e+07	1.55521e+07	60	81	69	NNQLVAGYLQGPNVNLEEK:-0.79,0.82,0.79,-5.02;LQLEAVNITDLSENRK:-4.56,-0,0.08,0.02,-3.62;LQLEAVNITDLSENR:-2.91,-0,0.57,0.6,-3.38;IDVVPIEPHALFLGIHGGK:0.14,-0.1,0.1,-1.9;SDSGPTTSFESAAC[Common Fixed:Carbamidomethyl on C]PGWFLC[Common Fixed:Carbamidomethyl on C]TAMEADQPVSLTN[Common Artifact:Ammonia loss on N]MPDEGVMV[Less Common:Oxidation on V]TK:2.74,-0.73,0,;SDSGPTTSFESAAC[Common Fixed:Carbamidomethyl o…	NNQLVAGYLQGPNVNLEEK:-1.13,0.35,-6.81,-5.04,-2.16;LQLEAVNITDLSENRK:-0.01,0.63,-3.61;LQLEAVNITDLSENR:0.16,0.75,-4.28,-3.82;IDVVPIEPHALFLGIHGGK:-0.4,-0.01,-5.58,-6.07,-3.07;SDSGPTTSFESAAC[Common Fixed:Carbamidomethyl on C]PGWFLC[Common Fixed:Carbamidomethyl on C]TAMEADQPVSLTN[Common Artifact:Ammonia loss on N]MPDEGVMV[Less Common:Oxidation on V]TK:0.51,;SDSGPTTSFESAAC[Common Fixed:Carbamidomethyl on…	299	0.0862537	0.016945	ENSG00000136689
P08758	primary:ANXA5, synonym:ANX5, synonym:ENX2, synonym:PP4	Homo sapiens	RPMI	CALB	0.1	0.553204	0.262576	1.56725	8.02239e+06	1.17716e+07	38	150	142	GLGTDEESILTLLTSR:-0.06,0.81,0.67,0,-0.38;DLLDDLKSELTGKFEK:-0,0.72,0.31,-0.18,-3.2;DPDAGIDEAQVEQDAQALFQAGELK:-0.17,0.17,;GAGTDDHTLIR:-1.55,-0,0.74,0.49,-0.82;ETSGNLEQLLLAVVK:-0.82,-0,0.9,0.22,-0.08;GTVTDFPGFDER:-1.55,0,0.32,0.1,-1.02;GTVTDFPGFDERADAETLRK:-0.19,0,1.42,0.63,-2.63;GTVTDFPGFDERADAETLR:-0.2,0.41,0.29,0,-1.55;SEIDLFNIRK:-0.8,0.39,0.48,0,-3.03;NFATSLYSM[Common Variable:Oxidation on M]IK:…	GLGTDEESILTLLTSR:0.98,1.2,0.75,0.67,1.83;DLLDDLKSELTGKFEK:0.91,2.61,0.04,0.71,-0.18;DPDAGIDEAQVEQDAQALFQAGELK:-0.11,0.28,2.6;GAGTDDHTLIR:0.25,1.3,0.86,1.02,-0.91;ETSGNLEQLLLAVVK:-0.7,1.64,-0.68,1.1,1.74;GTVTDFPGFDER:0.14,0.76,0.28,0.27,0.13;GTVTDFPGFDERADAETLRK:2.2,0.93,1.91,1.06,;GTVTDFPGFDERADAETLR:1.97,-0.56,1.43,0.39,-1.41;SEIDLFNIRK:1.17,1.22,1.03,0.63,-2.86;NFATSLYSM[Common Variable:Oxidati…	249	0.0653755	0.0167569	ENSG00000164111
O14939	primary:PLD2	Homo sapiens	RPMI	CALB	0.1	0.756619	0.835779	0.968419	203741	344226	2	6	4	TPTYPYLLPK:0.55,-0,-0.96;HAASKQ[Common Artifact:Deamidation on Q]KYLENYLNR:0,0.29,-1.36,	TPTYPYLLPK:0.47,0.65,;HAASKQ[Common Artifact:Deamidation on Q]KYLENYLNR:0.51,0.4,	271.727	0.0602369	0.0158962	ENSG00000129219
Q96HS1	primary:PGAM5	Homo sapiens	RPMI	CALB	0.1	-1.43821	1.80973	1.77326	606239	223718	2	5	2	AIETTDIISR:3.88,2.47,-0.87,-0.5,0;	AIETTDIISR:-0.62,-0.6,;	271.727	0.0602369	0.0154779	ENSG00000247077
P68871	primary:HBB	Homo sapiens	RPMI	SAUR	0.1	-0.409885	0.204572	1.39994	1.48506e+08	1.11778e+08	99	285	209	VLGAFSDGLAHLDNLK:-1.61,-0.57,-0,0.33,0.48;KVLGAFSDGLAHLDNLK:-1.43,-0,0.19,0.35,-2.22;VVAGVANALAHKYH:-1.46,0,0.82,0.55,-1.2;GTFATLSELHC[Common Fixed:Carbamidomethyl on C]DKLHVDPENFR:-1.29,0.48,0.56,0,-2.25;VNVDEVGGEALGR:-0.27,-0.08,0.01,-0,0.1;VVAGVAN[Common Artifact:Deamidation on N]ALAHKYH:-2.21,-0,0.71,0.27,-1.4;VVAGVANALAHK:-2.71,-2.03,0.07,-0,0.11;GTFATLSELHC[Common Fixed:Carbamidomethyl on C…	VLGAFSDGLAHLDNLK:-2.17,-0.72,-0.68,-0.8,-0.1;KVLGAFSDGLAHLDNLK:-1.05,0.26,-0.4,-0.91,-0.98;VVAGVANALAHKYH:-1.29,-1.25,1.11,-0.05,;GTFATLSELHC[Common Fixed:Carbamidomethyl on C]DKLHVDPENFR:-0.81,-1.81,;VNVDEVGGEALGR:-0.56,-1.38,0.07,-0.54,-0.38;VVAGVAN[Common Artifact:Deamidation on N]ALAHKYH:-0.35,-3.86,0.93,-0.37,;VVAGVANALAHK:-2.26,-2.22,-0.19,-0.53,-2.85;GTFATLSELHC[Common Fixed:Carbamidomethy…	499	0.0551067	0.0154635	ENSG00000244734
A0A8V8TQZ3		Homo sapiens	RPMI	LPS	0.1	0.754472	0.749452	1.03217	717205	1.20993e+06	2	8	5	RSRIYSMSLR:-0,-0.88,0.19,0.32,-0.93;TILENSVK:0.07,-0.1,0	RSRIYSMSLR:0.77,0.55,0.19,0.69,0.76;TILENSVK:	332.333	0.0782796	0.0154604	ENSG00000146247
Q9NP90	primary:RAB9B, synonym:RAB9L	Homo sapiens	RPMI	POLYIC	0.1	1.48496	3.06506	2.42	455033	1.27368e+06	1	4	4	DLEVD[Common Biological:Carboxylation on D]GRFVTLQIWDTAGQER:0.32,0.69,-2.68,-0.32	DLEVD[Common Biological:Carboxylation on D]GRFVTLQIWDTAGQER:0.59,1.45,1.36,1.42,	199	0.0596541	0.0152638	ENSG00000123570
Q6PIF6	primary:MYO7B	Homo sapiens	RPMI	POLYIC	0.1	0.590084	0.664343	0.863106	236412	355879	2	7	6	LGDLNEAGM[Common Artifact:Carbamyl on M]VHNLLIR:0.36,-0.04,-0.23,0.04;AAVTLQAWWR:-0.84,0.25,-0,	LGDLNEAGM[Common Artifact:Carbamyl on M]VHNLLIR:0.58,0.6,;AAVTLQAWWR:0.72,0.06,0.53,0.73	199	0.0596541	0.0150027	ENSG00000169994
O75019		Homo sapiens	RPMI	LPS	0.1	-0.757088	0.816737	1.95588	4.94153e+06	2.92385e+06	6	27	24	AIFSVGPVSPSR:-2.25,-0,1.27,1.54,-3.08;AGAADAPLR:-2.37,0,1.04,0.27,-3.24;SIHEYPK:-2.42,0,0.75,0.39,-2.74;AIFSVGPVSPSRR:-0.81,-0,1.64,;SYGGQYR:-1.82,0.42,0.53,-0,-3.02;IPQEIVKK:-0.22,0.22,1.56,-3.54	AIFSVGPVSPSR:1.6,-0.12,-0.23,-1.14,-3.14;AGAADAPLR:-1.86,-1.6,-0.29,-1.48,-1.81;SIHEYPK:-1.82,-0.51,-1.37,-1.73;AIFSVGPVSPSRR:-2.56,;SYGGQYR:-1.24,-1.95,-0.31,-1.49,-1.08;IPQEIVKK:-0.62,-2.54,-1.43,-2.02,	332.333	0.0782796	0.0147384	ENSG00000104974
P01023	primary:A2M, synonym:CPAMD5, ORF:FWP007	Homo sapiens	RPMI	POLYIC	0.1	-0.436	0.183323	1.68903	4.81494e+06	3.55911e+06	90	372	301	TAQEGDHGSHVYTK:0.51,-0.2,-0.1,0,0.1;VTAAPQSVC[Common Fixed:Carbamidomethyl on C]ALR:-0.38,-1.14,0.15,0,0.25;NEDSLVFVQTDK:0.85,-0.01,-0,-0.11,0.67;SSGSLLNNAIK:0.91,-0.09,-0,-0.02,0.59;GHFSISIPVK:1,-0.76,0.16,-0,-0.03;DLKPAIVK:-0.1,-1.6,0.2,-0,0.04;AIGYLNTGYQR:1.16,-0,-0.4,-0.38,0.2;NQGNTW[Less Common:Dioxidation on W]LTAFVLK:-0.3,0.3,;KYSDASDC[Common Fixed:Carbamidomethyl on C]HGEDSQAFC[Common Fix…	TAQEGDHGSHVYTK:-3.58,0.07,0.5,-1.39,-1.21;VTAAPQSVC[Common Fixed:Carbamidomethyl on C]ALR:-0.78,-1.73,0.29,-1.33,-0.89;NEDSLVFVQTDK:2.63,-0.42,0.37,-0.88,-1.53;SSGSLLNNAIK:-3.62,-1.06,0.6,-1.23,-1.09;GHFSISIPVK:2.72,-1.48,0.62,-1.22,-1.03;DLKPAIVK:-2.5,-1.89,0.58,-1.45,-1.21;AIGYLNTGYQR:-2,-0.94,0.21,-0.65,0.68;NQGNTW[Less Common:Dioxidation on W]LTAFVLK:-1.72,-0.09,-0.46,;KYSDASDC[Common Fixed:C…	199	0.0596541	0.0144711	ENSG00000175899
E7ETP9		Homo sapiens	RPMI	CALB	0.1	0.726995	3.49032	2.39545	782094	1.29451e+06	1	3	2	PVQQPAK:-0,-0.02,0.49,	PVQQPAK:0.77,1.02,	332.333	0.0497988	0.0142246	ENSG00000078081
A0A0G2JMY9		Homo sapiens	RPMI	LPS	0.1	-0.694923	0.390967	1.84383	1.05693e+07	6.52909e+06	43	139	105	YQAEFPM[Common Variable:Oxidation on M]SPVTSAHAGTYR:-1.85,-0,0.2,0.62,-1.48;AIFSVGPVSPSR:-2.25,-0,1.27,1.54,-3.08;KPSLSVQPGPVVAPGEK:-0.82,2.59,0.82,-1.89;[Common Artifact:Ammonia loss on C]C[Common Fixed:Carbamidomethyl on C]QGSLETQEYHLYR:-3.43,-0,1.93,2.77,-2.63;LTFQC[Common Fixed:Carbamidomethyl on C]GSDAGYDR:-3.65,-0,0.1,0.95,-3.84;YQAEFPMSPVTSAHAGTYR:-2.26,0.32,0,0.67,-5.38;EGEDEHPQC[Common F…	YQAEFPM[Common Variable:Oxidation on M]SPVTSAHAGTYR:0.91,-0.81,-1.26,-0.6,-3.2;AIFSVGPVSPSR:1.6,-0.12,-0.23,-1.14,-3.14;KPSLSVQPGPVVAPGEK:2.79,0.97,-0.57,-1.14,;[Common Artifact:Ammonia loss on C]C[Common Fixed:Carbamidomethyl on C]QGSLETQEYHLYR:0.94,-0.33,-0.5,-1.4,;LTFQC[Common Fixed:Carbamidomethyl on C]GSDAGYDR:-0.07,-2.54,-2.66,-3.93,;YQAEFPMSPVTSAHAGTYR:1.2,-0.33,-0.38,-2.83;EGEDEHPQC[Commo…	332.333	0.0782796	0.0139995	ENSG00000278046
A0A0C4DG49	primary:PVR, ORF:hCG_1996181	Homo sapiens	RPMI	SAUR	0.1	1.43055	3.32241	2.09118	120636	325175	2	3	2	LEFVAAR[Common Biological:Citrullination on R]LGAELR[Common Biological:Citrullination on R]NASLR:1.04,-0,-0.4,;	LEFVAAR[Common Biological:Citrullination on R]LGAELR[Common Biological:Citrullination on R]NASLR:1.55,1.86,;	599	0.0463332	0.0139726	ENSG00000073008
A0A2R8Y459		Homo sapiens	RPMI	POLYIC	0.1	-0.707329	0.745739	0.945954	188624	115523	4	7	3	VQSTAFFSGDQAS[Less Common:Acetylation on S]TDKEEDYIR:0.78,-0.01,-0.17,0.01;VQST[Less Common:Acetylation on T]AFFSGDQASTDKEEDYIR[Common Biological:Citrullination on R]:-0.52,-0,0.61,;	VQSTAFFSGDQAS[Less Common:Acetylation on S]TDKEEDYIR:-0.86,-0.49,-0.55;VQST[Less Common:Acetylation on T]AFFSGDQASTDKEEDYIR[Common Biological:Citrullination on R]:;	213.286	0.0558818	0.0136725	ENSG00000136104
B8YG18	primary:IL7R	Homo sapiens	RPMI	CALB	0.1	0.763787	1.77262	1.09782	70997.5	120550	1	2	2	KFLLIGK:-0.19,0.19,	KFLLIGK:0.78,0.74,	332.333	0.0497988	0.0135202	ENSG00000168685
H0Y593		Homo sapiens	RPMI	SAUR	0.1	-1.14111	3.35359	1.92481	241470	109485	1	2	3	YPEIEEKLHEEIDR:-0.44,0.44,	YPEIEEKLHEEIDR:-1.23,-1.33,-0.95,	749	0.0374012	0.0134896	ENSG00000130649
P09668		Homo sapiens	RPMI	POLYIC	0.1	0.870727	0.440109	1.7802	1.95995e+06	3.58394e+06	18	68	64	TPDKVNHAVLAVGYGEK:-0,-0.07,1.41,1.43,-1.17;GIM[Common Variable:Oxidation on M]GEDTYPYQGK:-0.5,-0.67,-0,1.3,0.59;VNHAVLAVGYGEK:-0.33,-0.01,0.01,0.85,;KGNFVSPVK:-0.06,-0,0.42,0.55,-2.35;TGIYSSTSC[Common Fixed:Carbamidomethyl on C]HK:-1.31,-0,1.03,1.06,-1.02;KTYSTEEYHHR:-1.83,1.57,1.33,-1.33;TYSTEEYHHR:-0,-0.71,1.32,1.44,-1.33;GIMGEDTYPYQGK:-1.14,0.18,0.72,-0.18,;GNFVSPVK:-0.91,-0,0.28,0.4,-2;M[Comm…	TPDKVNHAVLAVGYGEK:0.79,1.37,1.06,2.12,2.63;GIM[Common Variable:Oxidation on M]GEDTYPYQGK:0.38,-0.67,2.41,2.94,2.9;VNHAVLAVGYGEK:0.97,0.52,0.11,0.86,1.33;KGNFVSPVK:-0.05,1.01,0.65,1.06,1.53;TGIYSSTSC[Common Fixed:Carbamidomethyl on C]HK:-0.85,1.33,0.47,0.92,1.64;KTYSTEEYHHR:-2.58,0.72,0.63,1.88,2.57;TYSTEEYHHR:0.39,-0.66,0.08,2.48,3.04;GIMGEDTYPYQGK:-3.31,0.55,-0.62;GNFVSPVK:0.87,-0.65,0.05,0.63,1…	213.286	0.0558818	0.0134151	ENSG00000103811
Q9UBR2	primary:CTSZ	Homo sapiens	RPMI	LPS	0.1	-0.671658	0.461957	1.87132	7.11266e+06	4.46522e+06	20	76	68	STYPRPHEYLSPADLPK:-2.36,-0,1.69,1.5,-2.93;NVDGVNYASITR:-1.92,0,0.33,0.02,-2.81;GDGLAPLGR:-3.24,0,0.96,0.92,-4.13;DQEC[Common Fixed:Carbamidomethyl on C]DKFNQC[Common Fixed:Carbamidomethyl on C]GTC[Common Fixed:Carbamidomethyl on C]NEFKEC[Common Fixed:Carbamidomethyl on C]HAIR:-2.26,-0.26,0.43,0.26,;IVTSTYKDGK:-1.65,0,1.62,1.17,-1.77;NQHIPQYC[Common Fixed:Carbamidomethyl on C]GSC[Common Fixed:Carb…	STYPRPHEYLSPADLPK:0.17,2.24,-2.35,-1.88,-0.92;NVDGVNYASITR:-1.06,-0.07,-2.28,-2.74,-2.03;GDGLAPLGR:-1.72,-0.5,-3.07,-3.44,-1.54;DQEC[Common Fixed:Carbamidomethyl on C]DKFNQC[Common Fixed:Carbamidomethyl on C]GTC[Common Fixed:Carbamidomethyl on C]NEFKEC[Common Fixed:Carbamidomethyl on C]HAIR:-1.91,-0.07,-0.74,-1.44;IVTSTYKDGK:-0.77,0.22,0.06,-0.96,-0.5;NQHIPQYC[Common Fixed:Carbamidomethyl on C]GS…	599	0.0449987	0.0132433	ENSG00000101160
H3BV60	primary:TGFBR3L	Homo sapiens	RPMI	CALB	0.1	-0.659606	1.73105	1.03199	235992	149395	2	2	4	VFVQAAL[Less Common:Methylation on L]AR[Common Biological:Citrullination on R]:0.11,-0.11	VFVQAAL[Less Common:Methylation on L]AR[Common Biological:Citrullination on R]:-0.76,-0.68,-0.6,-0.61	332.333	0.0497988	0.0131574	ENSG00000260001
Q14974	primary:KPNB1, synonym:NTF97	Homo sapiens	RPMI	POLYIC	0.1	-0.505824	0.277343	1.2813	2.2922e+06	1.6143e+06	22	92	77	SSAYESLM[Common Variable:Oxidation on M]EIVK:-1.46,-0,0.43;VLANPGNSQVAR:-0.33,-0.06,-0,0.26,0.42;[UniProt:N-acetylmethionine on M]M[Common Variable:Oxidation on M]ELITILEK:-1.54,-1,0,0.3,0.85;VAALQNLVK:0.28,-0.38,-0.09,-0,0.61;LLETTDRPDGHQNNLR:-0.39,-0,0.61,0.79,-2.65;ANFDKESER:-1.35,-1.43,-0,0.56,0.88;NSLTSKDPDIK:-0.18,0,0.22,-1.17,0.45;LAATNALLNSLEFTK:-0.05,-0,-0.13,0.64,0.83;TVSPDRLELEAAQK:0.3…	SSAYESLM[Common Variable:Oxidation on M]EIVK:0.37,0.44,0.13;VLANPGNSQVAR:-0.62,-0.39,-0.2,-0.99,-0.49;[UniProt:N-acetylmethionine on M]M[Common Variable:Oxidation on M]ELITILEK:-0.42,-1.71,-0.33,-0.34,-1.73;VAALQNLVK:0.84,-0.96,-0.09,-1.32,-1.25;LLETTDRPDGHQNNLR:-2.11,-0.01,0.47,-0.08,0.27;ANFDKESER:-1.86,-0.97,0.41,-0.62,-0.24;NSLTSKDPDIK:-2.14,0.14,0.02,-1.15,-1.27;LAATNALLNSLEFTK:0.97,0.37,-1.…	213.286	0.0558818	0.0131546	ENSG00000108424
O95622	primary:ADCY5	Homo sapiens	RPMI	CALB	0.1	-0.213208	3.06002	2.02965	227169	195960	3	3	2	GAASGGSTRAPPAGGGGGSAAAAASAGGTE[Metal:Potassium on E]VR:-0,0.01,-1.96,;	GAASGGSTRAPPAGGGGGSAAAAASAGGTE[Metal:Potassium on E]VR:-0.82,-0.99;	332.333	0.0497988	0.0127873	ENSG00000173175
Q68BL8	primary:OLFML2B	Homo sapiens	RPMI	SAUR	0.1	1.18833	2.5128	2.02075	338819	772130	1	4	3	LSTIIDM[Less Common:Oxidation and then loss on oxidized M side chain]LEGAFYGLDLLK:0.06,1.04,-1.76,-0.06,	LSTIIDM[Less Common:Oxidation and then loss on oxidized M side chain]LEGAFYGLDLLK:0.89,0.99,1.27,	749	0.0374012	0.0127539	ENSG00000162745
P41218	primary:MNDA	Homo sapiens	RPMI	LPS	0.1	-0.503438	0.265129	1.52368	4.67e+06	3.29433e+06	37	157	135	NTIYEIQDNTGSM[Common Variable:Oxidation on M]DVVGSGK:0.24,-0.24,-0.64,1.27;EASSVSDFNQNFEVPNR:-0.65,-0,0.19,-0.94,0.46;STM[Common Variable:Oxidation on M]FHATVASK:-1.63,-0,0.18,-0.6,0.93;VITISDYSEC[Common Fixed:Carbamidomethyl on C]K:-0.59,0.21,0.52,-0.48,0;GFELM[Common Variable:Oxidation on M]DDYHFTSIK:-0,-2.15,-0.11,0.14,1.92;TQYFHVK:-0.95,-0.55,1.06,-0,0.73;IIEIANK:0.46,-0.26,1.05,-0.08,-0;VFDI…	NTIYEIQDNTGSM[Common Variable:Oxidation on M]DVVGSGK:-0.25,0.92,;EASSVSDFNQNFEVPNR:-1.71,-1.34,0.42,-0.86,-1.16;STM[Common Variable:Oxidation on M]FHATVASK:-1.89,-3.1,0.08,0.87,-1.91;VITISDYSEC[Common Fixed:Carbamidomethyl on C]K:-1.27,-1.09,0.83,-0.69,-0.84;GFELM[Common Variable:Oxidation on M]DDYHFTSIK:-2.07,-1.41,-0.37,1.34,;TQYFHVK:-2.59,-1.53,1.54,-0.04,-0.07;IIEIANK:-0.58,-0.71,1.33,-0,-0.3…	599	0.0449987	0.0124781	ENSG00000163563
P14317	primary:HCLS1, synonym:HS1	Homo sapiens	RPMI	CALB	0.1	-0.976775	0.506611	1.76684	2.05166e+06	1.04248e+06	18	61	47	SAVGHEYVAEVEK:0.15,-0,-1,-0.38,0.39;VSEEHDVLR:-0.17,0.17;TEHINIHQLR:0.35,0.68,-0.79,-0,-3.73;AKFESMAEEK:-0.01,0.24,0.01,-0.88,;EEEEKAQQVAR:-0.24,-0,0;NKVSEEHDVLR:-0,0.72,-1.08,-0.96,1.27;AALGYDYKGETEKHESQR:0.83,1.17,-0.89,-0.83,;EHPVPLLPIR:2.12,-0.63,-0.33,0.88,-0;GFGGQYGIQK:-0.27,0.27;FESM[Common Variable:Oxidation on M]AEEKR:-0.39,-0,0.17;T[Less Common:Dehydrobutyrine on T]E[Less Common:Oxidati…	SAVGHEYVAEVEK:-3.98,-3.09,-1.38,-0.06,-0.19;VSEEHDVLR:;TEHINIHQLR:-0.7,-0.61,-1.23,0.29,-1.9;AKFESMAEEK:-2.58,-0.71,-0.05,-1.73,-3.87;EEEEKAQQVAR:0.28,;NKVSEEHDVLR:-0.8,-0.91,-2.04,-1.15,;AALGYDYKGETEKHESQR:-1.83,-0.76,;EHPVPLLPIR:-2.1,-1.33,1.21,0.76;GFGGQYGIQK:-0.67;FESM[Common Variable:Oxidation on M]AEEKR:-1.9,-0.26,-0.98;T[Less Common:Dehydrobutyrine on T]E[Less Common:Oxidation on E]HINIHQL…	332.333	0.0497988	0.0124096	ENSG00000180353
P04792	primary:HSPB1, synonym:HSP27, synonym:HSP28	Homo sapiens	RPMI	POLYIC	0.1	-0.706641	0.352407	1.67033	6.90077e+06	4.22841e+06	24	107	86	VSLDVNHFAPDELTVK:-0.61,0.26,-0.27,0,0.38;KYTLPPGVDPTQVSSSLSPEGTLTVEAPM[Common Variable:Oxidation on M]PK:-1.03,0,-1.3,0.18,1;KYTLPPGVDPTQ[Common Artifact:Deamidation on Q]VSSSLSPEGTLTVEAPM[Common Variable:Oxidation on M]PK:-0.13,1.26,-0.17,-0,0.38;DGVVEITGKHEER:-0,0.2,-0.07,-0.11,1.01;LFDQAFGLPR:-0,0.43,-0.7,-0.61,1.03;QLSSGVSEIR:0.06,-0,-0.6,-0.49,0.03;KYTLPPGVDPTQVSSSLSPEGTLTVEAPMPK:0.07,0.51,0…	VSLDVNHFAPDELTVK:-2.02,-0.88,-1.16,-0.76,-0.28;KYTLPPGVDPTQVSSSLSPEGTLTVEAPM[Common Variable:Oxidation on M]PK:-0.13,0.74,0.78,0.62;KYTLPPGVDPTQ[Common Artifact:Deamidation on Q]VSSSLSPEGTLTVEAPM[Common Variable:Oxidation on M]PK:0.38,1.42,1.93,-1.06;DGVVEITGKHEER:-1.37,-0.85,0.53,-0.82,-1.02;LFDQAFGLPR:1.27,-1.77,-1.47,-2.09,-2.04;QLSSGVSEIR:0.6,-2.93,-0.48,-2.02,-1.02;KYTLPPGVDPTQVSSSLSPEGTLTVE…	229.769	0.0520816	0.0124009	ENSG00000106211
G3V4T2		Homo sapiens	RPMI	SAUR	0.1	0.730804	1.79863	1.52137	126746	210343	1	5	3	TSLALDESLFR:1,0.47,-0.18,-0,-0.01	TSLALDESLFR:1.13,0.69,1.05,	749	0.0374012	0.0123687	ENSG00000100836
P09341	primary:CXCL1, synonym:GRO, synonym:GRO1, synonym:GROA, synonym:MGSA, synonym:SCYB1	Homo sapiens	RPMI	POLYIC	0.1	1.60658	0.725043	2.31928	7.96507e+06	2.4256e+07	24	51	55	SPGPHC[Common Fixed:Carbamidomethyl on C]AQTEVIATLK:-3.21,2.89,0,0.41,-3.89;SPGPHC[Less Common:Dehydroalanine on C]AQTEVIATLK:0.62,-0.62,;KAC[Common Fixed:Carbamidomethyl on C]LNPASPIVK:-3.85,0.32,-0.25,0.25,;[Common Artifact:Ammonia loss on C]C[Common Fixed:Carbamidomethyl on C]QC[Common Fixed:Carbamidomethyl on C]LQTLQGIHPK:0.93,-0.47,0.47,-5.05;C[Common Fixed:Carbamidomethyl on C]QC[Common Fix…	SPGPHC[Common Fixed:Carbamidomethyl on C]AQTEVIATLK:-6.92,4.38,2.07;SPGPHC[Less Common:Dehydroalanine on C]AQTEVIATLK:0.06,1.95,2.84,-0.54;KAC[Common Fixed:Carbamidomethyl on C]LNPASPIVK:1.46,3.26,4.02,1.4;[Common Artifact:Ammonia loss on C]C[Common Fixed:Carbamidomethyl on C]QC[Common Fixed:Carbamidomethyl on C]LQTLQGIHPK:-0.2,2.78,3.73,1.13;C[Common Fixed:Carbamidomethyl on C]QC[Common Fixed:Ca…	249	0.0482534	0.0121514	ENSG00000163739
P68871	primary:HBB	Homo sapiens	RPMI	LPS	0.1	-0.384575	0.186437	1.3573	1.48506e+08	1.13757e+08	99	285	236	VLGAFSDGLAHLDNLK:-1.61,-0.57,-0,0.33,0.48;KVLGAFSDGLAHLDNLK:-1.43,-0,0.19,0.35,-2.22;VVAGVANALAHKYH:-1.46,0,0.82,0.55,-1.2;GTFATLSELHC[Common Fixed:Carbamidomethyl on C]DKLHVDPENFR:-1.29,0.48,0.56,0,-2.25;VNVDEVGGEALGR:-0.27,-0.08,0.01,-0,0.1;VVAGVAN[Common Artifact:Deamidation on N]ALAHKYH:-2.21,-0,0.71,0.27,-1.4;VVAGVANALAHK:-2.71,-2.03,0.07,-0,0.11;GTFATLSELHC[Common Fixed:Carbamidomethyl on C…	VLGAFSDGLAHLDNLK:-1.23,-0.49,-1.49,-1.02,-2.02;KVLGAFSDGLAHLDNLK:0.05,-0.24,-1.19,-0.59,-1.4;VVAGVANALAHKYH:-1.32,-0.4,0.57,0.72,-0.04;GTFATLSELHC[Common Fixed:Carbamidomethyl on C]DKLHVDPENFR:-0.9,-0.1,-0.25,-1.24;VNVDEVGGEALGR:-1.01,-0.91,-0.3,0.15,-0.21;VVAGVAN[Common Artifact:Deamidation on N]ALAHKYH:-0.61,-0.47,0.66,0.55,0.06;VVAGVANALAHK:-2.52,-2.41,-0.59,-0.09,-0.07;GTFATLSELHC[Common Fixe…	599	0.0449987	0.0120815	ENSG00000244734
Q5T6W2	primary:HNRNPK	Homo sapiens	RPMI	CALB	0.1	-0.454892	0.252516	1.23026	4.64109e+06	3.38598e+06	24	100	78	GSYGDLGGPIITTQVTIPK:0,-0.27,0.36,-0.11,0.25;RPAEDM[Common Variable:Oxidation on M]EEEQAFKR:0.03,0.1,-1.2,-0.76,-0;IILDLISESPIK:0,0.01,-1.25,-1.01,0.1;VVLIGGKPDR:-0.3,-0.65,0.22,0,0.43;GSDFDC[Common Fixed:Carbamidomethyl on C]ELR:0.28,-0.46,-0.04,0,1.02;NTDEM[Common Variable:Oxidation on M]VELR:0.35,0,-1.26,-0.18,1.52;DYDDM[Common Variable:Oxidation on M]SPR:0.07,-0.12,-1.07,0.13,-0;TDYNASVSVPDSSG…	GSYGDLGGPIITTQVTIPK:0.36,-0.73,0.08,0.79,0.12;RPAEDM[Common Variable:Oxidation on M]EEEQAFKR:-1.89,-0.84,-2.55,-0.22,-0.95;IILDLISESPIK:-0.56,-0.73,-0.73,-2.32,0.69;VVLIGGKPDR:-2.33,-0.36,0.24,-0.03,-0.23;GSDFDC[Common Fixed:Carbamidomethyl on C]ELR:-0.63,-0.66,0.04,0.28,0.27;NTDEM[Common Variable:Oxidation on M]VELR:-0.82,1.16,0.17;DYDDM[Common Variable:Oxidation on M]SPR:0.04,-0.36,-1.87,0.4,0.…	332.333	0.0497988	0.0120241	ENSG00000165119
Q9UKU9	primary:ANGPTL2, synonym:ARP2, ORF:UNQ170/PRO196	Homo sapiens	RPMI	SAUR	0.1	-1.18979	1.59951	1.31847	815626	357543	2	4	2	VTGAIC[Common Fixed:Carbamidomethyl on C]VNSKEPEVLLEN[Less Common:Methylation on N]R:0.21,1.46,-0.21,-1.85	VTGAIC[Common Fixed:Carbamidomethyl on C]VNSKEPEVLLEN[Less Common:Methylation on N]R:-1.33,-1.24,	749	0.0374012	0.0119714	ENSG00000136859
P17948	primary:FLT1, synonym:FLT, synonym:FRT, synonym:VEGFR1	Homo sapiens	RPMI	POLYIC	0.1	0.992017	0.481675	1.81164	3.12979e+06	6.22503e+06	26	53	60	M[Common Variable:Oxidation on M]ASTLVVADSR:-0,-1.12,0.4;AVSSFPDPALYPLGSR:0.09,0,-1.96;LKDPELSLK:0.15,-0.15,;NVYTGEEILQK:0.3,-0.3,;YLAVPTSK:-0.52,0,0.22,-0,-0.81;W[Less Common:Dioxidation on W]SLPEM[Common Variable:Oxidation on M]VSK:-0,0.68,-0.66,;IESITQR:-0.06,0.06,;TNYLTHR:-0.36,0.36,;DGLPATEK:-0.76,-0,0.51,;M[Common Variable:Oxidation on M]AIIEGK:0.81,0.56,-0.15,-0,-1.46;ELVIPC[Common Fixed:C…	M[Common Variable:Oxidation on M]ASTLVVADSR:0.47,2.8,1.18;AVSSFPDPALYPLGSR:-1.12,3.49,1.86;LKDPELSLK:0.16,0.5,2.28,0.84;NVYTGEEILQK:0.28,0.55,2.67,1.58;YLAVPTSK:0.23,1.57,2.82,1.44;W[Less Common:Dioxidation on W]SLPEM[Common Variable:Oxidation on M]VSK:-2.87,-0.39,1.34,1.32;IESITQR:1.59,0.93,3.29,1.56;TNYLTHR:1.85,1.08,2.76,1.82;DGLPATEK:2.42,1.66,3.64,2.01;M[Common Variable:Oxidation on M]AIIEGK…	249	0.0482534	0.0119229	ENSG00000102755
Q71DI3	primary:H3C15, synonym:HIST2H3A, primary:H3C14, synonym:H3F2, synonym:H3FM, synonym:HIST2H3C, primary:H3C13, synonym:HIST2H3D	Homo sapiens	RPMI	POLYIC	0.1	-0.678278	0.324063	1.66919	1.7477e+08	1.09216e+08	46	163	103	EIAQDFK[UniProt:N6,N6-dimethyllysine on K]TDLR:0.87,0.04,-0.43,-0.58,-0;EIAQDFKTDLR:0.97,0.48,0,-0.72,-1.44;EIAQDFK[UniProt:N6-methyllysine on K]TDLR:0.83,-0,-0.06,-0.69,0.01;[Common Artifact:Water Loss on E]EIAQDFKTDLR:0.88,0.58,-0,-0.51,-1.93;YRPGTVALR:0.13,-0.28,0,-0.15,0.98;STELLIR:0.62,0.12,-0.5,-0.6,0;RVTIM[Common Variable:Oxidation on M]PK:-0,0.31,-0.67,-0.4,0.28;[Common Artifact:Water Los…	EIAQDFK[UniProt:N6,N6-dimethyllysine on K]TDLR:-2.47,-0.16,-0.74,-1.01,-0.81;EIAQDFKTDLR:-1.22,0.44,0.16,-0.7,-0.49;EIAQDFK[UniProt:N6-methyllysine on K]TDLR:-2.43,-0.22,-0.43,-1.14,-0.99;[Common Artifact:Water Loss on E]EIAQDFKTDLR:-1.55,0.08,0.62,-0.69,-0.49;YRPGTVALR:-2.44,-1.94,-0.02,-3.04,-2.99;STELLIR:-1.16,-0.32,-0.57,-1,-0.83;RVTIM[Common Variable:Oxidation on M]PK:-1.66,0.56,-0.4,-0.95,-…	249	0.0482534	0.0116915	ENSG00000183598
Q8TDD2	primary:SP7, synonym:OSX	Homo sapiens	RPMI	LPS	0.1	0.683394	0.757383	0.962341	711642	1.14284e+06	2	8	6	ELGEGR[Common Biological:Citrullination on R]STGEEEASQTPR:-0.15,-0,0.72,1.16,-0.6;ELGEGRSTGEEEASQTPR:-0.46,-0,1.51	ELGEGR[Common Biological:Citrullination on R]STGEEEASQTPR:0.96,0.98,0.66,1.11,0.93;ELGEGRSTGEEEASQTPR:0.91	749	0.0363142	0.0116751	ENSG00000170374
Q0ZGT2	primary:NEXN	Homo sapiens	RPMI	CALB	0.1	-0.664388	0.326874	1.6321	2.79487e+06	1.76344e+06	39	141	94	KREEEEEEEGSIM[Common Variable:Oxidation on M]N[Common Artifact:Deamidation on N]GSTAEDEEQTR:-0.81,0.3,-0.3,0.45,;KREEEEEEEGSIM[Common Variable:Oxidation on M]NGSTAEDEEQTR:-0.8,0.8,;RIEQDM[Common Variable:Oxidation on M]LEK:-1,-0.91,0.91,1.55;IKYEEDKR:-2.12,-1.2,0,0.86,1.06;LTFEELER:0.01,-0.79,-0.56,-0,0.95;KREEEEEEEGSIMN[Common Artifact:Deamidation on N]GSTAEDEEQTR:-0.12,0.12,0.86,-0.73,;IGQLSEKE…	KREEEEEEEGSIM[Common Variable:Oxidation on M]N[Common Artifact:Deamidation on N]GSTAEDEEQTR:-0.73,-0.11;KREEEEEEEGSIM[Common Variable:Oxidation on M]NGSTAEDEEQTR:0.24;RIEQDM[Common Variable:Oxidation on M]LEK:-1.09,1.16,0.25;IKYEEDKR:0.23,-1.89,-0.32;LTFEELER:-1.72,-2.32,-0.68,-1.81,0.08;KREEEEEEEGSIMN[Common Artifact:Deamidation on N]GSTAEDEEQTR:-3.05,-1.42,0.7,;IGQLSEKEIQK:-1.82,0.26,;GSAASTC[C…	332.333	0.0497988	0.0116306	ENSG00000162614
P14780	primary:MMP9, synonym:CLG4B	Homo sapiens	RPMI	SAUR	0.1	-0.836344	0.376999	1.79315	2.12445e+06	1.18982e+06	44	121	81	FTEGPPLHKDDVN[Common Artifact:Deamidation on N]GIR:-0,1.3,-0.19,;LGLGADVAQVTGALR:-1.78,2.23,2.24,-0,-2.35;ADSTVM[Common Variable:Oxidation on M]GGNSAGELC[Common Fixed:Carbamidomethyl on C]VFPFTFLGK:0.4,-0.4;FTEGPPLHKDDVNGIR:-0.6,0.61,2.01,0,-1.12;M[Common Variable:Oxidation on M]FPGVPLDTHDVFQYR:-0.31,1,2.1,-0.13,-0;QLSLPETGELDSATLK:-1.09,0.87,1.78,-0.87,;SLGPALLLLQK:-2.09,1.12,1.84,-0,-2.73;AVIDD…	FTEGPPLHKDDVN[Common Artifact:Deamidation on N]GIR:-1.09,-1.29,-1.48,;LGLGADVAQVTGALR:-0.66,-1.2,-1.82,-0.77,0.79;ADSTVM[Common Variable:Oxidation on M]GGNSAGELC[Common Fixed:Carbamidomethyl on C]VFPFTFLGK:2.91;FTEGPPLHKDDVNGIR:-0.04,1.97,-0.14,;M[Common Variable:Oxidation on M]FPGVPLDTHDVFQYR:0.26,-0.73,2;QLSLPETGELDSATLK:0.03,-1.33,-0.25;SLGPALLLLQK:-0.34,0.43,-1.4,-0.86,0.49;AVIDDAFAR:-2.14,-2…	749	0.0374012	0.0115612	ENSG00000100985
P00558	primary:PGK1, synonym:PGKA, ORF:MIG10, ORF:OK/SW-cl.110	Homo sapiens	RPMI	POLYIC	0.1	-0.482328	0.224288	1.72004	2.25594e+07	1.61485e+07	83	296	246	ALESPERPFLAILGGAK:-0.85,0.57,0.17,-0.11,-0;AHSSM[Common Variable:Oxidation on M]VGVNLPQK:-0,-0.4,-0.71,0.54,2.21;AC[Common Fixed:Carbamidomethyl on C]ANPAAGSVILLENLR:-0.37,-0.27,-0,0.28,1.05;GC[Common Fixed:Carbamidomethyl on C]ITIIGGGDTATC[Common Fixed:Carbamidomethyl on C]C[Common Fixed:Carbamidomethyl on C]AK:-0.22,-0.13,0,0.02,1.23;LGDVYVNDAFGTAHR:0.41,-0,0.17,-0.02,-1.17;VSHVSTGGGASLELLEGK:0…	ALESPERPFLAILGGAK:0.85,-0.12,-0.69,-2.41,-0.81;AHSSM[Common Variable:Oxidation on M]VGVNLPQK:-6.07,-1.43,1.2,-0.08,0.71;AC[Common Fixed:Carbamidomethyl on C]ANPAAGSVILLENLR:0.8,-0.28,-1.66,-2.32,-0.56;GC[Common Fixed:Carbamidomethyl on C]ITIIGGGDTATC[Common Fixed:Carbamidomethyl on C]C[Common Fixed:Carbamidomethyl on C]AK:-6.6,-0.56,-0.28,-1.56,-0.67;LGDVYVNDAFGTAHR:2.25,-0.4,-0.32,-0.64;VSHVSTGG…	249	0.0482534	0.0114571	ENSG00000102144
H7C2B7		Homo sapiens	RPMI	LPS	0.1	0.74835	1.5661	1.63472	305401	513035	1	5	5	DPGIYKC[Common Fixed:Carbamidomethyl on C]VVC[Common Fixed:Carbamidomethyl on C]GTPLFK:1,-0.4,0,0.48,-1.48	DPGIYKC[Common Fixed:Carbamidomethyl on C]VVC[Common Fixed:Carbamidomethyl on C]GTPLFK:0.95,0.89,0.28,0.66,0.96	999	0.0274763	0.0113671	ENSG00000174099
P09493		Homo sapiens	RPMI	CALB	0.1	-0.403992	0.190766	1.53908	7.89441e+07	5.96631e+07	89	288	252	LATALQKLEEAEKAADESER:0,0.62,-2.26;KATDAEADVASLNR:-0.71,-1.26,0,0.48,0.68;LATALQKLEEAEK:0.6,-0.13,0,0.16,-0.52;LEEAEKAADESER:-0.58,-0,-0.12,0.27,0.86;SKQLEDELVSLQK:0,-1.16,0.38,-0.01,0.58;RIQLVEEELDRAQER:0.03,0,-0.32,0.57,-0.7;ATDAEADVASLNR:-0.19,-0,0.41,0.38,-0.08;LAT[Less Common:Dehydrobutyrine on T]AL[Less Common:Oxidation on L]QKLEEAEKAADESER:2.55,-3.49,2.29,-2.29;RIQLVEEELDR:-0,-1.25,-0.69,0.…	LATALQKLEEAEKAADESER:-0.11,-1.04,-1.19,-6.84;KATDAEADVASLNR:-2.03,-0.99,0.33,0.37,-0.81;LATALQKLEEAEK:-0.21,-0.87,0.04,-1.08,-0.99;LEEAEKAADESER:-0.87,-0.4,-0.1,-0.04,-0.24;SKQLEDELVSLQK:-0.25,0.1,-1.28,-0.97,-0.29;RIQLVEEELDRAQER:-0.96,0.43,-0.73,0.09;ATDAEADVASLNR:-0.82,-0.13,0.26,0.46,-1.7;LAT[Less Common:Dehydrobutyrine on T]AL[Less Common:Oxidation on L]QKLEEAEKAADESER:0.87,-1.39,0.66;RIQLVE…	332.333	0.0497988	0.0112289	ENSG00000140416
Q99611	primary:SEPHS2, synonym:SPS2	Homo sapiens	RPMI	POLYIC	0.1	1.31339	1.79988	1.26002	674120	1.67536e+06	1	3	3	TAAGLMHTFNAHAATDITGFGILGHSQNLAK:-0,0.74,-1.23	TAAGLMHTFNAHAATDITGFGILGHSQNLAK:0.75,1.29,1.3	299	0.0405111	0.0110295	ENSG00000179918
F6U236		Homo sapiens	RPMI	LPS	0.1	0.966642	0.631478	1.10497	292542	571712	4	14	13	EAEDGFRK:-0,-0.03,0.49,1.2,-0.2;GADAQEDLR:0.6,-0.6;TEQSVTPEQQK:-1.19,0.41,-0.07,0.07;KAQKPWAK:-2.97,0.06,-0,	EAEDGFRK:0.59,1.08,0.98,0.52,1.55;GADAQEDLR:0.57,1.67,0.04;TEQSVTPEQQK:0.88,1.29,0.35;KAQKPWAK:0.98,0.99	999	0.0274763	0.0109541	ENSG00000124507
P53992	primary:SEC24C, synonym:KIAA0079	Homo sapiens	RPMI	POLYIC	0.1	-0.594721	0.312384	0.602462	421320	278986	8	24	14	YASFQVENDQER:-0.42,0.17,0.13,0,-0.3;GQVPPLVTTNFLVK:0.05,-0,-0.42,-0.49,0.32;SLLDFLPR:0.53,-0.31,0.2,-0,-0.13;SPVESTTEPPAVR:-0.48,-0.75,-0,0.19,0.11;HFLVEDK:-0.2,0.48,-0.21,0.2,;	YASFQVENDQER:-1.51,-0.81,-0.7,-0.39;GQVPPLVTTNFLVK:0.43,-1.29;SLLDFLPR:-0.55,-0.34,-0.04;SPVESTTEPPAVR:-0.74,-0.64,-1.24,-0.85;HFLVEDK:-0.38,;	299	0.0405111	0.0108368	ENSG00000176986
Q6ZN40		Homo sapiens	RPMI	CALB	0.1	-0.369064	0.176818	1.46352	7.89441e+07	6.11252e+07	99	321	282	LATALQKLEEAEKAADESER:0,0.62,-2.26;KATDAEADVASLNR:-0.71,-1.26,0,0.48,0.68;LATALQKLEEAEK:0.6,-0.13,0,0.16,-0.52;LEEAEKAADESER:-0.58,-0,-0.12,0.27,0.86;RIQLVEEELDRAQER:0.03,0,-0.32,0.57,-0.7;AEDSLLAAEEAAAK:-0,-0.79,-0.25,0.62,0.82;ATDAEADVASLNR:-0.19,-0,0.41,0.38,-0.08;LAT[Less Common:Dehydrobutyrine on T]AL[Less Common:Oxidation on L]QKLEEAEKAADESER:2.55,-3.49,2.29,-2.29;RIQLVEEELDR:-0,-1.25,-0.69,…	LATALQKLEEAEKAADESER:-0.11,-1.04,-1.19,-6.84;KATDAEADVASLNR:-2.03,-0.99,0.33,0.37,-0.81;LATALQKLEEAEK:-0.21,-0.87,0.04,-1.08,-0.99;LEEAEKAADESER:-0.87,-0.4,-0.1,-0.04,-0.24;RIQLVEEELDRAQER:-0.96,0.43,-0.73,0.09;AEDSLLAAEEAAAK:0.81,-0.38,-0.55,-0.23,-0.13;ATDAEADVASLNR:-0.82,-0.13,0.26,0.46,-1.7;LAT[Less Common:Dehydrobutyrine on T]AL[Less Common:Oxidation on L]QKLEEAEKAADESER:0.87,-1.39,0.66;RIQL…	332.333	0.0497988	0.0108186	ENSG00000140416
J3KSP2	primary:RPL38	Homo sapiens	RPMI	SAUR	0.1	0.789738	3.73877	2.21873	95604.1	165277	1	3	2	KIEEIKDFLLTAR:1.8,-0.76,0,	KIEEIKDFLLTAR:1.22,1.03,	999	0.0283065	0.0106999	ENSG00000172809
P01009	primary:SERPINA1, synonym:AAT, synonym:PI, ORF:PRO0684, ORF:PRO2209	Homo sapiens	RPMI	POLYIC	0.1	0.461371	0.214328	1.66751	4.96452e+07	6.8354e+07	114	312	268	TLNQPDSQLQLTTGN[Common Artifact:Deamidation on N]GLFLSEGLK:0.37,0.45,-1.41,-0.68,-0;TLNQPDSQLQLTTGNGLFLSEGLK:0.15,0.44,-0,-0.28,-1.22;LYHSEAFTVNFGDTEEAKK:-0,-0.18,0.55,0.07,-1.15;LQHLENELTHDIITK:0.53,-0.53,2.2,-0.9;VFSN[Common Artifact:Deamidation on N]GADLSGVTEEAPLK:0,0.19,-0,-0.04,-0.45;VFSNGADLSGVTEEAPLK:0.34,-0.33,-0,0,-3.61;VFSNGADLSGVTEEAPLKLSK:1.17,0.3,0,-0.44,-4.29;TLNQPDSQLQ[Common Artif…	TLNQPDSQLQLTTGN[Common Artifact:Deamidation on N]GLFLSEGLK:0.66,0.2,-0.41;TLNQPDSQLQLTTGNGLFLSEGLK:0.46,2.01,-0.62,0.82,0.12;LYHSEAFTVNFGDTEEAKK:2.12,0.08,0.57,0.38;LQHLENELTHDIITK:2.37,-0.96,1.52;VFSN[Common Artifact:Deamidation on N]GADLSGVTEEAPLK:0.22,1.55,-0.5,0.47,0.05;VFSNGADLSGVTEEAPLK:0.7,1.48,-0.35,0.78,0.32;VFSNGADLSGVTEEAPLKLSK:0.79,0.38,-0.69,0.01,-0.53;TLNQPDSQLQ[Common Artifact:Deam…	299	0.0405111	0.0106416	ENSG00000197249
P04083	primary:ANXA1, synonym:ANX1, synonym:LPC1	Homo sapiens	RPMI	LPS	0.1	-0.43644	0.195543	1.36213	1.42984e+07	1.05659e+07	58	227	196	AAYLQETGKPLDETLKK:-0.13,0.44,0.52,-0,-0.28;GGPGSAVSPYPTFNPSSDVAALHK:0.6,-0.04,0.4,-0,-2.3;GLGTDEDTLIEILASR:-0.74,0.79,0.74,0,-0.09;GDRSEDFGVNEDLADSDAR:0.33,0.67,0,-0.28,-2.32;SEDFGVNEDLADSDAR:-0.37,0.03,0.69,-0,-0.45;GVDEATIIDILTKR:-0.11,0.92,0.81,0,-2.22;DLAKDITSDTSGDFR:1.19,-0,0.91,-0.08,-2.16;GTDVNVFNTILTTR:-0.37,-0,0.75,0.16,-0.9;C[Common Fixed:Carbamidomethyl on C]ATSKPAFFAEK:0.23,0.58,-0.23…	AAYLQETGKPLDETLKK:-0.33,-0.72,-0.1,-0.89,0.12;GGPGSAVSPYPTFNPSSDVAALHK:0.59,0.4,-0.9,-1.4,-1.31;GLGTDEDTLIEILASR:0,0.43,-0.78,-1.46,-1.46;GDRSEDFGVNEDLADSDAR:-0.5,0.06,-0.29,-1.82,-0.46;SEDFGVNEDLADSDAR:-0.93,-0.48,-0.36,-1.34,-0.17;GVDEATIIDILTKR:0.74,0.88,-1.17,-2.23,-2.26;DLAKDITSDTSGDFR:0.72,0.96,0.54,-0.51,-0.18;GTDVNVFNTILTTR:0.03,0.3,-0.21,-1.31,-1.04;C[Common Fixed:Carbamidomethyl on C]AT…	999	0.0274763	0.0105193	ENSG00000135046
A0A1B0GUL3	primary:GSE1	Homo sapiens	RPMI	POLYIC	0.1	-0.747894	5.00546	3.61967	7.76174e+06	4.6219e+06	1	3	3	QPAAGAGTPAQ[Common Artifact:Deamidation on Q]PFFPFLQQQEPAPGAR:-4.53,0,1.92	QPAAGAGTPAQ[Common Artifact:Deamidation on Q]PFFPFLQQQEPAPGAR:-1.83,-1.75,-1.26	332.333	0.0365965	0.0104438	ENSG00000131149
Q96KX2	primary:CAPZA3, synonym:CAPAA3, synonym:GSG3	Homo sapiens	RPMI	CALB	0.1	1.22465	2.87178	1.84801	1.3218e+06	3.08903e+06	1	3	2	FQAAVLEELQELSNEALR:-3.59,-0,1.11,	FQAAVLEELQELSNEALR:0.62,0.6,	374	0.0444977	0.0103994	ENSG00000177938
P01579	primary:IFNG	Homo sapiens	RPMI	LPS	0.1	-0.781406	0.386511	1.87527	3.7745e+07	2.196e+07	83	181	110	SVETIKEDM[Common Variable:Oxidation on M]NVK:-2.01,2.41,2.01,-3.53;NFKDDQSIQK:-0,-2.31,4.34,4.43,-3.45;NW[Less Common:Oxidation to Kynurenine on W]KEESDRK:-1.06,0.38,3.13,-0.38;AIHELIQVM[Common Variable:Oxidation on M]AELSPAAK:-0,1.47,-0.98;AIHELIQVMAELSPAAK:-0.15,2.76,0.15,-0.87;KAIHELIQVMAELSPAAK:-0.01,0.01,;SVETIKEDMNVK:0.5,-0.5,;DDFEKLTNYSVTDLNVQR:-0.42,1.72,0.42,-1.76;LTNYSVTDLNVQR:0.42,-0.4…	SVETIKEDM[Common Variable:Oxidation on M]NVK:-4.09,-1.4,;NFKDDQSIQK:2.16,-2.26,-3.61,-1.35;NW[Less Common:Oxidation to Kynurenine on W]KEESDRK:-0.61,0.44,-2.99,-1.94,;AIHELIQVM[Common Variable:Oxidation on M]AELSPAAK:-1.77,;AIHELIQVMAELSPAAK:-1.04,1.71,-2.62,-2.34;KAIHELIQVMAELSPAAK:0.09,-1.72,;SVETIKEDMNVK:-9.37,;DDFEKLTNYSVTDLNVQR:0.09,-2.35,-1.02,-2.27;LTNYSVTDLNVQR:-3.67,;KAIHELIQVM[Common Va…	999	0.0274763	0.0102932	ENSG00000111537
E9PKT1		Homo sapiens	RPMI	POLYIC	0.1	-1.06647	2.18538	1.41318	977035	466519	1	3	2	KGNEIM[Common Variable:Oxidation on M]TLNGEAVSDLDLK:0,-1.03,1.98	KGNEIM[Common Variable:Oxidation on M]TLNGEAVSDLDLK:-0.78,-0.76,	332.333	0.0365965	0.0102694	ENSG00000146426
A0A087WT20	primary:DCAF13	Homo sapiens	RPMI	SAUR	0.1	0.778302	1.4824	1.08556	93849.7	160963	2	3	2	SIYSQIQEQR[Common Biological:Citrullination on R]IM[Common Variable:Oxidation on M]K:-0.29,0,0.58,	SIYSQIQEQR[Common Biological:Citrullination on R]IM[Common Variable:Oxidation on M]K:0.96,0.82,	999	0.0283065	0.0100928	ENSG00000164934
Q9UM00	primary:TMCO1, synonym:TMCC4, ORF:PNAS-10, ORF:PNAS-136, ORF:UNQ151/PRO177	Homo sapiens	RPMI	POLYIC	0.1	-0.957449	1.52763	1.17853	58873.6	30317.9	1	3	2	ILGLAPSR:1.33,-0,-0.74,	ILGLAPSR:-0.76,-0.84	332.333	0.0365965	0.0100927	ENSG00000143183
P04275	primary:VWF, synonym:F8VWF	Homo sapiens	RPMI	LPS	0.1	0.239046	0.0830031	1.32818	2.09581e+07	2.4735e+07	367	1181	1048	Too long for Excel	Too long for Excel	999	0.0274763	0.010061	ENSG00000110799
A0A8I5KUS5	primary:ELOB	Homo sapiens	RPMI	POLYIC	0.1	-0.850716	0.41652	1.01351	1.11876e+06	620364	8	32	20	IVEGILK:0.44,0.34,0,-0.14,-0.39;TTIFTDAK:-2.6,-0.18,0.21,0.36,-0;ESSTVFELK:-0,-0.56,0.12,-0.08,1.14;RIVEGILK:-1.12,0.62,-0,;TLGEC[Common Fixed:Carbamidomethyl on C]GFTSQTARPQAPATVGLAFR:-0.18,-0,0.14,-0.31,0.73;PQAPATVGLAFR:-0.71,0,0.65;LYKDDQLLDDGK:-0.06,0,0.91;TLGEC[Common Fixed:Carbamidomethyl on C]GFTSQTAR:-0.39,-0,0.46	IVEGILK:-1.73,-0.72,0.16,-0.47,-1.04;TTIFTDAK:-2.72,-1.3,0.32,-0.5,-0.51;ESSTVFELK:-0.83,-0.48,-1.22;RIVEGILK:0.04,-0.45;TLGEC[Common Fixed:Carbamidomethyl on C]GFTSQTARPQAPATVGLAFR:-2.25,;PQAPATVGLAFR:-1.44,-1.08,;LYKDDQLLDDGK:-0.48,-0.42;TLGEC[Common Fixed:Carbamidomethyl on C]GFTSQTAR:	332.333	0.0365965	0.00991364	ENSG00000103363
Q9UGU0		Homo sapiens	RPMI	SAUR	0.1	0.923338	1.13397	1.13619	410325	778180	1	5	3	KEAGDFYYMAGNK:-0,-1.21,0.87,1.25,-0.39	KEAGDFYYMAGNK:0.94,1.01,0.98,	1499	0.0190445	0.00977324	ENSG00000100207
Q99747	primary:NAPG, synonym:SNAPG	Homo sapiens	RPMI	LPS	0.1	-0.371593	1.11475	0.884726	130627	100966	2	4	2	NDYVAAER:0.11,-0.11,-0.18,0.15;	NDYVAAER:-0.35,-0.36,;	1499	0.0184808	0.00970218	ENSG00000134265
P26022	primary:PTX3, synonym:TNFAIP5, synonym:TSG14	Homo sapiens	RPMI	SAUR	0.1	-1.21963	0.554008	2.00376	7.74894e+06	3.32735e+06	29	85	51	LTSALDELLQATR:-4.45,-0,0.28,0.96,-3.47;ALAAVLEELR:-6.56,-1,1,1.56,;M[Common Variable:Oxidation on M]EGAEAQRPEEAGR:-1.1,0,2.2,;LAESLARPC[Common Fixed:Carbamidomethyl on C]APGAPAEAR:-2.07,-1.61,1.61,2.34,;GNIVGW[Less Common:Oxidation to Kynurenine on W]GVTEIQPHGGAQYVS:-2,2,;T[Common Biological:Phosphorylation on T]ILFSYGTK:-1.31,0.09,-0,-0.02,0.69;ADLHAVQGWAAR:-2.82,0.2,0.26,0,-1.48;MEGAEAQRPEEAGR:…	LTSALDELLQATR:-0.96,-4.09,-4.69,-0.74;ALAAVLEELR:-1.5,-0.78;M[Common Variable:Oxidation on M]EGAEAQRPEEAGR:-2.88,-2.58,;LAESLARPC[Common Fixed:Carbamidomethyl on C]APGAPAEAR:1.98,-2.48,;GNIVGW[Less Common:Oxidation to Kynurenine on W]GVTEIQPHGGAQYVS:-0.76,;T[Common Biological:Phosphorylation on T]ILFSYGTK:-0.01,-0.61,-0.42,0.14,1.07;ADLHAVQGWAAR:-0.38,-2.28,-4.69,-2.28,-2.35;MEGAEAQRPEEAGR:-0.06,…	2999	0.00961063	0.00960769	ENSG00000163661
P18510	primary:IL1RN, synonym:IL1F3, synonym:IL1RA	Homo sapiens	RPMI	SAUR	0.1	-1.83051	0.781048	2.56195	3.97328e+07	1.11715e+07	60	81	47	NNQLVAGYLQGPNVNLEEK:-0.79,0.82,0.79,-5.02;LQLEAVNITDLSENRK:-4.56,-0,0.08,0.02,-3.62;LQLEAVNITDLSENR:-2.91,-0,0.57,0.6,-3.38;IDVVPIEPHALFLGIHGGK:0.14,-0.1,0.1,-1.9;SDSGPTTSFESAAC[Common Fixed:Carbamidomethyl on C]PGWFLC[Common Fixed:Carbamidomethyl on C]TAMEADQPVSLTN[Common Artifact:Ammonia loss on N]MPDEGVMV[Less Common:Oxidation on V]TK:2.74,-0.73,0,;SDSGPTTSFESAAC[Common Fixed:Carbamidomethyl o…	NNQLVAGYLQGPNVNLEEK:-0.09,-4.96,-2.47,1.53;LQLEAVNITDLSENRK:-0.51,-2.93,-4.87;LQLEAVNITDLSENR:-1.05,-5.58,-2.37,-1.02;IDVVPIEPHALFLGIHGGK:-0,-3.97,-3.77,0.24;SDSGPTTSFESAAC[Common Fixed:Carbamidomethyl on C]PGWFLC[Common Fixed:Carbamidomethyl on C]TAMEADQPVSLTN[Common Artifact:Ammonia loss on N]MPDEGVMV[Less Common:Oxidation on V]TK:1.25,-1.34,-0.66,;SDSGPTTSFESAAC[Common Fixed:Carbamidomethyl on…	2999	0.00961063	0.00960763	ENSG00000136689
A0A8I5KW61		Homo sapiens	RPMI	SAUR	0.1	0.279666	0.104174	1.41845	6.37562e+08	7.73946e+08	423	1064	801	GTHC[Common Fixed:Carbamidomethyl on C]NQVEVIATLKDGR:0.31,0.81,-0,-0.7,-2.04;GKEESLDSDLYAELR:1.45,0.09,-0.61,-0.09,;AGPHC[Common Fixed:Carbamidomethyl on C]PTAQLIATLK:1.08,-0.35,0.35,-0.58;AGPHC[Common Fixed:Carbamidomethyl on C]PTAQLIATLKN[Common Artifact:Deamidation on N]GR:0.2,0.38,-0,-0.03,-0.66;GKEESLDSDLY[Less Common:Quinone on Y]AELR:2.94,-0.54,-0.64,0.23,-0;GTHC[Common Fixed:Carbamidometh…	GTHC[Common Fixed:Carbamidomethyl on C]NQVEVIATLKDGR:1.35,-0.71,0.73,0.68,-6.37;GKEESLDSDLYAELR:-1.37,-0.22,-0.02,;AGPHC[Common Fixed:Carbamidomethyl on C]PTAQLIATLK:0.76,-0.46,0.49,0.38;AGPHC[Common Fixed:Carbamidomethyl on C]PTAQLIATLKN[Common Artifact:Deamidation on N]GR:0.94,-0.32,0.56,0.41,-1.81;GKEESLDSDLY[Less Common:Quinone on Y]AELR:1.78,-1.24,0.38,0.42,-2.37;GTHC[Common Fixed:Carbamidom…	2999	0.00961063	0.00960758	ENSG00000288796
J3KRL7		Homo sapiens	RPMI	SAUR	0.1	-1.59169	1.45471	1.22819	303141	100577	1	4	2	GR[Common Biological:Citrullination on R]SGTLATLQYALAC[Common Fixed:Carbamidomethyl on C]VK:1.35,1.05,-1.2,-1.05,	GR[Common Biological:Citrullination on R]SGTLATLQYALAC[Common Fixed:Carbamidomethyl on C]VK:-1.6,-1.53,	3000	0.00960746	0.00960746	ENSG00000179094
A0A7I2V668	primary:CTSB	Homo sapiens	RPMI	SAUR	0.1	-1.44337	0.478113	2.35216	2.60926e+07	9.59446e+06	51	141	95	GQDHC[Common Fixed:Carbamidomethyl on C]GIESEVVAGIPR:-2.85,0,0.8,0.33,-4.88;SGVYQHVTGEM[Common Variable:Oxidation on M]M[Common Variable:Oxidation on M]GGHAIR:-2.3,-0,1.47,;N[Common Artifact:Deamidation on N]GPVEGAFSVYSDFLLYK:0,0.76,0.1,-0.2,-2.01;IC[Common Fixed:Carbamidomethyl on C]EPGYSPTYKQDK:-2.52,-0,1.2,0.7,-4.94;NGPVEGAFSVYSDFLLYK:-1.55,1.5,0.21,-0.21,;HYGYNSYSVSNSEK:-0.72,0.56,-0,;DIM[Com…	GQDHC[Common Fixed:Carbamidomethyl on C]GIESEVVAGIPR:0.7,-5.11,-4.7,-3.9,-1.44;SGVYQHVTGEM[Common Variable:Oxidation on M]M[Common Variable:Oxidation on M]GGHAIR:0.03,-2.81,-1.71,;N[Common Artifact:Deamidation on N]GPVEGAFSVYSDFLLYK:1.89,0.45,-0.24,-4.66,0.03;IC[Common Fixed:Carbamidomethyl on C]EPGYSPTYKQDK:1.39,-2.13,-3.29,-3.1,-2.4;NGPVEGAFSVYSDFLLYK:2.65,-4.29,-0.89;HYGYNSYSVSNSEK:-1.24,;DIM[…	3000	0.00960746	0.00960746	ENSG00000164733
A0A7I2V440	primary:CTSB	Homo sapiens	RPMI	SAUR	0.1	-1.37684	0.456042	2.46253	2.62195e+07	1.00961e+07	59	182	124	GQDHC[Common Fixed:Carbamidomethyl on C]GIESEVVAGIPR:-2.85,0,0.8,0.33,-4.88;SGVYQHVTGEM[Common Variable:Oxidation on M]M[Common Variable:Oxidation on M]GGHAIR:-2.3,-0,1.47,;LC[Common Fixed:Carbamidomethyl on C]GTFLGGPKPPQR:-6.75,0.6,0.09,-0.09,;N[Common Artifact:Deamidation on N]GPVEGAFSVYSDFLLYK:0,0.76,0.1,-0.2,-2.01;IC[Common Fixed:Carbamidomethyl on C]EPGYSPTYKQDK:-2.52,-0,1.2,0.7,-4.94;NGPVEG…	GQDHC[Common Fixed:Carbamidomethyl on C]GIESEVVAGIPR:0.7,-5.11,-4.7,-3.9,-1.44;SGVYQHVTGEM[Common Variable:Oxidation on M]M[Common Variable:Oxidation on M]GGHAIR:0.03,-2.81,-1.71,;LC[Common Fixed:Carbamidomethyl on C]GTFLGGPKPPQR:0.93,-6.1,-4.92,;N[Common Artifact:Deamidation on N]GPVEGAFSVYSDFLLYK:1.89,0.45,-0.24,-4.66,0.03;IC[Common Fixed:Carbamidomethyl on C]EPGYSPTYKQDK:1.39,-2.13,-3.29,-3.1,…	3000	0.00960746	0.00960746	ENSG00000164733
A0A7P0NGZ6	primary:CTSB	Homo sapiens	RPMI	SAUR	0.1	-1.25756	0.421866	2.43838	2.62195e+07	1.09663e+07	57	182	120	GQDHC[Common Fixed:Carbamidomethyl on C]GIESEVVAGIPR:-2.85,0,0.8,0.33,-4.88;LC[Common Fixed:Carbamidomethyl on C]GTFLGGPKPPQR:-6.75,0.6,0.09,-0.09,;N[Common Artifact:Deamidation on N]GPVEGAFSVYSDFLLYK:0,0.76,0.1,-0.2,-2.01;IC[Common Fixed:Carbamidomethyl on C]EPGYSPTYKQDK:-2.52,-0,1.2,0.7,-4.94;NGPVEGAFSVYSDFLLYK:-1.55,1.5,0.21,-0.21,;HYGYNSYSVSNSEK:-0.72,0.56,-0,;DIM[Common Variable:Oxidation on…	GQDHC[Common Fixed:Carbamidomethyl on C]GIESEVVAGIPR:0.7,-5.11,-4.7,-3.9,-1.44;LC[Common Fixed:Carbamidomethyl on C]GTFLGGPKPPQR:0.93,-6.1,-4.92,;N[Common Artifact:Deamidation on N]GPVEGAFSVYSDFLLYK:1.89,0.45,-0.24,-4.66,0.03;IC[Common Fixed:Carbamidomethyl on C]EPGYSPTYKQDK:1.39,-2.13,-3.29,-3.1,-2.4;NGPVEGAFSVYSDFLLYK:2.65,-4.29,-0.89;HYGYNSYSVSNSEK:-1.24,;DIM[Common Variable:Oxidation on M]AEI…	3000	0.00960746	0.00960746	ENSG00000164733
A0PJE2	primary:DHRS12, synonym:SDR40C1	Homo sapiens	RPMI	SAUR	0.1	-1.25643	1.66532	1.55864	223494	93549.5	1	5	4	SLYR[Common Biological:Citrullination on R]S[Less Common:Acetylation on S]VVWFAK:0.28,-0,-0.63,-1.29,1.33	SLYR[Common Biological:Citrullination on R]S[Less Common:Acetylation on S]VVWFAK:-1.1,-1.22,-1.37,-1.66	3000	0.00960746	0.00960746	ENSG00000102796
A0A7I2V2Q8	primary:CTSC	Homo sapiens	RPMI	SAUR	0.1	-1.09056	0.387573	1.5926	4.58912e+06	2.15496e+06	26	90	60	GTDEC[Common Fixed:Carbamidomethyl on C]AIESIAVAATPIPK:-1.71,-0,1.04,0.54,-0.7;YAQDFGLVEEAC[Common Fixed:Carbamidomethyl on C]FPYTGTDSPC[Common Fixed:Carbamidomethyl on C]K:-1.35,0.45,0.14,-0,-2.33;YYSSEYHYVGGFYGGC[Common Fixed:Carbamidomethyl on C]NEALM[Common Variable:Oxidation on M]K:-0.03,-0.1,0.93,0.03;NVHGINFVSPVR:-0.83,0.04,0.37,-0,-3.23;M[Common Variable:Oxidation on M]KEDC[Common Fixed:C…	GTDEC[Common Fixed:Carbamidomethyl on C]AIESIAVAATPIPK:-1.1,-1.78,-0.84,-0.38,;YAQDFGLVEEAC[Common Fixed:Carbamidomethyl on C]FPYTGTDSPC[Common Fixed:Carbamidomethyl on C]K:-1.09,-0.44,-0.91,-0.63,-0.53;YYSSEYHYVGGFYGGC[Common Fixed:Carbamidomethyl on C]NEALM[Common Variable:Oxidation on M]K:-0.98,0.39,;NVHGINFVSPVR:-0.16,-0.29,-1.02,-0.94,;M[Common Variable:Oxidation on M]KEDC[Common Fixed:Carba…	3000	0.00960746	0.00960746	ENSG00000109861
A0A494C0X7	primary:ITGB2	Homo sapiens	RPMI	SAUR	0.1	-0.717127	0.23052	1.54553	2.33272e+07	1.41901e+07	81	281	233	SAVGELSEDSSNVVHLIK:-2.32,0,0.95,0.69,-3.58;GC[Common Fixed:Carbamidomethyl on C]AADDIMD[Less Common:Oxidation on D]PTSLAETQEDHN[Common Artifact:Deamidation on N]GGQK:-0.81,-0,1.16,1.98,-0.04;VTATEC[Common Fixed:Carbamidomethyl on C]IQEQSFVIR:-2.16,0,1.17,0.99,-2.05;LAENNIQPIFAVTSR:-1.86,-0,1.34,1.14,-1.71;LIYGQYC[Common Fixed:Carbamidomethyl on C]EC[Common Fixed:Carbamidomethyl on C]DTINC[Common …	SAVGELSEDSSNVVHLIK:-0.52,-3.03,-2.14,-0.84,0.56;GC[Common Fixed:Carbamidomethyl on C]AADDIMD[Less Common:Oxidation on D]PTSLAETQEDHN[Common Artifact:Deamidation on N]GGQK:0.56,-1.15,0.92,2.01;VTATEC[Common Fixed:Carbamidomethyl on C]IQEQSFVIR:-0.26,-5.19,-1.28,-0.32,-0.67;LAENNIQPIFAVTSR:0.44,-1.82,-0.94,-0.15,1.27;LIYGQYC[Common Fixed:Carbamidomethyl on C]EC[Common Fixed:Carbamidomethyl on C]DTI…	3000	0.00960746	0.00960746	ENSG00000160255
P05107	primary:ITGB2, synonym:CD18, synonym:MFI7	Homo sapiens	RPMI	SAUR	0.1	-0.689179	0.242622	1.5574	1.63358e+07	1.01316e+07	79	267	221	GC[Common Fixed:Carbamidomethyl on C]AADDIMD[Less Common:Oxidation on D]PTSLAETQEDHN[Common Artifact:Deamidation on N]GGQK:-0.81,-0,1.16,1.98,-0.04;VTATEC[Common Fixed:Carbamidomethyl on C]IQEQSFVIR:-2.16,0,1.17,0.99,-2.05;LAENNIQPIFAVTSR:-1.86,-0,1.34,1.14,-1.71;LIYGQYC[Common Fixed:Carbamidomethyl on C]EC[Common Fixed:Carbamidomethyl on C]DTINC[Common Fixed:Carbamidomethyl on C]ER:-1.27,0,1.45,…	GC[Common Fixed:Carbamidomethyl on C]AADDIMD[Less Common:Oxidation on D]PTSLAETQEDHN[Common Artifact:Deamidation on N]GGQK:0.56,-1.15,0.92,2.01;VTATEC[Common Fixed:Carbamidomethyl on C]IQEQSFVIR:-0.26,-5.19,-1.28,-0.32,-0.67;LAENNIQPIFAVTSR:0.44,-1.82,-0.94,-0.15,1.27;LIYGQYC[Common Fixed:Carbamidomethyl on C]EC[Common Fixed:Carbamidomethyl on C]DTINC[Common Fixed:Carbamidomethyl on C]ER:0.44,-0.…	3000	0.00960746	0.00960746	ENSG00000160255
P11215	primary:ITGAM, synonym:CD11B, synonym:CR3A	Homo sapiens	RPMI	SAUR	0.1	-0.656492	0.265012	1.78847	8.12692e+06	5.15588e+06	81	270	220	GAVYLFHGTSGSGISPSHSQR:-2.68,0,0.6,1.11,-1.47;FGDPLGYEDVIPEADR:0.39,-0.39,;DHVFQVNNFEALK:-2.69,0,1.77,1.29,-3.42;FGDPLGYEDVIPEADREGVIR:-2.14,0,0.67,0.39,-1.88;FNLDTENAM[Common Variable:Oxidation on M]TFQENAR:-0.95,0.95,1.55,-1.43;LAC[Common Fixed:Carbamidomethyl on C]ESASSTEVSGALK:-0.31,1.5,0.31,-3.09;GSLYQC[Common Fixed:Carbamidomethyl on C]DYSTGSC[Common Fixed:Carbamidomethyl on C]EPIR:0.29,0.47…	GAVYLFHGTSGSGISPSHSQR:0.02,-1.55,-0.94,;FGDPLGYEDVIPEADR:-4,-0.81;DHVFQVNNFEALK:-0.03,-3.91,-1,-0.45,-0.08;FGDPLGYEDVIPEADREGVIR:-0.24,-1.32,-2.52,-1.27,0.52;FNLDTENAM[Common Variable:Oxidation on M]TFQENAR:0.48,-0.26,-0.05,1.6;LAC[Common Fixed:Carbamidomethyl on C]ESASSTEVSGALK:0.52,-1.26,-2.88,-0.16,0.18;GSLYQC[Common Fixed:Carbamidomethyl on C]DYSTGSC[Common Fixed:Carbamidomethyl on C]EPIR:-0.…	3000	0.00960746	0.00960746	ENSG00000169896
Q9NZK5	primary:ADA2, synonym:ADGF, synonym:CECR1, synonym:IDGFL	Homo sapiens	RPMI	SAUR	0.1	-0.634248	0.276559	1.5264	9.16616e+06	5.90554e+06	45	170	136	FVETHPEFIGIK:-0.76,-0,0.28,0.03,-2.68;LVLNTKEELANER:-0.54,0.19,0.25,-0,-2.79;NHPVATLMATGHP[Less Common:Dioxidation on P]MVISSDDPAM[Common Variable:Oxidation on M]FGAK:-0.34,-1.46,0.34,1.04;SM[Common Variable:Oxidation on M]QEFYEDNVLYM[Common Variable:Oxidation on M]EIR:-1.92,-0.93,0.93,1.84;IGHGFALSK:-2.17,-0,0.62,0.48,-2.43;TYQEVAQK:-1.52,0.11,-0,0.14,-2.63;SKDVAVIAESIR:-0.76,-0,0.82,0.36,-4.26;…	FVETHPEFIGIK:0.27,-0.72,-1.52,-1.13,-1.82;LVLNTKEELANER:-0.19,-0.09,-1.59,-1.38,;NHPVATLMATGHP[Less Common:Dioxidation on P]MVISSDDPAM[Common Variable:Oxidation on M]FGAK:0.52,;SM[Common Variable:Oxidation on M]QEFYEDNVLYM[Common Variable:Oxidation on M]EIR:-0.65,0.7,3.01;IGHGFALSK:-0.17,-3.48,-1.47,-0.95,-4.36;TYQEVAQK:-0.41,-4.73,-1.76,-1.36,;SKDVAVIAESIR:0.29,-1.66,-1.06,-1.3,-3.95;YSTLLESEK:-…	3000	0.00960746	0.00960746	ENSG00000093072
P15924	primary:DSP	Homo sapiens	RPMI	SAUR	0.1	-0.498994	0.181471	1.45931	6.31037e+06	4.46522e+06	99	357	241	TM[Common Variable:Oxidation on M]IQSPSGVILQEAADVHAR:0.83,0,-0.81,-0.31,2.32;NLPLADQGSSHHITVK:1.17,1.08,-0.02,0,-1.16;SAIYQLEEEYENLLK:1.1,0,-0.95,-0.8,1.2;ALLQAILQTEDM[Common Variable:Oxidation on M]LK:0.03,-1.92,-0.03,1.5;NLPL[Less Common:Oxidation on L]AD[Less Common:Water loss on D]QGSSHHITVK:-2.16,0.19,0.25,-0,-2.13;GLVGIEFK:1.17,-1.39,-1.57,0.07,0;ESHRLPVDIAYK:0.43,-0.6,0,;NLHSEISGKR:-0.01,0…	TM[Common Variable:Oxidation on M]IQSPSGVILQEAADVHAR:0.86,0.5,-1.58,-0.4,3.1;NLPLADQGSSHHITVK:-1.15,-0.07,-0.56,0.18,;SAIYQLEEEYENLLK:-0.9,0.65;ALLQAILQTEDM[Common Variable:Oxidation on M]LK:-1.4,;NLPL[Less Common:Oxidation on L]AD[Less Common:Water loss on D]QGSSHHITVK:-0.01,2.79,0.72,0.66,-0.7;GLVGIEFK:-0.72,-1.8,-1.92,-0.49,;ESHRLPVDIAYK:-1.15,-1.12,;NLHSEISGKR:-0.47,0.07,;YIELLTR:-0.64,0.05,2…	3000	0.00960746	0.00960746	ENSG00000096696
D6REL8	primary:FGB	Homo sapiens	RPMI	SAUR	0.1	0.266214	0.0882913	1.39712	1.6751e+08	2.01456e+08	632	1547	1136	Too long for Excel	Too long for Excel	3000	0.00960746	0.00960746	ENSG00000171564
C9JIE4	primary:SYNM	Homo sapiens	RPMI	SAUR	0.1	0.455296	0.206402	0.167114	58403.3	80074.7	4	3	2	RELRELQR:0.13,-0,-0.2;	RELRELQR:0.45,0.42,;	3000	0.00960746	0.00960746	ENSG00000182253
H7C4G9	primary:ERC2	Homo sapiens	RPMI	SAUR	0.1	0.551469	2.39375	1.0478	139938	205090	1	2	2	QIEVYKSHSKFM[Common Variable:Oxidation on M]K:-0.01,0.01,	QIEVYKSHSKFM[Common Variable:Oxidation on M]K:0.64,0.63,	3000	0.00960746	0.00960746	ENSG00000187672
C9IZN0	primary:IL17RB	Homo sapiens	RPMI	SAUR	0.1	0.554418	0.0431288	0.0350181	348593	511936	1	3	2	VEPVTTSVATGDYSILMNVS[Less Common:Formylation on S]WVLRADAS[Less Common:Formylation on S]IR:0.01,-0,-0.05	VEPVTTSVATGDYSILMNVS[Less Common:Formylation on S]WVLRADAS[Less Common:Formylation on S]IR:0.55,0.53,	3000	0.00960746	0.00960746	ENSG00000056736
A0A8V8TRE2		Homo sapiens	RPMI	SAUR	0.1	0.587678	0.129083	0.105977	27009.1	40590	1	3	2	GSESHELNEGGDEK:0,-0.1,0.09	GSESHELNEGGDEK:0.62,0.55,	3000	0.00960746	0.00960746	ENSG00000079691
A0A087X2A7		Homo sapiens	RPMI	SAUR	0.1	0.733952	1.15008	0.94245	287961	478934	1	4	2	EIQELLKSQQ[Common Artifact:Deamidation on Q]DHSASVNK:-0.19,1.02,-0.19,0.19	EIQELLKSQQ[Common Artifact:Deamidation on Q]DHSASVNK:0.92,0.92,	3000	0.00960746	0.00960746	ENSG00000111879
A0A140T9T7		Homo sapiens	RPMI	SAUR	0.1	0.840618	1.00221	1.0858	49180.3	88072.9	1	5	3	SFANEEGEAQK:-0.32,0.35,0.26,-0,-0.13	SFANEEGEAQK:0.79,0.86,0.92,	3000	0.00960746	0.00960746	ENSG00000224748
A0A0U1RR27		Homo sapiens	RPMI	SAUR	0.1	0.920903	0.281405	0.327727	106391	201430	2	6	3	NVVLGVTQFK:-0.25,0.35,0.25,-0.46;YSSIPQM[Common Variable:Oxidation on M]WSRC[Common Fixed:Carbamidomethyl on C]LLR:0.12,-0.12,	NVVLGVTQFK:0.92,0.99,;YSSIPQM[Common Variable:Oxidation on M]WSRC[Common Fixed:Carbamidomethyl on C]LLR:0.8,	3000	0.00960746	0.00960746	ENSG00000174485
Q96T17	primary:MAP7D2	Homo sapiens	RPMI	SAUR	0.1	1.09932	2.77193	1.8457	110173	236049	1	3	2	KAGEEAKR:0,0.87,-0.51	KAGEEAKR:1.13,1.27,	3000	0.00960746	0.00960746	ENSG00000184368
O00626	primary:CCL22, synonym:MDC, synonym:SCYA22, ORF:A-152E5.1	Homo sapiens	RPMI	SAUR	0.1	1.10421	0.730512	1.09624	713543	1.53398e+06	4	10	7	PGVVLLTFR:1.83,-0.07,-0,0.52,-0.31;DKEIC[Common Fixed:Carbamidomethyl on C]ADPR:1.45,-0.42,-0.31,0.35,-0;	PGVVLLTFR:1.87,1.3,1.42,;DKEIC[Common Fixed:Carbamidomethyl on C]ADPR:1.89,0.9,1.2,1.13,;	3000	0.00960746	0.00960746	ENSG00000102962
O94892	primary:ZNF432, synonym:KIAA0798	Homo sapiens	RPMI	SAUR	0.1	1.37998	1.24971	1.05798	179467	467088	1	4	3	SRMIEHQRTHTGEK:-1.01,0.5,0.08,-0.08,	SRMIEHQRTHTGEK:0.93,1.4,1.38,	3000	0.00960746	0.00960746	ENSG00000256087
Q5JVG2	primary:ZNF484	Homo sapiens	RPMI	SAUR	0.1	1.52544	2.8354	1.41999	2.02318e+06	5.8242e+06	1	2	2	SLESVSFKDVTVDFSR:-0.99,0.99,	SLESVSFKDVTVDFSR:1.52,1.61,	3000	0.00960746	0.00960746	ENSG00000127081
Q96M02		Homo sapiens	RPMI	SAUR	0.1	1.79209	3.17795	2.14016	279202	966923	1	3	2	LKKLEHM[Common Variable:Oxidation on M]VQQR:-1.9,-0,1.38,	LKKLEHM[Common Variable:Oxidation on M]VQQR:1.57,1.72,	3000	0.00960746	0.00960746	ENSG00000154493
Q9HCJ6	primary:VAT1L, synonym:KIAA1576	Homo sapiens	RPMI	SAUR	0.1	1.86003	1.94289	1.67629	263608	956936	1	4	2	SFFSFAK:-2.11,1.67,1.59,-1.59	SFFSFAK:1.81,1.77,	3000	0.00960746	0.00960746	ENSG00000171724
Q08E86	primary:BLTP2, synonym:KIAA0100	Homo sapiens	RPMI	SAUR	0.1	1.91882	1.29307	1.62476	1.20453e+06	4.55447e+06	4	7	6	LHDNYELM[Common Variable:Oxidation on M]K[Common Biological:Formylation on K]DESK:-0.06,0,1.18,1.56,-0.72;[Less Common:Formylation on X]LHDNYELM[Common Variable:Oxidation on M]KDESK:-0.31,0.31,	LHDNYELM[Common Variable:Oxidation on M]K[Common Biological:Formylation on K]DESK:2.46,1.76,2.18,2.09,;[Less Common:Formylation on X]LHDNYELM[Common Variable:Oxidation on M]KDESK:2.68,1.84,	3000	0.00960746	0.00960746	ENSG00000007202
Q9P227	primary:ARHGAP23, synonym:KIAA1501	Homo sapiens	RPMI	SAUR	0.1	2.33921	1.92326	1.65223	349380	1.76796e+06	2	5	2	ELGGGGPPEPAGARAHSDNK:-0,-0.92,2.85,3.39,-0.2;	ELGGGGPPEPAGARAHSDNK:3.18,3.22,;	3000	0.00960746	0.00960746	ENSG00000273780
Q8TBZ2		Homo sapiens	RPMI	SAUR	0.1	2.40668	4.46565	3.18082	3.32331e+06	1.7622e+07	2	4	2	SPISETQ[Common Artifact:Deamidation on Q]VPRPENEALR:1.2,-5.66,-0.75,0.75,	SPISETQ[Common Artifact:Deamidation on Q]VPRPENEALR:1.73,1.55,	3000	0.00960746	0.00960746	ENSG00000136449
P02778	primary:CXCL10, synonym:INP10, synonym:SCYB10	Homo sapiens	RPMI	LPS	0.1	-1.70168	0.64798	3.21461	1.02733e+08	3.15831e+07	49	131	98	LEIIPASQFC[Common Fixed:Carbamidomethyl on C]PR:-0.64,0.86,0.64,-6.61;SLEKLEIIPASQFC[Common Fixed:Carbamidomethyl on C]PR:-6.78,0,1.04,0.86,-7.89;C[Common Fixed:Carbamidomethyl on C]TC[Common Fixed:Carbamidomethyl on C]ISISNQPVNPR:0.57,-0.17,0.17,-6.7;C[Common Fixed:Carbamidomethyl on C]T[Less Common:Dehydrobutyrine on T]C[Less Common:Carboxymethylation on C]ISISNQPVNPR:0.15,0.09,-0.09,-5.71;C[Co…	LEIIPASQFC[Common Fixed:Carbamidomethyl on C]PR:-6.36,1.77,-7.16,-8.12,-5.23;SLEKLEIIPASQFC[Common Fixed:Carbamidomethyl on C]PR:-5.47,1.86,-5.67,-7.2,-6.55;C[Common Fixed:Carbamidomethyl on C]TC[Common Fixed:Carbamidomethyl on C]ISISNQPVNPR:-6,2.05,-6.07,-8.67;C[Common Fixed:Carbamidomethyl on C]T[Less Common:Dehydrobutyrine on T]C[Less Common:Carboxymethylation on C]ISISNQPVNPR:0.02,-6.7,-6.04;…	1499	0.0184808	0.00957854	ENSG00000169245
Q7Z406	primary:MYH14, synonym:KIAA2034, ORF:FP17425	Homo sapiens	RPMI	POLYIC	0.1	-0.49667	0.266305	1.3314	3.43392e+07	2.43376e+07	42	110	89	QLLQANPILEAFGNAK:-0,1.03,-0.41,-0.15,1.09;QLLQAN[Common Artifact:Ammonia loss on N]PILEAFGNAK:-0.61,-0.77,0.05,0,1.84;KFDQLLAEEK:-0.01,0.4,-0,0.16,-0.49;KEEELQAALAR:-0.97,-0,-0.22,0.6,2.26;ATDKSFVEK:-0.95,0.28,0.12,0,-0.38;C[Common Fixed:Carbamidomethyl on C]NGVLEGIR:0.47,0.67,-1.08,-0.47,;C[Common Fixed:Carbamidomethyl on C]N[Common Artifact:Deamidation on N]GVLEGIR:0.36,0.27,-0.38,-0,-1.24;FDQL…	QLLQANPILEAFGNAK:1.6,0.15,-0.96,-1.8,-1.81;QLLQAN[Common Artifact:Ammonia loss on N]PILEAFGNAK:-0.6,-0.64,-0.97;KFDQLLAEEK:-1.8,-0.47,-0.18,0.06,0.74;KEEELQAALAR:-1.7,-2.12,-1.35,-0.49,0.34;ATDKSFVEK:-2,-0.62,0.24,-1.14,-1.34;C[Common Fixed:Carbamidomethyl on C]NGVLEGIR:-0.99,-0.82,-1.22,-0.66,-0.8;C[Common Fixed:Carbamidomethyl on C]N[Common Artifact:Deamidation on N]GVLEGIR:-2.27,-0.62,-0.5,-0.…	332.333	0.0365965	0.00954812	ENSG00000105357
P02751	primary:FN1, synonym:FN	Homo sapiens	RPMI	LPS	0.1	0.289248	0.109946	1.2425	8.14076e+06	9.94804e+06	168	589	515	GFNC[Common Fixed:Carbamidomethyl on C]ESKPEAEETC[Common Fixed:Carbamidomethyl on C]FDKYTGNTYR:0.12,-0.3,-0,-0.15,0.38;TKTETITGFQVDAVPAN[Common Artifact:Deamidation on N]GQTPIQR:-0,0.16,-0.9,-0.74,0.1;ITYGETGGNSPVQEFTVPGSK:-0,0.51,-0.89,-0.51,0.21;SSPVVIDASTAIDAPSNLR:0.71,-0.26,-0.07,-0,0.32;RPGGEPSPEGTTGQSYNQYSQR:0.76,0.35,-0.15,-0,-0.32;TEIDKPSQM[Common Variable:Oxidation on M]QVTDVQDNSISVK:-0.…	GFNC[Common Fixed:Carbamidomethyl on C]ESKPEAEETC[Common Fixed:Carbamidomethyl on C]FDKYTGNTYR:0.48,-0.27,0.42,0.28,-0.54;TKTETITGFQVDAVPAN[Common Artifact:Deamidation on N]GQTPIQR:0.44,-0.04,-0.17,-0.15,-0.68;ITYGETGGNSPVQEFTVPGSK:0.38,0.33,-0.64,-0.11,0.07;SSPVVIDASTAIDAPSNLR:0.4,-0.2,0.42,0.96,0.3;RPGGEPSPEGTTGQSYNQYSQR:0.87,-0.17,-0.4,0.73,0.53;TEIDKPSQM[Common Variable:Oxidation on M]QVTDVQD…	1499	0.0184808	0.00945136	ENSG00000115414
Q6PEY2	primary:TUBA3E	Homo sapiens	RPMI	POLYIC	0.1	-0.698433	0.327061	1.71974	3.06913e+07	1.89133e+07	45	157	115	AYHEQLSVAEITNAC[Common Fixed:Carbamidomethyl on C]FEPANQM[Common Variable:Oxidation on M]VK:-0.65,0.1,-1.43,-0,1.35;TIGGGDDSFNTFFSETGAGK:0,0.17,-0.78,-0.85,0.89;VGINYQPPTVVPGGDLAK:0,0.06,-1.19,-0.95,0.48;AVC[Common Fixed:Carbamidomethyl on C]M[Common Variable:Oxidation on M]LSNTTAIAEAW[Less Common:Dioxidation on W]AR:-1.32,-0.87,0.87,2.39;IHFPLATYAPVISAEK:0,0.8,-0.86,-0.17,1.51;AVC[Common Fixed:C…	AYHEQLSVAEITNAC[Common Fixed:Carbamidomethyl on C]FEPANQM[Common Variable:Oxidation on M]VK:-1.36,-0.47,-0.26;TIGGGDDSFNTFFSETGAGK:1.24,-3.54,-2.15,-1.58,-1.44;VGINYQPPTVVPGGDLAK:-0.77,-1.2,-1.86,-1.83,-2.01;AVC[Common Fixed:Carbamidomethyl on C]M[Common Variable:Oxidation on M]LSNTTAIAEAW[Less Common:Dioxidation on W]AR:-1.6,1.53,1.16,1.03;IHFPLATYAPVISAEK:1.61,-0.34,-0.82,-1.68,-1.9;AVC[Common …	332.333	0.0365965	0.00936158	ENSG00000152086
C9JQI7	primary:TMEM232	Homo sapiens	RPMI	LPS	0.1	0.762758	1.65935	1.14599	135356	229663	1	3	2	ISWELQGDEEQDGLR:-0.73,0,0.91,	ISWELQGDEEQDGLR:0.79,0.78,	2999	0.00932349	0.0093205	ENSG00000186952
Q8TAC1	primary:RFESD	Homo sapiens	RPMI	LPS	0.1	0.978409	3.39337	1.91158	39196.9	77229.3	1	2	2	NLDGSAQDPEKR:-0.49,0.49,	NLDGSAQDPEKR:1.05,0.98	2999	0.00932349	0.00932046	ENSG00000175449
Q8NH73	primary:OR4S2, synonym:OR4S2P	Homo sapiens	RPMI	LPS	0.1	-4.96053	3.42088	2.19496	1.60586e+06	51575	1	2	2	NVFLEAKGK:0.54,-0.54	NVFLEAKGK:-5.05,-4.79	3000	0.00932041	0.00932041	ENSG00000174982
A6NJL1	primary:ZSCAN5B	Homo sapiens	RPMI	LPS	0.1	-1.39377	1.54406	1.25229	189242	72019.6	1	4	2	IHTGERPFKC[Common Fixed:Carbamidomethyl on C]K:1.37,1.03,-1.03,-1.47,	IHTGERPFKC[Common Fixed:Carbamidomethyl on C]K:-1.39,-1.41,	3000	0.00932041	0.00932041	ENSG00000197213
P13500	primary:CCL2, synonym:MCP1, synonym:SCYA2	Homo sapiens	RPMI	LPS	0.1	-1.36404	0.506782	1.80962	3.19908e+07	1.24282e+07	94	149	66	QPDAIN[Common Artifact:Ammonia loss on N]APVTC[Common Fixed:Carbamidomethyl on C]C[Common Fixed:Carbamidomethyl on C]YNFTNR:-0.39,-0,0.13,;QPDAINAPVTC[Common Fixed:Carbamidomethyl on C]C[Common Fixed:Carbamidomethyl on C]YNFTNR:-0.86,0,0.07,;Q[Common Artifact:Deamidation on Q]PDAINAPVTC[Common Fixed:Carbamidomethyl on C]C[Common Fixed:Carbamidomethyl on C]YNFTNR:0.21,-0.21,;EIC[Common Fixed:Carba…	QPDAIN[Common Artifact:Ammonia loss on N]APVTC[Common Fixed:Carbamidomethyl on C]C[Common Fixed:Carbamidomethyl on C]YNFTNR:-5.59,-1.36,;QPDAINAPVTC[Common Fixed:Carbamidomethyl on C]C[Common Fixed:Carbamidomethyl on C]YNFTNR:-5.21,-1.72,;Q[Common Artifact:Deamidation on Q]PDAINAPVTC[Common Fixed:Carbamidomethyl on C]C[Common Fixed:Carbamidomethyl on C]YNFTNR:;EIC[Common Fixed:Carbamidomethyl on …	3000	0.00932041	0.00932041	ENSG00000108691
C9JM50	primary:KRT19	Homo sapiens	RPMI	LPS	0.1	-1.26672	0.472794	1.44875	4.83475e+07	2.00934e+07	12	46	38	LASYLDKVR:-0.61,-0.95,0.09,0.74,-0;LASYLDK:-0,-2.11,-0.9,0.35,2.25;LAADDFR:-0.24,-2.21,0,1.27,2.32;[Less Common:Formylation on X]LASYLDKVR:-0.31,-0.56,0.64,0.6,-0;TKFETEQALR:-0.08,0,1.67;RVLDELTLAR:-1.65,1.3,-0;M[Common Variable:Oxidation on M]SVEADINGLRR:0,-0.59,-1.92,0.63,0.55;MSVEADINGLRR:-0.14,-0.69,0.13,0.63,-0;ALEAANGELEI[Less Common:Oxidation on I]LGAT[Less Common:Oxidation on T]IENSR:0,0.…	LASYLDKVR:-1.46,-1.31,-1.12,-0.06,-1.11;LASYLDK:-2.08,-2.11,-2.02,-1.12,-0.72;LAADDFR:-1.65,-1.72,-1.43,-0.74,-0.77;[Less Common:Formylation on X]LASYLDKVR:-0.83,-0.78,-0.3,-0.11;TKFETEQALR:;RVLDELTLAR:;M[Common Variable:Oxidation on M]SVEADINGLRR:-1.35,-0.19,-1.13,-0.58,-2.31;MSVEADINGLRR:0.35,-1.77,-1.37,-1.27;ALEAANGELEI[Less Common:Oxidation on I]LGAT[Less Common:Oxidation on T]IENSR:-0.14,-1…	3000	0.00932041	0.00932041	ENSG00000171345
P13646	primary:KRT13	Homo sapiens	RPMI	LPS	0.1	-1.20724	0.46909	1.71289	3.35728e+07	1.45402e+07	23	74	52	ALEEANADLEVK:-0,-2.16,-0.56,0.63,1.25;QSVEADIN[Common Artifact:Deamidation on N]GLRR:0.04,-0.25,-0.44,-0,2.16;QSVEADIN[Common Artifact:Deamidation on N]GLR:-0,0.43,-1.22,-0.2,1.96;TRLEQEIATYR:0,-0.81,-0.45,2.72,1.25;QSVEADINGLRR:0.05,-2.09,-0,0.05,-0;LAADDFR:-0.24,-2.21,0,1.27,2.32;QSVEADINGLR:-1.5,3.39,-0.93,-0,3.96;EQYEAM[Common Variable:Oxidation on M]AER:-1.79,1.79;LASYLEK:0.12,-0.33,-0.12,2.…	ALEEANADLEVK:-3.14,-2.92,-2.53,-1.62,-1.97;QSVEADIN[Common Artifact:Deamidation on N]GLRR:-0.99,-1.82,-1.21,-0.58,-1.05;QSVEADIN[Common Artifact:Deamidation on N]GLR:-1.35,-1.6,-1.26,-0.86,-0.84;TRLEQEIATYR:-0.04,-2.41,;QSVEADINGLRR:-1.51,-0.55,-0.59,-0.94;LAADDFR:-1.65,-1.72,-1.43,-0.74,-0.77;QSVEADINGLR:-1.26,-0.54,-0.34;EQYEAM[Common Variable:Oxidation on M]AER:-1.65,;LASYLEK:0.13,0.53,-1.51;Q…	3000	0.00932041	0.00932041	ENSG00000171401
A0A7I2V668	primary:CTSB	Homo sapiens	RPMI	LPS	0.1	-1.1764	0.365208	1.80286	2.60926e+07	1.15448e+07	51	141	109	GQDHC[Common Fixed:Carbamidomethyl on C]GIESEVVAGIPR:-2.85,0,0.8,0.33,-4.88;SGVYQHVTGEM[Common Variable:Oxidation on M]M[Common Variable:Oxidation on M]GGHAIR:-2.3,-0,1.47,;N[Common Artifact:Deamidation on N]GPVEGAFSVYSDFLLYK:0,0.76,0.1,-0.2,-2.01;IC[Common Fixed:Carbamidomethyl on C]EPGYSPTYKQDK:-2.52,-0,1.2,0.7,-4.94;NGPVEGAFSVYSDFLLYK:-1.55,1.5,0.21,-0.21,;HYGYNSYSVSNSEK:-0.72,0.56,-0,;DIM[Com…	GQDHC[Common Fixed:Carbamidomethyl on C]GIESEVVAGIPR:-0.37,0.44,-4.33,-5.02,-3.56;SGVYQHVTGEM[Common Variable:Oxidation on M]M[Common Variable:Oxidation on M]GGHAIR:-1.75,-1.82,-2.55,-0.98,-2.71;N[Common Artifact:Deamidation on N]GPVEGAFSVYSDFLLYK:0.52,0.9,-1.76,-1.28,-1.57;IC[Common Fixed:Carbamidomethyl on C]EPGYSPTYKQDK:-0.5,-0.11,-2.85,-3.65,-2.84;NGPVEGAFSVYSDFLLYK:1.24,2.25,;HYGYNSYSVSNSEK:…	3000	0.00932041	0.00932041	ENSG00000164733
A0A7I2V440	primary:CTSB	Homo sapiens	RPMI	LPS	0.1	-1.11215	0.362177	1.98719	2.62195e+07	1.21293e+07	59	182	144	GQDHC[Common Fixed:Carbamidomethyl on C]GIESEVVAGIPR:-2.85,0,0.8,0.33,-4.88;SGVYQHVTGEM[Common Variable:Oxidation on M]M[Common Variable:Oxidation on M]GGHAIR:-2.3,-0,1.47,;LC[Common Fixed:Carbamidomethyl on C]GTFLGGPKPPQR:-6.75,0.6,0.09,-0.09,;N[Common Artifact:Deamidation on N]GPVEGAFSVYSDFLLYK:0,0.76,0.1,-0.2,-2.01;IC[Common Fixed:Carbamidomethyl on C]EPGYSPTYKQDK:-2.52,-0,1.2,0.7,-4.94;NGPVEG…	GQDHC[Common Fixed:Carbamidomethyl on C]GIESEVVAGIPR:-0.37,0.44,-4.33,-5.02,-3.56;SGVYQHVTGEM[Common Variable:Oxidation on M]M[Common Variable:Oxidation on M]GGHAIR:-1.75,-1.82,-2.55,-0.98,-2.71;LC[Common Fixed:Carbamidomethyl on C]GTFLGGPKPPQR:-0.65,-1.07,-5.91,-5.1;N[Common Artifact:Deamidation on N]GPVEGAFSVYSDFLLYK:0.52,0.9,-1.76,-1.28,-1.57;IC[Common Fixed:Carbamidomethyl on C]EPGYSPTYKQDK:-…	3000	0.00932041	0.00932041	ENSG00000164733
A0A7P0NGZ6	primary:CTSB	Homo sapiens	RPMI	LPS	0.1	-1.09864	0.35021	2.0423	2.62195e+07	1.22433e+07	57	182	139	GQDHC[Common Fixed:Carbamidomethyl on C]GIESEVVAGIPR:-2.85,0,0.8,0.33,-4.88;LC[Common Fixed:Carbamidomethyl on C]GTFLGGPKPPQR:-6.75,0.6,0.09,-0.09,;N[Common Artifact:Deamidation on N]GPVEGAFSVYSDFLLYK:0,0.76,0.1,-0.2,-2.01;IC[Common Fixed:Carbamidomethyl on C]EPGYSPTYKQDK:-2.52,-0,1.2,0.7,-4.94;NGPVEGAFSVYSDFLLYK:-1.55,1.5,0.21,-0.21,;HYGYNSYSVSNSEK:-0.72,0.56,-0,;DIM[Common Variable:Oxidation on…	GQDHC[Common Fixed:Carbamidomethyl on C]GIESEVVAGIPR:-0.37,0.44,-4.33,-5.02,-3.56;LC[Common Fixed:Carbamidomethyl on C]GTFLGGPKPPQR:-0.65,-1.07,-5.91,-5.1;N[Common Artifact:Deamidation on N]GPVEGAFSVYSDFLLYK:0.52,0.9,-1.76,-1.28,-1.57;IC[Common Fixed:Carbamidomethyl on C]EPGYSPTYKQDK:-0.5,-0.11,-2.85,-3.65,-2.84;NGPVEGAFSVYSDFLLYK:1.24,2.25,;HYGYNSYSVSNSEK:-2.11,-2.61,-3.65;DIM[Common Variable:Ox…	3000	0.00932041	0.00932041	ENSG00000164733
P14923	primary:JUP, synonym:CTNNG, synonym:DP3	Homo sapiens	RPMI	LPS	0.1	-1.07604	0.321238	1.49822	2.13909e+06	1.01463e+06	31	112	72	TM[Common Variable:Oxidation on M]QNTSDLDTAR:-0.2,-0.14,-0,1.46,2.87;LLNDEDPVVVTK:0.54,-0,-0.92,-0,1.54;ISEDKNPDYR:-0,-0.16,-0.9,0.6,2.41;LNYGIPAIVK:0.6,-0.17,-0.72,0,0.62;LVQLLVK:0.23,-0,-1.08,-0.22,0.2;HPEAEM[Common Variable:Oxidation on M]AQNSVR:-1.45,0,-1.21,0.48,1.07;AAM[Common Variable:Oxidation on M]IVNQLSK:-0.1,0.1,-0.34,2.21;AL[Less Common:Oxidation on L]MGSPQLVAAVVR:-0,-1.01,-1.23,0.04,…	TM[Common Variable:Oxidation on M]QNTSDLDTAR:-1.39,-0.51,1.52,;LLNDEDPVVVTK:-1.44,-1.6,-0.46,;ISEDKNPDYR:-3.25,-1.6,0.05,-0.65;LNYGIPAIVK:-0.37,-1.74,-0.39,-1.76;LVQLLVK:-1.49,-0.75,-2.54,-0.78,-2.06;HPEAEM[Common Variable:Oxidation on M]AQNSVR:-2.67,-1.81,-2.06,0.42,-1.11;AAM[Common Variable:Oxidation on M]IVNQLSK:;AL[Less Common:Oxidation on L]MGSPQLVAAVVR:-0.41,0.19,-1.46;EGLLAIFK:-2.02,-0.72,…	3000	0.00932041	0.00932041	ENSG00000173801
A0A7I2V2Q8	primary:CTSC	Homo sapiens	RPMI	LPS	0.1	-0.855283	0.406319	1.74474	4.58912e+06	2.53667e+06	26	90	83	GTDEC[Common Fixed:Carbamidomethyl on C]AIESIAVAATPIPK:-1.71,-0,1.04,0.54,-0.7;YAQDFGLVEEAC[Common Fixed:Carbamidomethyl on C]FPYTGTDSPC[Common Fixed:Carbamidomethyl on C]K:-1.35,0.45,0.14,-0,-2.33;YYSSEYHYVGGFYGGC[Common Fixed:Carbamidomethyl on C]NEALM[Common Variable:Oxidation on M]K:-0.03,-0.1,0.93,0.03;NVHGINFVSPVR:-0.83,0.04,0.37,-0,-3.23;M[Common Variable:Oxidation on M]KEDC[Common Fixed:C…	GTDEC[Common Fixed:Carbamidomethyl on C]AIESIAVAATPIPK:0.63,0.09,-1.02,-1.15,-1.59;YAQDFGLVEEAC[Common Fixed:Carbamidomethyl on C]FPYTGTDSPC[Common Fixed:Carbamidomethyl on C]K:-0.14,-0.26,-1.31,-1.52,-1.45;YYSSEYHYVGGFYGGC[Common Fixed:Carbamidomethyl on C]NEALM[Common Variable:Oxidation on M]K:0.65,0.02,0.23,;NVHGINFVSPVR:-1.24,-1.13,-0.94,-1.63,-0.87;M[Common Variable:Oxidation on M]KEDC[Commo…	3000	0.00932041	0.00932041	ENSG00000109861
A0A1B0GVI3	primary:KRT10	Homo sapiens	RPMI	LPS	0.1	-0.835172	0.153054	1.35812	1.03295e+08	5.78983e+07	142	477	350	GSSGGGC[Common Fixed:Carbamidomethyl on C]FGGSSGGYGGLGGFGGGSFR:0.59,-0.98,-0.7,1.21,0;SKELTTEIDNNIEQISSYK:0.49,-8.05,-0.34,0.34;SGGGGGGGGC[Common Fixed:Carbamidomethyl on C]GGGGGVSSLR:-0.74,-0.51,-0,0.96,0.31;GSSGGGC[Less Common:Dehydroalanine on C]FGGSSGGYGGLGGFGGGSFR:0.4,-1.49,-0.36,0,1.1;SGGGGGGGGC[Less Common:Dehydroalanine on C]GGGGGVSSLR:-0.63,-0.81,0,0.57,2.42;GSLGGGFSSGGFSGGSFSR:-0,-1.3,-…	GSSGGGC[Common Fixed:Carbamidomethyl on C]FGGSSGGYGGLGGFGGGSFR:-0.84,2.01,-0.91,-0.15,-1.31;SKELTTEIDNNIEQISSYK:-9.03,-8.6,-8.97;SGGGGGGGGC[Common Fixed:Carbamidomethyl on C]GGGGGVSSLR:-2.31,-0.8,-0.57,-0.19,0.04;GSSGGGC[Less Common:Dehydroalanine on C]FGGSSGGYGGLGGFGGGSFR:0.29,-1.79,-0.22,;SGGGGGGGGC[Less Common:Dehydroalanine on C]GGGGGVSSLR:-1.9,-0.5,-0,;GSLGGGFSSGGFSGGSFSR:-1.73,-0.2,-1.01,0.…	3000	0.00932041	0.00932041	ENSG00000186395
P15924	primary:DSP	Homo sapiens	RPMI	LPS	0.1	-0.803828	0.200779	1.45885	6.31037e+06	3.61475e+06	99	357	200	TM[Common Variable:Oxidation on M]IQSPSGVILQEAADVHAR:0.83,0,-0.81,-0.31,2.32;NLPLADQGSSHHITVK:1.17,1.08,-0.02,0,-1.16;SAIYQLEEEYENLLK:1.1,0,-0.95,-0.8,1.2;ALLQAILQTEDM[Common Variable:Oxidation on M]LK:0.03,-1.92,-0.03,1.5;NLPL[Less Common:Oxidation on L]AD[Less Common:Water loss on D]QGSSHHITVK:-2.16,0.19,0.25,-0,-2.13;GLVGIEFK:1.17,-1.39,-1.57,0.07,0;ESHRLPVDIAYK:0.43,-0.6,0,;NLHSEISGKR:-0.01,0…	TM[Common Variable:Oxidation on M]IQSPSGVILQEAADVHAR:-2.04,5.03,3.54,3.06,1.62;NLPLADQGSSHHITVK:-1.1,-0.69,-0.02,-1.54;SAIYQLEEEYENLLK:-0.81,-1.24,;ALLQAILQTEDM[Common Variable:Oxidation on M]LK:-1.18,-2.02,-1.53,;NLPL[Less Common:Oxidation on L]AD[Less Common:Water loss on D]QGSSHHITVK:-3.01,1.46,0.18,-0;GLVGIEFK:-1.66,-1.34,-1.32;ESHRLPVDIAYK:-2.82,-1.25;NLHSEISGKR:-1.04,0.22,-1.79;YIELLTR:;VQY…	3000	0.00932041	0.00932041	ENSG00000096696
P05107	primary:ITGB2, synonym:CD18, synonym:MFI7	Homo sapiens	RPMI	LPS	0.1	-0.783113	0.216468	1.44293	1.63358e+07	9.49292e+06	79	267	238	GC[Common Fixed:Carbamidomethyl on C]AADDIMD[Less Common:Oxidation on D]PTSLAETQEDHN[Common Artifact:Deamidation on N]GGQK:-0.81,-0,1.16,1.98,-0.04;VTATEC[Common Fixed:Carbamidomethyl on C]IQEQSFVIR:-2.16,0,1.17,0.99,-2.05;LAENNIQPIFAVTSR:-1.86,-0,1.34,1.14,-1.71;LIYGQYC[Common Fixed:Carbamidomethyl on C]EC[Common Fixed:Carbamidomethyl on C]DTINC[Common Fixed:Carbamidomethyl on C]ER:-1.27,0,1.45,…	GC[Common Fixed:Carbamidomethyl on C]AADDIMD[Less Common:Oxidation on D]PTSLAETQEDHN[Common Artifact:Deamidation on N]GGQK:-0.22,-0.9,-0.68,1.08,-0.26;VTATEC[Common Fixed:Carbamidomethyl on C]IQEQSFVIR:-0.1,0.86,-1.1,-1.29,-0.95;LAENNIQPIFAVTSR:-0.48,0.6,-0.82,-0.93,-0.48;LIYGQYC[Common Fixed:Carbamidomethyl on C]EC[Common Fixed:Carbamidomethyl on C]DTINC[Common Fixed:Carbamidomethyl on C]ER:-0.6…	3000	0.00932041	0.00932041	ENSG00000160255
H3BN02	primary:ITGAX	Homo sapiens	RPMI	LPS	0.1	-0.762753	0.318086	1.46866	4.58928e+06	2.70479e+06	30	107	86	AHC[Common Fixed:Carbamidomethyl on C]ENFNLLLPSC[Common Fixed:Carbamidomethyl on C]VEDSVTPITLR:0.18,-0,0.12,-0.73,-1.14;LQYFGQALSGGQDLTQDGLVDLAVGAR:1.34,0,-0.03,;AHC[Common Fixed:Carbamidomethyl on C]ENFNLLLPSC[Less Common:Carboxymethylation on C]VEDSVTPITLR:-0,1.31,-1.15,-1.88,0.45;IAPPASDFLAHIQK:-1.19,-0.63,0.84,0.63,;EGDSLDYKDVIPM[Common Variable:Oxidation on M]ADAAGIIR:-3.77,-1.83,0.9,0.17,0;…	AHC[Common Fixed:Carbamidomethyl on C]ENFNLLLPSC[Common Fixed:Carbamidomethyl on C]VEDSVTPITLR:-0.77,-0.76,0.15,-2.24,-2.16;LQYFGQALSGGQDLTQDGLVDLAVGAR:0.07,0.64,-1.46;AHC[Common Fixed:Carbamidomethyl on C]ENFNLLLPSC[Less Common:Carboxymethylation on C]VEDSVTPITLR:-1.17,-2.18,;IAPPASDFLAHIQK:-0.48,-0.26,-1.14,-1.41,-1.55;EGDSLDYKDVIPM[Common Variable:Oxidation on M]ADAAGIIR:-0.35,-0.09,0.22,1.02,…	3000	0.00932041	0.00932041	ENSG00000140678
Q8TEV9	primary:SMCR8	Homo sapiens	RPMI	LPS	0.1	-0.759734	2.44339	1.67787	166045	98067	1	4	2	IPSAYPAGLSSDR:0.03,-0.03,-0.95,0.97	IPSAYPAGLSSDR:-0.83,-0.71	3000	0.00932041	0.00932041	ENSG00000176994
A0A494C0X7	primary:ITGB2	Homo sapiens	RPMI	LPS	0.1	-0.758643	0.213339	1.4411	2.33272e+07	1.37876e+07	81	281	250	SAVGELSEDSSNVVHLIK:-2.32,0,0.95,0.69,-3.58;GC[Common Fixed:Carbamidomethyl on C]AADDIMD[Less Common:Oxidation on D]PTSLAETQEDHN[Common Artifact:Deamidation on N]GGQK:-0.81,-0,1.16,1.98,-0.04;VTATEC[Common Fixed:Carbamidomethyl on C]IQEQSFVIR:-2.16,0,1.17,0.99,-2.05;LAENNIQPIFAVTSR:-1.86,-0,1.34,1.14,-1.71;LIYGQYC[Common Fixed:Carbamidomethyl on C]EC[Common Fixed:Carbamidomethyl on C]DTINC[Common …	SAVGELSEDSSNVVHLIK:-0.06,0.45,-2.38,-3.04,-2.81;GC[Common Fixed:Carbamidomethyl on C]AADDIMD[Less Common:Oxidation on D]PTSLAETQEDHN[Common Artifact:Deamidation on N]GGQK:-0.22,-0.9,-0.68,1.08,-0.26;VTATEC[Common Fixed:Carbamidomethyl on C]IQEQSFVIR:-0.1,0.86,-1.1,-1.29,-0.95;LAENNIQPIFAVTSR:-0.48,0.6,-0.82,-0.93,-0.48;LIYGQYC[Common Fixed:Carbamidomethyl on C]EC[Common Fixed:Carbamidomethyl on C…	3000	0.00932041	0.00932041	ENSG00000160255
Q9NZK5	primary:ADA2, synonym:ADGF, synonym:CECR1, synonym:IDGFL	Homo sapiens	RPMI	LPS	0.1	-0.747878	0.256725	1.47958	9.16616e+06	5.45826e+06	45	170	138	FVETHPEFIGIK:-0.76,-0,0.28,0.03,-2.68;LVLNTKEELANER:-0.54,0.19,0.25,-0,-2.79;NHPVATLMATGHP[Less Common:Dioxidation on P]MVISSDDPAM[Common Variable:Oxidation on M]FGAK:-0.34,-1.46,0.34,1.04;SM[Common Variable:Oxidation on M]QEFYEDNVLYM[Common Variable:Oxidation on M]EIR:-1.92,-0.93,0.93,1.84;IGHGFALSK:-2.17,-0,0.62,0.48,-2.43;TYQEVAQK:-1.52,0.11,-0,0.14,-2.63;SKDVAVIAESIR:-0.76,-0,0.82,0.36,-4.26;…	FVETHPEFIGIK:-0.22,0.21,-0.88,-1.22,-0.86;LVLNTKEELANER:-1.37,-0.22,-1.17,-1.78,-1.52;NHPVATLMATGHP[Less Common:Dioxidation on P]MVISSDDPAM[Common Variable:Oxidation on M]FGAK:-4.26,1.21,;SM[Common Variable:Oxidation on M]QEFYEDNVLYM[Common Variable:Oxidation on M]EIR:0.13,-1.48,-2.32;IGHGFALSK:-1.22,-0.61,-0.57,-1.39,-0.88;TYQEVAQK:-1.48,-0.8,-1.09,-1.87,-0.79;SKDVAVIAESIR:-2.06,-1.31,-0.53,-5.9…	3000	0.00932041	0.00932041	ENSG00000093072
A0A0G2JNQ7		Homo sapiens	RPMI	LPS	0.1	-0.728956	0.385161	1.57942	3.07781e+06	1.85697e+06	24	82	70	YQAEFPM[Common Variable:Oxidation on M]SPVTSAHAGTYR:-1.85,-0,0.2,0.62,-1.48;AGAADAPLR:-2.37,0,1.04,0.27,-3.24;EGEDEHPQC[Common Fixed:Carbamidomethyl on C]LNSQPHAR:-2.11,-0,0.88,0.56,-1.89;SIHEYPK:-2.42,0,0.75,0.39,-2.74;AIFSVGPVSPNRR:-0.26,0.26,;KPSLSVQPGPVVAPGESLTLQC[Common Fixed:Carbamidomethyl on C]VSDVGYDR:-0.53,0.53,0.66,-2.1;YQAEFPMSPVTSAHAGTYR:-2.26,0.32,0,0.67,-5.38;QFHTFLLTK:-1.91,0.15,0…	YQAEFPM[Common Variable:Oxidation on M]SPVTSAHAGTYR:0.91,-0.81,-1.26,-0.6,-3.2;AGAADAPLR:-1.86,-1.6,-0.29,-1.48,-1.81;EGEDEHPQC[Common Fixed:Carbamidomethyl on C]LNSQPHAR:-1.7,-2.66,-0.23,-0.93,-0.53;SIHEYPK:-1.82,-0.51,-1.37,-1.73;AIFSVGPVSPNRR:-2.39,-1.98,-1.04,;KPSLSVQPGPVVAPGESLTLQC[Common Fixed:Carbamidomethyl on C]VSDVGYDR:-1.57,-1.37,-2.03,;YQAEFPMSPVTSAHAGTYR:1.2,-0.33,-0.38,-2.83;QFHTFLL…	3000	0.00932041	0.00932041	ENSG00000274513
P11215	primary:ITGAM, synonym:CD11B, synonym:CR3A	Homo sapiens	RPMI	LPS	0.1	-0.650229	0.257226	1.66094	8.12692e+06	5.17831e+06	81	270	233	GAVYLFHGTSGSGISPSHSQR:-2.68,0,0.6,1.11,-1.47;FGDPLGYEDVIPEADR:0.39,-0.39,;DHVFQVNNFEALK:-2.69,0,1.77,1.29,-3.42;FGDPLGYEDVIPEADREGVIR:-2.14,0,0.67,0.39,-1.88;FNLDTENAM[Common Variable:Oxidation on M]TFQENAR:-0.95,0.95,1.55,-1.43;LAC[Common Fixed:Carbamidomethyl on C]ESASSTEVSGALK:-0.31,1.5,0.31,-3.09;GSLYQC[Common Fixed:Carbamidomethyl on C]DYSTGSC[Common Fixed:Carbamidomethyl on C]EPIR:0.29,0.47…	GAVYLFHGTSGSGISPSHSQR:-0.3,-0.7,-1.54,-1.87,-0.16;FGDPLGYEDVIPEADR:-3.1,;DHVFQVNNFEALK:-0.45,-0.2,-0.75,-1.84,0.08;FGDPLGYEDVIPEADREGVIR:-0.72,-0.05,-2.72,-3.23,-2.81;FNLDTENAM[Common Variable:Oxidation on M]TFQENAR:-1.83,-2.49,0.03,-0.07;LAC[Common Fixed:Carbamidomethyl on C]ESASSTEVSGALK:-0.61,-1.63,-0.93,0.19;GSLYQC[Common Fixed:Carbamidomethyl on C]DYSTGSC[Common Fixed:Carbamidomethyl on C]EP…	3000	0.00932041	0.00932041	ENSG00000169896
E7ER44	primary:LTF	Homo sapiens	RPMI	LPS	0.1	-0.419204	0.201369	1.56661	5.64909e+06	4.2246e+06	92	304	269	ESTVFEDLSDEAERDEYELLC[Common Fixed:Carbamidomethyl on C]PDNTR:-1.48,0.43,0.69,-0.43,;KGGSFQLNELQGLK:-0.34,-0,1.18,0.51,-3.03;NGSDC[Common Fixed:Carbamidomethyl on C]PDKFC[Common Fixed:Carbamidomethyl on C]LFQSETK:-1.04,0.56,1.03,0,-2.48;ADAVTLDGGFIYEAGLAPYK:-0.88,0.67,0.38,-0,-1.08;N[Common Artifact:Deamidation on N]GSDC[Common Fixed:Carbamidomethyl on C]PDKFC[Common Fixed:Carbamidomethyl on C]LF…	ESTVFEDLSDEAERDEYELLC[Common Fixed:Carbamidomethyl on C]PDNTR:-0.53,-1.09,-0.48,-2.42,-1.37;KGGSFQLNELQGLK:0.06,-0.19,0.41,-0.75,-0.26;NGSDC[Common Fixed:Carbamidomethyl on C]PDKFC[Common Fixed:Carbamidomethyl on C]LFQSETK:-0.34,-0.46,0.47,-1.18,-0.83;ADAVTLDGGFIYEAGLAPYK:-2.27,0.18,-0.66,-0.37;N[Common Artifact:Deamidation on N]GSDC[Common Fixed:Carbamidomethyl on C]PDKFC[Common Fixed:Carbamidom…	3000	0.00932041	0.00932041	ENSG00000012223
A0A8V8TRE2		Homo sapiens	RPMI	LPS	0.1	0.473137	1.52559	1.09699	27009.1	37492	1	3	3	GSESHELNEGGDEK:0,-0.1,0.09	GSESHELNEGGDEK:0.46,0.66,0.43	3000	0.00932041	0.00932041	ENSG00000079691
Q9NRM6	primary:IL17RB, synonym:CRL4, synonym:EVI27, synonym:IL17BR, ORF:UNQ2501/PRO19612	Homo sapiens	RPMI	LPS	0.1	0.576037	0.0759508	0.0535333	348593	519665	1	3	2	VEPVTTSVATGDYSILMNVS[Less Common:Formylation on S]WVLRADAS[Less Common:Formylation on S]IR:0.01,-0,-0.05	VEPVTTSVATGDYSILMNVS[Less Common:Formylation on S]WVLRADAS[Less Common:Formylation on S]IR:0.59,0.53	3000	0.00932041	0.00932041	ENSG00000056736
A0A1X7SBU6	primary:ADGRV1	Homo sapiens	RPMI	LPS	0.1	1.1626	1.5349	1.14476	391987	877504	2	3	2	VAEPKEN[Common Artifact:Deamidation on N]TTTLQLQIAR:-0,0.43,-0.41,;	VAEPKEN[Common Artifact:Deamidation on N]TTTLQLQIAR:1.23,1.18,;	3000	0.00932041	0.00932041	ENSG00000164199
A0A7P0T8D4		Homo sapiens	RPMI	LPS	0.1	1.40234	2.97341	1.88287	259408	685693	1	4	2	KGSKM[Common Variable:Oxidation on M]YGLK:-1.01,1.01,1.15,-1.12	KGSKM[Common Variable:Oxidation on M]YGLK:1.45,1.4	3000	0.00932041	0.00932041	ENSG00000130340
A0A0C4DH43	primary:IGHV2-70D	Homo sapiens	RPMI	LPS	0.1	1.51267	2.50849	1.37432	231178	659638	1	2	2	ALEWLAR:0.88,-0.88,	ALEWLAR:1.57,1.55,	3000	0.00932041	0.00932041	ENSG00000211974
A0A096LNU0	primary:MCC	Homo sapiens	RPMI	LPS	0.1	1.77731	2.70542	1.37829	226393	776042	1	2	2	LTM[Common Variable:Oxidation on M]LELES[Less Common:Sulfonation on S]IHIDPLSYDVKPR:1.05,-1.05	LTM[Common Variable:Oxidation on M]LELES[Less Common:Sulfonation on S]IHIDPLSYDVKPR:1.68,1.8,	3000	0.00932041	0.00932041	ENSG00000171444
A0A087WWS6	primary:IFNA13	Homo sapiens	RPMI	LPS	0.1	1.97331	1.48105	1.60237	474664	1.86385e+06	4	11	4	YSPC[Common Fixed:Carbamidomethyl on C]AWEVVR:1.21,0.48,-0.48,-1.43;ITLYLTEK:0.87,-0,-0.52,;VGETPLMNADSILAVK:-0.25,0.25;SLSLSTNLQER:0.17,-0.17,	YSPC[Common Fixed:Carbamidomethyl on C]AWEVVR:2.36,;ITLYLTEK:1.6,;VGETPLMNADSILAVK:1.92,;SLSLSTNLQER:2.02,	3000	0.00932041	0.00932041	ENSG00000233816
A0A7I2V668	primary:CTSB	Homo sapiens	RPMI	POLYIC	0.1	-0.667293	0.355375	1.88562	2.60926e+07	1.64302e+07	51	141	123	GQDHC[Common Fixed:Carbamidomethyl on C]GIESEVVAGIPR:-2.85,0,0.8,0.33,-4.88;SGVYQHVTGEM[Common Variable:Oxidation on M]M[Common Variable:Oxidation on M]GGHAIR:-2.3,-0,1.47,;N[Common Artifact:Deamidation on N]GPVEGAFSVYSDFLLYK:0,0.76,0.1,-0.2,-2.01;IC[Common Fixed:Carbamidomethyl on C]EPGYSPTYKQDK:-2.52,-0,1.2,0.7,-4.94;NGPVEGAFSVYSDFLLYK:-1.55,1.5,0.21,-0.21,;HYGYNSYSVSNSEK:-0.72,0.56,-0,;DIM[Com…	GQDHC[Common Fixed:Carbamidomethyl on C]GIESEVVAGIPR:2.8,-0.51,-2.35,-2.06,0.38;SGVYQHVTGEM[Common Variable:Oxidation on M]M[Common Variable:Oxidation on M]GGHAIR:-2.27,-1.31,1.38,1.31,2.84;N[Common Artifact:Deamidation on N]GPVEGAFSVYSDFLLYK:1.12,1.88,-0.89,-2.19,0.63;IC[Common Fixed:Carbamidomethyl on C]EPGYSPTYKQDK:-5.51,0.63,-1.3,-1.88,0.59;NGPVEGAFSVYSDFLLYK:2.61,2.31,-0.46,-2.44,0.48;HYGYNS…	332.333	0.0365965	0.00917245	ENSG00000164733
Q9Y446	primary:PKP3	Homo sapiens	RPMI	CALB	0.1	1.1584	1.03625	1.14092	319420	712978	2	6	4	AGGLDWPEATEVSPS[UniProt:Phosphoserine on S]RTIRAPAVR:-0.03,-2.45,0.03,0.49;ELPLAADALTFAEVSK:-0.66,0.66	AGGLDWPEATEVSPS[UniProt:Phosphoserine on S]RTIRAPAVR:0.88,1.11,1.06,0.52;ELPLAADALTFAEVSK:	427.571	0.0391407	0.00898729	ENSG00000184363
H7BYY1		Homo sapiens	RPMI	POLYIC	0.1	-0.409523	0.192104	1.61506	7.89441e+07	5.94348e+07	106	344	306	LATALQKLEEAEKAADESER:0,0.62,-2.26;LATALQKLEEAEK:0.6,-0.13,0,0.16,-0.52;LEEAEKAADESER:-0.58,-0,-0.12,0.27,0.86;RIQLVEEELDRAQER:0.03,0,-0.32,0.57,-0.7;LAT[Less Common:Dehydrobutyrine on T]AL[Less Common:Oxidation on L]QKLEEAEKAADESER:2.55,-3.49,2.29,-2.29;RIQLVEEELDR:-0,-1.25,-0.69,0.27,0.06;SLQEQADAAEER:-0.52,0,-0.16,0.58,1.37;ETAEADVASLNR:-0,-0.41,-0.57,0.44,1.61;KLVIIESDLER:-0.79,-1.26,-0,0.45,0…	LATALQKLEEAEKAADESER:0.86,-0.82,-0.63,;LATALQKLEEAEK:1.72,-0.74,0.25,-0.42,-0.2;LEEAEKAADESER:-4.19,-0.07,-0.01,-0.29,0.02;RIQLVEEELDRAQER:1.47,-1.55,0.31,0.03,0.24;LAT[Less Common:Dehydrobutyrine on T]AL[Less Common:Oxidation on L]QKLEEAEKAADESER:1.71,0.19,1.53;RIQLVEEELDR:0.43,-2.01,-0.64,-0.67,-0.63;SLQEQADAAEER:-0.88,-0.92,-0.21,-0.4,-0.41;ETAEADVASLNR:-0.3,-2.12,-0.94,-0.91,-0.61;KLVIIESDLER…	332.333	0.0365965	0.00898067	ENSG00000140416
P09496	primary:CLTA	Homo sapiens	RPMI	CALB	0.1	-1.24759	0.542842	1.61791	2.66629e+06	1.12291e+06	10	46	35	LEALDANSR:-0.22,-0.45,-0,0.5,0.8;LC[Common Fixed:Carbamidomethyl on C]DFNPK:0.45,-0.19,0.19,-0.35,-0;KQEAEWKEK:1.64,0.29,-0.29,-0.64,;AIKELEEWYAR:1.46,0.18,-0.08,-0.21,-0;KQEAEWK:0.32,-0.32,-0,;LQSEPESIR:0.73,-0.61,-0,-0.17,2.32;LQSEPESIRK:-0.05,-0.1,0,0.25,1.35;ELEEWYAR:-0.59,-0.31,0.96,0.31,;WREEQMER:-0,0.16,-1.17,0.76,-0.61;SVLISLK:2.18,1.11,-0,-0.5,-0.03	LEALDANSR:-0.59,-1.16,0.01,-1.43,-0.1;LC[Common Fixed:Carbamidomethyl on C]DFNPK:-2.66,-1.28,-0.38,-2.11,-1.2;KQEAEWKEK:-2.53,0.19,-2.4,-2.77;AIKELEEWYAR:0.67,-0.5,0.41,;KQEAEWK:;LQSEPESIR:-1.72,-0.79,0.03,-2.36,0.59;LQSEPESIRK:-0.63,-1.15,-0.15,-2.65,-0.31;ELEEWYAR:-0.91,;WREEQMER:-1.88,0.01,-1.92;SVLISLK:-1.51,-0.75,-1.51,-1.71	427.571	0.0391407	0.00864464	ENSG00000122705
B0YIW2	primary:APOC3	Homo sapiens	RPMI	POLYIC	0.1	-0.337651	1.1565	1.38645	1.15545e+06	914341	2	8	3	DALSSVQESQVAQQAR:0.01,0,-3.52,-2.69,0.79;GWVTDGFSSLK:-0,0.4,-0.91	DALSSVQESQVAQQAR:-0.92,;GWVTDGFSSLK:-0.93,-1.17,	374	0.0326525	0.00858896	ENSG00000110245
A0A494C0X7	primary:ITGB2	Homo sapiens	RPMI	POLYIC	0.1	0.596368	0.260686	1.82586	2.33272e+07	3.52686e+07	81	281	266	SAVGELSEDSSNVVHLIK:-2.32,0,0.95,0.69,-3.58;GC[Common Fixed:Carbamidomethyl on C]AADDIMD[Less Common:Oxidation on D]PTSLAETQEDHN[Common Artifact:Deamidation on N]GGQK:-0.81,-0,1.16,1.98,-0.04;VTATEC[Common Fixed:Carbamidomethyl on C]IQEQSFVIR:-2.16,0,1.17,0.99,-2.05;LAENNIQPIFAVTSR:-1.86,-0,1.34,1.14,-1.71;LIYGQYC[Common Fixed:Carbamidomethyl on C]EC[Common Fixed:Carbamidomethyl on C]DTINC[Common …	SAVGELSEDSSNVVHLIK:0.94,0.47,0.26,2.24,0.78;GC[Common Fixed:Carbamidomethyl on C]AADDIMD[Less Common:Oxidation on D]PTSLAETQEDHN[Common Artifact:Deamidation on N]GGQK:-2.71,-0.37,3.55,3.87;VTATEC[Common Fixed:Carbamidomethyl on C]IQEQSFVIR:1.02,1.98,-0.4,1.12,1.86;LAENNIQPIFAVTSR:1.17,2.05,-0.13,1.63,2.24;LIYGQYC[Common Fixed:Carbamidomethyl on C]EC[Common Fixed:Carbamidomethyl on C]DTINC[Common …	374	0.0326525	0.00824272	ENSG00000160255
P20333	primary:TNFRSF1B, synonym:TNFBR, synonym:TNFR2	Homo sapiens	RPMI	POLYIC	0.1	1.33383	0.53063	1.93357	3.25236e+06	8.19823e+06	21	59	59	LPAQVAFTPYAPEPGSTC[Common Fixed:Carbamidomethyl on C]R:-1.43,1.31,0.1,0,-1.39;LREYYDQTAQM[Common Variable:Oxidation on M]C[Common Fixed:Carbamidomethyl on C]C[Common Fixed:Carbamidomethyl on C]SK:-0.28,0.28,0.96,-1.17;C[Common Fixed:Carbamidomethyl on C]SSDQVETQAC[Common Fixed:Carbamidomethyl on C]TR:-2,1.22,0.09,-0,-2.19;[Common Artifact:Ammonia loss on C]C[Common Fixed:Carbamidomethyl on C]SSDQ…	LPAQVAFTPYAPEPGSTC[Common Fixed:Carbamidomethyl on C]R:-0.43,2.9,1.06,1.35,0.86;LREYYDQTAQM[Common Variable:Oxidation on M]C[Common Fixed:Carbamidomethyl on C]C[Common Fixed:Carbamidomethyl on C]SK:2.08,3.96,4.04,2.7;C[Common Fixed:Carbamidomethyl on C]SSDQVETQAC[Common Fixed:Carbamidomethyl on C]TR:-3.75,3.22,1.54,1.59,1.5;[Common Artifact:Ammonia loss on C]C[Common Fixed:Carbamidomethyl on C]SS…	427.571	0.0286787	0.00773349	ENSG00000028137
P05114	primary:HMGN1, synonym:HMG14	Homo sapiens	RPMI	CALB	0.1	-0.794261	0.419736	1.38096	841323	485139	16	58	46	TEESPASDEAGEK:-0,-2.59,0.16,0.12,-0.23;EDLPAEN[Common Artifact:Deamidation on N]GETK:-1.34,-0,0.47;TEESPASDEAGEKEAK:0.04,-0.94,-0.44,-0,0.66;QAEVAN[Common Artifact:Ammonia loss on N]QETKEDLPAEN[Common Artifact:Deamidation on N]GETKTEESPASDEAGEK:-0,-0.02,0.14,;QAEVANQETKEDLPAEN[Common Artifact:Deamidation on N]GETKTEESPASDEAGEK:1.21,0.19,-0.95,-0.19,;QAEVANQETKEDLPAENGETKTEESPASDEAGEK:0.25,0.07,-0…	TEESPASDEAGEK:-0.83,-0.92,0.1,-0.1,-1.01;EDLPAEN[Common Artifact:Deamidation on N]GETK:-0.46,-0.85,-2.14;TEESPASDEAGEKEAK:-2.26,-0.82,-0.34,-0.46,-0.72;QAEVAN[Common Artifact:Ammonia loss on N]QETKEDLPAEN[Common Artifact:Deamidation on N]GETKTEESPASDEAGEK:-0.31,0.2;QAEVANQETKEDLPAEN[Common Artifact:Deamidation on N]GETKTEESPASDEAGEK:-1.1,-0.38,-1.06,-1.22,-0.98;QAEVANQETKEDLPAENGETKTEESPASDEAGEK:…	499	0.0337269	0.007632	ENSG00000205581
Q8N5G2	primary:MACO1, synonym:TMEM57	Homo sapiens	RPMI	POLYIC	0.1	1.34599	1.46229	1.38159	526041	1.33722e+06	1	5	4	LKAEQEAR:-2.72,0.78,-0,0.75,-0.42	LKAEQEAR:1.28,0.62,1.29,1.24	499	0.0246748	0.00745075	ENSG00000204178
P04083	primary:ANXA1, synonym:ANX1, synonym:LPC1	Homo sapiens	RPMI	CALB	0.1	0.4455	0.233637	1.57986	1.42984e+07	1.94713e+07	58	227	196	AAYLQETGKPLDETLKK:-0.13,0.44,0.52,-0,-0.28;GGPGSAVSPYPTFNPSSDVAALHK:0.6,-0.04,0.4,-0,-2.3;GLGTDEDTLIEILASR:-0.74,0.79,0.74,0,-0.09;GDRSEDFGVNEDLADSDAR:0.33,0.67,0,-0.28,-2.32;SEDFGVNEDLADSDAR:-0.37,0.03,0.69,-0,-0.45;GVDEATIIDILTKR:-0.11,0.92,0.81,0,-2.22;DLAKDITSDTSGDFR:1.19,-0,0.91,-0.08,-2.16;GTDVNVFNTILTTR:-0.37,-0,0.75,0.16,-0.9;C[Common Fixed:Carbamidomethyl on C]ATSKPAFFAEK:0.23,0.58,-0.23…	AAYLQETGKPLDETLKK:0.86,1.06,0.08,1.47,1.32;GGPGSAVSPYPTFNPSSDVAALHK:0.54,-2.02,0.18,-0.36,1.4;GLGTDEDTLIEILASR:1.8,1.09,0.54,1.04,2.41;GDRSEDFGVNEDLADSDAR:0.92,1.27,-0.47,1.19,0.75;SEDFGVNEDLADSDAR:0.9,1.02,0.04,0.56,0.74;GVDEATIIDILTKR:0.66,1.89,1.03,0.44,0.63;DLAKDITSDTSGDFR:2.37,1.52,0.38,1.11,-0.29;GTDVNVFNTILTTR:0.78,0.15,0.31,1.87,1.09;C[Common Fixed:Carbamidomethyl on C]ATSKPAFFAEK:0.67,1.…	499	0.0337269	0.00732135	ENSG00000135046
E9PLV3	primary:SNX19	Homo sapiens	RPMI	POLYIC	0.1	0.970808	4.11468	2.35817	50400.7	98782.2	1	3	2	LRFSSSKISPALSVTEAQDK:1.02,-0,-0.86,	LRFSSSKISPALSVTEAQDK:1.26,1.07,	499	0.0246748	0.00732125	ENSG00000120451
P30044	primary:PRDX5, synonym:ACR1, ORF:SBBI10	Homo sapiens	RPMI	POLYIC	0.1	-0.844741	0.424549	1.72976	4.77943e+06	2.66124e+06	18	75	67	VGDAIPAVEVFEGEPGNKVNLAELFK:0.83,0.17,-0.95,-0.92,-0;GVLFGVPGAFTPGC[Common Fixed:Carbamidomethyl on C]SK:-1.27,-0.22,0.22,1.06;THLPGFVEQAEALK:0.68,1.44,-0.05,-0,-0.04;VNLAELFK:-0.26,-0.12,0,0.1,0.01;KGVLFGVPGAFTPGC[Common Fixed:Carbamidomethyl on C]SK:0.45,0.77,-0.44,-0.45,-0;ALNVEPDGTGLTC[Common Fixed:Carbamidomethyl on C]SLAPNIISQL:0,1.03,-1.65,-1.14,1.67;ETDLLLDDSLVSIFGNR:0.95,0,-2.81,-1.83,0.4…	VGDAIPAVEVFEGEPGNKVNLAELFK:0.48,0.28,-0.72,-1.86,-1.95;GVLFGVPGAFTPGC[Common Fixed:Carbamidomethyl on C]SK:-0.75,-1.68,-0.93;THLPGFVEQAEALK:0.5,-1.74,-1.22,-1.43,-1.12;VNLAELFK:0.26,0.22,-0.81,-1,-0.9;KGVLFGVPGAFTPGC[Common Fixed:Carbamidomethyl on C]SK:1.19,-0.05,-0.64,-1.53,-1.33;ALNVEPDGTGLTC[Common Fixed:Carbamidomethyl on C]SLAPNIISQL:1.51,-0.56,-2.76,-2.32;ETDLLLDDSLVSIFGNR:-2.83,-1.35,-3.0…	499	0.0246748	0.00718978	ENSG00000126432
P0CG38	primary:POTEI	Homo sapiens	RPMI	POLYIC	0.1	-0.548876	0.253287	1.64009	2.78585e+08	1.90428e+08	83	218	153	QEYDESGPSIVHRK:1,0.79,-0,-0.24,-2.86;QEYDESGPSIVHR:0.57,-0.57,-0.83,1.26;C[Common Fixed:Carbamidomethyl on C]PEALFQPC[Less Common:Oxidation on C]FLGMESC[Common Fixed:Carbamidomethyl on C]GIHETTFNSIM[Common Variable:Oxidation on M]K:-1.08,1.08;Q[Common Artifact:Deamidation on Q]EYD[Less Common:Water loss on D]ESGPSIVHRK:-0,-1.12,0.71,0.71,-0.73;Q[Common Artifact:Deamidation on Q]EYD[Less Common:Wa…	QEYDESGPSIVHRK:0.39,0.36,0.26,-0.63,-1.11;QEYDESGPSIVHR:-0.58,-0.91,;C[Common Fixed:Carbamidomethyl on C]PEALFQPC[Less Common:Oxidation on C]FLGMESC[Common Fixed:Carbamidomethyl on C]GIHETTFNSIM[Common Variable:Oxidation on M]K:0.3,0.05,-2.12;Q[Common Artifact:Deamidation on Q]EYD[Less Common:Water loss on D]ESGPSIVHRK:0.32,-2.17,0.69,0.45,0.12;Q[Common Artifact:Deamidation on Q]EYD[Less Common:W…	499	0.0246748	0.00705631	ENSG00000196834
Q96RQ9	primary:IL4I1, synonym:FIG1, ORF:UNQ636/PRO1265	Homo sapiens	RPMI	CALB	0.1	-0.710246	0.373491	1.63965	3.81759e+06	2.33337e+06	28	81	82	LALDDVAALHGPVVR:-0.85,0.57,-0,;ADVVLLTASGPAVK:1.16,-0,-0.43,;LGYALRPQEK:-2.45,-0,0.38,;RLHYVPATK:0.13,-0.13,;EEHIEGGHSNTDRPSR:-0.42,0.16,0,;IVGGWDLLPR:-0,1.78,-0.3;VTILEADNR:0.55,0,-0.23,;ITFSPPLPR:0.88,-0,-0.6,;IYFAGEHTAYPHGWVETAVK:-0,0.54,-2.41,;MIFYPPPR:-0.02,0.12,0.93,0,-0.54;VVTWGLNR:0.49,0,-1.08,;RITFSPPLPR:-1.78,0.27,0.32,-0.27,;HMQEALR:1.88,0.61,-0.61,-1.37;VLSDAGHKVTILEADNR:-0.03,-0,0.17…	LALDDVAALHGPVVR:-0.05,-1.26,-0.36,-1.89,1.06;ADVVLLTASGPAVK:-0.14,0.6,-0.73,;LGYALRPQEK:-2.84,-0.72,-1.22,-5.18;RLHYVPATK:-1.61,-2.56,;EEHIEGGHSNTDRPSR:-3.93,-0.68,-1.01,-0.98,;IVGGWDLLPR:4.27,-2.13,1.05;VTILEADNR:-2.51,-0.56,-1.36,-1.75,-1.95;ITFSPPLPR:0.39,0.43,-0.74,-1.97,-1.08;IYFAGEHTAYPHGWVETAVK:-0.24,;MIFYPPPR:0.91,0.15,0.32,-1.24,-0.3;VVTWGLNR:-0.07,-0.2,-1.47,;RITFSPPLPR:0.23,0.06,-0.59,…	599	0.0282555	0.00700321	ENSG00000104951
A0A6Q8PGG9		Homo sapiens	RPMI	POLYIC	0.1	-1.27858	4.37264	2.80102	24994.7	10302.8	1	3	2	IDPLALVQAIER:0.48,-0.26,-0	IDPLALVQAIER:-1.33,-1.05	599	0.0206405	0.00692078	ENSG00000153827
Q9HAC7	primary:SUGCT, synonym:C7orf10, synonym:DERP13	Homo sapiens	RPMI	POLYIC	0.1	-0.766332	2.69388	1.80986	238518	140227	1	4	2	PGAGDDTRTWGPPFVGTESTYYLSVNRNK:0.18,0.88,-1.02,-0.18,	PGAGDDTRTWGPPFVGTESTYYLSVNRNK:-0.76,-0.8	599	0.0206405	0.00681442	ENSG00000175600
A0A3B3IUC0	primary:ITM2B	Homo sapiens	RPMI	POLYIC	0.1	0.852619	1.43258	1.1568	125999	227526	1	4	3	LC[Common Fixed:Carbamidomethyl on C]HDKETYK:-1.86,0.28,0.93,-0.28	LC[Common Fixed:Carbamidomethyl on C]HDKETYK:0.61,0.61,0.67	599	0.0206405	0.00670641	ENSG00000136156
O95294	primary:RASAL1, synonym:RASAL	Homo sapiens	RPMI	POLYIC	0.1	0.645223	0.867481	0.931588	194827	304706	2	5	3	LLEDSNMDTTLEADTGAC[Common Fixed:Carbamidomethyl on C]PEVLAR:0.06,-0.05,-0.2,0.71,-0	LLEDSNMDTTLEADTGAC[Common Fixed:Carbamidomethyl on C]PEVLAR:0.95,0.7,0.57,	599	0.0206405	0.00659669	ENSG00000111344
P24844	primary:MYL9, synonym:MLC2, synonym:MRLC1, synonym:MYRL2	Homo sapiens	RPMI	POLYIC	0.1	-0.892177	0.435082	1.8005	7.68103e+06	4.13854e+06	28	100	71	ATSNVFAM[Common Variable:Oxidation on M]FDQSQIQEFK:-0.51,0,-0.59,1.1,4.56;LNGTDPEDVIR:0.03,0,-0.45,-0.01,0.86;GNFNYVEFTR:0.94,-0.26,-0.28,-0,1.05;EAFNM[Common Variable:Oxidation on M]IDQNR:-0,-2.04,-0.23,1.83,4.87;DGFIDKEDLHDMLASLGK:-0,-0.15,-1.25,1.71,3.26;ELLTTM[Common Variable:Oxidation on M]GD[Less Common:Reduction on D]RFTDEEVDEMYR:-0.67,0.67,;LN[Common Artifact:Deamidation on N]GTDPEDVIR:0.…	ATSNVFAM[Common Variable:Oxidation on M]FDQSQIQEFK:0.1,-0.14,-0.95,-0.44,-0.49;LNGTDPEDVIR:-2.47,-1.87,-0.79,-0.91,-1.04;GNFNYVEFTR:2.84,-3.06,-0.66,-2.49,-1.98;EAFNM[Common Variable:Oxidation on M]IDQNR:0.06,0.4,1.1,0.69;DGFIDKEDLHDMLASLGK:-0.07,-0.81,2.83,2.58,-4.42;ELLTTM[Common Variable:Oxidation on M]GD[Less Common:Reduction on D]RFTDEEVDEMYR:-1.34,;LN[Common Artifact:Deamidation on N]GTDPED…	599	0.0206405	0.00648523	ENSG00000101335
O00429	primary:DNM1L, synonym:DLP1, synonym:DRP1	Homo sapiens	RPMI	POLYIC	0.1	-0.632176	0.310627	1.54807	1.46376e+06	944422	32	117	85	TLESVDPLGGLNTIDILTAIR:0.02,0,-1.03,-0.9,1.66;LGIIGVVNR:-0.22,-0.58,0.13,0,0.49;RLEEPSLR:-0.09,-0.11,0,0.14,0.28;[UniProt:N-acetylmethionine on M]M[Common Variable:Oxidation on M]EALIPVINK:-0.47,-0.36,0.36,2.23;FATEYC[Less Common:Carboxymethylation on C]NTIEGTAK:1.44,-0.35,-1.21,0.35;SYFLIVR:1.31,1,-0,-0.09,-1.08;DTLQSELVGQLYK:0.66,-0.39,-0,-0.05,0.66;IIQHC[Common Fixed:Carbamidomethyl on C]SNYSTQ…	TLESVDPLGGLNTIDILTAIR:0.63,-0.53,-2.05,-1.6,-1.37;LGIIGVVNR:1.68,-1.72,0.02,-1.01,-0.82;RLEEPSLR:-4.9,-0.66,-0.16,-0.39,-0.02;[UniProt:N-acetylmethionine on M]M[Common Variable:Oxidation on M]EALIPVINK:0.09,0.96,0.48,-0.08;FATEYC[Less Common:Carboxymethylation on C]NTIEGTAK:-0.39,0.18,;SYFLIVR:-0.32,0.46,0.26,-0.31,-0.63;DTLQSELVGQLYK:0.03,-0.6,-0.03;IIQHC[Common Fixed:Carbamidomethyl on C]SNYSTQ…	599	0.0206405	0.00637199	ENSG00000087470
P48643	primary:CCT5, synonym:CCTE, synonym:KIAA0098	Homo sapiens	RPMI	CALB	0.1	-0.728887	0.326993	1.63519	2.51187e+06	1.51559e+06	36	148	99	HKLDVTSVEDYK:-1.12,2.41,0.08,-0.08;DVDFELIKVEGK:0.81,0,-0.35,-0.64,0.75;LGFAGLVQEISFGTTK:2.12,-0.01,0,-0.16,2.04;IAILTC[Common Fixed:Carbamidomethyl on C]PFEPPKPK:0.92,0,-0.31,-0.14,0.1;EMNPALGIDC[Common Fixed:Carbamidomethyl on C]LHK:1.18,0.51,-0,-0.41,-0.29;IDDIRKPGESEE:-0.49,-0.15,-0,0.2,0.74;GVIVDKDFSHPQMPK:0.23,0.15,-0.15,-0.65,;EM[Common Variable:Oxidation on M]NPALGIDC[Common Fixed:Carbami…	HKLDVTSVEDYK:1.03,2.65,-2.71,-1.1;DVDFELIKVEGK:-0.43,-1.86,-0.14,-3.39,0.28;LGFAGLVQEISFGTTK:0.63,2.66;IAILTC[Common Fixed:Carbamidomethyl on C]PFEPPKPK:0.3,-1.15,-0.14,-1.57,0.43;EMNPALGIDC[Common Fixed:Carbamidomethyl on C]LHK:1.1,-1.11,0.15,;IDDIRKPGESEE:0.65,-0.36,-0.02,-0.59;GVIVDKDFSHPQMPK:-0.21,-0.78,-0.1,-4.61,;EM[Common Variable:Oxidation on M]NPALGIDC[Common Fixed:Carbamidomethyl on C]L…	999	0.0171358	0.00634941	ENSG00000150753
P48643	primary:CCT5, synonym:CCTE, synonym:KIAA0098	Homo sapiens	RPMI	POLYIC	0.1	-0.695387	0.314114	1.59991	2.51187e+06	1.55119e+06	36	148	95	HKLDVTSVEDYK:-1.12,2.41,0.08,-0.08;DVDFELIKVEGK:0.81,0,-0.35,-0.64,0.75;LGFAGLVQEISFGTTK:2.12,-0.01,0,-0.16,2.04;IAILTC[Common Fixed:Carbamidomethyl on C]PFEPPKPK:0.92,0,-0.31,-0.14,0.1;EMNPALGIDC[Common Fixed:Carbamidomethyl on C]LHK:1.18,0.51,-0,-0.41,-0.29;IDDIRKPGESEE:-0.49,-0.15,-0,0.2,0.74;GVIVDKDFSHPQMPK:0.23,0.15,-0.15,-0.65,;EM[Common Variable:Oxidation on M]NPALGIDC[Common Fixed:Carbami…	HKLDVTSVEDYK:-1.3,-2.54,-2.72;DVDFELIKVEGK:-0.26,-0.04,-0.56,-1.59,-2.67;LGFAGLVQEISFGTTK:1.48,0.96,-2.29,;IAILTC[Common Fixed:Carbamidomethyl on C]PFEPPKPK:0.11,0.21,-1.44,-1.79;EMNPALGIDC[Common Fixed:Carbamidomethyl on C]LHK:2.85,-0.36,-2.23,-1.86;IDDIRKPGESEE:-1.39,-0.76,0.48,;GVIVDKDFSHPQMPK:-2.94,-0.45,-2.66;EM[Common Variable:Oxidation on M]NPALGIDC[Common Fixed:Carbamidomethyl on C]LHK:-3…	599	0.0206405	0.00625692	ENSG00000150753
P06702	primary:S100A9, synonym:CAGB, synonym:CFAG, synonym:MRP14	Homo sapiens	RPMI	CALB	0.1	0.508996	0.216292	1.6031	1.25388e+08	1.78434e+08	130	317	261	VIEHIM[Common Variable:Oxidation on M]EDLDTNADK:-0.86,-0.42,-0,0.65,1.15;LGHPDTLNQGEFKELVR:1.56,-0.06,0.97,-0,-6.52;NIETIINTFHQYSVK:0,1.49,-0.78,-1.62,0.06;LGHPDTLNQGEFK:-0.21,0.37,0.4,-0,-0.43;LGHPDTLN[Common Artifact:Deamidation on N]QGEFK:-0.68,1.15,-0.7,-0,0.39;[Less Common:Formylation on X]NIETIINTFHQYSVK:-0.32,0.26,0.57,-0.83,0;NIETIIN[Common Artifact:Deamidation on N]TFHQYSVK:-0.69,-0.41,0…	VIEHIM[Common Variable:Oxidation on M]EDLDTNADK:-1.85,-1.01,-1.19,2.86,1.78;LGHPDTLNQGEFKELVR:2.61,1.18,1.25,1.01,-6.21;NIETIINTFHQYSVK:1.74,3.27,1.79,1.67,2.09;LGHPDTLNQGEFK:0.06,0.88,-0.08,1.06,-0.16;LGHPDTLN[Common Artifact:Deamidation on N]QGEFK:0.51,1.59,-0.08,0.52;[Less Common:Formylation on X]NIETIINTFHQYSVK:1.15,2.33,-0.57,0.61,1.42;NIETIIN[Common Artifact:Deamidation on N]TFHQYSVK:1.25,0…	999	0.0171358	0.00621112	ENSG00000163220
P14780	primary:MMP9, synonym:CLG4B	Homo sapiens	RPMI	POLYIC	0.1	0.748621	0.35017	1.968	2.12445e+06	3.56948e+06	44	121	122	FTEGPPLHKDDVN[Common Artifact:Deamidation on N]GIR:-0,1.3,-0.19,;LGLGADVAQVTGALR:-1.78,2.23,2.24,-0,-2.35;ADSTVM[Common Variable:Oxidation on M]GGNSAGELC[Common Fixed:Carbamidomethyl on C]VFPFTFLGK:0.4,-0.4;FTEGPPLHKDDVNGIR:-0.6,0.61,2.01,0,-1.12;M[Common Variable:Oxidation on M]FPGVPLDTHDVFQYR:-0.31,1,2.1,-0.13,-0;QLSLPETGELDSATLK:-1.09,0.87,1.78,-0.87,;SLGPALLLLQK:-2.09,1.12,1.84,-0,-2.73;AVIDD…	FTEGPPLHKDDVN[Common Artifact:Deamidation on N]GIR:-0.65,1.81,2.24,2.23,0.54;LGLGADVAQVTGALR:0.06,2.07,1.03,2.4,0.84;ADSTVM[Common Variable:Oxidation on M]GGNSAGELC[Common Fixed:Carbamidomethyl on C]VFPFTFLGK:2.85,-0.57;FTEGPPLHKDDVNGIR:-0.75,2.27,3.6,3.09,-0.1;M[Common Variable:Oxidation on M]FPGVPLDTHDVFQYR:-0.65,2.5,0.67;QLSLPETGELDSATLK:-2.61,3.42,1.34,2.09,-0.1;SLGPALLLLQK:-0.48,2.93,2.14,2.…	599	0.0206405	0.00613998	ENSG00000100985
P05107	primary:ITGB2, synonym:CD18, synonym:MFI7	Homo sapiens	RPMI	POLYIC	0.1	0.614345	0.264526	1.82665	1.63358e+07	2.50079e+07	79	267	255	GC[Common Fixed:Carbamidomethyl on C]AADDIMD[Less Common:Oxidation on D]PTSLAETQEDHN[Common Artifact:Deamidation on N]GGQK:-0.81,-0,1.16,1.98,-0.04;VTATEC[Common Fixed:Carbamidomethyl on C]IQEQSFVIR:-2.16,0,1.17,0.99,-2.05;LAENNIQPIFAVTSR:-1.86,-0,1.34,1.14,-1.71;LIYGQYC[Common Fixed:Carbamidomethyl on C]EC[Common Fixed:Carbamidomethyl on C]DTINC[Common Fixed:Carbamidomethyl on C]ER:-1.27,0,1.45,…	GC[Common Fixed:Carbamidomethyl on C]AADDIMD[Less Common:Oxidation on D]PTSLAETQEDHN[Common Artifact:Deamidation on N]GGQK:-2.71,-0.37,3.55,3.87;VTATEC[Common Fixed:Carbamidomethyl on C]IQEQSFVIR:1.02,1.98,-0.4,1.12,1.86;LAENNIQPIFAVTSR:1.17,2.05,-0.13,1.63,2.24;LIYGQYC[Common Fixed:Carbamidomethyl on C]EC[Common Fixed:Carbamidomethyl on C]DTINC[Common Fixed:Carbamidomethyl on C]ER:2.07,1.48,0.09…	599	0.0206405	0.00602112	ENSG00000160255
P63313	primary:TMSB10, synonym:PTMB10, synonym:THYB10	Homo sapiens	RPMI	CALB	0.1	-2.07493	0.882352	2.14357	6.61173e+06	1.56927e+06	12	43	21	[UniProt:N-acetylalanine on A]ADKPDM[Common Variable:Oxidation on M]GEIASFDK:0,0.09,-2.25,-2.72,1.56;NTLPTKETIEQEK:1.12,0.02,-0.35,-0.39,-0;NTLPTKETIEQEKR:1.56,0.74,-0.13,-0.34,-0;[UniProt:N-acetylalanine on A]ADKPDMGEIASFDKAK:0.46,-0.46;ADK[UniProt:N6-acetyllysine on K]PDMGEIASFDK:3.53,1.04,-1.56,-2.24,-0;TETQEKNTLPTKETIEQEK:0.56,0.88,-0.56,-1.98,;ADK[UniProt:N6-acetyllysine on K]PDM[Common Vari…	[UniProt:N-acetylalanine on A]ADKPDM[Common Variable:Oxidation on M]GEIASFDK:-2.5,3.1;NTLPTKETIEQEK:-2.54,-4.24,-0.57,-4.05,-2.09;NTLPTKETIEQEKR:-2.01,-3.41,-3.16,-1.05;[UniProt:N-acetylalanine on A]ADKPDMGEIASFDKAK:;ADK[UniProt:N6-acetyllysine on K]PDMGEIASFDK:-2.27,-1.58,-2.74,0.15;TETQEKNTLPTKETIEQEK:-2.53,;ADK[UniProt:N6-acetyllysine on K]PDM[Common Variable:Oxidation on M]GEIASFDKAK:-4.36,-0…	1499	0.0114857	0.00599797	ENSG00000034510
Q08380	primary:LGALS3BP, synonym:M2BP	Homo sapiens	RPMI	CALB	0.1	0.928834	0.384178	1.72614	4.15708e+06	7.91399e+06	24	91	80	ASHEEVEGLVEK:-0.72,-0,1.79,2.13,-0.29;ELSEALGQIFDSQR:-3.53,-0,0.14,1.09,-0.98;SDLAVPSELALLK:-1.39,0,1.54,1.5,-0.8;STHTLDLSR:-1.66,-0,1.04,0.88,-0.67;TIAYENK:-2.1,0,0.12,0.35,-2.23;TLQALEFHTVPFQLLAR:-0.94,-0,0.35,0.35,-1.14;AAFGQGSGPIMLDEVQC[Common Fixed:Carbamidomethyl on C]TGTEASLADC[Common Fixed:Carbamidomethyl on C]K:-1.18,0.58,-0,;IYTSPTWSAFVTDSSWSAR:-0.51,0.54,0.51,-0.71,;YSSDYFQAPSDYR:-1.81…	ASHEEVEGLVEK:1.22,1.23,1.65,2.19,0.52;ELSEALGQIFDSQR:-1.99,-1.49,1.25,2.13,1.97;SDLAVPSELALLK:1.69,0.03,1.56,1.93,2.13;STHTLDLSR:0.21,0.55,0.88,1.02,-0.34;TIAYENK:0.18,0.11,-0.1,0.51,-1.99;TLQALEFHTVPFQLLAR:2.08,2.41,0.32,0.46,2.51;AAFGQGSGPIMLDEVQC[Common Fixed:Carbamidomethyl on C]TGTEASLADC[Common Fixed:Carbamidomethyl on C]K:1.5,0.27,;IYTSPTWSAFVTDSSWSAR:1.83,2.59,0.81,-0.8,;YSSDYFQAPSDYR:0.8…	1499	0.0114857	0.0059248	ENSG00000108679
A0A024R6I7	primary:SERPINA1, ORF:hCG_2029168	Homo sapiens	RPMI	POLYIC	0.1	0.468578	0.207971	1.66524	4.96452e+07	6.86963e+07	113	312	270	TLNQPDSQLQLTTGN[Common Artifact:Deamidation on N]GLFLSEGLK:0.37,0.45,-1.41,-0.68,-0;TLNQPDSQLQLTTGNGLFLSEGLK:0.15,0.44,-0,-0.28,-1.22;DTEEEDFHVDQATTVK:-0.7,-0,1.35,1.66,-2.04;LYHSEAFTVNFGDTEEAKK:-0,-0.18,0.55,0.07,-1.15;LQHLENELTHDIITK:0.53,-0.53,2.2,-0.9;VFSN[Common Artifact:Deamidation on N]GADLSGVTEEAPLK:0,0.19,-0,-0.04,-0.45;VFSNGADLSGVTEEAPLK:0.34,-0.33,-0,0,-3.61;VFSNGADLSGVTEEAPLKLSK:1.17,…	TLNQPDSQLQLTTGN[Common Artifact:Deamidation on N]GLFLSEGLK:0.66,0.2,-0.41;TLNQPDSQLQLTTGNGLFLSEGLK:0.46,2.01,-0.62,0.82,0.12;DTEEEDFHVDQATTVK:-1.34,-0.62,0.03,2.2,2.11;LYHSEAFTVNFGDTEEAKK:2.12,0.08,0.57,0.38;LQHLENELTHDIITK:2.37,-0.96,1.52;VFSN[Common Artifact:Deamidation on N]GADLSGVTEEAPLK:0.22,1.55,-0.5,0.47,0.05;VFSNGADLSGVTEEAPLK:0.7,1.48,-0.35,0.78,0.32;VFSNGADLSGVTEEAPLKLSK:0.79,0.38,-0.69…	599	0.0206405	0.0059003	ENSG00000277377
E9PMR6	primary:ARHGEF12	Homo sapiens	RPMI	CALB	0.1	0.958062	3.22695	2.01912	253228	491945	2	5	2	DKEGEE[Metal:Sodium on E]K[Common Biological:Acetylation on K]GK:0,-0.26,-0.65,0.75,2.21;	DKEGEE[Metal:Sodium on E]K[Common Biological:Acetylation on K]GK:1.17,1.44;	2999	0.00577412	0.00577245	ENSG00000196914
O75339	primary:CILP, ORF:UNQ602/PRO1188	Homo sapiens	RPMI	CALB	0.1	-0.9659	0.913155	0.975027	86561.7	44316	3	4	2	VSAADNGEPMRFGHVYMGN[Common Artifact:Deamidation on N]SRVSMTGYK:0.23,0.51,-0.23,-0.26	VSAADNGEPMRFGHVYMGN[Common Artifact:Deamidation on N]SRVSMTGYK:-0.93,-0.9,	2999	0.00577412	0.00577242	ENSG00000138615
A0A669KBH5		Homo sapiens	RPMI	CALB	0.1	-1.12955	0.544357	1.64063	1.75365e+06	801519	8	39	36	EGVVHGVATVAEK:-0.43,-0.61,-0,0.37,1.13;TVEGAGSIAAATGFVK:0.58,0.17,-1.75,-1.55,-0;AKEGVVAAAEK:-0.16,-3.17,-0,0.25,0.99;EGVVAAAEK:-0.3,0,-0.33,0.1,0.15;TKEGVVHGVATVAEK:-0.24,0.04,0.73,-0.04,;TKEQVTNVGGAVVTGVTAVAQK:0.4,1.19,-0.71,-0.24,-0;TKEGVLYVGSK:-0.03,0.33,-0,-0.23,0.96;EGVLYVGSK:1.08,-0,-0.14,-0.04,1.13	EGVVHGVATVAEK:0.14,-1.5,0.04,0.26,-2.32;TVEGAGSIAAATGFVK:0.02,-2.58,-1.74,-2.71,-0.82;AKEGVVAAAEK:-6.08,-3.34,0.33,0.08,-0.68;EGVVAAAEK:-2.46,-2.3,-0.51,-0.47,-1.32;TKEGVVHGVATVAEK:0.88,-0.45,;TKEQVTNVGGAVVTGVTAVAQK:-1.46,-2.31,-0.95,-1.46,0.03;TKEGVLYVGSK:-1.73,-0.8,-0.42,-0.62,0.04;EGVLYVGSK:-2.48,-0.62,-0.62,-1	2999	0.00577412	0.0057724	ENSG00000145335
Q02878	primary:RPL6, synonym:TXREB1	Homo sapiens	RPMI	CALB	0.1	-0.810329	0.419184	1.2066	1.34096e+06	764688	9	39	29	AIPQLQGYLR:2.67,1.17,-0.08,-0,-0.01;AGEKVEKPDTK:-1.11,-0,-0.24,0.15,0.28;HLTDAYFK:1.13,-0,-0.28,-0.4,0.15;VLATVTKPVGGDK:0.62,0.76,-0.52,-1.15,0;FVIATSTK:0.46,-0.98,-0.57,-0,0.26;SVFALTN[Common Artifact:Deamidation on N]GIYPHK:0.77,0.54,-1.84,-0.54,;KPFSQHVR:-0.13,0.13,;K[Common Biological:Acetylation on K]M[Common Variable:Oxidation on M]PRYYPTEDVPR:-0.02,-0,-1.02,0.3,1.56;YYPTEDVPR:0.06,-0,-0.71,	AIPQLQGYLR:-0.05,-1.38,;AGEKVEKPDTK:-1.5,-2.36,0.27,-0.58,-0.99;HLTDAYFK:0.19,0.17,-0.55,0.63,-1.22;VLATVTKPVGGDK:-1.64,-1.06;FVIATSTK:-1.35,-1.09,-0.76,0.23,-1.33;SVFALTN[Common Artifact:Deamidation on N]GIYPHK:-1.22,-1.26,;KPFSQHVR:-0.4,0.06,;K[Common Biological:Acetylation on K]M[Common Variable:Oxidation on M]PRYYPTEDVPR:-1.04,0.47,;YYPTEDVPR:-1.31,-1,-0.25,-2.7	2999	0.00577412	0.00577237	ENSG00000089009
O15117	primary:FYB1, synonym:FYB, synonym:SLAP130	Homo sapiens	RPMI	CALB	0.1	-0.621842	0.266367	1.02234	2.96257e+06	1.9252e+06	13	57	54	TTAVEIDYDSLK:0.45,0.03,-0.47,-0.15,-0;QGEQIEIIR:0.1,0.66,-0.2,-0.27,0;VTGPNSSSGIQAR:0.18,-0.74,-0.41,-0,1.05;GSYGYIK:-0.26,-0.95,0,0,0.18;QEKEEKDFR:-0,0.71,-0.22,0.45,-0.25;LTGPIQVIHLAK:0.11,-0,-0.83,-0.34,0.21;DLQVKPGESLEVIQTTDDTK:1.39,0.82,-0.44,-0,-0.44;INQEELASGTPPAR:0.3,-0.06,-0.37,0,1.23;VTTSITSK:-0.36,0.49,-0.36,-0,0.13;FKYDGEIR:-1.07,-0,0.08;GGKNELSFK:-0.45,0.35,-0.11,0.11;GSPAPLGVR:-0.8,…	TTAVEIDYDSLK:-0.57,-0.01,-0.48,-0.96,-0.36;QGEQIEIIR:-0.56,-0.11,-0.29,0.03,0.29;VTGPNSSSGIQAR:-1.03,0.04,-0.36,0.06,-1.29;GSYGYIK:-1.5,-0.64,-0.12,-0.88,-1.6;QEKEEKDFR:-1.5,0.83,-0.67,1.37,;LTGPIQVIHLAK:-0.12,-0.66,-1.06,-0.32,-0.09;DLQVKPGESLEVIQTTDDTK:-0.04,-1.64,-0.66,-1.31,0.84;INQEELASGTPPAR:-2.51,-1.55,-0.65,-0.82;VTTSITSK:-0.83,-4.11,-0.61,0.13,-1;FKYDGEIR:-1.52,-0.69;GGKNELSFK:1.22,0.34,…	2999	0.00577412	0.00577235	ENSG00000082074
B5MC21		Homo sapiens	RPMI	CALB	0.1	0.895844	0.431427	1.65925	6.50315e+06	1.21004e+07	21	64	65	M[Common Variable:Oxidation on M]AEKDGC[Common Fixed:Carbamidomethyl on C]FQSGFNEETC[Common Fixed:Carbamidomethyl on C]LVK:0,-0.42,2.67,;NLDAITTPDPTTNASLLTK:-0.43,-0,1.35,0.23,-2.3;DGC[Common Fixed:Carbamidomethyl on C]FQSGFNEETC[Common Fixed:Carbamidomethyl on C]LVK:-0.42,0.42,1.5,-2.11;LQAQNQW[Less Common:Dioxidation on W]LQDM[Common Variable:Oxidation on M]TTHLILR:-1.81,0,0.23,1.48,-3.52;EALAE…	M[Common Variable:Oxidation on M]AEKDGC[Common Fixed:Carbamidomethyl on C]FQSGFNEETC[Common Fixed:Carbamidomethyl on C]LVK:2.11,0.19,1.3,3.17,0.85;NLDAITTPDPTTNASLLTK:1.03,2.66,0.47,1.48,-1.41;DGC[Common Fixed:Carbamidomethyl on C]FQSGFNEETC[Common Fixed:Carbamidomethyl on C]LVK:1.92,-0.06,1.03,1.79,1.05;LQAQNQW[Less Common:Dioxidation on W]LQDM[Common Variable:Oxidation on M]TTHLILR:0.64,-2.17,0…	2999	0.00577412	0.00577232	ENSG00000136244
P16619	primary:CCL3L1, synonym:D17S1718, synonym:G0S19-2, synonym:SCYA3L1, primary:CCL3L3	Homo sapiens	RPMI	CALB	0.1	1.08957	0.453626	1.84646	4.82918e+06	1.0277e+07	44	58	71	APLAADTPTAC[Less Common:Dehydroalanine on C]C[Common Fixed:Carbamidomethyl on C]FSYTSR:0.52,-0,-0.49;APLAADTPTAC[Common Fixed:Carbamidomethyl on C]C[Common Fixed:Carbamidomethyl on C]FSYTSR:-2.8,0,0.54,;QIPQNFIADYFETSSQC[Common Fixed:Carbamidomethyl on C]SK:0.28,-0.28,;APLAADTPTAC[Common Fixed:Carbamidomethyl on C]C[Less Common:Dehydroalanine on C]FSYTSR:-0.48,0.48,;QIPQNFIADYFETSSQC[Common Fixed…	APLAADTPTAC[Less Common:Dehydroalanine on C]C[Common Fixed:Carbamidomethyl on C]FSYTSR:2.92,-0.26,-0.84,1.38,0.77;APLAADTPTAC[Common Fixed:Carbamidomethyl on C]C[Common Fixed:Carbamidomethyl on C]FSYTSR:2.54,-0.06,-0.58,2.36,0.31;QIPQNFIADYFETSSQC[Common Fixed:Carbamidomethyl on C]SK:2.9,-0.19,3.71,1.47;APLAADTPTAC[Common Fixed:Carbamidomethyl on C]C[Less Common:Dehydroalanine on C]FSYTSR:2.32,1.…	2999	0.00577412	0.0057723	ENSG00000277796
F8WB63		Homo sapiens	RPMI	CALB	0.1	-0.567285	0.233971	1.51875	3.97197e+08	2.68062e+08	74	210	172	DSYVGD[Metal:Sodium on D]EAQSK:-1.65,-0,0,1.16;DSYVGDEAQSKR:-0.3,0.13,-0.69,-0,1.01;DSYVGDEAQ[Common Artifact:Deamidation on Q]SKR:-0.12,-0,-0,0.46,1.98;AVFPSIVGRPR:0.46,-0,-1.46,-0.92,0.4;DSYVGD[Metal:Calcium on D]EAQSK:-1.42,-1.5,-0,0.04,0.67;AGFAGDDAPR:0.74,-0.9,-0.63,-0,1.19;DSYVGD[Less Common:Water loss on D]EAQSK:-1.6,-2.38,0,0.81,0.15;DSYVGD[Metal:Sodium on D]EAQSKR:-2.62,-1.21,-0,0.28,0.9…	DSYVGD[Metal:Sodium on D]EAQSK:-0.84,-1.59,0.01,0.26;DSYVGDEAQSKR:0.01,-0.93,-0.52,-0.44,-0.9;DSYVGDEAQ[Common Artifact:Deamidation on Q]SKR:-1.2,-0.67,0.18,-0.36,0.03;AVFPSIVGRPR:-0.7,-1.63,-0.58,-3.03,-0.35;DSYVGD[Metal:Calcium on D]EAQSK:-0.46,-1.47,-0.13,0.05,-0.48;AGFAGDDAPR:0.22,-0.67,-0.76,-1.04,0.17;DSYVGD[Less Common:Water loss on D]EAQSK:-3.02,-2.18,-0.21,0.33,-0.02;DSYVGD[Metal:Sodium …	2999	0.00577412	0.00577224	ENSG00000163017
O75381	primary:PEX14	Homo sapiens	RPMI	CALB	0.1	-2.31323	1.18797	1.15643	226713	45617	1	5	2	IQELAHE[Less Common:Oxidation on E]LAAAK:-0,-2.16,0.77,0.76,-0.66	IQELAHE[Less Common:Oxidation on E]LAAAK:-2.55,-2.47	3000	0.00577221	0.00577221	ENSG00000142655
H3BPD8	primary:KATNB1	Homo sapiens	RPMI	CALB	0.1	-1.98517	1.50387	1.01574	148987	37631.6	1	3	2	VNLWSINK:0,0.41,-0.51	VNLWSINK:-2.05,-2.13	3000	0.00577221	0.00577221	ENSG00000140854
O95295	primary:SNAPIN, synonym:BLOC1S7, synonym:SNAP25BP, synonym:SNAPAP	Homo sapiens	RPMI	CALB	0.1	-1.18569	1.08858	0.971416	164191	72180.8	1	5	2	PAVQQLDSHVHAVRES[UniProt:Phosphoserine on S]QVELR:-0.47,1.24,-0,-0.54,0.29	PAVQQLDSHVHAVRES[UniProt:Phosphoserine on S]QVELR:-1.09,-1.01	3000	0.00577221	0.00577221	ENSG00000143553
A0A0A0MRJ0		Homo sapiens	RPMI	CALB	0.1	-1.17112	1.2927	1.01852	324288	144009	1	3	2	VTAGPTSLDLDVNVQR:0.21,-0.63,-0,	VTAGPTSLDLDVNVQR:-1.24,-1.24,	3000	0.00577221	0.00577221	ENSG00000143776
Q9BV20	primary:MRI1, synonym:MRDI, ORF:UNQ6390/PRO21135	Homo sapiens	RPMI	CALB	0.1	-1.11514	3.74266	2.37139	200980	92781.7	2	5	2	GSLQILDQLLLPK:0.37,-0,-0.21,-1.7,0.44;	GSLQILDQLLLPK:-1.52,-1.26,;	3000	0.00577221	0.00577221	ENSG00000037757
Q1W6H9	primary:FAM110C	Homo sapiens	RPMI	CALB	0.1	-0.882659	1.98452	1.33503	965444	523625	1	3	4	GVASEGSGPGAIK:-1.84,1,0	GVASEGSGPGAIK:-1.15,-1.06,-1.21,-1.23	3000	0.00577221	0.00577221	ENSG00000184731
P50552	primary:VASP	Homo sapiens	RPMI	CALB	0.1	-0.843105	0.277569	1.61313	8.30576e+06	4.62999e+06	45	155	117	VKQELLEEVKK:-0,-0.42,-0.35,0.29,0.48;VKEEIIEAFVQELR:-0,0.68,-0.94,-0.75,0.84;KM[Common Variable:Oxidation on M]QPDQQVVINC[Common Fixed:Carbamidomethyl on C]AIVR:-0.61,-0,-0.65,0.26,0.43;VQIYHNPTANSFR:-0.08,0,0.07;W[Less Common:Oxidation to Kynurenine on W]LPAGTGPQAFSR:-0.28,0.92,-0;ATVM[Common Variable:Oxidation on M]LYDDGNKR:-0,-0.24,-0.6,0.43,1.99;VQ[Common Artifact:Deamidation on Q]IYHNPTANSFR…	VKQELLEEVKK:-1.11,-0.7,-0.45,0.21,-0.02;VKEEIIEAFVQELR:-0.36,0.86,-0.94,-1.28,0.62;KM[Common Variable:Oxidation on M]QPDQQVVINC[Common Fixed:Carbamidomethyl on C]AIVR:-1.19,-1.57,-0.57,-1.44,3.08;VQIYHNPTANSFR:0.42,-2.14,-0.56;W[Less Common:Oxidation to Kynurenine on W]LPAGTGPQAFSR:-0.93,0.32;ATVM[Common Variable:Oxidation on M]LYDDGNKR:-1.23,-1.14,-0.2,-0.58,0.74;VQ[Common Artifact:Deamidation o…	3000	0.00577221	0.00577221	ENSG00000125753
Q14247	primary:CTTN, synonym:EMS1	Homo sapiens	RPMI	CALB	0.1	-0.825873	0.345342	1.62714	2.33708e+06	1.31844e+06	31	127	80	RKLEEQAR:-0.45,-0,0.97;YGLFPANYVELRQ:0.34,0.11,-0.19,-1.14,-0;FGVQSER:-0.59,0.12,-0,-0.07,1.35;FGVQTDRQDK:-0.33,1.08,0,0.33,-0.24;TEKHESQKDYVK:-0,-0.09,0.17,0.13,-0.31;SAVGHEYQSK:-0.22,-0,1.86;YGVQADRVDK:-0.4,0.51,0.4,-0.73,;HC[Common Fixed:Carbamidomethyl on C]SQVDSVR:-0,0.51,-0.91,-1.29,0.35;SAVGFEYQGK:1.44,-0.24,-0.76,0.24;YGIDKDKVDK:0,0.69,-0.45,-0.04,0.44;FGVEQDR:-0.05,0.58,-0.83,0.05,;ANFEN…	RKLEEQAR:-0.78,0.15,;YGLFPANYVELRQ:-0.95,-0.57,0.43,-2.36,;FGVQSER:-0.31,-0.74,-0.79,-1.5,0.05;FGVQTDRQDK:0.83,0.18,0.62,-1.7;TEKHESQKDYVK:-0.63,-2.69,-0.17,-0.61,-0.5;SAVGHEYQSK:2.23,-1.41,-2.51,0.71;YGVQADRVDK:-0.23;HC[Common Fixed:Carbamidomethyl on C]SQVDSVR:-1.84,-1.81,-1.88,-0.93;SAVGFEYQGK:-0.97;YGIDKDKVDK:-1.34,-1.93,-0.14,-1.96,-5.05;FGVEQDR:-2.59,-1,-0.83,-1.45;ANFENLAK:-2.43,-1.82,-0.6…	3000	0.00577221	0.00577221	ENSG00000085733
Q15942	primary:ZYX	Homo sapiens	RPMI	CALB	0.1	-0.783773	0.311629	1.91725	9.7055e+06	5.6374e+06	58	192	150	C[Common Fixed:Carbamidomethyl on C]SVC[Common Fixed:Carbamidomethyl on C]SEPIM[Common Variable:Oxidation on M]PEPGRDETVR:0.43,-0,-1.54,-0.13,0.84;QN[Common Artifact:Ammonia loss on N]VAVNELC[Common Fixed:Carbamidomethyl on C]GR:0,0.11,-0.12,-0.02,2.11;PLEGTSFIVDQANRPHC[Common Fixed:Carbamidomethyl on C]VPDYHK:-0.17,-0,0.14,0.59,-0.05;C[Common Fixed:Carbamidomethyl on C]NTC[Common Fixed:Carbamido…	C[Common Fixed:Carbamidomethyl on C]SVC[Common Fixed:Carbamidomethyl on C]SEPIM[Common Variable:Oxidation on M]PEPGRDETVR:-1.7,-1.68,-1.56,-0.91,2.22;QN[Common Artifact:Ammonia loss on N]VAVNELC[Common Fixed:Carbamidomethyl on C]GR:-2.36,-2.19,-0.04,-2.25,3.06;PLEGTSFIVDQANRPHC[Common Fixed:Carbamidomethyl on C]VPDYHK:-2.23,-1.46,0.34,-1.87,1.87;C[Common Fixed:Carbamidomethyl on C]NTC[Common Fixe…	3000	0.00577221	0.00577221	ENSG00000159840
Q14847	primary:LASP1, synonym:MLN50	Homo sapiens	RPMI	CALB	0.1	-0.736162	0.344053	1.44991	4.65196e+06	2.79273e+06	22	92	75	TGDTGM[Common Variable:Oxidation on M]LPANYVEAI:-0,-0.41,-0.59,0.3,1.54;QSFTM[Common Variable:Oxidation on M]VADTPENLR:-0,0.22,-1.72,-0.25,1.34;AC[Common Fixed:Carbamidomethyl on C]FHC[Common Fixed:Carbamidomethyl on C]ETC[Common Fixed:Carbamidomethyl on C]K:0.03,-0.37,-0.18,-0,0.94;KPYC[Common Fixed:Carbamidomethyl on C]NAHYPK:0,-2.94,-0.7,0.15,0.03;GFSVVADTPELQR:1.87,0,-0.56,-0.25,0.65;LKQQSELQ…	TGDTGM[Common Variable:Oxidation on M]LPANYVEAI:0.1,-0.02,-0.57,1.52,1.24;QSFTM[Common Variable:Oxidation on M]VADTPENLR:-2.28,-1.47,0.58;AC[Common Fixed:Carbamidomethyl on C]FHC[Common Fixed:Carbamidomethyl on C]ETC[Common Fixed:Carbamidomethyl on C]K:0.02,-1.81,-0.12,-0.33,0.35;KPYC[Common Fixed:Carbamidomethyl on C]NAHYPK:-2.28,-3.79,-0.55,-0.38,-2.13;GFSVVADTPELQR:-0.08,-0.94,-0.92,-0.8,0.5;L…	3000	0.00577221	0.00577221	ENSG00000002834
E9PGZ1	primary:CALD1	Homo sapiens	RPMI	CALB	0.1	-0.708395	0.234902	1.60389	1.14758e+07	7.02321e+06	66	252	182	RGS[Common Biological:Phosphorylation on S]IGENQIKDEK:0.03,-0,-0.07,0.34,-0.76;RM[Common Variable:Oxidation on M]QNDTAENETTEKEEK:-1.14,-1.34,0,1.16,2.07;RGSIGENQIKDEK:0,0.58,-0.19,0.47,-0.59;M[Common Variable:Oxidation on M]PEDGLSDDKKPFK:-0.4,-0,-1.09,0.91,1.56;RGETESEEFEK:-0.96,-0,-0.46,0.4,0.9;RGETESEEFEKLK:0,-0,-0.04,0.02,-1.01;KVLEEEEQR:-1.15,-0.66,-0,0.87,0.82;DKEPKEEVK:0,0.84,-1.35,0.37,-0.…	RGS[Common Biological:Phosphorylation on S]IGENQIKDEK:0.17,0.07,-0.05,0.33,-1.64;RM[Common Variable:Oxidation on M]QNDTAENETTEKEEK:-3.63,-1.52,0.02,1.57,1.18;RGSIGENQIKDEK:-1.01,-2.31,-0.2,-3.52,-1.37;M[Common Variable:Oxidation on M]PEDGLSDDKKPFK:-0.18,-0.49,-1.11,0.86,0.88;RGETESEEFEK:-0.97,-0.4,-0.45,-0.43,-0.32;RGETESEEFEKLK:-0.57,-0.36,-0.41,-0.72,-3.17;KVLEEEEQR:-1.14,-1.63,-0.28,1.05,-0.28…	3000	0.00577221	0.00577221	ENSG00000122786
K7ELL7	primary:PRKCSH	Homo sapiens	RPMI	CALB	0.1	-0.66061	0.300735	1.60802	3.27129e+06	2.06945e+06	38	132	107	YEQGTGC[Common Fixed:Carbamidomethyl on C]W[Less Common:Dioxidation on W]QGPNR:-0.8,0.8;TVKEEAEKPER:-0.27,0,-0.54,0.22,0.57;LW[Less Common:Oxidation to Kynurenine on W]EEQLAAAK:-0.16,-0.19,0.98,0.16;SLKDM[Common Variable:Oxidation on M]EESIR:-0.17,-0.37,-0,2.38,2.9;SLEDQVEM[Common Variable:Oxidation on M]LR:0.36,-1.19,-1.51,0,1.25;YEQGT[Less Common:Oxidation on T]GC[Common Fixed:Carbamidomethyl o…	YEQGTGC[Common Fixed:Carbamidomethyl on C]W[Less Common:Dioxidation on W]QGPNR:0.41,;TVKEEAEKPER:-0.78,-1.29,-0.4,-0.61,-3.69;LW[Less Common:Oxidation to Kynurenine on W]EEQLAAAK:-3.9,-0.55,-0.17,0.96;SLKDM[Common Variable:Oxidation on M]EESIR:0.61,1.71,;SLEDQVEM[Common Variable:Oxidation on M]LR:-0.51,-1.93,-1.04,-1.05,0.25;YEQGT[Less Common:Oxidation on T]GC[Common Fixed:Carbamidomethyl on C]W[…	3000	0.00577221	0.00577221	ENSG00000130175
E7EX44	primary:CALD1	Homo sapiens	RPMI	CALB	0.1	-0.646872	0.248367	1.61034	9.41744e+06	6.01458e+06	62	242	168	RM[Common Variable:Oxidation on M]QNDTAENETTEKEEK:-1.14,-1.34,0,1.16,2.07;M[Common Variable:Oxidation on M]PEDGLSDDKKPFK:-0.4,-0,-1.09,0.91,1.56;RGETESEEFEK:-0.96,-0,-0.46,0.4,0.9;RGETESEEFEKLK:0,-0,-0.04,0.02,-1.01;KVLEEEEQR:-1.15,-0.66,-0,0.87,0.82;DKEPKEEVK:0,0.84,-1.35,0.37,-0.63;QQEAALELEELKK:1.56,1.05,-0.24,0,-1.42;EAEGAPQVEAGK:-0.92,-0.19,-0,0.46,0.58;LKEEIERR:-3.58,-5.05,-0,0.29,0.55;VLEE…	RM[Common Variable:Oxidation on M]QNDTAENETTEKEEK:-3.63,-1.52,0.02,1.57,1.18;M[Common Variable:Oxidation on M]PEDGLSDDKKPFK:-0.18,-0.49,-1.11,0.86,0.88;RGETESEEFEK:-0.97,-0.4,-0.45,-0.43,-0.32;RGETESEEFEKLK:-0.57,-0.36,-0.41,-0.72,-3.17;KVLEEEEQR:-1.14,-1.63,-0.28,1.05,-0.28;DKEPKEEVK:-4.71,-4.88,-1.27,-1.85,-0.32;QQEAALELEELKK:-0.35,-0.16,-0.23,-1.6,-0.14;EAEGAPQVEAGK:-0.33,-0.53,-0.11,-0.61,-0.…	3000	0.00577221	0.00577221	ENSG00000122786
Q13509	primary:TUBB3, synonym:TUBB4	Homo sapiens	RPMI	CALB	0.1	-0.628661	0.289571	1.6736	9.64052e+06	6.23526e+06	40	148	128	GHYTEGAELVDSVLDVVR:-0,0.61,-1.17,-0.99,0.47;AILVDLEPGTM[Common Variable:Oxidation on M]DSVR:0.63,-1.48,-2.05,0,2.25;NSSYFVEW[Less Common:Oxidation to Kynurenine on W]IPNNVK:-0.84,-1.87,0.84,0.95;NSSYFVEW[Less Common:Dioxidation on W]IPNNVK:-1.1,-1.68,1.1,2.96;FPGQLNADLR:0.53,-0,-0.56,-0.1,1.52;IM[Common Variable:Oxidation on M]NTFSVVPSPK:0.19,-0.66,-0.61,-0,3.13;KLAVNM[Common Variable:Oxidation o…	GHYTEGAELVDSVLDVVR:-0.88,0.25,-1.48,-1.98,-0.58;AILVDLEPGTM[Common Variable:Oxidation on M]DSVR:0.08,-2.61,-1.32,-1,2.22;NSSYFVEW[Less Common:Oxidation to Kynurenine on W]IPNNVK:-0.55,1.44,2.03;NSSYFVEW[Less Common:Dioxidation on W]IPNNVK:-0.89,1.52,1.43;FPGQLNADLR:0.44,-0.83,-0.56,-1.56,0.95;IM[Common Variable:Oxidation on M]NTFSVVPSPK:-0.42,-1.66,-1.18,-0.63,1.64;KLAVNM[Common Variable:Oxidatio…	3000	0.00577221	0.00577221	ENSG00000258947
F5H5D3	primary:TUBA1C	Homo sapiens	RPMI	CALB	0.1	-0.599753	0.268362	1.66466	3.06913e+07	2.02522e+07	57	198	163	TIGGGDDSFNTFFSETGAGK:0,0.17,-0.78,-0.85,0.89;AVFVDLEPTVIDEVR:0,0.11,-1.81,-1.29,0.88;VGINYQPPTVVPGGDLAK:0,0.06,-1.19,-0.95,0.48;IHFPLATYAPVISAEK:0,0.8,-0.86,-0.17,1.51;LDHKFDLM[Common Variable:Oxidation on M]YAK:-0.18,0.13,-1.63,0,0.38;QLFHPEQLITGKEDAANNYAR:0.67,1.36,-0.12,-0,-3;NLDIERPTYTNLNR:0.29,0,-1.01,-0.95,0.26;TIQFVDW[Less Common:Dioxidation on W]C[Common Fixed:Carbamidomethyl on C]PTGFK:-…	TIGGGDDSFNTFFSETGAGK:-0.82,-2.53,-1.13,-1.49,0.72;AVFVDLEPTVIDEVR:-1.52,-2.75,-1.37,-2.88,1.4;VGINYQPPTVVPGGDLAK:-0.54,-3.09,-0.89,-1.99,0.73;IHFPLATYAPVISAEK:-0.28,-1.42,0.34,-1.42,2.58;LDHKFDLM[Common Variable:Oxidation on M]YAK:-0.96,-2.35,-1.71,0.1,0.73;QLFHPEQLITGKEDAANNYAR:-0.11,-1.54,0.35,-2.33,0.8;NLDIERPTYTNLNR:-0.4,-1.97,-1.05,-2.09,-0.22;TIQFVDW[Less Common:Dioxidation on W]C[Common Fi…	3000	0.00577221	0.00577221	ENSG00000167553
P54577	primary:YARS1, synonym:YARS	Homo sapiens	RPMI	CALB	0.1	-0.52052	0.221016	1.14464	1.27636e+06	889775	28	126	108	QVEPLDPPAGSAPGEHVFVK:0.83,0.3,-0,-0.04,-0.99;TVVSGLVQFVPKEELQDR:-1.07,1.19,-0,-0,0.02;LVVVLC[Common Fixed:Carbamidomethyl on C]NLKPQK:-0,-1.65,0.11,-0.23,0.52;YLPALGYSK:0,-0.26,0.04,-0.48,0.28;LASAAYPDPSK:0.08,0.47,-0.07,-0.06,0;LSSVVTQHDSKK:0.4,-0.12,-0.13,0,0.15;KIFTFAEK:0.01,-0.73,-0;KLASAAYPDPSK:-0.8,0.14,-0;NSVEVALNK:0.73,-1.08,-0.09,-0,0.18;APWELLELR:0.21,0.3,0,-0.32,-0.66;[UniProt:N-acetyl…	QVEPLDPPAGSAPGEHVFVK:1.05,0.58,-0.16,-0.07,0.23;TVVSGLVQFVPKEELQDR:-1.36,-0.79,1.01,-0.03,-1.02;LVVVLC[Common Fixed:Carbamidomethyl on C]NLKPQK:-0.76,0.17,-0.18,-0.07;YLPALGYSK:-0.12,-0.51,-0.11,-1.66,-0.35;LASAAYPDPSK:0.01,-0.88;LSSVVTQHDSKK:0.55,-0.87,-0.02,-0.93,-2.05;KIFTFAEK:-0.34,-1.23,0.48;KLASAAYPDPSK:-0.15,-0.36,;NSVEVALNK:-1.47,-0.77,-1.81,-0.45;APWELLELR:0.36,-1.14,0.12;[UniProt:N-acet…	3000	0.00577221	0.00577221	ENSG00000134684
Q14697	primary:GANAB, synonym:G2AN, synonym:KIAA0088	Homo sapiens	RPMI	CALB	0.1	-0.503967	0.241037	1.48394	4.15939e+06	2.93306e+06	42	178	153	LSFQHDPETSVLVLR:0,2.5,-0.37,-0.33,0.03;SIRPGLSPYR:0,-0.53,0.06,0,-0.64;PAAVVLQTK:-1.51,-2.37,-0,0.05,0.19;AHAHLDTGR:-3.04,-0.2,0.2,0.27;FRIDELEPR:0.12,0,-0.31,-0.03,1.23;SLLLSVNAR:0.33,-0.38,0.03,-0,-0.77;AFFAGSQR:-0.04,-1.26,-0,0.15,0.55;LDLLEDR:0.45,0,-0.26,-0.37,0.75;NPEPELLVR:-0.86,0.47,-0.48,-0,1.21;VVIIGAGKPAAVVLQTK:0.98,-0.97,-0.09,0,0.67;VSQGSKDPAEGDGAQPEETPR:-0.46,-0.6,-0,0.24,0.27;MMDYL…	LSFQHDPETSVLVLR:-0.62,-1.63,-0.37,-1.87,0.26;SIRPGLSPYR:-1.35,-1.55,0.09,-1.04,-0.83;PAAVVLQTK:-2.22,-1.6,-0.03,-0.94,-0.95;AHAHLDTGR:-1.15,-1.94,-0.17,-0.51,-0.84;FRIDELEPR:0.14,0.17,-0.21,-1.36,-2.43;SLLLSVNAR:0.31,-0.12,0,-1.37,-0.76;AFFAGSQR:-1.49,-0.9,-0.04,-0.91,-0.36;LDLLEDR:0.13,-0.18,-0.43,-2.09,1.47;NPEPELLVR:-1.01,-0.46,-0.62,-1.6,2.68;VVIIGAGKPAAVVLQTK:0.89,-0.4,0.36,-3.86,-2.9;VSQGSK…	3000	0.00577221	0.00577221	ENSG00000089597
H7BYY1		Homo sapiens	RPMI	CALB	0.1	-0.460289	0.172989	1.52614	7.89441e+07	5.73798e+07	106	344	299	LATALQKLEEAEKAADESER:0,0.62,-2.26;LATALQKLEEAEK:0.6,-0.13,0,0.16,-0.52;LEEAEKAADESER:-0.58,-0,-0.12,0.27,0.86;RIQLVEEELDRAQER:0.03,0,-0.32,0.57,-0.7;LAT[Less Common:Dehydrobutyrine on T]AL[Less Common:Oxidation on L]QKLEEAEKAADESER:2.55,-3.49,2.29,-2.29;RIQLVEEELDR:-0,-1.25,-0.69,0.27,0.06;SLQEQADAAEER:-0.52,0,-0.16,0.58,1.37;ETAEADVASLNR:-0,-0.41,-0.57,0.44,1.61;KLVIIESDLER:-0.79,-1.26,-0,0.45,0…	LATALQKLEEAEKAADESER:-0.11,-1.04,-1.19,-6.84;LATALQKLEEAEK:-0.21,-0.87,0.04,-1.08,-0.99;LEEAEKAADESER:-0.87,-0.4,-0.1,-0.04,-0.24;RIQLVEEELDRAQER:-0.96,0.43,-0.73,0.09;LAT[Less Common:Dehydrobutyrine on T]AL[Less Common:Oxidation on L]QKLEEAEKAADESER:0.87,-1.39,0.66;RIQLVEEELDR:-1.37,-2.19,-0.24,-1.02,-0.03;SLQEQADAAEER:-1.49,-1.11,-0.22,-0.03,-0.36;ETAEADVASLNR:-1.59,-1.09,-0.51,-0.52,-0.03;KLVI…	3000	0.00577221	0.00577221	ENSG00000140416
A0A087WWU8		Homo sapiens	RPMI	CALB	0.1	-0.401512	0.157339	1.49378	9.43407e+07	7.1422e+07	123	421	367	LATALQKLEEAEKAADESER:0,0.62,-2.26;ALKDEEKM[Common Variable:Oxidation on M]ELQEIQLK:0.8,-0.67,-1.71,-0,0.06;KIQVLQQQADDAEER:-0.26,-0.4,0.55,0.72,-0;LATALQKLEEAEK:0.6,-0.13,0,0.16,-0.52;LEEAEKAADESER:-0.58,-0,-0.12,0.27,0.86;KIQVLQQQADDAEERAER:1.41,0,-0.54,-0.06,0.12;C[Common Fixed:Carbamidomethyl on C]TKEEHLC[Common Fixed:Carbamidomethyl on C]TQR:0.68,0.66,-0.31,-0,-3.54;RIQLVEEELDRAQER:0.03,0,-0.…	LATALQKLEEAEKAADESER:-0.11,-1.04,-1.19,-6.84;ALKDEEKM[Common Variable:Oxidation on M]ELQEIQLK:-0.17,-1.74,-2.08,-1.14,-4;KIQVLQQQADDAEER:-1.26,-0.55,0.54,0.61,0.21;LATALQKLEEAEK:-0.21,-0.87,0.04,-1.08,-0.99;LEEAEKAADESER:-0.87,-0.4,-0.1,-0.04,-0.24;KIQVLQQQADDAEERAER:0.03,-0.19,-2.57,-1.83,-2.09;C[Common Fixed:Carbamidomethyl on C]TKEEHLC[Common Fixed:Carbamidomethyl on C]TQR:-2.23,1.42,-0.24,0.0…	3000	0.00577221	0.00577221	ENSG00000143549
P60709		Homo sapiens	RPMI	CALB	0.1	-0.325135	0.100699	1.50778	4.21316e+08	3.36304e+08	478	1290	981	KDLYANTVLSGGTTM[Common Variable:Oxidation on M]YPGIADR:-0,-0.4,-1.73,0.15,0.7;TTGIVM[Common Variable:Oxidation on M]DSGDGVTHTVPIYEGYALPHAILR:-0.26,-0.59,0.26,0.63;VAPEEHPVLLTEAPLNPK:0.5,0.19,-0.74,-0.21,0;LC[Common Fixed:Carbamidomethyl on C]YVALDFEQEM[Common Variable:Oxidation on M]ATAASSSSLEK:-0,-0.06,1.57;TTGIVMDSGDGVTHTVPIYEGYALPHAILR:1.17,0.74,-0,-1.16,-0.84;VAPEEHPVLLTE[Metal:Sodium on E]AP…	KDLYANTVLSGGTTM[Common Variable:Oxidation on M]YPGIADR:-1.44,-4.29,-1.25,0.18,1.27;TTGIVM[Common Variable:Oxidation on M]DSGDGVTHTVPIYEGYALPHAILR:-0.31,-1.88,-0.73,3.69;VAPEEHPVLLTEAPLNPK:0.01,-1.41,-0.74,-1.07,1.08;LC[Common Fixed:Carbamidomethyl on C]YVALDFEQEM[Common Variable:Oxidation on M]ATAASSSSLEK:-3.03,;TTGIVMDSGDGVTHTVPIYEGYALPHAILR:1.02,0.44,-0.59,-1.39,0.9;VAPEEHPVLLTE[Metal:Sodium on…	3000	0.00577221	0.00577221	ENSG00000075624
A0A2R8Y793		Homo sapiens	RPMI	CALB	0.1	-0.323371	0.104637	1.51823	4.21316e+08	3.36716e+08	430	1148	874	KDLYANTVLSGGTTM[Common Variable:Oxidation on M]YPGIADR:-0,-0.4,-1.73,0.15,0.7;TTGIVM[Common Variable:Oxidation on M]DSGDGVTHTVPIYEGYALPHAILR:-0.26,-0.59,0.26,0.63;VAPEEHPVLLTEAPLNPK:0.5,0.19,-0.74,-0.21,0;LC[Common Fixed:Carbamidomethyl on C]YVALDFEQEM[Common Variable:Oxidation on M]ATAASSSSLEK:-0,-0.06,1.57;TTGIVMDSGDGVTHTVPIYEGYALPHAILR:1.17,0.74,-0,-1.16,-0.84;VAPEEHPVLLTE[Metal:Sodium on E]AP…	KDLYANTVLSGGTTM[Common Variable:Oxidation on M]YPGIADR:-1.44,-4.29,-1.25,0.18,1.27;TTGIVM[Common Variable:Oxidation on M]DSGDGVTHTVPIYEGYALPHAILR:-0.31,-1.88,-0.73,3.69;VAPEEHPVLLTEAPLNPK:0.01,-1.41,-0.74,-1.07,1.08;LC[Common Fixed:Carbamidomethyl on C]YVALDFEQEM[Common Variable:Oxidation on M]ATAASSSSLEK:-3.03,;TTGIVMDSGDGVTHTVPIYEGYALPHAILR:1.02,0.44,-0.59,-1.39,0.9;VAPEEHPVLLTE[Metal:Sodium on…	3000	0.00577221	0.00577221	ENSG00000075624
I3L4N8		Homo sapiens	RPMI	CALB	0.1	-0.312504	0.107919	1.50858	4.21316e+08	3.39262e+08	475	1260	963	KDLYANTVLSGGTTM[Common Variable:Oxidation on M]YPGIADR:-0,-0.4,-1.73,0.15,0.7;TTGIVM[Common Variable:Oxidation on M]DSGDGVTHTVPIYEGYALPHAILR:-0.26,-0.59,0.26,0.63;VAPEEHPVLLTEAPLNPK:0.5,0.19,-0.74,-0.21,0;LC[Common Fixed:Carbamidomethyl on C]YVALDFEQEM[Common Variable:Oxidation on M]ATAASSSSLEK:-0,-0.06,1.57;TTGIVMDSGDGVTHTVPIYEGYALPHAILR:1.17,0.74,-0,-1.16,-0.84;VAPEEHPVLLTE[Metal:Sodium on E]AP…	KDLYANTVLSGGTTM[Common Variable:Oxidation on M]YPGIADR:-1.44,-4.29,-1.25,0.18,1.27;TTGIVM[Common Variable:Oxidation on M]DSGDGVTHTVPIYEGYALPHAILR:-0.31,-1.88,-0.73,3.69;VAPEEHPVLLTEAPLNPK:0.01,-1.41,-0.74,-1.07,1.08;LC[Common Fixed:Carbamidomethyl on C]YVALDFEQEM[Common Variable:Oxidation on M]ATAASSSSLEK:-3.03,;TTGIVMDSGDGVTHTVPIYEGYALPHAILR:1.02,0.44,-0.59,-1.39,0.9;VAPEEHPVLLTE[Metal:Sodium on…	3000	0.00577221	0.00577221	ENSG00000184009
P63261		Homo sapiens	RPMI	CALB	0.1	-0.310098	0.0990397	1.50888	4.21316e+08	3.39828e+08	473	1258	962	KDLYANTVLSGGTTM[Common Variable:Oxidation on M]YPGIADR:-0,-0.4,-1.73,0.15,0.7;TTGIVM[Common Variable:Oxidation on M]DSGDGVTHTVPIYEGYALPHAILR:-0.26,-0.59,0.26,0.63;VAPEEHPVLLTEAPLNPK:0.5,0.19,-0.74,-0.21,0;LC[Common Fixed:Carbamidomethyl on C]YVALDFEQEM[Common Variable:Oxidation on M]ATAASSSSLEK:-0,-0.06,1.57;TTGIVMDSGDGVTHTVPIYEGYALPHAILR:1.17,0.74,-0,-1.16,-0.84;VAPEEHPVLLTE[Metal:Sodium on E]AP…	KDLYANTVLSGGTTM[Common Variable:Oxidation on M]YPGIADR:-1.44,-4.29,-1.25,0.18,1.27;TTGIVM[Common Variable:Oxidation on M]DSGDGVTHTVPIYEGYALPHAILR:-0.31,-1.88,-0.73,3.69;VAPEEHPVLLTEAPLNPK:0.01,-1.41,-0.74,-1.07,1.08;LC[Common Fixed:Carbamidomethyl on C]YVALDFEQEM[Common Variable:Oxidation on M]ATAASSSSLEK:-3.03,;TTGIVMDSGDGVTHTVPIYEGYALPHAILR:1.02,0.44,-0.59,-1.39,0.9;VAPEEHPVLLTE[Metal:Sodium on…	3000	0.00577221	0.00577221	ENSG00000184009
Q9Y490	primary:TLN1, synonym:KIAA1027, synonym:TLN	Homo sapiens	RPMI	CALB	0.1	-0.25915	0.0734141	1.52352	8.13392e+07	6.79654e+07	789	2617	2046	Too long for Excel	Too long for Excel	3000	0.00577221	0.00577221	ENSG00000137076
P61626	primary:LYZ, synonym:LZM	Homo sapiens	RPMI	CALB	0.1	0.516588	0.151276	1.54468	2.47284e+08	3.53757e+08	217	623	490	TPGAVNAC[Common Fixed:Carbamidomethyl on C]HLSC[Common Fixed:Carbamidomethyl on C]SALLQDNIADAVAC[Common Fixed:Carbamidomethyl on C]AK:-0.91,0.36,0.03,-0,-0.58;TPGAVNAC[Common Fixed:Carbamidomethyl on C]HLSC[Less Common:Dehydroalanine on C]SALLQDNIADAVAC[Common Fixed:Carbamidomethyl on C]AK:-0.19,-0.29,0.19,0.36;TPGAVNAC[Less Common:Dehydroalanine on C]HLSC[Common Fixed:Carbamidomethyl on C]SALLQD…	TPGAVNAC[Common Fixed:Carbamidomethyl on C]HLSC[Common Fixed:Carbamidomethyl on C]SALLQDNIADAVAC[Common Fixed:Carbamidomethyl on C]AK:-0.51,0.97,-0.1,0.11,1.54;TPGAVNAC[Common Fixed:Carbamidomethyl on C]HLSC[Less Common:Dehydroalanine on C]SALLQDNIADAVAC[Common Fixed:Carbamidomethyl on C]AK:0.96,1.76;TPGAVNAC[Less Common:Dehydroalanine on C]HLSC[Common Fixed:Carbamidomethyl on C]SALLQDNIADAVAC[Co…	3000	0.00577221	0.00577221	ENSG00000090382
P05164	primary:MPO	Homo sapiens	RPMI	CALB	0.1	0.567647	0.143055	1.61301	2.92113e+07	4.32942e+07	165	551	467	NQINALTSFVDASM[Common Variable:Oxidation on M]VYGSEEPLAR:-2.18,-0.81,-0,0.14,0.72;[Less Common:Carbamidomethyl on X]VNC[Common Fixed:Carbamidomethyl on C]ETSC[Common Fixed:Carbamidomethyl on C]VQQPPC[Common Fixed:Carbamidomethyl on C]FPLK:-0,2.6,1.62,-0.08,-0.16;VNC[Common Fixed:Carbamidomethyl on C]ETSC[Common Fixed:Carbamidomethyl on C]VQQPPC[Common Fixed:Carbamidomethyl on C]FPLK:-0,1.23,0.93,…	NQINALTSFVDASM[Common Variable:Oxidation on M]VYGSEEPLAR:0.68,1.46,;[Less Common:Carbamidomethyl on X]VNC[Common Fixed:Carbamidomethyl on C]ETSC[Common Fixed:Carbamidomethyl on C]VQQPPC[Common Fixed:Carbamidomethyl on C]FPLK:1.85,3.58,0.08,2.29,0.7;VNC[Common Fixed:Carbamidomethyl on C]ETSC[Common Fixed:Carbamidomethyl on C]VQQPPC[Common Fixed:Carbamidomethyl on C]FPLK:2.31,2.79,0.01,1.87,1.64;RF…	3000	0.00577221	0.00577221	ENSG00000005381
A0A8I5KSC3	primary:NF1	Homo sapiens	RPMI	CALB	0.1	0.683034	2.98011	2.11547	201601	323674	1	4	2	TLKETQPWSSPK:-0.71,-0.52,0.52,0.64,	TLKETQPWSSPK:0.7,0.74,	3000	0.00577221	0.00577221	ENSG00000196712
Q6UVK1	primary:CSPG4, synonym:MCSP	Homo sapiens	RPMI	CALB	0.1	0.68774	0.813423	0.890216	88539.5	142616	2	5	2	SLNSASYLYEVMER[Common Biological:Citrullination on R]PR:0,0.65,-0.32,-0.23,0.33	SLNSASYLYEVMER[Common Biological:Citrullination on R]PR:0.74,0.8,	3000	0.00577221	0.00577221	ENSG00000173546
H0YMW4	primary:ANXA2	Homo sapiens	RPMI	CALB	0.1	0.697071	0.196201	1.4155	1.30536e+07	2.11626e+07	51	215	200	LSLEGDHSTPPSAYGSVK:0.39,0.29,-0,-0.25,-1.18;AYTNFDAERDALNIETAIK:-0.58,1.17,0.22,-0,-1.49;GLGTDEDSLIEIIC[Common Fixed:Carbamidomethyl on C]SR:-0.69,1.12,0.68,0,-0.92;TDLEKDIISDTSGDFRK:0,-1.2,0.82,0.1,-2.19;RAEDGSVIDYELIDQDAR:-0.01,0.03,0.66,-0,-1.1;TDLEKDIISDTSGDFR:1.15,0.52,-0,-0.17,-0.1;GVDEVTIVNILTNR:-0.26,0.44,0.46,-0,-0.81;SLYYYIQQDTKGDYQK:0.24,-0.34,0.91,-0,-2.18;TPAQYDASELK:-0,-0.22,1.6,0.9…	LSLEGDHSTPPSAYGSVK:0.95,1.08,-0.09,0.85,-0.04;AYTNFDAERDALNIETAIK:0.61,1.44,0.72,0.38,-0.46;GLGTDEDSLIEIIC[Common Fixed:Carbamidomethyl on C]SR:1.23,1.58,0.68,0.62,1.61;TDLEKDIISDTSGDFRK:0.76,-0.1,0.34,1.04,-0.38;RAEDGSVIDYELIDQDAR:0.67,0.87,-0.09,0.81,1.09;TDLEKDIISDTSGDFR:1.39,0.12,1.45,1.05;GVDEVTIVNILTNR:0.4,0.95,0.56,0.96,1.02;SLYYYIQQDTKGDYQK:1.74,0.76,1.06,0.66,;TPAQYDASELK:0.75,2.23,1.18,…	3000	0.00577221	0.00577221	ENSG00000182718
E7ER44	primary:LTF	Homo sapiens	RPMI	CALB	0.1	0.724068	0.204644	1.7635	5.64909e+06	9.33135e+06	92	304	283	ESTVFEDLSDEAERDEYELLC[Common Fixed:Carbamidomethyl on C]PDNTR:-1.48,0.43,0.69,-0.43,;KGGSFQLNELQGLK:-0.34,-0,1.18,0.51,-3.03;NGSDC[Common Fixed:Carbamidomethyl on C]PDKFC[Common Fixed:Carbamidomethyl on C]LFQSETK:-1.04,0.56,1.03,0,-2.48;ADAVTLDGGFIYEAGLAPYK:-0.88,0.67,0.38,-0,-1.08;N[Common Artifact:Deamidation on N]GSDC[Common Fixed:Carbamidomethyl on C]PDKFC[Common Fixed:Carbamidomethyl on C]LF…	ESTVFEDLSDEAERDEYELLC[Common Fixed:Carbamidomethyl on C]PDNTR:0.59,1.85,-0.15,0.89,1.04;KGGSFQLNELQGLK:1.13,1.75,0.46,0.88,-0.89;NGSDC[Common Fixed:Carbamidomethyl on C]PDKFC[Common Fixed:Carbamidomethyl on C]LFQSETK:1.45,2.76,0.11,0.78,;ADAVTLDGGFIYEAGLAPYK:0.76,2.68,-0.14,1.31,-0.74;N[Common Artifact:Deamidation on N]GSDC[Common Fixed:Carbamidomethyl on C]PDKFC[Common Fixed:Carbamidomethyl on C…	3000	0.00577221	0.00577221	ENSG00000012223
A0A0G2JH38		Homo sapiens	RPMI	CALB	0.1	0.777294	0.291977	1.634	3.84749e+06	6.59426e+06	33	138	131	LLQEGQALEYVC[Common Fixed:Carbamidomethyl on C]PSGFYPYPVQTR:-0.77,-0,0.66,0.66,-1.89;VSEADSSNADW[Less Common:Dioxidation on W]VTK:-0.66,-1.34,0.94,0.66;EAGIPEFYDYDVALIK:-0.03,1.11,0.78,0,-1.28;LEDSVTYHC[Common Fixed:Carbamidomethyl on C]SR:-0.46,-0,0.79,0.77,-1.51;QLN[Common Artifact:Ammonia loss on N]EINYEDHKLK:-0.62,-0.02,0.3,0.02,;ISVIRPSK:-1.64,-0,0.36,0.13,-1.29;QLNEINYEDHK:-0.79,0,0.39,0.82…	LLQEGQALEYVC[Common Fixed:Carbamidomethyl on C]PSGFYPYPVQTR:1.98,0.49,0.33,-0.78,1.96;VSEADSSNADW[Less Common:Dioxidation on W]VTK:-0.29,1.95,0.46;EAGIPEFYDYDVALIK:2.4,1.09,0.57,-0.72,2.39;LEDSVTYHC[Common Fixed:Carbamidomethyl on C]SR:1.89,1,0.71,0.45,0.67;QLN[Common Artifact:Ammonia loss on N]EINYEDHKLK:-0.05,0.63,-0.48,;ISVIRPSK:2.44,0.9,0.16,0.18,0.97;QLNEINYEDHK:1.75,1.55,0.73,0.32,0.42;YGLV…	3000	0.00577221	0.00577221	ENSG00000204359
A0A494C0X7	primary:ITGB2	Homo sapiens	RPMI	CALB	0.1	0.779587	0.229895	1.62709	2.33272e+07	4.00444e+07	81	281	282	SAVGELSEDSSNVVHLIK:-2.32,0,0.95,0.69,-3.58;GC[Common Fixed:Carbamidomethyl on C]AADDIMD[Less Common:Oxidation on D]PTSLAETQEDHN[Common Artifact:Deamidation on N]GGQK:-0.81,-0,1.16,1.98,-0.04;VTATEC[Common Fixed:Carbamidomethyl on C]IQEQSFVIR:-2.16,0,1.17,0.99,-2.05;LAENNIQPIFAVTSR:-1.86,-0,1.34,1.14,-1.71;LIYGQYC[Common Fixed:Carbamidomethyl on C]EC[Common Fixed:Carbamidomethyl on C]DTINC[Common …	SAVGELSEDSSNVVHLIK:2.88,0.49,0.96,1.15;GC[Common Fixed:Carbamidomethyl on C]AADDIMD[Less Common:Oxidation on D]PTSLAETQEDHN[Common Artifact:Deamidation on N]GGQK:1.24,1.87,0.9,4.58;VTATEC[Common Fixed:Carbamidomethyl on C]IQEQSFVIR:1.06,0.36,1.21,1.97,1.45;LAENNIQPIFAVTSR:1.37,0.92,1.35,2.26,1.51;LIYGQYC[Common Fixed:Carbamidomethyl on C]EC[Common Fixed:Carbamidomethyl on C]DTINC[Common Fixed:Car…	3000	0.00577221	0.00577221	ENSG00000160255
P00751		Homo sapiens	RPMI	CALB	0.1	0.78809	0.209398	1.58084	4.04435e+06	6.98372e+06	53	225	224	LLQEGQALEYVC[Common Fixed:Carbamidomethyl on C]PSGFYPYPVQTR:-0.77,-0,0.66,0.66,-1.89;YGQTIRPIC[Common Fixed:Carbamidomethyl on C]LPC[Common Fixed:Carbamidomethyl on C]TEGTTR:-0.22,0,0.62,0.37,-1.64;FLC[Common Fixed:Carbamidomethyl on C]TGGVSPYADPNTC[Common Fixed:Carbamidomethyl on C]R:-0.83,-0,0.34,0.28,-0.77;LPPTTTC[Common Fixed:Carbamidomethyl on C]QQQKEELLPAQDIK:-0.14,-0,0.33,0.11,-2.21;VSEADS…	LLQEGQALEYVC[Common Fixed:Carbamidomethyl on C]PSGFYPYPVQTR:1.98,0.49,0.33,-0.78,1.96;YGQTIRPIC[Common Fixed:Carbamidomethyl on C]LPC[Common Fixed:Carbamidomethyl on C]TEGTTR:1.95,0.63,0.72,-0.38,1.03;FLC[Common Fixed:Carbamidomethyl on C]TGGVSPYADPNTC[Common Fixed:Carbamidomethyl on C]R:2.4,1.36,0.22,-0.2,1.1;LPPTTTC[Common Fixed:Carbamidomethyl on C]QQQKEELLPAQDIK:2.5,1.08,0.32,-0.58,1.99;VSEAD…	3000	0.00577221	0.00577221	ENSG00000241253
P05107	primary:ITGB2, synonym:CD18, synonym:MFI7	Homo sapiens	RPMI	CALB	0.1	0.793691	0.22732	1.61924	1.63358e+07	2.83181e+07	79	267	269	GC[Common Fixed:Carbamidomethyl on C]AADDIMD[Less Common:Oxidation on D]PTSLAETQEDHN[Common Artifact:Deamidation on N]GGQK:-0.81,-0,1.16,1.98,-0.04;VTATEC[Common Fixed:Carbamidomethyl on C]IQEQSFVIR:-2.16,0,1.17,0.99,-2.05;LAENNIQPIFAVTSR:-1.86,-0,1.34,1.14,-1.71;LIYGQYC[Common Fixed:Carbamidomethyl on C]EC[Common Fixed:Carbamidomethyl on C]DTINC[Common Fixed:Carbamidomethyl on C]ER:-1.27,0,1.45,…	GC[Common Fixed:Carbamidomethyl on C]AADDIMD[Less Common:Oxidation on D]PTSLAETQEDHN[Common Artifact:Deamidation on N]GGQK:1.24,1.87,0.9,4.58;VTATEC[Common Fixed:Carbamidomethyl on C]IQEQSFVIR:1.06,0.36,1.21,1.97,1.45;LAENNIQPIFAVTSR:1.37,0.92,1.35,2.26,1.51;LIYGQYC[Common Fixed:Carbamidomethyl on C]EC[Common Fixed:Carbamidomethyl on C]DTINC[Common Fixed:Carbamidomethyl on C]ER:0.83,1.86,1.25,1.9…	3000	0.00577221	0.00577221	ENSG00000160255
A0A8V8TNU0		Homo sapiens	RPMI	CALB	0.1	0.803081	0.234398	1.5945	3.84749e+06	6.71319e+06	43	184	176	LLQEGQALEYVC[Common Fixed:Carbamidomethyl on C]PSGFYPYPVQTR:-0.77,-0,0.66,0.66,-1.89;FLC[Common Fixed:Carbamidomethyl on C]TGGVSPYADPNTC[Common Fixed:Carbamidomethyl on C]R:-0.83,-0,0.34,0.28,-0.77;VSEADSSNADW[Less Common:Dioxidation on W]VTK:-0.66,-1.34,0.94,0.66;LEDSVTYHC[Common Fixed:Carbamidomethyl on C]SR:-0.46,-0,0.79,0.77,-1.51;GDSGGPLIVHK:-0.68,-0,0.09,0.73,-0;VKDISEVVTPR:-0,-0.04,1.26,1.…	LLQEGQALEYVC[Common Fixed:Carbamidomethyl on C]PSGFYPYPVQTR:1.98,0.49,0.33,-0.78,1.96;FLC[Common Fixed:Carbamidomethyl on C]TGGVSPYADPNTC[Common Fixed:Carbamidomethyl on C]R:2.4,1.36,0.22,-0.2,1.1;VSEADSSNADW[Less Common:Dioxidation on W]VTK:-0.29,1.95,0.46;LEDSVTYHC[Common Fixed:Carbamidomethyl on C]SR:1.89,1,0.71,0.45,0.67;GDSGGPLIVHK:0.66,1.46,0.79,0.99,1.77;VKDISEVVTPR:1.5,0.98,1.13,0.88,0.96…	3000	0.00577221	0.00577221	ENSG00000243649
P05231		Homo sapiens	RPMI	CALB	0.1	0.806798	0.373174	1.64959	7.42121e+06	1.29821e+07	30	85	96	M[Common Variable:Oxidation on M]AEKDGC[Common Fixed:Carbamidomethyl on C]FQSGFNEETC[Common Fixed:Carbamidomethyl on C]LVK:0,-0.42,2.67,;NLDAITTPDPTTNASLLTK:-0.43,-0,1.35,0.23,-2.3;SNM[Common Variable:Oxidation on M]C[Common Fixed:Carbamidomethyl on C]ES[Common Biological:Phosphorylation on S]SKEALAENNLNLPK:-0.78,0.78,;DGC[Common Fixed:Carbamidomethyl on C]FQSGFNEETC[Common Fixed:Carbamidomethyl …	M[Common Variable:Oxidation on M]AEKDGC[Common Fixed:Carbamidomethyl on C]FQSGFNEETC[Common Fixed:Carbamidomethyl on C]LVK:2.11,0.19,1.3,3.17,0.85;NLDAITTPDPTTNASLLTK:1.03,2.66,0.47,1.48,-1.41;SNM[Common Variable:Oxidation on M]C[Common Fixed:Carbamidomethyl on C]ES[Common Biological:Phosphorylation on S]SKEALAENNLNLPK:1.13,0.49,1.42,0.42;DGC[Common Fixed:Carbamidomethyl on C]FQSGFNEETC[Common Fi…	3000	0.00577221	0.00577221	ENSG00000136244
P25774	primary:CTSS	Homo sapiens	RPMI	CALB	0.1	0.829093	0.343142	1.67764	8.72645e+06	1.55031e+07	33	114	115	LVSLSAQNLVDC[Common Fixed:Carbamidomethyl on C]STEK:-0.75,0,0.51,0.28,-2.57;EAVANKGPVSVGVDAR:-0.96,0.09,0.44,0,-4.21;GC[Common Fixed:Carbamidomethyl on C]N[Common Artifact:Deamidation on N]GGFM[Common Variable:Oxidation on M]TTAFQYIIDNK:-0,0.13,-0.17;YTELPYGREDVLK:-0.76,0,0.82,0.42,-1.44;NKGNHC[Common Fixed:Carbamidomethyl on C]GIASFPSYPEI:-1.42,0,0.16,0.23,-3.56;NSW[Less Common:Oxidation to Kynu…	LVSLSAQNLVDC[Common Fixed:Carbamidomethyl on C]STEK:2.01,0.84,0.33,0.93,-0.25;EAVANKGPVSVGVDAR:0.05,1.06,0.76,0.9,-3.65;GC[Common Fixed:Carbamidomethyl on C]N[Common Artifact:Deamidation on N]GGFM[Common Variable:Oxidation on M]TTAFQYIIDNK:-1.43,-0.7,1.94,2.12;YTELPYGREDVLK:2.08,1.31,0.71,-0.88;NKGNHC[Common Fixed:Carbamidomethyl on C]GIASFPSYPEI:1.93,-1.39,0.73,1.04,0.04;NSW[Less Common:Oxidatio…	3000	0.00577221	0.00577221	ENSG00000163131
A0A140T961		Homo sapiens	RPMI	CALB	0.1	0.895021	1.08363	1.06349	158661	295051	1	5	4	TDYSFHK:-0,-1.14,0.07,0.61,-0.04	TDYSFHK:0.78,0.54,0.8,1.05,	3000	0.00577221	0.00577221	ENSG00000228163
P14222	primary:PRF1, synonym:PFP	Homo sapiens	RPMI	CALB	0.1	0.921155	0.400806	1.66369	1.28897e+06	2.44083e+06	17	75	75	LISNYGTHFIR:-0.23,-1.05,0.69,0.23,;ALSQYLTDR:0,-0.21,1.29,1.64,-0.43;SGSFPVDTQR:-2.36,-0,0.6,1.2,-0.16;LFFGGQELR:-0.93,-0,1.08,1.17,-1.77;DC[Common Fixed:Carbamidomethyl on C]SRPC[Common Fixed:Carbamidomethyl on C]PPGR:-0,-0,0.63,1.07,-3.54;LDFGDVLLATGGPLR:-0.94,0.28,0.38,-0.28;LQVWDQDSGRDDDLLGTC[Common Fixed:Carbamidomethyl on C]DQAPK:-0.76,0.29,0.57,-0,-2.71;MTASFHQTYR:-0.71,0.05,1.68,-0,-0.92;…	LISNYGTHFIR:1.95,-0.3,0.31,0.56,0.49;ALSQYLTDR:2.35,1.24,1.43,1.85,2.4;SGSFPVDTQR:1.11,1.27,0.85,2.78,0.06;LFFGGQELR:2.12,1.26,0.82,1.97,0.77;DC[Common Fixed:Carbamidomethyl on C]SRPC[Common Fixed:Carbamidomethyl on C]PPGR:0.56,0.61,0.78,2.74,0.35;LDFGDVLLATGGPLR:1.85,0.33,0.55,1.31,3.14;LQVWDQDSGRDDDLLGTC[Common Fixed:Carbamidomethyl on C]DQAPK:2.12,-2.04,0.6,0.45,0.83;MTASFHQTYR:-0.16,1.75,-3.4…	3000	0.00577221	0.00577221	ENSG00000180644
P15586	primary:GNS	Homo sapiens	RPMI	CALB	0.1	0.941571	0.413381	1.2213	1.57251e+06	3.02019e+06	9	33	34	SDVLVEYQGEGR:-1.16,-0,0.31,0.01,-1.48;SM[Common Variable:Oxidation on M]C[Common Fixed:Carbamidomethyl on C]GYQTFFAGK:-1.35,-0,0.58,0.46,-1.4;NFNIHGTNK:-0.67,0.74,0.67,-1.8;IQEPNTFPAILR:-0.52,-0,0.51,0.53,-1.01;AFQNVFAPR:-1.74,0.32,0.12,0,-1.29;TIDPELLGK:-1.06,-0,0.48,0.11,-1.7;WQTLLSVDDLVEK:-0.4,0.6,-0.75,0.4,;	SDVLVEYQGEGR:0.69,0.57,-0.01,0.81,0.14;SM[Common Variable:Oxidation on M]C[Common Fixed:Carbamidomethyl on C]GYQTFFAGK:2.02,1.54,0.21,0.89,0.04;NFNIHGTNK:1.16,1.13,0.29,0.93,-0.77;IQEPNTFPAILR:1.57,-1.21,0.77,1.6,1.12;AFQNVFAPR:1.96,1.14,-0.24,-0.51,0.34;TIDPELLGK:1.12,1.16,0.39,0.67,-0.58;WQTLLSVDDLVEK:1.01,1.2,-0.01,0.28;	3000	0.00577221	0.00577221	ENSG00000135677
P11215	primary:ITGAM, synonym:CD11B, synonym:CR3A	Homo sapiens	RPMI	CALB	0.1	0.949681	0.231709	1.66436	8.12692e+06	1.56967e+07	81	270	262	GAVYLFHGTSGSGISPSHSQR:-2.68,0,0.6,1.11,-1.47;FGDPLGYEDVIPEADR:0.39,-0.39,;DHVFQVNNFEALK:-2.69,0,1.77,1.29,-3.42;FGDPLGYEDVIPEADREGVIR:-2.14,0,0.67,0.39,-1.88;FNLDTENAM[Common Variable:Oxidation on M]TFQENAR:-0.95,0.95,1.55,-1.43;LAC[Common Fixed:Carbamidomethyl on C]ESASSTEVSGALK:-0.31,1.5,0.31,-3.09;GSLYQC[Common Fixed:Carbamidomethyl on C]DYSTGSC[Common Fixed:Carbamidomethyl on C]EPIR:0.29,0.47…	GAVYLFHGTSGSGISPSHSQR:0.39,0.88,0.8,1.77,2.36;FGDPLGYEDVIPEADR:-0.38,1.01,-0.19;DHVFQVNNFEALK:1.02,1.18,1.02,2.21,2.82;FGDPLGYEDVIPEADREGVIR:-0.21,1.36,0.82,0.23,3.46;FNLDTENAM[Common Variable:Oxidation on M]TFQENAR:0.96,2.13,0.74,2.91,2.51;LAC[Common Fixed:Carbamidomethyl on C]ESASSTEVSGALK:-0.18,1.62,-3.2,2.66,-0.03;GSLYQC[Common Fixed:Carbamidomethyl on C]DYSTGSC[Common Fixed:Carbamidomethyl o…	3000	0.00577221	0.00577221	ENSG00000169896
P13500	primary:CCL2, synonym:MCP1, synonym:SCYA2	Homo sapiens	RPMI	CALB	0.1	0.991895	0.260922	1.62029	3.19908e+07	6.36232e+07	94	149	178	QPDAIN[Common Artifact:Ammonia loss on N]APVTC[Common Fixed:Carbamidomethyl on C]C[Common Fixed:Carbamidomethyl on C]YNFTNR:-0.39,-0,0.13,;QPDAINAPVTC[Common Fixed:Carbamidomethyl on C]C[Common Fixed:Carbamidomethyl on C]YNFTNR:-0.86,0,0.07,;Q[Common Artifact:Deamidation on Q]PDAINAPVTC[Common Fixed:Carbamidomethyl on C]C[Common Fixed:Carbamidomethyl on C]YNFTNR:0.21,-0.21,;EIC[Common Fixed:Carba…	QPDAIN[Common Artifact:Ammonia loss on N]APVTC[Common Fixed:Carbamidomethyl on C]C[Common Fixed:Carbamidomethyl on C]YNFTNR:1.42,2.38,1.11,0.99,0.97;QPDAINAPVTC[Common Fixed:Carbamidomethyl on C]C[Common Fixed:Carbamidomethyl on C]YNFTNR:0.75,1.76,1.06,1.15,1.08;Q[Common Artifact:Deamidation on Q]PDAINAPVTC[Common Fixed:Carbamidomethyl on C]C[Common Fixed:Carbamidomethyl on C]YNFTNR:1.54,-0.93,1.…	3000	0.00577221	0.00577221	ENSG00000108691
A0A087X0D5		Homo sapiens	RPMI	CALB	0.1	1.02174	0.42576	1.6996	1.95995e+06	3.97943e+06	18	68	73	TPDKVNHAVLAVGYGEK:-0,-0.07,1.41,1.43,-1.17;GIM[Common Variable:Oxidation on M]GEDTYPYQGK:-0.5,-0.67,-0,1.3,0.59;VNHAVLAVGYGEK:-0.33,-0.01,0.01,0.85,;KGNFVSPVK:-0.06,-0,0.42,0.55,-2.35;TGIYSSTSC[Common Fixed:Carbamidomethyl on C]HK:-1.31,-0,1.03,1.06,-1.02;KTYSTEEYHHR:-1.83,1.57,1.33,-1.33;TYSTEEYHHR:-0,-0.71,1.32,1.44,-1.33;GIMGEDTYPYQGK:-1.14,0.18,0.72,-0.18,;GNFVSPVK:-0.91,-0,0.28,0.4,-2;M[Comm…	TPDKVNHAVLAVGYGEK:1.71,1.84,1.9,2.97,0.44;GIM[Common Variable:Oxidation on M]GEDTYPYQGK:0.27,0.7,1.1,2.95,2.14;VNHAVLAVGYGEK:0.62,1.41,0.38,1.73,0.34;KGNFVSPVK:0.95,1.3,0.84,1.82,-1.69;TGIYSSTSC[Common Fixed:Carbamidomethyl on C]HK:1.91,-0.26,1.65,2.47,0.56;KTYSTEEYHHR:2.36,-0.43,1.82,3.16,-1.94;TYSTEEYHHR:2.29,-1.8,2.24,3.21,0.89;GIMGEDTYPYQGK:1.15,0.62,1.16,-1.14,;GNFVSPVK:0.91,0.5,0.76,1.45,-0…	3000	0.00577221	0.00577221	ENSG00000103811
Q9P275	primary:USP36, synonym:KIAA1453	Homo sapiens	RPMI	CALB	0.1	1.03351	1.26768	1.11601	272506	557821	1	4	2	M[Common Variable:Oxidation on M]GLSQAPPVSWNGERESDVVQ[Common Artifact:Deamidation on Q]ELLK:-0.47,-0.2,0.64,0.2,	M[Common Variable:Oxidation on M]GLSQAPPVSWNGERESDVVQ[Common Artifact:Deamidation on Q]ELLK:1.04,1.09,	3000	0.00577221	0.00577221	ENSG00000055483
Q59EK9	primary:RUNDC3A, synonym:RAP2IP, synonym:RPIP8	Homo sapiens	RPMI	CALB	0.1	1.11943	1.30159	1.04536	238234	517589	2	3	2	E[Metal:Magnesium on E]LTTPLVNQWPSLGTLN[Common Biological:Hydroxylation on N]GAEGASNSK:0.69,-0,-0.42;	E[Metal:Magnesium on E]LTTPLVNQWPSLGTLN[Common Biological:Hydroxylation on N]GAEGASNSK:1.24,1.19,;	3000	0.00577221	0.00577221	ENSG00000108309
P80075	primary:CCL8, synonym:MCP2, synonym:SCYA10, synonym:SCYA8	Homo sapiens	RPMI	CALB	0.1	1.18618	0.419489	1.79878	2.17342e+07	4.94559e+07	26	77	86	Q[Common Artifact:Deamidation on Q]PD[Less Common:Water loss on D]SVSIPITC[Common Fixed:Carbamidomethyl on C]C[Common Fixed:Carbamidomethyl on C]FNVINR:-4.31,0,1,1.15,-6.84;GKEVC[Common Fixed:Carbamidomethyl on C]ADPKER:-3.96,-0.77,1.14,0.77,;HLDQIFQNLKP:-0,0.72,-1.15,;ITNIQC[Common Fixed:Carbamidomethyl on C]PK:-6.17,-0,2.3,2.29,-2.46;EVC[Common Fixed:Carbamidomethyl on C]ADPKER:-0.13,-0,2.07,2.…	Q[Common Artifact:Deamidation on Q]PD[Less Common:Water loss on D]SVSIPITC[Common Fixed:Carbamidomethyl on C]C[Common Fixed:Carbamidomethyl on C]FNVINR:2.93,3.43,1.85,2.19,1.67;GKEVC[Common Fixed:Carbamidomethyl on C]ADPKER:1.56,2.19,1.88,1.44,-3.5;HLDQIFQNLKP:2.08,2.38,1.89,1.19,1.41;ITNIQC[Common Fixed:Carbamidomethyl on C]PK:2.09,3.47,3.09,3.31,0.91;EVC[Common Fixed:Carbamidomethyl on C]ADPKER…	3000	0.00577221	0.00577221	ENSG00000108700
P08476	primary:INHBA	Homo sapiens	RPMI	CALB	0.1	1.31675	0.43335	1.73858	1.03668e+06	2.58241e+06	37	61	66	IAC[Common Fixed:Carbamidomethyl on C]EQC[Common Fixed:Carbamidomethyl on C]QESGASLVLLGK:0.36,0.71,-0.36,-0.87;HPQGSLDTGEEAEEVGLKGER:-3.2,0.61,-0,;AEM[Common Variable:Oxidation on M]NELM[Common Variable:Oxidation on M]EQTSEIITFAESGTAR:0.17,0.28,-0.17,-1.25,;KTLHFEISK:-0.53,0.53,;GLEC[Common Fixed:Carbamidomethyl on C]DGKVNIC[Common Fixed:Carbamidomethyl on C]C[Common Fixed:Carbamidomethyl on C]K:…	IAC[Common Fixed:Carbamidomethyl on C]EQC[Common Fixed:Carbamidomethyl on C]QESGASLVLLGK:1.11,1.8,1.34,3.6,0.84;HPQGSLDTGEEAEEVGLKGER:-0.84,1.39,1.71,3.65,-0.24;AEM[Common Variable:Oxidation on M]NELM[Common Variable:Oxidation on M]EQTSEIITFAESGTAR:0.07,0.74,0.99,;KTLHFEISK:1.08,3.16,;GLEC[Common Fixed:Carbamidomethyl on C]DGKVNIC[Common Fixed:Carbamidomethyl on C]C[Common Fixed:Carbamidomethyl o…	3000	0.00577221	0.00577221	ENSG00000122641
P80098	primary:CCL7, synonym:MCP3, synonym:SCYA6, synonym:SCYA7	Homo sapiens	RPMI	CALB	0.1	1.43795	0.647313	1.9033	4.10239e+06	1.11149e+07	10	32	36	WVQDFMK:-1.31,-0,2.73,1.56,-2.2;QRLESYR:-1.86,-1.12,1.12,1.92,;TKLDKEIC[Common Fixed:Carbamidomethyl on C]ADPTQK:-1.9,-0,0.2,;LDKEIC[Common Fixed:Carbamidomethyl on C]ADPTQK:-1.86,-0,0.49,;QPVGINTSTTC[Common Fixed:Carbamidomethyl on C]C[Common Fixed:Carbamidomethyl on C]YR:0.22,-0.22,;W[Less Common:Dioxidation on W]VQDFM[Common Variable:Oxidation on M]K:-0,-0.28,0.26,1.76,-0.95;WVQDFM[Common Vari…	WVQDFMK:3.47,4.2,3.97,-0.57,-0.83;QRLESYR:0.51,2.13,2.66,;TKLDKEIC[Common Fixed:Carbamidomethyl on C]ADPTQK:-0.15,1.94,1.44,1.49,;LDKEIC[Common Fixed:Carbamidomethyl on C]ADPTQK:0.52,1.03,1.5,1.3,-1.31;QPVGINTSTTC[Common Fixed:Carbamidomethyl on C]C[Common Fixed:Carbamidomethyl on C]YR:1.52,0.39,3.05;W[Less Common:Dioxidation on W]VQDFM[Common Variable:Oxidation on M]K:-0.12,1.39,0.68,3.48,-0.86;…	3000	0.00577221	0.00577221	ENSG00000108688
P10147	primary:CCL3, synonym:G0S19-1, synonym:MIP1A, synonym:SCYA3	Homo sapiens	RPMI	CALB	0.1	1.49463	0.496159	2.13194	4.82918e+06	1.36082e+07	46	67	77	QIPQNFIADYFETSSQC[Common Fixed:Carbamidomethyl on C]SKPGVIFLTK:-1.8,-0.04,0.04,1.25,;QIPQNFIADYFETSSQC[Common Fixed:Carbamidomethyl on C]SK:0.28,-0.28,;QIPQN[Common Artifact:Ammonia loss on N]FIADYFETSSQC[Common Fixed:Carbamidomethyl on C]SKPGVIFLTK:-0,0.58,-2.04;SLAADTPTAC[Common Fixed:Carbamidomethyl on C]C[Common Fixed:Carbamidomethyl on C]FSYTSR:0.1,-0.44,-0,;QIPQN[Common Artifact:Ammonia los…	QIPQNFIADYFETSSQC[Common Fixed:Carbamidomethyl on C]SKPGVIFLTK:4.74,3.69,4.42,2.98;QIPQNFIADYFETSSQC[Common Fixed:Carbamidomethyl on C]SK:2.9,-0.19,3.71,1.47;QIPQN[Common Artifact:Ammonia loss on N]FIADYFETSSQC[Common Fixed:Carbamidomethyl on C]SKPGVIFLTK:1.53,3.27,-1.55,2.73,0.95;SLAADTPTAC[Common Fixed:Carbamidomethyl on C]C[Common Fixed:Carbamidomethyl on C]FSYTSR:1.97,0.48,-0.72,2.45,-1.39;QI…	3000	0.00577221	0.00577221	ENSG00000278567
P01579	primary:IFNG	Homo sapiens	RPMI	CALB	0.1	1.51147	0.423337	2.83547	3.7745e+07	1.07611e+08	83	181	198	SVETIKEDM[Common Variable:Oxidation on M]NVK:-2.01,2.41,2.01,-3.53;NFKDDQSIQK:-0,-2.31,4.34,4.43,-3.45;NW[Less Common:Oxidation to Kynurenine on W]KEESDRK:-1.06,0.38,3.13,-0.38;AIHELIQVM[Common Variable:Oxidation on M]AELSPAAK:-0,1.47,-0.98;AIHELIQVMAELSPAAK:-0.15,2.76,0.15,-0.87;KAIHELIQVMAELSPAAK:-0.01,0.01,;SVETIKEDMNVK:0.5,-0.5,;DDFEKLTNYSVTDLNVQR:-0.42,1.72,0.42,-1.76;LTNYSVTDLNVQR:0.42,-0.4…	SVETIKEDM[Common Variable:Oxidation on M]NVK:4.59,1.45,1.01,7.75,4.03;NFKDDQSIQK:7.99,5.39,4.5,8.64,5.52;NW[Less Common:Oxidation to Kynurenine on W]KEESDRK:-0.85,1.85,-0.24,10.43,3.69;AIHELIQVM[Common Variable:Oxidation on M]AELSPAAK:1.64,-0.83,-1.68,4.66,3.8;AIHELIQVMAELSPAAK:6.45,5.78,1.44,2.94,0.29;KAIHELIQVMAELSPAAK:4.09,3.11,0.59,2.12,;SVETIKEDMNVK:0.21,-1,-0.84,2.08,;DDFEKLTNYSVTDLNVQR:3.8…	3000	0.00577221	0.00577221	ENSG00000111537
P10144	primary:GZMB, synonym:CGL1, synonym:CSPB, synonym:CTLA1, synonym:GRB	Homo sapiens	RPMI	CALB	0.1	1.70972	0.579505	2.50845	4.72427e+06	1.5453e+07	29	72	80	RPIPHPAYNPK:-1.59,-0,3.47,2.77,-2.14;VAQGIVSYGR:-2,2.85,2,-2.98;AQVKPGQTC[Common Fixed:Carbamidomethyl on C]SVAGWGQTAPLGK:-3.22,1.1,-0,;GDSGGPLVC[Common Fixed:Carbamidomethyl on C]NK:1.24,-1.24,;TSFKGDSGGPLVC[Common Fixed:Carbamidomethyl on C]NK:-0.04,-0.11,4.29,4.76,0;HYYDSTIELC[Common Fixed:Carbamidomethyl on C]VGDPEIKK:0,-0.07,2.15,1.31,-0.89;HSHTLQEVK:-0.03,0.03,;VSSFVHWIK:-0.01,-0.76,1.25,0.…	RPIPHPAYNPK:5.48,3.18,3.09,7.22,1.8;VAQGIVSYGR:4.03,2.56,2.41,5.79,2.56;AQVKPGQTC[Common Fixed:Carbamidomethyl on C]SVAGWGQTAPLGK:3.81,1.38,0.81,2.36,-0.36;GDSGGPLVC[Common Fixed:Carbamidomethyl on C]NK:3.72,1.71,4.75,0.87;TSFKGDSGGPLVC[Common Fixed:Carbamidomethyl on C]NK:6.13,4.29,4.49,7.07,1.8;HYYDSTIELC[Common Fixed:Carbamidomethyl on C]VGDPEIKK:4.2,2.77,3.61,1.69;HSHTLQEVK:0.81,-1.86,-0.41,2…	3000	0.00577221	0.00577221	ENSG00000100453
O95972	primary:BMP15, synonym:GDF9B	Homo sapiens	RPMI	CALB	0.1	2.39598	3.78589	2.41666	244722	1.28806e+06	1	2	2	LLGHSLR:1.42,-1.42,	LLGHSLR:2.41,2.14	3000	0.00577221	0.00577221	ENSG00000130385
Q8IWN7	primary:RP1L1	Homo sapiens	RPMI	POLYIC	0.1	-0.634527	1.11497	1.03237	981445	632199	1	4	3	LAVHQR[Common Biological:Citrullination on R]AFKTFSALMDELSQR:0.5,-0.01,-0.44,0.01,	LAVHQR[Common Biological:Citrullination on R]AFKTFSALMDELSQR:-0.76,-0.47,-0.65	749	0.0165754	0.00565256	ENSG00000183638
K7ELL7	primary:PRKCSH	Homo sapiens	RPMI	POLYIC	0.1	-0.681253	0.347153	1.75269	3.27129e+06	2.04005e+06	38	132	103	YEQGTGC[Common Fixed:Carbamidomethyl on C]W[Less Common:Dioxidation on W]QGPNR:-0.8,0.8;TVKEEAEKPER:-0.27,0,-0.54,0.22,0.57;LW[Less Common:Oxidation to Kynurenine on W]EEQLAAAK:-0.16,-0.19,0.98,0.16;SLKDM[Common Variable:Oxidation on M]EESIR:-0.17,-0.37,-0,2.38,2.9;SLEDQVEM[Common Variable:Oxidation on M]LR:0.36,-1.19,-1.51,0,1.25;YEQGT[Less Common:Oxidation on T]GC[Common Fixed:Carbamidomethyl o…	YEQGTGC[Common Fixed:Carbamidomethyl on C]W[Less Common:Dioxidation on W]QGPNR:1.17,0.98,0.74;TVKEEAEKPER:-0.39,-0.89,0.09,-1.15,-1.6;LW[Less Common:Oxidation to Kynurenine on W]EEQLAAAK:1.19,0.86,-0.47;SLKDM[Common Variable:Oxidation on M]EESIR:-1.43,2.49,1.77,0.71;SLEDQVEM[Common Variable:Oxidation on M]LR:0.99,-2.51,0.76,-0.42,-0.93;YEQGT[Less Common:Oxidation on T]GC[Common Fixed:Carbamidomet…	749	0.0165754	0.00556	ENSG00000130175
P50552	primary:VASP	Homo sapiens	RPMI	POLYIC	0.1	-0.737659	0.305579	1.70084	8.30576e+06	4.98106e+06	45	155	123	VKQELLEEVKK:-0,-0.42,-0.35,0.29,0.48;VKEEIIEAFVQELR:-0,0.68,-0.94,-0.75,0.84;KM[Common Variable:Oxidation on M]QPDQQVVINC[Common Fixed:Carbamidomethyl on C]AIVR:-0.61,-0,-0.65,0.26,0.43;VQIYHNPTANSFR:-0.08,0,0.07;W[Less Common:Oxidation to Kynurenine on W]LPAGTGPQAFSR:-0.28,0.92,-0;ATVM[Common Variable:Oxidation on M]LYDDGNKR:-0,-0.24,-0.6,0.43,1.99;VQ[Common Artifact:Deamidation on Q]IYHNPTANSFR…	VKQELLEEVKK:-0.72,-1.28,0.45,0.01,-0.36;VKEEIIEAFVQELR:0.5,0.15,-0.44,-0.86,-1.52;KM[Common Variable:Oxidation on M]QPDQQVVINC[Common Fixed:Carbamidomethyl on C]AIVR:-6.58,-1.03,1.43,-0.51,-0.09;VQIYHNPTANSFR:-0.12,-0.03,-2.32,-1.3;W[Less Common:Oxidation to Kynurenine on W]LPAGTGPQAFSR:2.58,1.56,1.14;ATVM[Common Variable:Oxidation on M]LYDDGNKR:-1.34,-0.57,1.71,0.01,0.05;VQ[Common Artifact:Deami…	749	0.0165754	0.00546585	ENSG00000125753
P68431	primary:H3C1, synonym:H3FA, synonym:HIST1H3A, primary:H3C2, synonym:H3FL, synonym:HIST1H3B, primary:H3C3, synonym:H3FC HIST1H3C, primary:H3C4, synonym:H3FB, synonym:HIST1H3D, primary:H3C6, synonym:H3FD, synonym:HIST1H3E, primary:H3C7, synonym:H3FI, synonym:HIST1H3F, primary:H3C8, synonym:H3FH, synonym:HIST1H3G, primary:H3C10, synonym:H3FK, synonym:HIST1H3H, primary:H3C11, synonym:H3FF, synonym:HI…	Homo sapiens	RPMI	POLYIC	0.1	-0.699032	0.357196	1.67471	1.7477e+08	1.07656e+08	46	160	104	EIAQDFK[UniProt:N6,N6-dimethyllysine on K]TDLR:0.87,0.04,-0.43,-0.58,-0;EIAQDFKTDLR:0.97,0.48,0,-0.72,-1.44;EIAQDFK[UniProt:N6-methyllysine on K]TDLR:0.83,-0,-0.06,-0.69,0.01;[Common Artifact:Water Loss on E]EIAQDFKTDLR:0.88,0.58,-0,-0.51,-1.93;YRPGTVALR:0.13,-0.28,0,-0.15,0.98;STELLIR:0.62,0.12,-0.5,-0.6,0;RVTIM[Common Variable:Oxidation on M]PK:-0,0.31,-0.67,-0.4,0.28;[Common Artifact:Water Los…	EIAQDFK[UniProt:N6,N6-dimethyllysine on K]TDLR:-2.47,-0.16,-0.74,-1.01,-0.81;EIAQDFKTDLR:-1.22,0.44,0.16,-0.7,-0.49;EIAQDFK[UniProt:N6-methyllysine on K]TDLR:-2.43,-0.22,-0.43,-1.14,-0.99;[Common Artifact:Water Loss on E]EIAQDFKTDLR:-1.55,0.08,0.62,-0.69,-0.49;YRPGTVALR:-2.44,-1.94,-0.02,-3.04,-2.99;STELLIR:-1.16,-0.32,-0.57,-1,-0.83;RVTIM[Common Variable:Oxidation on M]PK:-1.66,0.56,-0.4,-0.95,-…	749	0.0165754	0.00537008	ENSG00000197409
Q7Z7H8	primary:MRPL10, synonym:MRPL8, synonym:RPML8	Homo sapiens	RPMI	POLYIC	0.1	-1.89681	2.04897	1.59871	787616	211504	1	4	2	GGLLPQAGRLPTLQTVR[Common Artifact:Carbamyl on R]:4.56,-0.36,0.07,-0.07	GGLLPQAGRLPTLQTVR[Common Artifact:Carbamyl on R]:-1.25,-1.29	999	0.0124792	0.00527264	ENSG00000159111
A0A0A0MSB9	primary:HPSE2	Homo sapiens	RPMI	POLYIC	0.1	1.28742	1.52693	1.20887	428511	1.04596e+06	1	3	2	AVNGSQLGK:-0.57,-0,0.48,	AVNGSQLGK:1.36,1.15	999	0.0124792	0.00514509	ENSG00000172987
O60284	primary:ST18, synonym:KIAA0535, synonym:ZNF387	Homo sapiens	RPMI	POLYIC	0.1	0.88273	1.10169	1.04569	355139	654828	2	5	2	SLSGC[Common Fixed:Carbamidomethyl on C]PHKVR:-1.49,0,0.75;TLKSLM[Common Variable:Oxidation on M]AANSQELK:-0.5,0.5,	SLSGC[Common Fixed:Carbamidomethyl on C]PHKVR:0.75,0.82;TLKSLM[Common Variable:Oxidation on M]AANSQELK:	999	0.0124792	0.00507961	ENSG00000147488
P49773	primary:HINT1, synonym:HINT, synonym:PKCI1, synonym:PRKCNH1	Homo sapiens	RPMI	POLYIC	0.1	-1.23906	0.702743	1.70255	1.79547e+06	760649	7	28	23	PGGDTIFGK:-1.57,-0.18,0.18,1.14;KC[Common Fixed:Carbamidomethyl on C]AADLGLNK:-0.19,-0.62,0.21,0.64,-0;[Common Artifact:Ammonia loss on C]C[Common Fixed:Carbamidomethyl on C]AADLGLNK:0.8,-0.44,-0.16,0.16;C[Common Fixed:Carbamidomethyl on C]AADLGLNK:0.8,-0,-0.97,;IIFEDDR:0.2,-0,-2.91,-3.42,0.14;AQVARPGGDTIFGK:0.41,0.25,-1.71,-1.78,0;C[Common Fixed:Carbamidomethyl on C]LAFHDISPQAPTHFLVIPK:0.49,-0.4…	PGGDTIFGK:-2.93,-0.44,-2.04,-0.91;KC[Common Fixed:Carbamidomethyl on C]AADLGLNK:-1.96,-0.21,0.04,-0.41,;[Common Artifact:Ammonia loss on C]C[Common Fixed:Carbamidomethyl on C]AADLGLNK:-1.66,-1.3;C[Common Fixed:Carbamidomethyl on C]AADLGLNK:-4,-0.61,-0.84,-2.56,;IIFEDDR:-2.05,-2.6,;AQVARPGGDTIFGK:-0.35,-2.29,-1.31,-3.27,-2.41;C[Common Fixed:Carbamidomethyl on C]LAFHDISPQAPTHFLVIPK:0.55,-0.55	999	0.0124792	0.00501294	ENSG00000169567
P09382	primary:LGALS1	Homo sapiens	RPMI	POLYIC	0.1	-0.763316	0.400554	1.7674	1.22622e+07	7.22416e+06	30	96	82	FNAHGDANTIVC[Common Fixed:Carbamidomethyl on C]NSK:0.68,0,0.11,-0.27,-0.87;[UniProt:N-acetylalanine on A]AC[Common Fixed:Carbamidomethyl on C]GLVASNLNLKPGEC[Common Fixed:Carbamidomethyl on C]LR:-0,-0.02,0.31,-0.17,0.56;LNLEAINYM[Common Variable:Oxidation on M]AADGDFK:-0.2,-0.56,0.2,1.32;VRGEVAPDAK:-0.71,-2.47,0.24,-0,0.26;DSNNLC[Common Fixed:Carbamidomethyl on C]LHFNPR:0.86,0.35,-0,-0.51,-0.5;LPD…	FNAHGDANTIVC[Common Fixed:Carbamidomethyl on C]NSK:-3.34,0.65,-0.43,-2.3,-1.41;[UniProt:N-acetylalanine on A]AC[Common Fixed:Carbamidomethyl on C]GLVASNLNLKPGEC[Common Fixed:Carbamidomethyl on C]LR:0.59,-0.3,-2.02,-2.54,-1.42;LNLEAINYM[Common Variable:Oxidation on M]AADGDFK:-0.51,-0.41,-0.18,-0.27;VRGEVAPDAK:-1.79,-0.73,0,-1.83,-1.34;DSNNLC[Common Fixed:Carbamidomethyl on C]LHFNPR:-3.43,-0.04,-0.…	999	0.0124792	0.00494507	ENSG00000100097
P02647	primary:APOA1	Homo sapiens	RPMI	POLYIC	0.1	-0.787174	0.321176	1.85199	1.09325e+07	6.33517e+06	39	161	129	DSGRDYVSQFEGSALGK:2.33,-0.21,-0,-0.44,0.5;LLDNW[Less Common:Oxidation to Kynurenine on W]DSVTSTFSK:-0.09,-0.39,0.09,0.58;ATEHLSTLSEK:1.05,0,-0.79,-1.08,1.16;DYVSQFEGSALGK:-0.11,0.11,;VSFLSALEEYTK:0.04,-0,-1.63,-1.24,0.6;DLATVYVDVLK:1.5,0,-0.32,-0.59,0.29;VQPYLDDFQK:1.17,-0,-0.1,-0.41,1.71;AHVDALR:1.14,-1.3,-0,-0.33,1.31;THLAPYSDELR:1.25,-1.35,0,-0.31,1.07;VQPYLDDFQKK:0.91,-0,-0.67,-1.82,0.58;AELQ…	DSGRDYVSQFEGSALGK:3.66,-0.81,-0.45,-1.77,-1.91;LLDNW[Less Common:Oxidation to Kynurenine on W]DSVTSTFSK:0.55,0.61,0.67,0.19;ATEHLSTLSEK:0.9,-0.68,-0.49,-2.75,-2.41;DYVSQFEGSALGK:-0.01,;VSFLSALEEYTK:2.29,-1.14,-2.09,-4.07,-4.38;DLATVYVDVLK:1.93,-3.5,-2.21,-1.46,-1.63;VQPYLDDFQK:2.95,-0.76,-0.2,-1.16,-1.39;AHVDALR:-0.05,0.16,0.26,-1.21,;THLAPYSDELR:1.47,-1.08,0.44,-2.09,-1.94;VQPYLDDFQKK:-0.81,-1.4…	999	0.0124792	0.00487595	ENSG00000118137
Q9Y3Z3	primary:SAMHD1, synonym:MOP5	Homo sapiens	RPMI	POLYIC	0.1	-0.550761	0.264395	1.58112	1.0725e+07	7.32155e+06	41	175	139	ISTAIDDM[Common Variable:Oxidation on M]EAYTK:-0.82,0.82;DKEVGNLYDM[Common Variable:Oxidation on M]FHTR:0.65,-0.76,0;FIPLARPEVK:0.72,0.2,-0,-0.65,-0.04;YVGETQPTGQIK:0.77,-0,-0.09,-0,1.05;SFLYEIVSNKR:0.15,-0,-0.18,-0.55,0.16;LVQIHVDTM[Common Variable:Oxidation on M]K:-0,-0.85,-0.46,0.14,0.55;GGFEEPVLLK:0.56,-0,-0.62,-0.48,0.12;FAEQLIR:0.8,0.38,-0.23,-0.58,-0;DKEVGNLYDMFHTR:0.63,-0.63,;ISTAIDDMEAYT…	ISTAIDDM[Common Variable:Oxidation on M]EAYTK:0.27,0.2,-0.39;DKEVGNLYDM[Common Variable:Oxidation on M]FHTR:-3.85,-0.88,-0.5,-0.63;FIPLARPEVK:-0.69,-0.62,-0.4,-0.82;YVGETQPTGQIK:-4.2,-1.62,-0.36,0.01,-0.64;SFLYEIVSNKR:-0.06,-2.64,-0.75,-0.81,-0.89;LVQIHVDTM[Common Variable:Oxidation on M]K:-1.14,-1.87,0.82,1.06,0.32;GGFEEPVLLK:0.66,1,-0.8,-0.69,-1.17;FAEQLIR:-3.23,-0.31,-0.74,-0.78,-0.52;DKEVGNLY…	999	0.0124792	0.00480555	ENSG00000101347
C9J2C0	primary:TUBA8	Homo sapiens	RPMI	POLYIC	0.1	-0.618231	0.253547	1.67867	2.67715e+07	1.74408e+07	61	210	163	VGINYQPPTVVPGGDLAK:0,0.06,-1.19,-0.95,0.48;AVC[Common Fixed:Carbamidomethyl on C]M[Common Variable:Oxidation on M]LSNTTAIAEAW[Less Common:Dioxidation on W]AR:-1.32,-0.87,0.87,2.39;AVC[Common Fixed:Carbamidomethyl on C]M[Common Variable:Oxidation on M]LSNTTAIAEAW[Less Common:Oxidation to Kynurenine on W]AR:-0.57,0.57;LDHKFDLM[Common Variable:Oxidation on M]YAK:-0.18,0.13,-1.63,0,0.38;QLFHPEQLITGKE…	VGINYQPPTVVPGGDLAK:-0.77,-1.2,-1.86,-1.83,-2.01;AVC[Common Fixed:Carbamidomethyl on C]M[Common Variable:Oxidation on M]LSNTTAIAEAW[Less Common:Dioxidation on W]AR:-1.6,1.53,1.16,1.03;AVC[Common Fixed:Carbamidomethyl on C]M[Common Variable:Oxidation on M]LSNTTAIAEAW[Less Common:Oxidation to Kynurenine on W]AR:-0.45,0.39,-0.49;LDHKFDLM[Common Variable:Oxidation on M]YAK:-0.91,-2.98,0.36,0.23,-0.53;…	999	0.0124792	0.00473383	ENSG00000183785
A0A1W2PQP2	primary:GOSR2	Homo sapiens	RPMI	POLYIC	0.1	1.13626	2.48914	1.24098	1.14412e+06	2.5149e+06	1	2	2	DPPASASRSAGIIGEETEAQR:-0.45,0.45,	DPPASASRSAGIIGEETEAQR:1.12,1.12	1499	0.00835145	0.00443304	ENSG00000108433
Q86VP6	primary:CAND1, synonym:KIAA0829, synonym:TIP120, synonym:TIP120A	Homo sapiens	RPMI	POLYIC	0.1	-0.554488	0.221222	1.13435	1.18334e+06	805738	28	121	99	M[Common Variable:Oxidation on M]TSSDKDFR:-0.81,-0.72,0.72,1.22;HEM[Common Variable:Oxidation on M]LPEFYK:0.14,-1.13,-0.68,-0,1.35;LTLIDPETLLPR:-0.46,0.46,-0.21,-0,1.14;LKNEITR:-1.83,-1.06,-0,0.9,0.19;EGPAVVGQFIQDVK:-0.53,-0.99,-0,0.04,0.08;IIPLVVK:0.21,-0.09,-0.25,0,0.19;SVILEAFSSPSEEVK:-0.32,-0,0.41;VIRPLDQPSSFDATPYIK:0.23,-0.8,-0.03,-0,0.78;LSTLC[Common Fixed:Carbamidomethyl on C]PSAVLQR:0.53,…	M[Common Variable:Oxidation on M]TSSDKDFR:-0.39,0.78,-0.53;HEM[Common Variable:Oxidation on M]LPEFYK:0.26,0.12,-0.41;LTLIDPETLLPR:0.94,-0.26,-1.8,-1.62,-2.09;LKNEITR:-0.29,-0.46,;EGPAVVGQFIQDVK:0.27,-1.37,-1.9,-0.81,-1.13;IIPLVVK:1.6,-0.6,-0.5,-0.35,-0.21;SVILEAFSSPSEEVK:0.09,-0.68,-1.47,;VIRPLDQPSSFDATPYIK:-0.85,-0.1,-1.64,-0.97,-0.56;LSTLC[Common Fixed:Carbamidomethyl on C]PSAVLQR:2.36,-0.78,-0…	1499	0.00835145	0.00439463	ENSG00000111530
P07711	primary:CTSL, synonym:CTSL1	Homo sapiens	RPMI	POLYIC	0.1	0.91533	0.460696	2.2461	2.67465e+07	5.04438e+07	46	125	105	TLTFDHSLEAQW[Less Common:Oxidation to Kynurenine on W]TK:-0.8,0.8,;VFQEPLFYEAPR:-0.78,1.44,0.78,-5.18;RNHC[Common Fixed:Carbamidomethyl on C]GIASAASYPTV:-0.93,-0.25,1.25,0.35,0;M[Common Variable:Oxidation on M]IELHNQEYR:-2.33,-0,2.71,2.74,-4.09;NHC[Common Fixed:Carbamidomethyl on C]GIASAASYPTV:-4.32,-0,1.93,1.1,-4.04;TLTFDHSLEAQW[Less Common:Dioxidation on W]TK:-1.1,-4.5,1.1,2.08,;GKVFQEPLFYEAPR:…	TLTFDHSLEAQW[Less Common:Oxidation to Kynurenine on W]TK:-0.67,0.52,2.74,3.54;VFQEPLFYEAPR:0.52,2.07,-1.1,1.55,2.22;RNHC[Common Fixed:Carbamidomethyl on C]GIASAASYPTV:-1,-2.68,0.2,0.7,2.11;M[Common Variable:Oxidation on M]IELHNQEYR:-4.06,2.41,1.99,4.33,5.03;NHC[Common Fixed:Carbamidomethyl on C]GIASAASYPTV:-3.89,1.83,-0.15,1.65,2.8;TLTFDHSLEAQW[Less Common:Dioxidation on W]TK:0.45,3.31,3.77;GKVFQ…	1499	0.00835145	0.00431549	ENSG00000135047
P05164	primary:MPO	Homo sapiens	RPMI	POLYIC	0.1	0.416922	0.169791	1.70748	2.92113e+07	3.89993e+07	165	551	456	NQINALTSFVDASM[Common Variable:Oxidation on M]VYGSEEPLAR:-2.18,-0.81,-0,0.14,0.72;[Less Common:Carbamidomethyl on X]VNC[Common Fixed:Carbamidomethyl on C]ETSC[Common Fixed:Carbamidomethyl on C]VQQPPC[Common Fixed:Carbamidomethyl on C]FPLK:-0,2.6,1.62,-0.08,-0.16;VNC[Common Fixed:Carbamidomethyl on C]ETSC[Common Fixed:Carbamidomethyl on C]VQQPPC[Common Fixed:Carbamidomethyl on C]FPLK:-0,1.23,0.93,…	NQINALTSFVDASM[Common Variable:Oxidation on M]VYGSEEPLAR:-0.61,-0.4,0.95,2.21;[Less Common:Carbamidomethyl on X]VNC[Common Fixed:Carbamidomethyl on C]ETSC[Common Fixed:Carbamidomethyl on C]VQQPPC[Common Fixed:Carbamidomethyl on C]FPLK:2.01,2.56,-0.69,1.3,1.66;VNC[Common Fixed:Carbamidomethyl on C]ETSC[Common Fixed:Carbamidomethyl on C]VQQPPC[Common Fixed:Carbamidomethyl on C]FPLK:1.84,1.94,-0.75,…	1499	0.00835145	0.00427472	ENSG00000005381
P00488	primary:F13A1, synonym:F13A	Homo sapiens	RPMI	POLYIC	0.1	-0.439922	0.173597	1.70379	6.05578e+07	4.46416e+07	173	495	376	SNVDM[Common Variable:Oxidation on M]DFEVENAVLGKDFK:-0.5,-0.96,0.21,1.4,-0;GTQVVGSDM[Common Variable:Oxidation on M]TVTVEFTNPLK:-0.76,0.33,0,-0.51,0.4;SNVDM[Common Variable:Oxidation on M]DFEVENAVLGK:-1.61,-1.26,1.26,2.78;IVTNYFSAHDNDANLQM[Common Variable:Oxidation on M]DIFLEEDGNVNSK:-0.53,-0,-1.24,0.69,2.34;KETFDVTLEPLSFKK:-0.71,0.02,0,0.21,-0.93;EEYVLNDIGVIFYGEVNDIK:0.24,-0.19,-0.64,0,3.65;VEYV…	SNVDM[Common Variable:Oxidation on M]DFEVENAVLGKDFK:0.01,0.81,2.03,2.06;GTQVVGSDM[Common Variable:Oxidation on M]TVTVEFTNPLK:-0.25,0.28,;SNVDM[Common Variable:Oxidation on M]DFEVENAVLGK:-3.27,2.17,1.71;IVTNYFSAHDNDANLQM[Common Variable:Oxidation on M]DIFLEEDGNVNSK:-0.05,1.55,0.16,0.78;KETFDVTLEPLSFKK:-1.94,-0.98,-0.92,-0.16,0.28;EEYVLNDIGVIFYGEVNDIK:-1.87,-0.88,-0.83,0.16,0.5;VEYVIGRYPQENK:-0.09,…	1499	0.00835145	0.00423312	ENSG00000124491
Q5JVG2	primary:ZNF484	Homo sapiens	RPMI	POLYIC	0.1	0.934485	2.5814	1.38297	2.02318e+06	3.86672e+06	1	2	2	SLESVSFKDVTVDFSR:-0.99,0.99,	SLESVSFKDVTVDFSR:1.05,0.92	2999	0.00419184	0.00419067	ENSG00000127081
O75496	primary:GMNN	Homo sapiens	RPMI	POLYIC	0.1	0.89537	1.19476	1.05302	268342	499140	1	4	2	NLGGVTQESFDLMIKENPSSQYWKEVAEK:-0.74,-0.2,0.2,1.61,	NLGGVTQESFDLMIKENPSSQYWKEVAEK:1.09,1.14	2999	0.00419184	0.00419063	ENSG00000112312
Q9H2A3	primary:NEUROG2, synonym:ATOH4, synonym:BHLHA8, synonym:NGN2	Homo sapiens	RPMI	POLYIC	0.1	0.961284	1.3206	1.10343	6.76858e+06	1.31787e+07	1	4	2	LLGLVHDC[Common Fixed:Carbamidomethyl on C]KR:-0.33,0.92,0.33,-0.92	LLGLVHDC[Common Fixed:Carbamidomethyl on C]KR:0.92,1.05,	2999	0.00419184	0.00419061	ENSG00000178403
O95479	primary:H6PD, synonym:GDH	Homo sapiens	RPMI	POLYIC	0.1	-0.490855	0.789763	0.938684	800655	569749	2	6	3	LAN[Common Artifact:Deamidation on N]DIEATAVR:-0,-0.28,0.16;LQVFQALR:-0,0.77,-0.05,	LAN[Common Artifact:Deamidation on N]DIEATAVR:-0.36,-0.41,-0.47;LQVFQALR:	2999	0.00419184	0.0041906	ENSG00000049239
P05937	primary:CALB1, synonym:CAB27	Homo sapiens	RPMI	POLYIC	0.1	0.953728	2.34552	1.8417	453505	878382	3	4	2	TVDDTKLAEYTDLMLK:-0.42,4.23,0.42,-1.41,;	TVDDTKLAEYTDLMLK:1.38,1.42,;	2999	0.00419184	0.00419059	ENSG00000104327
Q8TEM1	primary:NUP210, synonym:KIAA0906, ORF:PSEC0245	Homo sapiens	RPMI	POLYIC	0.1	1.12248	1.57853	1.8191	3.19901e+06	6.96494e+06	5	6	6	TGAYQYTIR:-0.9,-0,0.24,;PFLAKYFPFMDLK[Common Biological:Acetylation on K]LR:1.44,-0.75,-0	TGAYQYTIR:1.01,1.41,1.05;PFLAKYFPFMDLK[Common Biological:Acetylation on K]LR:1.62,0.51,0.83	2999	0.00419184	0.00419057	ENSG00000132182
P62249	primary:RPS16	Homo sapiens	RPMI	POLYIC	0.1	-0.818348	0.315155	1.04593	2.09864e+06	1.19012e+06	10	43	40	LLEPVLLLGK:0.36,-0,-0.27,-0.22,0.86;GGGHVAQIYAIR:-0.59,-0,0.84,;EIKDILIQYDR:-0,0.13,-0.8,-1.17,1.05;FAGVDIR:0.63,0.19,-0.34,-0.2,0;TLLVADPR:0.67,-0,-0.59,-0.56,0.38;GPLQSVQVFGR:0.66,0.43,-0.48,-0.56,0;ALVAYYQK:0.53,-0.99,0.15,-0.83,0;KFGGPGAR:-1.21,-0.81,0,0.42,0.17;PSKGPLQSVQVFGR:-0,1.16,-0.33,;TATAVAHC[Common Fixed:Carbamidomethyl on C]K:-0.14,0.14,	LLEPVLLLGK:0.7,-2.08,-1.16,-0.28,-0.82;GGGHVAQIYAIR:-2.52,-1.52,0.1,0.01,0.24;EIKDILIQYDR:0.22,-2.82,-1.67,-1.12,-1.74;FAGVDIR:-1.46,-1.22,-0.7,-0.36,-0.4;TLLVADPR:-1.18,-1.97,-0.88,-0.8,-1.43;GPLQSVQVFGR:1.05,-1.12,-0.81,-0.5,-0.53;ALVAYYQK:-0.05,-1.53,-0.46,-0.2,;KFGGPGAR:-1.97,0.07,-0.27,0.06;PSKGPLQSVQVFGR:-0.44,;TATAVAHC[Common Fixed:Carbamidomethyl on C]K:-1.88,	2999	0.00419184	0.00419056	ENSG00000105193
P49368	primary:CCT3, synonym:CCTG, synonym:TRIC5	Homo sapiens	RPMI	POLYIC	0.1	-0.63631	0.272747	1.55674	2.67301e+06	1.7197e+06	38	148	118	TAVETAVLLLR:-0.53,-0.39,0,0.09,0.35;AVAQALEVIPR:0.22,0.04,-0.65,-0.65,-0;IVLLDSSLEYK:0.12,0.56,-0.81,-0.48,0;NLQDAM[Common Variable:Oxidation on M]QVC[Common Fixed:Carbamidomethyl on C]R:-1.57,-0,0.52;ANITAIR:0,-0.56,-0.02,0.27,0.37;VQSGNINAAK:-0.41,-1.24,0,0.39,0.63;KVQSGNINAAK:-0.44,-0.74,0,0.47,0.93;IPGGIIEDSC[Common Fixed:Carbamidomethyl on C]VLR:0.03,-0,-0.13,-0,0.54;KGESQTDIEITREEDFTR:-0,0.…	TAVETAVLLLR:0.42,-0.84,-1.19,-0.98,-1.25;AVAQALEVIPR:0.42,-2.11,-0.44,-1.14,-2.68;IVLLDSSLEYK:-2.7,-1.24,-1.09,-1.16,-1.55;NLQDAM[Common Variable:Oxidation on M]QVC[Common Fixed:Carbamidomethyl on C]R:0.83,0.51,-0.27;ANITAIR:-1.32,-1,-0.14,-1.16,-1.9;VQSGNINAAK:-0.6,-1.04,0.05,-0.46,-0.7;KVQSGNINAAK:-0.25,-0.34,0.31,-0.57,-1.18;IPGGIIEDSC[Common Fixed:Carbamidomethyl on C]VLR:-0.17,0.43,-1.48,-1.…	2999	0.00419184	0.00419054	ENSG00000163468
Q07954	primary:LRP1, synonym:A2MR, synonym:APR	Homo sapiens	RPMI	POLYIC	0.1	0.397181	0.162401	1.31032	1.63791e+06	2.15701e+06	86	292	253	AVTDEEPFLIFANR:0.2,0.11,0,-0.18,-0.5;SGFHTVPGQPGC[Common Fixed:Carbamidomethyl on C]QDINEC[Common Fixed:Carbamidomethyl on C]LR:0.3,-0.06,0.03,-0.33,0;KPEHELFLVYGK:3.62,-0,0.36,-0.93,-1.1;AEGSEYQVLYIADDNEIR:0.33,-0.33,-0.51,1.09;SERPPIFEIR:1.51,1.15,-0.94,-0,-0.95;AALSGANVLTLIEK:-1.07,-0.46,0.37,0.21,-0;DC[Common Fixed:Carbamidomethyl on C]PDGSDEAPEIC[Common Fixed:Carbamidomethyl on C]PQSK:-1.35,…	AVTDEEPFLIFANR:0.18,0.57,0.7,0.48;SGFHTVPGQPGC[Common Fixed:Carbamidomethyl on C]QDINEC[Common Fixed:Carbamidomethyl on C]LR:-1,0.7,-0.26,0.41,0.17;KPEHELFLVYGK:0.85,0.69,0.28;AEGSEYQVLYIADDNEIR:1.29,0.65,;SERPPIFEIR:2.56,1.56,0.49,1.05,0.93;AALSGANVLTLIEK:-0.61,0.54,-1.19,0.13,0.35;DC[Common Fixed:Carbamidomethyl on C]PDGSDEAPEIC[Common Fixed:Carbamidomethyl on C]PQSK:-0.63,-0.17,0.42,0.34;VFFTD…	2999	0.00419184	0.00419051	ENSG00000123384
A0A0B4J259	primary:LYZ	Homo sapiens	RPMI	POLYIC	0.1	0.526579	0.233805	1.72739	2.41708e+08	3.48182e+08	91	308	268	STDYGIFQIN[Common Artifact:Deamidation on N]SR:0.24,0,0.55,-0.01,-0.28;STDYGIFQ[Common Artifact:Deamidation on Q]INSR:0.49,-0.49;STDYGIFQINSR:0.16,0.35,-0.59,0,-1.12;STDY[Common Biological:Nitrosylation on Y]GIFQINSR:0,-1.26,-0.25,0.09,0.09;GISLANW[Less Common:Oxidation to Kynurenine on W]M[Common Variable:Oxidation on M]C[Common Fixed:Carbamidomethyl on C]LAK:1.13,0,-1.04,0.6,-1;GISLANW[Less Com…	STDYGIFQIN[Common Artifact:Deamidation on N]SR:-0.42,-0.38,0.32,0.62;STDYGIFQ[Common Artifact:Deamidation on Q]INSR:0.27,1.39;STDYGIFQINSR:0.36,-0.37,;STDY[Common Biological:Nitrosylation on Y]GIFQINSR:0.48,-1.63,-0.01,0.16,1.8;GISLANW[Less Common:Oxidation to Kynurenine on W]M[Common Variable:Oxidation on M]C[Common Fixed:Carbamidomethyl on C]LAK:-4.63,-1.02,1.54,1.96,1.82;GISLANW[Less Common:Di…	2999	0.00419184	0.0041905	ENSG00000090382
P14618	primary:PKM, synonym:OIP3, synonym:PK2, synonym:PK3, synonym:PKM2	Homo sapiens	RPMI	POLYIC	0.1	-0.425506	0.165836	1.66192	2.97234e+07	2.21314e+07	175	579	439	LAPITSDPTEATAVGAVEASFK:-0.36,0.11,-0.31,-0,0.61;AEGSDVANAVLDGADC[Common Fixed:Carbamidomethyl on C]IM[Common Variable:Oxidation on M]LSGETAK:-0.1,-0.64,-0,1.79,3.22;LNFSHGTHEYHAETIK:0.11,-0.57,0.24,-0,-0.62;GIFPVLC[Common Fixed:Carbamidomethyl on C]KDPVQEAW[Less Common:Dioxidation on W]AEDVDLR:-0.86,-0,-1.12,1.5,0.16;GIFPVLC[Less Common:Carboxymethylation on C]KDPVQEAW[Less Common:Dioxidation on …	LAPITSDPTEATAVGAVEASFK:0.98,-0.64,-1.66,-1.28,-0.91;AEGSDVANAVLDGADC[Common Fixed:Carbamidomethyl on C]IM[Common Variable:Oxidation on M]LSGETAK:0.67,-0.6,1.83,2.01,1.3;LNFSHGTHEYHAETIK:-0.41,-1.68,-0.69,-0.68,-0.36;GIFPVLC[Common Fixed:Carbamidomethyl on C]KDPVQEAW[Less Common:Dioxidation on W]AEDVDLR:-0.77,2.15,1.17,0.95;GIFPVLC[Less Common:Carboxymethylation on C]KDPVQEAW[Less Common:Dioxidati…	2999	0.00419184	0.00419048	ENSG00000067225
P61626	primary:LYZ, synonym:LZM	Homo sapiens	RPMI	POLYIC	0.1	0.443328	0.153414	1.63688	2.47284e+08	3.36242e+08	217	623	522	TPGAVNAC[Common Fixed:Carbamidomethyl on C]HLSC[Common Fixed:Carbamidomethyl on C]SALLQDNIADAVAC[Common Fixed:Carbamidomethyl on C]AK:-0.91,0.36,0.03,-0,-0.58;TPGAVNAC[Common Fixed:Carbamidomethyl on C]HLSC[Less Common:Dehydroalanine on C]SALLQDNIADAVAC[Common Fixed:Carbamidomethyl on C]AK:-0.19,-0.29,0.19,0.36;TPGAVNAC[Less Common:Dehydroalanine on C]HLSC[Common Fixed:Carbamidomethyl on C]SALLQD…	TPGAVNAC[Common Fixed:Carbamidomethyl on C]HLSC[Common Fixed:Carbamidomethyl on C]SALLQDNIADAVAC[Common Fixed:Carbamidomethyl on C]AK:0.73,1.11,-1.57,-0.67,0.26;TPGAVNAC[Common Fixed:Carbamidomethyl on C]HLSC[Less Common:Dehydroalanine on C]SALLQDNIADAVAC[Common Fixed:Carbamidomethyl on C]AK:1.62,-0.82,;TPGAVNAC[Less Common:Dehydroalanine on C]HLSC[Common Fixed:Carbamidomethyl on C]SALLQDNIADAVAC…	2999	0.00419184	0.00419047	ENSG00000090382
Q13207	primary:TBX2	Homo sapiens	RPMI	POLYIC	0.1	-3.60568	3.30747	2.15278	6.6272e+06	544393	2	3	2	VGAPSRGALSPSGSAK:-3.71,-0,2.36,;	VGAPSRGALSPSGSAK:-4.04,-4.14,;	3000	0.00419045	0.00419045	ENSG00000121068
A0A0G2JR66	primary:KIF26B	Homo sapiens	RPMI	POLYIC	0.1	-3.16625	2.06993	1.69074	892511	99420.6	1	4	2	VVDGC[Common Fixed:Carbamidomethyl on C]EM[Common Variable:Oxidation on M]ALPGLATQSPVHPNK:1.82,0.8,-3.4,-0.8	VVDGC[Common Fixed:Carbamidomethyl on C]EM[Common Variable:Oxidation on M]ALPGLATQSPVHPNK:-3.48,-3.4	3000	0.00419045	0.00419045	ENSG00000281216
A0A3B3ISH5	primary:COL4A1	Homo sapiens	RPMI	POLYIC	0.1	-2.34456	1.17369	1.07265	113767	22399.3	1	5	2	GLPGLQGVIGFPGM[Common Variable:Oxidation on M]QGPE[Metal:Cu[I] on E]GPQGPPGQK:1.54,0.77,0,-0.96,-0.37	GLPGLQGVIGFPGM[Common Variable:Oxidation on M]QGPE[Metal:Cu[I] on E]GPQGPPGQK:-2.17,-2.22	3000	0.00419045	0.00419045	ENSG00000187498
Q8TCD5	primary:NT5C, synonym:DNT1, synonym:UMPH2	Homo sapiens	RPMI	POLYIC	0.1	-1.84778	0.945708	1.05126	242835	67464.5	2	6	3	ALRPDLADK:-0,-0.36,1.18;VLVDMDGVLADFEAGLLR:-1.48,0,0.65	ALRPDLADK:;VLVDMDGVLADFEAGLLR:-1.79,-1.64,-2.12,	3000	0.00419045	0.00419045	ENSG00000125458
E9PND2	primary:CSRP1	Homo sapiens	RPMI	POLYIC	0.1	-1.35691	0.560093	1.73385	5.38409e+06	2.10205e+06	11	53	40	NLDSTTVAVHGEEIYC[Common Fixed:Carbamidomethyl on C]K:0.05,-0,-0.54,-0.43,0.83;C[Common Fixed:Carbamidomethyl on C]SQAVYAAEK:-0,1.4,-0.82,-1.26,0.07;GLESTTLADKDGEIYC[Common Fixed:Carbamidomethyl on C]K:0.13,-0,-1.46,-1.06,1.03;KNLDSTTVAVHGEEIYC[Common Fixed:Carbamidomethyl on C]K:-0.09,0.63,-0.21,-0,1.05;GYGYGQGAGTLSTDKGESLGIK:0,0.56,-0.55,-0.15,2.04;GFGFGQGAGALV:-0.34,-0.72,0.69,0,0.79;HEEAPGHRPT…	NLDSTTVAVHGEEIYC[Common Fixed:Carbamidomethyl on C]K:-3.52,-1.47,-1.07,-1.58,-0.71;C[Common Fixed:Carbamidomethyl on C]SQAVYAAEK:-3.52,-0.87,-2.42,-2.57;GLESTTLADKDGEIYC[Common Fixed:Carbamidomethyl on C]K:-1.76,-2.18,-1.26,-3.45,;KNLDSTTVAVHGEEIYC[Common Fixed:Carbamidomethyl on C]K:-0.73,-1.3,0.13,-1.76,-0.92;GYGYGQGAGTLSTDKGESLGIK:-1.58,-1.94,;GFGFGQGAGALV:2.03,0.6,-2.92,-2.76;HEEAPGHRPTTNPNAS…	3000	0.00419045	0.00419045	ENSG00000159176
Q96P63	primary:SERPINB12	Homo sapiens	RPMI	POLYIC	0.1	-1.2392	1.13402	1.77271	2.07212e+06	877765	5	10	9	IGFIEEVK:0.74,0.42,-0.5,-0.11,-0;ADLTGISPSPNLYLSK:-0,-0.75,0.85;IKELFSK:-0.64,0.64	IGFIEEVK:-1.34,-1.74,-1.71,-0.63,-0.9;ADLTGISPSPNLYLSK:-1.6,-1.76,-0.5,-0.41;IKELFSK:	3000	0.00419045	0.00419045	ENSG00000166634
Q9UI12	primary:ATP6V1H, ORF:CGI-11	Homo sapiens	RPMI	POLYIC	0.1	-1.2126	0.962634	0.986643	130248	56200.6	1	5	2	YNALLAVQK:0.73,0.15,-0.23,-0.21,0	YNALLAVQK:-1.09,-1.15	3000	0.00419045	0.00419045	ENSG00000047249
Q15942	primary:ZYX	Homo sapiens	RPMI	POLYIC	0.1	-1.08949	0.329096	1.94344	9.7055e+06	4.56089e+06	58	192	144	C[Common Fixed:Carbamidomethyl on C]SVC[Common Fixed:Carbamidomethyl on C]SEPIM[Common Variable:Oxidation on M]PEPGRDETVR:0.43,-0,-1.54,-0.13,0.84;QN[Common Artifact:Ammonia loss on N]VAVNELC[Common Fixed:Carbamidomethyl on C]GR:0,0.11,-0.12,-0.02,2.11;PLEGTSFIVDQANRPHC[Common Fixed:Carbamidomethyl on C]VPDYHK:-0.17,-0,0.14,0.59,-0.05;C[Common Fixed:Carbamidomethyl on C]NTC[Common Fixed:Carbamido…	C[Common Fixed:Carbamidomethyl on C]SVC[Common Fixed:Carbamidomethyl on C]SEPIM[Common Variable:Oxidation on M]PEPGRDETVR:-0.05,-1.94,0.93,-0.59,-0.91;QN[Common Artifact:Ammonia loss on N]VAVNELC[Common Fixed:Carbamidomethyl on C]GR:-3.81,-2.22,-0.74,-1.57,-1.84;PLEGTSFIVDQANRPHC[Common Fixed:Carbamidomethyl on C]VPDYHK:1.93,-1.53,-0.65,-2.01,-1.23;C[Common Fixed:Carbamidomethyl on C]NTC[Common F…	3000	0.00419045	0.00419045	ENSG00000159840
P21291	primary:CSRP1, synonym:CSRP, synonym:CYRP	Homo sapiens	RPMI	POLYIC	0.1	-1.02448	0.422768	1.74389	6.9742e+06	3.42844e+06	18	85	64	NLDSTTVAVHGEEIYC[Common Fixed:Carbamidomethyl on C]K:0.05,-0,-0.54,-0.43,0.83;TVYFAEEVQC[Common Fixed:Carbamidomethyl on C]EGNSFHK:0.75,-0.6,-0.28,-0,0.29;GFGFGQGAGALVHSE:0.04,1.3,-1.45,-1.34,-0;C[Common Fixed:Carbamidomethyl on C]SQAVYAAEK:-0,1.4,-0.82,-1.26,0.07;SC[Common Fixed:Carbamidomethyl on C]FLC[Common Fixed:Carbamidomethyl on C]M[Common Variable:Oxidation on M]VC[Common Fixed:Carbamidom…	NLDSTTVAVHGEEIYC[Common Fixed:Carbamidomethyl on C]K:-3.52,-1.47,-1.07,-1.58,-0.71;TVYFAEEVQC[Common Fixed:Carbamidomethyl on C]EGNSFHK:2.26,-1.89,-0.14,-0.89,-0.88;GFGFGQGAGALVHSE:0.16,-1.94,-2.94,-3.04;C[Common Fixed:Carbamidomethyl on C]SQAVYAAEK:-3.52,-0.87,-2.42,-2.57;SC[Common Fixed:Carbamidomethyl on C]FLC[Common Fixed:Carbamidomethyl on C]M[Common Variable:Oxidation on M]VC[Common Fixed:C…	3000	0.00419045	0.00419045	ENSG00000159176
A0A494C1M0	primary:SH3D19	Homo sapiens	RPMI	POLYIC	0.1	-1.00935	2.19286	1.95985	357716	177703	2	5	3	LSATR[Common Biological:Citrullination on R]RSNK:0.57,1.82,-1.13,0,-1.37	LSATR[Common Biological:Citrullination on R]RSNK:-1.15,-0.91,-0.95	3000	0.00419045	0.00419045	ENSG00000109686
Q96RQ9	primary:IL4I1, synonym:FIG1, ORF:UNQ636/PRO1265	Homo sapiens	RPMI	POLYIC	0.1	-0.971882	0.436756	1.84387	3.81759e+06	1.94636e+06	28	81	73	LALDDVAALHGPVVR:-0.85,0.57,-0,;ADVVLLTASGPAVK:1.16,-0,-0.43,;LGYALRPQEK:-2.45,-0,0.38,;RLHYVPATK:0.13,-0.13,;EEHIEGGHSNTDRPSR:-0.42,0.16,0,;IVGGWDLLPR:-0,1.78,-0.3;VTILEADNR:0.55,0,-0.23,;ITFSPPLPR:0.88,-0,-0.6,;IYFAGEHTAYPHGWVETAVK:-0,0.54,-2.41,;MIFYPPPR:-0.02,0.12,0.93,0,-0.54;VVTWGLNR:0.49,0,-1.08,;RITFSPPLPR:-1.78,0.27,0.32,-0.27,;HMQEALR:1.88,0.61,-0.61,-1.37;VLSDAGHKVTILEADNR:-0.03,-0,0.17…	LALDDVAALHGPVVR:0.54,-1.09,-4.19,-3.06,-1.32;ADVVLLTASGPAVK:1.86,-2.4,-1.71;LGYALRPQEK:0.56,-4.14,-3.39,-2.43,-0.52;RLHYVPATK:-0.88,-1.21,-1.26;EEHIEGGHSNTDRPSR:-2.04,-2.23,-4.09,-2.86,-0.39;IVGGWDLLPR:1.06,-1.06,-2.03,-1;VTILEADNR:0.14,-3.55,-0.99;ITFSPPLPR:1.03,-1.18,-3.18,-3.4,-1.21;IYFAGEHTAYPHGWVETAVK:1.59,;MIFYPPPR:2.74,-1.37,-0.6,-2.72;VVTWGLNR:;RITFSPPLPR:2.68,-2.62,-1.24,-1.85;HMQEALR:0.…	3000	0.00419045	0.00419045	ENSG00000104951
Q9NVK5	primary:FGFR1OP2, ORF:HSPC123	Homo sapiens	RPMI	POLYIC	0.1	-0.951665	1.992	1.35846	273496	141407	1	3	3	IFQLEQENK:-0,1.53,-1.6,	IFQLEQENK:-1.21,-0.73,-0.91	3000	0.00419045	0.00419045	ENSG00000111790
P84243	primary:H3-3A, synonym:H3.3A, synonym:H3F3, synonym:H3F3A, ORF:PP781, primary:H3-3B, synonym:H3.3B, synonym:H3F3B	Homo sapiens	RPMI	POLYIC	0.1	-0.945581	0.330862	1.77425	1.7477e+08	9.07443e+07	54	189	135	EIAQDFK[UniProt:N6,N6-dimethyllysine on K]TDLR:0.87,0.04,-0.43,-0.58,-0;EIAQDFKTDLR:0.97,0.48,0,-0.72,-1.44;EIAQDFK[UniProt:N6-methyllysine on K]TDLR:0.83,-0,-0.06,-0.69,0.01;[Common Artifact:Water Loss on E]EIAQDFKTDLR:0.88,0.58,-0,-0.51,-1.93;YRPGTVALR:0.13,-0.28,0,-0.15,0.98;STELLIR:0.62,0.12,-0.5,-0.6,0;RVTIM[Common Variable:Oxidation on M]PK:-0,0.31,-0.67,-0.4,0.28;[Common Artifact:Water Los…	EIAQDFK[UniProt:N6,N6-dimethyllysine on K]TDLR:-2.47,-0.16,-0.74,-1.01,-0.81;EIAQDFKTDLR:-1.22,0.44,0.16,-0.7,-0.49;EIAQDFK[UniProt:N6-methyllysine on K]TDLR:-2.43,-0.22,-0.43,-1.14,-0.99;[Common Artifact:Water Loss on E]EIAQDFKTDLR:-1.55,0.08,0.62,-0.69,-0.49;YRPGTVALR:-2.44,-1.94,-0.02,-3.04,-2.99;STELLIR:-1.16,-0.32,-0.57,-1,-0.83;RVTIM[Common Variable:Oxidation on M]PK:-1.66,0.56,-0.4,-0.95,-…	3000	0.00419045	0.00419045	ENSG00000132475
F5H5D3	primary:TUBA1C	Homo sapiens	RPMI	POLYIC	0.1	-0.925258	0.258919	1.69532	3.06913e+07	1.61616e+07	57	198	156	TIGGGDDSFNTFFSETGAGK:0,0.17,-0.78,-0.85,0.89;AVFVDLEPTVIDEVR:0,0.11,-1.81,-1.29,0.88;VGINYQPPTVVPGGDLAK:0,0.06,-1.19,-0.95,0.48;IHFPLATYAPVISAEK:0,0.8,-0.86,-0.17,1.51;LDHKFDLM[Common Variable:Oxidation on M]YAK:-0.18,0.13,-1.63,0,0.38;QLFHPEQLITGKEDAANNYAR:0.67,1.36,-0.12,-0,-3;NLDIERPTYTNLNR:0.29,0,-1.01,-0.95,0.26;TIQFVDW[Less Common:Dioxidation on W]C[Common Fixed:Carbamidomethyl on C]PTGFK:-…	TIGGGDDSFNTFFSETGAGK:1.24,-3.54,-2.15,-1.58,-1.44;AVFVDLEPTVIDEVR:0.76,-2.04,-2.35,-2.93,-2.56;VGINYQPPTVVPGGDLAK:-0.77,-1.2,-1.86,-1.83,-2.01;IHFPLATYAPVISAEK:1.61,-0.34,-0.82,-1.68,-1.9;LDHKFDLM[Common Variable:Oxidation on M]YAK:-0.91,-2.98,0.36,0.23,-0.53;QLFHPEQLITGKEDAANNYAR:2.61,-1.05,-0.88,-1.8,-1.94;NLDIERPTYTNLNR:-4.19,-1.97,-1.4,-1.87,-1.85;TIQFVDW[Less Common:Dioxidation on W]C[Common…	3000	0.00419045	0.00419045	ENSG00000167553
A0A0A6YYL2		Homo sapiens	RPMI	POLYIC	0.1	-0.868691	0.385065	0.592829	482322	264141	4	13	6	TTFTVAQNER:-1.47,0.14,-0.14,0.42;ILEFVGR:0.37,-0.37,;DVAVSYYHFHR:0.28,0.06,-0.06,-0.31,;MAGC[Common Fixed:Carbamidomethyl on C]SLSFR:-0,0.18,-0.67,	TTFTVAQNER:-0.53,-1.3,;ILEFVGR:;DVAVSYYHFHR:-0.95,-0.91,-0.7,-1.26;MAGC[Common Fixed:Carbamidomethyl on C]SLSFR:	3000	0.00419045	0.00419045	ENSG00000213648
E9PDI2		Homo sapiens	RPMI	POLYIC	0.1	-0.86712	0.320219	0.455695	1.0776e+07	5.90785e+06	2	10	8	VPTISINK:0.26,-0.23,-0.09,0.2,0;EM[Common Variable:Oxidation on M]ND[Less Common:Ethylation on D]AATFYTNR:-0.31,0.05,0,-0.36,0	VPTISINK:-1.5,-0.85,-0.16,-1.16,-0.7;EM[Common Variable:Oxidation on M]ND[Less Common:Ethylation on D]AATFYTNR:-0.85,-1.28,-0.81	3000	0.00419045	0.00419045	ENSG00000112186
P19105	primary:MYL12A, synonym:MLCB, synonym:MRLC3, synonym:RLC	Homo sapiens	RPMI	POLYIC	0.1	-0.772172	0.34094	1.67712	1.44001e+07	8.43179e+06	31	120	106	NAFAC[Common Fixed:Carbamidomethyl on C]FDEEATGTIQEDYLR:-0,0.17,-0.89,-0.38,0.25;ELLTTM[Common Variable:Oxidation on M]GDRFTDEEVDELYR:-0.37,-0,-0.66,1.17,1.34;ATSNVFAM[Common Variable:Oxidation on M]FDQSQIQEFK:-0.51,0,-0.59,1.1,4.56;GNFNYIEFTR:-0.09,0.18,-0,0,0.46;LNGTDPEDVIR:0.03,0,-0.45,-0.01,0.86;EAFNM[Common Variable:Oxidation on M]IDQNR:-0,-2.04,-0.23,1.83,4.87;FTDEEVDELYR:0,-1.11,-0.21,0.19…	NAFAC[Common Fixed:Carbamidomethyl on C]FDEEATGTIQEDYLR:-0.04,0.47,-0.72,-0.94,-0.81;ELLTTM[Common Variable:Oxidation on M]GDRFTDEEVDELYR:-1.15,-2.41,-0.32,0.54,0.97;ATSNVFAM[Common Variable:Oxidation on M]FDQSQIQEFK:0.1,-0.14,-0.95,-0.44,-0.49;GNFNYIEFTR:-0.38,0.02,0,-0.46,-0.45;LNGTDPEDVIR:-2.47,-1.87,-0.79,-0.91,-1.04;EAFNM[Common Variable:Oxidation on M]IDQNR:0.06,0.4,1.1,0.69;FTDEEVDELYR:0.8…	3000	0.00419045	0.00419045	ENSG00000101608
A0A8V8TMY4	primary:PFKP	Homo sapiens	RPMI	POLYIC	0.1	-0.764749	0.299075	1.64461	3.76749e+06	2.21738e+06	41	164	119	AIGVLTSGGDAQGM[Common Variable:Oxidation on M]NAAVR:0.11,-1.22,-1.63,-0,2.23;TNC[Common Fixed:Carbamidomethyl on C]NVAVINVGAPAAGM[Common Variable:Oxidation on M]NAAVR:0.81,-0.04,-0;YLEEIATQM[Common Variable:Oxidation on M]R:-1.11,-0,1.74;GGTPSAFDR:-0.68,-1.59,0.86,0.68;NVIFQPVAELKK:-0.87,-1.73,0.55,0,0.96;FTTDDSIC[Common Fixed:Carbamidomethyl on C]VLGISK:-0.51,0.58,-0.44,0,0.74;KFLEHLSGAGK:0.42,-…	AIGVLTSGGDAQGM[Common Variable:Oxidation on M]NAAVR:-0.99,0.19,0.64,0.08;TNC[Common Fixed:Carbamidomethyl on C]NVAVINVGAPAAGM[Common Variable:Oxidation on M]NAAVR:-0.92,0.35,-0.29,;YLEEIATQM[Common Variable:Oxidation on M]R:0.73,0.53,-0.08;GGTPSAFDR:-1.66,-3.77,-0.35,-0.81,-0.99;NVIFQPVAELKK:1.1,-2.43,0.16,-0.71,-1.67;FTTDDSIC[Common Fixed:Carbamidomethyl on C]VLGISK:-1.1,-1.44,-0.67,-0.76;KFLEHL…	3000	0.00419045	0.00419045	ENSG00000067057
P68366	primary:TUBA4A, synonym:TUBA1	Homo sapiens	RPMI	POLYIC	0.1	-0.737511	0.244154	1.7593	3.03044e+07	1.81758e+07	77	270	207	AYHEQLSVAEITNAC[Common Fixed:Carbamidomethyl on C]FEPANQM[Common Variable:Oxidation on M]VK:-0.65,0.1,-1.43,-0,1.35;VGINYQPPTVVPGGDLAK:0,0.06,-1.19,-0.95,0.48;AVC[Common Fixed:Carbamidomethyl on C]M[Common Variable:Oxidation on M]LSNTTAIAEAW[Less Common:Dioxidation on W]AR:-1.32,-0.87,0.87,2.39;IHFPLATYAPVISAEK:0,0.8,-0.86,-0.17,1.51;AVC[Common Fixed:Carbamidomethyl on C]M[Common Variable:Oxidati…	AYHEQLSVAEITNAC[Common Fixed:Carbamidomethyl on C]FEPANQM[Common Variable:Oxidation on M]VK:-1.36,-0.47,-0.26;VGINYQPPTVVPGGDLAK:-0.77,-1.2,-1.86,-1.83,-2.01;AVC[Common Fixed:Carbamidomethyl on C]M[Common Variable:Oxidation on M]LSNTTAIAEAW[Less Common:Dioxidation on W]AR:-1.6,1.53,1.16,1.03;IHFPLATYAPVISAEK:1.61,-0.34,-0.82,-1.68,-1.9;AVC[Common Fixed:Carbamidomethyl on C]M[Common Variable:Oxida…	3000	0.00419045	0.00419045	ENSG00000127824
O00194	primary:RAB27B	Homo sapiens	RPMI	POLYIC	0.1	-0.727243	0.326006	1.71298	1.38522e+07	8.36752e+06	34	136	119	ELADKYGIPYFETSAATGQNVEK:-0.74,0.45,0.38,-0,-0.79;RVVYNAQGPN[Common Artifact:Deamidation on N]GSSGK:-0.29,0.11,-0.31,-0,0.4;VVYNAQGPN[Common Artifact:Deamidation on N]GSSGK:-0,-0.61,-0.19,0.1,0.88;AVETLLDLIM[Common Variable:Oxidation on M]K:-0.82,-0,-1.54,0.82,1.86;LLALGDSGVGK:0.23,0,-0.77,-0.55,0.58;VHLQLW[Less Common:Oxidation to Kynurenine on W]DTAGQER:-0.07,0.07;YTDNKFNPK:0,0.35,-0.19,-0.26,0.…	ELADKYGIPYFETSAATGQNVEK:-2.47,-0.6,-1.06,-1.2,-0.93;RVVYNAQGPN[Common Artifact:Deamidation on N]GSSGK:0.09,0.13,-1.08,-1.18;VVYNAQGPN[Common Artifact:Deamidation on N]GSSGK:0.18,0.32,0.16,-0.96,-0.77;AVETLLDLIM[Common Variable:Oxidation on M]K:-0.48,-1.54,0.18,-0.19,0.19;LLALGDSGVGK:-3.58,-1.42,-0.17,-2.26,;VHLQLW[Less Common:Oxidation to Kynurenine on W]DTAGQER:1.2,0.32,-0.2;YTDNKFNPK:-5.52,0.06…	3000	0.00419045	0.00419045	ENSG00000041353
Q14697	primary:GANAB, synonym:G2AN, synonym:KIAA0088	Homo sapiens	RPMI	POLYIC	0.1	-0.722004	0.271388	1.65141	4.15939e+06	2.52165e+06	42	178	134	LSFQHDPETSVLVLR:0,2.5,-0.37,-0.33,0.03;SIRPGLSPYR:0,-0.53,0.06,0,-0.64;PAAVVLQTK:-1.51,-2.37,-0,0.05,0.19;AHAHLDTGR:-3.04,-0.2,0.2,0.27;FRIDELEPR:0.12,0,-0.31,-0.03,1.23;SLLLSVNAR:0.33,-0.38,0.03,-0,-0.77;AFFAGSQR:-0.04,-1.26,-0,0.15,0.55;LDLLEDR:0.45,0,-0.26,-0.37,0.75;NPEPELLVR:-0.86,0.47,-0.48,-0,1.21;VVIIGAGKPAAVVLQTK:0.98,-0.97,-0.09,0,0.67;VSQGSKDPAEGDGAQPEETPR:-0.46,-0.6,-0,0.24,0.27;MMDYL…	LSFQHDPETSVLVLR:-0.44,0.65,-1.08,-1.34,-1.48;SIRPGLSPYR:0.23,-1.79,0.15,-1.05,-1.01;PAAVVLQTK:-2.24,-0.3,-1.05,-0.99;AHAHLDTGR:-0.37,-1.13,-1.17;FRIDELEPR:1.46,-0.62,0.23,-1.11,-0.52;SLLLSVNAR:1.45,-0.55,-0.14,-1.1,-0.87;AFFAGSQR:0.36,-1.53,-0.04,-0.87,-1.3;LDLLEDR:0.45,-0.62,-0.62,-1.63,-1.35;NPEPELLVR:-0.72,-1.43,-1.02;VVIIGAGKPAAVVLQTK:2.46,-0.63,0.22,-1.32,-0.99;VSQGSKDPAEGDGAQPEETPR:0.08,-0.…	3000	0.00419045	0.00419045	ENSG00000089597
Q9H4B7	primary:TUBB1	Homo sapiens	RPMI	POLYIC	0.1	-0.69456	0.261008	1.86086	1.87467e+07	1.15835e+07	68	253	193	GHYTEGAELIENVLEVVR:0.75,0,-0.06,-0.66,1.55;AVLVDLEPGTM[Common Variable:Oxidation on M]DSIR:-0.34,-1.27,0.34,2.27;ALSVAELTQQM[Common Variable:Oxidation on M]FDAR:-0.16,0,-1.17,1.42,3.95;EIVHIQIGQC[Common Fixed:Carbamidomethyl on C]GNQIGAK:0.57,-1.05,-0.44,0,1.54;AVLEEDEEVTEEAEM[Common Variable:Oxidation on M]EPEDKGH:0.59,0,-0.66,0,-1.36;FPGQLNADLR:0.53,-0,-0.56,-0.1,1.52;EVDQQLLSVQTR:0.73,-0,-1.03…	GHYTEGAELIENVLEVVR:0.81,-1.29,-0.65,-0.79,-1.11;AVLVDLEPGTM[Common Variable:Oxidation on M]DSIR:-0.3,0.33,0.62,-0.55;ALSVAELTQQM[Common Variable:Oxidation on M]FDAR:-4.34,0.19,1.49,1.93;EIVHIQIGQC[Common Fixed:Carbamidomethyl on C]GNQIGAK:1.77,-0.81,-0.74,-1.29;AVLEEDEEVTEEAEM[Common Variable:Oxidation on M]EPEDKGH:-1.74,0.86,-0.04,-0.97;FPGQLNADLR:1.98,-1.54,-0.67,-1.07,-1.21;EVDQQLLSVQTR:-5.83,…	3000	0.00419045	0.00419045	ENSG00000101162
P40227	primary:CCT6A, synonym:CCT6, synonym:CCTZ	Homo sapiens	RPMI	POLYIC	0.1	-0.674881	0.311568	1.59255	3.04484e+06	1.90724e+06	31	129	98	VLAQNSGFDLQETLVK:0.12,-0.64,-0.12,0.62;GIDPFSLDALSK:-0.1,-1.9,-0,0.19,0.38;HKSETDTSLIR:-0,-1.91,0.15,0.32,-2.47;IITEGFEAAK:-0,-0.25,-0.24,0.04,0.65;EM[Common Variable:Oxidation on M]DRETLIDVAR:0.15,-0,-1.55,-0.02,0.31;ALQFLEEVK:0.84,0.15,-0.23,-0,-0.39;GFVVI[Less Common:Oxidation on I]N[Common Artifact:Ammonia loss on N]QK:-0.36,-0,0.34;EGIVALRR:-0,-0.91,0.52,0.27,-0.63;GLQDVLR:1.12,-0,-0.58,-0.2…	VLAQNSGFDLQETLVK:0.88,-0.97,-0.61,-1.11;GIDPFSLDALSK:-1.85,-1.92,-1.23,;HKSETDTSLIR:-1.45,0.2,-0.66,-0.4;IITEGFEAAK:-2.02,-1.57,-0.18,-0.87,-1.63;EM[Common Variable:Oxidation on M]DRETLIDVAR:-1.43,-2.35,0.59,0.72,-0.61;ALQFLEEVK:-0.91,-0.06,-0.65,-1.02,-0.91;GFVVI[Less Common:Oxidation on I]N[Common Artifact:Ammonia loss on N]QK:0.75,0.04;EGIVALRR:-0.33,1.21,0.38,0.24;GLQDVLR:-2.71,-1.45,-0.65,-1…	3000	0.00419045	0.00419045	ENSG00000146731
P68871	primary:HBB	Homo sapiens	RPMI	POLYIC	0.1	-0.671009	0.238753	1.62845	1.48506e+08	9.3272e+07	99	285	204	VLGAFSDGLAHLDNLK:-1.61,-0.57,-0,0.33,0.48;KVLGAFSDGLAHLDNLK:-1.43,-0,0.19,0.35,-2.22;VVAGVANALAHKYH:-1.46,0,0.82,0.55,-1.2;GTFATLSELHC[Common Fixed:Carbamidomethyl on C]DKLHVDPENFR:-1.29,0.48,0.56,0,-2.25;VNVDEVGGEALGR:-0.27,-0.08,0.01,-0,0.1;VVAGVAN[Common Artifact:Deamidation on N]ALAHKYH:-2.21,-0,0.71,0.27,-1.4;VVAGVANALAHK:-2.71,-2.03,0.07,-0,0.11;GTFATLSELHC[Common Fixed:Carbamidomethyl on C…	VLGAFSDGLAHLDNLK:-0.38,-0.51,-0.74,-2.2,-1.52;KVLGAFSDGLAHLDNLK:-0.09,0.94,-0.02,-2.15,-0.95;VVAGVANALAHKYH:-2.08,-1.44,1.18,-0.57;GTFATLSELHC[Common Fixed:Carbamidomethyl on C]DKLHVDPENFR:-0.4,-2.13,-1.59;VNVDEVGGEALGR:-3.74,-0.27,0.37,-1.13,-1.24;VVAGVAN[Common Artifact:Deamidation on N]ALAHKYH:-0.24,-1.93,1.11,-0.97,-0.58;VVAGVANALAHK:-3.21,-2.84,-0.26,-1.23,-1.27;GTFATLSELHC[Common Fixed:Carb…	3000	0.00419045	0.00419045	ENSG00000244734
P02042	primary:HBD	Homo sapiens	RPMI	POLYIC	0.1	-0.653772	0.268916	1.79532	1.13137e+08	7.19117e+07	70	230	183	VLGAFSDGLAHLDNLK:-1.61,-0.57,-0,0.33,0.48;FFESFGDLSSPDAVM[Common Variable:Oxidation on M]GNPK:-1.11,-0.81,0,1.22,2.1;KVLGAFSDGLAHLDNLK:-1.43,-0,0.19,0.35,-2.22;VVAGVANALAHKYH:-1.46,0,0.82,0.55,-1.2;VVAGVAN[Common Artifact:Deamidation on N]ALAHKYH:-2.21,-0,0.71,0.27,-1.4;VVAGVANALAHK:-2.71,-2.03,0.07,-0,0.11;VNVDAVGGEALGR:-0.58,-0,0.57,0.33,-0.06;VVAGVANAL[Less Common:Oxidation on L]AHK:-0.42,-0.5…	VLGAFSDGLAHLDNLK:-0.38,-0.51,-0.74,-2.2,-1.52;FFESFGDLSSPDAVM[Common Variable:Oxidation on M]GNPK:-0.24,-0.9,0.71,1.84,1.23;KVLGAFSDGLAHLDNLK:-0.09,0.94,-0.02,-2.15,-0.95;VVAGVANALAHKYH:-2.08,-1.44,1.18,-0.57;VVAGVAN[Common Artifact:Deamidation on N]ALAHKYH:-0.24,-1.93,1.11,-0.97,-0.58;VVAGVANALAHK:-3.21,-2.84,-0.26,-1.23,-1.27;VNVDAVGGEALGR:-3.68,-0.28,0.81,-0.3,-0.57;VVAGVANAL[Less Common:Oxida…	3000	0.00419045	0.00419045	ENSG00000223609
P62805	primary:H4C1, synonym:H4/A, synonym:H4FA, synonym:HIST1H4A, primary:H4C2, synonym:H4/I, synonym:H4FI, synonym:HIST1H4B, primary:H4C3, synonym:H4/G, synonym:H4FG, synonym:HIST1H4C, primary:H4C4, synonym:H4/B, synonym:H4FB, synonym:HIST1H4D, primary:H4C5, synonym:H4/J, synonym:H4FJ, synonym:HIST1H4E, primary:H4C6, synonym:H4/C, synonym:H4FC, synonym:HIST1H4F, primary:H4C8, synonym:H4/H, synonym:H4F…	Homo sapiens	RPMI	POLYIC	0.1	-0.643205	0.256915	1.66358	3.34376e+08	2.14097e+08	96	256	191	KTVTAM[Common Variable:Oxidation on M]DVVYALK:0.71,-0.29,-0,-0.33,0.4;KTVTAM[Common Variable:Oxidation on M]DVVYALKR:0.75,-0,0.15,-0.53,-1.82;TVTAM[Common Variable:Oxidation on M]DVVYALKR:0.14,-0.14;DNIQGITKPAIR:-0,-1.24,-0.18,0,1.29;DAVTYTE[Metal:Sodium on E]HAK:-1.56,-2,-0,0.03,0.28;ISGLIYEETR:0.57,-0,-0.31,-0.37,0.67;TVTAM[Common Variable:Oxidation on M]DVVYALK:0.94,-0,-0.1,-0.51,0.6;DAVTYTEHA…	KTVTAM[Common Variable:Oxidation on M]DVVYALK:1.32,-0.4,-0.72,-0.92,-0.94;KTVTAM[Common Variable:Oxidation on M]DVVYALKR:1.97,0.13,0.05,-0.75,-0.98;TVTAM[Common Variable:Oxidation on M]DVVYALKR:0.28,-0.41;DNIQGITKPAIR:-0.39,-1.13,-0.07,-1.24,-1.15;DAVTYTE[Metal:Sodium on E]HAK:-0.7,0.12,-0.29,-1.03;ISGLIYEETR:-3.77,0.09,-0.46,-1.13,-0.89;TVTAM[Common Variable:Oxidation on M]DVVYALK:-0.5,1.01,-1.1…	3000	0.00419045	0.00419045	ENSG00000274618
F8WB63		Homo sapiens	RPMI	POLYIC	0.1	-0.62344	0.26499	1.59248	3.97197e+08	2.57829e+08	74	210	160	DSYVGD[Metal:Sodium on D]EAQSK:-1.65,-0,0,1.16;DSYVGDEAQSKR:-0.3,0.13,-0.69,-0,1.01;DSYVGDEAQ[Common Artifact:Deamidation on Q]SKR:-0.12,-0,-0,0.46,1.98;AVFPSIVGRPR:0.46,-0,-1.46,-0.92,0.4;DSYVGD[Metal:Calcium on D]EAQSK:-1.42,-1.5,-0,0.04,0.67;AGFAGDDAPR:0.74,-0.9,-0.63,-0,1.19;DSYVGD[Less Common:Water loss on D]EAQSK:-1.6,-2.38,0,0.81,0.15;DSYVGD[Metal:Sodium on D]EAQSKR:-2.62,-1.21,-0,0.28,0.9…	DSYVGD[Metal:Sodium on D]EAQSK:-7.44,-0.13,-0.16;DSYVGDEAQSKR:-2.48,-0.21,-1.1;DSYVGDEAQ[Common Artifact:Deamidation on Q]SKR:-0.84,0.25,0.14,-0.25;AVFPSIVGRPR:1.99,-2.58,-0.89,-2.52,-2.16;DSYVGD[Metal:Calcium on D]EAQSK:-1.19,0.05,-0.06,-0.32;AGFAGDDAPR:0.45,-0.53,-0.31,-0.74,-0.91;DSYVGD[Less Common:Water loss on D]EAQSK:-0.98,-1.98,0.18,-0.11,-0.07;DSYVGD[Metal:Sodium on D]EAQSKR:-3.04,-0.1,-0…	3000	0.00419045	0.00419045	ENSG00000163017
P04406	primary:GAPDH, synonym:GAPD, ORF:CDABP0047, ORF:OK/SW-cl.12	Homo sapiens	RPMI	POLYIC	0.1	-0.608823	0.227007	1.80799	4.51732e+07	2.96215e+07	113	324	255	VPTANVSVVDLTC[Common Fixed:Carbamidomethyl on C]R:0.66,-0,-0.7,-0.55,0.89;VVDLM[Common Variable:Oxidation on M]AHM[Common Variable:Oxidation on M]ASKE:-0.11,-0.27,0,1.32,3.93;VIISAPSADAPM[Common Variable:Oxidation on M]FVM[Common Variable:Oxidation on M]GVNHEK:-0,-2.62,-1.94,0.58,2.44;LVIN[UniProt:Deamidated asparagine on N]GNPITIFQERDPSK:-0,-0.04,1.11;IISNASC[Common Fixed:Carbamidomethyl on C]TT…	VPTANVSVVDLTC[Common Fixed:Carbamidomethyl on C]R:2.13,-2.19,-1.27,-2.01,-1.93;VVDLM[Common Variable:Oxidation on M]AHM[Common Variable:Oxidation on M]ASKE:-0.31,-2.28,3.27,2.66,2.22;VIISAPSADAPM[Common Variable:Oxidation on M]FVM[Common Variable:Oxidation on M]GVNHEK:-2.04,-3.92,0.86,1.42,0.46;LVIN[UniProt:Deamidated asparagine on N]GNPITIFQERDPSK:1,0.1,;IISNASC[Common Fixed:Carbamidomethyl on C…	3000	0.00419045	0.00419045	ENSG00000111640
Q9Y4G6	primary:TLN2, synonym:KIAA0320	Homo sapiens	RPMI	POLYIC	0.1	-0.580498	0.22309	1.65255	6.13562e+07	4.10309e+07	87	315	239	FFYSDQNVDSRDPVQLNLLYVQAR:0.02,-0,-1.43,-1.34,0.64;QVAASTAQLLVAC[Common Fixed:Carbamidomethyl on C]K:0.21,-0.29,-0.38,-0,0.49;QEDVIATANLSR:0.74,0.67,-0.11,-0.01,-0;VM[Common Variable:Oxidation on M]VTNVTSLLK:0.48,-1.19,-1.04,0,0.85;KFFYSDQNVDSR:-0.74,-2.01,0,0.35,0.93;DPVQLNLLYVQAR:-1.39,-1.09,0,0.25,0.84;SIAAATSALVK:-0.31,-0.69,-0,0.25,1.27;FFYSDQNVDSR:-0.14,-0.2,-0,0.37,1.82;Q[Common Artifact:De…	FFYSDQNVDSRDPVQLNLLYVQAR:-0.05,0.11,-0.59,-1.83,-1.38;QVAASTAQLLVAC[Common Fixed:Carbamidomethyl on C]K:1.55,-1.51,-0.25,-2,-1.45;QEDVIATANLSR:-1.35,-1.3,0.21,-1.23,-1.26;VM[Common Variable:Oxidation on M]VTNVTSLLK:-1.45,-0.63,0.4,0.52,0.13;KFFYSDQNVDSR:0.35,-0.22,-0.36;DPVQLNLLYVQAR:-0.48,-0.5,-2.36,-0.15,-0.05;SIAAATSALVK:-4.02,-1.8,0.18,-1.19,-0.69;FFYSDQNVDSR:-2.18,-1.11,-0.58,-0.18,-0.44;Q[C…	3000	0.00419045	0.00419045	ENSG00000171914
P11216	primary:PYGB	Homo sapiens	RPMI	POLYIC	0.1	-0.544124	0.203863	1.45366	4.91623e+06	3.37159e+06	60	252	206	VIPAADLSQQISTAGTEASGTGNM[Common Variable:Oxidation on M]K:1.03,-0.27,-1.23,0,1.67;VIP[Less Common:Dioxidation on P]AADLSQQISTAGTEASGTGNM[Common Variable:Oxidation on M]K:0,0.47,-0.19;QAVDQISSGFFSPK:0.24,0.56,-0.44,-0.36,-0;LVTSIGDVVNHDPVVGDR:-0.2,0.41,-0,0.29,-0;TC[Common Fixed:Carbamidomethyl on C]AYTNHTVLPEALER:0,-0.1,-0.13,0.02,1.26;VLYPNDNFFEGK:-0.09,0.07,0,-0.06,0.46;IGEEFLTDLSQLKK:-1.27,-0,…	VIPAADLSQQISTAGTEASGTGNM[Common Variable:Oxidation on M]K:1.82,-2.61,0.14,0.9,0.08;VIP[Less Common:Dioxidation on P]AADLSQQISTAGTEASGTGNM[Common Variable:Oxidation on M]K:0.51,-0.71;QAVDQISSGFFSPK:-0.36,0.63,-0.71,-0.61,-1.13;LVTSIGDVVNHDPVVGDR:0.88,-5.4,-1.18,-0.54,-0.09;TC[Common Fixed:Carbamidomethyl on C]AYTNHTVLPEALER:1.6,-0.87,-0.26,-0.53,-0.75;VLYPNDNFFEGK:-0.75,-0.18,-0.45,-0.45,-0.42;IGE…	3000	0.00419045	0.00419045	ENSG00000100994
P08670	primary:VIM	Homo sapiens	RPMI	POLYIC	0.1	-0.450517	0.174874	1.6571	2.01236e+07	1.47261e+07	131	478	389	TNEKVELQELNDR:-0.05,-0,0.14,-0.2,0.1;ILLAELEQLKGQGK:0.86,-0.29,0.46,-0,-1.15;QVQSLTC[Common Fixed:Carbamidomethyl on C]EVDALKGTNESLER:1.26,0.51,0,-0.69,-1.66;LQEEM[Common Variable:Oxidation on M]LQREEAENTLQSFR:0.73,-1.61,-0.8,-0,0.75;LQDEIQNM[Common Variable:Oxidation on M]KEEM[Common Variable:Oxidation on M]AR:-0,-0.7,-0.59,1.5,4.95;KVESLQEEIAFLK:-0,-0.03,1.02,0.76,-0.21;RQVDQLTNDK:-0.65,0.1,-0.…	TNEKVELQELNDR:-1.07,-0.02,-0.19,-0.46,-0.31;ILLAELEQLKGQGK:-0.94,0.73,-1.68,-1.08;QVQSLTC[Common Fixed:Carbamidomethyl on C]EVDALKGTNESLER:0.47,2.05,-1.52,-1.12,-0.94;LQEEM[Common Variable:Oxidation on M]LQREEAENTLQSFR:-1.93,-0.6,-0.21,0.84,0.78;LQDEIQNM[Common Variable:Oxidation on M]KEEM[Common Variable:Oxidation on M]AR:0.12,3.56,3.83,3.22;KVESLQEEIAFLK:0.63,0.4,-0.66,-0.07,0.3;RQVDQLTNDK:-3.8…	3000	0.00419045	0.00419045	ENSG00000026025
A0A804F6T5	primary:PKM, synonym:PKM2, ORF:hCG_2005199	Homo sapiens	RPMI	POLYIC	0.1	-0.404635	0.168409	1.65831	2.97234e+07	2.24539e+07	169	557	421	AEGSDVANAVLDGADC[Common Fixed:Carbamidomethyl on C]IM[Common Variable:Oxidation on M]LSGETAK:-0.1,-0.64,-0,1.79,3.22;LNFSHGTHEYHAETIK:0.11,-0.57,0.24,-0,-0.62;GIFPVLC[Common Fixed:Carbamidomethyl on C]KDPVQEAW[Less Common:Dioxidation on W]AEDVDLR:-0.86,-0,-1.12,1.5,0.16;GIFPVLC[Less Common:Carboxymethylation on C]KDPVQEAW[Less Common:Dioxidation on W]AEDVDLR:-0.05,0.15,-0.28,1.14,-0;FGVEQDVDM[Com…	AEGSDVANAVLDGADC[Common Fixed:Carbamidomethyl on C]IM[Common Variable:Oxidation on M]LSGETAK:0.67,-0.6,1.83,2.01,1.3;LNFSHGTHEYHAETIK:-0.41,-1.68,-0.69,-0.68,-0.36;GIFPVLC[Common Fixed:Carbamidomethyl on C]KDPVQEAW[Less Common:Dioxidation on W]AEDVDLR:-0.77,2.15,1.17,0.95;GIFPVLC[Less Common:Carboxymethylation on C]KDPVQEAW[Less Common:Dioxidation on W]AEDVDLR:0.23,0.93,1.4,0.37;FGVEQDVDM[Common …	3000	0.00419045	0.00419045	ENSG00000067225
P63261		Homo sapiens	RPMI	POLYIC	0.1	-0.388624	0.114175	1.5977	4.21316e+08	3.21825e+08	473	1258	912	KDLYANTVLSGGTTM[Common Variable:Oxidation on M]YPGIADR:-0,-0.4,-1.73,0.15,0.7;TTGIVM[Common Variable:Oxidation on M]DSGDGVTHTVPIYEGYALPHAILR:-0.26,-0.59,0.26,0.63;VAPEEHPVLLTEAPLNPK:0.5,0.19,-0.74,-0.21,0;LC[Common Fixed:Carbamidomethyl on C]YVALDFEQEM[Common Variable:Oxidation on M]ATAASSSSLEK:-0,-0.06,1.57;TTGIVMDSGDGVTHTVPIYEGYALPHAILR:1.17,0.74,-0,-1.16,-0.84;VAPEEHPVLLTE[Metal:Sodium on E]AP…	KDLYANTVLSGGTTM[Common Variable:Oxidation on M]YPGIADR:0.5,-2.6,-0.2,0.64,0.28;TTGIVM[Common Variable:Oxidation on M]DSGDGVTHTVPIYEGYALPHAILR:-0.99,0.84,;VAPEEHPVLLTEAPLNPK:2.04,-1.84,-0.8,-0.88,-1.07;LC[Common Fixed:Carbamidomethyl on C]YVALDFEQEM[Common Variable:Oxidation on M]ATAASSSSLEK:0.16,-2.54,1.68,;TTGIVMDSGDGVTHTVPIYEGYALPHAILR:1.69,1,-2.28,-4.9,-1.82;VAPEEHPVLLTE[Metal:Sodium on E]APLN…	3000	0.00419045	0.00419045	ENSG00000184009
I3L4N8		Homo sapiens	RPMI	POLYIC	0.1	-0.385521	0.111152	1.59756	4.21316e+08	3.22518e+08	475	1260	912	KDLYANTVLSGGTTM[Common Variable:Oxidation on M]YPGIADR:-0,-0.4,-1.73,0.15,0.7;TTGIVM[Common Variable:Oxidation on M]DSGDGVTHTVPIYEGYALPHAILR:-0.26,-0.59,0.26,0.63;VAPEEHPVLLTEAPLNPK:0.5,0.19,-0.74,-0.21,0;LC[Common Fixed:Carbamidomethyl on C]YVALDFEQEM[Common Variable:Oxidation on M]ATAASSSSLEK:-0,-0.06,1.57;TTGIVMDSGDGVTHTVPIYEGYALPHAILR:1.17,0.74,-0,-1.16,-0.84;VAPEEHPVLLTE[Metal:Sodium on E]AP…	KDLYANTVLSGGTTM[Common Variable:Oxidation on M]YPGIADR:0.5,-2.6,-0.2,0.64,0.28;TTGIVM[Common Variable:Oxidation on M]DSGDGVTHTVPIYEGYALPHAILR:-0.99,0.84,;VAPEEHPVLLTEAPLNPK:2.04,-1.84,-0.8,-0.88,-1.07;LC[Common Fixed:Carbamidomethyl on C]YVALDFEQEM[Common Variable:Oxidation on M]ATAASSSSLEK:0.16,-2.54,1.68,;TTGIVMDSGDGVTHTVPIYEGYALPHAILR:1.69,1,-2.28,-4.9,-1.82;VAPEEHPVLLTE[Metal:Sodium on E]APLN…	3000	0.00419045	0.00419045	ENSG00000184009
A0A2R8Y793		Homo sapiens	RPMI	POLYIC	0.1	-0.367318	0.120653	1.61427	4.21316e+08	3.26613e+08	430	1148	824	KDLYANTVLSGGTTM[Common Variable:Oxidation on M]YPGIADR:-0,-0.4,-1.73,0.15,0.7;TTGIVM[Common Variable:Oxidation on M]DSGDGVTHTVPIYEGYALPHAILR:-0.26,-0.59,0.26,0.63;VAPEEHPVLLTEAPLNPK:0.5,0.19,-0.74,-0.21,0;LC[Common Fixed:Carbamidomethyl on C]YVALDFEQEM[Common Variable:Oxidation on M]ATAASSSSLEK:-0,-0.06,1.57;TTGIVMDSGDGVTHTVPIYEGYALPHAILR:1.17,0.74,-0,-1.16,-0.84;VAPEEHPVLLTE[Metal:Sodium on E]AP…	KDLYANTVLSGGTTM[Common Variable:Oxidation on M]YPGIADR:0.5,-2.6,-0.2,0.64,0.28;TTGIVM[Common Variable:Oxidation on M]DSGDGVTHTVPIYEGYALPHAILR:-0.99,0.84,;VAPEEHPVLLTEAPLNPK:2.04,-1.84,-0.8,-0.88,-1.07;LC[Common Fixed:Carbamidomethyl on C]YVALDFEQEM[Common Variable:Oxidation on M]ATAASSSSLEK:0.16,-2.54,1.68,;TTGIVMDSGDGVTHTVPIYEGYALPHAILR:1.69,1,-2.28,-4.9,-1.82;VAPEEHPVLLTE[Metal:Sodium on E]APLN…	3000	0.00419045	0.00419045	ENSG00000075624
P60709		Homo sapiens	RPMI	POLYIC	0.1	-0.361605	0.116695	1.60567	4.21316e+08	3.27909e+08	478	1290	936	KDLYANTVLSGGTTM[Common Variable:Oxidation on M]YPGIADR:-0,-0.4,-1.73,0.15,0.7;TTGIVM[Common Variable:Oxidation on M]DSGDGVTHTVPIYEGYALPHAILR:-0.26,-0.59,0.26,0.63;VAPEEHPVLLTEAPLNPK:0.5,0.19,-0.74,-0.21,0;LC[Common Fixed:Carbamidomethyl on C]YVALDFEQEM[Common Variable:Oxidation on M]ATAASSSSLEK:-0,-0.06,1.57;TTGIVMDSGDGVTHTVPIYEGYALPHAILR:1.17,0.74,-0,-1.16,-0.84;VAPEEHPVLLTE[Metal:Sodium on E]AP…	KDLYANTVLSGGTTM[Common Variable:Oxidation on M]YPGIADR:0.5,-2.6,-0.2,0.64,0.28;TTGIVM[Common Variable:Oxidation on M]DSGDGVTHTVPIYEGYALPHAILR:-0.99,0.84,;VAPEEHPVLLTEAPLNPK:2.04,-1.84,-0.8,-0.88,-1.07;LC[Common Fixed:Carbamidomethyl on C]YVALDFEQEM[Common Variable:Oxidation on M]ATAASSSSLEK:0.16,-2.54,1.68,;TTGIVMDSGDGVTHTVPIYEGYALPHAILR:1.69,1,-2.28,-4.9,-1.82;VAPEEHPVLLTE[Metal:Sodium on E]APLN…	3000	0.00419045	0.00419045	ENSG00000075624
Q9Y490	primary:TLN1, synonym:KIAA1027, synonym:TLN	Homo sapiens	RPMI	POLYIC	0.1	-0.360716	0.0776366	1.62699	8.13392e+07	6.33452e+07	789	2617	2027	Too long for Excel	Too long for Excel	3000	0.00419045	0.00419045	ENSG00000137076
Q68EM7	primary:ARHGAP17, synonym:RICH1, ORF:MSTP066, ORF:MSTP110	Homo sapiens	RPMI	POLYIC	0.1	0.449435	3.20946	1.69679	77956.6	106450	2	4	2	LVLDWDSVR:0.01,-0.01,0.01,-0.04,	LVLDWDSVR:0.46,0.41,	3000	0.00419045	0.00419045	ENSG00000140750
P11717	primary:IGF2R, synonym:MPRI	Homo sapiens	RPMI	POLYIC	0.1	0.589468	0.232325	1.25808	1.30913e+06	1.96983e+06	36	124	114	DGAGNSFDLSSLSR:-0.17,-0,1.19,0.22,-0.62;GC[Common Fixed:Carbamidomethyl on C]PEDAAVC[Common Fixed:Carbamidomethyl on C]AVDK:0.48,-0.48,;KHDLNPLIK:0.05,-0.05,;GNIQLSYSDGDDC[Common Fixed:Carbamidomethyl on C]GHGK:-0.89,-0,0.37,0.21,-0.95;DGIIVLK:-0.77,0.65,0.05,-0.05,;PLNPVPGC[Common Fixed:Carbamidomethyl on C]NR:-1.01,1.18,-0,;YVDGDLC[Common Fixed:Carbamidomethyl on C]PDGIR:-0.11,0.11,;YDLSALVR:0.…	DGAGNSFDLSSLSR:1.31,1.69;GC[Common Fixed:Carbamidomethyl on C]PEDAAVC[Common Fixed:Carbamidomethyl on C]AVDK:0.29,0.48;KHDLNPLIK:0.08,0.48,1.37;GNIQLSYSDGDDC[Common Fixed:Carbamidomethyl on C]GHGK:-0.61,0.04,0.37,1.08,1.82;DGIIVLK:0.88,0.74,0.95,0.73,0.38;PLNPVPGC[Common Fixed:Carbamidomethyl on C]NR:-1.57,0.38,0.94;YVDGDLC[Common Fixed:Carbamidomethyl on C]PDGIR:0.58,0.14,0.87;YDLSALVR:-1.03,1.5…	3000	0.00419045	0.00419045	ENSG00000197081
Q13740	primary:ALCAM, synonym:MEMD	Homo sapiens	RPMI	POLYIC	0.1	0.672342	0.305404	1.10466	585485	933062	16	59	53	SSPSFSSLHYQDAGNYVC[Common Fixed:Carbamidomethyl on C]ETALQEVEGLK:0.03,-0.03,0.26,-0.16;SSPSFSSLHYQDAGN[Common Artifact:Deamidation on N]YVC[Common Fixed:Carbamidomethyl on C]ETALQEVEGLK:0.35,-0.35,-0.63,0.48;ESLTLIVEGKPQIK:-0.59,0.09,0.22,-0.09;SSNTYTLTDVR:-0.22,-0,-0.45,0.68,0.3;SVQYDDVPEYKDR:-0.72,-0.79,-0,0.62,0.32;ALFLETEQLK:0.39,-0,-0.71,0.16,0;LDVPQNLM[Common Variable:Oxidation on M]FGK:0.2…	SSPSFSSLHYQDAGNYVC[Common Fixed:Carbamidomethyl on C]ETALQEVEGLK:1.09,1.2,0.8,0.56;SSPSFSSLHYQDAGN[Common Artifact:Deamidation on N]YVC[Common Fixed:Carbamidomethyl on C]ETALQEVEGLK:0.47;ESLTLIVEGKPQIK:1.59,0.17,0.63,0.83;SSNTYTLTDVR:-1.44,-0.98,0.37,1.42,0.99;SVQYDDVPEYKDR:-1.38,-1.3,0.41,1.22,1.05;ALFLETEQLK:1.31,0.04,0.83,0.72;LDVPQNLM[Common Variable:Oxidation on M]FGK:0.61,1.03,2.08,1.15;SSN…	3000	0.00419045	0.00419045	ENSG00000170017
E7ER44	primary:LTF	Homo sapiens	RPMI	POLYIC	0.1	0.72351	0.23715	1.89607	5.64909e+06	9.32775e+06	92	304	278	ESTVFEDLSDEAERDEYELLC[Common Fixed:Carbamidomethyl on C]PDNTR:-1.48,0.43,0.69,-0.43,;KGGSFQLNELQGLK:-0.34,-0,1.18,0.51,-3.03;NGSDC[Common Fixed:Carbamidomethyl on C]PDKFC[Common Fixed:Carbamidomethyl on C]LFQSETK:-1.04,0.56,1.03,0,-2.48;ADAVTLDGGFIYEAGLAPYK:-0.88,0.67,0.38,-0,-1.08;N[Common Artifact:Deamidation on N]GSDC[Common Fixed:Carbamidomethyl on C]PDKFC[Common Fixed:Carbamidomethyl on C]LF…	ESTVFEDLSDEAERDEYELLC[Common Fixed:Carbamidomethyl on C]PDNTR:1.03,1.94,-0.21,0.14,0.81;KGGSFQLNELQGLK:2.22,0.26,-0.24,0.93,1.3;NGSDC[Common Fixed:Carbamidomethyl on C]PDKFC[Common Fixed:Carbamidomethyl on C]LFQSETK:2.09,1.76,-0.04,0.49,1.14;ADAVTLDGGFIYEAGLAPYK:-0.22,2.45,-0.41,0.9,1.15;N[Common Artifact:Deamidation on N]GSDC[Common Fixed:Carbamidomethyl on C]PDKFC[Common Fixed:Carbamidomethyl o…	3000	0.00419045	0.00419045	ENSG00000012223
Q9ULI0	primary:ATAD2B, synonym:KIAA1240	Homo sapiens	RPMI	POLYIC	0.1	0.802557	1.99306	1.15891	595649	1.03893e+06	3	2	3	HAIHSSDTTSSDEE[Metal:Sodium on E]R[Common Biological:Citrullination on R]:-0.26,0.26;	HAIHSSDTTSSDEE[Metal:Sodium on E]R[Common Biological:Citrullination on R]:0.92,0.85,0.77;	3000	0.00419045	0.00419045	ENSG00000119778
P00751		Homo sapiens	RPMI	POLYIC	0.1	0.829105	0.247816	1.75523	4.04435e+06	7.18511e+06	53	225	216	LLQEGQALEYVC[Common Fixed:Carbamidomethyl on C]PSGFYPYPVQTR:-0.77,-0,0.66,0.66,-1.89;YGQTIRPIC[Common Fixed:Carbamidomethyl on C]LPC[Common Fixed:Carbamidomethyl on C]TEGTTR:-0.22,0,0.62,0.37,-1.64;FLC[Common Fixed:Carbamidomethyl on C]TGGVSPYADPNTC[Common Fixed:Carbamidomethyl on C]R:-0.83,-0,0.34,0.28,-0.77;LPPTTTC[Common Fixed:Carbamidomethyl on C]QQQKEELLPAQDIK:-0.14,-0,0.33,0.11,-2.21;VSEADS…	LLQEGQALEYVC[Common Fixed:Carbamidomethyl on C]PSGFYPYPVQTR:1.74,2.73,0.35,-0.33,-0.71;YGQTIRPIC[Common Fixed:Carbamidomethyl on C]LPC[Common Fixed:Carbamidomethyl on C]TEGTTR:2.88,1.3,0.09,-0.63,0.28;FLC[Common Fixed:Carbamidomethyl on C]TGGVSPYADPNTC[Common Fixed:Carbamidomethyl on C]R:3.11,2.27,0.62,-0.02,0.86;LPPTTTC[Common Fixed:Carbamidomethyl on C]QQQKEELLPAQDIK:2.96,2.07,0.67,-0.11,0.27;V…	3000	0.00419045	0.00419045	ENSG00000241253
A0A0G2JH38		Homo sapiens	RPMI	POLYIC	0.1	0.854223	0.335247	1.82693	3.84749e+06	6.95543e+06	33	138	125	LLQEGQALEYVC[Common Fixed:Carbamidomethyl on C]PSGFYPYPVQTR:-0.77,-0,0.66,0.66,-1.89;VSEADSSNADW[Less Common:Dioxidation on W]VTK:-0.66,-1.34,0.94,0.66;EAGIPEFYDYDVALIK:-0.03,1.11,0.78,0,-1.28;LEDSVTYHC[Common Fixed:Carbamidomethyl on C]SR:-0.46,-0,0.79,0.77,-1.51;QLN[Common Artifact:Ammonia loss on N]EINYEDHKLK:-0.62,-0.02,0.3,0.02,;ISVIRPSK:-1.64,-0,0.36,0.13,-1.29;QLNEINYEDHK:-0.79,0,0.39,0.82…	LLQEGQALEYVC[Common Fixed:Carbamidomethyl on C]PSGFYPYPVQTR:1.74,2.73,0.35,-0.33,-0.71;VSEADSSNADW[Less Common:Dioxidation on W]VTK:2.72,1.95,2.45;EAGIPEFYDYDVALIK:2.41,3.13,-0.52,-1.27,-0.83;LEDSVTYHC[Common Fixed:Carbamidomethyl on C]SR:0.58,2,0.82,-0.14,1.12;QLN[Common Artifact:Ammonia loss on N]EINYEDHKLK:-0.89,0.89,-0.31,-0.07;ISVIRPSK:-0.29,2.28,0.68,0,0.75;QLNEINYEDHK:-5.07,2.55,0.97,0.4,0…	3000	0.00419045	0.00419045	ENSG00000204359
A0A8V8TNU0		Homo sapiens	RPMI	POLYIC	0.1	0.860854	0.287288	1.78551	3.84749e+06	6.98748e+06	43	184	170	LLQEGQALEYVC[Common Fixed:Carbamidomethyl on C]PSGFYPYPVQTR:-0.77,-0,0.66,0.66,-1.89;FLC[Common Fixed:Carbamidomethyl on C]TGGVSPYADPNTC[Common Fixed:Carbamidomethyl on C]R:-0.83,-0,0.34,0.28,-0.77;VSEADSSNADW[Less Common:Dioxidation on W]VTK:-0.66,-1.34,0.94,0.66;LEDSVTYHC[Common Fixed:Carbamidomethyl on C]SR:-0.46,-0,0.79,0.77,-1.51;GDSGGPLIVHK:-0.68,-0,0.09,0.73,-0;VKDISEVVTPR:-0,-0.04,1.26,1.…	LLQEGQALEYVC[Common Fixed:Carbamidomethyl on C]PSGFYPYPVQTR:1.74,2.73,0.35,-0.33,-0.71;FLC[Common Fixed:Carbamidomethyl on C]TGGVSPYADPNTC[Common Fixed:Carbamidomethyl on C]R:3.11,2.27,0.62,-0.02,0.86;VSEADSSNADW[Less Common:Dioxidation on W]VTK:2.72,1.95,2.45;LEDSVTYHC[Common Fixed:Carbamidomethyl on C]SR:0.58,2,0.82,-0.14,1.12;GDSGGPLIVHK:0.29,2.42,0.21,0.01,1.34;VKDISEVVTPR:1.72,1.52,1.33,0.61…	3000	0.00419045	0.00419045	ENSG00000243649
P05120	primary:SERPINB2, synonym:PAI2, synonym:PLANH2	Homo sapiens	RPMI	POLYIC	0.1	0.887151	0.349895	1.9652	4.78286e+06	8.84599e+06	51	143	135	DKM[Common Variable:Oxidation on M]AEDEVEVYIPQFK:-0.5,-0,-0.32,0.96,0.2;YYSSEPQAVDFLEC[Common Fixed:Carbamidomethyl on C]AEEAR:-3.04,-0,0.74,0.45,-2.83;SLSSAINASTGNYLLESVNK:0.39,0,-3.03;YYSSEPQAVDFLEC[Common Fixed:Carbamidomethyl on C]AEEARK:-3.4,0.1,-0.1,0.24,;M[Common Variable:Oxidation on M]AEDEVEVYIPQFK:-0.12,0.12,1.44,-2.1;GKIPNLLPEGSVDGDTR:-1.33,-0.31,0.39,0.31,;IPNLLPEGSVDGDTR:-0,-0.27,0.7…	DKM[Common Variable:Oxidation on M]AEDEVEVYIPQFK:-0.61,0.75,-0.26,3.08,2.15;YYSSEPQAVDFLEC[Common Fixed:Carbamidomethyl on C]AEEAR:-1.29,2.21,0.49,2.86,2.26;SLSSAINASTGNYLLESVNK:-1.28,-1.08,0.28;YYSSEPQAVDFLEC[Common Fixed:Carbamidomethyl on C]AEEARK:-1.85,-0.14,-1.87,0.73,0.9;M[Common Variable:Oxidation on M]AEDEVEVYIPQFK:0.11,0.29,3.5,2.87;GKIPNLLPEGSVDGDTR:0.38,2.16,1.54,2.9,1.91;IPNLLPEGSVDGD…	3000	0.00419045	0.00419045	ENSG00000197632
P98066	primary:TNFAIP6, synonym:TSG6	Homo sapiens	RPMI	POLYIC	0.1	0.89165	0.372857	1.741	8.70315e+06	1.61469e+07	34	106	108	YC[Common Fixed:Carbamidomethyl on C]GDELPDDIISTGNVM[Common Variable:Oxidation on M]TLK:-1.66,-0,0.73,1.84,-1.34;AVC[Common Fixed:Carbamidomethyl on C]EFEGGHLATYK:-3.04,0,0.77,0.61,-4.05;VGYPIVKPGPNC[Common Fixed:Carbamidomethyl on C]GFGK:-0.26,0.49,0.26,-4.74;FLSDASVTAGGFQIK:-5.46,0,0.55,0.55,-4.87;YC[Common Fixed:Carbamidomethyl on C]GDELPDDII[Less Common:Methylation on I]STGNVM[Common Variable…	YC[Common Fixed:Carbamidomethyl on C]GDELPDDIISTGNVM[Common Variable:Oxidation on M]TLK:1.12,1.78,3.23,4.35,2.98;AVC[Common Fixed:Carbamidomethyl on C]EFEGGHLATYK:-1.92,1.44,2.1,1.4,1;VGYPIVKPGPNC[Common Fixed:Carbamidomethyl on C]GFGK:-0.85,1.74,1.66,1.13,0.57;FLSDASVTAGGFQIK:-2.1,2.34,1.03,1.34,0.71;YC[Common Fixed:Carbamidomethyl on C]GDELPDDII[Less Common:Methylation on I]STGNVM[Common Variab…	3000	0.00419045	0.00419045	ENSG00000123610
B5MC14		Homo sapiens	RPMI	POLYIC	0.1	0.96673	0.455713	1.90346	7.42121e+06	1.45041e+07	25	61	83	M[Common Variable:Oxidation on M]AEKDGC[Common Fixed:Carbamidomethyl on C]FQSGFNEETC[Common Fixed:Carbamidomethyl on C]LVK:0,-0.42,2.67,;SNM[Common Variable:Oxidation on M]C[Common Fixed:Carbamidomethyl on C]ES[Common Biological:Phosphorylation on S]SKEALAENNLNLPK:-0.78,0.78,;DGC[Common Fixed:Carbamidomethyl on C]FQSGFNEETC[Common Fixed:Carbamidomethyl on C]LVK:-0.42,0.42,1.5,-2.11;EALAENNLNLPK:-…	M[Common Variable:Oxidation on M]AEKDGC[Common Fixed:Carbamidomethyl on C]FQSGFNEETC[Common Fixed:Carbamidomethyl on C]LVK:2.11,2.85,4.73,3.78;SNM[Common Variable:Oxidation on M]C[Common Fixed:Carbamidomethyl on C]ES[Common Biological:Phosphorylation on S]SKEALAENNLNLPK:0.53,2.58,3.12,1.62;DGC[Common Fixed:Carbamidomethyl on C]FQSGFNEETC[Common Fixed:Carbamidomethyl on C]LVK:0.65,0.55,2.84,2.38;E…	3000	0.00419045	0.00419045	ENSG00000136244
O75179	primary:ANKRD17, synonym:GTAR, synonym:KIAA0697	Homo sapiens	RPMI	POLYIC	0.1	1.07449	1.19501	0.935927	245303	516604	3	3	3	IGSSAPTTTAAN[Common Biological:Hydroxylation on N]TSLM[Common Variable:Oxidation on M]GIK:-0.47,-0,0.03,	IGSSAPTTTAAN[Common Biological:Hydroxylation on N]TSLM[Common Variable:Oxidation on M]GIK:1.09,0.86,0.92	3000	0.00419045	0.00419045	ENSG00000132466
A0A087WV20		Homo sapiens	RPMI	POLYIC	0.1	1.09552	1.48792	1.04263	321626	687281	1	3	3	SLSINVNLGNKEVMDTTKSQVR:-0.72,-0,0.33,	SLSINVNLGNKEVMDTTKSQVR:0.81,0.93,1.18	3000	0.00419045	0.00419045	ENSG00000116127
B5MCX1	primary:OSM	Homo sapiens	RPMI	POLYIC	0.1	1.50295	0.689584	1.88928	1.68944e+06	4.78826e+06	11	27	32	ERPGAFPSEETLR:2.3,0,-0.14,;QTDLM[Common Variable:Oxidation on M]QDTSR:0,-0.46,0.18;IQGLDVPK:2.66,-0.11,-0,;PNILGLR:1.27,0,-0.33,;VLLGQLQK:-2.06,3.26,0.46,0,-2.13;LADLEQR:2.4,0,-0.32,;LQM[Common Variable:Oxidation on M]ARPNILGLR:0.03,-0.03,;FLHGYHR:0.83,1.46,-0.16,-0,-0.39	ERPGAFPSEETLR:1.68,1.61,2.27,0.27;QTDLM[Common Variable:Oxidation on M]QDTSR:0.74,2.68,3.63,1.1;IQGLDVPK:1.73,1.97,2.35,1;PNILGLR:0.23,1.89,2.14,2.85,0.84;VLLGQLQK:-3.63,2.85,3.02,3.38,2.01;LADLEQR:2.7,2.39,3.06,1.01;LQM[Common Variable:Oxidation on M]ARPNILGLR:0.99,2.21,2.57,0.78;FLHGYHR:1.49,0.63	3000	0.00419045	0.00419045	ENSG00000099985
E9PEI0	primary:CDCA2	Homo sapiens	RPMI	POLYIC	0.1	1.52976	1.80078	1.20156	408389	1.17917e+06	1	3	3	ESK[Less Common:Dioxidation on K]SQSEDLGR:-1.18,0,0.93	ESK[Less Common:Dioxidation on K]SQSEDLGR:1.44,1.54,1.48	3000	0.00419045	0.00419045	ENSG00000184661
P10145	primary:CXCL8, synonym:IL8	Homo sapiens	RPMI	POLYIC	0.1	1.53453	0.542359	2.23764	2.34168e+07	6.78373e+07	56	89	80	VIESGPHC[Common Fixed:Carbamidomethyl on C]ANTEIIVK:-4.95,1.74,0,0.22,-8.69;VIESGPHC[Common Fixed:Carbamidomethyl on C]AN[Common Artifact:Deamidation on N]TEIIVK:1.83,-0.06,0.06,-1.87;[Less Common:Formylation on X]VIESGPHC[Common Fixed:Carbamidomethyl on C]ANTEIIVK:-1.37,-0,0.86,;VIESGPHC[Less Common:Dehydroalanine on C]ANTEIIVK:2.16,0.22,-0.22,-2.72;VIESGPHC[Common Fixed:Carbamidomethyl on C]ANT…	VIESGPHC[Common Fixed:Carbamidomethyl on C]ANTEIIVK:-4.42,2.28,2.67,2.19;VIESGPHC[Common Fixed:Carbamidomethyl on C]AN[Common Artifact:Deamidation on N]TEIIVK:-3.13,0.85,1.37;[Less Common:Formylation on X]VIESGPHC[Common Fixed:Carbamidomethyl on C]ANTEIIVK:1.05,2.8,3.65,1.01;VIESGPHC[Less Common:Dehydroalanine on C]ANTEIIVK:1.97,2.56,3.84,1.61;VIESGPHC[Common Fixed:Carbamidomethyl on C]ANTE[Metal…	3000	0.00419045	0.00419045	ENSG00000169429
P10147	primary:CCL3, synonym:G0S19-1, synonym:MIP1A, synonym:SCYA3	Homo sapiens	RPMI	POLYIC	0.1	1.57933	0.618943	2.44464	4.82918e+06	1.44311e+07	46	67	68	QIPQNFIADYFETSSQC[Common Fixed:Carbamidomethyl on C]SKPGVIFLTK:-1.8,-0.04,0.04,1.25,;QIPQNFIADYFETSSQC[Common Fixed:Carbamidomethyl on C]SK:0.28,-0.28,;QIPQN[Common Artifact:Ammonia loss on N]FIADYFETSSQC[Common Fixed:Carbamidomethyl on C]SKPGVIFLTK:-0,0.58,-2.04;SLAADTPTAC[Common Fixed:Carbamidomethyl on C]C[Common Fixed:Carbamidomethyl on C]FSYTSR:0.1,-0.44,-0,;QIPQN[Common Artifact:Ammonia los…	QIPQNFIADYFETSSQC[Common Fixed:Carbamidomethyl on C]SKPGVIFLTK:-0.25,4.02,4.49,4.76;QIPQNFIADYFETSSQC[Common Fixed:Carbamidomethyl on C]SK:0.17,-0.48,3.58,2.95;QIPQN[Common Artifact:Ammonia loss on N]FIADYFETSSQC[Common Fixed:Carbamidomethyl on C]SKPGVIFLTK:0.28,2.97;SLAADTPTAC[Common Fixed:Carbamidomethyl on C]C[Common Fixed:Carbamidomethyl on C]FSYTSR:0.43,0.63,3.16,2.47;QIPQN[Common Artifact:A…	3000	0.00419045	0.00419045	ENSG00000278567
P13501	primary:CCL5, synonym:D17S136E, synonym:SCYA5	Homo sapiens	RPMI	POLYIC	0.1	1.62007	0.49205	1.65906	2.58706e+06	7.95235e+06	13	49	50	SPYSSDTTPC[Common Fixed:Carbamidomethyl on C]C[Common Fixed:Carbamidomethyl on C]FAYIAR:-0.14,0.56,0.04,-0,-1.59;AHIKEYFYTSGK:-0.44,-0.88,0.44,0.72,;SSDTTPC[Common Fixed:Carbamidomethyl on C]C[Common Fixed:Carbamidomethyl on C]FAYIAR:-2.41,-0.31,0.67,0.31,;C[Common Fixed:Carbamidomethyl on C]SNPAVVFVTR:0.4,-0.97,0,0.05,-1.29;SSDTTPC[Common Fixed:Carbamidomethyl on C]C[Common Fixed:Carbamidomethyl…	SPYSSDTTPC[Common Fixed:Carbamidomethyl on C]C[Common Fixed:Carbamidomethyl on C]FAYIAR:0.97,1.72,0.88,2.27,1.54;AHIKEYFYTSGK:0.53,-0.63,2,2.25,1.96;SSDTTPC[Common Fixed:Carbamidomethyl on C]C[Common Fixed:Carbamidomethyl on C]FAYIAR:2.25,0.82,1.41,2.34,2.21;C[Common Fixed:Carbamidomethyl on C]SNPAVVFVTR:3.24,1.58,1.21,2.1,1.82;SSDTTPC[Common Fixed:Carbamidomethyl on C]C[Common Fixed:Carbamidomet…	3000	0.00419045	0.00419045	ENSG00000271503
Q9H6S0	primary:YTHDC2	Homo sapiens	RPMI	POLYIC	0.1	1.74211	1.32371	1.13007	270662	905431	2	4	5	PSSVSPRQPAPGGGGGGGPSPC[Common Fixed:Carbamidomethyl on C]GPGGGGRAK:-0.12,0.31,0.12,-2.03;	PSSVSPRQPAPGGGGGGGPSPC[Common Fixed:Carbamidomethyl on C]GPGGGGRAK:1.38,1.62,1.2,1.17,1.42;	3000	0.00419045	0.00419045	ENSG00000047188
H7C4H8	primary:SLBP	Homo sapiens	RPMI	POLYIC	0.1	1.82086	2.8	2.54839	835875	2.95308e+06	1	5	4	R[Common Biological:Citrullination on R]LSLGPALR:-0.61,0,1.07,0.71,-1.92	R[Common Biological:Citrullination on R]LSLGPALR:2.3,1.31,1.62,1.29	3000	0.00419045	0.00419045	ENSG00000163950
P42830	primary:CXCL5, synonym:ENA78, synonym:SCYB5	Homo sapiens	RPMI	POLYIC	0.1	1.85949	0.601529	2.61919	1.2584e+07	4.56646e+07	39	92	83	NGKEIC[Common Fixed:Carbamidomethyl on C]LDPEAPFLK:-1.67,3.35,-1.01,1.01;M[Common Variable:Oxidation on M]ISNLQVFAIGPQC[Common Fixed:Carbamidomethyl on C]SK:2.34,-0,-1.26;N[Common Artifact:Deamidation on N]GKEIC[Common Fixed:Carbamidomethyl on C]LDPEAPFLK:3.63,0.3,-0.3,-0.68;N[Common Artifact:Deamidation on N]GKEIC[Common Fixed:Carbamidomethyl on C]LDPEAPFLKK:-0,3.49,-0.96,0.12,-1.89;[Common Arti…	NGKEIC[Common Fixed:Carbamidomethyl on C]LDPEAPFLK:-2.03,1.8,3.88,3.92,;M[Common Variable:Oxidation on M]ISNLQVFAIGPQC[Common Fixed:Carbamidomethyl on C]SK:2.35,5.47,6.55,0.32;N[Common Artifact:Deamidation on N]GKEIC[Common Fixed:Carbamidomethyl on C]LDPEAPFLK:2.43,4.17,4.77,-1.44;N[Common Artifact:Deamidation on N]GKEIC[Common Fixed:Carbamidomethyl on C]LDPEAPFLKK:-0.01,3.29,4.67,4.52,0.41;[Comm…	3000	0.00419045	0.00419045	ENSG00000163735
P19876	primary:CXCL3, synonym:GRO3, synonym:GROG, synonym:SCYB3	Homo sapiens	RPMI	POLYIC	0.1	1.8754	0.767503	2.80946	7.38071e+06	2.70801e+07	25	55	58	SPGPHC[Common Fixed:Carbamidomethyl on C]AQTEVIATLK:-3.21,2.89,0,0.41,-3.89;KAC[Common Fixed:Carbamidomethyl on C]LNPASPM[Common Variable:Oxidation on M]VQK:-0.52,0.52,-1.3,0.93,;SPGPHC[Less Common:Dehydroalanine on C]AQTEVIATLK:0.62,-0.62,;[Common Artifact:Ammonia loss on C]C[Common Fixed:Carbamidomethyl on C]QC[Common Fixed:Carbamidomethyl on C]LQTLQGIHLK:-3.11,1.31,0,0.63,-1.95;C[Common Fixed:…	SPGPHC[Common Fixed:Carbamidomethyl on C]AQTEVIATLK:-6.92,4.38,2.07;KAC[Common Fixed:Carbamidomethyl on C]LNPASPM[Common Variable:Oxidation on M]VQK:2.16,4.48,5.56,1.57;SPGPHC[Less Common:Dehydroalanine on C]AQTEVIATLK:0.06,1.95,2.84,-0.54;[Common Artifact:Ammonia loss on C]C[Common Fixed:Carbamidomethyl on C]QC[Common Fixed:Carbamidomethyl on C]LQTLQGIHLK:-1.52,1.63,2.1,4.88,1.95;C[Common Fixed:…	3000	0.00419045	0.00419045	ENSG00000163734
Q8TC20		Homo sapiens	RPMI	POLYIC	0.1	2.08564	0.97629	1.10729	598206	2.53917e+06	2	7	3	EM[Common Variable:Oxidation on M]LQ[Common Artifact:Deamidation on Q]LQFK:-0.63,-0.32,0.32,1.58;EIQNYGEIPEMSVSYEK:-0.84,0.97,-0,	EM[Common Variable:Oxidation on M]LQ[Common Artifact:Deamidation on Q]LQFK:1.99,2.68,2.09;EIQNYGEIPEMSVSYEK:	3000	0.00419045	0.00419045	ENSG00000164304
P19875	primary:CXCL2, synonym:GRO2, synonym:GROB, synonym:MIP2A, synonym:SCYB2	Homo sapiens	RPMI	POLYIC	0.1	2.0999	0.802992	2.35173	7.88466e+06	3.38001e+07	23	41	42	SPGPHC[Common Fixed:Carbamidomethyl on C]AQTEVIATLK:-3.21,2.89,0,0.41,-3.89;VKSPGPHC[Common Fixed:Carbamidomethyl on C]AQTEVIATLK:2.67,-0.23,0,;SPGPHC[Less Common:Dehydroalanine on C]AQTEVIATLK:0.62,-0.62,;[Common Artifact:Ammonia loss on C]C[Common Fixed:Carbamidomethyl on C]QC[Common Fixed:Carbamidomethyl on C]LQTLQGIHLK:-3.11,1.31,0,0.63,-1.95;C[Common Fixed:Carbamidomethyl on C]QC[Common Fixe…	SPGPHC[Common Fixed:Carbamidomethyl on C]AQTEVIATLK:-6.92,4.38,2.07;VKSPGPHC[Common Fixed:Carbamidomethyl on C]AQTEVIATLK:1.24,2.5,4.33,2.16;SPGPHC[Less Common:Dehydroalanine on C]AQTEVIATLK:0.06,1.95,2.84,-0.54;[Common Artifact:Ammonia loss on C]C[Common Fixed:Carbamidomethyl on C]QC[Common Fixed:Carbamidomethyl on C]LQTLQGIHLK:-1.52,1.63,2.1,4.88,1.95;C[Common Fixed:Carbamidomethyl on C]QC[Comm…	3000	0.00419045	0.00419045	ENSG00000081041
Q8TBB6	primary:SLC7A14, synonym:KIAA1613	Homo sapiens	RPMI	POLYIC	0.1	2.22043	3.35128	1.35763	502312	2.34094e+06	1	2	3	PVES[Less Common:Dehydroalanine on S]M[Common Variable:Oxidation on M]LEGTGTTTAHGTK:1.28,-1.28	PVES[Less Common:Dehydroalanine on S]M[Common Variable:Oxidation on M]LEGTGTTTAHGTK:2.39,2.22,1.88	3000	0.00419045	0.00419045	ENSG00000013293
A0A0A0MT40	primary:PLCL1	Homo sapiens	RPMI	POLYIC	0.1	2.66971	1.52337	0.976961	76219.2	484985	2	2	2	EYTM[Common Variable:Oxidation on M]LRNIGLK:0.54,-0.54	EYTM[Common Variable:Oxidation on M]LRNIGLK:2.66,2.7	3000	0.00419045	0.00419045	ENSG00000115896
O15123	primary:ANGPT2	Homo sapiens	RPMI	POLYIC	0.1	2.89393	1.11385	0.98724	210940	1.5679e+06	1	4	2	GLTGTAGKISSISQ[Common Artifact:Deamidation on Q]PGN[Common Artifact:Deamidation on N]DFSTKDGDNDK:0.82,-0.06,0.06,-0.5,	GLTGTAGKISSISQ[Common Artifact:Deamidation on Q]PGN[Common Artifact:Deamidation on N]DFSTKDGDNDK:2.92,3.07	3000	0.00419045	0.00419045	ENSG00000091879
A0A0A0MTS9		Homo sapiens	RPMI	POLYIC	0.1	3.09683	5.17751	2.7994	181454	1.5524e+06	1	3	2	ERVLQQKQ[Common Artifact:Deamidation on Q]K:1.79,-0,-4.71	ERVLQQKQ[Common Artifact:Deamidation on Q]K:2.25,2.11,	3000	0.00419045	0.00419045	ENSG00000134775
Q8WXD2	primary:SCG3, ORF:UNQ2502/PRO5990	Homo sapiens	RPMI	POLYIC	0.1	4.83087	1.18078	0.892291	64112.4	1.82464e+06	1	3	2	TDEPKGKT[Less Common:Oxidation on T]E[Less Common:Oxidation on E]AYLEAIR:0,-0.18,0.68	TDEPKGKT[Less Common:Oxidation on T]E[Less Common:Oxidation on E]AYLEAIR:5.02,4.96,	3000	0.00419045	0.00419045	ENSG00000104112
