# Supplementary material for: Multi-omic profiling of pathogen-stimulated primary immune cells
Source: iScience. 2024 Jul 6;27(8):110471. doi: 10.1016/j.isci.2024.110471 (PMC11293528; doi:10.1016/j.isci.2024.110471)
Supplement: Table S19. Proteome heatmap expression values, related to Figure 7 [file mmc19.xlsx]

## Sheet: Sheet1
Protein Group	calb1	lps1	polyic1	rpmi1	saur1	calb2	lps2	polyic2	rpmi2	saur2	calb3	lps3	polyic3	rpmi3	saur3	calb4	lps4	polyic4	rpmi4	saur4	calb5	lps5	polyic5	rpmi5	saur5
A0A024R6I7	-3.71686	1.29309	0.745218	0.520753	1.1578	0.308619	-0.719077	1.16519	-0.239507	-0.515229	0.142652	-0.0976455	0.470705	0.240108	-0.755819	0.134507	-0.618328	1.03516	0.0660083	-0.617349	0.0825922	0.430948	0.981319	-0.893063	-0.601796
A0A087WT20	2.40651	-1.63433	-1.63433	-0.0105148	0.87267	-0.359271	-0.359271	-0.359271	1.43708	-0.359271	0.700744	-1.32039	-1.32039	0.873188	1.06685	-0.597427	1.1736	0.618686	-0.597427	-0.597427	-0.301167	1.20467	-0.301167	-0.301167	-0.301167
A0A087WV20	0.51921	-0.914739	-0.914739	0.569528	0.740741	0.282156	0.802568	1.31747	-1.20109	-1.20109	0.748759	0.479444	-2.00007	-0.0952444	0.867116	0.691123	0.349723	0.696979	0.197862	-1.93569	-0.827231	0.439816	2.04188	-0.827231	-0.827231
A0A087WWS6	-0.908107	-0.908107	3.63243	-0.908107	-0.908107	-0.00701956	1.50431	-1.03694	0.576593	-1.03694	-0.238743	-0.238743	-0.238743	0.954973	-0.238743	0.0920749	-0.44441	-0.44441	0.553379	0.243367	0.932995	-0.485553	-0.485553	0.523665	-0.485553
A0A087WWU8	-0.371862	-0.839778	0.912222	0.499142	-0.199725	-1.32784	1.49784	-1.07127	0.430532	0.470737	-0.466829	0.433365	-0.296236	-0.597529	0.927229	-1.37214	0.847599	-1.49537	0.626711	1.39319	-1.61372	2.21606	-0.668288	0.593736	-0.527789
A0A087X0D5	0.971718	-0.198831	-0.460204	-1.27281	0.960123	0.597857	-0.249248	0.514553	-0.27327	-0.589891	1.60148	-0.0573197	-2.3275	1.06366	-0.280323	1.61892	-1.33581	0.936067	-0.0391892	-1.17999	-0.357636	-0.400959	1.31142	-1.30685	0.754032
A0A087X2A7	-0.383652	-0.383652	-0.383652	1.53461	-0.383652	-0.372463	1.48985	-0.372463	-0.372463	-0.372463	1.04648	-1.69468	-1.69468	1.22433	1.11855	0.191288	0.0226524	-0.199884	-0.457747	0.443691	2.12198	-1.07674	-1.07674	1.10824	-1.07674
A0A096LNU0	-0.917812	-0.917812	1.27712	-0.917812	1.47632	0.909195	-1.65637	0.967681	-0.32201	0.101508	-1.04619	0.613221	2.52536	-1.04619	-1.04619	0.562602	0.68586	0.840352	-1.04441	-1.04441	-0.128449	-0.128449	-0.128449	0.513796	-0.128449
A0A0A0MRJ0	0	0	0	0	0	-0.716404	-0.716404	-0.716404	2.86561	-0.716404	0.694928	-1.47322	-1.47322	1.20039	1.05112	-0.0759868	1.06187	-2.24141	1.08627	0.169259	0	0	0	0	0
A0A0A0MSA9	-2.31538	-0.0231815	1.10341	0.359659	0.875495	-0.711126	-0.711126	-0.711126	-0.711126	2.8445	-0.832862	1.46442	-0.832862	1.03416	-0.832862	-0.325279	-0.325279	-0.325279	1.30112	-0.325279	-2.75537e-17	-2.75537e-17	-2.75537e-17	-2.75537e-17	-2.75537e-17
A0A0A0MSB9	-0.693491	1.03858	-0.693491	1.04189	-0.693491	-0.365725	-0.365725	-0.365725	-0.365725	1.4629	-1.17741	-1.17741	2.20997	1.32227	-1.17741	-7.4308e-18	-7.4308e-18	-7.4308e-18	-7.4308e-18	-7.4308e-18	-0.629549	-0.629549	2.5182	-0.629549	-0.629549
A0A0A0MT40	-7.95734e-17	-7.95734e-17	-7.95734e-17	-7.95734e-17	-7.95734e-17	-7.95734e-17	-7.95734e-17	-7.95734e-17	-7.95734e-17	-7.95734e-17	-7.95734e-17	-7.95734e-17	-7.95734e-17	-7.95734e-17	-7.95734e-17	1.71218	1.45685	0.768699	-1.10235	-2.83538	-0.969716	-0.969716	2.68907	0.220082	-0.969716
A0A0A0MTS9	2.14485	0.0110849	-0.247004	-1.30932	-0.599608	-0.84768	1.52391	0.406699	-3.16672	2.0838	1.13773e-16	1.13773e-16	1.13773e-16	1.13773e-16	1.13773e-16	-0.132622	0.530489	-0.132622	-0.132622	-0.132622	-0.129663	-0.129663	-0.129663	0.518653	-0.129663
A0A0A6YYL2	-0.61521	2.10298	-1.34235	-0.390372	0.244958	-2.04501	0.144766	-0.0784372	0.707807	1.27087	0.619176	0.324739	0.373128	-1.95994	0.642895	-1.97121	0.700381	-0.0260598	0.573128	0.723759	-0.0675225	0.513387	-0.685193	0.820121	-0.580792
A0A0B4J210	-0.174485	0.315914	0.523899	0.0455822	-0.71091	-0.194613	0.77845	-0.194613	-0.194613	-0.194613	-1.01205	4.0482	-1.01205	-1.01205	-1.01205	-0.260367	-0.260367	1.04147	-0.260367	-0.260367	1.09163	-0.272907	-0.272907	-0.272907	-0.272907
A0A0B4J259	0.952603	0.446613	-3.13444	0.457114	1.27811	0.928993	-1.74828	1.11901	-0.748468	0.448746	-0.225563	0.915427	-0.0835163	0.116839	-0.723187	1.01377	-0.585844	0.168931	-0.379906	-0.216953	-0.674272	0.811754	1.03185	-1.0359	-0.133434
A0A0C4DG17	-1.21175	0.344928	0.703799	0.76983	-0.606807	-0.944312	0.899241	-0.769067	0.929905	-0.115767	0.0294622	-0.335365	-0.197836	-0.100455	0.604194	-0.362627	0.456721	-0.578393	-0.366576	0.850876	0.699206	-3.11741	-0.934515	1.56424	1.78848
A0A0C4DH43	0.454996	-3.07004	2.34204	-0.298806	0.571815	-0.999443	2.49284	-0.999443	0.505494	-0.999443	2.109e-17	2.109e-17	2.109e-17	2.109e-17	2.109e-17	2.109e-17	2.109e-17	2.109e-17	2.109e-17	2.109e-17	2.109e-17	2.109e-17	2.109e-17	2.109e-17	2.109e-17
A0A0D9SGF6	-1.0457	0.0975317	-1.12054	1.14959	0.919119	-0.594147	-0.386665	-1.17548	0.233065	1.92323	-0.394599	0.19169	-0.585107	-0.0788736	0.86689	0.024847	-0.0901081	0.147189	-0.67079	0.588862	-2.63307	2.26222	-0.125706	0.762191	-0.265639
A0A0G2JH38	1.17063	0.0121209	-0.419281	-1.59785	0.834376	0.37592	-0.22277	2.38532	-0.718248	-1.82022	0.605788	-0.816437	0.787526	0.391752	-0.968629	0.124081	-0.467606	0.296684	0.606755	-0.559914	1.20157	-0.044819	-2.01999	-0.219025	1.08226
A0A0G2JMY9	1.36241	0.840668	-2.29626	-1.13812	1.23131	0.442316	-0.636796	1.28968	0.115075	-1.21027	1.12538	-0.882344	0.7206	0.276273	-1.23991	-0.663765	-0.451451	-0.171352	1.43022	-0.143653	0.753802	-0.49594	-0.340346	-1.1333	1.21579
A0A0G2JNQ7	0.933684	-0.662728	0.26121	-1.17236	0.64019	1.67659	-2.03069	2.13732	-0.730332	-1.05289	0.842394	-0.3824	-0.202812	1.18467	-1.44185	0.306911	-0.34139	-0.0183602	1.12547	-1.07263	0.350104	-0.231945	0.675775	-1.00358	0.209646
A0A0G2JR66	1.40956	-2.03148	-2.03148	1.33628	1.31712	-0.614159	0.0899888	-0.614159	1.75249	-0.614159	-0.718755	0.987017	-0.181603	-0.166594	0.079935	5.25806e-18	5.25806e-18	5.25806e-18	5.25806e-18	5.25806e-18	-0.909265	1.90109	-0.356722	-0.909265	0.274166
A0A0U1RR27	-6.55778e-17	-6.55778e-17	-6.55778e-17	-6.55778e-17	-6.55778e-17	1.16331	-2.24098	-0.142769	0.0391757	1.18127	0.473815	1.12469	-2.72066	0.144694	0.977462	-0.96871	0.199921	0.484355	-0.262177	0.54661	0.104164	0.809669	1.0027	0.10257	-2.0191
A0A140T961	0.626855	-0.872455	0.896137	-0.494106	-0.156431	0.784703	-0.10228	1.07989	-1.14272	-0.619592	0.720334	-1.07226	0.285544	-0.352981	0.419365	0.963061	0.471447	-1.05761	0.210808	-0.587702	-2.63401	1.13999	1.89665	0.953537	-1.35617
A0A140T9T7	0.635446	-0.414745	0.354657	-0.788834	0.213476	-1.09787	1.69354	-1.09787	1.60008	-1.09787	0.714518	-1.63649	-1.63649	0.976843	1.58162	0.564371	-0.592363	-0.133585	-0.366503	0.52808	-0.456255	-0.456255	-0.456255	1.82502	-0.456255
A0A140TA28	-1.32389	0.319306	1.5637	0.764767	-1.32389	1.35344	-1.19662	-1.19662	0.593363	0.446439	0.56869	-0.120586	-0.64008	0.99338	-0.801403	1.39682	-0.561997	0.0602397	0.720346	-1.61541	1.48847	-0.690521	0.88589	-0.370143	-1.3137
A0A1B0GUL3	0.684674	-0.388597	-0.388597	-0.388597	0.481117	-0.204872	-0.204872	0.819486	-0.204872	-0.204872	-0.291067	-0.291067	0.762188	0.111014	-0.291067	-0.762306	-0.762306	-0.762306	1.17109	1.11583	2.49569	-2.10127	-2.10127	1.65474	0.0520929
A0A1B0GVI3	-0.221782	-0.487059	-0.165742	0.692439	0.182144	-0.287087	-0.666637	0.157984	0.148247	0.647493	-0.716549	-0.00615218	0.237117	0.46487	0.0207147	0.566874	-3.44426	1.6878	0.708504	0.481085	1.27083	-2.17214	0.193185	0.411672	0.296459
A0A1W2PQP2	1.92477	-0.175025	-1.10945	0.469156	-1.10945	-0.308502	-0.308502	-0.308502	-0.308502	1.23401	-1.10122	1.61652	-1.10122	1.06006	-0.474152	-0.100399	-0.360394	1.09213	-1.63074	0.99941	0.53879	-0.188208	1.69692	-1.02375	-1.02375
A0A1X7SBU6	-0.666739	1.70642	0.2938	-0.666739	-0.666739	-0.825674	1.50544	-0.825674	0.971579	-0.825674	-0.00382998	2.79967	-1.44799	-1.44799	0.10014	-0.269094	-0.269094	-0.269094	1.07638	-0.269094	-0.310071	-0.310071	-0.310071	1.24029	-0.310071
A0A2R8Y459	1.62229	-1.39398	0.316893	0.848781	-1.39398	0.578716	0.449258	-2.09223	-0.0963524	1.16061	-0.462665	0.000609864	-0.253423	0.318279	0.397199	-1.05229	-1.05229	0.893977	1.12151	0.0890884	1.64435	-0.083786	-0.0204715	0.386744	-1.92683
A0A2R8Y793	-2.4757	1.35108	1.85669	1.74364	-2.4757	-0.640292	0.880955	-0.313372	0.330679	-0.257969	0.0202227	-0.482912	0.0860023	-0.0636492	0.440337	-0.599855	0.673053	-0.267656	0.0409827	0.153475	0.459422	-0.335651	-0.963433	0.331757	0.507905
A0A3B3ISH5	-0.46059	0.475167	-2.23862	1.12686	1.09718	-1.16416	2.08364	-1.16416	1.40883	-1.16416	0.0143031	-0.0157165	-1.33736	0.634532	0.704241	0.639472	-0.0535488	-0.0469958	0.438534	-0.977462	-0.529312	-0.529312	0.385144	1.20279	-0.529312
A0A3B3IU33	-1.26154e-17	-1.26154e-17	-1.26154e-17	-1.26154e-17	-1.26154e-17	-1.26154e-17	-1.26154e-17	-1.26154e-17	-1.26154e-17	-1.26154e-17	0.863988	0.720073	-2.5796	0.895235	0.100301	-1.70144	0.924952	-1.70144	1.47156	1.00637	-0.567697	2.27079	-0.567697	-0.567697	-0.567697
A0A3B3IUC0	0.399157	-0.0997893	-0.0997893	-0.0997893	-0.0997893	-0.277715	-0.277715	-0.277715	1.11086	-0.277715	0.640442	-2.34853	0.912656	0.559503	0.235927	1.63958	-0.987752	-0.192884	0.188552	-0.647496	-1.84109	1.6259	1.4962	0.560071	-1.84109
A0A494C0X7	0.966261	-0.322524	0.191852	-1.26042	0.424829	1.47216	-0.564414	0.618689	-0.331965	-1.19447	0.989864	-0.946539	0.0253922	1.00686	-1.07558	1.40658	-1.67951	0.848077	0.428381	-1.00354	0.766444	-0.545146	1.90536	-1.39377	-0.732892
A0A494C1M0	2.05499	-1.65615	-1.65615	0.523878	0.733423	1.24135	-0.932273	-2.18201	1.18686	0.686075	-0.678522	1.30541	-0.406462	-0.40052	0.180091	-0.505836	0.192042	0.0179751	0.503068	-0.207249	0.829262	-0.807716	0.480376	0.305794	-0.807716
A0A669KBH5	-0.542997	2.31613	-0.275344	1.23552	-2.73331	-1.00953	0.863875	-0.503639	1.0082	-0.358903	-0.149317	-0.570151	0.0354905	0.0299474	0.654031	-0.369003	0.0913781	-0.81221	0.445582	0.644253	-0.983507	0.885001	-0.819276	1.47503	-0.557246
A0A6Q8PGG9	1.67855e-16	1.67855e-16	1.67855e-16	1.67855e-16	1.67855e-16	1.67855e-16	1.67855e-16	1.67855e-16	1.67855e-16	1.67855e-16	1.44563	-1.19054	-1.19054	2.12599	-1.19054	0.345693	-0.0928101	-0.29396	0.505874	-0.464797	-1.80058	-1.80058	0.156007	1.01241	2.43274
A0A7I2V2Q8	0.0209181	-0.193104	1.77121	-1.15451	-0.444512	2.10886	-0.602494	-0.477578	0.197559	-1.22635	-0.0235677	-0.484522	-0.674413	1.79683	-0.61433	1.64594	-1.07955	-0.274843	0.328931	-0.620479	-0.120326	-0.441295	1.77489	-1.26934	0.0560659
A0A7I2V2R0	-0.135821	0.192472	-1.10474	0.706645	0.341443	-0.789748	0.245093	0.288325	0.206371	0.0499595	0.213023	0.506415	-0.782735	0.846033	-0.782735	-0.279611	-0.279611	-0.279611	0.388017	0.450814	-0.98653	-0.98653	-0.98653	-0.98653	3.94612
A0A7I2V440	0.658408	-0.249105	0.438695	-2.11859	1.27059	0.546092	0.266406	-0.175631	0.82193	-1.4588	1.14277	-0.919086	-0.581516	1.67019	-1.31235	0.724293	-0.832933	-0.326476	1.49811	-1.06299	0.148223	-0.845866	1.15401	-0.980618	0.524248
A0A7I2V668	0.517261	-0.304885	0.743484	-1.77478	0.81892	1.16399	0.771659	-2.36384	1.25364	-0.825454	0.999499	-0.851121	-0.56292	1.61403	-1.19949	0.689981	-0.326882	-0.312607	0.933707	-0.9842	-0.0838187	-0.797849	0.962007	-0.425947	0.345608
A0A7P0NGZ6	0.633262	-0.322708	0.654461	-2.20722	1.2422	0.658259	0.265026	-0.220358	0.827038	-1.52997	1.13207	-0.941455	-0.664227	1.71684	-1.24324	0.526932	-0.631457	-0.305666	1.43103	-1.02084	0.0244621	-1.02817	1.11577	-0.689948	0.577887
A0A7P0T8D4	1.2529	-0.945858	-0.945858	-0.945858	1.58467	0.656527	-0.436677	-0.436677	0.653505	-0.436677	1.05327	-1.31221	0.694672	0.876486	-1.31221	0.77071	0.70103	0.488115	-1.85518	-0.104672	1.34867	0.210822	1.01819	-1.25452	-1.32316
A0A804F6T5	0.960385	-3.85999	0.810267	1.26931	0.820032	-0.511733	0.800913	-0.163549	0.188231	-0.313862	0.147055	-0.084436	-0.380195	0.10341	0.214165	-0.885521	0.555957	-0.411962	0.44879	0.292736	0.900936	-0.564084	-1.31193	0.30364	0.671437
A0A8I5KS41	-0.518859	-0.518859	2.07544	-0.518859	-0.518859	-1.27683	-0.0133341	0.995644	1.57134	-1.27683	0.544991	-1.05711	-1.05711	0.540397	1.02883	0.20812	0.119086	-0.0522634	-0.663234	0.388291	0.201592	2.44615	-0.882581	-0.882581	-0.882581
A0A8I5KSC3	1.14249	0.949342	-1.17093	0.250022	-1.17093	-0.63702	-0.63702	-0.63702	0.88099	1.03007	1.04584	0.69483	-1.30564	0.870602	-1.30564	-1.04131	1.89563	-1.04131	1.22829	-1.04131	-0.595294	0.595087	-0.595294	-0.595294	1.19079
A0A8I5KUS5	0.166409	1.10498	-2.13354	1.28224	-0.420087	-0.740028	0.118071	-1.18403	0.463785	1.34221	0.0197755	0.387839	-0.810737	0.472106	-0.0689833	-0.0906054	-0.202426	-0.565755	0.290851	0.567936	0.128337	1.35597	-2.40595	1.78709	-0.865451
A0A8I5KW61	0.727878	1.40382	0.592165	-4.13421	1.41035	-0.600276	0.697653	-0.373703	0.297841	-0.0215146	-0.00908852	-0.440414	0.960983	-0.502632	-0.00884878	-0.546992	0.112897	0.32817	-0.0210638	0.126989	0.000834489	0.350482	-0.0693567	-0.236547	-0.0454128
A0A8I5KXD3	0.902044	-0.717255	-0.717255	1.24972	-0.717255	-0.437162	1.74865	-0.437162	-0.437162	-0.437162	-1.08657	-1.08657	-1.08657	1.91124	1.34848	-0.398516	-0.398516	-0.398516	1.59406	-0.398516	-0.0769263	0.467384	1.32653	-1.7561	0.0391174
A0A8Q3SI13	-0.496215	0.464368	-0.308884	-0.0956806	0.436411	-1.98786	-1.28291	0.945807	1.39195	0.933008	0.779864	0.240792	0.73531	0.768315	-2.52428	0.0313094	-0.252261	-0.297226	-0.18922	0.707397	-0.289521	1.77457	0.0695872	0.127826	-1.68246
A0A8Q3SI95	0.961489	1.03	1.91001	-3.78643	-0.115067	-0.474595	-0.115963	0.122705	0.542928	-0.0750744	-0.0809242	-0.386871	0.684555	-0.305295	0.0885354	-0.288969	-0.0929535	-0.0585382	0.466301	-0.0258403	-1.14177	-0.517958	0.598247	-0.150918	1.2124
A0A8V8TMA5	2.20763	-0.551908	-0.551908	-0.551908	-0.551908	1.19997e-16	1.19997e-16	1.19997e-16	1.19997e-16	1.19997e-16	-1.04865	-0.516441	0.777094	1.208	-0.420003	-0.686735	0.221147	-0.918106	0.851904	0.53179	-0.804054	-0.804054	3.21622	-0.804054	-0.804054
A0A8V8TMY4	-0.786842	-0.126772	0.605401	0.329692	-0.0214786	-0.658373	1.75176	-0.935774	0.618435	-0.776044	1.07403	-0.184464	0.663435	-2.95976	1.40675	-0.718688	0.60942	-0.368881	0.271519	0.206631	0.841581	-0.399389	-1.67641	1.15546	0.0787641
A0A8V8TNU0	1.34298	0.250365	-0.782001	-1.84535	1.03401	0.391207	-0.367012	2.32385	-0.78335	-1.56469	0.730185	-0.974031	0.873431	0.533884	-1.16347	0.448832	-0.66296	0.252034	0.734625	-0.772531	0.671595	-0.793706	0.859041	-1.22952	0.492592
A0A8V8TQZ3	0.0676918	1.15339	-0.746376	-2.29816	1.82345	-0.462199	1.17336	-0.392904	-0.073113	-0.245143	-0.235369	-0.1232	1.1973	-0.18841	-0.65032	0.0421465	1.15777	-2.19643	0.54737	0.449144	-1.54254	1.03986	-0.0995188	-0.151091	0.753284
A0A8V8TRE2	2.10719e-17	2.10719e-17	2.10719e-17	2.10719e-17	2.10719e-17	2.10719e-17	2.10719e-17	2.10719e-17	2.10719e-17	2.10719e-17	0.544224	-2.70455	0.74387	0.344957	1.0715	0.268709	0.0767395	0.538222	-0.813624	-0.0700461	-2.07633	1.46797	1.61902	1.06567	-2.07633
A0PJE2	-1.40507	1.5384	-1.40507	1.11605	0.155694	-0.833626	1.04794	-0.833626	1.45294	-0.833626	0.247678	-1.26162	0.20152	0.578053	0.234369	-0.888416	0.667383	-0.888416	0.573692	0.535757	0.705055	-0.0782838	-1.84631	1.78078	-0.561244
A5A3E0	0.894869	-3.7387	0.947537	1.1133	0.782997	-0.684597	0.852696	-0.184678	0.417675	-0.401096	0.0864489	-0.358814	-0.0969249	0.0265852	0.342705	-0.591715	0.772701	-0.357232	0.0120808	0.164165	0.49018	-0.442708	-1.66786	0.878097	0.742295
A6ND48	-0.516834	-0.516834	-0.516834	2.06734	-0.516834	-0.365766	-0.365766	-0.365766	1.46306	-0.365766	1.33238	-0.333095	-0.333095	-0.333095	-0.333095	-3.93387e-17	-3.93387e-17	-3.93387e-17	-3.93387e-17	-3.93387e-17	1.43699	-2.09114	-2.09114	1.67586	1.06943
A6NJL1	0.0578516	-1.05813	-0.419	1.71725	-0.29797	0.755525	-2.40081	0.0182059	1.60993	0.0171547	-1.6903	0.032393	1.44171	0.272798	-0.0566094	-0.728861	-0.728861	-0.728861	0.955937	1.23065	-0.367433	-0.367433	1.46973	-0.367433	-0.367433
A6NMY6	0.86495	-0.357693	-0.262488	-0.535893	0.291124	1.25256	-1.43812	0.714207	-0.212839	-0.315807	0.254131	0.220719	-0.53258	0.683843	-0.626113	1.34342	-1.07685	0.300763	-0.122104	-0.445224	0.597537	0.212081	2.38662	-0.245285	-2.95095
A7XZE4	-0.884308	-0.262842	0.762761	0.725107	-0.340719	-1.51319	0.948998	-0.954753	0.587439	0.931509	-0.351904	-0.273596	-0.130146	-0.771671	1.52732	-1.60994	1.02214	-1.24636	0.445204	1.38895	-0.481946	2.31331	-0.648638	-0.119439	-1.06328
B0YIW2	-0.693523	0.30256	-0.235467	0.580862	0.0455679	-0.222216	1.70138	-1.55196	1.62475	-1.55196	-0.401538	-0.401538	-0.401538	0.538014	0.6666	-0.738088	-0.738088	1.10287	0.513281	-0.139976	-0.0497007	-0.867258	-2.01889	0.882723	2.05313
B4E3H6	-0.342789	-0.342789	-0.342789	-0.342789	1.37116	0.402929	-1.65741	-0.336622	0.173144	1.41796	-0.291686	0.137949	0.10154	0.149627	-0.0974307	0.0564821	-0.0264869	0.0251587	-0.0510262	-0.00412773	-1.4263	-0.822739	-1.13634	-0.269493	3.65487
B5MC14	1.23853	0.69215	-0.934455	-1.85628	0.860056	0.145151	-1.43863	1.74504	-0.0953912	-0.356168	0.871658	-0.522185	0.835061	-0.159034	-1.0255	0.243268	-1.24857	1.96764	0.476013	-1.43835	0.0224957	-0.430372	1.23044	-0.526571	-0.295995
B5MC21	1.26968	0.280934	-1.52402	-0.448374	0.421781	-0.078071	-0.1476	0.944576	-0.487706	-0.2312	0.39709	-0.461571	0.707789	0.0924711	-0.735779	1.23234	-1.8155	2.30523	-0.00416381	-1.7179	0.123546	-1.2717	1.74876	-0.408384	-0.192221
B5MCX1	0.251403	0.786722	-0.833135	-0.470715	0.265724	0.434607	-1.30953	0.780599	1.0561	-0.961779	0.27514	-1.01875	1.7498	-0.100047	-0.906146	1.26312	-1.14391	2.18071	-0.433285	-1.86663	0.287716	-0.0812934	0.884179	0.152642	-1.24324
B8YG18	2.53406e-17	2.53406e-17	2.53406e-17	2.53406e-17	2.53406e-17	2.53406e-17	2.53406e-17	2.53406e-17	2.53406e-17	2.53406e-17	1.11587	-1.47085	1.45335	0.37248	-1.47085	-1.31831	0.0442101	1.80341	0.789008	-1.31831	-1.10737	1.10101	2.22111	-1.10737	-1.10737
C9IZN0	9.37336e-18	9.37336e-18	9.37336e-18	9.37336e-18	9.37336e-18	9.37336e-18	9.37336e-18	9.37336e-18	9.37336e-18	9.37336e-18	-1.99143	1.01122	-0.450344	0.462284	0.968268	1.53896	-1.73129	-1.73129	0.713944	1.20968	-1.56374	1.37699	0.911572	0.838908	-1.56374
C9J1B5	-0.599871	-0.599871	-0.599871	-0.599871	2.39949	-0.476231	1.90493	-0.476231	-0.476231	-0.476231	0.92528	-0.432975	0.386535	-0.339544	-0.539296	-1.24252	0.77313	-1.24252	1.15025	0.561666	-0.847752	0.581017	1.96224	-0.847752	-0.847752
C9J2C0	-0.667397	0.0116048	1.01896	0.0130221	-0.37619	-1.52245	2.53312	-1.18437	0.815931	-0.642242	0.16809	-0.665031	-0.181591	0.0528846	0.625647	-1.32008	1.01235	-0.702755	0.413244	0.597246	1.24132	-0.884246	-1.90004	1.1893	0.353671
C9JF17	0.0490378	0.0336219	-2.89253	1.77904	1.03083	0.501851	0.00196261	-1.09268	-0.54627	1.13513	-0.308381	0.0574279	0.164088	0.341421	-0.254557	-0.310251	0.681915	-1.27307	0.740799	0.160609	-0.444337	-0.719837	-0.989397	2.14746	0.00611196
C9JID3	-0.99598	1.17767	-0.99598	-0.99598	1.81027	-0.602294	-0.602294	2.40918	-0.602294	-0.602294	-0.443765	1.77506	-0.443765	-0.443765	-0.443765	-0.107572	-1.05165	-1.05165	1.18465	1.02622	-0.272611	-0.272611	-0.272611	1.09044	-0.272611
C9JIE4	-3.26079e-17	-3.26079e-17	-3.26079e-17	-3.26079e-17	-3.26079e-17	-3.26079e-17	-3.26079e-17	-3.26079e-17	-3.26079e-17	-3.26079e-17	0.370601	-0.554488	-0.212998	-0.014439	0.411324	0.332935	1.26658	0.503644	-3.06672	0.963559	1.49087	-1.88572	0.912821	1.36774	-1.88572
C9JM50	0.333479	-1.28096	-0.289891	0.558579	0.678797	0.116884	-0.275466	-0.193081	0.184034	0.167629	-1.02276	-0.496624	0.941145	1.15807	-0.579833	0.844897	-1.3063	0.0703377	1.00599	-0.614927	1.56182	-3.0723	1.38955	0.658284	-0.537353
C9JQI7	-0.674149	-0.674149	-0.674149	0.664503	1.35794	-0.79887	1.46989	-0.79887	0.926724	-0.79887	-1.69901	0.565276	0.101656	0.662905	0.369177	1.07118	-1.44618	1.07447	-1.44618	0.746715	-0.528318	-0.528318	2.11327	-0.528318	-0.528318
C9JWT6	-1.24427	1.81593	-1.24427	1.91688	-1.24427	-0.951983	-0.951983	1.23353	1.62242	-0.951983	0.0810063	0.0867502	0.494798	0.764743	-1.4273	0.0376411	-1.64406	0.396581	0.739566	0.47027	1.51877e-17	1.51877e-17	1.51877e-17	1.51877e-17	1.51877e-17
D3DPQ1	3.07382e-17	3.07382e-17	3.07382e-17	3.07382e-17	3.07382e-17	0.998128	0.832181	-0.610103	-0.610103	-0.610103	-2.33088	0.580185	0.14797	0.703554	0.899169	-0.201402	-2.12457	0.447004	0.939535	0.939429	0.800297	-2.52246	-0.0127979	1.05671	0.678253
D6REL8	0.00627076	0.367953	-0.287208	-0.663269	0.576253	-0.340109	0.143392	-0.157751	0.286337	0.0681325	0.0459494	-0.13912	0.729209	-0.379267	-0.256771	-2.59852	1.48466	1.92879	-2.59852	1.78359	-0.233041	0.313721	0.368171	-0.228778	-0.220073
E7ER44	0.635244	-0.232629	0.471239	-1.03225	0.158394	2.04341	-0.733512	1.24424	-2.87542	0.321282	0.180719	-0.0433239	-0.289321	1.11508	-0.963153	1.01587	-0.949487	0.692535	0.00743669	-0.766358	-0.299514	-0.257435	1.50946	-0.933863	-0.0186523
E7ETP9	1.23296	0.403822	-1.15387	0.670955	-1.15387	-0.813455	-0.813455	0.353848	0.996503	0.276558	-0.482172	1.92869	-0.482172	-0.482172	-0.482172	1.61201	-0.987022	-0.987022	-0.987022	1.34905	-0.533602	2.13441	-0.533602	-0.533602	-0.533602
E7EX44	-1.22279	1.28124	0.316793	0.568381	-0.943625	-1.05202	0.741166	-0.618667	0.736505	0.193017	-0.61764	-0.199881	0.272847	-0.325762	0.870436	-1.53466	0.901407	-0.819979	0.687503	0.765728	-0.595367	2.26882	-1.39523	1.30739	-1.58561
E9PDI2	-1.48725	0.969584	-1.64594	2.00536	0.158247	0.226017	-0.904674	-1.03536	1.02448	0.689543	-0.47486	-1.18646	0.38987	0.753662	0.517792	0.419937	-0.201584	-1.57773	1.34026	0.0191197	0.0543717	1.13705	-1.74106	0.383146	0.166493
E9PEI0	-0.27238	-0.27238	-0.27238	1.08952	-0.27238	7.7146e-17	7.7146e-17	7.7146e-17	7.7146e-17	7.7146e-17	-1.01514	-0.0897139	2.3598	-1.01514	-0.239813	0.713916	1.10521	1.04576	-0.406438	-2.45845	0.119959	-2.05705	1.37446	0.778162	-0.215534
E9PGZ1	0.36069	1.44002	1.44173	-3.61509	0.372656	-0.578038	0.511515	-0.189326	0.49785	-0.242002	-0.348507	-0.128132	0.21036	-0.193966	0.460245	-1.00578	0.490821	-0.385527	0.495652	0.404836	-0.377766	1.43987	-0.64245	0.6882	-1.10785
E9PIH0	4.77751e-17	4.77751e-17	4.77751e-17	4.77751e-17	4.77751e-17	4.77751e-17	4.77751e-17	4.77751e-17	4.77751e-17	4.77751e-17	-0.86492	-0.86492	1.07398	1.52078	-0.86492	1.58481	-1.61082	0.468472	1.16835	-1.61082	1.51044	-1.60077	1.60964	-1.60077	0.0814638
E9PKT1	-0.381857	-0.381857	-0.381857	1.52743	-0.381857	-0.558166	-0.558166	0.897046	0.777453	-0.558166	-0.500977	-0.00170792	-0.500977	-0.500977	1.50464	1.68944	-0.78885	0.677113	-0.78885	-0.78885	-0.759721	-0.759721	-0.759721	3.03888	-0.759721
E9PLV3	1.45902	-0.945472	-0.945472	1.3774	-0.945472	-0.505051	-0.505051	2.02021	-0.505051	-0.505051	-0.759454	-0.759454	-0.759454	0.87163	1.40673	0.489277	0.336976	0.896697	-0.255659	-1.46729	-0.517034	2.06814	-0.517034	-0.517034	-0.517034
E9PMR6	-0.957048	0.529502	-0.957048	1.20247	0.182128	-0.978254	0.443382	-0.978254	0.99576	0.517365	-1.17644	-1.17644	1.55701	0.545366	0.250503	0.374366	0.444105	-0.39493	-0.0692594	-0.354282	0.893167	-0.124136	-0.0878474	1.98426	-2.66544
E9PND2	-0.74523	1.14681	-0.609468	0.434055	-0.226168	-0.991448	-0.00277091	-0.596001	1.69202	-0.1018	0.439654	-0.00991303	1.13262	-2.73574	1.17337	-1.18834	0.86069	-0.977773	0.692155	0.613267	0.171838	-0.281609	-1.50043	1.22286	0.387334
F5H2F4	-0.44562	-0.459651	1.22611	-0.144646	-0.176197	-0.178116	1.43344	-1.35457	0.58436	-0.485116	-0.14249	0.0717074	-0.610073	-0.131546	0.812403	-1.36657	1.29966	-0.897502	0.330004	0.634412	-0.840119	-0.0232405	-2.40983	1.03758	2.23562
F5H5D3	-0.385714	0.262808	0.18843	0.0810074	-0.146532	-0.978387	1.823	-0.850142	0.812586	-0.807059	0.042576	-0.529562	-0.210042	0.0899356	0.607093	-0.0975879	1.50661	-0.0313147	-2.68006	1.30235	1.03459	-1.03098	-1.7148	0.897314	0.813883
F5H6I7	0.295364	-0.236101	1.67941	1.11234	-2.85101	-0.17621	0.0503008	-0.119427	0.0710483	0.174288	-0.0678444	0.227625	-0.679214	0.369613	0.14982	0.563082	0.880582	0.658035	0.606092	-2.70779	-0.362031	-0.263354	-1.03994	0.739269	0.926053
F6U236	1.82731	-0.567119	-0.175059	-1.91314	0.828011	0.0742584	0.601213	0.631709	-0.840797	-0.466383	-0.693992	0.121651	0.120312	-0.247309	0.699339	0.00530066	1.10291	-0.175661	-0.168269	-0.764282	-1.84435	1.89215	1.3192	0.477341	-1.84435
F8WB63	0.951255	-3.31795	0.402534	1.42554	0.538621	-0.544208	0.504945	-0.248788	0.433217	-0.145166	-0.0991214	-0.729335	-0.030761	0.0653257	0.793892	-0.544835	0.68907	-0.441314	0.0914308	0.205649	0.0863353	0.640823	-0.6489	1.79713	-1.87539
G3V4T2	-0.144075	-0.0499444	-0.00628131	0.00691283	0.193387	0.363202	0.668091	1.6922	-1.36175	-1.36175	0.0584888	0.17098	-0.518305	-0.320543	0.609379	0.254105	0.0644163	-0.428179	-0.56	0.669658	0.773956	2.53761	-0.125184	-0.202402	-2.98398
H0Y593	1.44146e-17	1.44146e-17	1.44146e-17	1.44146e-17	1.44146e-17	-0.712691	-0.712691	0.92741	-0.712691	1.21066	-1.22475	-1.22475	0.0903919	1.39476	0.964355	-0.708456	-0.708456	-0.708456	2.83383	-0.708456	1.76868	-0.773629	0.552212	-0.773629	-0.773629
H0Y9L5	-0.160533	0.102457	-0.355287	-0.474029	0.887392	0.336301	-1.17446	0.857684	-0.555494	0.535966	-0.465032	-0.318037	1.85794	-0.475139	-0.599736	0.318511	-0.507519	0.583316	0.0335437	-0.427851	-0.66773	2.87092	0.670834	-0.320084	-2.55394
H0YCL6	-0.582745	-0.582745	2.33098	-0.582745	-0.582745	-6.00144e-17	-6.00144e-17	-6.00144e-17	-6.00144e-17	-6.00144e-17	-0.971325	-0.971325	-0.971325	1.12949	1.78449	-1.023	-1.023	-1.023	1.24527	1.82374	-0.380873	-0.380873	1.52349	-0.380873	-0.380873
H0YMW4	1.24774	0.164105	0.730994	0.196307	-2.33915	1.21097	-1.28259	0.643272	-0.241861	-0.329793	0.234677	0.222808	-0.492426	0.519061	-0.48412	1.69991	-0.302269	0.90799	-2.53923	0.233592	-0.133772	-0.402142	1.29097	-0.81864	0.063588
H3BN02	0.920245	-0.247425	-0.194615	-0.789716	0.311511	1.77883	-0.367174	0.678796	-0.718555	-1.37189	1.16813	-1.08964	-0.157613	1.07633	-0.997215	1.44236	-1.84304	0.890532	0.535746	-1.0256	0.380686	-0.98582	1.68299	-0.930304	-0.147551
H3BPD8	-0.399549	0.495887	-2.17754	1.44249	0.638711	-2.59702	0.414187	0.560784	1.56909	0.0529536	4.28434e-17	4.28434e-17	4.28434e-17	4.28434e-17	4.28434e-17	4.28434e-17	4.28434e-17	4.28434e-17	4.28434e-17	4.28434e-17	0.779472	-0.953663	-0.953663	2.08152	-0.953663
H3BTH8	-0.815576	-0.628859	1.54287	0.0453245	-0.143761	1.51718	0.0566635	-1.07957	-1.38583	0.891548	1.30118	-0.57083	-1.05147	0.297899	0.0232133	1.67284	-1.93051	-0.707025	1.35896	-0.394267	0.607786	0.142983	1.04717	-0.95578	-0.842158
H3BV60	1.67127	-0.417818	-0.417818	-0.417818	-0.417818	-0.384932	2.62742	-2.53099	0.291636	-0.0031388	5.10552e-17	5.10552e-17	5.10552e-17	5.10552e-17	5.10552e-17	1.37342	-0.496704	0.937515	-0.907118	-0.907118	-0.332391	-0.341798	-0.90797	0.0821866	1.49997
H7BYY1	-0.296915	-0.160386	0.00987277	0.475328	-0.0278992	-0.814796	0.51085	-0.380299	0.124473	0.559771	-3.81408	0.935592	0.747086	0.663056	1.46835	-0.595426	0.370915	-0.769013	0.144598	0.848926	-0.431284	1.13604	-0.642995	0.664677	-0.726439
H7C2B7	0.918039	-0.512606	0.0981953	-0.409895	-0.0937337	-2.49754	2.7289	-0.524833	0.839174	-0.545705	0.926025	-0.070526	-0.468641	-0.465215	0.0783569	0.280396	0.210948	-0.145473	-0.0843358	-0.261535	-1.09895	1.96945	0.795561	-1.07203	-0.594032
H7C4G9	-0.926417	-0.926417	-0.926417	1.12843	1.65082	2.51215	-1.14711	-1.14711	0.929189	-1.14711	-0.513296	-0.513296	-0.513296	-0.513296	2.05318	-0.319012	1.27605	-0.319012	-0.319012	-0.319012	2.51101e-17	2.51101e-17	2.51101e-17	2.51101e-17	2.51101e-17
H7C4H8	2.68459	-1.34766	-1.34766	-0.216245	0.226964	0.810124	-1.02695	1.21263	-0.495446	-0.500351	-0.829508	0.977507	0.585282	-1.61214	0.878858	0.367503	-0.586311	0.132017	-0.526969	0.613761	-0.870981	1.20797	0.922309	-0.541388	-0.717907
I3L3R5	1.49854	0.203345	-2.49335	-0.0736618	0.865134	-1.2344	0.473615	0.900004	-0.111296	-0.0279281	0.508223	0.0557798	-1.69021	0.357814	0.768394	0.808186	-0.0859466	1.14618	-2.38118	0.51276	-0.690501	0.654961	0.593026	-0.193943	-0.363543
I3L4N8	-3.86549	0.79151	1.18909	1.22386	0.66103	-0.721601	1.06778	-0.418689	0.349448	-0.276941	0.00363191	-0.495248	0.0634964	-0.095661	0.52378	-0.75031	0.803189	-0.265171	0.0314867	0.180806	0.43025	-0.358855	-1.1447	0.500048	0.573262
I3NI02	-0.494872	-0.494872	-0.494872	1.97949	-0.494872	-0.276799	1.1072	-0.276799	-0.276799	-0.276799	-0.930024	0.686897	-0.930024	0.785047	0.388104	0.425964	1.07274	0.461332	-2.5717	0.611668	-0.594483	-0.594483	2.37793	-0.594483	-0.594483
J3KRL7	1.4411	-1.00413	-1.00413	1.57128	-1.00413	-0.464565	-0.464565	-0.464565	1.85826	-0.464565	0.185564	-1.25607	1.5917	-0.190723	-0.330466	0.387559	0.1529	-0.870542	0.250831	0.0792515	1.56349	1.44955	-0.596615	-1.20821	-1.20821
J3KSP2	-0.618556	2.47422	-0.618556	-0.618556	-0.618556	0.916924	-1.1057	-1.1057	2.40018	-1.1057	-0.861317	-0.861317	-0.861317	0.582173	2.00178	0.00267502	0.109027	-0.368281	-0.275654	0.532232	-8.98034e-18	-8.98034e-18	-8.98034e-18	-8.98034e-18	-8.98034e-18
J3QQQ1	-2.90355	0.270803	2.66875	-0.556207	0.520197	-0.231702	-0.231702	-0.231702	0.926807	-0.231702	-0.475295	0.0526361	0.902731	-0.442824	-0.0372487	-0.651798	-0.555199	0.641558	-0.149012	0.714451	-0.412736	-0.75302	-0.449688	1.9385	-0.323052
K7ELL7	-0.453282	0.370041	-0.353687	0.509414	-0.0724855	-0.675939	0.958076	-0.575586	0.68901	-0.39556	-2.76684	0.33219	0.576706	0.905381	0.952567	0.338199	1.30296	0.245428	0.682631	-2.56922	-0.781873	1.28142	-0.832157	-0.120573	0.453183
O00194	-0.308115	0.514213	-0.224012	0.485114	-0.4672	-2.06457	2.01849	-0.182073	0.742905	-0.514748	0.0699423	-0.38819	0.17922	-0.403857	0.542885	-2.19923	1.52748	-1.10565	1.0295	0.747899	0.942262	0.966967	-1.41257	0.170872	-0.667527
O00429	0.23127	0.0697746	-0.146417	0.386598	-0.541226	-0.459805	1.90882	-1.07997	0.0983067	-0.467344	-0.145935	-0.61827	-0.334237	0.217553	0.880888	-1.58754	2.0555	-1.42532	0.505995	0.451353	0.186634	-0.244916	-2.35979	1.02707	1.39101
O00626	-0.581101	0.802444	-1.7239	0.587536	0.91502	-0.750702	-0.92562	0.240671	0.118729	1.31692	0.143756	-0.408308	0.956768	-0.971598	0.279382	1.54985	-0.254139	0.118276	-1.15959	-0.254402	-0.966339	2.05099	0.980428	0.0603475	-2.12542
O14939	0.582854	-0.00668935	-1.25228	0.0140449	0.662075	-1.31411	1.53398	-1.31411	-1.31411	2.40835	-0.23996	0.81985	0.000538371	-0.258172	-0.322256	0.414966	0.0352202	0.443987	-0.797255	-0.0969193	-2.1781	0.561109	1.48265	-0.195085	0.329425
O15117	-2.17288	1.17702	-0.660074	1.11586	0.540074	-0.0814963	-0.471643	-1.07677	1.84065	-0.210738	-0.97477	-0.44238	0.155884	0.0614696	1.1998	-0.189109	-0.762189	-0.670624	0.399069	1.22285	-0.741692	1.4708	-0.547547	1.2759	-1.45746
O15123	-0.778593	0.180902	2.15488	-0.778593	-0.778593	0.392482	0.940096	-0.792923	0.253268	-0.792923	1.29578	-0.595737	-0.595737	0.491431	-0.595737	1.71465	0.511719	-1.40807	-0.510138	-0.308163	-0.617282	-0.617282	2.46913	-0.617282	-0.617282
O43719	-0.388527	-0.388527	-0.388527	1.55411	-0.388527	0.792617	-0.774347	-0.774347	-0.774347	1.53042	0.185065	0.244709	0.894261	0.0676923	-1.39173	-1.51923	1.20544	1.43482	0.398204	-1.51923	-0.898938	-0.898938	-0.898938	1.22765	1.46916
O43765	0.792121	-2.71195	0.328149	0.182484	1.40919	1.15732	1.10285	-1.67863	1.09711	-1.67863	0.00868807	-0.628809	-0.648003	0.93429	0.333834	1.33442	-0.169493	-1.11297	-0.302351	0.250395	0.294581	-0.380713	0.431916	-0.0830481	-0.262737
O43852	-1.10823	1.71152	-0.411344	-0.222057	0.030104	0.287708	1.40228	0.0793995	-2.0523	0.282915	-0.247712	-0.96273	0.819327	-0.0136481	0.404764	-0.491628	0.544349	-0.779908	0.342687	0.384501	-2.41937	1.35627	-0.848143	1.58886	0.322384
O60284	2.62662e-17	2.62662e-17	2.62662e-17	2.62662e-17	2.62662e-17	1.9323	-0.893769	-0.893769	0.749006	-0.893769	2.62662e-17	2.62662e-17	2.62662e-17	2.62662e-17	2.62662e-17	-2.20005	0.318202	1.0804	0.33191	0.46954	-1.86499	-1.86499	1.49505	1.41777	0.817161
O75019	1.1969	-0.213061	-0.621372	-1.03042	0.667955	0.779604	-1.37331	2.17539	-0.132702	-1.44898	0.998538	-0.796383	0.704848	0.689608	-1.59661	0.0803017	-0.609235	-0.209033	1.69257	-0.954606	0.0869025	-0.416589	0.345112	-1.15537	1.13994
O75179	1.28367	0.239784	-1.48481	-1.48481	1.44617	0.578553	0.945249	0.00400742	0.206359	-1.73417	-1.63398	-0.327025	0.945381	0.134583	0.881044	-0.489669	-0.229784	0.888936	-0.221258	0.0517744	-0.960196	1.4122	1.46839	-0.960196	-0.960196
O75339	-0.821462	0.989226	1.47516	-0.821462	-0.821462	-0.942238	1.46954	-0.942238	1.35717	-0.942238	-0.309225	0.518172	-1.84574	0.684518	0.952273	0.494172	-1.06037	-1.06037	0.896674	0.729896	-1.02361	1.11499	0.0151363	0.917089	-1.02361
O75381	0.154474	-0.651158	-0.149719	1.29756	-0.651158	-0.814088	-0.814088	0.424268	0.109187	1.09472	-2.23465	0.728426	0.648025	0.306217	0.55198	-1.64724	-1.64724	1.18325	0.889168	1.22205	-1.0219	1.25485	0.911822	-0.301195	-0.843579
O75496	-0.156681	1.04577	0.988774	-0.240888	-1.63697	-0.336074	-0.336074	-0.336074	1.34429	-0.336074	0.818117	0.253078	-1.77603	0.155821	0.549017	-0.948743	0.646861	-0.948743	2.19937	-0.948743	-0.535639	-0.535639	2.14255	-0.535639	-0.535639
O77727	-0.238341	-0.549534	-0.654633	1.00588	0.436623	-0.260878	-0.516425	-0.303945	0.946445	0.134803	-0.785372	0.0434897	0.204788	0.787333	-0.250239	-0.485862	-0.857686	1.30445	0.189566	-0.15047	1.36529	-2.69711	-0.0789041	2.63597	-1.22524
O94892	-1.24689	0.810018	-1.24689	0.167101	1.51665	0.676409	-1.11636	-0.570418	0.0690878	0.941279	-1.10563	1.19557	-1.10563	-1.10563	2.12132	-0.390113	-0.390113	-0.390113	1.56045	-0.390113	-0.409018	1.63607	-0.409018	-0.409018	-0.409018
O95294	-1.21247	-1.21247	1.22908	0.580005	0.615843	0.683343	-1.64273	0.600269	0.0843705	0.274751	0.872891	-1.49793	0.6451	0.140954	-0.161016	0.446989	1.45618	-1.38371	0.864262	-1.38371	-0.860367	-0.860367	-0.860367	0.897403	1.6837
O95295	-0.343282	-0.343282	-0.343282	1.37313	-0.343282	-1.60105	0.906202	0.789185	1.50672	-1.60105	-1.0167	0.249443	0.687681	-1.0167	1.09627	-0.0528887	1.22831	-1.43869	0.235872	0.0273916	0.141469	-1.28105	-1.28105	0.957135	1.4635
O95479	-0.411679	-0.411679	-0.411679	1.64672	-0.411679	1.3647	-1.01362	-1.01362	1.67618	-1.01362	-1.91607	0.557311	0.392763	0.384557	0.581437	0.294863	0.41127	0.485448	0.592073	-1.78365	-0.466882	0.821056	0.440543	0.982556	-1.77727
O95622	-1.72598e-17	-1.72598e-17	-1.72598e-17	-1.72598e-17	-1.72598e-17	-0.666302	-0.666302	-0.666302	2.66521	-0.666302	0.89035	-1.6133	-1.6133	1.73177	0.60449	-0.337312	-0.337312	-0.337312	1.34925	-0.337312	1.8937	-0.473424	-0.473424	-0.473424	-0.473424
O95678	-0.201926	-0.19005	0.0368202	0.75861	-0.403455	-0.126607	-0.0479998	-0.479714	-0.0939529	0.748274	-0.701417	-0.593043	0.524843	1.04666	-0.277042	0.179402	-0.888897	-0.0450868	1.40125	-0.646667	2.53665	-3.10764	-0.792548	1.01275	0.350786
O95972	-7.55e-18	-7.55e-18	-7.55e-18	-7.55e-18	-7.55e-18	-0.435279	-0.435279	-0.435279	1.74112	-0.435279	-0.162464	-0.162464	-0.162464	0.649857	-0.162464	2.45034	-0.612584	-0.612584	-0.612584	-0.612584	-0.811713	3.24685	-0.811713	-0.811713	-0.811713
P00488	-0.224833	0.0442767	0.00948176	0.210017	-0.0389423	-0.362617	0.445908	-0.586598	0.56324	-0.0599337	1.21868	0.937812	-4.09317	0.884705	1.05197	-0.631996	0.423149	-0.315128	0.567564	-0.0435887	0.95914	-0.450124	-0.820905	-0.00470072	0.31659
P00558	-0.507796	0.549068	-0.0750326	0.0996196	-0.0658595	-0.900257	0.78147	-0.187274	0.383695	-0.0776334	0.617115	-0.576117	-0.0611831	0.101586	-0.0814017	0.0287096	-3.53853	0.245098	2.078	1.18673	0.352502	-1.095	-0.954121	0.62866	1.06796
P00751	1.11253	0.203035	-0.441152	-1.73613	0.861717	0.418734	-0.0534382	1.87117	-0.607292	-1.62918	0.638985	-0.856921	0.751175	0.475137	-1.00838	0.24238	-0.576111	0.229327	0.755243	-0.650839	1.40738	-0.0787861	1.26561	-0.367869	-2.22633
P01009	-0.556424	0.808496	-0.197507	-0.593529	0.538964	0.557175	-1.29928	2.13745	-0.447489	-0.947853	0.27425	-0.17395	0.855588	0.430512	-1.3864	0.164816	-1.09398	1.8857	0.152977	-1.10951	0.135033	0.676199	1.68592	-1.61883	-0.878322
P01023	-0.337453	0.0226968	0.562575	-0.162266	-0.0855526	-1.2752	1.37967	-0.347179	0.303878	-0.0611673	0.481201	-1.10035	0.412867	-0.408456	0.614738	-1.07452	2.41683	-1.35006	1.05193	-1.04419	0.640143	-1.24935	-1.70929	1.29437	1.02411
P01579	1.57569	-0.611388	-0.388357	-0.564187	-0.0117532	0.317447	-0.119515	-0.0881238	-0.307888	0.19808	0.0929314	-0.576612	0.292939	0.667332	-0.47659	2.9169	-1.04668	-0.852733	-0.0573129	-0.960173	-0.318839	-1.14205	2.62859	-0.763405	-0.404305
P01857	-0.0472769	0.221993	0.527437	-0.277534	-0.424618	0.0109569	-2.93442	0.765091	0.692032	1.46634	-0.189417	0.0152129	0.340318	-0.0421625	-0.123952	-0.0738454	-0.470714	0.629235	-0.0789947	-0.00568033	1.19258	0.45172	0.984111	0.379933	-3.00835
P02042	-0.693944	-0.0679262	0.848456	-0.067026	-0.0195605	-0.41392	0.522394	-0.213535	0.710252	-0.605191	0.552043	-1.51535	0.266008	0.326307	0.370997	-1.07804	1.45306	-1.08427	1.15227	-0.443019	1.65219	-1.71301	-1.66701	-0.478424	2.20625
P02533	-0.101292	-0.674865	-1.16677	1.34266	0.600272	-0.203221	-0.556139	0.0426543	0.444139	0.272567	-0.640365	-0.372782	0.516754	0.803049	-0.306655	0.0906309	-0.971642	0.0168323	1.7031	-0.838922	2.12561	-2.45051	-0.350578	1.64152	-0.966044
P02535	-0.260975	-0.303946	-0.926082	0.860441	0.630563	-0.268032	-0.764152	-0.056032	0.491535	0.596682	-1.13718	0.0356504	0.494176	0.690298	-0.0829456	-0.0601848	-1.16109	1.3554	0.0878058	-0.221931	1.02724	-3.32045	0.223067	2.04661	0.023533
P02538	0.343691	-0.744322	-0.693825	0.850832	0.243624	-0.142941	-0.406593	0.0676221	0.223526	0.258386	0.356286	0.184672	1.12424	-2.21318	0.547989	-0.17414	-0.760509	-0.0571178	1.59725	-0.605481	2.03517	-2.68103	-0.522601	0.982571	0.185893
P02647	-0.260436	0.313362	0.240093	-0.258156	-0.0348625	-0.848438	1.19928	-0.695879	0.659954	-0.314914	0.921168	-3.16313	0.806938	0.632165	0.802862	-0.661848	1.16585	-0.553457	0.529285	-0.479833	0.705675	-1.11461	-1.54573	1.3824	0.572266
P02671	-0.886175	1.93936	-1.70064	-0.649742	1.2972	-1.66243	1.081	-0.471447	1.2709	-0.218024	-0.038471	-1.12126	2.25243	-0.84592	-0.246774	-0.816509	0.184648	0.540025	-0.133607	0.225443	-0.354258	1.059	-0.40456	-0.233447	-0.0667333
P02751	0.29883	1.15366	-1.80854	-1.02344	1.37949	-0.771931	0.390963	-1.07911	0.700986	0.759092	-0.466006	-0.241159	1.64688	-1.27678	0.337068	-0.95909	1.2389	0.264372	-0.306042	-0.238138	-1.76871	1.76368	-0.0363481	0.625005	-0.583629
P02778	0.543886	-1.33368	1.3154	-0.920964	0.395363	0.287456	1.91845	-1.08461	0.272048	-1.39335	0.872148	-0.61768	-0.625158	1.17769	-0.806995	0.488818	-0.820403	-0.170856	1.2114	-0.708955	0.859862	-1.5575	-0.17488	-0.824084	1.69661
P04083	0.89172	-0.848138	0.647222	-0.534903	-0.1559	1.735	-0.595781	0.488707	-0.263069	-1.36486	0.585164	-0.147159	-0.456853	1.21618	-1.19733	1.81472	-2.07425	0.37729	0.0199801	-0.13774	0.0669294	-0.967199	1.57517	-1.41642	0.741518
P04114	-0.364696	-0.219325	0.902817	-0.699285	0.380489	-0.922742	1.88823	-1.48149	1.48679	-0.970788	-0.337615	0.614638	0.303249	-0.00837961	-0.571892	0.243203	-0.684698	0.503268	0.0182653	-0.080039	0.855723	-1.75767	-1.97863	1.54288	1.3377
P04259	0.332947	-0.570305	-0.404336	0.638491	0.00320234	-0.0958158	-0.374184	0.0680012	0.158063	0.243935	0.298389	0.273263	1.0394	-2.0126	0.401543	-0.189988	-0.624643	-0.152657	1.4555	-0.488214	2.59183	-2.57996	-0.534427	1.18221	-0.65966
P04264	-0.129323	-0.853038	-0.688375	2.28473	-0.613995	-0.350537	-0.0522051	-0.472929	0.294319	0.581353	-0.687732	-0.450107	0.735989	0.207988	0.193862	0.461541	-0.746433	0.217612	0.382121	-0.314842	2.00337	-2.76184	0.0132645	1.62382	-0.878611
P04275	-0.246654	1.03471	-0.604889	-0.71913	0.535965	-0.384487	-0.0765701	-0.00812245	0.505633	-0.0364532	0.456858	-0.593632	1.09347	-0.575444	-0.381251	0.928002	0.539771	1.74454	0.606178	-3.81849	-0.229458	0.448538	0.578827	-0.362037	-0.43587
P04406	-0.365413	0.0206019	0.682701	-0.035477	-0.302413	-0.56787	1.27938	-0.989594	0.508518	-0.230437	0.422061	-0.609579	-0.336421	0.15673	0.367209	-0.602986	0.781792	-0.831047	0.355535	0.296706	1.50699	-3.45649	-0.684068	1.63356	1
P04628	-0.714016	-0.714016	0.167797	-0.714016	1.97425	-8.45115e-18	-8.45115e-18	-8.45115e-18	-8.45115e-18	-8.45115e-18	-1.51696	1.28852	-1.51696	0.545653	1.19974	-0.810725	-0.810725	-0.810725	1.6315	0.800673	-0.559924	2.2397	-0.559924	-0.559924	-0.559924
P04792	-1.03205	0.258635	0.028981	0.85867	-0.114233	-1.07739	2.4437	-1.52249	0.798756	-0.642573	0.348917	-1.13063	0.252029	-0.113926	0.643607	-0.53446	1.07182	-1.10885	0.4085	0.162994	0.815072	-1.42127	-1.57858	0.702305	1.48247
P05107	0.995403	-0.315803	0.0352686	-1.22791	0.51304	1.54042	-0.687276	0.656499	-0.371959	-1.13768	0.992355	-0.939718	0.0210652	0.984867	-1.05857	1.46091	-1.65976	0.779079	0.432326	-1.01256	0.629778	-0.499848	1.93644	-1.37239	-0.693979
P05114	-1.91154	-0.460774	3.02745	-0.0658032	-0.58933	0.833833	-0.968922	-0.242599	1.50123	-1.12354	-0.265325	-0.276033	-0.453024	0.197514	0.796869	-0.697426	0.582276	-0.902727	0.572273	0.445605	-0.750374	0.842531	-1.04117	0.926237	0.0227725
P05120	0.809889	1.09491	-0.166756	-0.0684453	-1.6696	0.716702	-1.0169	1.01907	-0.0740514	-0.644819	0.641715	-0.84203	0.661106	0.376634	-0.837424	0.67665	-1.21156	2.36712	-0.0893138	-1.74289	-0.299744	-0.627266	1.55267	-1.10411	0.47845
P05164	1.56769	-0.600156	-0.49267	-0.665831	0.190966	0.821438	-2.05583	0.783781	-1.22871	1.67933	-0.347985	1.31898	-0.78434	0.965826	-1.15248	1.26239	-1.07316	0.981081	-0.540509	-0.6298	0.0533397	-0.417361	1.16669	-0.958218	0.155546
P05231	1.24348	0.244661	-1.13754	-0.92876	0.578159	0.179161	-1.3429	1.78788	0.0162945	-0.640436	0.435259	0.0197206	0.482447	-0.104362	-0.833064	0.874388	-1.75397	2.11257	0.222151	-1.45514	0.0826161	-0.508715	1.62767	-0.936691	-0.264875
P05787	0.0927939	-0.00156158	-0.57597	1.04676	-0.562024	-0.0806798	-0.573172	-0.219382	0.746647	0.126587	-0.31398	-0.240175	0.290925	0.331992	-0.0687624	-2.24884	0.401854	0.283579	0.973317	0.590094	1.71106	-0.254856	-0.0830841	1.70075	-3.07387
P05937	1.20317	-0.0779894	0.430034	-0.335939	-1.21927	-0.289218	-0.876585	0.0265924	2.7871	-1.64789	0.377219	-0.390675	-0.390675	0.794807	-0.390675	-0.125465	-0.125465	-0.125465	0.501861	-0.125465	-0.666294	-0.666294	-0.666294	-0.666294	2.66517
P06702	1.97758	-1.31513	-1.22896	-0.236224	0.802735	1.48836	-1.29702	-0.0456621	-0.417628	0.271952	-0.557018	1.80905	-0.984671	0.444272	-0.711634	1.30498	-0.532806	0.0389119	-0.0718864	-0.739199	0.238946	-1.14611	1.84258	-0.496468	-0.438951
P06753	-0.627277	-0.969719	2.58301	0.065985	-1.052	-1.52702	0.997177	-0.622599	0.682672	0.469768	-0.465012	0.465667	-0.0710492	-0.671929	0.742323	-1.36726	0.674929	-1.05064	0.578705	1.16427	-0.711291	1.54623	-0.734235	0.810406	-0.911113
P07711	0.746557	0.0655973	-0.367528	-1.02171	0.577083	0.964126	-0.453149	1.10983	-0.231531	-1.38928	0.726446	-1.17649	0.25618	0.742919	-0.549053	0.967295	-1.6122	1.58296	0.404769	-1.34282	0.0642099	-1.29355	2.32433	-0.718018	-0.376963
P08476	0.0244351	-0.0285592	-0.85207	-0.111712	0.967906	1.50054	-1.32023	0.740229	-0.544459	-0.376078	1.47886	-0.598345	-0.433343	-0.720721	0.273547	2.17489	-1.36399	1.61967	-0.487089	-1.94348	-0.266324	-0.949936	0.851157	0.0753168	0.289785
P08670	0.489684	-0.528658	-0.57184	0.430403	0.180411	0.143467	-1.06511	-0.00037951	0.13302	0.788999	0.671584	1.93282	0.151431	1.08879	-3.84463	0.0987337	-0.108043	-0.372934	-0.067239	0.449482	-0.214968	-0.00654243	-0.601658	-0.240401	1.06357
P08730	-0.35401	-0.307896	-0.350712	0.542224	0.470394	-0.130294	-0.153742	-0.106815	0.160792	0.23006	-0.618824	-0.165557	0.328375	0.626457	-0.17045	-0.151942	-0.657211	0.658725	0.215599	-0.0651704	1.32205	-3.85699	0.403961	2.30516	-0.174179
P08758	1.51757	0.476302	1.27446	-0.293169	-2.97517	0.967036	-0.796962	0.734559	-0.192729	-0.711904	0.637555	-0.73958	0.167005	0.415069	-0.480049	0.906456	-0.728695	0.551764	0.261492	-0.991016	0.798496	-1.32169	1.38482	-0.92548	0.0638595
P08779	-0.0479937	-0.389476	-1.11479	0.77593	0.776326	0.161387	-0.412562	0.0767654	0.0583235	0.116086	-0.648984	-0.483014	0.349489	0.998272	-0.215763	0.242367	-1.13308	-0.249223	2.13302	-0.993086	1.57671	-2.27466	0.21735	1.91305	-1.43246
P09341	-0.196663	1.21056	-1.33704	-1.16386	1.48701	0.151601	-0.536465	0.421244	1.01367	-1.05005	0.541059	-0.980259	1.84169	-0.649927	-0.752562	0.421471	-1.00243	2.38681	-0.580231	-1.22562	-0.403304	-0.346505	0.768902	-0.395248	0.376156
P09382	0.234638	-0.497409	0.167763	1.27075	-1.17574	0.671316	-0.995953	0.487816	0.761561	-0.92474	-0.293859	1.45646	-1.28623	0.183532	-0.0599063	-1.05133	1.28352	-2.13457	1.33853	0.563842	-0.403457	1.06207	-1.55422	1.19986	-0.30425
P09493	-0.646787	-0.735388	1.18141	0.615784	-0.415018	-1.47306	0.944972	-1.23836	0.203832	1.56262	-0.434804	0.3769	-0.28713	-0.475949	0.820984	-1.41899	0.708807	-0.980856	0.332747	1.35829	-0.861803	2.22085	-0.907281	0.68684	-1.13861
P09496	-1.65643	0.517435	-1.03182	2.12257	0.0482426	-0.798168	1.12591	-0.653253	0.930178	-0.604672	0.0225013	-0.653863	-0.0652751	-0.0620459	0.758683	-1.64229	0.673803	-1.17613	1.19939	0.945217	-1.01273	1.04177	-1.24018	1.15024	0.0608911
P0CG38	-0.102707	-0.101562	-0.282996	0.813154	-0.325889	-1.05123	1.59545	-0.523563	0.688348	-0.709006	0.0825498	-0.858205	-0.132623	0.4117	0.496579	-1.09501	1.19079	-0.324151	0.246148	-0.0177777	0.671089	-1.10253	-2.6224	2.54292	0.51092
P10144	1.85683	-0.753236	-0.266629	-0.915833	0.078866	1.07452	-0.120961	-0.25847	-0.27402	-0.421069	0.511085	-0.34423	-0.508394	0.71783	-0.376291	2.07948	-0.585453	-0.78262	-0.277035	-0.43437	-0.325536	-1.01644	2.99177	-1.20547	-0.444325
P10145	0.297089	1.06039	-0.935245	-0.917529	0.495295	0.0506053	-0.597357	0.626959	0.275749	-0.355956	0.476223	-0.677412	2.09422	-1.17325	-0.719779	0.783148	-1.56457	2.53066	-0.27911	-1.47012	-0.210007	-0.658944	1.2485	-0.402532	0.0229834
P10147	1.28124	-0.217556	-0.927998	-0.360514	0.224826	0.857734	-0.81344	0.432912	-0.647458	0.170251	0.13062	-0.175555	0.198759	0.0643319	-0.218155	1.14435	-0.720476	2.78474	-1.48984	-1.71878	0.20389	-0.901584	1.92648	-0.712671	-0.516117
P10809	-1.16546	-0.494112	0.742127	1.45732	-0.53988	-1.15282	1.16681	-0.853113	1.25212	-0.412997	0.248755	-1.32968	0.298471	-0.0873925	0.869848	-0.4838	0.1588	-0.389598	-0.450835	1.16543	0.607239	-0.660026	-2.53071	1.10071	1.48278
P11047	0.0311405	0.699374	-1.01403	-0.540006	0.823527	-0.165439	0.393818	0.259285	-0.210327	-0.277337	0.124267	-0.709383	1.54236	-0.66762	-0.289622	1.01735	0.529543	1.45368	0.667187	-3.66776	-0.877899	0.610118	0.220833	-0.288673	0.335621
P11215	0.867763	-0.233867	-0.0917203	-0.915597	0.373421	2.06748	-0.122841	1.398	-2.39814	-0.944495	0.763283	-0.795441	0.0470958	0.864342	-0.87928	0.923929	-1.1828	0.655787	0.339471	-0.736391	0.850854	-0.687696	1.00882	-1.40441	0.232438
P11216	-0.0274631	-0.315006	0.905965	0.109501	-0.672996	-1.08534	2.43314	-1.57715	0.968152	-0.738803	0.323359	-0.444234	-0.243721	0.0352316	0.329364	-0.905831	0.711328	-0.514218	0.362282	0.346439	0.142409	-1.23387	-1.96409	1.81402	1.24153
P11717	0.595882	-0.536134	-0.31192	-1.50404	1.75621	1.76748	-1.3462	0.569085	-0.584825	-0.405543	0.268272	0.00656094	0.171735	0.555244	-1.00181	1.2904	-0.885472	1.0732	-0.0642253	-1.4139	-0.293081	-0.637803	2.07199	-1.15906	0.017949
P12544	2.38503	-1.07551	-1.06835	-1.17142	0.930248	0.12413	0.946257	-0.632178	-0.0598819	-0.378327	0.268132	-0.189484	-0.0748429	0.283407	-0.287212	1.81252	-0.359416	-0.727994	-0.28693	-0.438183	1.10797	-1.1028	2.05464	-0.893657	-1.16616
P13500	0.580316	-0.998861	-0.226644	-0.721116	1.3663	2.0229	-0.107501	0.453121	-1.49794	-0.87058	1.71831	-0.819237	-0.561587	0.571688	-0.909171	1.10827	-0.540028	-0.587485	0.805487	-0.786242	0.486024	-1.25386	0.688077	-1.26532	1.34508
P13501	0.635191	1.08429	-0.441041	-1.61396	0.335525	-0.109654	-0.385767	1.07559	0.130126	-0.710293	0.530991	-1.01286	1.05896	0.0990623	-0.676151	1.24345	-1.42408	1.58161	-0.273381	-1.1276	0.136824	-0.226645	2.25673	-0.435032	-1.73188
P13646	-0.482239	-0.433562	-0.589295	1.00992	0.495178	-0.226506	-0.336818	-0.149825	0.436323	0.276827	-0.914798	0.0931399	0.468947	0.700523	-0.347812	-0.329673	-0.834798	1.08581	0.174502	-0.0958439	1.37009	-2.6907	0.0516599	2.7424	-1.47345
P13647	0.251465	-0.921502	-1.05201	1.51429	0.207754	0.0014296	-0.558731	-0.117476	0.256914	0.417863	-0.645085	-0.410581	0.61968	0.435029	0.000957492	0.0409365	-0.794269	0.704081	0.796823	-0.747572	2.07115	-2.71937	-0.128335	1.90409	-1.12753
P14222	1.51532	-0.936949	-0.0469462	-0.989782	0.458356	0.882764	0.22808	0.0283605	0.0674801	-1.20668	0.95219	-0.684059	-0.563387	0.916059	-0.620803	1.72254	-1.39649	-0.414862	0.539575	-0.450764	-0.0606907	-0.866575	2.71945	-1.1021	-0.690086
P14317	-1.98812	0.999107	0.961123	0.564825	-0.536937	-0.390758	-0.232225	-0.0096457	1.44361	-0.810978	-0.607249	0.0887337	-0.0364775	0.201425	0.353569	1.18102	-2.93599	0.223276	0.732279	0.799416	-0.770118	0.820294	0.043908	1.07409	-1.16817
P14618	-0.25345	0.368305	-0.245	0.537362	-0.407216	-1.07784	1.55042	-0.336212	0.447882	-0.584249	0.393359	-0.201695	-0.945606	0.32957	0.424372	-1.65567	1.04377	-0.867169	0.918717	0.560355	1.97614	-1.11124	-2.52557	0.986167	0.674497
P14780	-0.349249	1.70064	-0.452137	-0.696217	-0.203039	1.34832	-1.74091	1.53568	-0.35005	-0.79304	-0.41316	-0.390655	1.25798	1.07659	-1.53076	0.85564	-1.24952	1.89456	-0.493769	-1.00691	-0.0460929	-0.379971	0.540579	-0.446585	0.33207
P14868	0.983792	0.873547	0.714838	1.42799	-4.00016	-0.195368	0.689398	-1.02882	0.517255	0.0175384	-0.180062	-0.00294405	-0.295141	0.0197668	0.458381	-0.704907	0.511267	-0.268914	0.13473	0.327825	-0.20527	0.783506	-0.932938	0.21127	0.143433
P14923	-0.765465	-1.29215	0.207112	1.81107	0.0394345	-0.646533	-0.329444	-0.417567	0.895252	0.498292	-0.606466	-0.624558	0.688905	0.323447	0.218673	-0.450352	-0.137121	0.031266	0.574788	-0.0185811	1.86347	-2.83746	-0.589102	1.93018	-0.367081
P15144	0.70951	-0.0150163	-0.158107	-0.867839	0.331451	0.0686778	-0.533462	0.883566	-0.559891	0.14111	-0.455412	0.545182	0.000806682	0.867025	-0.957601	1.5152	-1.8667	2.56538	-1.22354	-0.990339	-0.741546	-0.197093	1.62935	-1.27006	0.579356
P15586	1.06471	-0.586265	1.2231	-1.4787	-0.222847	1.22556	-0.650241	-0.179203	-0.412075	0.0159605	0.238741	-0.0370863	0.254841	0.431185	-0.88768	1.4999	-0.182935	1.31599	-2.72968	0.0967338	0.32387	-0.332914	1.73134	-1.30521	-0.41708
P15924	0.0687489	-0.0367306	-1.26946	1.64875	-0.411317	-0.257763	-0.647005	0.18431	0.402879	0.317578	-0.450418	-0.341519	0.815568	0.0795319	-0.103163	0.158776	-0.483583	-0.0107982	0.529034	-0.193429	-0.152091	-3.24409	0.816974	2.63006	-0.0508504
P16402	-2.12656	0.783311	-0.163675	1.8124	-0.305483	-0.780946	-0.479596	0.198061	1.2448	-0.182321	-0.0906165	-0.80009	0.395856	-0.47403	0.968881	-0.0625673	-0.496397	-0.6864	-0.474792	1.72016	-1.42383	1.14114	-1.43413	1.6531	0.0637269
P16403	-2.28411	0.874419	-0.0307843	1.81867	-0.378194	-0.739323	-0.641031	0.297722	1.20651	-0.123874	0.0560072	-0.86939	0.317672	-0.507347	1.00306	-0.0125669	-0.477097	-0.626066	-0.466265	1.582	-1.04008	1.26007	-1.6134	1.5161	-0.122696
P16619	2.11665	-0.0685715	-0.413076	0.115121	-1.75013	0.281303	-0.870318	0.230591	-0.655839	1.01426	0.108169	0.147383	-0.0143495	0.234102	-0.475304	1.0791	-1.11946	2.33364	-0.726996	-1.56629	0.275375	-1.00263	1.52229	-0.548292	-0.24674
P17948	-0.486639	-0.0770196	1.10549	0.318669	-0.860504	-0.163792	0.109361	0.156189	-0.0812563	-0.0205015	-0.339919	-0.641871	0.677205	-0.163831	0.468416	0.821664	-1.37743	3.41482	-1.31844	-1.54062	0.0358277	-0.725659	1.45345	-0.143793	-0.61983
P17987	-0.347644	-0.0727338	0.211487	0.240576	-0.0316865	-1.12229	1.23318	0.0521407	0.778602	-0.941631	-0.0911986	-0.159414	-0.104812	0.0673401	0.288085	-0.178993	1.89665	0.347474	-3.26205	1.19692	0.432488	-0.1006	-1.7588	0.374404	1.05251
P18510	0.960923	-0.0586883	0.303983	-1.40614	0.199923	0.526306	0.276876	1.02355	0.184019	-2.01075	0.713982	-1.22564	0.647651	0.883482	-1.01948	0.622295	-1.42293	1.28236	0.536484	-1.01821	1.26279	-1.15542	0.487854	-1.62205	1.02682
P19012	-0.325096	-0.543041	-0.59551	0.991117	0.472531	-0.131556	-0.123607	-0.0321575	0.0723055	0.215015	-0.678204	-0.341464	0.542107	0.65978	-0.182219	0.78743	-3.00999	0.265919	1.59432	0.362316	1.36024	-2.07794	-0.067024	1.55657	-0.77184
P19013	-0.156451	-0.588013	-0.42645	1.35312	-0.1822	-0.0581171	-1.58377	-0.516581	0.0357379	2.12273	0.270047	-0.789771	0.31884	0.466135	-0.265251	-0.379214	-1.04978	1.33876	0.132937	-0.0427029	1.25108	-2.74491	0.599267	1.25209	-0.357525
P19105	-0.54885	-0.179889	0.282199	0.903902	-0.457361	-0.369275	0.981692	-0.596504	0.593246	-0.609159	0.677818	0.864955	0.539016	-3.17794	1.09615	-0.652829	0.556675	-0.733166	0.0532422	0.776079	0.819032	-0.564646	-2.02099	1.06958	0.697028
P19875	0.161426	0.957232	-0.77515	-0.984114	0.640606	-0.278968	-0.865886	0.64501	0.906459	-0.406615	0.556541	-0.48279	1.6093	-1.12828	-0.554771	0.405647	-1.41107	3.05564	-0.586725	-1.46349	-0.160124	-0.472032	0.676464	-0.495523	0.451215
P19876	-1.33269	1.44461	-0.565532	-0.689287	1.1429	0.0880491	-0.928827	0.850346	0.59501	-0.604579	0.618379	-0.931511	1.40781	-0.226454	-0.86822	0.50808	-1.37051	2.61587	-0.362272	-1.39117	-0.359571	-0.503759	0.58511	-0.522614	0.800835
P19971	0.30127	-0.490717	0.148408	0.458712	-0.417674	0.641289	-2.28158	1.74403	0.0179487	-0.121693	-0.124759	0.642532	-0.718929	0.858157	-0.657002	-1.62768	1.69362	-1.2036	1.38034	-0.242672	0.573217	-0.90291	-1.3858	0.7934	0.922089
P20062	0.0721282	-1.81822	2.59907	-0.999426	0.146456	-1.06593	0.950274	-0.0802321	0.959022	-0.763135	0.0274378	-0.165776	-1.02901	2.11302	-0.945674	0.160069	-0.129027	-0.247555	1.30704	-1.09052	-0.585825	-0.161544	0.360538	-0.221407	0.608237
P20333	0.882773	1.5445	-2.28512	-0.96977	0.827617	-0.306792	-0.967181	1.58516	0.219206	-0.530391	0.286142	-0.684402	1.24135	0.00863519	-0.851723	0.834722	-1.01552	1.35575	-0.148861	-1.02609	-0.340744	-0.194211	1.6753	-0.724913	-0.415431
P21291	-0.845438	1.95628	-0.772445	0.227356	-0.565748	-1.12994	0.386223	-0.796248	1.73838	-0.198414	-0.0839134	-0.478946	0.0730021	0.0589803	0.430877	-1.1843	1.03499	-1.09209	0.604851	0.636551	1.16368	-0.0365522	-1.54984	1.89262	-1.46991
P22528	0.0205519	0.661496	0.0505455	0.772597	-1.50519	-0.695345	0.220433	-0.695345	1.8656	-0.695345	0.869641	0.136225	-0.972742	-0.972742	0.939618	-1.3118	0.261535	-0.21622	2.57829	-1.3118	0.789467	0.530926	-0.936204	0.552015	-0.936204
P23526	0.702118	-0.646677	-0.801194	0.480467	0.265287	-0.127935	0.239106	-0.671518	0.544159	0.0161894	-0.251779	-0.0686281	-0.0048564	0.160312	0.164951	-0.936032	0.805323	-0.637434	0.411478	0.356664	-0.26409	1.37422	0.639691	1.9604	-3.71022
P24844	-0.177517	-0.158185	-0.513227	0.918886	-0.0699564	-0.430348	1.204	-0.893569	0.514891	-0.394972	-0.323508	-0.394997	0.120725	0.175832	0.421948	-0.792259	0.761019	-0.683443	0.444309	0.270374	1.02843	-1.07538	-3.1343	0.739267	2.44199
P25774	0.844601	-0.432639	0.465746	-1.82226	0.944553	1.35046	-0.978043	0.499699	-0.106063	-0.766051	0.897378	-0.334053	-0.156369	0.811465	-1.21842	1.66121	-1.10263	0.0629317	0.434001	-1.05552	-0.173956	-0.518307	2.0555	-1.73572	0.372485
P26022	2.42938	0.241522	-1.34436	-1.04993	-0.276615	-0.31359	-0.541979	0.529756	0.464473	-0.13866	0.328182	-0.746626	0.466345	1.0048	-1.0527	0.228381	-0.152276	-1.57412	1.91551	-0.417498	1.52502	-0.584339	0.83299	-1.52512	-0.248546
P30044	-0.308993	0.0219147	0.102567	0.54635	-0.361839	-0.584027	1.10142	-0.343196	1.27534	-1.44953	0.134549	-0.124856	-0.509009	-0.0406068	0.539923	-0.190584	1.31579	0.0852094	1.22704	-2.43746	2.05638	-1.01789	-1.87138	0.148947	0.683944
P35527	0.100206	-0.62742	-0.659244	1.90254	-0.716081	-0.327164	-0.00344172	0.000114122	0.0678271	0.262664	-0.334063	-0.356626	0.683213	-0.211264	0.21874	0.875818	0.685726	0.0576928	1.40155	-3.02079	1.38454	-1.91548	-0.655259	0.621191	0.565006
P35908	-0.376825	-0.411302	-0.943062	1.65526	0.0759291	-0.253245	-1.1157	0.207838	0.0896944	1.07141	-1.43017	0.0661403	0.339947	1.16287	-0.138789	0.719402	-0.960772	0.395835	0.267055	-0.42152	0.204585	-3.05277	1.73106	0.859187	0.257933
P36222	1.07177	-0.598874	-1.77108	1.02925	0.268934	0.155305	1.27516	-0.413651	0.783029	-1.79984	1.23991	-0.560839	-0.461173	-0.195583	-0.0223141	1.54638	-1.10215	-0.0727788	0.929841	-1.30129	-0.0808398	-0.81947	1.96739	-0.250913	-0.816163
P38606	0.174971	-0.671953	0.0723678	0.343398	0.0812166	0.327488	-0.199859	-0.144046	0.465493	-0.449076	-0.166819	0.57521	-0.602764	0.241312	-0.0469385	0.515062	1.86799	0.529722	-3.95125	1.03848	-0.0745348	0.141392	-1.24442	0.475182	0.70238
P40227	-0.712393	0.485989	-1.23815	1.11493	0.349624	-0.268671	0.847445	-1.23286	0.723271	-0.0691832	0.117736	-0.637648	0.125097	-0.160365	0.55518	-1.55719	1.02971	-1.35101	0.888483	0.990009	0.463573	0.316402	-2.83108	0.681824	1.36928
P41218	1.47281	-1.31974	-0.510253	0.0252358	0.331949	1.92683	-2.37788	0.254257	-0.425127	0.621922	-0.552311	1.45109	-1.06194	1.10827	-0.945108	1.03278	0.058181	-0.354223	0.150207	-0.886945	0.38862	-1.34645	1.00339	0.180124	-0.225687
P42830	-0.689621	1.32105	-0.478887	-0.533051	0.380506	-0.438518	-0.550675	0.272377	0.725635	-0.00881869	0.133459	-0.815468	2.27897	-0.835599	-0.761357	-0.572897	-1.07356	3.20474	-0.757484	-0.800806	-0.0463767	-0.424734	-0.0651949	-0.267324	0.80363
P43490	0.85454	-0.709469	0.440835	-0.876983	0.291076	1.1868	-1.20734	0.746168	-0.12796	-0.597664	0.799194	-2.82356	0.0805256	2.14461	-0.200767	0.505521	-0.812016	0.843488	0.139883	-0.676876	1.41965	-0.981295	0.171229	-0.733064	0.123478
P48643	-0.710992	0.122546	-0.753421	1.67261	-0.330742	-0.956093	1.03865	-0.190739	1.18619	-1.07801	-0.30435	-0.806523	0.738194	0.0120437	0.360635	-1.44924	1.02983	-0.757078	0.739826	0.436659	-0.792968	-0.185028	-2.19122	1.46274	1.70647
P48668	0.389699	-0.708501	-0.749896	0.836875	0.231823	-0.195894	-0.326462	0.117706	0.154165	0.250486	0.361144	0.20259	1.15201	-2.18086	0.465116	-0.159711	-0.741139	-0.0642019	1.56115	-0.596097	2.13758	-2.6055	-0.35762	1.15955	-0.334013
P49368	-0.373071	0.701137	-0.0330879	0.529153	-0.824131	-1.23669	1.45994	-0.758361	0.541267	-0.00615917	0.440842	-1.25074	-0.174458	0.271378	0.712977	-1.87269	0.922231	-1.0158	0.923468	1.04278	0.0355632	0.341367	-2.57453	1.19537	1.00224
P49771	-1.0117	-1.0117	2.56725	0.467838	-1.0117	-1.16082	1.99114	-1.16082	-1.16082	1.49132	0.467389	0.296058	-1.32517	-0.0625363	0.624255	-0.0508792	-0.501254	0.527983	0.409259	-0.385109	-0.681714	0.41968	0.342547	0.6012	-0.681714
P49773	-0.722691	1.16517	-2.03939	1.72348	-0.12657	-0.536699	0.657504	-1.15295	1.74758	-0.715431	0.163624	-0.755435	0.0955758	0.187449	0.308787	-0.98334	0.487397	-0.999371	0.891983	0.603331	-0.608551	0.0298749	-1.41022	1.97458	0.0143175
P50446	0.192332	-0.595881	-0.550964	1.0217	-0.0671854	-0.205915	-0.0157603	-0.257769	-0.0510339	0.530479	-0.178375	-0.506359	0.396891	0.689373	-0.40153	-0.0526427	-0.787384	0.203614	1.18797	-0.551554	2.83173	-2.51748	-0.126656	1.48908	-1.67667
P50552	-1.49829	2.01888	0.0373322	0.144443	-0.702363	-0.844312	0.528509	-0.827583	2.27826	-1.13488	-0.0306564	-0.631872	0.183172	-0.293703	0.77306	-1.39643	1.2399	-0.860638	0.371322	0.645841	0.0067994	0.276697	-1.53911	1.28876	-0.0331439
P52565	1.42977	-3.52086	-1.01539	1.60388	1.50259	-0.121724	0.0231707	-0.189685	0.67979	-0.391552	0.0400061	0.462637	-0.685248	-0.17483	0.357435	-0.340964	0.47709	-0.688459	0.543724	0.00860873	-0.51875	0.820232	-0.705864	0.72772	-0.323338
P53992	-0.59523	-0.0705099	0.246901	-0.11861	0.537449	0.0604284	0.277211	-1.13147	0.294995	0.498832	0.428866	0.451014	-0.941118	0.0571778	0.00406083	1.84309	-3.81688	0.109981	1.22542	0.638385	0.58285	0.272328	-0.991446	-0.00593882	0.142207
P54577	-1.07077	0.513197	-0.402616	0.628726	0.331459	0.616728	1.72731	0.608162	-3.69023	0.738033	-0.0129576	-0.203574	0.0948306	0.0901983	0.0315032	-0.987615	0.302487	-0.492863	0.545146	0.632845	-0.393306	0.909855	-1.11882	0.822497	-0.220232
P55212	-4.14825e-17	-4.14825e-17	-4.14825e-17	-4.14825e-17	-4.14825e-17	-0.905653	-0.905653	-0.905653	-0.905653	3.62261	-0.664782	1.93927	-0.632433	-0.403443	-0.238613	0.0651878	0.310463	-1.201	0.325586	0.499761	0.717905	-0.500175	-0.794778	-0.105784	0.682833
P60709	-3.85997	0.774914	1.22737	1.23754	0.620153	-0.762929	1.06858	-0.406332	0.363015	-0.262337	0.00481157	-0.51692	0.0809854	-0.0972317	0.528354	-0.739659	0.783317	-0.267877	0.0703359	0.153883	0.430234	-0.354721	-1.12833	0.411949	0.640873
P61626	0.131456	-0.220585	0.668837	-0.914463	0.334755	1.3744	-2.45991	1.49748	-1.49361	1.08164	0.0639992	1.0886	-0.399656	0.386321	-1.13926	1.29661	-1.20888	0.0993174	-0.24159	0.0545428	0.528242	-0.476569	0.935834	-1.51249	0.524981
P62249	-0.0501032	1.29863	0.424635	1.77064	-3.4438	-0.605876	1.28981	-1.23993	1.1599	-0.603907	-0.327811	0.315735	-0.478732	-0.112768	0.603577	-0.664765	0.527377	-0.339333	-0.238696	0.715417	0.193068	0.238432	-0.711575	0.123227	0.156847
P62328	-1.03161	0.968127	0.759871	0.156768	-0.853154	0.101758	1.3592	0.213525	-2.17072	0.496237	-0.0524549	-0.411208	-0.110495	0.167977	0.406181	0.7907	0.967236	0.549447	-2.92351	0.616124	-0.157704	0.609214	-0.0558548	1.05979	-1.45544
P62805	0.976511	0.644535	-3.93863	1.42769	0.889886	-0.0371794	-0.179311	0.275008	0.235775	-0.294293	0.143523	0.0487824	-0.254721	0.193245	-0.13083	-0.552876	0.447671	-0.426328	0.17368	0.357853	0.19394	-0.610081	-1.37343	0.620119	1.16945
P63261	-3.86464	0.790293	1.18957	1.22421	0.660569	-0.719637	1.06768	-0.418357	0.346959	-0.27665	0.000946596	-0.493936	0.0648078	-0.0970656	0.525248	-0.75458	0.804019	-0.264032	0.0327761	0.181816	0.429329	-0.360337	-1.14495	0.499079	0.576881
P63267	-0.0178137	-0.232528	0.476784	0.187139	-0.413581	-0.984861	1.09335	-0.143766	0.345817	-0.31054	0.0290695	-0.406353	-0.0645061	-0.0994088	0.541199	0.41342	1.69586	0.628728	-3.80211	1.0641	0.368964	-0.0394156	-1.21219	0.993644	-0.110999
P63313	-1.97002	1.50341	-0.142704	1.40424	-0.794928	-1.39037	0.885882	-0.702651	1.91181	-0.704674	-0.265012	-0.868614	0.19155	0.658464	0.283612	-0.288071	0.981381	0.208101	0.382076	-1.28349	0.818035	0.347119	-0.781467	1.06101	-1.44469
P68366	-0.537374	0.305358	0.556817	-0.00537314	-0.319427	-1.48559	2.46193	-1.08297	0.759939	-0.653316	0.222864	-0.58576	-0.304889	0.0806286	0.587156	-1.09776	1.05928	-0.898195	0.383565	0.55311	1.02266	-1.14976	-2.10862	1.00957	1.22615
P68431	0.560397	1.70577	-3.41843	0.8284	0.323866	0.340701	-0.853453	0.231778	1.13499	-0.854014	-0.54685	0.168168	-0.0398496	0.431197	-0.0126658	-1.03439	0.607596	-0.646407	0.455793	0.617413	0.457826	-0.0278677	-0.96804	1.30118	-0.763095
P68871	-0.560999	-0.0259336	0.529777	0.0986097	-0.041454	0.0179861	0.513475	-0.217597	0.442964	-0.756828	0.346314	-0.732237	0.24239	0.152974	-0.00944038	0.204712	1.73924	0.063708	1.47327	-3.48093	1.5963	-1.09159	-1.12227	0.4218	0.195763
P80075	0.968634	0.318217	-1.75311	-0.756849	1.22311	1.72623	-0.250386	-0.371778	0.042567	-1.14663	1.78671	-0.736303	-0.881504	0.500495	-0.6694	1.39006	-0.608203	-1.11753	1.06364	-0.727965	-0.190179	-1.28301	1.03593	-0.50507	0.942328
P80098	0.371549	-0.512029	-0.426067	-0.701054	1.2676	1.99008	-0.948404	-0.464948	-0.551306	-0.0254272	1.90408	-0.98647	-0.786765	0.471178	-0.602025	1.97082	-1.06742	-1.01061	0.78232	-0.675111	0.0243333	-1.0785	1.5688	-0.622839	0.108213
P80188	0.640548	-0.107117	0.421691	-1.1115	0.156377	1.12197	-1.44732	0.301842	-0.518662	0.542166	-0.0625525	0.334313	-0.628516	1.34413	-0.987377	1.58971	-0.708156	1.68283	-2.24048	-0.323906	0.023011	-0.280804	1.85232	-0.989123	-0.605407
P84243	-0.0807077	0.79079	-1.76612	0.759253	0.296784	1.01582	-3.59426	0.99771	1.70639	-0.125659	-0.124865	0.171195	-0.177416	0.198055	-0.0669694	-0.256099	0.203341	-0.451836	0.246683	0.257911	0.351342	-0.4418	-1.06012	0.420482	0.730095
P98066	0.172137	0.505123	-0.0644646	-1.31744	0.704648	0.78056	-0.321966	1.72952	-0.399017	-1.7891	0.903946	-1.39172	1.43143	0.462151	-1.4058	0.744489	-1.1916	1.14697	0.583157	-1.28301	0.288258	-0.829869	1.09589	-0.991109	0.436833
Q01518	-0.314093	0.666732	-1.82831	1.62192	-0.146255	-0.577604	-0.892772	-0.799137	0.594069	1.67545	-0.85477	0.364947	0.205432	-0.170142	0.454534	-0.553033	0.867091	-2.0224	0.653025	1.05532	-0.642485	0.945467	-1.68784	1.23503	0.149832
Q01546	-0.0505104	-0.146831	-0.809525	1.00107	0.00579179	-0.331243	-0.524908	-0.340922	0.459908	0.737165	-0.372587	-0.0645963	0.181879	0.540662	-0.285358	0.439242	0.401315	0.903408	1.38502	-3.12898	1.54193	-1.66709	-0.25602	1.48254	-1.10136
Q02878	-1.68949	0.381999	0.0167877	1.22209	0.0686127	-0.465921	-0.31068	-0.430555	0.741412	0.465743	-0.660395	-0.0446059	0.226764	-0.334535	0.812772	0.495222	0.613866	0.527917	-3.26681	1.62981	-1.31014	0.584447	-0.760957	0.709727	0.776924
Q04695	-0.0704594	-0.562109	-0.653583	0.948761	0.337391	0.0338761	-0.341466	0.139955	-0.0224583	0.190093	-0.500566	-0.385482	0.568567	0.636593	-0.319112	-0.163716	-0.802951	0.0139907	1.38175	-0.429069	1.33025	-3.74076	0.433053	1.75156	0.225894
Q07092	-1.57456	1.5023	-1.57456	0.807538	0.83929	-1.02148	-1.02148	0.564571	0.323991	1.1544	-0.803561	0.736685	-0.278739	0.138814	0.206801	0.765678	0.123896	0.414474	-1.90402	0.599977	-0.846013	1.32339	0.961507	0.298216	-1.7371
Q07325	0.948124	-0.353713	0.437068	-1.6144	0.582916	2.5544	-0.0794329	-1.33186	-1.17638	0.0332666	0.66462	0.176327	-0.732897	0.355594	-0.463644	2.01186	-0.783181	-1.03042	0.627467	-0.825725	0.277889	-0.630152	1.1596	-1.05722	0.249889
Q07954	-0.162096	-0.0248036	-1.04085	0.409029	0.818722	-0.0551178	-2.0896	1.53249	-1.30119	1.91342	-0.48694	1.73125	0.300628	-0.509428	-1.03551	0.900436	-0.339901	1.16484	-0.647266	-1.07811	-1.00637	0.0987583	1.14254	-0.344901	0.10997
Q08380	1.21057	-1.14746	1.88505	-2.01561	0.0674483	0.465309	0.929067	-0.435396	-0.0528303	-0.90615	0.86019	-0.673154	-0.261495	1.10875	-1.03429	0.896632	-0.890131	-0.203988	0.962591	-0.765105	0.832677	-0.812684	1.68643	-1.11763	-0.588798
Q08E86	0.576915	-0.851783	-0.857534	-0.437331	1.56973	0.222741	-1.05236	0.574936	-0.414266	0.668948	0.0316941	-0.413074	1.23341	-0.844194	-0.00783709	-2.17162	0.499111	0.923332	0.138293	0.610882	-0.832515	2.19921	0.988389	-0.653644	-1.70144
Q0ZGT2	-1.22399	0.646986	0.0519072	0.178109	0.346992	-0.436428	0.872149	-0.835461	0.801618	-0.401878	-0.126709	-0.649902	0.424545	-0.236324	0.588389	-1.04933	0.846311	-0.879853	0.374008	0.708869	0.124136	1.56535	-0.274246	1.81014	-3.22538
Q12918	0.934767	-1.17244	1.06016	0.349955	-1.17244	0.66948	-1.10636	-1.10636	1.5785	-0.0352533	-0.657499	0.905525	-0.657499	1.06697	-0.657499	1.43169	-1.04035	-1.04035	1.68937	-1.04035	-0.13501	0.805507	0.885308	-0.197274	-1.35853
Q13207	-0.647179	-0.647179	-0.647179	-0.264183	2.20572	-0.345863	-0.345863	-0.00359599	1.04119	-0.345863	-2.07592	1.88091	-2.07592	1.06309	1.20783	-0.434558	-0.434558	-0.103849	-0.434558	1.40752	0.221682	-0.0554204	-0.0554204	-0.0554204	-0.0554204
Q13509	-0.164417	-0.642501	1.28441	0.061012	-0.538504	-1.7689	2.25182	-0.894331	0.811753	-0.400341	-0.0933231	-0.565281	-0.0501455	0.113686	0.595063	-1.39872	1.13816	0.207011	-0.0834422	0.136993	-0.299412	-0.503159	-1.9366	2.05334	0.685832
Q13740	0.998298	0.820057	1.24428	0.690275	-3.75291	-0.635177	-0.61622	0.208336	-0.354016	1.39708	-0.000274129	-0.371704	0.237345	-0.495146	0.629779	0.583553	-0.0745506	0.405612	-0.970691	0.056076	-0.785057	-0.332539	1.0404	-0.288124	0.365319
Q13813	-0.519833	0.0822641	-0.473431	0.549475	0.361524	-0.247153	-0.155039	-0.514808	0.0417111	0.875289	0.804559	-3.95411	0.753117	1.00579	1.39065	0.0313907	-0.0250089	0.0495106	-0.330377	0.274485	-1.24181	1.11248	-0.0234174	0.370281	-0.217533
Q13882	-0.578508	-1.81557	1.20397	0.057277	1.13283	-1.04844	0.342743	0.45371	-0.0734381	0.325426	1.3004	-2.62972	0.786948	0.307383	0.234982	-0.223595	-0.126189	0.452965	-0.0989799	-0.00420001	-0.74914	-0.596546	-0.0492896	-0.968379	2.36335
Q14247	-1.31294	0.90756	1.05284	0.198664	-0.846132	0.291689	-3.12072	0.12137	2.42315	0.284513	-0.136781	-0.311035	0.0118541	0.112222	0.32374	-0.588618	0.404348	-0.589959	0.595808	0.178422	-0.258123	0.619299	-1.27141	1.10264	-0.192406
Q14314	0.596711	-0.964156	0.919909	-0.694849	0.142385	0.814628	-0.678108	-0.0924223	0.393393	-0.437491	0.335638	0.439052	-1.23918	1.54729	-1.0828	0.591772	-1.87878	-0.660507	1.77913	0.168389	-1.146	1.486	1.56042	-1.27206	-0.628364
Q14690	0.920727	-0.397323	-1.7948	0.441984	0.829414	-0.559058	-0.559058	2.23623	-0.559058	-0.559058	0.240945	-0.0377519	-1.46697	-0.106543	1.37032	0.492779	-0.93816	2.3217	-0.93816	-0.93816	-0.251467	1.00587	-0.251467	-0.251467	-0.251467
Q14697	-0.442787	0.140161	0.32274	0.2778	-0.297914	-0.650974	0.839848	-0.634649	0.604101	-0.158327	0.924689	-3.72207	0.68593	0.885128	1.22632	-0.846308	0.773012	-0.938009	0.444144	0.567162	-0.0404817	0.343544	-1.26265	0.825285	0.134298
Q14847	-1.35975	1.50183	0.95126	0.374672	-1.46802	-0.796216	0.784142	-1.21938	2.26647	-1.03502	-0.23054	-0.410863	0.0916389	-0.328264	0.878029	-0.375038	0.533908	-0.799491	0.0689698	0.57165	0.054431	-0.125661	-1.09071	2.05786	-0.895922
Q14974	-0.339961	-0.860572	0.101577	0.942521	0.156435	0.114347	-0.443755	0.073442	0.595975	-0.340009	0.396625	-0.541465	-0.423259	0.00218738	0.565911	-1.41893	1.72501	-1.61637	0.810829	0.49946	-1.24286	0.140412	-2.34912	1.59055	1.86102
Q15942	-1.71223	1.26755	0.63494	0.325021	-0.51528	-0.782398	1.11679	-0.788407	1.28617	-0.832154	0.139523	-0.537147	0.0164568	0.0601163	0.321051	-0.203561	-2.51573	-0.0751118	1.46858	1.32583	0.93519	-0.51023	-1.39943	1.02854	-0.0540722
Q1W6H9	-0.338919	-0.338919	-0.338919	-0.338919	1.35568	0.90894	0.610728	-0.795104	-0.795104	0.0705398	-0.502693	-0.627755	3.23262	-0.919675	-1.1825	-1.13523	-0.70874	0.661542	0.7881	0.394326	0.530801	-1.12389	-0.488973	1.41246	-0.330399
Q3KRA9	-4.10384e-17	-4.10384e-17	-4.10384e-17	-4.10384e-17	-4.10384e-17	-4.10384e-17	-4.10384e-17	-4.10384e-17	-4.10384e-17	-4.10384e-17	-0.809352	-0.809352	3.23741	-0.809352	-0.809352	-0.7274	0.749339	0.303332	-0.21459	-0.110682	1.15956	-2.77724	1.1993	0.402292	0.0160811
Q3TTY5	0.021564	-0.285228	-1.10604	1.10051	0.2692	-0.11922	-0.829505	-0.177379	0.0238401	1.10226	-1.1564	-0.314386	0.493115	1.10588	-0.128211	0.110862	-0.633132	0.884934	0.556462	-0.919127	0.457432	-1.69028	1.24287	2.29516	-2.30517
Q3ZAW8	-0.58792	0.349493	-1.72633	0.779154	1.1856	0.0404733	-0.491876	-0.189085	0.475713	0.164775	-0.555665	-0.197772	0.322304	0.822317	-0.391184	0.417808	-1.03353	-0.530683	1.76026	-0.613853	1.01738	-2.1905	-0.28109	2.42358	-0.969375
Q59EK9	1.66836	0.310688	0.635102	-1.30708	-1.30708	0.710824	-1.03081	-1.03081	-1.03081	2.38159	-0.937801	0.307339	-0.937801	1.4821	0.0861626	-0.545683	0.27453	0.893257	-0.598228	-0.0238771	-0.992909	0.49008	0.841108	0.65463	-0.992909
Q5D862	-0.260262	-0.236136	0.210412	0.543694	-0.257709	-0.608997	-0.827249	0.404917	0.596448	0.434882	0.295969	0.220688	0.587889	0.818422	-1.92297	0.0151138	-1.47008	2.22422	-0.692656	-0.0765937	-0.731147	-1.53482	2.61616	-0.658117	0.307929
Q5JVG2	4.19167e-17	4.19167e-17	4.19167e-17	4.19167e-17	4.19167e-17	4.19167e-17	4.19167e-17	4.19167e-17	4.19167e-17	4.19167e-17	0.0625201	0.327972	-1.69985	-0.308769	1.61813	0.418489	-2.35381	0.464902	0.405671	1.06474	-1.2484	2.3008	1.44439	-1.2484	-1.2484
Q5JXI8	-0.99381	1.27891	0.128175	-0.168473	-0.244799	-1.59909	2.47591	-1.71022	1.17753	-0.344122	0.172195	-0.863812	0.344545	-0.289381	0.636453	-0.300036	-0.11585	-0.625644	0.799524	0.242005	-1.31146	1.57275	-1.27848	0.850371	0.166815
Q5T6W2	-0.896167	0.670237	-0.559233	0.589209	0.195953	-0.25505	-0.391781	0.221381	0.859169	-0.433719	-0.107453	-0.023407	0.175827	-0.220131	0.175165	0.810302	-3.51049	0.25355	0.97089	1.47575	-0.689734	0.0440303	-1.49216	0.530875	1.60699
Q5TEC6	0.14275	1.98094	0.0336916	0.810289	-2.96767	-0.464098	0.135817	0.299664	0.930466	-0.901849	-0.0744513	-0.449539	0.0286766	0.354329	0.140984	-0.866468	0.85915	-0.839597	0.605894	0.241021	-0.32411	-0.202605	-1.67929	1.88268	0.323327
Q5TF58	0.441158	-1.17197	1.15239	0.750387	-1.17197	-1.0412	1.3221	-1.0412	1.80149	-1.0412	-0.220508	0.882033	-0.220508	-0.220508	-0.220508	-0.566344	-0.566344	-0.566344	2.26538	-0.566344	-0.476148	-0.476148	1.90459	-0.476148	-0.476148
Q5U5Q3	-8.23766e-18	-8.23766e-18	-8.23766e-18	-8.23766e-18	-8.23766e-18	-8.23766e-18	-8.23766e-18	-8.23766e-18	-8.23766e-18	-8.23766e-18	-0.0219906	0.317271	2.66192	-1.4786	-1.4786	0.338661	0.375671	1.14647	-1.03407	-0.826732	-0.793682	-2.2864	1.70215	1.14357	0.23436
Q5VXD3	0	0	0	0	0	-1.66732	-1.66732	-1.66732	2.47306	2.52889	0	0	0	0	0	0.317306	-1.80445	0.634338	0.312121	0.54069	0	0	0	0	0
Q5XKE5	-0.346266	-0.53384	0.179466	1.31337	-0.612729	-0.527344	-0.51678	-0.42278	0.417807	1.0491	-0.9384	-0.45968	0.721582	0.622219	0.0542784	-0.102804	-0.766653	0.199434	0.988163	-0.31814	1.23035	-2.94583	-1.22888	0.876971	2.06739
Q68BL8	0.636925	-0.657811	-0.475495	-0.0419829	0.538365	-1.20281	-0.0872427	1.22657	1.2663	-1.20281	-1.37607	1.64323	0.532007	-1.14404	0.344872	-1.11157	0.79864	-0.767708	0.0455859	1.03505	-0.746089	-0.226071	2.46434	-0.746089	-0.746089
Q68EM7	0.505361	-0.278389	0.229676	-0.210732	-0.245916	-1.67023	1.09612	1.32561	0.918728	-1.67023	1.30713	1.23013	-1.71389	0.890525	-1.71389	-0.511745	-0.511745	-0.511745	2.04698	-0.511745	8.43123e-17	8.43123e-17	8.43123e-17	8.43123e-17	8.43123e-17
Q6IFX2	-0.0236862	-0.9641	-0.531918	1.24467	0.275034	0.31151	0.44551	0.562226	-1.97983	0.660589	-0.647362	-0.423347	0.759101	0.684965	-0.373357	-0.242463	-0.608322	0.197148	1.54768	-0.894039	1.82015	-2.42766	-0.153063	1.43619	-0.675622
Q6IFZ6	-2.25246	-0.102005	0.0440764	1.76396	0.546429	-0.321119	-0.490229	-0.32962	0.540664	0.600303	-0.64971	-0.334736	0.538958	0.44917	-0.00368206	-0.285526	-0.569813	0.539392	0.469613	-0.153667	0.71454	-2.26669	-0.61246	2.67371	-0.509103
Q6P1N9	-0.537833	-0.537833	2.15133	-0.537833	-0.537833	-0.774104	-0.774104	-0.774104	1.10782	1.2145	6.4751e-18	6.4751e-18	6.4751e-18	6.4751e-18	6.4751e-18	-1.00748	-1.00748	1.74392	1.27851	-1.00748	-0.59135	-0.59135	2.3654	-0.59135	-0.59135
Q6PEY2	-0.304109	0.255275	0.0125193	0.322138	-0.285824	-1.54911	2.38814	-1.33321	1.30211	-0.807924	0.382389	-0.545838	-0.531336	-0.049282	0.744068	-1.1012	1.06442	-0.477166	0.0581309	0.455817	0.689708	-1.1146	-1.87269	0.650482	1.6471
Q6PIF6	-0.544281	-0.40666	0.457537	0.218747	0.274656	0.0221906	0.865058	1.32819	-0.115063	-2.10037	0.849641	-0.0162875	0.802581	-2.25966	0.623722	0.0907601	-0.0659585	0.337162	-0.237979	-0.123985	-1.67366	0.434347	1.75206	1.16093	-1.67366
Q6UVK1	1.45697	-0.80175	-0.80175	0.948278	-0.80175	1.41147	-0.900951	-0.900951	1.29139	-0.900951	-0.602536	0.842698	-0.602536	0.964911	-0.602536	-0.323707	-0.323707	-0.323707	1.29483	-0.323707	-1.5735	1.04418	-1.5735	0.389791	1.71302
Q6ZN40	-0.300051	-0.244957	0.130254	0.474909	-0.0601548	-0.519284	0.400369	-0.651681	0.193716	0.57688	-3.94577	1.14207	0.805733	0.615766	1.3822	-0.504322	0.219048	-0.555866	0.130957	0.710182	-0.635898	1.20481	-0.367572	0.358965	-0.560306
Q71DI3	0.286674	0.723941	-1.95626	0.77122	0.174428	0.229806	-0.383357	0.224623	0.65089	-0.721963	0.598584	1.03695	0.819006	1.20471	-3.65924	-0.619761	0.390879	-0.390648	0.228091	0.39144	0.187453	-0.149424	-0.687858	0.611473	0.0383557
Q7Z3Z4	-0.380334	1.52134	-0.380334	-0.380334	-0.380334	8.35273e-17	8.35273e-17	8.35273e-17	8.35273e-17	8.35273e-17	-1.40975	2.0207	-1.40975	2.20857	-1.40975	0.779435	-0.826361	0.493105	-0.293584	-0.152595	-1.95312	0.459939	1.21077	0.206917	0.0754944
Q7Z406	-0.197238	-0.984273	-0.201766	1.28604	0.0972342	-0.388408	-0.561688	-1.78711	0.966542	1.77066	-0.566441	0.874393	-0.959437	-0.220543	0.872028	-0.425571	0.879845	-1.13637	-0.0792004	0.761297	0.865455	0.211369	-2.13207	1.75544	-0.700188
Q7Z794	0.178166	-0.724891	-0.726678	0.482772	0.790632	-0.534524	-0.775032	-0.988798	1.35873	0.939625	-1.28245	-0.327207	1.01465	0.731831	-0.136823	-0.656574	-0.859046	1.6751	0.0230054	-0.182481	0.242979	-2.53056	-0.320398	2.0632	0.544788
Q7Z7H8	-1.44512	0.882191	-1.44512	3.45316	-1.44512	-6.63332e-17	-6.63332e-17	-6.63332e-17	-6.63332e-17	-6.63332e-17	-0.577786	-0.577786	-0.577786	0.309934	1.42342	-0.807668	-0.0358223	-0.153562	0.225918	0.771134	-0.906504	0.330825	-0.261562	0.0753872	0.761854
Q86VP6	-0.651991	-0.422536	0.126274	0.840623	0.10763	0.807618	1.14414	-1.61888	0.20785	-0.540722	0.489133	-1.31544	-0.304305	0.704211	0.4264	-0.544625	0.741134	-1.63684	0.610307	0.830022	0.655241	-0.0580931	-2.89033	1.11555	1.17764
Q86WI1	-0.0960366	1.23557	-1.22887	-1.10374	1.19308	-1.19627	0.676493	-0.322532	0.951265	-0.108959	0.245991	-0.652232	0.806548	-0.309612	-0.0906946	0.744293	-1.9955	1.84558	-0.55234	-0.0420343	-1.22349	1.4679	1.32612	-1.15257	-0.41796
Q86YW5	-0.808262	1.02284	0.660184	-1.05654	0.181773	-0.578693	0.991614	0.0698662	0.524287	-1.00707	0.370287	-3.33356	1.18274	0.846736	0.933795	-1.20679	0.670349	-0.23343	0.211951	0.557922	0.991629	0.451271	-1.08002	-0.43639	0.0735105
Q86YZ3	-0.136256	-0.344657	-0.597227	1.57169	-0.493554	-0.382142	-0.484016	0.223783	-0.577137	1.21951	-0.442561	-0.352486	0.349157	-0.0970003	0.54289	0.490285	-0.115049	-0.238816	0.0708778	-0.207298	-0.660858	-1.14352	3.43097	0.527937	-2.15454
Q8IWN7	-0.704348	1.21589	-0.546183	0.575783	-0.541138	-1.35069	0.496162	0.904271	1.30095	-1.35069	1.13719	-1.26887	-1.26887	1.00952	0.391025	0.435529	0.404035	-1.94746	0.714886	0.393011	0.21993	1.21121	0.93795	-1.18454	-1.18454
Q8IX18	-1.02466	0.7821	2.29188	-1.02466	-1.02466	-0.231686	-0.231686	-0.231686	0.926743	-0.231686	0.0143183	0.611	-1.65422	0.347094	0.681807	-1.78174	0.497078	0.192867	0.495485	0.596309	0.286481	1.46095	-1.39105	1.03466	-1.39105
Q8N5G2	1.60104	-1.08019	-1.08019	-0.225134	0.784478	0.201561	-1.47484	0.616721	0.0753771	0.581178	-0.596405	0.397454	0.161656	-0.369405	0.4067	1.66237	-1.02036	0.0892618	-0.499583	-0.231683	-0.743985	2.14876	1.14716	-0.328054	-2.22388
Q8N612	1.55269	-0.979139	-0.979139	1.38473	-0.979139	0.718073	-1.19242	0.513986	-0.936771	0.897132	-0.114257	0.501381	-0.475317	-0.0864973	0.17469	0.518768	-0.426439	-0.00844445	-0.248566	0.164681	-1.90937	1.56817	1.65449	0.596072	-1.90937
Q8NH73	-3.13747e-17	-3.13747e-17	-3.13747e-17	-3.13747e-17	-3.13747e-17	-3.13747e-17	-3.13747e-17	-3.13747e-17	-3.13747e-17	-3.13747e-17	-0.843636	-0.354242	2.88515	-0.843636	-0.843636	0.553515	-2.61586	0.842436	0.781682	0.438229	0.561837	-1.00629	1.19297	0.792312	-1.54083
Q8TAC1	-0.323277	-0.323277	-0.323277	1.29311	-0.323277	-1.10784	-1.10784	-1.10784	1.16254	2.161	-0.982485	1.77847	-0.982485	-0.982485	1.16898	1.41454e-17	1.41454e-17	1.41454e-17	1.41454e-17	1.41454e-17	-0.537642	2.15057	-0.537642	-0.537642	-0.537642
Q8TBB6	-1.01617e-16	-1.01617e-16	-1.01617e-16	-1.01617e-16	-1.01617e-16	-1.01617e-16	-1.01617e-16	-1.01617e-16	-1.01617e-16	-1.01617e-16	-1.12573	0.159853	3.21734	-1.12573	-1.12573	0.733482	0.392176	0.0184938	-1.11422	-0.0299294	-0.148894	-1.17859	2.46678	0.0392836	-1.17859
Q8TBZ2	0.154734	-2.03385	0.0113112	0.662141	1.20566	-0.811064	1.75391	0.428419	-0.560197	-0.811064	1.49772	-1.4783	-1.4783	-0.106027	1.56491	0.435603	-0.108901	-0.108901	-0.108901	-0.108901	-0.48718	-0.48718	1.94872	-0.48718	-0.48718
Q8TC20	0.0515979	-0.0558555	-1.10184	0.23429	0.871807	-0.617893	-0.617893	-0.617893	1.31285	0.540828	-0.96442	0.752346	2.14092	-0.96442	-0.96442	0.258657	-0.00348253	1.28546	-0.920943	-0.619696	0.252859	-1.53798	1.66923	1.15387	-1.53798
Q8TCD5	0.493428	-1.61142	0.112663	0.308479	0.696848	-1.48107	0.896012	0.335727	1.7304	-1.48107	-0.561279	-0.561279	0.978526	-0.561279	0.705312	0.714088	1.14711	-1.74161	-0.0173848	-0.102205	0.256734	-0.01622	-1.75307	1.68264	-0.17008
Q8TD19	-0.515706	-1.56598	-1.36707	0.093187	3.35557	-0.030563	1.97201	-1.37525	0.357353	-0.923552	0.181779	-0.222677	0.0766185	-0.109668	0.0739476	-0.851007	0.422908	-0.56351	0.481377	0.510232	0.23696	-0.108497	-0.610704	0.299513	0.182728
Q8TDD2	0.976358	1.51689	-2.93865	0.0906212	0.354779	-1.50719	1.72052	-0.233283	0.227072	-0.207122	0.146382	0.0264942	-0.895292	0.113003	0.609412	0.456225	0.319256	0.61022	-0.401158	-0.984543	1.81365	0.0651005	-0.867393	-0.599136	-0.412217
Q8TEL6	-0.212955	-0.212955	-0.212955	0.85182	-0.212955	-0.412039	-0.412039	-0.412039	0.713175	0.522941	-0.537248	0.780274	-0.537248	0.831471	-0.537248	0.521832	-0.800945	0.649216	0.430842	-0.800945	0.848384	-1.86671	-0.377147	3.26219	-1.86671
Q8TEM1	-0.673418	-2.50775	1.15392	0.123409	1.90385	-1.15345	0.73235	1.33571	0.238829	-1.15345	-0.141865	-0.079445	0.333329	0.101889	-0.213907	0.252584	-0.0485428	0.186929	-0.74251	0.35154	-0.969756	-0.969756	1.79007	1.1192	-0.969756
Q8TEV9	-0.53152	-0.53152	-0.53152	2.12608	-0.53152	-3.8878e-17	-3.8878e-17	-3.8878e-17	-3.8878e-17	-3.8878e-17	0.132307	0.0584963	-1.91699	0.692617	1.03357	-0.37897	-0.37897	-0.37897	1.51588	-0.37897	-1.14899	0.907334	-1.14899	2.53965	-1.14899
Q8VED5	0.23742	-0.596651	-0.241382	1.10178	-0.501168	-0.427229	-0.581475	-0.334591	0.644538	0.698756	0.113276	0.234246	1.25161	-2.35566	0.756528	0.166786	-0.715139	-0.0177603	1.00634	-0.440228	1.59228	-2.56089	-0.533842	1.62272	-0.120265
Q8WXD2	-0.513712	-0.99542	-0.99542	-0.439098	2.94365	-0.531657	-1.03801	2.13385	-0.514864	-0.0493246	-0.621109	-0.621109	2.48444	-0.621109	-0.621109	2.15468e-17	2.15468e-17	2.15468e-17	2.15468e-17	2.15468e-17	2.15468e-17	2.15468e-17	2.15468e-17	2.15468e-17	2.15468e-17
Q922U2	0.487537	-0.82199	-0.901004	1.45968	-0.224221	-0.169802	-0.548022	-0.151198	0.428195	0.440828	-0.560692	-0.461925	0.664433	0.420461	-0.0622765	0.150176	-0.45051	0.203642	0.568122	-0.47143	1.92538	-1.91295	-0.266059	2.46486	-2.21123
Q96G03	0.305482	-0.26208	-0.425237	0.219664	0.162172	0.941563	1.47078	0.269452	1.13571	-3.81751	0.216048	-0.122881	-0.271745	0.220609	-0.0420297	-0.424175	0.312295	-0.616448	0.488993	0.239335	-1.01964	-0.541915	-0.700703	0.938811	1.32344
Q96HS1	-2.92117	2.03597	0.441648	1.00585	-0.562295	-1.03425	1.72584	-1.03425	1.37691	-1.03425	0.508136	-0.315859	-0.315859	0.43944	-0.315859	0.0750245	0.162117	-0.755493	0.104484	0.413867	-0.396254	-0.396254	-0.396254	0.626493	0.562268
Q96KX2	-0.173052	0.692206	-0.173052	-0.173052	-0.173052	-0.641225	0.298093	0.84046	0.143897	-0.641225	2.15192	-1.21836	-1.21836	1.50315	-1.21836	-0.201016	0.50041	-0.560265	0.44402	-0.18315	-0.72746	2.90984	-0.72746	-0.72746	-0.72746
Q96M02	-0.746202	2.98481	-0.746202	-0.746202	-0.746202	-0.127161	-0.127161	-0.127161	0.508643	-0.127161	-1.69392	0.215282	1.52595	-0.466047	0.41873	1.06399	-0.647768	0.999603	-1.82066	0.404834	-0.498447	0.675059	0.820282	-0.498447	-0.498447
Q96P63	2.93347	-0.939492	-1.38277	-0.499174	-0.11203	-0.112432	0.546293	-0.173889	1.24495	-1.50492	0.360816	1.2854	0.319377	-0.982794	-0.982794	0.0559163	-0.222823	-1.43266	0.612148	0.98742	-0.466408	-0.273329	-0.602102	1.09288	0.248953
Q96PE2	1.31779	-0.641681	-0.641681	0.607255	-0.641681	1.00782e-17	1.00782e-17	1.00782e-17	1.00782e-17	1.00782e-17	1.83984	-1.30095	0.0509359	0.711121	-1.30095	-1.66908	0.843837	-1.66908	1.11159	1.38273	-1.75535	0.838992	0.911467	-0.406155	0.411048
Q96RQ9	-0.0339473	-1.08346	2.10127	-1.12758	0.143717	0.159656	0.0844066	-1.99456	1.09818	0.652318	0.65224	-0.423855	-1.32217	2.00975	-0.915971	-0.482188	-0.3933	-0.475435	1.9757	-0.624771	-0.0750866	-0.456073	0.217605	0.0410511	0.272504
Q96T17	0	0	0	0	0	0	0	0	0	0	1.49748	-1.99434	-1.99434	0.617747	1.87345	0.328291	-0.042676	-0.266009	-0.276	0.256393	-0.776003	2.30318	0.496097	0.0813716	-2.10464
Q96T58	1.19434e-16	1.19434e-16	1.19434e-16	1.19434e-16	1.19434e-16	1.19434e-16	1.19434e-16	1.19434e-16	1.19434e-16	1.19434e-16	-0.226351	-0.527684	0.298597	0.695187	-0.23975	-0.193897	0.498264	-2.13042	1.11706	0.708993	-2.05358	0.977492	0.304281	-2.05358	2.8254
Q99611	-0.257548	1.03019	-0.257548	-0.257548	-0.257548	3.30779e-17	3.30779e-17	3.30779e-17	3.30779e-17	3.30779e-17	0.328444	-1.67905	0.860638	0.281481	0.208491	1.27188	1.09943	1.25207	-1.8117	-1.8117	-1.69743	1.73054	1.37526	-0.416828	-0.991535
Q99747	1.01519	-0.253799	-0.253799	-0.253799	-0.253799	0.855993	-0.447175	1.76007	0.151056	-2.31994	0.00941599	-0.278225	0.402626	-0.0847134	-0.0491035	-0.935195	-0.935195	-0.935195	1.29877	1.50682	0.801137	-1.47545	-1.47545	1.339	0.81077
Q9BV20	-1.02388	-1.02388	1.40603	1.6656	-1.02388	-1.5042	-1.5042	0.98777	0.858839	1.16179	0.268033	0.920255	-1.12817	1.06806	-1.12817	-0.13796	0.69877	-0.147824	-0.35407	-0.0589164	-0.251302	-0.218184	-1.48986	1.01583	0.943516
Q9C004	-1.5634	0.918101	1.8608	0.3479	-1.5634	3.03766e-17	3.03766e-17	3.03766e-17	3.03766e-17	3.03766e-17	0.343804	-1.083	-1.083	0.742417	1.07978	-0.359919	1.42076	-0.184051	-0.3146	-0.562192	-0.667343	-0.667343	2.66937	-0.667343	-0.667343
Q9H2A3	2.09245	-1.69475	-1.69475	0.170966	1.12609	-0.601376	-0.601376	-0.601376	-0.601376	2.4055	-0.27979	0.54919	0.0257235	0.0282859	-0.32341	0.74404	-0.419961	0.347375	-0.315704	-0.355751	-0.770713	1.56174	-0.770713	0.7504	-0.770713
Q9H4B7	-0.563733	-0.164749	0.651707	0.270542	-0.193768	-1.30126	2.87681	-1.44431	1.07358	-1.20483	0.137367	-0.922459	0.0807385	-0.0131439	0.717498	-1.06553	0.845479	-0.0743513	0.055953	0.238446	1.60196	-0.703004	-1.6536	0.568994	0.185644
Q9H6S0	1.25281	-0.0338946	0.0937164	-1.02729	-0.285345	0.0194168	0.586785	1.78844	-1.19732	-1.19732	0.399306	-1.47925	1.10231	0.418859	-0.441224	0.996168	-1.33258	1.22295	0.446041	-1.33258	-1.06721	-1.06721	1.72289	-0.225058	0.636584
Q9HAC7	-1.12598	2.05989	-1.12598	1.31805	-1.12598	0.0599708	0.993576	-1.38962	1.72568	-1.38962	1.25827	-1.06814	-1.06814	0.545601	0.332401	-0.610447	-0.13511	0.108702	0.508151	0.128704	-0.348893	-0.348893	1.39557	-0.348893	-0.348893
Q9HCJ6	2.65026	-0.814129	-0.814129	-0.207878	-0.814129	-1.44909e-17	-1.44909e-17	-1.44909e-17	-1.44909e-17	-1.44909e-17	0.311281	0.606494	-1.8391	0.40627	0.515052	1.36095	0.212545	-2.02577	0.1592	0.29307	-0.444103	1.51633	0.910984	-0.629761	-1.35345
Q9NP72	-2.63039	0.199817	0.013494	1.18227	1.23482	0.767858	0.961662	-0.642996	0.647016	-1.73354	-0.117172	-0.132136	-0.00673271	-0.32056	0.5766	-0.0720726	-0.0645588	0.06945	-0.255917	0.323098	-0.726596	1.39214	0.268164	1.28563	-2.21934
Q9NP90	0.380187	0.9952	0.130696	-0.0158641	-1.49022	-0.703198	0.857962	0.846323	0.337519	-1.3386	-0.884112	-0.884112	1.23326	-0.362718	0.897683	0.843894	0.582968	0.965902	-1.19638	-1.19638	0.609645	-0.179507	-1.87145	-0.686488	2.1278
Q9NSC5	-0.994839	0.241088	0.770104	0.978486	-0.994839	1.4765	0.710809	-1.70663	1.22595	-1.70663	0.128773	-1.52798	0.818813	-0.0489931	0.629392	0.813667	-0.100743	-0.50001	-0.297334	0.0844202	1.11157	-1.31668	1.5024	0.0193916	-1.31668
Q9NVK5	-0.958598	1.51538	-0.958598	1.36042	-0.958598	-1.38758	0.0893652	0.135369	2.55042	-1.38758	0.899479	-0.22487	-0.22487	-0.22487	-0.22487	-0.627048	-0.627048	1.1751	0.706044	-0.627048	-0.696594	1.09429	0.99549	-0.696594	-0.696594
Q9NZK5	0.629723	-0.76292	0.917765	-0.865229	0.0806611	0.0129208	-0.271411	0.40879	0.493029	-0.643328	0.429764	-0.507317	-0.49744	1.51032	-0.935326	1.56489	-0.396692	-3.10999	1.74833	0.193464	-0.135004	0.117909	0.937677	-1.15785	0.237272
Q9P227	-0.270753	-0.270753	-0.270753	1.08301	-0.270753	-0.197122	-0.197122	-0.197122	0.788488	-0.197122	1.02184	-0.266981	-1.51195	0.154072	0.603024	-0.113322	-2.88089	0.237497	1.5058	1.25091	-1.2849	1.06083	1.52944	-0.0204674	-1.2849
Q9P275	0.813527	-0.74109	-0.0155654	-0.574246	0.517375	-1.5978	0.871376	1.69895	0.625277	-1.5978	1.57773	-0.57467	-0.176813	1.07524	-1.90149	-0.511541	-0.511541	-0.511541	2.04617	-0.511541	-0.244194	0.976775	-0.244194	-0.244194	-0.244194
Q9UBR2	0.854699	-0.609743	0.157359	-1.32724	0.924921	1.1357	0.735554	-2.45336	0.452706	0.129398	0.830902	-0.588677	-0.67385	1.48933	-1.05771	1.07689	-1.15677	-0.306685	1.07621	-0.689641	0.163872	-0.437972	1.58788	-1.1706	-0.143184
Q9UGU0	-0.0248793	0.0487068	-1.304	0.327253	0.952918	0.403501	-1.19283	-0.211097	-0.121703	1.12213	0.889833	1.94488	0.297865	-1.56629	-1.56629	0.906643	-0.460736	-0.114532	-0.053636	-0.277739	-1.06458	0.914834	1.99731	-0.211742	-1.63582
Q9UGU5	4.55631e-17	4.55631e-17	4.55631e-17	4.55631e-17	4.55631e-17	4.55631e-17	4.55631e-17	4.55631e-17	4.55631e-17	4.55631e-17	-1.05539	-1.05539	1.84545	-1.05539	1.32072	0.816241	-1.63647	-1.63647	1.18337	1.27333	-1.44398	-1.44398	1.54075	0.593327	0.753877
Q9UI12	-0.618516	-0.618516	-0.618516	2.47406	-0.618516	0.690087	1.11489	-1.4457	1.08642	-1.4457	-0.0716872	0.175814	-0.414173	0.157382	0.152664	-1.0694	0.355216	-1.0694	1.16743	0.616156	1.40077	0.198993	-0.258974	0.531656	-1.87245
Q9UKU9	0.681673	-0.789203	0.285633	-0.789203	0.6111	0.547091	0.118083	-1.01806	1.37094	-1.01806	-1.94075	-0.326944	2.46559	1.74284	-1.94075	-0.22142	0.0432284	-0.0138052	0.408043	-0.216046	-0.453994	0.646609	-0.453994	0.715372	-0.453994
Q9ULI0	5.9791e-17	5.9791e-17	5.9791e-17	5.9791e-17	5.9791e-17	5.9791e-17	5.9791e-17	5.9791e-17	5.9791e-17	5.9791e-17	-1.09876	0.445008	2.85128	-1.09876	-1.09876	0.335574	-0.08864	0.456793	-0.773642	0.0699152	-0.083249	-1.70565	2.05266	1.44188	-1.70565
Q9UM00	-0.800713	-0.800713	-0.800713	3.20285	-0.800713	-3.81121e-17	-3.81121e-17	-3.81121e-17	-3.81121e-17	-3.81121e-17	0.497121	0.529839	-2.02263	0.504015	0.491656	-1.7561	0.441915	0.18686	0.202141	0.925182	-0.377598	-0.377598	1.51039	-0.377598	-0.377598
Q9Y3Z3	-0.952173	0.481524	-0.745071	1.83246	-0.616736	-0.603248	1.10954	-0.37801	0.861001	-0.989283	-0.197841	0.386393	-1.13936	-0.00794791	0.958755	-0.348252	0.191285	-0.430532	-0.641147	1.22865	2.38428	-0.362673	-2.18061	0.733907	-0.574902
Q9Y446	1.80225	1.79471	-1.19899	-1.19899	-1.19899	-0.438329	-0.438329	-0.438329	1.75331	-0.438329	0.35714	-0.631612	1.46957	-1.44083	0.245732	-0.0491846	-0.477738	1.05855	-1.00813	0.476504	0.511079	0.29221	-1.25386	0.910219	-0.459652
Q9Y490	0.549681	-2.35088	0.631264	0.661356	0.508581	-0.39246	0.516831	-0.291137	0.307535	-0.140769	-2.39235	0.395012	0.673252	0.571422	0.752667	-0.35287	0.317877	-0.192815	0.155577	0.0722317	0.860196	-2.72089	-0.0330563	0.923247	0.970502
Q9Y4G6	0.846186	-0.00911626	-1.21975	0.695972	-0.313292	-1.93124	1.71073	-0.610846	0.687086	0.144272	0.0726326	-0.643653	0.247001	-0.35463	0.678649	-0.387066	1.26558	-1.89312	0.431892	0.582715	0.503075	0.122652	-2.4184	1.03639	0.756288
R4GNC0	0.131641	-0.0265871	0.510424	0.0510373	-0.666515	1.79923	-0.923966	-0.923966	0.97267	-0.923966	-0.438533	-1.30741	3.48202	-0.704656	-1.03143	0.355848	-0.599983	-0.118875	0.203212	0.159798	0.103705	-0.754745	0.032778	0.858443	-0.240182
