# Supplementary material for: Multi-omic profiling of pathogen-stimulated primary immune cells
Source: iScience. 2024 Jul 6;27(8):110471. doi: 10.1016/j.isci.2024.110471 (PMC11293528; doi:10.1016/j.isci.2024.110471)
Supplement: Table S20. Pathway analysis of proteins in cluster 4, related to Figure 7 [file mmc20.xlsx]

## Sheet: Sheet1
source	native	name	p_value	significant	description	term_size	query_size	intersection_size	effective_domain_size	precision	recall	query	parents	enrichment
GO:BP	GO:0071621	granulocyte chemotaxis	7.08317e-19	TRUE	"The movement of a granulocyte in response to an external stimulus." [GOC:rph]	131	77	17	21110	0.220779	0.129771	query_1	['GO:0030595', 'GO:0097530']	35.5775
GO:BP	GO:0030593	neutrophil chemotaxis	1.0259e-18	TRUE	"The directed movement of a neutrophil cell, the most numerous polymorphonuclear leukocyte found in the blood, in response to an external stimulus, usually an infection or wounding." [GOC:jl, ISBN:0198506732]	106	77	16	21110	0.207792	0.150943	query_1	['GO:0071621', 'GO:1990266']	41.382
REAC	REAC:R-HSA-6798695	Neutrophil degranulation	4.24799e-18	TRUE	Neutrophil degranulation	476	68	28	10790	0.411765	0.0588235	query_1	['REAC:R-HSA-168249']	9.33391
GO:MF	GO:0005125	cytokine activity	1.63117e-17	TRUE	"The activity of a soluble extracellular gene product that interacts with a receptor to effect a change in the activity of the receptor to control the survival, growth, differentiation and effector function of tissues and cells." [ISBN:0198599471, PMID:11530802]	237	77	19	20195	0.246753	0.0801688	query_1	['GO:0048018']	21.0261
GO:BP	GO:0097530	granulocyte migration	2.4053e-17	TRUE	"The movement of a granulocyte within or between different tissues and organs of the body." [GOC:cvs, PMID:24163421, PMID:24193336]	160	77	17	21110	0.220779	0.10625	query_1	['GO:0097529']	29.1291
GO:BP	GO:0030595	leukocyte chemotaxis	3.03427e-17	TRUE	"The movement of a leukocyte in response to an external stimulus." [GOC:add, GOC:jl]	240	77	19	21110	0.246753	0.0791667	query_1	['GO:0050900', 'GO:0060326']	21.704
GO:BP	GO:0097529	myeloid leukocyte migration	3.5558e-17	TRUE	"The movement of a myeloid leukocyte within or between different tissues and organs of the body." [GOC:cvs, PMID:22342843, PMID:24157461]	242	77	19	21110	0.246753	0.0785124	query_1	['GO:0050900']	21.5246
GO:BP	GO:1990266	neutrophil migration	3.59649e-17	TRUE	"The movement of a neutrophil within or between different tissues and organs of the body." [PMID:1826836]	131	77	16	21110	0.207792	0.122137	query_1	['GO:0097530']	33.4847
WP	WP:WP5095	Overview of proinflammatory and profibrotic mediators	9.75053e-17	TRUE	Overview of proinflammatory and profibrotic mediators	127	61	18	8133	0.295082	0.141732	query_1	['WP:000000']	18.8969
GO:CC	GO:0034774	secretory granule lumen	4.35484e-16	TRUE	"The volume enclosed by the membrane of a secretory granule." [GOC:rph]	320	77	19	22122	0.246753	0.059375	query_1	['GO:0030141', 'GO:0060205']	17.0584
GO:CC	GO:0060205	cytoplasmic vesicle lumen	5.18709e-16	TRUE	"The volume enclosed by a cytoplasmic vesicle." [GOC:dph, GOC:vesicles]	323	77	19	22122	0.246753	0.0588235	query_1	['GO:0031410', 'GO:0031983', 'GO:0070013']	16.8999
GO:CC	GO:0031983	vesicle lumen	5.82289e-16	TRUE	"The volume enclosed by the membrane or protein that forms a vesicle." [GOC:mah, GOC:vesicles]	325	77	19	22122	0.246753	0.0584615	query_1	['GO:0031982', 'GO:0043233']	16.7959
GO:BP	GO:0060326	cell chemotaxis	6.22526e-15	TRUE	"The directed movement of a motile cell guided by a specific chemical concentration gradient. Movement may be towards a higher concentration (positive chemotaxis) or towards a lower concentration (negative chemotaxis)." [GOC:dph]	318	77	19	21110	0.246753	0.0597484	query_1	['GO:0006935', 'GO:0016477', 'GO:0070887']	16.3804
GO:BP	GO:0050900	leukocyte migration	1.92409e-14	TRUE	"The movement of a leukocyte within or between different tissues and organs of the body." [GOC:add, ISBN:0781735149, PMID:14680625, PMID:14708592, PMID:7507411, PMID:8600538]	396	77	20	21110	0.25974	0.0505051	query_1	['GO:0002376', 'GO:0016477']	13.8463
GO:BP	GO:0019221	cytokine-mediated signaling pathway	5.18754e-14	TRUE	"The series of molecular signals initiated by the binding of a cytokine to a receptor on the surface of a cell, and ending with the regulation of a downstream cellular process, e.g. transcription." [GOC:mah, GOC:signaling, PMID:19295629]	482	77	21	21110	0.272727	0.0435685	query_1	['GO:0007166', 'GO:0071345']	11.9445
GO:MF	GO:0005126	cytokine receptor binding	1.9078e-13	TRUE	"Binding to a cytokine receptor." [GOC:mah, GOC:vw]	278	77	17	20195	0.220779	0.0611511	query_1	['GO:0005102']	16.0383
KEGG	KEGG:04060	Cytokine-cytokine receptor interaction	4.14509e-13	TRUE	Cytokine-cytokine receptor interaction	293	59	20	8161	0.338983	0.0682594	query_1	['KEGG:00000']	9.44178
WP	WP:WP5115	Network map of SARS-CoV-2 signaling pathway	1.62644e-12	TRUE	Network map of SARS-CoV-2 signaling pathway	217	61	18	8133	0.295082	0.0829493	query_1	['WP:000000']	11.0595
REAC	REAC:R-HSA-449147	Signaling by Interleukins	1.70821e-12	TRUE	Signaling by Interleukins	471	68	23	10790	0.338235	0.0488323	query_1	['REAC:R-HSA-1280215']	7.74853
GO:BP	GO:0071222	cellular response to lipopolysaccharide	2.53728e-12	TRUE	"Any process that results in a change in state or activity of a cell (in terms of movement, secretion, enzyme production, gene expression, etc.) as a result of a lipopolysaccharide stimulus; lipopolysaccharide is a major component of the cell wall of gram-negative bacteria." [GOC:mah]	212	77	15	21110	0.194805	0.0707547	query_1	['GO:0032496', 'GO:0071219', 'GO:0071396', 'GO:1901701']	19.3978
GO:CC	GO:0070820	tertiary granule	3.98992e-12	TRUE	"A secretory granule that contains cathepsin and gelatinase and is readily exocytosed upon cell activation; found primarily in mature neutrophil cells." [GOC:BHF, GOC:mah, GOC:rl, PMID:12070036]	163	77	13	22122	0.168831	0.0797546	query_1	['GO:0030141']	22.9134
GO:BP	GO:0071219	cellular response to molecule of bacterial origin	4.71552e-12	TRUE	"Any process that results in a change in state or activity of a cell (in terms of movement, secretion, enzyme production, gene expression, etc.) as a result of a stimulus by molecules of bacterial origin such as peptides derived from bacterial flagellin." [GOC:mah]	221	77	15	21110	0.194805	0.0678733	query_1	['GO:0002237', 'GO:0071216']	18.6079
GO:BP	GO:0032496	response to lipopolysaccharide	6.18064e-12	TRUE	"Any process that results in a change in state or activity of an organism (in terms of movement, secretion, enzyme production, gene expression, etc.) as a result of a lipopolysaccharide stimulus; lipopolysaccharide is a major component of the cell wall of gram-negative bacteria." [GOC:add, ISBN:0721601464]	333	77	17	21110	0.220779	0.0510511	query_1	['GO:0002237', 'GO:0033993', 'GO:1901700']	13.9959
GO:BP	GO:0002237	response to molecule of bacterial origin	1.54219e-11	TRUE	"Any process that results in a change in state or activity of an organism (in terms of movement, secretion, enzyme production, gene expression, etc.) as a result of a stimulus by molecules of bacterial origin such as peptides derived from bacterial flagellin." [GOC:rl, GOC:sm]	352	77	17	21110	0.220779	0.0482955	query_1	['GO:0009617', 'GO:0010033', 'GO:0043207']	13.2405
GO:BP	GO:0071216	cellular response to biotic stimulus	2.60176e-11	TRUE	"Any process that results in a change in state or activity of a cell (in terms of movement, secretion, enzyme production, gene expression, etc.) as a result of a biotic stimulus, a stimulus caused or produced by a living organism." [GOC:mah]	248	77	15	21110	0.194805	0.0604839	query_1	['GO:0009607', 'GO:0051716']	16.582
GO:BP	GO:0070555	response to interleukin-1	1.17776e-10	TRUE	"Any process that results in a change in state or activity of a cell or an organism (in terms of movement, secretion, enzyme production, gene expression, etc.) as a result of an interleukin-1 stimulus." [GOC:BHF, GOC:mah]	133	77	12	21110	0.155844	0.0902256	query_1	['GO:0034097']	24.7359
GO:CC	GO:0062023	collagen-containing extracellular matrix	4.08806e-10	TRUE	"An extracellular matrix consisting mainly of proteins (especially collagen) and glycosaminoglycans (mostly as proteoglycans) that provides not only essential physical scaffolding for the cellular constituents but can also initiate crucial biochemical and biomechanical cues required for tissue morphogenesis, differentiation and homeostasis. The components are secreted by cells in the vicinity and…	430	77	16	22122	0.207792	0.0372093	query_1	['GO:0031012']	10.6902
GO:CC	GO:0101002	ficolin-1-rich granule	4.92558e-10	TRUE	"Highly exocytosable gelatinase-poor granules found in neutrophils and rich in ficolin-1. Ficolin-1 is released from neutrophil granules by stimulation with fMLP or PMA, and the majority becomes associated with the surface membrane of the cells and can be detected by flow cytometry." [GOC:mec, PMID:19741154]	184	77	12	22122	0.155844	0.0652174	query_1	['GO:0030141']	18.7369
REAC	REAC:R-HSA-6785807	Interleukin-4 and Interleukin-13 signaling	1.32069e-09	TRUE	Interleukin-4 and Interleukin-13 signaling	110	68	12	10790	0.176471	0.109091	query_1	['REAC:R-HSA-449147']	17.3102
GO:MF	GO:0001664	G protein-coupled receptor binding	2.89232e-09	TRUE	"Binding to a G protein-coupled receptor." [GOC:ceb, GOC:dph]	293	77	14	20195	0.181818	0.0477816	query_1	['GO:0005102']	12.5318
GO:CC	GO:0005775	vacuolar lumen	7.94458e-09	TRUE	"The volume enclosed within the vacuolar membrane." [ISBN:0198506732]	178	77	11	22122	0.142857	0.0617978	query_1	['GO:0005773', 'GO:0070013']	17.7544
GO:BP	GO:0006959	humoral immune response	1.97539e-08	TRUE	"An immune response mediated through a body fluid." [GOC:hb, ISBN:0198506732]	323	77	14	21110	0.181818	0.0433437	query_1	['GO:0006955']	11.8829
KEGG	KEGG:04062	Chemokine signaling pathway	4.89633e-08	TRUE	Chemokine signaling pathway	190	59	13	8161	0.220339	0.0684211	query_1	['KEGG:00000']	9.46414
GO:CC	GO:0042581	specific granule	5.29892e-08	TRUE	"Granule with a membranous, tubular internal structure, found primarily in mature neutrophil cells. Most are released into the extracellular fluid. Specific granules contain lactoferrin, lysozyme, vitamin B12 binding protein and elastase." [GOC:jl, ISBN:0721662544, PMID:7334549]	158	77	10	22122	0.12987	0.0632911	query_1	['GO:0030141']	18.1835
GO:BP	GO:0019730	antimicrobial humoral response	6.50666e-08	TRUE	"An immune response against microbes mediated through a body fluid. Examples of this process are seen in the antimicrobial humoral response of Drosophila melanogaster and Mus musculus." [GOC:go_curators, GOC:mtg_sensu]	127	77	10	21110	0.12987	0.0787402	query_1	['GO:0006959', 'GO:0098542']	21.5871
REAC	REAC:R-HSA-375276	Peptide ligand-binding receptors	8.25055e-08	TRUE	Peptide ligand-binding receptors	195	68	13	10790	0.191176	0.0666667	query_1	['REAC:R-HSA-373076']	10.5784
GO:CC	GO:1904813	ficolin-1-rich granule lumen	1.33888e-07	TRUE	"Any membrane-enclosed lumen that is part of a ficolin-1-rich granule." [GO_REF:0000064, GOC:TermGenie, PMID:23650620]	124	77	9	22122	0.116883	0.0725806	query_1	['GO:0070013', 'GO:0101002']	20.8523
GO:BP	GO:0071347	cellular response to interleukin-1	3.35545e-07	TRUE	"Any process that results in a change in state or activity of a cell (in terms of movement, secretion, enzyme production, gene expression, etc.) as a result of an interleukin-1 stimulus." [GOC:mah]	106	77	9	21110	0.116883	0.0849057	query_1	['GO:0070555', 'GO:0071345']	23.2774
KEGG	KEGG:04668	TNF signaling pathway	4.86207e-07	TRUE	TNF signaling pathway	113	59	10	8161	0.169492	0.0884956	query_1	['KEGG:00000']	12.2409
WP	WP:WP2431	Spinal cord injury	1.69591e-06	TRUE	Spinal cord injury	116	61	10	8133	0.163934	0.0862069	query_1	['WP:000000']	11.4938
KEGG	KEGG:05146	Amoebiasis	2.81931e-06	TRUE	Amoebiasis	101	59	9	8161	0.152542	0.0891089	query_1	['KEGG:00000']	12.3257
GO:BP	GO:0071674	mononuclear cell migration	5.93178e-06	TRUE	"The movement of a mononuclear cell within or between different tissues and organs of the body." [GOC:mah]	201	77	10	21110	0.12987	0.0497512	query_1	['GO:0050900']	13.6396
HPA	HPA:0471443	skin 2; fibrohistiocytic cells[High]	6.02888e-06	TRUE	skin 2; fibrohistiocytic cells[High]	467	53	14	11006	0.264151	0.0299786	query_1	['HPA:0471442']	6.22536
GO:MF	GO:0005539	glycosaminoglycan binding	1.73038e-05	TRUE	"Binding to a glycan (polysaccharide) containing a substantial proportion of aminomonosaccharide residues." [GOC:jl, ISBN:0198506732]	244	77	10	20195	0.12987	0.0409836	query_1	['GO:0097367']	10.7489
GO:BP	GO:0071346	cellular response to type II interferon	3.0524e-05	TRUE	"Any process that results in a change in state or activity of a cell (in terms of movement, secretion, enzyme production, gene expression, etc.) as a result of an interferon-gamma stimulus. Interferon gamma is the only member of the type II interferon found so far." [GOC:mah]	123	77	8	21110	0.103896	0.0650407	query_1	['GO:0034341', 'GO:0071345']	17.8313
GO:BP	GO:0002688	regulation of leukocyte chemotaxis	3.46577e-05	TRUE	"Any process that modulates the frequency, rate, or extent of leukocyte chemotaxis." [GOC:add]	125	77	8	21110	0.103896	0.064	query_1	['GO:0002685', 'GO:0030595', 'GO:0050920']	17.546
GO:BP	GO:0044403	biological process involved in symbiotic interaction	3.91889e-05	TRUE	"A process carried out by gene products in an organism that enable the organism to engage in a symbiotic relationship, a more or less intimate association, with another organism. The various forms of symbiosis include parasitism, in which the association is disadvantageous or destructive to one of the organisms; mutualism, in which the association is advantageous, or often necessary to one or bot…	317	77	11	21110	0.142857	0.0347003	query_1	['GO:0044419']	9.51329
GO:BP	GO:0034612	response to tumor necrosis factor	4.25463e-05	TRUE	"Any process that results in a change in state or activity of a cell or an organism (in terms of movement, secretion, enzyme production, gene expression, etc.) as a result of a tumor necrosis factor stimulus." [GOC:mah]	247	77	10	21110	0.12987	0.0404858	query_1	['GO:0034097']	11.0994
REAC	REAC:R-HSA-373076	Class A/1 (Rhodopsin-like receptors)	4.43427e-05	TRUE	Class A/1 (Rhodopsin-like receptors)	328	68	13	10790	0.191176	0.0396341	query_1	['REAC:R-HSA-500792']	6.28901
GO:BP	GO:0001906	cell killing	5.60902e-05	TRUE	"Any process in an organism that results in the killing of its own cells or those of another organism, including in some cases the death of the other organism. Killing here refers to the induction of death in one cell by another cell, not cell-autonomous death due to internal or other environmental conditions." [GOC:add]	189	77	9	21110	0.116883	0.047619	query_1	['GO:0009987']	13.055
GO:BP	GO:0016032	viral process	7.82314e-05	TRUE	"A multi-organism process in which a virus is a participant. The other participant is the host. Includes infection of a host cell, replication of the viral genome, and assembly of progeny virus particles. In some cases the viral genetic material may integrate into the host genome and only subsequently, under particular circumstances, 'complete' its life cycle." [GOC:bf, GOC:jl, GOC:mah]	423	77	12	21110	0.155844	0.0283688	query_1	['GO:0008150']	7.77747
HPA	HPA:0461443	skin 1; fibrohistiocytic cells[High]	8.75571e-05	TRUE	skin 1; fibrohistiocytic cells[High]	408	53	12	11006	0.226415	0.0294118	query_1	['HPA:0461442']	6.10766
GO:BP	GO:0034341	response to type II interferon	0.000110689	TRUE	"Any process that results in a change in state or activity of a cell or an organism (in terms of movement, secretion, enzyme production, gene expression, etc.) as a result of an interferon-gamma stimulus. Interferon-gamma is also known as type II interferon." [GOC:add, ISBN:0126896631, PMID:15546383]	145	77	8	21110	0.103896	0.0551724	query_1	['GO:0034097', 'GO:0045087']	15.1258
GO:BP	GO:0032963	collagen metabolic process	0.000187209	TRUE	"The chemical reactions and pathways involving collagen, any of a group of fibrous proteins of very high tensile strength that form the main component of connective tissue in animals. Collagen is highly enriched in glycine (some regions are 33% glycine) and proline, occurring predominantly as 3-hydroxyproline (about 20%)." [GOC:mah, ISBN:0198506732]	103	77	7	21110	0.0909091	0.0679612	query_1	['GO:0008152']	18.632
KEGG	KEGG:05417	Lipid and atherosclerosis	0.000200803	TRUE	Lipid and atherosclerosis	214	59	10	8161	0.169492	0.046729	query_1	['KEGG:00000']	6.46365
GO:BP	GO:0050727	regulation of inflammatory response	0.000210481	TRUE	"Any process that modulates the frequency, rate or extent of the inflammatory response, the immediate defensive reaction (by vertebrate tissue) to infection or injury caused by chemical or physical agents." [GOC:ai]	374	77	11	21110	0.142857	0.0294118	query_1	['GO:0006954', 'GO:0031347', 'GO:0032101']	8.06341
GO:BP	GO:0050920	regulation of chemotaxis	0.000240992	TRUE	"Any process that modulates the frequency, rate or extent of the directed movement of a motile cell or organism in response to a specific chemical concentration gradient." [GOC:ai]	224	77	9	21110	0.116883	0.0401786	query_1	['GO:0006935', 'GO:0032101', 'GO:0040012']	11.0152
GO:MF	GO:0004252	serine-type endopeptidase activity	0.000246876	TRUE	"Catalysis of the hydrolysis of internal, alpha-peptide bonds in a polypeptide chain by a catalytic mechanism that involves a catalytic triad consisting of a serine nucleophile that is activated by a proton relay involving an acidic residue (e.g. aspartate or glutamate) and a basic residue (usually histidine)." [GOC:mah, https://www.ebi.ac.uk/merops/about/glossary.shtml#CATTYPE]	180	77	8	20195	0.103896	0.0444444	query_1	['GO:0004175', 'GO:0008236']	11.6566
GO:BP	GO:0071356	cellular response to tumor necrosis factor	0.000250303	TRUE	"Any process that results in a change in state or activity of a cell (in terms of movement, secretion, enzyme production, gene expression, etc.) as a result of a tumor necrosis factor stimulus." [GOC:mah]	225	77	9	21110	0.116883	0.04	query_1	['GO:0034612', 'GO:0071345']	10.9662
WP	WP:WP5055	Burn wound healing	0.00025406	TRUE	Burn wound healing	113	61	8	8133	0.131148	0.0707965	query_1	['WP:000000']	9.43914
GO:BP	GO:0002685	regulation of leukocyte migration	0.000280144	TRUE	"Any process that modulates the frequency, rate, or extent of leukocyte migration." [GOC:add]	228	77	9	21110	0.116883	0.0394737	query_1	['GO:0002682', 'GO:0030334', 'GO:0050900']	10.8219
GO:CC	GO:0042582	azurophil granule	0.00031035	TRUE	"Primary lysosomal granule found in neutrophil granulocytes. Contains a wide range of hydrolytic enzymes and is released into the extracellular fluid." [GOC:jl, PMID:17152095]	154	77	7	22122	0.0909091	0.0454545	query_1	['GO:0005766', 'GO:0030141']	13.059
GO:CC	GO:0005766	primary lysosome	0.00031035	TRUE	"A lysosome before it has fused with a vesicle or vacuole." [GOC:jl, ISBN:0815316194]	154	77	7	22122	0.0909091	0.0454545	query_1	['GO:0005764']	13.059
GO:BP	GO:0043410	positive regulation of MAPK cascade	0.000329748	TRUE	"Any process that activates or increases the frequency, rate or extent of signal transduction mediated by the MAPK cascade." [GOC:go_curators]	483	77	12	21110	0.155844	0.0248447	query_1	['GO:0000165', 'GO:0043408', 'GO:1902533']	6.81133
KEGG	KEGG:04142	Lysosome	0.000331128	TRUE	Lysosome	132	59	8	8161	0.135593	0.0606061	query_1	['KEGG:00000']	8.38315
KEGG	KEGG:04210	Apoptosis	0.000391657	TRUE	Apoptosis	135	59	8	8161	0.135593	0.0592593	query_1	['KEGG:00000']	8.19686
KEGG	KEGG:04621	NOD-like receptor signaling pathway	0.000424528	TRUE	NOD-like receptor signaling pathway	182	59	9	8161	0.152542	0.0494505	query_1	['KEGG:00000']	6.8401
GO:BP	GO:0019058	viral life cycle	0.000425993	TRUE	"A set of processes which all viruses follow to ensure survival; includes attachment and entry of the virus particle, decoding of genome information, translation of viral mRNA by host ribosomes, genome replication, and assembly and release of viral particles containing the genome." [ISBN:1555811272]	316	77	10	21110	0.12987	0.0316456	query_1	['GO:0016032']	8.67582
GO:BP	GO:0002274	myeloid leukocyte activation	0.000432718	TRUE	"A change in the morphology or behavior of a myeloid leukocyte resulting from exposure to an activating factor such as a cellular or soluble ligand." [GOC:add, ISBN:0781735149]	240	77	9	21110	0.116883	0.0375	query_1	['GO:0045321']	10.2808
GO:BP	GO:0051702	biological process involved in interaction with symbiont	0.000505248	TRUE	"An interaction between two organisms living together in more or less intimate association. The term symbiont is used for the smaller (macro) of the two members of a symbiosis; the various forms of symbiosis include parasitism, commensalism and mutualism." [GOC:cc]	119	77	7	21110	0.0909091	0.0588235	query_1	['GO:0044403']	16.1268
GO:MF	GO:0008236	serine-type peptidase activity	0.000508304	TRUE	"Catalysis of the hydrolysis of peptide bonds in a polypeptide chain by a catalytic mechanism that involves a catalytic triad consisting of a serine nucleophile that is activated by a proton relay involving an acidic residue (e.g. aspartate or glutamate) and a basic residue (usually histidine)." [https://www.ebi.ac.uk/merops/about/glossary.shtml#CATTYPE]	198	77	8	20195	0.103896	0.040404	query_1	['GO:0008233', 'GO:0017171']	10.5969
GO:BP	GO:0072676	lymphocyte migration	0.000566193	TRUE	"The movement of a lymphocyte within or between different tissues and organs of the body." [CL:0000542, GOC:BHF, GOC:mah]	121	77	7	21110	0.0909091	0.0578512	query_1	['GO:0071674']	15.8603
GO:MF	GO:1901681	sulfur compound binding	0.000572533	TRUE	"Binding to a sulfur compound." [GOC:pr, GOC:TermGenie]	274	77	9	20195	0.116883	0.0328467	query_1	['GO:0005488']	8.6148
KEGG	KEGG:05142	Chagas disease	0.0005729	TRUE	Chagas disease	101	59	7	8161	0.118644	0.0693069	query_1	['KEGG:00000']	9.58668
GO:MF	GO:0017171	serine hydrolase activity	0.000590977	TRUE	"Catalysis of the hydrolysis of a substrate by a catalytic mechanism that involves a catalytic triad consisting of a serine nucleophile that is activated by a proton relay involving an acidic residue (e.g. aspartate or glutamate) and a basic residue (usually histidine)." [Wikipedia:Serine_hydrolase]	202	77	8	20195	0.103896	0.039604	query_1	['GO:0016787']	10.387
KEGG	KEGG:04620	Toll-like receptor signaling pathway	0.000611676	TRUE	Toll-like receptor signaling pathway	102	59	7	8161	0.118644	0.0686275	query_1	['KEGG:00000']	9.49269
GO:MF	GO:0004175	endopeptidase activity	0.000615821	TRUE	"Catalysis of the hydrolysis of internal, alpha-peptide bonds in a polypeptide chain." [http://merops.sanger.ac.uk/about/glossary.htm#ENDOPEPTIDASE]	450	77	11	20195	0.142857	0.0244444	query_1	['GO:0008233']	6.41111
GO:BP	GO:0002696	positive regulation of leukocyte activation	0.00121404	TRUE	"Any process that activates or increases the frequency, rate, or extent of leukocyte activation." [GOC:add]	446	77	11	21110	0.142857	0.0246637	query_1	['GO:0002684', 'GO:0002694', 'GO:0045321', 'GO:0050867']	6.76169
GO:CC	GO:0009897	external side of plasma membrane	0.00121645	TRUE	"The leaflet of the plasma membrane that faces away from the cytoplasm and any proteins embedded or anchored in it or attached to its surface." [GOC:dos, GOC:tb]	460	77	10	22122	0.12987	0.0217391	query_1	['GO:0005886', 'GO:0009986', 'GO:0098552']	6.24562
GO:BP	GO:0002443	leukocyte mediated immunity	0.00147713	TRUE	"Any process involved in the carrying out of an immune response by a leukocyte." [GO_REF:0000022, GOC:add, ISBN:0781735149]	455	77	11	21110	0.142857	0.0241758	query_1	['GO:0002252']	6.62794
GO:BP	GO:0050867	positive regulation of cell activation	0.00171534	TRUE	"Any process that activates or increases the frequency, rate or extent of activation." [GOC:ai]	462	77	11	21110	0.142857	0.0238095	query_1	['GO:0001775', 'GO:0048522', 'GO:0050865', 'GO:0051240']	6.52752
GO:BP	GO:0045765	regulation of angiogenesis	0.00193502	TRUE	"Any process that modulates the frequency, rate or extent of angiogenesis." [GOC:go_curators]	287	77	9	21110	0.116883	0.0313589	query_1	['GO:0001525', 'GO:0022603', 'GO:1901342']	8.59722
REAC	REAC:R-HSA-500792	GPCR ligand binding	0.0019851	TRUE	GPCR ligand binding	459	68	13	10790	0.191176	0.0283224	query_1	['REAC:R-HSA-372790']	4.4941
GO:BP	GO:0070374	positive regulation of ERK1 and ERK2 cascade	0.00209774	TRUE	"Any process that activates or increases the frequency, rate or extent of signal transduction mediated by the ERK1 and ERK2 cascade." [GOC:mah]	213	77	8	21110	0.103896	0.0375587	query_1	['GO:0043410', 'GO:0070371', 'GO:0070372']	10.2969
GO:BP	GO:1901342	regulation of vasculature development	0.00217014	TRUE	"Any process that modulates the frequency, rate or extent of vasculature development." [GOC:TermGenie]	291	77	9	21110	0.116883	0.0309278	query_1	['GO:0001944', 'GO:2000026']	8.47905
GO:MF	GO:0008201	heparin binding	0.00253092	TRUE	"Binding to heparin, a member of a group of glycosaminoglycans found mainly as an intracellular component of mast cells and which consist predominantly of alternating alpha-(1->4)-linked D-galactose and N-acetyl-D-glucosamine-6-sulfate residues." [GOC:jl, ISBN:0198506732]	173	77	7	20195	0.0909091	0.0404624	query_1	['GO:0005539', 'GO:1901681']	10.6122
GO:CC	GO:0030667	secretory granule membrane	0.00407822	TRUE	"The lipid bilayer surrounding a secretory granule." [GOC:mah]	317	77	8	22122	0.103896	0.0252366	query_1	['GO:0030141', 'GO:0030659', 'GO:0098588']	7.25044
GO:BP	GO:1905477	positive regulation of protein localization to membrane	0.00448991	TRUE	"Any process that activates or increases the frequency, rate or extent of protein localization to membrane." [GO_REF:0000058, GOC:bc, GOC:PARL, GOC:TermGenie, PMID:26911690]	105	77	6	21110	0.0779221	0.0571429	query_1	['GO:0072657', 'GO:1903829', 'GO:1905475']	15.666
WP	WP:WP4754	IL-18 signaling pathway	0.00449433	TRUE	IL-18 signaling pathway	273	61	10	8133	0.163934	0.03663	query_1	['WP:000000']	4.8838
GO:BP	GO:0045766	positive regulation of angiogenesis	0.00458252	TRUE	"Any process that activates or increases angiogenesis." [GOC:go_curators]	165	77	7	21110	0.0909091	0.0424242	query_1	['GO:0001525', 'GO:0045765', 'GO:1904018']	11.6309
GO:BP	GO:1904018	positive regulation of vasculature development	0.00458252	TRUE	"Any process that activates or increases the frequency, rate or extent of vasculature development." [GO_REF:0000058, GOC:TermGenie, PMID:21472453]	165	77	7	21110	0.0909091	0.0424242	query_1	['GO:0001944', 'GO:0051094', 'GO:0051240', 'GO:1901342']	11.6309
GO:BP	GO:0042063	gliogenesis	0.00474307	TRUE	"The process that results in the generation of glial cells. This includes the production of glial progenitors and their differentiation into mature glia." [GOC:dgh, GOC:jid]	320	77	9	21110	0.116883	0.028125	query_1	['GO:0022008']	7.71063
GO:BP	GO:0042116	macrophage activation	0.0047456	TRUE	"A change in morphology and behavior of a macrophage resulting from exposure to a cytokine, chemokine, cellular ligand, or soluble factor." [GOC:mgi_curators, ISBN:0781735149, PMID:14506301]	106	77	6	21110	0.0779221	0.0566038	query_1	['GO:0002274']	15.5183
GO:BP	GO:0007259	receptor signaling pathway via JAK-STAT	0.00496466	TRUE	"Any process in which STAT proteins (Signal Transducers and Activators of Transcription) and JAK (Janus Activated Kinase) proteins convey a signal to trigger a change in the activity or state of a cell. The receptor signaling pathway via JAK-STAT begins with activation of a receptor and proceeeds through STAT protein activation by members of the JAK family of tyrosine kinases. STAT proteins dimer…	167	77	7	21110	0.0909091	0.0419162	query_1	['GO:0097696']	11.4916
GO:BP	GO:0002456	T cell mediated immunity	0.00529267	TRUE	"Any process involved in the carrying out of an immune response by a T cell." [GO_REF:0000022, GOC:add, ISBN:0781735149]	108	77	6	21110	0.0779221	0.0555556	query_1	['GO:0002449', 'GO:0002460']	15.2309
GO:BP	GO:0070371	ERK1 and ERK2 cascade	0.00538389	TRUE	"An intracellular protein kinase cascade containing at least ERK1 or ERK2 (MAPKs), a MEK (a MAPKK) and a MAP3K. The cascade may involve 4 different kinases, as it can also contain an additional tier: the upstream MAP4K. The kinases in each tier phosphorylate and activate the kinase in the downstream tier to transmit a signal within a cell." [GOC:add, GOC:signaling, ISBN:0121245462, ISBN:089603998…	325	77	9	21110	0.116883	0.0276923	query_1	['GO:0000165']	7.59201
GO:MF	GO:0004197	cysteine-type endopeptidase activity	0.00549701	TRUE	"Catalysis of the hydrolysis of internal, alpha-peptide bonds in a polypeptide chain by a mechanism in which the sulfhydryl group of a cysteine residue at the active center acts as a nucleophile." [GOC:mah, https://www.ebi.ac.uk/merops/about/glossary.shtml#CATTYPE, https://www.ebi.ac.uk/merops/about/glossary.shtml#ENDOPEPTIDASE]	128	77	6	20195	0.0779221	0.046875	query_1	['GO:0004175', 'GO:0008234']	12.294
GO:BP	GO:0051346	negative regulation of hydrolase activity	0.00609795	TRUE	"Any process that stops or reduces the rate of hydrolase activity, the catalysis of the hydrolysis of various bonds." [GOC:ai]	330	77	9	21110	0.116883	0.0272727	query_1	['GO:0043086', 'GO:0051336']	7.47698
GO:BP	GO:0097696	receptor signaling pathway via STAT	0.00627444	TRUE	"An intracellular signal transduction process in which STAT proteins (Signal Transducers and Activators of Transcription) convey a signal to trigger a change in the activity or state of a cell. The STAT cascade begins with receptor activation followed by activation of STAT proteins by kinases. It proceeds through STA dimerization and subsequent nuclear translocation of STAT proteins, and ends wit…	173	77	7	21110	0.0909091	0.0404624	query_1	['GO:0007166']	11.093
GO:BP	GO:0031349	positive regulation of defense response	0.00650071	TRUE	"Any process that activates or increases the frequency, rate or extent of a defense response." [GOC:mah]	427	77	10	21110	0.12987	0.0234192	query_1	['GO:0006952', 'GO:0031347', 'GO:0048584']	6.42051
GO:CC	GO:0030139	endocytic vesicle	0.00717655	TRUE	"A membrane-bounded intracellular vesicle formed by invagination of the plasma membrane around an extracellular substance. Endocytic vesicles fuse with early endosomes to deliver the cargo for further sorting." [GOC:go_curators, PMID:19696797]	343	77	8	22122	0.103896	0.0233236	query_1	['GO:0031410']	6.70084
HPA	HPA:0030442	appendix; non-germinal center cells[‚â•Medium]	0.00758499	TRUE	appendix; non-germinal center cells[‚â•Medium]	263	53	8	11006	0.150943	0.0304183	query_1	['HPA:0030441']	6.31667
GO:BP	GO:0006898	receptor-mediated endocytosis	0.00824201	TRUE	"An endocytosis process in which cell surface receptors ensure specificity of transport. A specific receptor on the cell surface binds tightly to the extracellular macromolecule (the ligand) that it recognizes; the plasma-membrane region containing the receptor-ligand complex then undergoes endocytosis, forming a transport vesicle containing the receptor-ligand complex and excluding most other pl…	256	77	8	21110	0.103896	0.03125	query_1	['GO:0006897']	8.56737
REAC	REAC:R-HSA-418594	G alpha (i) signalling events	0.010212	TRUE	G alpha (i) signalling events	313	68	10	10790	0.147059	0.0319489	query_1	['REAC:R-HSA-388396']	5.06954
GO:BP	GO:1903039	positive regulation of leukocyte cell-cell adhesion	0.0118584	TRUE	"Any process that activates or increases the frequency, rate or extent of leukocyte cell-cell adhesion." [GO_REF:0000058, GOC:BHF, GOC:rl, GOC:TermGenie, PMID:21106532]	269	77	8	21110	0.103896	0.0297398	query_1	['GO:0007159', 'GO:0022409', 'GO:1903037']	8.15333
GO:BP	GO:0019079	viral genome replication	0.012934	TRUE	"Any process involved directly in viral genome replication, including viral nucleotide metabolism." [ISBN:0781702534]	126	77	6	21110	0.0779221	0.047619	query_1	['GO:0016032', 'GO:0019058']	13.055
GO:BP	GO:0001909	leukocyte mediated cytotoxicity	0.0141611	TRUE	"The directed killing of a target cell by a leukocyte." [GO_REF:0000022, GOC:add, ISBN:0781735149, PMID:11911826]	128	77	6	21110	0.0779221	0.046875	query_1	['GO:0001906', 'GO:0002443']	12.8511
WP	WP:WP75	Toll-like receptor signaling pathway	0.0165598	TRUE	Toll-like receptor signaling pathway	103	61	6	8133	0.0983607	0.0582524	query_1	['WP:000000']	7.76667
GO:BP	GO:0043547	positive regulation of GTPase activity	0.0171737	TRUE	"Any process that activates or increases the activity of a GTPase." [GOC:jl, GOC:mah]	283	77	8	21110	0.103896	0.0282686	query_1	['GO:0043087', 'GO:0051345']	7.74999
KEGG	KEGG:05152	Tuberculosis	0.0194319	TRUE	Tuberculosis	175	59	7	8161	0.118644	0.04	query_1	['KEGG:00000']	5.53288
HPA	HPA:0401332	rectum; mucosal lymphoid cells[‚â•Medium]	0.0236988	TRUE	rectum; mucosal lymphoid cells[‚â•Medium]	398	53	9	11006	0.169811	0.0226131	query_1	['HPA:0401331']	4.69584
HP	HP:0000988	Skin rash	0.0242093	TRUE	A red eruption of the skin.	135	32	7	4851	0.21875	0.0518519	query_1	['HP:0011123']	7.86042
GO:BP	GO:0070372	regulation of ERK1 and ERK2 cascade	0.0268501	TRUE	"Any process that modulates the frequency, rate or extent of signal transduction mediated by the ERK1 and ERK2 cascade." [GOC:add, ISBN:0121245462, ISBN:0896039986]	301	77	8	21110	0.103896	0.0265781	query_1	['GO:0043408', 'GO:0070371']	7.28653
GO:BP	GO:0050921	positive regulation of chemotaxis	0.0277853	TRUE	"Any process that activates or increases the frequency, rate or extent of the directed movement of a motile cell or organism in response to a specific chemical concentration gradient." [GOC:ai]	144	77	6	21110	0.0779221	0.0416667	query_1	['GO:0006935', 'GO:0032103', 'GO:0040017', 'GO:0050920']	11.4232
GO:BP	GO:0007159	leukocyte cell-cell adhesion	0.0297885	TRUE	"The attachment of a leukocyte to another cell via adhesion molecules." [GOC:go_curators]	402	77	9	21110	0.116883	0.0223881	query_1	['GO:0098609']	6.13782
GO:CC	GO:0030135	coated vesicle	0.0301251	TRUE	"Small membrane-bounded organelle formed by pinching off of a coated region of membrane. Some coats are made of clathrin, whereas others are made from other proteins." [ISBN:0815316194]	312	77	7	22122	0.0909091	0.0224359	query_1	['GO:0031410']	6.4458
GO:BP	GO:0050729	positive regulation of inflammatory response	0.0312421	TRUE	"Any process that activates or increases the frequency, rate or extent of the inflammatory response." [GOC:ai]	147	77	6	21110	0.0779221	0.0408163	query_1	['GO:0006954', 'GO:0031349', 'GO:0032103', 'GO:0050727']	11.19
WP	WP:WP3929	Chemokine signaling pathway	0.0318073	TRUE	Chemokine signaling pathway	165	61	7	8133	0.114754	0.0424242	query_1	['WP:000000']	5.65633
KEGG	KEGG:05202	Transcriptional misregulation in cancer	0.0341749	TRUE	Transcriptional misregulation in cancer	192	59	7	8161	0.118644	0.0364583	query_1	['KEGG:00000']	5.04299
GO:BP	GO:0002573	myeloid leukocyte differentiation	0.0349493	TRUE	"The process in which a relatively unspecialized myeloid precursor cell acquires the specialized features of any cell of the myeloid leukocyte lineage." [GOC:add, PMID:16551251]	225	77	7	21110	0.0909091	0.0311111	query_1	['GO:0002521', 'GO:0030099']	8.52929
GO:BP	GO:0002687	positive regulation of leukocyte migration	0.0350382	TRUE	"Any process that activates or increases the frequency, rate, or extent of leukocyte migration." [GOC:add]	150	77	6	21110	0.0779221	0.04	query_1	['GO:0002684', 'GO:0002685', 'GO:0030335', 'GO:0050900']	10.9662
GO:BP	GO:0022409	positive regulation of cell-cell adhesion	0.0389689	TRUE	"Any process that activates or increases the rate or extent of cell adhesion to another cell." [GOC:isa_complete]	317	77	8	21110	0.103896	0.0252366	query_1	['GO:0022407', 'GO:0045785', 'GO:0098609']	6.91876
GO:BP	GO:1902105	regulation of leukocyte differentiation	0.0389689	TRUE	"Any process that modulates the frequency, rate or extent of leukocyte differentiation." [GOC:add, GOC:TermGenie]	317	77	8	21110	0.103896	0.0252366	query_1	['GO:0002521', 'GO:1903706']	6.91876
REAC	REAC:R-HSA-1474244	Extracellular matrix organization	0.0406618	TRUE	Extracellular matrix organization	297	68	9	10790	0.132353	0.030303	query_1	['REAC:0000000']	4.80838
HPA	HPA:0030441	appendix; non-germinal center cells[‚â•Low]	0.04214	TRUE	appendix; non-germinal center cells[‚â•Low]	336	53	8	11006	0.150943	0.0238095	query_1	['HPA:0030000']	4.94429
GO:BP	GO:1901214	regulation of neuron death	0.0455607	TRUE	"Any process that modulates the frequency, rate or extent of neuron death." [GOC:rph, GOC:TermGenie]	324	77	8	21110	0.103896	0.0246914	query_1	['GO:0010941', 'GO:0070997']	6.76928
GO:BP	GO:0030198	extracellular matrix organization	0.0455607	TRUE	"A process that is carried out at the cellular level which results in the assembly, arrangement of constituent parts, or disassembly of an extracellular matrix." [GOC:mah]	324	77	8	21110	0.103896	0.0246914	query_1	['GO:0043062', 'GO:0045229']	6.76928
GO:BP	GO:0043270	positive regulation of monoatomic ion transport	0.0462159	TRUE	"Any process that activates or increases the frequency, rate or extent of the directed movement of charged atoms or small charged molecules into, out of or within a cell, or between cells, by means of some agent such as a transporter or pore." [GOC:jl]	235	77	7	21110	0.0909091	0.0297872	query_1	['GO:0006811', 'GO:0043269', 'GO:0051050']	8.16634
GO:BP	GO:0043062	extracellular structure organization	0.0465746	TRUE	"A process that is carried out at the cellular level which results in the assembly, arrangement of constituent parts, or disassembly of structures in the space external to the outermost structure of a cell. For cells without external protective or external encapsulating structures this refers to space outside of the plasma membrane, and also covers the host cell environment outside an intracellul…	325	77	8	21110	0.103896	0.0246154	query_1	['GO:0016043']	6.74845
GO:BP	GO:0045229	external encapsulating structure organization	0.0486594	TRUE	"A process that is carried out at the cellular level which results in the assembly, arrangement of constituent parts, or disassembly of external structures that lie outside the plasma membrane and surround the entire cell." [GOC:ai, GOC:dph, GOC:jl, GOC:mah]	327	77	8	21110	0.103896	0.0244648	query_1	['GO:0016043']	6.70718
WP	WP:WP5087	Malignant pleural mesothelioma	0.0499201	TRUE	Malignant pleural mesothelioma	436	61	11	8133	0.180328	0.0252294	query_1	['WP:000000']	3.36378
