# Supplementary material for: Multi-omic profiling of pathogen-stimulated primary immune cells
Source: iScience. 2024 Jul 6;27(8):110471. doi: 10.1016/j.isci.2024.110471 (PMC11293528; doi:10.1016/j.isci.2024.110471)
Supplement: Table S22. Edges from the network analysis of proteins found in cluster 4, related to Figure 7 — Generated using Cytoscape. [file mmc22.xlsx]

## Sheet: Sheet1
BEND_MAP_ID	EdgeBetweenness	interaction	name	selected	shared interaction	shared name	stringdb::coexpression	stringdb::cooccurrence	stringdb::databases	stringdb::experiments	stringdb::fusion	stringdb::interspecies	stringdb::score	stringdb::textmining
1645	6.71672	pp	CXCL9 (pp) CCL24	FALSE	pp	CXCL9 (pp) CCL24	0.118						0.67	0.642
1642	7.15587	pp	CXCL9 (pp) CCL8	FALSE	pp	CXCL9 (pp) CCL8	0.508						0.848	0.705
1639	12.7831	pp	CXCL9 (pp) ITGAM	FALSE	pp	CXCL9 (pp) ITGAM	0.127						0.641	0.606
1636	4.60962	pp	CXCL9 (pp) PRF1	FALSE	pp	CXCL9 (pp) PRF1	0.097						0.593	0.568
1633	3.70028	pp	CXCL9 (pp) CCL3	FALSE	pp	CXCL9 (pp) CCL3	0.16						0.886	0.87
1630	12.7072	pp	CXCL9 (pp) LCN2	FALSE	pp	CXCL9 (pp) LCN2	0.065						0.417	0.403
1627	6.84763	pp	CXCL9 (pp) CCL3L3	FALSE	pp	CXCL9 (pp) CCL3L3	0.111						0.489	0.449
1624	4.87111	pp	CXCL9 (pp) CCL5	FALSE	pp	CXCL9 (pp) CCL5	0.265			0.249			0.917	0.862
1618	4.88852	pp	CXCL9 (pp) TNFRSF1B	FALSE	pp	CXCL9 (pp) TNFRSF1B	0.111						0.464	0.423
1603	15.9464	pp	CXCL9 (pp) IL6	FALSE	pp	CXCL9 (pp) IL6	0.093						0.786	0.774
1837	17.1121	pp	LILRB2 (pp) ITGAX	FALSE	pp	LILRB2 (pp) ITGAX	0.558						0.693	0.335
1825	33.6315	pp	LILRB2 (pp) ITGAM	FALSE	pp	LILRB2 (pp) ITGAM	0.552						0.647	0.246
1813	20.3275	pp	LILRB2 (pp) ITGB2	FALSE	pp	LILRB2 (pp) ITGB2	0.777						0.793	0.112
1954	22.8165	pp	CCL24 (pp) ITGAM	FALSE	pp	CCL24 (pp) ITGAM	0.07						0.422	0.405
1951	5.25453	pp	CCL24 (pp) CXCL2	FALSE	pp	CCL24 (pp) CXCL2	0.085						0.579	0.559
1879	4.92568	pp	CXCL1 (pp) CCL5	FALSE	pp	CXCL1 (pp) CCL5	0.063		0.6	0.056			0.954	0.887
1876	10.0795	pp	CXCL1 (pp) SERPINB2	FALSE	pp	CXCL1 (pp) SERPINB2	0.189						0.425	0.32
1873	9.78003	pp	CXCL1 (pp) CCL24	FALSE	pp	CXCL1 (pp) CCL24	0.089						0.623	0.604
1870	12.1407	pp	CXCL1 (pp) IL6	FALSE	pp	CXCL1 (pp) IL6	0.561		0.9				0.996	0.926
1867	11.1535	pp	CXCL1 (pp) ITGAM	FALSE	pp	CXCL1 (pp) ITGAM	0.062						0.719	0.714
1864	9.0927	pp	CXCL1 (pp) CCL3L3	FALSE	pp	CXCL1 (pp) CCL3L3	0.125		0.9				0.952	0.5
1861	4.4246	pp	CXCL1 (pp) CXCL2	FALSE	pp	CXCL1 (pp) CXCL2	0.809		0.8				0.96	0.059
1858	7.07186	pp	CXCL1 (pp) ITGAX	FALSE	pp	CXCL1 (pp) ITGAX	0.062						0.584	0.575
1855	19.3633	pp	CXCL1 (pp) ITGB2	FALSE	pp	CXCL1 (pp) ITGB2	0.062						0.425	0.413
1852	4.84691	pp	CXCL1 (pp) CCL3	FALSE	pp	CXCL1 (pp) CCL3	0.141		0.9				0.987	0.866
1558	4.48333	pp	CXCL8 (pp) IL6	FALSE	pp	CXCL8 (pp) IL6	0.581		0.9				0.997	0.947
1555	8.54856	pp	CXCL8 (pp) CCL5	FALSE	pp	CXCL8 (pp) CCL5	0.065		0.6	0.281			0.966	0.889
1552	26.7902	pp	CXCL8 (pp) ANGPT2	FALSE	pp	CXCL8 (pp) ANGPT2							0.681	0.681
1549	62.4398	pp	CXCL8 (pp) CTSL	FALSE	pp	CXCL8 (pp) CTSL	0.066			0.213			0.468	0.335
1546	13.7235	pp	CXCL8 (pp) TNFRSF1B	FALSE	pp	CXCL8 (pp) TNFRSF1B	0.074						0.577	0.562
1543	15.9223	pp	CXCL8 (pp) LCN2	FALSE	pp	CXCL8 (pp) LCN2	0.108						0.631	0.604
1540	23.2054	pp	CXCL8 (pp) CCL24	FALSE	pp	CXCL8 (pp) CCL24	0.089						0.66	0.642
1537	29.8121	pp	CXCL8 (pp) SERPINA1	FALSE	pp	CXCL8 (pp) SERPINA1	0.14						0.8	0.777
1534	6.61465	pp	CXCL8 (pp) MMP9	FALSE	pp	CXCL8 (pp) MMP9	0.135			0.213			0.871	0.826
1531	12.3798	pp	CXCL8 (pp) CXCL9	FALSE	pp	CXCL8 (pp) CXCL9	0.065						0.786	0.781
1528	16.6943	pp	CXCL8 (pp) PRF1	FALSE	pp	CXCL8 (pp) PRF1							0.561	0.561
1525	18.8867	pp	CXCL8 (pp) SERPINB2	FALSE	pp	CXCL8 (pp) SERPINB2	0.343						0.584	0.394
1522	8.18513	pp	CXCL8 (pp) CXCL1	FALSE	pp	CXCL8 (pp) CXCL1	0.843		0.3				0.897	0.143
1519	11.1111	pp	CXCL8 (pp) ITGAX	FALSE	pp	CXCL8 (pp) ITGAX	0.069						0.586	0.575
1516	19.4948	pp	CXCL8 (pp) S100A9	FALSE	pp	CXCL8 (pp) S100A9	0.164						0.532	0.463
1513	18.1378	pp	CXCL8 (pp) CCL8	FALSE	pp	CXCL8 (pp) CCL8	0.12			0.28			0.78	0.681
1510	28.0238	pp	CXCL8 (pp) ITGB2	FALSE	pp	CXCL8 (pp) ITGB2	0.099						0.535	0.505
1507	21.6243	pp	CXCL8 (pp) CCL3L3	FALSE	pp	CXCL8 (pp) CCL3L3	0.124		0.9				0.947	0.445
1504	28.9449	pp	CXCL8 (pp) ANXA1	FALSE	pp	CXCL8 (pp) ANXA1	0.152						0.514	0.451
1501	10.0928	pp	CXCL8 (pp) CCL3	FALSE	pp	CXCL8 (pp) CCL3	0.188		0.9				0.989	0.876
1498	11.4455	pp	CXCL8 (pp) CXCL2	FALSE	pp	CXCL8 (pp) CXCL2	0.824		0.3				0.884	0.137
1495	16.6939	pp	CXCL8 (pp) CCL7	FALSE	pp	CXCL8 (pp) CCL7	0.285						0.842	0.787
1492	12.8474	pp	CXCL8 (pp) ITGAM	FALSE	pp	CXCL8 (pp) ITGAM	0.084						0.707	0.694
1489	30.4608	pp	CXCL8 (pp) CTSB	FALSE	pp	CXCL8 (pp) CTSB	0.079						0.48	0.459
1714	14.2669	pp	CTSS (pp) LILRB2	FALSE	pp	CTSS (pp) LILRB2	0.561						0.564	0.048
1711	35.3688	pp	CTSS (pp) MMP9	FALSE	pp	CTSS (pp) MMP9	0.134		0.3				0.6	0.393
1708	18.2695	pp	CTSS (pp) ITGAX	FALSE	pp	CTSS (pp) ITGAX	0.296						0.43	0.224
1705	16.8259	pp	CTSS (pp) ITGB2	FALSE	pp	CTSS (pp) ITGB2	0.752						0.842	0.392
1702	28.2886	pp	CTSS (pp) ITGAM	FALSE	pp	CTSS (pp) ITGAM	0.362						0.499	0.248
1486	3.81164	pp	IL7R (pp) CCL3	FALSE	pp	IL7R (pp) CCL3	0.062						0.437	0.425
1483	14.1489	pp	IL7R (pp) ITGAM	FALSE	pp	IL7R (pp) ITGAM	0.107						0.739	0.721
1480	3.71905	pp	IL7R (pp) PRF1	FALSE	pp	IL7R (pp) PRF1	0.081						0.68	0.667
1477	3.63835	pp	IL7R (pp) CXCL9	FALSE	pp	IL7R (pp) CXCL9	0.096						0.482	0.451
1474	5.88387	pp	IL7R (pp) CCL24	FALSE	pp	IL7R (pp) CCL24	0.315						0.425	0.196
1471	6.51628	pp	IL7R (pp) ITGAX	FALSE	pp	IL7R (pp) ITGAX	0.174						0.752	0.713
1468	4.82929	pp	IL7R (pp) CCL5	FALSE	pp	IL7R (pp) CCL5	0.263						0.583	0.458
1465	4.77365	pp	IL7R (pp) TNFRSF1B	FALSE	pp	IL7R (pp) TNFRSF1B	0.108						0.447	0.406
1462	14.3443	pp	IL7R (pp) CXCL8	FALSE	pp	IL7R (pp) CXCL8	0.098						0.5	0.469
1459	18.3443	pp	IL7R (pp) IL6	FALSE	pp	IL7R (pp) IL6	0.076		0.6				0.844	0.612
1174	9.94046	pp	VWF (pp) ANPEP	FALSE	pp	VWF (pp) ANPEP	0.062			0.102			0.454	0.404
1171	9.34245	pp	VWF (pp) FLT1	FALSE	pp	VWF (pp) FLT1	0.142						0.702	0.667
1165	23.526	pp	VWF (pp) ITGB2	FALSE	pp	VWF (pp) ITGB2	0.152			0.06			0.471	0.391
1159	31.0366	pp	VWF (pp) SERPINA1	FALSE	pp	VWF (pp) SERPINA1							0.459	0.46
1156	7.60556	pp	VWF (pp) ANGPT2	FALSE	pp	VWF (pp) ANGPT2	0.14						0.727	0.695
1153	27.0177	pp	VWF (pp) MMP9	FALSE	pp	VWF (pp) MMP9	0.077						0.596	0.58
1150	14.9877	pp	VWF (pp) ANXA5	FALSE	pp	VWF (pp) ANXA5	0.062						0.697	0.69
1147	19.166	pp	VWF (pp) CCL5	FALSE	pp	VWF (pp) CCL5							0.434	0.434
1144	128	pp	VWF (pp) KSR1	FALSE	pp	VWF (pp) KSR1			0.5	0.057			0.508
1141	34.8335	pp	VWF (pp) IL6	FALSE	pp	VWF (pp) IL6							0.688	0.689
1135	30.5002	pp	VWF (pp) CXCL8	FALSE	pp	VWF (pp) CXCL8							0.609	0.609
694	28.4785	pp	NAMPT (pp) CCL2	FALSE	pp	NAMPT (pp) CCL2							0.598	0.598
691	44.1954	pp	NAMPT (pp) IL6	FALSE	pp	NAMPT (pp) IL6	0.099						0.702	0.684
688	18.9442	pp	NAMPT (pp) LCN2	FALSE	pp	NAMPT (pp) LCN2							0.405	0.405
682	36.3819	pp	NAMPT (pp) CXCL8	FALSE	pp	NAMPT (pp) CXCL8	0.243						0.618	0.517
877	36.7734	pp	CTSC (pp) GZMA	FALSE	pp	CTSC (pp) GZMA	0.062						0.65	0.643
856	50.4273	pp	CTSC (pp) SERPINA1	FALSE	pp	CTSC (pp) SERPINA1			0.3	0.067			0.537	0.349
1036	73.6063	pp	LILRA1 (pp) ITGAM	FALSE	pp	LILRA1 (pp) ITGAM	0.467						0.467
1030	9.27874	pp	LILRA1 (pp) LILRB2	FALSE	pp	LILRA1 (pp) LILRB2	0.526						0.533	0.057
1027	38.1623	pp	LILRA1 (pp) S100A9	FALSE	pp	LILRA1 (pp) S100A9	0.471						0.471
1024	6.95265	pp	LILRA1 (pp) MNDA	FALSE	pp	LILRA1 (pp) MNDA	0.744						0.744
1990	5.98606	pp	CXCL2 (pp) CCL5	FALSE	pp	CXCL2 (pp) CCL5	0.063		0.6	0.249			0.934	0.796
1969	5.07483	pp	CXCL2 (pp) CCL3	FALSE	pp	CXCL2 (pp) CCL3	0.233		0.9				0.983	0.802
1966	13.2679	pp	CXCL2 (pp) ITGAM	FALSE	pp	CXCL2 (pp) ITGAM	0.089						0.668	0.651
1963	7.8394	pp	CXCL2 (pp) ITGAX	FALSE	pp	CXCL2 (pp) ITGAX	0.062						0.529	0.519
1960	5.20021	pp	CXCL2 (pp) CCL3L3	FALSE	pp	CXCL2 (pp) CCL3L3	0.134		0.9				0.954	0.514
1180	24.6026	pp	LGALS3BP (pp) S100A9	FALSE	pp	LGALS3BP (pp) S100A9							0.45	0.45
1168	81.4359	pp	LGALS3BP (pp) IL6	FALSE	pp	LGALS3BP (pp) IL6	0.062						0.447	0.435
1162	21.9615	pp	LGALS3BP (pp) SERPINA1	FALSE	pp	LGALS3BP (pp) SERPINA1	0.07						0.493	0.478
979	31.2046	pp	INHBA (pp) TNFAIP6	FALSE	pp	INHBA (pp) TNFAIP6	0.117			0.101			0.487	0.406
973	97.6489	pp	INHBA (pp) LCN2	FALSE	pp	INHBA (pp) LCN2							0.471	0.472
1834	6.69833	pp	CCL7 (pp) CXCL1	FALSE	pp	CCL7 (pp) CXCL1	0.211						0.826	0.79
1831	9.19689	pp	CCL7 (pp) ITGAX	FALSE	pp	CCL7 (pp) ITGAX	0.075						0.509	0.491
1828	4.16947	pp	CCL7 (pp) CXCL2	FALSE	pp	CCL7 (pp) CXCL2	0.181						0.758	0.717
1822	21.9658	pp	CCL7 (pp) IL6	FALSE	pp	CCL7 (pp) IL6	0.199						0.801	0.762
1819	17.3159	pp	CCL7 (pp) ITGAM	FALSE	pp	CCL7 (pp) ITGAM	0.053						0.634	0.63
1996	8.83367	pp	CCL5 (pp) CCL3L3	FALSE	pp	CCL5 (pp) CCL3L3	0.132		0.9				0.913	0.082
1972	3	pp	CCL5 (pp) CCL3	FALSE	pp	CCL5 (pp) CCL3	0.163		0.9				0.917	0.095
1816	33.5665	pp	ANXA1 (pp) IL6	FALSE	pp	ANXA1 (pp) IL6	0.102						0.509	0.477
1810	11.2596	pp	ANXA1 (pp) SERPINB2	FALSE	pp	ANXA1 (pp) SERPINB2	0.126						0.429	0.374
1795	7.98201	pp	ANXA1 (pp) VIM	FALSE	pp	ANXA1 (pp) VIM	0.249			0.094	0.002		0.525	0.358
1117	11.7022	pp	IL1RN (pp) ITGAM	FALSE	pp	IL1RN (pp) ITGAM	0.214						0.501	0.392
1114	4.89299	pp	IL1RN (pp) CXCL2	FALSE	pp	IL1RN (pp) CXCL2	0.171						0.556	0.487
1111	4.7794	pp	IL1RN (pp) CXCL3	FALSE	pp	IL1RN (pp) CXCL3	0.183						0.473	0.382
1108	13.8889	pp	IL1RN (pp) S100A9	FALSE	pp	IL1RN (pp) S100A9	0.352						0.464	0.207
1105	5.32528	pp	IL1RN (pp) CCL3	FALSE	pp	IL1RN (pp) CCL3	0.234						0.665	0.581
1102	5.30484	pp	IL1RN (pp) CXCL10	FALSE	pp	IL1RN (pp) CXCL10	0.231						0.665	0.582
1099	5.78663	pp	IL1RN (pp) CCL8	FALSE	pp	IL1RN (pp) CCL8	0.2						0.436	0.325
1096	5.62475	pp	IL1RN (pp) CXCL1	FALSE	pp	IL1RN (pp) CXCL1	0.223						0.614	0.524
1093	5.97473	pp	IL1RN (pp) TNFRSF1B	FALSE	pp	IL1RN (pp) TNFRSF1B	0.134		0.9				0.953	0.501
1090	9.40167	pp	IL1RN (pp) CXCL8	FALSE	pp	IL1RN (pp) CXCL8	0.325						0.8	0.717
1087	3.66595	pp	IL1RN (pp) CXCL5	FALSE	pp	IL1RN (pp) CXCL5	0.121						0.473	0.426
1084	11.8183	pp	IL1RN (pp) IL6	FALSE	pp	IL1RN (pp) IL6	0.113						0.805	0.79
1081	4.94833	pp	IL1RN (pp) CCL7	FALSE	pp	IL1RN (pp) CCL7	0.162						0.524	0.456
1078	7.8018	pp	IL1RN (pp) LCN2	FALSE	pp	IL1RN (pp) LCN2	0.159						0.406	0.323
1075	5.70484	pp	IL1RN (pp) CCL5	FALSE	pp	IL1RN (pp) CCL5	0.119						0.614	0.581
1072	7.56859	pp	IL1RN (pp) SERPINB2	FALSE	pp	IL1RN (pp) SERPINB2	0.28						0.4	0.201
1069	21.2209	pp	IL1RN (pp) SERPINA1	FALSE	pp	IL1RN (pp) SERPINA1	0.3						0.497	0.311
1066	6.39477	pp	IL1RN (pp) IL7R	FALSE	pp	IL1RN (pp) IL7R	0.1						0.491	0.458
1063	10.546	pp	IL1RN (pp) MMP9	FALSE	pp	IL1RN (pp) MMP9	0.282			0.058			0.599	0.456
1060	5.56257	pp	IL1RN (pp) CXCL9	FALSE	pp	IL1RN (pp) CXCL9	0.171						0.556	0.487
982	5.12285	pp	LTF (pp) LYZ	FALSE	pp	LTF (pp) LYZ	0.127		0.5	0.27			0.874	0.653
976	17.1709	pp	LTF (pp) LCN2	FALSE	pp	LTF (pp) LCN2	0.187			0.154			0.667	0.556
970	16.4187	pp	LTF (pp) SERPINA1	FALSE	pp	LTF (pp) SERPINA1	0.175						0.444	0.354
967	11.1675	pp	LTF (pp) S100A9	FALSE	pp	LTF (pp) S100A9	0.203			0.08			0.558	0.447
964	6.19655	pp	LTF (pp) LRP1	FALSE	pp	LTF (pp) LRP1				0.213			0.472	0.357
961	30.496	pp	LTF (pp) MMP9	FALSE	pp	LTF (pp) MMP9	0.154						0.415	0.337
955	34.1746	pp	LTF (pp) ITGAM	FALSE	pp	LTF (pp) ITGAM	0.139						0.464	0.403
1387	8.99426	pp	ANXA5 (pp) CCL5	FALSE	pp	ANXA5 (pp) CCL5	0.06						0.404	0.392
1384	15.1774	pp	ANXA5 (pp) IL6	FALSE	pp	ANXA5 (pp) IL6	0.069						0.697	0.688
1378	28.6119	pp	ANXA5 (pp) VIM	FALSE	pp	ANXA5 (pp) VIM	0.243			0.094	0.003		0.473	0.294
1375	9.27251	pp	ANXA5 (pp) PRF1	FALSE	pp	ANXA5 (pp) PRF1							0.504	0.504
1372	10.2484	pp	ANXA5 (pp) ANPEP	FALSE	pp	ANXA5 (pp) ANPEP	0.06						0.402	0.39
1366	12.1056	pp	ANXA5 (pp) S100A9	FALSE	pp	ANXA5 (pp) S100A9				0.731			0.845	0.447
1363	11.3856	pp	ANXA5 (pp) MMP9	FALSE	pp	ANXA5 (pp) MMP9							0.669	0.67
1360	13.0462	pp	ANXA5 (pp) ITGAM	FALSE	pp	ANXA5 (pp) ITGAM							0.715	0.716
1357	13.0179	pp	ANXA5 (pp) CTSB	FALSE	pp	ANXA5 (pp) CTSB	0.096			0.063			0.474	0.429
1354	12.6391	pp	ANXA5 (pp) CXCL8	FALSE	pp	ANXA5 (pp) CXCL8							0.59	0.59
1351	10.4298	pp	ANXA5 (pp) IL7R	FALSE	pp	ANXA5 (pp) IL7R							0.568	0.568
1348	9.68571	pp	ANXA5 (pp) ANXA2	FALSE	pp	ANXA5 (pp) ANXA2	0.488						0.511	0.085
1345	8.27172	pp	ANXA5 (pp) ITGAX	FALSE	pp	ANXA5 (pp) ITGAX	0.062						0.675	0.668
1342	9.9715	pp	ANXA5 (pp) ANXA1	FALSE	pp	ANXA5 (pp) ANXA1	0.196			0.273			0.436	0.112
676	128	pp	CTSZ (pp) GNS	FALSE	pp	CTSZ (pp) GNS	0.098		0.9	0.154			0.93	0.199
673	37.0229	pp	CTSZ (pp) CTSL	FALSE	pp	CTSZ (pp) CTSL	0.175	0.121					0.455	0.309
670	40.1608	pp	CTSZ (pp) CTSB	FALSE	pp	CTSZ (pp) CTSB	0.227			0.368			0.622	0.289
667	91.0118	pp	CTSZ (pp) SERPINA1	FALSE	pp	CTSZ (pp) SERPINA1	0.13		0.3	0.067			0.474	0.185
664	34.4367	pp	CTSZ (pp) CTSC	FALSE	pp	CTSZ (pp) CTSC	0.178		0.3				0.505	0.209
661	24.8025	pp	CTSZ (pp) VIM	FALSE	pp	CTSZ (pp) VIM	0.085			0.347			0.431	0.125
655	53.3994	pp	CTSZ (pp) ANXA1	FALSE	pp	CTSZ (pp) ANXA1	0.147			0.158			0.422	0.26
778	10.5459	pp	MPO (pp) ANPEP	FALSE	pp	MPO (pp) ANPEP	0.079						0.749	0.739
772	16.2646	pp	MPO (pp) VWF	FALSE	pp	MPO (pp) VWF							0.556	0.556
769	7.78867	pp	MPO (pp) S100A9	FALSE	pp	MPO (pp) S100A9	0.231						0.514	0.394
763	10.1321	pp	MPO (pp) CXCL10	FALSE	pp	MPO (pp) CXCL10							0.467	0.467
760	8.37163	pp	MPO (pp) ITGAM	FALSE	pp	MPO (pp) ITGAM	0.203						0.893	0.871
757	8.16724	pp	MPO (pp) CCL3	FALSE	pp	MPO (pp) CCL3	0.077						0.593	0.577
754	12.8531	pp	MPO (pp) ITGB2	FALSE	pp	MPO (pp) ITGB2	0.172			0.136			0.509	0.37
751	8.44578	pp	MPO (pp) CXCL2	FALSE	pp	MPO (pp) CXCL2							0.61	0.61
748	16.9152	pp	MPO (pp) ANXA1	FALSE	pp	MPO (pp) ANXA1							0.506	0.506
745	25.8219	pp	MPO (pp) MNDA	FALSE	pp	MPO (pp) MNDA	0.333						0.439	0.194
742	8.13863	pp	MPO (pp) CXCL5	FALSE	pp	MPO (pp) CXCL5							0.459	0.459
739	7.73627	pp	MPO (pp) ITGAX	FALSE	pp	MPO (pp) ITGAX	0.116						0.57	0.535
736	8.70778	pp	MPO (pp) CXCL1	FALSE	pp	MPO (pp) CXCL1							0.674	0.674
733	12.3015	pp	MPO (pp) IL6	FALSE	pp	MPO (pp) IL6	0.062						0.843	0.84
730	14.8383	pp	MPO (pp) LYZ	FALSE	pp	MPO (pp) LYZ	0.138						0.527	0.474
727	9.22687	pp	MPO (pp) CXCL8	FALSE	pp	MPO (pp) CXCL8	0.065						0.771	0.766
724	8.66478	pp	MPO (pp) IFNG	FALSE	pp	MPO (pp) IFNG							0.593	0.593
721	7.69661	pp	MPO (pp) CCL5	FALSE	pp	MPO (pp) CCL5							0.556	0.556
718	8.27342	pp	MPO (pp) TNFRSF1B	FALSE	pp	MPO (pp) TNFRSF1B	0.096						0.437	0.403
715	8.47714	pp	MPO (pp) ANXA5	FALSE	pp	MPO (pp) ANXA5							0.419	0.419
712	15.6369	pp	MPO (pp) PTX3	FALSE	pp	MPO (pp) PTX3							0.637	0.637
709	8.5548	pp	MPO (pp) MMP9	FALSE	pp	MPO (pp) MMP9	0.076						0.727	0.717
706	9.79671	pp	MPO (pp) CCL2	FALSE	pp	MPO (pp) CCL2							0.682	0.682
703	12.1652	pp	MPO (pp) LCN2	FALSE	pp	MPO (pp) LCN2	0.088						0.643	0.625
700	17.5522	pp	MPO (pp) SERPINA1	FALSE	pp	MPO (pp) SERPINA1	0.061						0.614	0.606
697	13.9922	pp	MPO (pp) LTF	FALSE	pp	MPO (pp) LTF	0.119						0.609	0.574
1786	20.2495	pp	LCN2 (pp) IL6	FALSE	pp	LCN2 (pp) IL6	0.062		0.9				0.967	0.684
1783	25.1437	pp	LCN2 (pp) SERPINA1	FALSE	pp	LCN2 (pp) SERPINA1	0.135						0.47	0.412
1780	34.4687	pp	LCN2 (pp) VIM	FALSE	pp	LCN2 (pp) VIM	0.062						0.401	0.388
1777	11.6253	pp	LCN2 (pp) CCL5	FALSE	pp	LCN2 (pp) CCL5	0.062						0.435	0.423
1774	12.1892	pp	LCN2 (pp) CXCL1	FALSE	pp	LCN2 (pp) CXCL1	0.147						0.65	0.607
1771	11.4492	pp	LCN2 (pp) CCL3	FALSE	pp	LCN2 (pp) CCL3	0.062						0.41	0.397
1768	10.3388	pp	LCN2 (pp) CXCL2	FALSE	pp	LCN2 (pp) CXCL2	0.099						0.559	0.531
1750	22.7016	pp	LCN2 (pp) ITGAM	FALSE	pp	LCN2 (pp) ITGAM	0.07						0.43	0.413
1057	128	pp	CHI3L1 (pp) CHID1	FALSE	pp	CHI3L1 (pp) CHID1							0.686	0.686
1054	25.6241	pp	CHI3L1 (pp) CXCL10	FALSE	pp	CHI3L1 (pp) CXCL10	0.076						0.413	0.391
1048	23.4636	pp	CHI3L1 (pp) LCN2	FALSE	pp	CHI3L1 (pp) LCN2	0.08						0.575	0.558
1045	7.12434	pp	CHI3L1 (pp) PTX3	FALSE	pp	CHI3L1 (pp) PTX3							0.416	0.416
1042	44.9028	pp	CHI3L1 (pp) MMP9	FALSE	pp	CHI3L1 (pp) MMP9	0.105						0.55	0.518
1039	47.9553	pp	CHI3L1 (pp) CXCL8	FALSE	pp	CHI3L1 (pp) CXCL8	0.078						0.527	0.509
1033	57.2618	pp	CHI3L1 (pp) IL6	FALSE	pp	CHI3L1 (pp) IL6							0.616	0.616
1411	20.2689	pp	ANPEP (pp) ITGAM	FALSE	pp	ANPEP (pp) ITGAM	0.108						0.729	0.709
1402	11.8785	pp	ANPEP (pp) CXCL1	FALSE	pp	ANPEP (pp) CXCL1	0.172						0.492	0.412
1399	11.1728	pp	ANPEP (pp) ITGAX	FALSE	pp	ANPEP (pp) ITGAX	0.087						0.614	0.595
1393	22.2934	pp	ANPEP (pp) CXCL8	FALSE	pp	ANPEP (pp) CXCL8	0.143						0.463	0.399
1390	7.58254	pp	ANPEP (pp) CXCL2	FALSE	pp	ANPEP (pp) CXCL2	0.112						0.457	0.414
1369	28.4473	pp	ANPEP (pp) IL6	FALSE	pp	ANPEP (pp) IL6	0.089						0.478	0.451
1021	8.27815	pp	TNFAIP6 (pp) CCL7	FALSE	pp	TNFAIP6 (pp) CCL7	0.18			0.417			0.634	0.297
1018	15.1141	pp	TNFAIP6 (pp) CXCL1	FALSE	pp	TNFAIP6 (pp) CXCL1	0.194						0.604	0.529
1015	31.6911	pp	TNFAIP6 (pp) CXCL8	FALSE	pp	TNFAIP6 (pp) CXCL8	0.182			0.417			0.984	0.969
1012	40.1947	pp	TNFAIP6 (pp) IL6	FALSE	pp	TNFAIP6 (pp) IL6	0.221						0.639	0.556
1009	17.5704	pp	TNFAIP6 (pp) CCL5	FALSE	pp	TNFAIP6 (pp) CCL5				0.68			0.82	0.461
1006	6.933	pp	TNFAIP6 (pp) PTX3	FALSE	pp	TNFAIP6 (pp) PTX3	0.147			0.417			0.988	0.978
1003	11.9282	pp	TNFAIP6 (pp) IL1RN	FALSE	pp	TNFAIP6 (pp) IL1RN	0.158						0.534	0.47
685	50.4683	pp	CTSH (pp) CFB	FALSE	pp	CTSH (pp) CFB	0.109						0.427	0.384
679	79.754	pp	CTSH (pp) CTSL	FALSE	pp	CTSH (pp) CTSL		0.083		0.618			0.673	0.141
958	6.48046	pp	IFNG (pp) TNFRSF1B	FALSE	pp	IFNG (pp) TNFRSF1B	0.088						0.509	0.484
952	9.34707	pp	IFNG (pp) ANXA5	FALSE	pp	IFNG (pp) ANXA5							0.578	0.579
949	3.31277	pp	IFNG (pp) CCL5	FALSE	pp	IFNG (pp) CCL5	0.15						0.819	0.796
946	12.0105	pp	IFNG (pp) IL6	FALSE	pp	IFNG (pp) IL6	0.066						0.943	0.942
943	8.44379	pp	IFNG (pp) CXCL8	FALSE	pp	IFNG (pp) CXCL8	0.062						0.862	0.86
940	12.9567	pp	IFNG (pp) LCN2	FALSE	pp	IFNG (pp) LCN2							0.441	0.442
937	3.9328	pp	IFNG (pp) CXCL9	FALSE	pp	IFNG (pp) CXCL9	0.172						0.803	0.773
934	8.95622	pp	IFNG (pp) CCL24	FALSE	pp	IFNG (pp) CCL24	0.078						0.431	0.409
931	10.5428	pp	IFNG (pp) SERPINB2	FALSE	pp	IFNG (pp) SERPINB2							0.694	0.695
928	12.1921	pp	IFNG (pp) GZMA	FALSE	pp	IFNG (pp) GZMA	0.191						0.649	0.584
925	6.57383	pp	IFNG (pp) PRF1	FALSE	pp	IFNG (pp) PRF1	0.162						0.807	0.779
922	11.2382	pp	IFNG (pp) MMP9	FALSE	pp	IFNG (pp) MMP9							0.661	0.661
919	4.48538	pp	IFNG (pp) IL7R	FALSE	pp	IFNG (pp) IL7R	0.064		0.6				0.878	0.7
916	8.64952	pp	IFNG (pp) CCL3L3	FALSE	pp	IFNG (pp) CCL3L3	0.179						0.481	0.394
913	5.2261	pp	IFNG (pp) IL1RN	FALSE	pp	IFNG (pp) IL1RN	0.076						0.642	0.629
910	22.4134	pp	IFNG (pp) VWF	FALSE	pp	IFNG (pp) VWF							0.404	0.404
907	3.53175	pp	IFNG (pp) CXCL10	FALSE	pp	IFNG (pp) CXCL10	0.119						0.872	0.861
904	3.70471	pp	IFNG (pp) CCL3	FALSE	pp	IFNG (pp) CCL3	0.261						0.825	0.773
901	5.5126	pp	IFNG (pp) CXCL3	FALSE	pp	IFNG (pp) CXCL3	0.073						0.525	0.509
898	10.3376	pp	IFNG (pp) ITGAM	FALSE	pp	IFNG (pp) ITGAM	0.076						0.776	0.768
895	4.80338	pp	IFNG (pp) CXCL1	FALSE	pp	IFNG (pp) CXCL1	0.073						0.709	0.7
892	5.01769	pp	IFNG (pp) CXCL5	FALSE	pp	IFNG (pp) CXCL5	0.062						0.614	0.606
889	5.86459	pp	IFNG (pp) ITGAX	FALSE	pp	IFNG (pp) ITGAX	0.076						0.774	0.766
886	8.12974	pp	IFNG (pp) CCL8	FALSE	pp	IFNG (pp) CCL8	0.065						0.541	0.529
883	7.54626	pp	IFNG (pp) CCL7	FALSE	pp	IFNG (pp) CCL7	0.063						0.571	0.561
880	5.03123	pp	IFNG (pp) CXCL2	FALSE	pp	IFNG (pp) CXCL2	0.073						0.636	0.624
1849	8.24183	pp	CCL8 (pp) CXCL1	FALSE	pp	CCL8 (pp) CXCL1	0.148						0.697	0.66
1846	4.97275	pp	CCL8 (pp) CXCL2	FALSE	pp	CCL8 (pp) CXCL2	0.148			0.194			0.706	0.607
1843	4.62314	pp	CCL8 (pp) SERPINB2	FALSE	pp	CCL8 (pp) SERPINB2	0.069						0.452	0.436
1840	22.2072	pp	CCL8 (pp) IL6	FALSE	pp	CCL8 (pp) IL6	0.173						0.692	0.644
1900	10.7021	pp	ITGB2 (pp) ITGAX	FALSE	pp	ITGB2 (pp) ITGAX	0.411		0.9	0.977			0.999	0.654
1897	17.5886	pp	ITGB2 (pp) ITGAM	FALSE	pp	ITGB2 (pp) ITGAM	0.623		0.9	0.573			0.999	0.983
1891	11.2657	pp	ITGB2 (pp) PRF1	FALSE	pp	ITGB2 (pp) PRF1	0.214						0.445	0.324
1888	14.1126	pp	ITGB2 (pp) CCL5	FALSE	pp	ITGB2 (pp) CCL5	0.177						0.481	0.396
1885	32.9373	pp	ITGB2 (pp) IL6	FALSE	pp	ITGB2 (pp) IL6	0.053						0.466	0.46
1882	13.1627	pp	ITGB2 (pp) CCL3	FALSE	pp	ITGB2 (pp) CCL3	0.231						0.493	0.368
1234	17.6773	pp	FLT1 (pp) MMP9	FALSE	pp	FLT1 (pp) MMP9	0.062						0.677	0.67
1231	20.3653	pp	FLT1 (pp) CXCL8	FALSE	pp	FLT1 (pp) CXCL8							0.595	0.595
1228	23.7343	pp	FLT1 (pp) ITGAM	FALSE	pp	FLT1 (pp) ITGAM							0.514	0.514
1225	24.1971	pp	FLT1 (pp) IL6	FALSE	pp	FLT1 (pp) IL6							0.572	0.572
1222	12.8723	pp	FLT1 (pp) CXCL1	FALSE	pp	FLT1 (pp) CXCL1							0.412	0.412
1219	3.98718	pp	FLT1 (pp) ANGPT2	FALSE	pp	FLT1 (pp) ANGPT2	0.07		0.6	0.135			0.895	0.713
1210	7.71729	pp	FLT1 (pp) ANXA2	FALSE	pp	FLT1 (pp) ANXA2				0.305			0.444	0.234
1579	49.5971	pp	CTSL (pp) MMP9	FALSE	pp	CTSL (pp) MMP9	0.062		0.5				0.729	0.47
1576	6.9	pp	CTSL (pp) CTSB	FALSE	pp	CTSL (pp) CTSB	0.245	0.121	0.8	0.157			0.915	0.359
1573	24.1327	pp	CTSL (pp) CTSS	FALSE	pp	CTSL (pp) CTSS	0.063	0.067	0.8				0.817	0.081
1561	69.2532	pp	CTSL (pp) IL6	FALSE	pp	CTSL (pp) IL6	0.088						0.42	0.391
1945	32.6968	pp	SERPINA1 (pp) CFB	FALSE	pp	SERPINA1 (pp) CFB	0.228			0.12			0.652	0.529
1933	20.361	pp	IL6 (pp) PRF1	FALSE	pp	IL6 (pp) PRF1							0.661	0.662
1927	29.3945	pp	IL6 (pp) CCL24	FALSE	pp	IL6 (pp) CCL24	0.062						0.578	0.569
1924	13.8261	pp	IL6 (pp) CCL3	FALSE	pp	IL6 (pp) CCL3	0.14		0.9				0.989	0.886
1921	27.6339	pp	IL6 (pp) CCL3L3	FALSE	pp	IL6 (pp) CCL3L3	0.1		0.9				0.94	0.394
1918	15.7776	pp	IL6 (pp) ITGAM	FALSE	pp	IL6 (pp) ITGAM	0.049						0.861	0.86
1915	12.0152	pp	IL6 (pp) CCL5	FALSE	pp	IL6 (pp) CCL5	0.065		0.9				0.988	0.883
1912	24.1867	pp	IL6 (pp) SERPINB2	FALSE	pp	IL6 (pp) SERPINB2	0.163						0.651	0.601
1909	29.8788	pp	IL6 (pp) SERPINA1	FALSE	pp	IL6 (pp) SERPINA1							0.603	0.603
1906	15.8812	pp	IL6 (pp) CXCL2	FALSE	pp	IL6 (pp) CXCL2	0.63		0.9				0.995	0.88
1903	14.0246	pp	IL6 (pp) ITGAX	FALSE	pp	IL6 (pp) ITGAX	0.049						0.81	0.809
1894	79.6635	pp	IL6 (pp) CFB	FALSE	pp	IL6 (pp) CFB	0.098						0.451	0.417
1957	10.7452	pp	SERPINB2 (pp) ITGAX	FALSE	pp	SERPINB2 (pp) ITGAX	0.062						0.652	0.645
1948	19.8944	pp	SERPINB2 (pp) ITGAM	FALSE	pp	SERPINB2 (pp) ITGAM							0.589	0.589
1621	22.8	pp	ANXA2 (pp) MMP9	FALSE	pp	ANXA2 (pp) MMP9	0.064						0.434	0.421
1612	38.8128	pp	ANXA2 (pp) IL6	FALSE	pp	ANXA2 (pp) IL6	0.075						0.456	0.436
1609	9.42939	pp	ANXA2 (pp) VIM	FALSE	pp	ANXA2 (pp) VIM	0.236			0.156	0.002		0.58	0.402
1606	14.1402	pp	ANXA2 (pp) S100A9	FALSE	pp	ANXA2 (pp) S100A9				0.29			0.498	0.323
1600	6.05706	pp	ANXA2 (pp) ANXA1	FALSE	pp	ANXA2 (pp) ANXA1	0.475		0.8	0.365			0.931	0.092
1594	27.8029	pp	ANXA2 (pp) ITGAM	FALSE	pp	ANXA2 (pp) ITGAM							0.432	0.432
598	6.44835	pp	OSM (pp) IL7R	FALSE	pp	OSM (pp) IL7R	0.097		0.6				0.745	0.351
595	17.8418	pp	OSM (pp) SERPINA1	FALSE	pp	OSM (pp) SERPINA1	0.086						0.481	0.456
592	12.3886	pp	OSM (pp) MMP9	FALSE	pp	OSM (pp) MMP9	0.176		0.9				0.951	0.458
589	7.7961	pp	OSM (pp) CXCL1	FALSE	pp	OSM (pp) CXCL1	0.118						0.456	0.41
586	6.01919	pp	OSM (pp) CCL3	FALSE	pp	OSM (pp) CCL3	0.489						0.647	0.338
583	10.1335	pp	OSM (pp) CCL2	FALSE	pp	OSM (pp) CCL2	0.049						0.473	0.469
580	17.7369	pp	OSM (pp) ITGAM	FALSE	pp	OSM (pp) ITGAM	0.332						0.499	0.281
577	10.7229	pp	OSM (pp) CHI3L1	FALSE	pp	OSM (pp) CHI3L1	0.077						0.468	0.447
574	4.76515	pp	OSM (pp) IL1RN	FALSE	pp	OSM (pp) IL1RN	0.27						0.401	0.213
571	7.17717	pp	OSM (pp) LCN2	FALSE	pp	OSM (pp) LCN2			0.9				0.925	0.282
562	14.7406	pp	OSM (pp) IL6	FALSE	pp	OSM (pp) IL6	0.097		0.9	0.27			0.982	0.76
559	11.9549	pp	OSM (pp) CXCL8	FALSE	pp	OSM (pp) CXCL8	0.182						0.588	0.517
556	5.73348	pp	OSM (pp) CXCL10	FALSE	pp	OSM (pp) CXCL10	0.137						0.414	0.349
553	7.12237	pp	OSM (pp) CCL5	FALSE	pp	OSM (pp) CCL5	0.109						0.437	0.395
544	7.35554	pp	OSM (pp) IFNG	FALSE	pp	OSM (pp) IFNG	0.098						0.465	0.432
1339	5.79506	pp	CXCL5 (pp) CCL3L3	FALSE	pp	CXCL5 (pp) CCL3L3	0.084						0.435	0.409
1336	5.99412	pp	CXCL5 (pp) CCL5	FALSE	pp	CXCL5 (pp) CCL5	0.063			0.056			0.787	0.779
1333	8.95091	pp	CXCL5 (pp) LCN2	FALSE	pp	CXCL5 (pp) LCN2	0.09						0.521	0.495
1330	10.2909	pp	CXCL5 (pp) CXCL8	FALSE	pp	CXCL5 (pp) CXCL8	0.35		0.3				0.582	0.157
1327	13.2433	pp	CXCL5 (pp) IL6	FALSE	pp	CXCL5 (pp) IL6	0.227						0.878	0.85
1324	4.76865	pp	CXCL5 (pp) CXCL10	FALSE	pp	CXCL5 (pp) CXCL10	0.097						0.781	0.768
1321	3.18956	pp	CXCL5 (pp) CXCL2	FALSE	pp	CXCL5 (pp) CXCL2	0.319		0.3	0.237			0.638	0.123
1318	14.6662	pp	CXCL5 (pp) ITGAM	FALSE	pp	CXCL5 (pp) ITGAM	0.065						0.558	0.547
1315	5.04876	pp	CXCL5 (pp) CCL3	FALSE	pp	CXCL5 (pp) CCL3	0.085						0.758	0.747
1312	12.1204	pp	CXCL5 (pp) MMP9	FALSE	pp	CXCL5 (pp) MMP9	0.135			0.463			0.816	0.637
1309	4.95092	pp	CXCL5 (pp) CCL7	FALSE	pp	CXCL5 (pp) CCL7	0.231						0.803	0.755
1306	5.70722	pp	CXCL5 (pp) CCL24	FALSE	pp	CXCL5 (pp) CCL24	0.09						0.663	0.645
1303	20.9139	pp	CXCL5 (pp) SERPINA1	FALSE	pp	CXCL5 (pp) SERPINA1							0.405	0.405
1300	6.01514	pp	CXCL5 (pp) IL7R	FALSE	pp	CXCL5 (pp) IL7R	0.062						0.409	0.396
1297	5.22552	pp	CXCL5 (pp) CCL8	FALSE	pp	CXCL5 (pp) CCL8	0.111						0.696	0.673
1291	5.41587	pp	CXCL5 (pp) CXCL1	FALSE	pp	CXCL5 (pp) CXCL1	0.398		0.3	0.28			0.697	0.12
1294	5.83432	pp	CXCL3 (pp) CXCL1	FALSE	pp	CXCL3 (pp) CXCL1	0.674		0.8				0.933	0.057
1288	3.14672	pp	CXCL3 (pp) CXCL5	FALSE	pp	CXCL3 (pp) CXCL5	0.41		0.3	0.28			0.703	0.12
1285	16.861	pp	CXCL3 (pp) MMP9	FALSE	pp	CXCL3 (pp) MMP9	0.122						0.543	0.501
1282	5.20982	pp	CXCL3 (pp) IL7R	FALSE	pp	CXCL3 (pp) IL7R	0.079						0.42	0.397
1279	3.90496	pp	CXCL3 (pp) CCL8	FALSE	pp	CXCL3 (pp) CCL8	0.134						0.576	0.531
1276	3.91649	pp	CXCL3 (pp) CCL7	FALSE	pp	CXCL3 (pp) CCL7	0.222						0.713	0.647
1273	17.5826	pp	CXCL3 (pp) ITGAM	FALSE	pp	CXCL3 (pp) ITGAM	0.062						0.421	0.408
1270	3.77648	pp	CXCL3 (pp) CCL24	FALSE	pp	CXCL3 (pp) CCL24	0.096						0.485	0.454
1267	5.34826	pp	CXCL3 (pp) CCL3	FALSE	pp	CXCL3 (pp) CCL3	0.142						0.711	0.677
1264	3.12821	pp	CXCL3 (pp) CXCL2	FALSE	pp	CXCL3 (pp) CXCL2	0.705		0.8				0.939	0.058
1261	3.92683	pp	CXCL3 (pp) CCL3L3	FALSE	pp	CXCL3 (pp) CCL3L3	0.132						0.547	0.5
1258	5.14593	pp	CXCL3 (pp) CXCL10	FALSE	pp	CXCL3 (pp) CXCL10	0.137						0.802	0.78
1252	6.63965	pp	CXCL3 (pp) CCL5	FALSE	pp	CXCL3 (pp) CCL5	0.063			0.056			0.705	0.694
1249	18.0637	pp	CXCL3 (pp) IL6	FALSE	pp	CXCL3 (pp) IL6	0.273						0.847	0.799
1237	13.9538	pp	CXCL3 (pp) CXCL8	FALSE	pp	CXCL3 (pp) CXCL8	0.626		0.3				0.753	0.132
1000	13.9571	pp	LRP1 (pp) ITGB2	FALSE	pp	LRP1 (pp) ITGB2			0.9	0.161			0.922	0.148
997	38.0299	pp	LRP1 (pp) IL6	FALSE	pp	LRP1 (pp) IL6							0.455	0.455
994	16.1957	pp	LRP1 (pp) SERPINA1	FALSE	pp	LRP1 (pp) SERPINA1	0.06			0.362			0.529	0.277
991	9.59296	pp	LRP1 (pp) VWF	FALSE	pp	LRP1 (pp) VWF	0.092			0.056			0.663	0.638
988	24.4857	pp	LRP1 (pp) MMP9	FALSE	pp	LRP1 (pp) MMP9	0.062						0.938	0.936
985	27.2649	pp	LRP1 (pp) ITGAM	FALSE	pp	LRP1 (pp) ITGAM	0.049		0.9				0.935	0.378
1672	5.25238	pp	MNDA (pp) LILRB2	FALSE	pp	MNDA (pp) LILRB2	0.678						0.678
1669	16.6048	pp	MNDA (pp) S100A9	FALSE	pp	MNDA (pp) S100A9	0.673						0.741	0.242
1663	18.3713	pp	MNDA (pp) ITGB2	FALSE	pp	MNDA (pp) ITGB2	0.552						0.552	0.042
1660	37.0691	pp	MNDA (pp) ITGAM	FALSE	pp	MNDA (pp) ITGAM	0.524						0.549	0.092
1657	11.7994	pp	MNDA (pp) CTSS	FALSE	pp	MNDA (pp) CTSS	0.561						0.56
1765	16.8715	pp	MMP9 (pp) SERPINB2	FALSE	pp	MMP9 (pp) SERPINB2	0.096			0.056			0.471	0.43
1762	22.9671	pp	MMP9 (pp) SERPINA1	FALSE	pp	MMP9 (pp) SERPINA1	0.11			0.056			0.555	0.514
1759	7.65297	pp	MMP9 (pp) IL6	FALSE	pp	MMP9 (pp) IL6	0.076		0.9				0.986	0.862
1756	14.8283	pp	MMP9 (pp) TNFRSF1B	FALSE	pp	MMP9 (pp) TNFRSF1B	0.098						0.447	0.413
1753	56.1431	pp	MMP9 (pp) VIM	FALSE	pp	MMP9 (pp) VIM							0.496	0.497
1747	15.3039	pp	MMP9 (pp) LCN2	FALSE	pp	MMP9 (pp) LCN2	0.096		0.9	0.67			0.999	0.989
1744	11.3603	pp	MMP9 (pp) CCL5	FALSE	pp	MMP9 (pp) CCL5	0.076						0.679	0.667
1741	13.4256	pp	MMP9 (pp) CXCL2	FALSE	pp	MMP9 (pp) CXCL2	0.1						0.671	0.65
1738	12.685	pp	MMP9 (pp) CCL3	FALSE	pp	MMP9 (pp) CCL3	0.14						0.662	0.624
1735	12.3542	pp	MMP9 (pp) ITGAM	FALSE	pp	MMP9 (pp) ITGAM	0.227		0.9				0.969	0.639
1732	18.3106	pp	MMP9 (pp) CCL7	FALSE	pp	MMP9 (pp) CCL7	0.127						0.578	0.537
1729	21.2074	pp	MMP9 (pp) ANXA1	FALSE	pp	MMP9 (pp) ANXA1	0.062						0.403	0.39
1726	26.6945	pp	MMP9 (pp) ITGB2	FALSE	pp	MMP9 (pp) ITGB2	0.291		0.9	0.069			0.955	0.399
1723	20.7084	pp	MMP9 (pp) CCL8	FALSE	pp	MMP9 (pp) CCL8	0.152						0.408	0.331
1720	12.3675	pp	MMP9 (pp) ITGAX	FALSE	pp	MMP9 (pp) ITGAX	0.163						0.479	0.404
1717	11.6179	pp	MMP9 (pp) CXCL1	FALSE	pp	MMP9 (pp) CXCL1	0.148			0.213			0.796	0.722
1993	7.04617	pp	CCL3 (pp) CCL3L3	FALSE	pp	CCL3 (pp) CCL3L3	0.771		0.9				0.976	0.054
1570	23.8656	pp	ANGPT2 (pp) MMP9	FALSE	pp	ANGPT2 (pp) MMP9				0.07			0.585	0.573
1567	30.5791	pp	ANGPT2 (pp) IL6	FALSE	pp	ANGPT2 (pp) IL6							0.564	0.564
1564	15.2709	pp	ANGPT2 (pp) ITGB2	FALSE	pp	ANGPT2 (pp) ITGB2				0.056			0.466	0.457
1699	10.1511	pp	S100A9 (pp) ITGAM	FALSE	pp	S100A9 (pp) ITGAM	0.333						0.586	0.406
1696	13.1957	pp	S100A9 (pp) CTSS	FALSE	pp	S100A9 (pp) CTSS	0.258						0.527	0.389
1693	10.972	pp	S100A9 (pp) ITGAX	FALSE	pp	S100A9 (pp) ITGAX	0.212						0.433	0.31
1690	19.8029	pp	S100A9 (pp) ANXA1	FALSE	pp	S100A9 (pp) ANXA1	0.089			0.29			0.578	0.401
1687	21.792	pp	S100A9 (pp) LILRB2	FALSE	pp	S100A9 (pp) LILRB2	0.561						0.561
1684	21.544	pp	S100A9 (pp) IL6	FALSE	pp	S100A9 (pp) IL6							0.452	0.452
1681	20.4979	pp	S100A9 (pp) LCN2	FALSE	pp	S100A9 (pp) LCN2	0.227						0.492	0.37
1678	15.0617	pp	S100A9 (pp) MMP9	FALSE	pp	S100A9 (pp) MMP9	0.314						0.528	0.34
1675	15.7859	pp	S100A9 (pp) ITGB2	FALSE	pp	S100A9 (pp) ITGB2	0.533						0.59	0.158
1666	21.764	pp	S100A9 (pp) SERPINA1	FALSE	pp	S100A9 (pp) SERPINA1	0.23						0.599	0.501
1987	5.77807	pp	ITGAX (pp) CCL5	FALSE	pp	ITGAX (pp) CCL5	0.201						0.695	0.635
1984	5.07955	pp	ITGAX (pp) CCL3	FALSE	pp	ITGAX (pp) CCL3	0.203						0.687	0.624
1138	10.1395	pp	LYZ (pp) S100A9	FALSE	pp	LYZ (pp) S100A9	0.304						0.583	0.427
1132	7.51773	pp	LYZ (pp) MNDA	FALSE	pp	LYZ (pp) MNDA	0.46						0.594	0.28
1129	8.24206	pp	LYZ (pp) CTSS	FALSE	pp	LYZ (pp) CTSS	0.482						0.586	0.233
1126	44.9966	pp	LYZ (pp) CXCL8	FALSE	pp	LYZ (pp) CXCL8	0.118						0.42	0.37
1123	27.8245	pp	LYZ (pp) ITGAM	FALSE	pp	LYZ (pp) ITGAM	0.259						0.48	0.328
1120	19.9249	pp	LYZ (pp) SERPINA1	FALSE	pp	LYZ (pp) SERPINA1	0.331						0.508	0.296
1051	128	pp	LAMC1 (pp) ITGB2	FALSE	pp	LAMC1 (pp) ITGB2	0.062			0.13			0.443	0.373
1807	17.9004	pp	TNFRSF1B (pp) IL6	FALSE	pp	TNFRSF1B (pp) IL6	0.065						0.69	0.683
1804	5.66874	pp	TNFRSF1B (pp) CCL5	FALSE	pp	TNFRSF1B (pp) CCL5	0.153						0.563	0.506
1801	9.81003	pp	TNFRSF1B (pp) ITGB2	FALSE	pp	TNFRSF1B (pp) ITGB2	0.288						0.436	0.241
1798	6.00095	pp	TNFRSF1B (pp) ITGAX	FALSE	pp	TNFRSF1B (pp) ITGAX	0.228						0.424	0.285
1792	4.4511	pp	TNFRSF1B (pp) CCL3	FALSE	pp	TNFRSF1B (pp) CCL3	0.222						0.561	0.459
1789	12.5503	pp	TNFRSF1B (pp) ITGAM	FALSE	pp	TNFRSF1B (pp) ITGAM	0.175						0.417	0.323
1255	28.665	pp	PTX3 (pp) IL6	FALSE	pp	PTX3 (pp) IL6	0.174						0.671	0.619
1246	21.9761	pp	PTX3 (pp) CXCL8	FALSE	pp	PTX3 (pp) CXCL8	0.176						0.586	0.519
1243	23.2691	pp	PTX3 (pp) MMP9	FALSE	pp	PTX3 (pp) MMP9							0.426	0.426
1240	12.6127	pp	PTX3 (pp) CXCL1	FALSE	pp	PTX3 (pp) CXCL1	0.155						0.434	0.359
1456	11.1823	pp	CXCL10 (pp) LCN2	FALSE	pp	CXCL10 (pp) LCN2	0.085						0.527	0.504
1453	9.39737	pp	CXCL10 (pp) CXCL8	FALSE	pp	CXCL10 (pp) CXCL8	0.145		0.6				0.955	0.879
1450	6.31673	pp	CXCL10 (pp) TNFRSF1B	FALSE	pp	CXCL10 (pp) TNFRSF1B	0.117						0.508	0.466
1447	13.2974	pp	CXCL10 (pp) IL6	FALSE	pp	CXCL10 (pp) IL6	0.175		0.9				0.989	0.878
1444	4.39427	pp	CXCL10 (pp) CCL5	FALSE	pp	CXCL10 (pp) CCL5	0.307		0.6	0.249			0.978	0.909
1441	12.8237	pp	CXCL10 (pp) MMP9	FALSE	pp	CXCL10 (pp) MMP9	0.14						0.651	0.611
1438	4.45205	pp	CXCL10 (pp) IL7R	FALSE	pp	CXCL10 (pp) IL7R	0.087						0.485	0.46
1435	8.08479	pp	CXCL10 (pp) CCL24	FALSE	pp	CXCL10 (pp) CCL24	0.098						0.655	0.634
1432	3.50098	pp	CXCL10 (pp) CXCL9	FALSE	pp	CXCL10 (pp) CXCL9	0.848		0.9	0.272			0.989	0.162
1429	6.96293	pp	CXCL10 (pp) CCL7	FALSE	pp	CXCL10 (pp) CCL7	0.185						0.85	0.825
1426	7.95196	pp	CXCL10 (pp) CCL8	FALSE	pp	CXCL10 (pp) CCL8	0.574			0.27			0.916	0.754
1423	7.88702	pp	CXCL10 (pp) CCL3L3	FALSE	pp	CXCL10 (pp) CCL3L3	0.195		0.9				0.96	0.553
1420	6.79105	pp	CXCL10 (pp) PRF1	FALSE	pp	CXCL10 (pp) PRF1	0.076						0.617	0.603
1417	3.38145	pp	CXCL10 (pp) CCL3	FALSE	pp	CXCL10 (pp) CCL3	0.237		0.9				0.992	0.906
1414	4.83916	pp	CXCL10 (pp) CXCL2	FALSE	pp	CXCL10 (pp) CXCL2	0.139		0.6				0.927	0.807
1408	6.90403	pp	CXCL10 (pp) ITGAX	FALSE	pp	CXCL10 (pp) ITGAX	0.108						0.664	0.639
1405	5.02926	pp	CXCL10 (pp) CXCL1	FALSE	pp	CXCL10 (pp) CXCL1	0.152		0.6				0.955	0.878
1396	11.9036	pp	CXCL10 (pp) ITGAM	FALSE	pp	CXCL10 (pp) ITGAM	0.126						0.701	0.673
1615	128	pp	IGF2R (pp) SNX9	FALSE	pp	IGF2R (pp) SNX9	0.062		0.6				0.727	0.333
1216	12.9427	pp	GZMA (pp) CXCL10	FALSE	pp	GZMA (pp) CXCL10	0.111						0.507	0.469
1213	17.2277	pp	GZMA (pp) ITGAM	FALSE	pp	GZMA (pp) ITGAM	0.194						0.496	0.401
1207	8.24132	pp	GZMA (pp) ITGAX	FALSE	pp	GZMA (pp) ITGAX	0.138						0.43	0.367
1204	10.9708	pp	GZMA (pp) CCL5	FALSE	pp	GZMA (pp) CCL5	0.567						0.774	0.5
1201	38.8984	pp	GZMA (pp) IL6	FALSE	pp	GZMA (pp) IL6							0.452	0.452
1198	16.5511	pp	GZMA (pp) MNDA	FALSE	pp	GZMA (pp) MNDA	0.478						0.516	0.112
1195	15.8947	pp	GZMA (pp) ITGB2	FALSE	pp	GZMA (pp) ITGB2	0.27						0.458	0.289
1192	8.10204	pp	GZMA (pp) CCL3	FALSE	pp	GZMA (pp) CCL3	0.098						0.457	0.423
1189	10.2829	pp	GZMA (pp) LILRB2	FALSE	pp	GZMA (pp) LILRB2	0.523						0.585	0.167
1186	8.94912	pp	GZMA (pp) CXCL9	FALSE	pp	GZMA (pp) CXCL9	0.333						0.664	0.517
1183	4.9881	pp	GZMA (pp) PRF1	FALSE	pp	GZMA (pp) PRF1	0.73		0.9				0.996	0.873
1177	7.70294	pp	GZMA (pp) IL7R	FALSE	pp	GZMA (pp) IL7R	0.217						0.61	0.523
1597	22.3847	pp	CTSB (pp) MMP9	FALSE	pp	CTSB (pp) MMP9	0.069		0.3	0.27			0.823	0.672
1591	8.60585	pp	CTSB (pp) ANXA2	FALSE	pp	CTSB (pp) ANXA2	0.107			0.595			0.981	0.952
1588	34.0243	pp	CTSB (pp) IL6	FALSE	pp	CTSB (pp) IL6	0.076						0.577	0.561
1585	15.9869	pp	CTSB (pp) CTSS	FALSE	pp	CTSB (pp) CTSS	0.105	0.1	0.8				0.86	0.234
1582	12.4907	pp	CTSB (pp) SERPINA1	FALSE	pp	CTSB (pp) SERPINA1	0.088			0.067			0.542	0.505
658	48.8254	pp	GZMB (pp) CXCL8	FALSE	pp	GZMB (pp) CXCL8	0.061						0.537	0.528
652	19.1115	pp	GZMB (pp) CCL5	FALSE	pp	GZMB (pp) CCL5	0.343						0.726	0.601
649	20.1295	pp	GZMB (pp) IFNG	FALSE	pp	GZMB (pp) IFNG	0.414						0.857	0.767
646	25.8844	pp	GZMB (pp) ANXA5	FALSE	pp	GZMB (pp) ANXA5				0.056			0.535	0.528
643	8.93939	pp	GZMB (pp) PRF1	FALSE	pp	GZMB (pp) PRF1	0.78		0.9	0.462			0.999	0.99
640	25.1191	pp	GZMB (pp) LILRB2	FALSE	pp	GZMB (pp) LILRB2	0.522						0.611	0.221
637	61.0921	pp	GZMB (pp) IL6	FALSE	pp	GZMB (pp) IL6							0.637	0.637
634	14.2381	pp	GZMB (pp) CXCL9	FALSE	pp	GZMB (pp) CXCL9	0.213						0.681	0.612
631	40.982	pp	GZMB (pp) CCL2	FALSE	pp	GZMB (pp) CCL2							0.518	0.518
625	9.96789	pp	GZMB (pp) GZMA	FALSE	pp	GZMB (pp) GZMA	0.811	0.094					0.841	0.149
622	11.7819	pp	GZMB (pp) IL7R	FALSE	pp	GZMB (pp) IL7R	0.136						0.736	0.708
619	20.6981	pp	GZMB (pp) CXCL10	FALSE	pp	GZMB (pp) CXCL10	0.124						0.666	0.635
616	55.3979	pp	GZMB (pp) CTSC	FALSE	pp	GZMB (pp) CTSC							0.552	0.552
613	252	pp	GZMB (pp) IGF2R	FALSE	pp	GZMB (pp) IGF2R				0.213			0.747	0.692
610	41.8756	pp	GZMB (pp) ITGAM	FALSE	pp	GZMB (pp) ITGAM	0.211						0.715	0.654
607	15.433	pp	GZMB (pp) CCL3	FALSE	pp	GZMB (pp) CCL3	0.251						0.656	0.56
604	16.7327	pp	GZMB (pp) ITGAX	FALSE	pp	GZMB (pp) ITGAX	0.161						0.696	0.653
601	26.6572	pp	GZMB (pp) CXCL1	FALSE	pp	GZMB (pp) CXCL1							0.419	0.419
874	19.9845	pp	CCL2 (pp) S100A9	FALSE	pp	CCL2 (pp) S100A9	0.064						0.404	0.39
871	12.0003	pp	CCL2 (pp) CXCL3	FALSE	pp	CCL2 (pp) CXCL3	0.166						0.736	0.697
868	25.2511	pp	CCL2 (pp) TNFAIP6	FALSE	pp	CCL2 (pp) TNFAIP6	0.152			0.417			0.712	0.465
865	26.2891	pp	CCL2 (pp) VWF	FALSE	pp	CCL2 (pp) VWF	0.069						0.574	0.561
862	16.8957	pp	CCL2 (pp) FLT1	FALSE	pp	CCL2 (pp) FLT1							0.52	0.52
859	8.82937	pp	CCL2 (pp) IL1RN	FALSE	pp	CCL2 (pp) IL1RN	0.099						0.673	0.652
853	26.4897	pp	CCL2 (pp) ANXA1	FALSE	pp	CCL2 (pp) ANXA1	0.097						0.426	0.391
850	60.219	pp	CCL2 (pp) CFB	FALSE	pp	CCL2 (pp) CFB	0.144						0.418	0.349
847	16.465	pp	CCL2 (pp) CCL3L3	FALSE	pp	CCL2 (pp) CCL3L3	0.083		0.9				0.912	0.123
844	8.29745	pp	CCL2 (pp) CXCL10	FALSE	pp	CCL2 (pp) CXCL10	0.16		0.9				0.991	0.911
841	8.01536	pp	CCL2 (pp) CXCL1	FALSE	pp	CCL2 (pp) CXCL1	0.212		0.9				0.989	0.883
838	14.745	pp	CCL2 (pp) CCL8	FALSE	pp	CCL2 (pp) CCL8	0.513			0.28			0.644	0.068
835	24.9088	pp	CCL2 (pp) ITGB2	FALSE	pp	CCL2 (pp) ITGB2	0.062						0.469	0.458
832	10.6869	pp	CCL2 (pp) CXCL2	FALSE	pp	CCL2 (pp) CXCL2	0.195		0.9				0.984	0.825
829	8.30476	pp	CCL2 (pp) CCL3	FALSE	pp	CCL2 (pp) CCL3	0.117		0.9				0.921	0.178
826	9.69888	pp	CCL2 (pp) CXCL5	FALSE	pp	CCL2 (pp) CXCL5	0.186						0.821	0.79
823	15.2259	pp	CCL2 (pp) ITGAM	FALSE	pp	CCL2 (pp) ITGAM	0.053						0.806	0.804
820	28.325	pp	CCL2 (pp) CTSB	FALSE	pp	CCL2 (pp) CTSB	0.12						0.44	0.391
817	11.2187	pp	CCL2 (pp) ITGAX	FALSE	pp	CCL2 (pp) ITGAX	0.056						0.707	0.703
814	36.7546	pp	CCL2 (pp) CHI3L1	FALSE	pp	CCL2 (pp) CHI3L1	0.086						0.655	0.638
811	13.9987	pp	CCL2 (pp) LCN2	FALSE	pp	CCL2 (pp) LCN2	0.06						0.659	0.653
808	4.58023	pp	CCL2 (pp) CXCL8	FALSE	pp	CCL2 (pp) CXCL8	0.272		0.9	0.28			0.995	0.923
805	5.23023	pp	CCL2 (pp) IL6	FALSE	pp	CCL2 (pp) IL6	0.268		0.9				0.994	0.931
802	18.05	pp	CCL2 (pp) PTX3	FALSE	pp	CCL2 (pp) PTX3	0.144						0.57	0.519
799	11.2752	pp	CCL2 (pp) TNFRSF1B	FALSE	pp	CCL2 (pp) TNFRSF1B	0.053						0.563	0.558
796	11.5648	pp	CCL2 (pp) ANXA5	FALSE	pp	CCL2 (pp) ANXA5	0.088						0.538	0.515
793	11.7483	pp	CCL2 (pp) IL7R	FALSE	pp	CCL2 (pp) IL7R	0.24						0.541	0.421
790	6.91039	pp	CCL2 (pp) CCL5	FALSE	pp	CCL2 (pp) CCL5	0.066		0.9	0.45			0.952	0.191
787	7.91482	pp	CCL2 (pp) IFNG	FALSE	pp	CCL2 (pp) IFNG	0.063						0.839	0.835
784	7.96659	pp	CCL2 (pp) MMP9	FALSE	pp	CCL2 (pp) MMP9	0.076						0.787	0.779
781	20.9013	pp	CCL2 (pp) ANGPT2	FALSE	pp	CCL2 (pp) ANGPT2							0.556	0.556
775	10.4878	pp	CCL2 (pp) CXCL9	FALSE	pp	CCL2 (pp) CXCL9	0.097			0.296			0.901	0.857
766	12.7896	pp	CCL2 (pp) PRF1	FALSE	pp	CCL2 (pp) PRF1							0.517	0.517
1981	6.14696	pp	ITGAM (pp) ITGAX	FALSE	pp	ITGAM (pp) ITGAX	0.548		0.9				0.954	0.074
1978	9.77937	pp	ITGAM (pp) CCL3	FALSE	pp	ITGAM (pp) CCL3	0.229						0.754	0.695
1975	10.4391	pp	ITGAM (pp) CCL5	FALSE	pp	ITGAM (pp) CCL5	0.148						0.729	0.696
1942	14.3857	pp	PRF1 (pp) ITGAM	FALSE	pp	PRF1 (pp) ITGAM	0.212						0.676	0.607
1939	4.57859	pp	PRF1 (pp) CCL3	FALSE	pp	PRF1 (pp) CCL3	0.122						0.641	0.608
1936	5.35729	pp	PRF1 (pp) ITGAX	FALSE	pp	PRF1 (pp) ITGAX	0.141						0.614	0.57
1930	5.6372	pp	PRF1 (pp) CCL5	FALSE	pp	PRF1 (pp) CCL5	0.295						0.706	0.601
1654	15.4109	pp	CXCL9 (pp) MMP9	FALSE	pp	CXCL9 (pp) MMP9	0.16						0.565	0.504
1651	6.06153	pp	CXCL9 (pp) CCL7	FALSE	pp	CXCL9 (pp) CCL7	0.108						0.771	0.754
1648	6.2329	pp	CXCL9 (pp) ITGAX	FALSE	pp	CXCL9 (pp) ITGAX	0.099						0.596	0.57
