# Supplementary material for: Multi-omic profiling of pathogen-stimulated primary immune cells
Source: iScience. 2024 Jul 6;27(8):110471. doi: 10.1016/j.isci.2024.110471 (PMC11293528; doi:10.1016/j.isci.2024.110471)
Supplement: Table S23. Pathway analysis of differentially expressed proteins found in cluster 4, related to Figure 7 [file mmc23.xlsx]

## Sheet: Sheet1
source	term_name	term_id	highlighted	adjusted_p_value	negative_log10_of_adjusted_p_value	term_size	query_size	intersection_size	effective_domain_size	intersections
GO:MF	chemokine activity	GO:0008009	TRUE	1.48e-20	19.83	50	55	13	20195	CXCL10,CXCL1,CXCL8,CCL3,CCL2,CCL5,CCL3L1,CXCL2,CXCL3,CXCL5,CCL8,CCL7,CXCL9
GO:MF	cytokine activity	GO:0005125	FALSE	4.18e-19	18.3792	237	55	18	20195	IL6,OSM,IFNG,CXCL10,INHBA,CXCL1,CXCL8,CCL3,CCL2,CCL5,CCL3L1,CXCL2,CXCL3,CXCL5,NAMPT,CCL8,CCL7,CXCL9
GO:MF	chemokine receptor binding	GO:0042379	FALSE	4.16e-18	17.3805	74	55	13	20195	CXCL10,CXCL1,CXCL8,CCL3,CCL2,CCL5,CCL3L1,CXCL2,CXCL3,CXCL5,CCL8,CCL7,CXCL9
GO:MF	cytokine receptor binding	GO:0005126	FALSE	9.1e-15	14.0409	278	55	16	20195	IL6,OSM,IFNG,CXCL10,CXCL1,CXCL8,CCL3,CCL2,CCL5,CCL3L1,CXCL2,CXCL3,CXCL5,CCL8,CCL7,CXCL9
GO:MF	receptor ligand activity	GO:0048018	FALSE	2.74e-13	12.5615	502	55	18	20195	IL6,OSM,IFNG,CXCL10,INHBA,CXCL1,CXCL8,CCL3,CCL2,CCL5,CCL3L1,CXCL2,CXCL3,CXCL5,NAMPT,CCL8,CCL7,CXCL9
GO:MF	signaling receptor activator activity	GO:0030546	FALSE	3.61e-13	12.4419	510	55	18	20195	IL6,OSM,IFNG,CXCL10,INHBA,CXCL1,CXCL8,CCL3,CCL2,CCL5,CCL3L1,CXCL2,CXCL3,CXCL5,NAMPT,CCL8,CCL7,CXCL9
GO:MF	signaling receptor regulator activity	GO:0030545	FALSE	1.18e-12	11.9277	546	55	18	20195	IL6,OSM,IFNG,CXCL10,INHBA,CXCL1,CXCL8,CCL3,CCL2,CCL5,CCL3L1,CXCL2,CXCL3,CXCL5,NAMPT,CCL8,CCL7,CXCL9
GO:MF	CXCR chemokine receptor binding	GO:0045236	FALSE	1.07e-11	10.9721	18	55	7	20195	CXCL10,CXCL1,CXCL8,CXCL2,CXCL3,CXCL5,CXCL9
GO:MF	signaling receptor binding	GO:0005102	FALSE	1.99e-10	9.70117	1564	55	24	20195	PLCL1,LILRB2,ITGB2,IL6,OSM,ITGAX,IFNG,CXCL10,ANXA1,S100A9,INHBA,CXCL1,CXCL8,CCL3,CCL2,CCL5,CCL3L1,CXCL2,CXCL3,CXCL5,NAMPT,CCL8,CCL7,CXCL9
GO:MF	G protein-coupled receptor binding	GO:0001664	FALSE	3.74e-10	9.42765	293	55	13	20195	CXCL10,CXCL1,CXCL8,CCL3,CCL2,CCL5,CCL3L1,CXCL2,CXCL3,CXCL5,CCL8,CCL7,CXCL9
GO:MF	molecular function regulator activity	GO:0098772	FALSE	9.3e-09	8.03143	2057	55	25	20195	SERPINA1,CTSH,IL6,OSM,LTF,ANXA2,IFNG,CXCL10,ANXA1,SERPINB2,INHBA,ANXA5,CXCL1,CXCL8,CCL3,CCL2,CCL5,CCL3L1,CXCL2,CXCL3,CXCL5,NAMPT,CCL8,CCL7,CXCL9
GO:MF	molecular function activator activity	GO:0140677	FALSE	4.55e-08	7.34218	1321	55	20	20195	CTSH,IL6,OSM,LTF,IFNG,CXCL10,INHBA,CXCL1,CXCL8,CCL3,CCL2,CCL5,CCL3L1,CXCL2,CXCL3,CXCL5,NAMPT,CCL8,CCL7,CXCL9
GO:MF	CCR chemokine receptor binding	GO:0048020	FALSE	1.5881e-06	5.79911	48	55	6	20195	CCL3,CCL2,CCL5,CCL3L1,CCL8,CCL7
GO:MF	CCR1 chemokine receptor binding	GO:0031726	FALSE	0.00017435	3.75858	6	55	3	20195	CCL3,CCL5,CCL7
GO:MF	phospholipase inhibitor activity	GO:0004859	TRUE	0.00189573	2.72222	12	55	3	20195	ANXA2,ANXA1,ANXA5
GO:MF	glycosaminoglycan binding	GO:0005539	TRUE	0.00195903	2.70796	244	55	7	20195	LTF,HAPLN3,CXCL10,CXCL8,CCL8,CCL7,TNFAIP6
GO:MF	lipase inhibitor activity	GO:0055102	FALSE	0.00478837	2.31981	16	55	3	20195	ANXA2,ANXA1,ANXA5
GO:MF	phospholipase activator activity	GO:0016004	TRUE	0.0130163	1.88551	22	55	3	20195	CCL3,CCL5,CCL8
GO:MF	lipase activator activity	GO:0060229	FALSE	0.0193278	1.71382	25	55	3	20195	CCL3,CCL5,CCL8
GO:MF	complement binding	GO:0001848	TRUE	0.0218067	1.66141	26	55	3	20195	CFB,ITGB2,PTX3
GO:MF	phospholipase A2 inhibitor activity	GO:0019834	FALSE	0.0332317	1.47845	5	55	2	20195	ANXA2,ANXA1
GO:MF	CXCR3 chemokine receptor binding	GO:0048248	FALSE	0.0332317	1.47845	5	55	2	20195	CXCL10,CXCL9
GO:MF	heparin binding	GO:0008201	FALSE	0.0491333	1.30862	173	55	5	20195	LTF,CXCL10,CXCL8,CCL8,CCL7
GO:MF	CCR2 chemokine receptor binding	GO:0031727	FALSE	0.0497604	1.30312	6	55	2	20195	CCL2,CCL7
GO:BP	defense response	GO:0006952	TRUE	4.4e-22	21.3564	1823	55	36	21110	SERPINA1,LYZ,CFB,LILRB2,ITGB2,IL6,OSM,IL7R,LTF,ITGAX,IFNG,CXCL10,ANXA1,S100A9,INHBA,VIM,CXCL1,GZMB,CXCL8,CCL3,CCL2,CCL5,PRF1,MMP9,CCL3L1,CXCL2,CXCL3,PTX3,CHI3L1,MNDA,CXCL5,CCL8,CCL7,TNFAIP6,CXCL9,LGALS3BP
GO:BP	granulocyte chemotaxis	GO:0071621	FALSE	1.25e-21	20.9041	131	55	17	21110	ITGB2,CXCL10,ANXA1,S100A9,CXCL1,CXCL8,CCL3,CCL2,CCL5,CCL3L1,CXCL2,CXCL3,CXCL5,CCL8,CCL7,TNFAIP6,CXCL9
GO:BP	neutrophil chemotaxis	GO:0030593	FALSE	2.76e-21	20.5595	106	55	16	21110	ITGB2,CXCL10,S100A9,CXCL1,CXCL8,CCL3,CCL2,CCL5,CCL3L1,CXCL2,CXCL3,CXCL5,CCL8,CCL7,TNFAIP6,CXCL9
GO:BP	granulocyte migration	GO:0097530	FALSE	4.36e-20	19.3607	160	55	17	21110	ITGB2,CXCL10,ANXA1,S100A9,CXCL1,CXCL8,CCL3,CCL2,CCL5,CCL3L1,CXCL2,CXCL3,CXCL5,CCL8,CCL7,TNFAIP6,CXCL9
GO:BP	neutrophil migration	GO:1990266	FALSE	9.91e-20	19.004	131	55	16	21110	ITGB2,CXCL10,S100A9,CXCL1,CXCL8,CCL3,CCL2,CCL5,CCL3L1,CXCL2,CXCL3,CXCL5,CCL8,CCL7,TNFAIP6,CXCL9
GO:BP	leukocyte chemotaxis	GO:0030595	FALSE	1.14e-18	17.9429	240	55	18	21110	ITGB2,IL6,CXCL10,ANXA1,S100A9,CXCL1,CXCL8,CCL3,CCL2,CCL5,CCL3L1,CXCL2,CXCL3,CXCL5,CCL8,CCL7,TNFAIP6,CXCL9
GO:BP	myeloid leukocyte migration	GO:0097529	FALSE	1.33e-18	17.8771	242	55	18	21110	ITGB2,IL6,CXCL10,ANXA1,S100A9,CXCL1,CXCL8,CCL3,CCL2,CCL5,CCL3L1,CXCL2,CXCL3,CXCL5,CCL8,CCL7,TNFAIP6,CXCL9
GO:BP	inflammatory response	GO:0006954	FALSE	5.06e-18	17.296	803	55	25	21110	SERPINA1,LYZ,ITGB2,IL6,OSM,IFNG,CXCL10,ANXA1,S100A9,CXCL1,CXCL8,CCL3,CCL2,CCL5,MMP9,CCL3L1,CXCL2,CXCL3,PTX3,CHI3L1,CXCL5,CCL8,CCL7,TNFAIP6,CXCL9
GO:BP	biological process involved in interspecies interaction between organisms	GO:0044419	FALSE	1.21e-17	16.9188	1752	55	32	21110	LYZ,CFB,LILRB2,IL6,IL7R,LTF,ITGAX,IFNG,CXCL10,ANXA1,S100A9,CTSL,VIM,CXCL1,GZMB,CXCL8,CCL3,IGF2R,CCL2,CCL5,PRF1,ANPEP,CCL3L1,CXCL2,CXCL3,PTX3,MNDA,CXCL5,CCL8,CCL7,CXCL9,YTHDC2
GO:BP	chemokine-mediated signaling pathway	GO:0070098	FALSE	1.7e-16	15.7697	90	55	13	21110	CXCL10,CXCL1,CXCL8,CCL3,CCL2,CCL5,CCL3L1,CXCL2,CXCL3,CXCL5,CCL8,CCL7,CXCL9
GO:BP	cell chemotaxis	GO:0060326	FALSE	1.87e-16	15.729	318	55	18	21110	ITGB2,IL6,CXCL10,ANXA1,S100A9,CXCL1,CXCL8,CCL3,CCL2,CCL5,CCL3L1,CXCL2,CXCL3,CXCL5,CCL8,CCL7,TNFAIP6,CXCL9
GO:BP	leukocyte migration	GO:0050900	FALSE	3.32e-16	15.4786	396	55	19	21110	ITGB2,IL6,CXCL10,ANXA1,S100A9,CXCL1,CXCL8,CCL3,CCL2,CCL5,MMP9,CCL3L1,CXCL2,CXCL3,CXCL5,CCL8,CCL7,TNFAIP6,CXCL9
GO:BP	response to chemokine	GO:1990868	FALSE	6.29e-16	15.2013	99	55	13	21110	CXCL10,CXCL1,CXCL8,CCL3,CCL2,CCL5,CCL3L1,CXCL2,CXCL3,CXCL5,CCL8,CCL7,CXCL9
GO:BP	cellular response to chemokine	GO:1990869	FALSE	6.29e-16	15.2013	99	55	13	21110	CXCL10,CXCL1,CXCL8,CCL3,CCL2,CCL5,CCL3L1,CXCL2,CXCL3,CXCL5,CCL8,CCL7,CXCL9
GO:BP	defense response to other organism	GO:0098542	FALSE	7.9e-16	15.1025	1243	55	27	21110	LYZ,CFB,IL6,IL7R,LTF,ITGAX,IFNG,CXCL10,ANXA1,S100A9,VIM,CXCL1,GZMB,CXCL8,CCL3,CCL2,CCL5,PRF1,CCL3L1,CXCL2,CXCL3,PTX3,MNDA,CXCL5,CCL8,CCL7,CXCL9
GO:BP	immune response	GO:0006955	FALSE	3.83e-15	14.4169	1946	55	31	21110	CTSH,LYZ,CFB,LILRB2,ITGB2,IL6,OSM,IL7R,LTF,IFNG,CXCL10,ANXA1,S100A9,CTSL,VIM,CXCL1,GZMB,CXCL8,CCL3,CCL2,CCL5,PRF1,CCL3L1,CXCL2,CXCL3,PTX3,MNDA,CXCL5,CCL8,CCL7,CXCL9
GO:BP	response to other organism	GO:0051707	FALSE	2.77e-14	13.557	1581	55	28	21110	LYZ,CFB,LILRB2,IL6,IL7R,LTF,ITGAX,IFNG,CXCL10,ANXA1,S100A9,VIM,CXCL1,GZMB,CXCL8,CCL3,CCL2,CCL5,PRF1,CCL3L1,CXCL2,CXCL3,PTX3,MNDA,CXCL5,CCL8,CCL7,CXCL9
GO:BP	response to external biotic stimulus	GO:0043207	FALSE	2.91e-14	13.5355	1584	55	28	21110	LYZ,CFB,LILRB2,IL6,IL7R,LTF,ITGAX,IFNG,CXCL10,ANXA1,S100A9,VIM,CXCL1,GZMB,CXCL8,CCL3,CCL2,CCL5,PRF1,CCL3L1,CXCL2,CXCL3,PTX3,MNDA,CXCL5,CCL8,CCL7,CXCL9
GO:BP	response to external stimulus	GO:0009605	FALSE	3.63e-14	13.4401	2900	55	35	21110	LYZ,CFB,LILRB2,ITGB2,IL6,OSM,IL7R,LTF,ANXA2,ITGAX,IFNG,CXCL10,ANXA1,SERPINB2,S100A9,VIM,CXCL1,GZMB,CXCL8,CCL3,CCL2,CCL5,PRF1,MMP9,CCL3L1,CXCL2,CXCL3,PTX3,CHI3L1,MNDA,CXCL5,CCL8,CCL7,TNFAIP6,CXCL9
GO:BP	response to cytokine	GO:0034097	FALSE	4.06e-14	13.3915	919	55	23	21110	LILRB2,IL6,OSM,IL7R,IFNG,CXCL10,ANXA1,VIM,CXCL1,CXCL8,CCL3,CCL2,CCL5,CCL3L1,CXCL2,CXCL3,CHI3L1,MNDA,CXCL5,CCL8,CCL7,CXCL9,YTHDC2
GO:BP	immune system process	GO:0002376	FALSE	4.7e-14	13.3276	2710	55	34	21110	CTSH,LYZ,CFB,LILRB2,ITGB2,IL6,OSM,IL7R,LTF,IFNG,CXCL10,ANXA1,S100A9,CTSL,INHBA,VIM,CXCL1,GZMB,CXCL8,CCL3,CCL2,CCL5,PRF1,MMP9,CCL3L1,CXCL2,CXCL3,PTX3,MNDA,CXCL5,CCL8,CCL7,TNFAIP6,CXCL9
GO:BP	response to biotic stimulus	GO:0009607	FALSE	5.32e-14	13.2737	1621	55	28	21110	LYZ,CFB,LILRB2,IL6,IL7R,LTF,ITGAX,IFNG,CXCL10,ANXA1,S100A9,VIM,CXCL1,GZMB,CXCL8,CCL3,CCL2,CCL5,PRF1,CCL3L1,CXCL2,CXCL3,PTX3,MNDA,CXCL5,CCL8,CCL7,CXCL9
GO:BP	response to stress	GO:0006950	FALSE	1.7e-13	12.7696	4017	55	39	21110	SERPINA1,LYZ,CFB,LILRB2,ITGB2,IL6,OSM,IL7R,LTF,ANXA2,ITGAX,IFNG,CXCL10,ANXA1,SERPINB2,S100A9,INHBA,VIM,ANXA5,CXCL1,GZMB,CXCL8,CCL3,CCL2,CCL5,PRF1,MMP9,CCL3L1,CXCL2,CXCL3,PTX3,CHI3L1,MNDA,CXCL5,CCL8,CCL7,TNFAIP6,CXCL9,LGALS3BP
GO:BP	cytokine-mediated signaling pathway	GO:0019221	FALSE	2.99e-13	12.5248	482	55	18	21110	LILRB2,IL6,OSM,IL7R,IFNG,CXCL10,CXCL1,CXCL8,CCL3,CCL2,CCL5,CCL3L1,CXCL2,CXCL3,CXCL5,CCL8,CCL7,CXCL9
GO:BP	cellular response to lipopolysaccharide	GO:0071222	FALSE	4.54e-13	12.3434	212	55	14	21110	LILRB2,IL6,LTF,CXCL10,VIM,CXCL1,CXCL8,CCL3,CCL2,CCL5,CXCL2,CXCL3,CXCL5,CXCL9
GO:BP	cellular response to molecule of bacterial origin	GO:0071219	FALSE	8.13e-13	12.0898	221	55	14	21110	LILRB2,IL6,LTF,CXCL10,VIM,CXCL1,CXCL8,CCL3,CCL2,CCL5,CXCL2,CXCL3,CXCL5,CXCL9
GO:BP	cellular response to cytokine stimulus	GO:0071345	FALSE	1.12e-12	11.95	826	55	21	21110	LILRB2,IL6,OSM,IL7R,IFNG,CXCL10,VIM,CXCL1,CXCL8,CCL3,CCL2,CCL5,CCL3L1,CXCL2,CXCL3,CHI3L1,MNDA,CXCL5,CCL8,CCL7,CXCL9
GO:BP	response to organic substance	GO:0010033	FALSE	1.48e-12	11.831	2809	55	33	21110	CTSH,LILRB2,ITGB2,IL6,OSM,IL7R,LTF,HAPLN3,IFNG,CXCL10,ANXA1,S100A9,CTSL,INHBA,VIM,ANXA5,CXCL1,CXCL8,CCL3,IGF2R,CCL2,CCL5,MMP9,CCL3L1,CXCL2,CXCL3,CHI3L1,MNDA,CXCL5,CCL8,CCL7,CXCL9,YTHDC2
GO:BP	cellular response to biotic stimulus	GO:0071216	FALSE	4.07e-12	11.3902	248	55	14	21110	LILRB2,IL6,LTF,CXCL10,VIM,CXCL1,CXCL8,CCL3,CCL2,CCL5,CXCL2,CXCL3,CXCL5,CXCL9
GO:BP	response to lipopolysaccharide	GO:0032496	FALSE	9.96e-12	11.0019	333	55	15	21110	LILRB2,IL6,LTF,CXCL10,S100A9,VIM,CXCL1,CXCL8,CCL3,CCL2,CCL5,CXCL2,CXCL3,CXCL5,CXCL9
GO:BP	response to stimulus	GO:0050896	FALSE	1.6e-11	10.7964	9081	55	51	21110	SERPINA1,CTSH,MCC,PLCL1,LYZ,CFB,LILRB2,ITGB2,IL6,OSM,IL7R,LTF,TMEM107,ANXA2,ITGAX,HAPLN3,IFNG,CXCL10,ANXA1,SERPINB2,S100A9,CTSL,INHBA,VIM,ANXA5,CXCL1,GZMB,CXCL8,CCL3,LAMC1,IGF2R,CCL2,CCL5,PRF1,MMP9,ANPEP,CCL3L1,CXCL2,CXCL3,KSR1,PTX3,CHI3L1,MNDA,CXCL5,NAMPT,CCL8,CCL7,TNFAIP6,CXCL9,LGALS3BP,YTHDC2
GO:BP	response to molecule of bacterial origin	GO:0002237	FALSE	2.25e-11	10.6477	352	55	15	21110	LILRB2,IL6,LTF,CXCL10,S100A9,VIM,CXCL1,CXCL8,CCL3,CCL2,CCL5,CXCL2,CXCL3,CXCL5,CXCL9
GO:BP	chemotaxis	GO:0006935	FALSE	3.19e-11	10.4959	631	55	18	21110	ITGB2,IL6,CXCL10,ANXA1,S100A9,CXCL1,CXCL8,CCL3,CCL2,CCL5,CCL3L1,CXCL2,CXCL3,CXCL5,CCL8,CCL7,TNFAIP6,CXCL9
GO:BP	taxis	GO:0042330	FALSE	3.37e-11	10.4723	633	55	18	21110	ITGB2,IL6,CXCL10,ANXA1,S100A9,CXCL1,CXCL8,CCL3,CCL2,CCL5,CCL3L1,CXCL2,CXCL3,CXCL5,CCL8,CCL7,TNFAIP6,CXCL9
GO:BP	response to interleukin-1	GO:0070555	FALSE	8.38e-11	10.0768	133	55	11	21110	IL6,ANXA1,CXCL8,CCL3,CCL2,CCL5,CCL3L1,CHI3L1,CCL8,CCL7,YTHDC2
GO:BP	cell migration	GO:0016477	FALSE	1.56e-10	9.80674	1505	55	24	21110	CTSH,MCC,ITGB2,IL6,ITGAX,IFNG,CXCL10,ANXA1,S100A9,CXCL1,CXCL8,CCL3,LAMC1,CCL2,CCL5,MMP9,CCL3L1,CXCL2,CXCL3,CXCL5,CCL8,CCL7,TNFAIP6,CXCL9
GO:BP	humoral immune response	GO:0006959	FALSE	1.57e-10	9.80515	323	55	14	21110	LYZ,CFB,IL6,LTF,IFNG,CXCL10,S100A9,CXCL1,CXCL8,CCL2,CXCL2,CXCL3,CXCL5,CXCL9
GO:BP	regulation of cell population proliferation	GO:0042127	FALSE	1.84e-10	9.73403	1682	55	25	21110	CTSH,MCC,LILRB2,IL6,OSM,IL7R,LTF,ITGAX,HAPLN3,IFNG,CXCL10,ANXA1,INHBA,CXCL1,CXCL8,LAMC1,CCL2,CCL5,MMP9,CCL3L1,KSR1,MNDA,CXCL5,NAMPT,CXCL9
GO:BP	locomotion	GO:0040011	FALSE	2.01e-10	9.69617	1365	55	23	21110	CTSH,MCC,ITGB2,IL6,ITGAX,IFNG,CXCL10,ANXA1,S100A9,CXCL1,CXCL8,CCL3,CCL2,CCL5,MMP9,CCL3L1,CXCL2,CXCL3,CXCL5,CCL8,CCL7,TNFAIP6,CXCL9
GO:BP	monocyte chemotaxis	GO:0002548	FALSE	3.04e-10	9.51714	69	55	9	21110	IL6,CXCL10,ANXA1,CCL3,CCL2,CCL5,CCL3L1,CCL8,CCL7
GO:BP	cellular response to chemical stimulus	GO:0070887	FALSE	4.44e-10	9.35229	2722	55	30	21110	CTSH,LILRB2,ITGB2,IL6,OSM,IL7R,LTF,IFNG,CXCL10,ANXA1,S100A9,CTSL,INHBA,VIM,CXCL1,CXCL8,CCL3,CCL2,CCL5,MMP9,CCL3L1,CXCL2,CXCL3,CHI3L1,MNDA,CXCL5,CCL8,CCL7,TNFAIP6,CXCL9
GO:BP	cellular response to organic substance	GO:0071310	FALSE	1.32e-09	8.87812	2019	55	26	21110	CTSH,LILRB2,IL6,OSM,IL7R,LTF,IFNG,CXCL10,ANXA1,CTSL,INHBA,VIM,CXCL1,CXCL8,CCL3,CCL2,CCL5,CCL3L1,CXCL2,CXCL3,CHI3L1,MNDA,CXCL5,CCL8,CCL7,CXCL9
GO:BP	response to bacterium	GO:0009617	FALSE	1.34e-09	8.87285	786	55	18	21110	LYZ,CFB,LILRB2,IL6,IL7R,LTF,CXCL10,S100A9,VIM,CXCL1,CXCL8,CCL3,CCL2,CCL5,CXCL2,CXCL3,CXCL5,CXCL9
GO:BP	response to lipid	GO:0033993	FALSE	1.49e-09	8.82613	916	55	19	21110	CTSH,LILRB2,IL6,LTF,CXCL10,ANXA1,S100A9,INHBA,VIM,CXCL1,CXCL8,CCL3,IGF2R,CCL2,CCL5,CXCL2,CXCL3,CXCL5,CXCL9
GO:BP	antimicrobial humoral immune response mediated by antimicrobial peptide	GO:0061844	FALSE	1.92e-09	8.71731	84	55	9	21110	LTF,CXCL10,S100A9,CXCL1,CXCL8,CXCL2,CXCL3,CXCL5,CXCL9
GO:BP	cell surface receptor signaling pathway	GO:0007166	FALSE	2.17e-09	8.66352	2890	55	30	21110	MCC,LILRB2,ITGB2,IL6,OSM,IL7R,LTF,ITGAX,IFNG,CXCL10,ANXA1,INHBA,VIM,CXCL1,CXCL8,CCL3,LAMC1,IGF2R,CCL2,CCL5,MMP9,CCL3L1,CXCL2,CXCL3,MNDA,CXCL5,CCL8,CCL7,TNFAIP6,CXCL9
GO:BP	antimicrobial humoral response	GO:0019730	FALSE	2.19e-09	8.65921	127	55	10	21110	LYZ,LTF,CXCL10,S100A9,CXCL1,CXCL8,CXCL2,CXCL3,CXCL5,CXCL9
GO:BP	cell motility	GO:0048870	FALSE	2.35e-09	8.62841	1705	55	24	21110	CTSH,MCC,ITGB2,IL6,ITGAX,IFNG,CXCL10,ANXA1,S100A9,CXCL1,CXCL8,CCL3,LAMC1,CCL2,CCL5,MMP9,CCL3L1,CXCL2,CXCL3,CXCL5,CCL8,CCL7,TNFAIP6,CXCL9
GO:BP	cellular response to lipid	GO:0071396	FALSE	3.62e-09	8.4407	602	55	16	21110	LILRB2,IL6,LTF,CXCL10,ANXA1,INHBA,VIM,CXCL1,CXCL8,CCL3,CCL2,CCL5,CXCL2,CXCL3,CXCL5,CXCL9
GO:BP	cell population proliferation	GO:0008283	FALSE	8.4e-09	8.07561	1994	55	25	21110	CTSH,MCC,LILRB2,IL6,OSM,IL7R,LTF,ITGAX,HAPLN3,IFNG,CXCL10,ANXA1,INHBA,CXCL1,CXCL8,LAMC1,CCL2,CCL5,MMP9,CCL3L1,KSR1,MNDA,CXCL5,NAMPT,CXCL9
GO:BP	response to chemical	GO:0042221	FALSE	1.59e-08	7.79876	4124	55	34	21110	CTSH,LILRB2,ITGB2,IL6,OSM,IL7R,LTF,HAPLN3,IFNG,CXCL10,ANXA1,S100A9,CTSL,INHBA,VIM,ANXA5,CXCL1,CXCL8,CCL3,IGF2R,CCL2,CCL5,MMP9,CCL3L1,CXCL2,CXCL3,CHI3L1,MNDA,CXCL5,CCL8,CCL7,TNFAIP6,CXCL9,YTHDC2
GO:BP	signal transduction	GO:0007165	FALSE	3.18e-08	7.49702	6034	55	40	21110	CTSH,MCC,PLCL1,LILRB2,ITGB2,IL6,OSM,IL7R,LTF,ITGAX,IFNG,CXCL10,ANXA1,S100A9,INHBA,VIM,ANXA5,CXCL1,GZMB,CXCL8,CCL3,LAMC1,IGF2R,CCL2,CCL5,MMP9,ANPEP,CCL3L1,CXCL2,CXCL3,KSR1,CHI3L1,MNDA,CXCL5,NAMPT,CCL8,CCL7,TNFAIP6,CXCL9,LGALS3BP
GO:BP	signaling	GO:0023052	FALSE	6.14e-08	7.21155	6493	55	41	21110	CTSH,MCC,PLCL1,LILRB2,ITGB2,IL6,OSM,IL7R,LTF,ANXA2,ITGAX,IFNG,CXCL10,ANXA1,S100A9,INHBA,VIM,ANXA5,CXCL1,GZMB,CXCL8,CCL3,LAMC1,IGF2R,CCL2,CCL5,MMP9,ANPEP,CCL3L1,CXCL2,CXCL3,KSR1,CHI3L1,MNDA,CXCL5,NAMPT,CCL8,CCL7,TNFAIP6,CXCL9,LGALS3BP
GO:BP	positive regulation of cell death	GO:0010942	FALSE	5.02e-07	6.29937	590	55	14	21110	CTSH,ITGB2,IL6,IFNG,ANXA1,S100A9,INHBA,CCL3,IGF2R,CCL2,CCL5,PRF1,MMP9,MNDA
GO:BP	lymphocyte chemotaxis	GO:0048247	FALSE	5.9e-07	6.2295	63	55	7	21110	CXCL10,CCL3,CCL2,CCL5,CCL3L1,CCL8,CCL7
GO:BP	cellular response to interleukin-1	GO:0071347	FALSE	6.73e-07	6.17209	106	55	8	21110	IL6,CXCL8,CCL3,CCL2,CCL5,CCL3L1,CCL8,CCL7
GO:BP	cell communication	GO:0007154	FALSE	6.83e-07	6.16531	6604	55	40	21110	CTSH,MCC,PLCL1,LILRB2,ITGB2,IL6,OSM,IL7R,LTF,ITGAX,IFNG,CXCL10,ANXA1,S100A9,INHBA,VIM,ANXA5,CXCL1,GZMB,CXCL8,CCL3,LAMC1,IGF2R,CCL2,CCL5,MMP9,ANPEP,CCL3L1,CXCL2,CXCL3,KSR1,CHI3L1,MNDA,CXCL5,NAMPT,CCL8,CCL7,TNFAIP6,CXCL9,LGALS3BP
GO:BP	positive regulation of cellular process	GO:0048522	FALSE	7.13e-07	6.14707	5615	55	37	21110	CTSH,LILRB2,ITGB2,IL6,OSM,IL7R,LTF,ANXA2,ITGAX,HAPLN3,IFNG,CXCL10,ANXA1,S100A9,INHBA,VIM,GZMB,CXCL8,CCL3,LAMC1,IGF2R,CCL2,CCL5,PRF1,MMP9,CCL3L1,KSR1,PTX3,CHI3L1,MNDA,CXCL5,NAMPT,CCL8,CCL7,TNFAIP6,CXCL9,YTHDC2
GO:BP	positive regulation of response to stimulus	GO:0048584	FALSE	1.1093e-06	5.95495	2283	55	24	21110	CTSH,CFB,ITGB2,IL6,OSM,IL7R,LTF,IFNG,CXCL10,ANXA1,S100A9,INHBA,CXCL8,CCL3,LAMC1,CCL2,CCL5,MMP9,CCL3L1,KSR1,CHI3L1,MNDA,CCL8,CCL7
GO:BP	positive regulation of biological process	GO:0048518	FALSE	1.1259e-06	5.94849	6358	55	39	21110	ALMS1,CTSH,CFB,LILRB2,ITGB2,IL6,OSM,IL7R,LTF,ANXA2,ITGAX,HAPLN3,IFNG,CXCL10,ANXA1,S100A9,INHBA,VIM,GZMB,CXCL8,CCL3,LAMC1,IGF2R,CCL2,CCL5,PRF1,MMP9,CCL3L1,KSR1,PTX3,CHI3L1,MNDA,CXCL5,NAMPT,CCL8,CCL7,TNFAIP6,CXCL9,YTHDC2
GO:BP	regulation of response to external stimulus	GO:0032101	FALSE	1.256e-06	5.90102	1037	55	17	21110	IL6,OSM,LTF,ANXA2,IFNG,CXCL10,ANXA1,SERPINB2,S100A9,CXCL8,CCL3,CCL2,CCL5,MMP9,MNDA,CCL7,TNFAIP6
GO:BP	positive regulation of programmed cell death	GO:0043068	FALSE	1.3611e-06	5.8661	522	55	13	21110	CTSH,IL6,IFNG,ANXA1,S100A9,INHBA,CCL3,IGF2R,CCL2,CCL5,PRF1,MMP9,MNDA
GO:BP	apoptotic process	GO:0006915	FALSE	1.3993e-06	5.85409	1905	55	22	21110	CTSH,ITGB2,IL6,IL7R,LTF,IFNG,CXCL10,ANXA1,SERPINB2,S100A9,CTSL,INHBA,ANXA5,GZMB,CCL3,IGF2R,CCL2,CCL5,PRF1,MMP9,CHI3L1,MNDA
GO:BP	cell death	GO:0008219	FALSE	1.7859e-06	5.74815	2129	55	23	21110	CTSH,ITGB2,IL6,IL7R,LTF,IFNG,CXCL10,ANXA1,SERPINB2,S100A9,CTSL,INHBA,ANXA5,GZMB,CCL3,IGF2R,CCL2,CCL5,PRF1,MMP9,CHI3L1,MNDA,CTSZ
GO:BP	cellular response to type II interferon	GO:0071346	FALSE	2.2214e-06	5.65337	123	55	8	21110	IFNG,VIM,CCL3,CCL2,CCL5,CCL3L1,CCL8,CCL7
GO:BP	programmed cell death	GO:0012501	FALSE	2.4246e-06	5.61537	1961	55	22	21110	CTSH,ITGB2,IL6,IL7R,LTF,IFNG,CXCL10,ANXA1,SERPINB2,S100A9,CTSL,INHBA,ANXA5,GZMB,CCL3,IGF2R,CCL2,CCL5,PRF1,MMP9,CHI3L1,MNDA
GO:BP	eosinophil chemotaxis	GO:0048245	FALSE	2.4496e-06	5.6109	19	55	5	21110	CCL3,CCL2,CCL5,CCL8,CCL7
GO:BP	regulation of leukocyte chemotaxis	GO:0002688	FALSE	2.527e-06	5.5974	125	55	8	21110	IL6,CXCL10,CXCL8,CCL3,CCL2,CCL5,CCL7,TNFAIP6
GO:BP	response to oxygen-containing compound	GO:1901700	FALSE	3.2244e-06	5.49155	1796	55	21	21110	CTSH,LILRB2,IL6,LTF,CXCL10,ANXA1,S100A9,INHBA,VIM,CXCL1,CXCL8,CCL3,IGF2R,CCL2,CCL5,MMP9,CXCL2,CXCL3,CXCL5,CCL7,CXCL9
GO:BP	positive regulation of cell population proliferation	GO:0008284	FALSE	3.3364e-06	5.47672	955	55	16	21110	CTSH,LILRB2,IL6,OSM,IL7R,LTF,ITGAX,HAPLN3,IFNG,CXCL10,ANXA1,LAMC1,CCL5,MMP9,CXCL5,NAMPT
GO:BP	modulation by host of symbiont process	GO:0051851	TRUE	4.2511e-06	5.3715	83	55	7	21110	LTF,CCL3,IGF2R,CCL5,PTX3,CCL8,YTHDC2
GO:BP	cellular response to oxygen-containing compound	GO:1901701	FALSE	4.3458e-06	5.36193	1287	55	18	21110	LILRB2,IL6,LTF,CXCL10,ANXA1,INHBA,VIM,CXCL1,CXCL8,CCL3,CCL2,CCL5,MMP9,CXCL2,CXCL3,CXCL5,CCL7,CXCL9
GO:BP	regulation of cell death	GO:0010941	FALSE	4.8525e-06	5.31404	1648	55	20	21110	CTSH,ITGB2,IL6,IL7R,LTF,IFNG,CXCL10,ANXA1,SERPINB2,S100A9,INHBA,ANXA5,CCL3,IGF2R,CCL2,CCL5,PRF1,MMP9,MNDA,CTSZ
GO:BP	mononuclear cell migration	GO:0071674	FALSE	5.0896e-06	5.29332	201	55	9	21110	IL6,CXCL10,ANXA1,CCL3,CCL2,CCL5,CCL3L1,CCL8,CCL7
GO:BP	innate immune response	GO:0045087	FALSE	6.1019e-06	5.21454	996	55	16	21110	CFB,LTF,IFNG,CXCL10,ANXA1,S100A9,VIM,GZMB,CCL3,CCL2,CCL5,CCL3L1,PTX3,MNDA,CCL8,CCL7
GO:BP	regulation of natural killer cell chemotaxis	GO:2000501	FALSE	6.2257e-06	5.20581	8	55	4	21110	CCL3,CCL2,CCL5,CCL7
GO:BP	eosinophil migration	GO:0072677	FALSE	7.033e-06	5.15286	23	55	5	21110	CCL3,CCL2,CCL5,CCL8,CCL7
GO:BP	cell-cell signaling	GO:0007267	FALSE	7.969e-06	5.0986	1696	55	20	21110	MCC,PLCL1,LILRB2,ITGB2,IL6,OSM,IFNG,CXCL10,ANXA1,S100A9,INHBA,CCL3,CCL2,CCL5,CXCL5,NAMPT,CCL8,CCL7,TNFAIP6,CXCL9
GO:BP	response to type II interferon	GO:0034341	FALSE	8.2215e-06	5.08505	145	55	8	21110	IFNG,VIM,CCL3,CCL2,CCL5,CCL3L1,CCL8,CCL7
GO:BP	cellular response to stimulus	GO:0051716	FALSE	9.7182e-06	5.01242	7521	55	41	21110	CTSH,MCC,PLCL1,LILRB2,ITGB2,IL6,OSM,IL7R,LTF,ITGAX,IFNG,CXCL10,ANXA1,S100A9,CTSL,INHBA,VIM,ANXA5,CXCL1,GZMB,CXCL8,CCL3,LAMC1,IGF2R,CCL2,CCL5,MMP9,ANPEP,CCL3L1,CXCL2,CXCL3,KSR1,CHI3L1,MNDA,CXCL5,NAMPT,CCL8,CCL7,TNFAIP6,CXCL9,LGALS3BP
GO:BP	regulation of multicellular organismal process	GO:0051239	FALSE	1.1186e-05	4.95134	3021	55	26	21110	ALMS1,CTSH,MCC,PLCL1,LILRB2,ITGB2,IL6,OSM,IL7R,LTF,ANXA2,ITGAX,IFNG,CXCL10,ANXA1,SERPINB2,INHBA,ANXA5,CXCL8,CCL3,CCL2,CCL5,MMP9,CHI3L1,MNDA,TNFAIP6
GO:BP	positive regulation of apoptotic process	GO:0043065	FALSE	1.2078e-05	4.91801	507	55	12	21110	CTSH,IL6,IFNG,ANXA1,S100A9,INHBA,CCL3,IGF2R,CCL2,CCL5,MMP9,MNDA
GO:BP	regulation of lymphocyte chemotaxis	GO:1901623	FALSE	1.3667e-05	4.86431	26	55	5	21110	CXCL10,CCL3,CCL2,CCL5,CCL7
GO:BP	regulation of leukocyte migration	GO:0002685	FALSE	1.5334e-05	4.81434	228	55	9	21110	IL6,CXCL10,ANXA1,CXCL8,CCL3,CCL2,CCL5,CCL7,TNFAIP6
GO:BP	biological process involved in symbiotic interaction	GO:0044403	FALSE	1.7697e-05	4.7521	317	55	10	21110	LTF,CTSL,CXCL8,CCL3,IGF2R,CCL5,ANPEP,PTX3,CCL8,YTHDC2
GO:BP	natural killer cell chemotaxis	GO:0035747	FALSE	1.8605e-05	4.73037	10	55	4	21110	CCL3,CCL2,CCL5,CCL7
GO:BP	positive regulation of cell migration	GO:0030335	FALSE	2.0642e-05	4.68525	532	55	12	21110	CTSH,IL6,ITGAX,IFNG,CXCL10,ANXA1,CXCL8,CCL3,CCL5,MMP9,CCL7,TNFAIP6
GO:BP	viral process	GO:0016032	FALSE	2.164e-05	4.66475	423	55	11	21110	LTF,CTSL,CXCL8,CCL3,IGF2R,CCL2,CCL5,ANPEP,PTX3,CCL8,YTHDC2
GO:BP	multicellular organismal process	GO:0032501	FALSE	2.2934e-05	4.63952	7716	55	41	21110	SERPINA1,ALMS1,CTSH,MCC,PLCL1,LYZ,LILRB2,ITGB2,IL6,OSM,IL7R,LTF,TMEM107,ANXA2,ITGAX,HAPLN3,IFNG,CXCL10,ANXA1,SERPINB2,S100A9,CTSL,INHBA,VIM,ANXA5,CXCL1,CXCL8,CCL3,LAMC1,IGF2R,CCL2,CCL5,PRF1,MMP9,ANPEP,PTX3,CHI3L1,MNDA,TNFAIP6,YTHDC2,CTSZ
GO:BP	biological regulation	GO:0065007	FALSE	2.5895e-05	4.58678	12891	55	52	21110	SERPINA1,ALMS1,CTSH,MCC,PLCL1,CFB,LILRB2,ITGB2,IL6,OSM,IL7R,LTF,TMEM107,ANXA2,ITGAX,HAPLN3,IFNG,CXCL10,ANXA1,SERPINB2,S100A9,CTSL,INHBA,VIM,ANXA5,CXCL1,GZMB,CXCL8,CCL3,LAMC1,IGF2R,CCL2,CCL5,PRF1,MMP9,ANPEP,CCL3L1,CXCL2,CXCL3,KSR1,PTX3,CHI3L1,MNDA,CXCL5,NAMPT,CCL8,CCL7,TNFAIP6,CXCL9,LGALS3BP,YTHDC2,CTSZ
GO:BP	response to tumor necrosis factor	GO:0034612	FALSE	3.0735e-05	4.51237	247	55	9	21110	CXCL8,CCL3,CCL2,CCL5,CCL3L1,CHI3L1,CCL8,CCL7,YTHDC2
GO:BP	positive regulation of cell motility	GO:2000147	FALSE	3.5022e-05	4.45566	558	55	12	21110	CTSH,IL6,ITGAX,IFNG,CXCL10,ANXA1,CXCL8,CCL3,CCL5,MMP9,CCL7,TNFAIP6
GO:BP	regulation of hydrolase activity	GO:0051336	FALSE	3.505e-05	4.45531	969	55	15	21110	SERPINA1,CTSH,LTF,IFNG,ANXA1,SERPINB2,S100A9,CCL3,CCL2,CCL5,MMP9,CCL3L1,PTX3,CCL8,CCL7
GO:BP	homeostatic process	GO:0042592	TRUE	4.157e-05	4.38122	1673	55	19	21110	ALMS1,CTSH,PLCL1,LYZ,IL6,IL7R,LTF,IFNG,CXCL10,ANXA1,S100A9,INHBA,CCL3,LAMC1,CCL2,CCL5,CCL8,CCL7,CXCL9
GO:BP	regulation of programmed cell death	GO:0043067	FALSE	4.3608e-05	4.36043	1491	55	18	21110	CTSH,IL6,IL7R,LTF,IFNG,CXCL10,ANXA1,SERPINB2,S100A9,INHBA,ANXA5,CCL3,IGF2R,CCL2,CCL5,PRF1,MMP9,MNDA
GO:BP	regulation of response to stimulus	GO:0048583	FALSE	4.7098e-05	4.327	4013	55	29	21110	CTSH,MCC,CFB,LILRB2,ITGB2,IL6,OSM,IL7R,LTF,ANXA2,IFNG,CXCL10,ANXA1,SERPINB2,S100A9,INHBA,CXCL8,CCL3,LAMC1,CCL2,CCL5,MMP9,CCL3L1,KSR1,CHI3L1,MNDA,CCL8,CCL7,TNFAIP6
GO:BP	positive regulation of locomotion	GO:0040017	FALSE	4.7841e-05	4.3202	574	55	12	21110	CTSH,IL6,ITGAX,IFNG,CXCL10,ANXA1,CXCL8,CCL3,CCL5,MMP9,CCL7,TNFAIP6
GO:BP	regulation of immune system process	GO:0002682	FALSE	4.9871e-05	4.30215	1504	55	18	21110	CTSH,CFB,LILRB2,ITGB2,IL6,IL7R,LTF,IFNG,CXCL10,ANXA1,INHBA,CXCL8,CCL3,CCL2,CCL5,MNDA,CCL7,TNFAIP6
GO:BP	regulation of biological process	GO:0050789	FALSE	5.1216e-05	4.2906	12480	55	51	21110	SERPINA1,ALMS1,CTSH,MCC,PLCL1,CFB,LILRB2,ITGB2,IL6,OSM,IL7R,LTF,TMEM107,ANXA2,ITGAX,HAPLN3,IFNG,CXCL10,ANXA1,SERPINB2,S100A9,INHBA,VIM,ANXA5,CXCL1,GZMB,CXCL8,CCL3,LAMC1,IGF2R,CCL2,CCL5,PRF1,MMP9,ANPEP,CCL3L1,CXCL2,CXCL3,KSR1,PTX3,CHI3L1,MNDA,CXCL5,NAMPT,CCL8,CCL7,TNFAIP6,CXCL9,LGALS3BP,YTHDC2,CTSZ
GO:BP	biological process involved in interaction with symbiont	GO:0051702	FALSE	5.3382e-05	4.27261	119	55	7	21110	LTF,CCL3,IGF2R,CCL5,PTX3,CCL8,YTHDC2
GO:BP	positive regulation of multicellular organismal process	GO:0051240	FALSE	5.5934e-05	4.25233	1704	55	19	21110	ALMS1,CTSH,LILRB2,ITGB2,IL6,OSM,IL7R,LTF,ANXA2,ITGAX,IFNG,ANXA1,INHBA,CXCL8,CCL3,CCL2,CCL5,CHI3L1,MNDA
GO:BP	positive regulation of gene expression	GO:0010628	TRUE	5.6106e-05	4.25099	1165	55	16	21110	CTSH,LILRB2,IL6,OSM,IL7R,ANXA2,ITGAX,IFNG,ANXA1,INHBA,VIM,CXCL8,CCL3,CCL5,CHI3L1,MNDA
GO:BP	lymphocyte migration	GO:0072676	FALSE	5.993e-05	4.22235	121	55	7	21110	CXCL10,CCL3,CCL2,CCL5,CCL3L1,CCL8,CCL7
GO:BP	positive regulation of signaling	GO:0023056	FALSE	7.9777e-05	4.09812	1742	55	19	21110	CTSH,LILRB2,IL6,OSM,IL7R,LTF,ANXA2,S100A9,INHBA,CCL3,LAMC1,CCL2,CCL5,MMP9,CCL3L1,KSR1,CHI3L1,CCL8,CCL7
GO:BP	positive regulation of MAPK cascade	GO:0043410	FALSE	8.4244e-05	4.07446	483	55	11	21110	IL6,OSM,INHBA,CCL3,CCL2,CCL5,CCL3L1,KSR1,CHI3L1,CCL8,CCL7
GO:BP	leukocyte differentiation	GO:0002521	FALSE	9.3285e-05	4.03019	610	55	12	21110	LILRB2,IL6,IL7R,LTF,ANXA2,IFNG,ANXA1,CTSL,INHBA,CCL3,MMP9,TNFAIP6
GO:BP	regulation of cellular process	GO:0050794	FALSE	0.00011138	3.9532	11108	55	48	21110	ALMS1,CTSH,MCC,PLCL1,LILRB2,ITGB2,IL6,OSM,IL7R,LTF,ANXA2,ITGAX,HAPLN3,IFNG,CXCL10,ANXA1,SERPINB2,S100A9,INHBA,VIM,ANXA5,CXCL1,GZMB,CXCL8,CCL3,LAMC1,IGF2R,CCL2,CCL5,PRF1,MMP9,ANPEP,CCL3L1,CXCL2,CXCL3,KSR1,PTX3,CHI3L1,MNDA,CXCL5,NAMPT,CCL8,CCL7,TNFAIP6,CXCL9,LGALS3BP,YTHDC2,CTSZ
GO:BP	regulation of multicellular organismal development	GO:2000026	FALSE	0.00012018	3.92018	1407	55	17	21110	CTSH,LILRB2,ITGB2,IL6,IL7R,LTF,ANXA2,ITGAX,IFNG,CXCL10,ANXA1,INHBA,CXCL8,CCL3,MMP9,CHI3L1,TNFAIP6
GO:BP	positive regulation of immune system process	GO:0002684	FALSE	0.00012688	3.8966	1068	55	15	21110	CFB,LILRB2,ITGB2,IL6,IL7R,LTF,IFNG,CXCL10,ANXA1,CXCL8,CCL3,CCL2,CCL5,MNDA,CCL7
GO:BP	regulation of cell migration	GO:0030334	FALSE	0.00015833	3.80044	927	55	14	21110	CTSH,MCC,IL6,ITGAX,IFNG,CXCL10,ANXA1,CXCL8,CCL3,CCL2,CCL5,MMP9,CCL7,TNFAIP6
GO:BP	positive regulation of ERK1 and ERK2 cascade	GO:0070374	FALSE	0.00016593	3.78008	213	55	8	21110	INHBA,CCL3,CCL2,CCL5,CCL3L1,CHI3L1,CCL8,CCL7
GO:BP	regulation of developmental process	GO:0050793	FALSE	0.00018762	3.72673	2482	55	22	21110	CTSH,LILRB2,ITGB2,IL6,OSM,IL7R,LTF,ANXA2,ITGAX,IFNG,CXCL10,ANXA1,INHBA,CXCL8,CCL3,LAMC1,CCL2,MMP9,CHI3L1,CCL7,TNFAIP6,CXCL9
GO:BP	regulation of apoptotic process	GO:0042981	FALSE	0.00020351	3.69141	1459	55	17	21110	CTSH,IL6,IL7R,LTF,IFNG,CXCL10,ANXA1,SERPINB2,S100A9,INHBA,ANXA5,CCL3,IGF2R,CCL2,CCL5,MMP9,MNDA
GO:BP	negative regulation of multicellular organismal process	GO:0051241	FALSE	0.00021015	3.67748	1110	55	15	21110	MCC,PLCL1,LILRB2,IL6,LTF,ANXA2,IFNG,CXCL10,ANXA1,SERPINB2,INHBA,ANXA5,CCL3,MNDA,TNFAIP6
GO:BP	angiogenesis	GO:0001525	FALSE	0.00021576	3.66603	530	55	11	21110	CTSH,ITGB2,IL6,ANXA2,ITGAX,CXCL10,ANXA1,CXCL8,CCL2,ANPEP,CHI3L1
GO:BP	regulation of chemotaxis	GO:0050920	FALSE	0.00024448	3.61176	224	55	8	21110	IL6,CXCL10,CXCL8,CCL3,CCL2,CCL5,CCL7,TNFAIP6
GO:BP	modulation by host of viral process	GO:0044788	FALSE	0.0002445	3.61172	45	55	5	21110	LTF,IGF2R,PTX3,CCL8,YTHDC2
GO:BP	cellular response to tumor necrosis factor	GO:0071356	FALSE	0.00025299	3.5969	225	55	8	21110	CXCL8,CCL3,CCL2,CCL5,CCL3L1,CHI3L1,CCL8,CCL7
GO:BP	viral life cycle	GO:0019058	FALSE	0.00025436	3.59455	316	55	9	21110	LTF,CTSL,CXCL8,CCL2,CCL5,ANPEP,PTX3,CCL8,YTHDC2
GO:BP	ERK1 and ERK2 cascade	GO:0070371	FALSE	0.00032276	3.49112	325	55	9	21110	CTSH,INHBA,CCL3,CCL2,CCL5,CCL3L1,CHI3L1,CCL8,CCL7
GO:BP	granulocyte activation	GO:0036230	FALSE	0.00034064	3.4677	48	55	5	21110	ITGB2,ANXA1,CXCL8,CCL3,CCL5
GO:BP	anatomical structure development	GO:0048856	FALSE	0.00034389	3.46357	5896	55	34	21110	CTSH,LILRB2,ITGB2,IL6,OSM,IL7R,LTF,TMEM107,ANXA2,ITGAX,HAPLN3,IFNG,CXCL10,ANXA1,S100A9,CTSL,INHBA,VIM,CXCL1,CXCL8,CCL3,LAMC1,IGF2R,CCL2,MMP9,ANPEP,PTX3,CHI3L1,CCL7,TNFAIP6,CXCL9,FLG2,YTHDC2,CTSZ
GO:BP	regulation of cell motility	GO:2000145	FALSE	0.0003467	3.46004	988	55	14	21110	CTSH,MCC,IL6,ITGAX,IFNG,CXCL10,ANXA1,CXCL8,CCL3,CCL2,CCL5,MMP9,CCL7,TNFAIP6
GO:BP	cell activation	GO:0001775	FALSE	0.00036017	3.4435	1157	55	15	21110	LILRB2,ITGB2,IL6,IL7R,IFNG,CXCL10,ANXA1,CTSL,INHBA,CXCL8,CCL3,CCL2,CCL5,PRF1,MNDA
GO:BP	regulation of molecular function	GO:0065009	FALSE	0.00039041	3.40848	2586	55	22	21110	SERPINA1,CTSH,PLCL1,ITGB2,IL6,LTF,ANXA2,IFNG,ANXA1,SERPINB2,S100A9,CCL3,CCL2,CCL5,MMP9,CCL3L1,KSR1,PTX3,CHI3L1,CCL8,CCL7,CTSZ
GO:BP	cell adhesion	GO:0007155	FALSE	0.00040329	3.39438	1530	55	17	21110	LILRB2,ITGB2,IL6,IL7R,ANXA2,ITGAX,HAPLN3,IFNG,ANXA1,S100A9,CXCL8,LAMC1,CCL2,CCL5,TNFAIP6,LGALS3BP,FLG2
GO:BP	positive regulation of response to external stimulus	GO:0032103	FALSE	0.00041728	3.37957	566	55	11	21110	IL6,OSM,LTF,IFNG,CXCL10,S100A9,CXCL8,CCL3,CCL5,MNDA,CCL7
GO:BP	positive regulation of leukocyte chemotaxis	GO:0002690	FALSE	0.00042296	3.3737	97	55	6	21110	IL6,CXCL10,CXCL8,CCL3,CCL5,CCL7
GO:BP	positive regulation of signal transduction	GO:0009967	FALSE	0.00043455	3.36196	1538	55	17	21110	CTSH,IL6,OSM,IL7R,LTF,S100A9,INHBA,CCL3,LAMC1,CCL2,CCL5,MMP9,CCL3L1,KSR1,CHI3L1,CCL8,CCL7
GO:BP	leukocyte activation	GO:0045321	FALSE	0.00046478	3.33276	1012	55	14	21110	LILRB2,ITGB2,IL6,IL7R,IFNG,ANXA1,CTSL,INHBA,CXCL8,CCL3,CCL2,CCL5,PRF1,MNDA
GO:BP	positive regulation of cell communication	GO:0010647	FALSE	0.00047455	3.32372	1744	55	18	21110	CTSH,LILRB2,IL6,OSM,IL7R,LTF,S100A9,INHBA,CCL3,LAMC1,CCL2,CCL5,MMP9,CCL3L1,KSR1,CHI3L1,CCL8,CCL7
GO:BP	cellular defense response	GO:0006968	FALSE	0.00051297	3.28991	52	55	5	21110	LILRB2,PRF1,MNDA,CXCL9,LGALS3BP
GO:BP	regulation of locomotion	GO:0040012	FALSE	0.0005967	3.22424	1033	55	14	21110	CTSH,MCC,IL6,ITGAX,IFNG,CXCL10,ANXA1,CXCL8,CCL3,CCL2,CCL5,MMP9,CCL7,TNFAIP6
GO:BP	regulation of signaling	GO:0023051	FALSE	0.00068096	3.16688	3413	55	25	21110	CTSH,MCC,PLCL1,LILRB2,IL6,OSM,IL7R,LTF,ANXA2,IFNG,ANXA1,S100A9,INHBA,CXCL8,CCL3,LAMC1,CCL2,CCL5,MMP9,CCL3L1,KSR1,CHI3L1,CCL8,CCL7,TNFAIP6
GO:BP	positive regulation of natural killer cell chemotaxis	GO:2000503	FALSE	0.00072359	3.14051	6	55	3	21110	CCL3,CCL5,CCL7
GO:BP	system development	GO:0048731	FALSE	0.00084174	3.07482	3987	55	27	21110	CTSH,LILRB2,ITGB2,IL6,IL7R,LTF,TMEM107,ANXA2,ITGAX,HAPLN3,IFNG,CXCL10,ANXA1,S100A9,INHBA,VIM,CXCL1,CXCL8,CCL3,IGF2R,CCL2,MMP9,ANPEP,PTX3,CHI3L1,TNFAIP6,CTSZ
GO:BP	anatomical structure morphogenesis	GO:0009653	FALSE	0.00090332	3.04416	2712	55	22	21110	CTSH,ITGB2,IL6,IL7R,LTF,TMEM107,ANXA2,ITGAX,CXCL10,ANXA1,INHBA,CXCL8,CCL3,LAMC1,CCL2,MMP9,ANPEP,CHI3L1,CCL7,CXCL9,FLG2,CTSZ
GO:BP	positive regulation of leukocyte cell-cell adhesion	GO:1903039	FALSE	0.00098778	3.00534	269	55	8	21110	LILRB2,ITGB2,IL6,IL7R,IFNG,ANXA1,CCL2,CCL5
GO:BP	blood vessel morphogenesis	GO:0048514	FALSE	0.00101604	2.99309	619	55	11	21110	CTSH,ITGB2,IL6,ANXA2,ITGAX,CXCL10,ANXA1,CXCL8,CCL2,ANPEP,CHI3L1
GO:BP	regulation of inflammatory response	GO:0050727	FALSE	0.00105214	2.97793	374	55	9	21110	IL6,OSM,IFNG,ANXA1,S100A9,CCL3,CCL5,MMP9,TNFAIP6
GO:BP	regulation of catalytic activity	GO:0050790	FALSE	0.00105349	2.97737	1840	55	18	21110	SERPINA1,CTSH,ITGB2,LTF,IFNG,ANXA1,SERPINB2,S100A9,CCL3,CCL2,CCL5,MMP9,CCL3L1,KSR1,PTX3,CHI3L1,CCL8,CCL7
GO:BP	MAPK cascade	GO:0000165	FALSE	0.00117994	2.92814	772	55	12	21110	CTSH,IL6,OSM,INHBA,CCL3,CCL2,CCL5,CCL3L1,KSR1,CHI3L1,CCL8,CCL7
GO:BP	cell killing	GO:0001906	FALSE	0.00126593	2.89759	189	55	7	21110	CTSH,LYZ,IL7R,LTF,IFNG,GZMB,PRF1
GO:BP	hemopoiesis	GO:0030097	FALSE	0.0014477	2.83932	944	55	13	21110	LILRB2,IL6,OSM,IL7R,LTF,ANXA2,IFNG,ANXA1,CTSL,INHBA,CCL3,MMP9,TNFAIP6
GO:BP	leukocyte cell-cell adhesion	GO:0007159	FALSE	0.00191929	2.71686	402	55	9	21110	LILRB2,ITGB2,IL6,IL7R,IFNG,ANXA1,S100A9,CCL2,CCL5
GO:BP	regulation of leukocyte activation	GO:0002694	FALSE	0.00193849	2.71254	661	55	11	21110	LILRB2,ITGB2,IL6,IL7R,IFNG,ANXA1,INHBA,CCL3,CCL2,CCL5,MNDA
GO:BP	viral genome replication	GO:0019079	FALSE	0.00198977	2.7012	126	55	6	21110	LTF,CXCL8,CCL2,CCL5,CCL8,YTHDC2
GO:BP	regulation of lymphocyte migration	GO:2000401	FALSE	0.00199347	2.70039	68	55	5	21110	CXCL10,CCL3,CCL2,CCL5,CCL7
GO:BP	positive regulation of receptor binding	GO:1900122	TRUE	0.00201857	2.69496	8	55	3	21110	PLCL1,ANXA2,MMP9
GO:BP	positive regulation of molecular function	GO:0044093	FALSE	0.00215194	2.66717	1522	55	16	21110	CTSH,PLCL1,ITGB2,IL6,LTF,ANXA2,IFNG,S100A9,CCL3,CCL2,CCL5,MMP9,CCL3L1,CHI3L1,CCL8,CCL7
GO:BP	regulation of MAPK cascade	GO:0043408	FALSE	0.00227819	2.64241	672	55	11	21110	IL6,OSM,INHBA,CCL3,CCL2,CCL5,CCL3L1,KSR1,CHI3L1,CCL8,CCL7
GO:BP	regulation of ERK1 and ERK2 cascade	GO:0070372	FALSE	0.00230357	2.6376	301	55	8	21110	INHBA,CCL3,CCL2,CCL5,CCL3L1,CHI3L1,CCL8,CCL7
GO:BP	neuroinflammatory response	GO:0150076	FALSE	0.00247518	2.60639	71	55	5	21110	ITGB2,IL6,IFNG,CCL3,MMP9
GO:BP	positive regulation of intracellular signal transduction	GO:1902533	FALSE	0.00267311	2.57298	997	55	13	21110	IL6,OSM,LTF,S100A9,INHBA,CCL3,CCL2,CCL5,CCL3L1,KSR1,CHI3L1,CCL8,CCL7
GO:BP	anatomical structure formation involved in morphogenesis	GO:0048646	FALSE	0.00277187	2.55723	1174	55	14	21110	CTSH,ITGB2,IL6,ANXA2,ITGAX,CXCL10,ANXA1,INHBA,CXCL8,CCL2,MMP9,ANPEP,CHI3L1,CXCL9
GO:BP	immune effector process	GO:0002252	FALSE	0.00307531	2.51211	693	55	11	21110	CTSH,CFB,ITGB2,IL6,IL7R,IFNG,ANXA1,GZMB,CCL3,PRF1,PTX3
GO:BP	regulation of cell communication	GO:0010646	FALSE	0.00308406	2.51088	3423	55	24	21110	CTSH,MCC,PLCL1,LILRB2,IL6,OSM,IL7R,LTF,IFNG,ANXA1,S100A9,INHBA,CXCL8,CCL3,LAMC1,CCL2,CCL5,MMP9,CCL3L1,KSR1,CHI3L1,CCL8,CCL7,TNFAIP6
GO:BP	lymphocyte activation	GO:0046649	FALSE	0.00312948	2.50453	847	55	12	21110	LILRB2,ITGB2,IL6,IL7R,IFNG,ANXA1,CTSL,INHBA,CCL2,CCL5,PRF1,MNDA
GO:BP	positive regulation of cell-cell adhesion	GO:0022409	FALSE	0.00339296	2.46942	317	55	8	21110	LILRB2,ITGB2,IL6,IL7R,IFNG,ANXA1,CCL2,CCL5
GO:BP	regulation of leukocyte differentiation	GO:1902105	FALSE	0.00339296	2.46942	317	55	8	21110	LILRB2,IL7R,LTF,IFNG,ANXA1,INHBA,CCL3,TNFAIP6
GO:BP	blood vessel development	GO:0001568	FALSE	0.0036838	2.4337	706	55	11	21110	CTSH,ITGB2,IL6,ANXA2,ITGAX,CXCL10,ANXA1,CXCL8,CCL2,ANPEP,CHI3L1
GO:BP	negative regulation of cell population proliferation	GO:0008285	FALSE	0.00383843	2.41585	709	55	11	21110	MCC,LILRB2,IL6,OSM,IFNG,INHBA,CXCL1,CXCL8,CCL2,CCL3L1,MNDA
GO:BP	tube morphogenesis	GO:0035239	FALSE	0.00399108	2.39891	867	55	12	21110	CTSH,ITGB2,IL6,ANXA2,ITGAX,CXCL10,ANXA1,CXCL8,CCL2,ANPEP,CHI3L1,CTSZ
GO:BP	myeloid leukocyte differentiation	GO:0002573	FALSE	0.00406572	2.39086	225	55	7	21110	LTF,ANXA2,IFNG,INHBA,CCL3,MMP9,TNFAIP6
GO:BP	developmental process	GO:0032502	FALSE	0.00408184	2.38914	6489	55	34	21110	CTSH,LILRB2,ITGB2,IL6,OSM,IL7R,LTF,TMEM107,ANXA2,ITGAX,HAPLN3,IFNG,CXCL10,ANXA1,S100A9,CTSL,INHBA,VIM,CXCL1,CXCL8,CCL3,LAMC1,IGF2R,CCL2,MMP9,ANPEP,PTX3,CHI3L1,CCL7,TNFAIP6,CXCL9,FLG2,YTHDC2,CTSZ
GO:BP	regulation of biological quality	GO:0065008	FALSE	0.00419074	2.37771	2964	55	22	21110	SERPINA1,CTSH,LILRB2,ITGB2,IL6,OSM,IL7R,ANXA2,IFNG,ANXA1,SERPINB2,CTSL,INHBA,VIM,ANXA5,GZMB,CCL3,CCL2,CCL5,ANPEP,CCL7,CTSZ
GO:BP	regulation of cell activation	GO:0050865	FALSE	0.00422168	2.37451	716	55	11	21110	LILRB2,ITGB2,IL6,IL7R,IFNG,ANXA1,INHBA,CCL3,CCL2,CCL5,MNDA
GO:BP	positive regulation of chemotaxis	GO:0050921	FALSE	0.00434339	2.36217	144	55	6	21110	IL6,CXCL10,CXCL8,CCL3,CCL5,CCL7
GO:BP	positive regulation of leukocyte activation	GO:0002696	FALSE	0.00452005	2.34486	446	55	9	21110	LILRB2,ITGB2,IL6,IL7R,IFNG,ANXA1,CCL3,CCL2,CCL5
GO:BP	regulation of protein metabolic process	GO:0051246	TRUE	0.00471199	2.3268	2496	55	20	21110	SERPINA1,CTSH,LILRB2,ITGB2,IL6,OSM,LTF,ANXA2,IFNG,SERPINB2,S100A9,INHBA,VIM,GZMB,CCL5,MMP9,KSR1,PTX3,CHI3L1,CTSZ
GO:BP	regulation of defense response	GO:0031347	FALSE	0.00482755	2.31627	726	55	11	21110	IL6,OSM,LTF,IFNG,ANXA1,S100A9,CCL3,CCL5,MMP9,MNDA,TNFAIP6
GO:BP	positive regulation of leukocyte migration	GO:0002687	FALSE	0.0055064	2.25913	150	55	6	21110	IL6,CXCL10,CXCL8,CCL3,CCL5,CCL7
GO:BP	vasculature development	GO:0001944	FALSE	0.00558123	2.25327	737	55	11	21110	CTSH,ITGB2,IL6,ANXA2,ITGAX,CXCL10,ANXA1,CXCL8,CCL2,ANPEP,CHI3L1
GO:BP	positive regulation of cell activation	GO:0050867	FALSE	0.00603057	2.21964	462	55	9	21110	LILRB2,ITGB2,IL6,IL7R,IFNG,ANXA1,CCL3,CCL2,CCL5
GO:BP	negative regulation of biological process	GO:0048519	FALSE	0.00619775	2.20777	5932	55	32	21110	SERPINA1,CTSH,MCC,PLCL1,LILRB2,ITGB2,IL6,OSM,IL7R,LTF,ANXA2,IFNG,CXCL10,ANXA1,SERPINB2,INHBA,VIM,ANXA5,CXCL1,GZMB,CXCL8,CCL3,CCL2,CCL5,MMP9,CCL3L1,PTX3,MNDA,TNFAIP6,CXCL9,YTHDC2,CTSZ
GO:BP	myeloid leukocyte activation	GO:0002274	FALSE	0.00623615	2.20508	240	55	7	21110	ITGB2,IL6,IFNG,ANXA1,CXCL8,CCL3,CCL5
GO:BP	negative regulation of immune system process	GO:0002683	FALSE	0.00646998	2.1891	466	55	9	21110	LILRB2,IL7R,LTF,ANXA1,INHBA,CCL3,CCL2,MNDA,TNFAIP6
GO:BP	tube development	GO:0035295	FALSE	0.00662099	2.17908	1082	55	13	21110	CTSH,ITGB2,IL6,TMEM107,ANXA2,ITGAX,CXCL10,ANXA1,CXCL8,CCL2,ANPEP,CHI3L1,CTSZ
GO:BP	positive regulation of metabolic process	GO:0009893	FALSE	0.00682643	2.16581	3848	55	25	21110	ALMS1,CTSH,LILRB2,ITGB2,IL6,OSM,IL7R,LTF,ANXA2,ITGAX,IFNG,CXCL10,ANXA1,S100A9,INHBA,VIM,CXCL8,CCL3,CCL2,CCL5,MMP9,PTX3,CHI3L1,MNDA,NAMPT
GO:BP	positive regulation of T cell activation	GO:0050870	FALSE	0.00734049	2.13427	246	55	7	21110	LILRB2,IL6,IL7R,IFNG,ANXA1,CCL2,CCL5
GO:BP	positive regulation of transport	GO:0051050	FALSE	0.00745641	2.12747	921	55	12	21110	ITGB2,ANXA2,IFNG,CXCL10,ANXA1,INHBA,GZMB,CCL3,CCL2,CCL5,PTX3,CXCL9
GO:BP	positive regulation of cell adhesion	GO:0045785	FALSE	0.00782354	2.1066	477	55	9	21110	LILRB2,ITGB2,IL6,IL7R,IFNG,ANXA1,LAMC1,CCL2,CCL5
GO:BP	negative regulation of cellular process	GO:0048523	FALSE	0.00826495	2.08276	4753	55	28	21110	CTSH,MCC,LILRB2,ITGB2,IL6,OSM,IL7R,LTF,ANXA2,IFNG,CXCL10,ANXA1,SERPINB2,INHBA,VIM,ANXA5,CXCL1,GZMB,CXCL8,CCL3,CCL2,CCL5,MMP9,CCL3L1,MNDA,TNFAIP6,CXCL9,YTHDC2
GO:BP	astrocyte development	GO:0014002	TRUE	0.00845006	2.07314	41	55	4	21110	IL6,IFNG,S100A9,VIM
GO:BP	neutrophil activation	GO:0042119	FALSE	0.00932151	2.03051	42	55	4	21110	ITGB2,ANXA1,CXCL8,CCL5
GO:BP	positive regulation of lymphocyte migration	GO:2000403	FALSE	0.00932151	2.03051	42	55	4	21110	CXCL10,CCL3,CCL5,CCL7
GO:BP	regulation of leukocyte cell-cell adhesion	GO:1903037	FALSE	0.00944659	2.02472	364	55	8	21110	LILRB2,ITGB2,IL6,IL7R,IFNG,ANXA1,CCL2,CCL5
GO:BP	positive regulation of developmental process	GO:0051094	FALSE	0.010017	1.99926	1310	55	14	21110	CTSH,LILRB2,ITGB2,IL6,IL7R,LTF,ITGAX,IFNG,ANXA1,INHBA,CXCL8,LAMC1,CHI3L1,CXCL9
GO:BP	negative regulation by host of viral process	GO:0044793	FALSE	0.0102143	1.99079	13	55	3	21110	LTF,PTX3,CCL8
GO:BP	receptor signaling pathway via JAK-STAT	GO:0007259	FALSE	0.0102433	1.98956	167	55	6	21110	IL6,OSM,IL7R,IFNG,CCL2,CCL5
GO:BP	animal organ development	GO:0048513	FALSE	0.0103908	1.98335	3128	55	22	21110	CTSH,IL6,IL7R,LTF,TMEM107,ANXA2,ITGAX,CXCL10,ANXA1,INHBA,VIM,CXCL8,CCL3,LAMC1,IGF2R,CCL2,MMP9,PTX3,CHI3L1,TNFAIP6,FLG2,CTSZ
GO:BP	receptor signaling pathway via STAT	GO:0097696	FALSE	0.0125491	1.90139	173	55	6	21110	IL6,OSM,IL7R,IFNG,CCL2,CCL5
GO:BP	microglial cell activation	GO:0001774	FALSE	0.0134854	1.87014	46	55	4	21110	ITGB2,IL6,IFNG,CCL3
GO:BP	regulation of transport	GO:0051049	FALSE	0.0154901	1.80995	1771	55	16	21110	LILRB2,ITGB2,IL6,OSM,ANXA2,IFNG,CXCL10,ANXA1,INHBA,GZMB,CCL3,CCL2,CCL5,MMP9,PTX3,CXCL9
GO:BP	collagen metabolic process	GO:0032963	TRUE	0.0156238	1.80621	103	55	5	21110	IL6,CTSL,INHBA,VIM,MMP9
GO:BP	modulation of process of another organism	GO:0035821	FALSE	0.0161901	1.79075	15	55	3	21110	IFNG,S100A9,PRF1
GO:BP	regulation of cell differentiation	GO:0045595	FALSE	0.0163407	1.78673	1568	55	15	21110	LILRB2,IL6,OSM,IL7R,LTF,ANXA2,IFNG,CXCL10,ANXA1,INHBA,CCL3,LAMC1,MMP9,TNFAIP6,CXCL9
GO:BP	osteoclast differentiation	GO:0030316	FALSE	0.0163805	1.78567	104	55	5	21110	LTF,ANXA2,IFNG,CCL3,TNFAIP6
GO:BP	leukocyte activation involved in inflammatory response	GO:0002269	FALSE	0.017408	1.75925	49	55	4	21110	ITGB2,IL6,IFNG,CCL3
GO:BP	tissue development	GO:0009888	FALSE	0.0175068	1.75679	2008	55	17	21110	CTSH,ITGB2,IL6,LTF,TMEM107,ITGAX,IFNG,CXCL10,ANXA1,INHBA,VIM,CCL3,LAMC1,MMP9,CHI3L1,FLG2,CTSZ
GO:BP	negative regulation of leukocyte differentiation	GO:1902106	FALSE	0.0188241	1.72529	107	55	5	21110	LTF,ANXA1,INHBA,CCL3,TNFAIP6
GO:BP	negative regulation of myeloid leukocyte differentiation	GO:0002762	FALSE	0.0188852	1.72388	50	55	4	21110	LTF,INHBA,CCL3,TNFAIP6
GO:BP	multicellular organism development	GO:0007275	FALSE	0.0197645	1.70411	4658	55	27	21110	CTSH,LILRB2,ITGB2,IL6,IL7R,LTF,TMEM107,ANXA2,ITGAX,HAPLN3,IFNG,CXCL10,ANXA1,S100A9,INHBA,VIM,CXCL1,CXCL8,CCL3,IGF2R,CCL2,MMP9,ANPEP,PTX3,CHI3L1,TNFAIP6,CTSZ
GO:BP	response to virus	GO:0009615	FALSE	0.0198799	1.70159	403	55	8	21110	IL6,ITGAX,IFNG,CXCL10,CCL5,PRF1,CCL8,CXCL9
GO:BP	regulation of angiogenesis	GO:0045765	FALSE	0.0201458	1.69581	287	55	7	21110	CTSH,ITGB2,IL6,ITGAX,CXCL10,CXCL8,CHI3L1
GO:BP	regulation of signal transduction	GO:0009966	FALSE	0.0209969	1.67785	3003	55	21	21110	CTSH,MCC,IL6,OSM,IL7R,LTF,IFNG,S100A9,INHBA,CXCL8,CCL3,LAMC1,CCL2,CCL5,MMP9,CCL3L1,KSR1,CHI3L1,CCL8,CCL7,TNFAIP6
GO:BP	regulation of vasculature development	GO:1901342	FALSE	0.0220413	1.65676	291	55	7	21110	CTSH,ITGB2,IL6,ITGAX,CXCL10,CXCL8,CHI3L1
GO:BP	killing of cells of another organism	GO:0031640	FALSE	0.0221146	1.65532	52	55	4	21110	LYZ,LTF,IFNG,PRF1
GO:BP	negative regulation of hemopoiesis	GO:1903707	FALSE	0.0225158	1.64751	111	55	5	21110	LTF,ANXA1,INHBA,CCL3,TNFAIP6
GO:BP	regulation of hemopoiesis	GO:1903706	FALSE	0.0233359	1.63197	412	55	8	21110	LILRB2,IL7R,LTF,IFNG,ANXA1,INHBA,CCL3,TNFAIP6
GO:BP	interleukin-1 production	GO:0032612	FALSE	0.0235215	1.62854	112	55	5	21110	IL6,IFNG,ANXA1,CCL3,MNDA
GO:BP	regulation of interleukin-1 production	GO:0032652	FALSE	0.0235215	1.62854	112	55	5	21110	IL6,IFNG,ANXA1,CCL3,MNDA
GO:BP	glial cell activation	GO:0061900	FALSE	0.0238738	1.62208	53	55	4	21110	ITGB2,IL6,IFNG,CCL3
GO:BP	positive regulation of nitric-oxide synthase biosynthetic process	GO:0051770	TRUE	0.0288749	1.53948	18	55	3	21110	IFNG,CCL2,NAMPT
GO:BP	regulation of anatomical structure morphogenesis	GO:0022603	FALSE	0.0300355	1.52236	880	55	11	21110	CTSH,ITGB2,IL6,ITGAX,CXCL10,ANXA1,CXCL8,CCL3,CCL2,CHI3L1,CCL7
GO:BP	positive regulation of defense response	GO:0031349	FALSE	0.0302222	1.51967	427	55	8	21110	IL6,OSM,LTF,IFNG,S100A9,CCL3,CCL5,MNDA
GO:BP	positive regulation of hydrolase activity	GO:0051345	FALSE	0.0318214	1.49728	568	55	9	21110	CTSH,IFNG,S100A9,CCL3,CCL2,CCL5,CCL3L1,CCL8,CCL7
GO:BP	regulation of lymphocyte activation	GO:0051249	FALSE	0.0327213	1.48517	570	55	9	21110	LILRB2,IL6,IL7R,IFNG,ANXA1,INHBA,CCL2,CCL5,MNDA
GO:BP	regulation of myeloid leukocyte differentiation	GO:0002761	FALSE	0.0342415	1.46545	121	55	5	21110	LTF,IFNG,INHBA,CCL3,TNFAIP6
GO:BP	regulation of localization	GO:0032879	FALSE	0.0348506	1.45779	2115	55	17	21110	LILRB2,ITGB2,IL6,OSM,ANXA2,IFNG,CXCL10,ANXA1,INHBA,GZMB,CCL3,CCL2,CCL5,MMP9,PTX3,TNFAIP6,CXCL9
GO:BP	leukocyte apoptotic process	GO:0071887	FALSE	0.0356345	1.44813	122	55	5	21110	IL6,IL7R,ANXA1,CTSL,CCL5
GO:BP	regulation of mononuclear cell migration	GO:0071675	FALSE	0.0356345	1.44813	122	55	5	21110	CXCL10,CCL3,CCL2,CCL5,CCL7
GO:BP	calcium ion transport	GO:0006816	TRUE	0.0375071	1.42589	440	55	8	21110	LILRB2,ANXA2,CXCL10,CCL3,CCL2,CCL5,CCL8,CXCL9
GO:BP	regulation of cytokine production	GO:0001817	FALSE	0.039722	1.40097	739	55	10	21110	LILRB2,IL6,OSM,LTF,IFNG,ANXA1,INHBA,CCL3,CHI3L1,MNDA
GO:BP	gliogenesis	GO:0042063	TRUE	0.0407161	1.39023	320	55	7	21110	IL6,IFNG,ANXA1,S100A9,VIM,CCL3,CCL2
GO:BP	regulation of immune response	GO:0050776	FALSE	0.0418756	1.37804	912	55	11	21110	CTSH,CFB,LILRB2,ITGB2,IL6,IL7R,LTF,IFNG,ANXA1,CCL5,MNDA
GO:BP	positive regulation of interleukin-1 beta production	GO:0032731	TRUE	0.0418943	1.37785	61	55	4	21110	IL6,IFNG,CCL3,MNDA
GO:BP	cytokine production	GO:0001816	FALSE	0.0425808	1.37079	745	55	10	21110	LILRB2,IL6,OSM,LTF,IFNG,ANXA1,INHBA,CCL3,CHI3L1,MNDA
GO:BP	tumor necrosis factor (ligand) superfamily member 11 production	GO:0072535	FALSE	0.0433947	1.36256	3	55	2	21110	LTF,IFNG
GO:BP	regulation of tumor necrosis factor (ligand) superfamily member 11 production	GO:2000307	TRUE	0.0433947	1.36256	3	55	2	21110	LTF,IFNG
GO:BP	regulation of nitric-oxide synthase biosynthetic process	GO:0051769	FALSE	0.0468033	1.32972	21	55	3	21110	IFNG,CCL2,NAMPT
GO:BP	positive regulation of lymphocyte chemotaxis	GO:0140131	FALSE	0.0468033	1.32972	21	55	3	21110	CCL3,CCL5,CCL7
GO:BP	regulation of receptor binding	GO:1900120	FALSE	0.0468033	1.32972	21	55	3	21110	PLCL1,ANXA2,MMP9
GO:BP	nitric-oxide synthase biosynthetic process	GO:0051767	FALSE	0.0468033	1.32972	21	55	3	21110	IFNG,CCL2,NAMPT
GO:BP	lipopolysaccharide-mediated signaling pathway	GO:0031663	FALSE	0.0476355	1.32207	63	55	4	21110	LTF,CCL3,CCL2,CCL5
GO:BP	leukocyte mediated immunity	GO:0002443	FALSE	0.0476988	1.32149	455	55	8	21110	CTSH,CFB,ITGB2,IL6,IL7R,GZMB,CCL3,PRF1
GO:CC	extracellular region	GO:0005576	TRUE	8.45e-24	23.0733	4236	55	47	22122	SERPINA1,CTSH,LYZ,CFB,LILRB2,ITGB2,IL6,OSM,IL7R,LTF,ANXA2,HAPLN3,IFNG,CXCL10,ANXA1,SERPINB2,S100A9,CTSL,INHBA,VIM,ANXA5,CXCL1,GZMB,CXCL8,CCL3,LAMC1,IGF2R,CCL2,CCL5,PRF1,MMP9,ANPEP,CCL3L1,CXCL2,CXCL3,PTX3,CHI3L1,MNDA,CXCL5,NAMPT,CCL8,CCL7,TNFAIP6,CXCL9,LGALS3BP,FLG2,CTSZ
GO:CC	extracellular space	GO:0005615	FALSE	1.08e-22	21.967	3384	55	43	22122	SERPINA1,CTSH,LYZ,CFB,LILRB2,ITGB2,IL6,OSM,LTF,ANXA2,HAPLN3,IFNG,CXCL10,ANXA1,SERPINB2,S100A9,CTSL,INHBA,VIM,ANXA5,CXCL1,CXCL8,CCL3,LAMC1,IGF2R,CCL2,CCL5,MMP9,ANPEP,CCL3L1,CXCL2,CXCL3,PTX3,CHI3L1,MNDA,CXCL5,NAMPT,CCL8,CCL7,TNFAIP6,CXCL9,LGALS3BP,CTSZ
GO:CC	secretory granule	GO:0030141	FALSE	2.35e-13	12.6284	893	55	21	22122	SERPINA1,CTSH,LYZ,LILRB2,ITGB2,LTF,ANXA2,ITGAX,S100A9,CTSL,CXCL1,IGF2R,MMP9,ANPEP,PTX3,CHI3L1,MNDA,TNFAIP6,LGALS3BP,FLG2,CTSZ
GO:CC	secretory vesicle	GO:0099503	FALSE	7.46e-12	11.1274	1064	55	21	22122	SERPINA1,CTSH,LYZ,LILRB2,ITGB2,LTF,ANXA2,ITGAX,S100A9,CTSL,CXCL1,IGF2R,MMP9,ANPEP,PTX3,CHI3L1,MNDA,TNFAIP6,LGALS3BP,FLG2,CTSZ
GO:CC	tertiary granule	GO:0070820	FALSE	5.43e-11	10.2655	163	55	11	22122	CTSH,LYZ,LILRB2,ITGB2,LTF,ITGAX,CXCL1,MMP9,PTX3,TNFAIP6,FLG2
GO:CC	tertiary granule lumen	GO:1904724	FALSE	2.32e-10	9.63505	55	55	8	22122	CTSH,LYZ,LTF,CXCL1,MMP9,PTX3,TNFAIP6,FLG2
GO:CC	secretory granule lumen	GO:0034774	FALSE	4.17e-09	8.37966	320	55	12	22122	SERPINA1,CTSH,LYZ,LTF,ANXA2,S100A9,CXCL1,PTX3,CHI3L1,MNDA,LGALS3BP,CTSZ
GO:CC	cytoplasmic vesicle lumen	GO:0060205	FALSE	4.65e-09	8.33254	323	55	12	22122	SERPINA1,CTSH,LYZ,LTF,ANXA2,S100A9,CXCL1,PTX3,CHI3L1,MNDA,LGALS3BP,CTSZ
GO:CC	vesicle lumen	GO:0031983	FALSE	5e-09	8.30139	325	55	12	22122	SERPINA1,CTSH,LYZ,LTF,ANXA2,S100A9,CXCL1,PTX3,CHI3L1,MNDA,LGALS3BP,CTSZ
GO:CC	extracellular matrix	GO:0031012	TRUE	1.81e-08	7.74195	567	55	14	22122	SERPINA1,CTSH,ANXA2,HAPLN3,ANXA1,S100A9,CTSL,ANXA5,LAMC1,MMP9,PTX3,CHI3L1,LGALS3BP,CTSZ
GO:CC	external encapsulating structure	GO:0030312	FALSE	1.85e-08	7.73188	568	55	14	22122	SERPINA1,CTSH,ANXA2,HAPLN3,ANXA1,S100A9,CTSL,ANXA5,LAMC1,MMP9,PTX3,CHI3L1,LGALS3BP,CTSZ
GO:CC	cytoplasmic vesicle	GO:0031410	FALSE	5.15e-08	7.288	2510	55	25	22122	SERPINA1,CTSH,LYZ,LILRB2,ITGB2,IL7R,LTF,ANXA2,ITGAX,ANXA1,S100A9,CTSL,VIM,CXCL1,IGF2R,PRF1,MMP9,ANPEP,PTX3,CHI3L1,MNDA,TNFAIP6,LGALS3BP,FLG2,CTSZ
GO:CC	intracellular vesicle	GO:0097708	FALSE	5.29e-08	7.27687	2513	55	25	22122	SERPINA1,CTSH,LYZ,LILRB2,ITGB2,IL7R,LTF,ANXA2,ITGAX,ANXA1,S100A9,CTSL,VIM,CXCL1,IGF2R,PRF1,MMP9,ANPEP,PTX3,CHI3L1,MNDA,TNFAIP6,LGALS3BP,FLG2,CTSZ
GO:CC	ficolin-1-rich granule	GO:0101002	FALSE	1.74e-07	6.75991	184	55	9	22122	SERPINA1,CTSH,LILRB2,ITGB2,ITGAX,MMP9,MNDA,TNFAIP6,CTSZ
GO:CC	vesicle	GO:0031982	FALSE	1.6087e-06	5.79353	3998	55	29	22122	SERPINA1,CTSH,LYZ,CFB,LILRB2,ITGB2,IL7R,LTF,ANXA2,ITGAX,ANXA1,S100A9,CTSL,VIM,ANXA5,CXCL1,LAMC1,IGF2R,PRF1,MMP9,ANPEP,PTX3,CHI3L1,MNDA,NAMPT,TNFAIP6,LGALS3BP,FLG2,CTSZ
GO:CC	collagen-containing extracellular matrix	GO:0062023	FALSE	1.774e-06	5.75104	430	55	11	22122	SERPINA1,CTSH,ANXA2,ANXA1,S100A9,CTSL,ANXA5,LAMC1,MMP9,LGALS3BP,CTSZ
GO:CC	specific granule lumen	GO:0035580	FALSE	2.1633e-06	5.66489	61	55	6	22122	LYZ,LTF,CXCL1,PTX3,CHI3L1,CTSZ
GO:CC	extracellular exosome	GO:0070062	FALSE	2.7807e-06	5.55584	2109	55	21	22122	SERPINA1,CTSH,LYZ,CFB,ITGB2,LTF,ANXA2,ANXA1,S100A9,CTSL,VIM,ANXA5,LAMC1,IGF2R,MMP9,ANPEP,CHI3L1,MNDA,NAMPT,LGALS3BP,CTSZ
GO:CC	extracellular vesicle	GO:1903561	FALSE	3.3974e-06	5.46885	2133	55	21	22122	SERPINA1,CTSH,LYZ,CFB,ITGB2,LTF,ANXA2,ANXA1,S100A9,CTSL,VIM,ANXA5,LAMC1,IGF2R,MMP9,ANPEP,CHI3L1,MNDA,NAMPT,LGALS3BP,CTSZ
GO:CC	extracellular organelle	GO:0043230	FALSE	3.4257e-06	5.46525	2134	55	21	22122	SERPINA1,CTSH,LYZ,CFB,ITGB2,LTF,ANXA2,ANXA1,S100A9,CTSL,VIM,ANXA5,LAMC1,IGF2R,MMP9,ANPEP,CHI3L1,MNDA,NAMPT,LGALS3BP,CTSZ
GO:CC	extracellular membrane-bounded organelle	GO:0065010	FALSE	3.4257e-06	5.46525	2134	55	21	22122	SERPINA1,CTSH,LYZ,CFB,ITGB2,LTF,ANXA2,ANXA1,S100A9,CTSL,VIM,ANXA5,LAMC1,IGF2R,MMP9,ANPEP,CHI3L1,MNDA,NAMPT,LGALS3BP,CTSZ
GO:CC	specific granule	GO:0042581	FALSE	3.0648e-05	4.5136	158	55	7	22122	LYZ,ITGB2,LTF,CXCL1,PTX3,CHI3L1,CTSZ
GO:CC	ficolin-1-rich granule lumen	GO:1904813	FALSE	0.00015434	3.81151	124	55	6	22122	SERPINA1,CTSH,MMP9,MNDA,TNFAIP6,CTSZ
GO:CC	cell periphery	GO:0071944	FALSE	0.0002587	3.58721	6303	55	33	22122	SERPINA1,CTSH,MCC,CFB,LILRB2,MUCL3,ITGB2,IL6,IL7R,LTF,ANXA2,ITGAX,HAPLN3,CXCL10,ANXA1,SERPINB2,S100A9,CTSL,VIM,ANXA5,GZMB,LAMC1,IGF2R,PRF1,MMP9,ANPEP,KSR1,PTX3,CHI3L1,CXCL9,LGALS3BP,FLG2,CTSZ
GO:CC	cell surface	GO:0009986	TRUE	0.00089725	3.04709	972	55	12	22122	LILRB2,ITGB2,IL7R,LTF,ANXA2,ITGAX,CXCL10,ANXA1,ANXA5,IGF2R,ANPEP,CXCL9
GO:CC	endomembrane system	GO:0012505	FALSE	0.00143759	2.84237	4776	55	27	22122	SERPINA1,CTSH,LYZ,LILRB2,ITGB2,IL6,LTF,ANXA2,ITGAX,ANXA1,S100A9,CTSL,CXCL1,LAMC1,IGF2R,PRF1,MMP9,ANPEP,KSR1,PTX3,CHI3L1,MNDA,TNFAIP6,LGALS3BP,FLG2,YTHDC2,CTSZ
GO:CC	integrin alphaX-beta2 complex	GO:0034689	TRUE	0.00147309	2.83177	2	55	2	22122	ITGB2,ITGAX
GO:CC	cornified envelope	GO:0001533	TRUE	0.00341221	2.46696	59	55	4	22122	ANXA2,ANXA1,SERPINB2,FLG2
GO:CC	external side of plasma membrane	GO:0009897	FALSE	0.00412596	2.38447	460	55	8	22122	ITGB2,IL7R,ITGAX,CXCL10,ANXA1,ANXA5,ANPEP,CXCL9
GO:CC	lysosome	GO:0005764	TRUE	0.0237975	1.62347	760	55	9	22122	CTSH,LYZ,ANXA2,CTSL,GZMB,PRF1,ANPEP,MNDA,CTSZ
GO:CC	lytic vacuole	GO:0000323	FALSE	0.0237975	1.62347	760	55	9	22122	CTSH,LYZ,ANXA2,CTSL,GZMB,PRF1,ANPEP,MNDA,CTSZ
GO:CC	endosome lumen	GO:0031904	TRUE	0.0302739	1.51893	39	55	3	22122	CTSH,CTSL,PRF1
KEGG	Viral protein interaction with cytokine and cytokine receptor	KEGG:04061	FALSE	6.93e-16	15.1592	98	40	14	8161	IL6,CXCL10,CXCL1,CXCL8,CCL3,CCL2,CCL5,CCL3L1,CXCL2,CXCL3,CXCL5,CCL8,CCL7,CXCL9
KEGG	Rheumatoid arthritis	KEGG:05323	FALSE	7.85e-15	14.1051	88	40	13	8161	ITGB2,IL6,IFNG,CTSL,CXCL1,CXCL8,CCL3,CCL2,CCL5,CCL3L1,CXCL2,CXCL3,CXCL5
KEGG	Cytokine-cytokine receptor interaction	KEGG:04060	FALSE	2.53e-14	13.5972	293	40	18	8161	IL6,OSM,IL7R,IFNG,CXCL10,INHBA,CXCL1,CXCL8,CCL3,CCL2,CCL5,CCL3L1,CXCL2,CXCL3,CXCL5,CCL8,CCL7,CXCL9
KEGG	IL-17 signaling pathway	KEGG:04657	FALSE	5.89e-13	12.2302	91	40	12	8161	IL6,IFNG,CXCL10,S100A9,CXCL1,CXCL8,CCL2,MMP9,CXCL2,CXCL3,CXCL5,CCL7
KEGG	Chemokine signaling pathway	KEGG:04062	FALSE	2.11e-10	9.67555	190	40	13	8161	CXCL10,CXCL1,CXCL8,CCL3,CCL2,CCL5,CCL3L1,CXCL2,CXCL3,CXCL5,CCL8,CCL7,CXCL9
KEGG	TNF signaling pathway	KEGG:04668	FALSE	2.01e-07	6.69654	113	40	9	8161	IL6,CXCL10,CXCL1,CCL2,CCL5,MMP9,CXCL2,CXCL3,CXCL5
KEGG	Amoebiasis	KEGG:05146	FALSE	1.7909e-06	5.74693	101	40	8	8161	ITGB2,IL6,IFNG,CXCL1,CXCL8,LAMC1,CXCL2,CXCL3
KEGG	Lipid and atherosclerosis	KEGG:05417	FALSE	4.1231e-06	5.38477	214	40	10	8161	IL6,CXCL1,CXCL8,CCL3,CCL2,CCL5,MMP9,CCL3L1,CXCL2,CXCL3
KEGG	Legionellosis	KEGG:05134	FALSE	2.1994e-05	4.65769	57	40	6	8161	ITGB2,IL6,CXCL1,CXCL8,CXCL2,CXCL3
KEGG	Chagas disease	KEGG:05142	FALSE	3.7352e-05	4.42769	101	40	7	8161	IL6,IFNG,CXCL8,CCL3,CCL2,CCL5,CCL3L1
KEGG	Toll-like receptor signaling pathway	KEGG:04620	FALSE	3.9961e-05	4.39836	102	40	7	8161	IL6,CXCL10,CXCL8,CCL3,CCL5,CCL3L1,CXCL9
KEGG	NOD-like receptor signaling pathway	KEGG:04621	FALSE	0.00017014	3.76919	182	40	8	8161	IL6,CXCL1,CXCL8,CCL2,CCL5,CXCL2,CXCL3,NAMPT
KEGG	Malaria	KEGG:05144	FALSE	0.00027617	3.55882	49	40	5	8161	ITGB2,IL6,IFNG,CXCL8,CCL2
KEGG	Epithelial cell signaling in Helicobacter pylori infection	KEGG:05120	FALSE	0.00162582	2.78893	70	40	5	8161	CXCL1,CXCL8,CCL5,CXCL2,CXCL3
KEGG	Graft-versus-host disease	KEGG:05332	FALSE	0.00225802	2.64627	37	40	4	8161	IL6,IFNG,GZMB,PRF1
KEGG	Complement and coagulation cascades	KEGG:04610	FALSE	0.0044177	2.3548	86	40	5	8161	SERPINA1,CFB,ITGB2,ITGAX,SERPINB2
KEGG	Influenza A	KEGG:05164	FALSE	0.0116082	1.93524	168	40	6	8161	IL6,IFNG,CXCL10,CXCL8,CCL2,CCL5
KEGG	Apoptosis	KEGG:04210	FALSE	0.0369006	1.43297	135	40	5	8161	CTSH,CTSL,GZMB,PRF1,CTSZ
KEGG	Pertussis	KEGG:05133	FALSE	0.0382257	1.41764	76	40	4	8161	ITGB2,IL6,CXCL8,CXCL5
KEGG	Allograft rejection	KEGG:05330	FALSE	0.0456174	1.34087	34	40	3	8161	IFNG,GZMB,PRF1
KEGG	Alcoholic liver disease	KEGG:04936	FALSE	0.0465098	1.33246	142	40	5	8161	IL6,CXCL1,CXCL8,CXCL2,CXCL3
REAC	Chemokine receptors bind chemokines	REAC:R-HSA-380108	FALSE	2.4e-15	14.6193	57	47	12	10790	CXCL10,CXCL1,CXCL8,CCL3,CCL2,CCL5,CCL3L1,CXCL2,CXCL3,CXCL5,CCL7,CXCL9
REAC	Immune System	REAC:R-HSA-168256	FALSE	7.97e-14	13.0983	2049	47	35	10790	SERPINA1,CTSH,LYZ,CFB,LILRB2,ITGB2,IL6,OSM,IL7R,LTF,ANXA2,ITGAX,IFNG,CXCL10,ANXA1,SERPINB2,S100A9,CTSL,VIM,CXCL1,CXCL8,CCL3,IGF2R,CCL2,CCL5,MMP9,ANPEP,CCL3L1,CXCL2,PTX3,CHI3L1,MNDA,TNFAIP6,FLG2,CTSZ
REAC	Signaling by Interleukins	REAC:R-HSA-449147	FALSE	8.73e-12	11.059	471	47	19	10790	ITGB2,IL6,OSM,IL7R,ANXA2,ITGAX,IFNG,CXCL10,ANXA1,SERPINB2,VIM,CXCL1,CXCL8,CCL3,CCL2,CCL5,MMP9,CCL3L1,CXCL2
REAC	Neutrophil degranulation	REAC:R-HSA-6798695	FALSE	1.06e-11	10.9758	476	47	19	10790	SERPINA1,CTSH,LYZ,LILRB2,ITGB2,LTF,ANXA2,ITGAX,S100A9,CXCL1,IGF2R,MMP9,ANPEP,PTX3,CHI3L1,MNDA,TNFAIP6,FLG2,CTSZ
REAC	Interleukin-10 signaling	REAC:R-HSA-6783783	FALSE	7.61e-11	10.1188	45	47	9	10790	IL6,CXCL10,CXCL1,CXCL8,CCL3,CCL2,CCL5,CCL3L1,CXCL2
REAC	Peptide ligand-binding receptors	REAC:R-HSA-375276	FALSE	4.64e-10	9.33339	195	47	13	10790	CXCL10,ANXA1,CXCL1,CXCL8,CCL3,CCL2,CCL5,CCL3L1,CXCL2,CXCL3,CXCL5,CCL7,CXCL9
REAC	Cytokine Signaling in Immune system	REAC:R-HSA-1280215	FALSE	1.43e-08	7.84505	714	47	19	10790	ITGB2,IL6,OSM,IL7R,ANXA2,ITGAX,IFNG,CXCL10,ANXA1,SERPINB2,VIM,CXCL1,CXCL8,CCL3,CCL2,CCL5,MMP9,CCL3L1,CXCL2
REAC	Class A/1 (Rhodopsin-like receptors)	REAC:R-HSA-373076	FALSE	3.18e-07	6.49703	328	47	13	10790	CXCL10,ANXA1,CXCL1,CXCL8,CCL3,CCL2,CCL5,CCL3L1,CXCL2,CXCL3,CXCL5,CCL7,CXCL9
REAC	Interleukin-4 and Interleukin-13 signaling	REAC:R-HSA-6785807	FALSE	3.24e-07	6.48947	110	47	9	10790	ITGB2,IL6,OSM,ITGAX,ANXA1,VIM,CXCL8,CCL2,MMP9
REAC	Innate Immune System	REAC:R-HSA-168249	FALSE	4.48e-07	6.34838	1100	47	21	10790	SERPINA1,CTSH,LYZ,CFB,LILRB2,ITGB2,LTF,ANXA2,ITGAX,S100A9,CTSL,CXCL1,IGF2R,MMP9,ANPEP,PTX3,CHI3L1,MNDA,TNFAIP6,FLG2,CTSZ
REAC	GPCR ligand binding	REAC:R-HSA-500792	FALSE	1.8148e-05	4.74116	459	47	13	10790	CXCL10,ANXA1,CXCL1,CXCL8,CCL3,CCL2,CCL5,CCL3L1,CXCL2,CXCL3,CXCL5,CCL7,CXCL9
REAC	Signaling by GPCR	REAC:R-HSA-372790	FALSE	0.00209163	2.67952	696	47	13	10790	CXCL10,ANXA1,CXCL1,CXCL8,CCL3,CCL2,CCL5,CCL3L1,CXCL2,CXCL3,CXCL5,CCL7,CXCL9
REAC	G alpha (i) signalling events	REAC:R-HSA-418594	FALSE	0.00257316	2.58953	313	47	9	10790	CXCL10,ANXA1,CXCL1,CXCL8,CCL5,CXCL2,CXCL3,CXCL5,CXCL9
WP	Overview of proinflammatory and profibrotic mediators	WP:WP5095	FALSE	1.7e-17	16.7691	127	47	17	8133	IL6,OSM,IFNG,CXCL10,CXCL1,CXCL8,CCL3,CCL2,CCL5,MMP9,CCL3L1,CXCL2,CXCL3,CXCL5,CCL8,CCL7,CXCL9
WP	Network map of SARS-CoV-2 signaling pathway	WP:WP5115	FALSE	1.8e-13	12.7456	217	47	17	8133	CFB,IL6,IFNG,CXCL10,CTSL,CXCL1,CXCL8,CCL3,CCL2,CCL5,CXCL2,CXCL3,CXCL5,CCL8,CXCL9,LGALS3BP,CTSZ
WP	SARS-CoV-2 innate immunity evasion and cell-specific immune response	WP:WP5039	FALSE	8.24e-12	11.0842	66	47	11	8133	IL6,CXCL10,CXCL1,CXCL8,CCL3,CCL2,CCL5,CXCL2,CXCL3,CXCL5,CXCL9
WP	Prostaglandin signaling	WP:WP5088	FALSE	1.57e-11	10.804	33	47	9	8133	IL6,IFNG,CXCL10,CXCL1,CXCL8,CCL3,CCL2,MMP9,CXCL9
WP	Immune infiltration in pancreatic cancer	WP:WP5285	FALSE	5.06e-09	8.29603	39	47	8	8133	IL6,IFNG,CXCL1,CXCL8,CCL2,CCL5,MMP9,CXCL5
WP	Lung fibrosis	WP:WP3624	FALSE	8.49e-09	8.07118	63	47	9	8133	SERPINA1,IL6,CXCL8,CCL3,CCL2,CCL5,MMP9,CXCL2,PTX3
WP	Spinal cord injury	WP:WP2431	FALSE	1.11e-07	6.95646	116	47	10	8133	IL6,IFNG,CXCL10,ANXA1,VIM,CXCL1,CXCL8,CCL2,MMP9,CXCL2
WP	Interactions of natural killer cells in pancreatic cancer	WP:WP5092	FALSE	1.0216e-06	5.99072	27	47	6	8133	IFNG,GZMB,CCL3,CCL2,CCL5,PRF1
WP	COVID-19 adverse outcome pathway	WP:WP4891	FALSE	2.104e-06	5.67695	15	47	5	8133	IL6,CXCL10,CXCL8,CCL3,CCL2
WP	Burn wound healing	WP:WP5055	FALSE	3.0621e-05	4.51397	113	47	8	8133	IL6,S100A9,INHBA,VIM,CXCL1,CXCL8,CCL2,MMP9
WP	IL-18 signaling pathway	WP:WP4754	FALSE	0.00037542	3.42549	273	47	10	8133	IL6,IFNG,CXCL8,CCL3,CCL2,CCL5,MMP9,CXCL2,CXCL3,PTX3
WP	Fibrin complement receptor 3 signaling pathway	WP:WP4136	FALSE	0.00059771	3.22351	43	47	5	8133	ITGB2,IL6,CXCL10,CCL2,CXCL3
WP	IL1 and megakaryocytes in obesity	WP:WP2865	FALSE	0.0013501	2.86963	24	47	4	8133	IFNG,S100A9,CCL2,MMP9
WP	Allograft rejection	WP:WP2328	FALSE	0.00143558	2.84297	88	47	6	8133	IFNG,VIM,GZMB,CXCL8,PRF1,CXCL9
WP	Cytokines and inflammatory response	WP:WP530	FALSE	0.00188348	2.72504	26	47	4	8133	IL6,IFNG,CXCL1,CXCL2
WP	17q12 copy number variation syndrome	WP:WP5287	FALSE	0.00223341	2.65103	95	47	6	8133	CCL3,CCL2,CCL5,CCL3L1,CCL8,CCL7
WP	Toll-like receptor signaling pathway	WP:WP75	FALSE	0.00354903	2.44989	103	47	6	8133	IL6,CXCL10,CXCL8,CCL3,CCL5,CXCL9
WP	Chemokine signaling pathway	WP:WP3929	FALSE	0.00558789	2.25275	165	47	7	8133	CXCL10,CCL3,CCL5,CXCL3,CXCL5,CCL7,CXCL9
WP	Photodynamic therapy-induced NF-kB survival signaling	WP:WP3617	FALSE	0.00635005	2.19722	35	47	4	8133	IL6,CXCL8,MMP9,CXCL2
WP	TNF-related weak inducer of apoptosis (TWEAK) signaling pathway	WP:WP2036	FALSE	0.0131785	1.88013	42	47	4	8133	IL6,CCL2,CCL5,MMP9
WP	Cells and molecules involved in local acute inflammatory response	WP:WP4493	FALSE	0.0164153	1.78475	17	47	3	8133	ITGB2,IL6,CXCL8
WP	LTF danger signal response pathway	WP:WP4478	FALSE	0.0232029	1.63446	19	47	3	8133	IL6,LTF,CXCL8
WP	Vitamin B12 metabolism	WP:WP1533	FALSE	0.0283247	1.54783	51	47	4	8133	IL6,IFNG,CCL2,CCL5
WP	Complement system	WP:WP2806	FALSE	0.0302048	1.51992	96	47	5	8133	CFB,ITGB2,ITGAX,LAMC1,PTX3
TF	Factor: RelA; motif: GGGRAWTYC; match class: 1	TF:M04706_1	FALSE	0.0104784	1.9797	348	55	8	20011	CFB,S100A9,CXCL1,MMP9,CXCL2,CXCL3,CHI3L1,CXCL5
MIRNA	hsa-miR-26b-5p	MIRNA:hsa-miR-26b-5p	FALSE	0.0357594	1.44661	1852	50	17	14850	MCC,LYZ,ITGB2,IL7R,ITGAX,IFNG,ANXA1,SERPINB2,VIM,ANXA5,IGF2R,CCL2,MNDA,NAMPT,CCL7,CXCL9,CTSZ
HPA	appendix; non-germinal center cells[‚â•Medium]	HPA:0030442	FALSE	0.00381985	2.41795	263	36	7	11006	CTSH,LYZ,ITGAX,VIM,CCL5,MMP9,MNDA
HPA	skin 1; fibrohistiocytic cells[High]	HPA:0461443	FALSE	0.00814873	2.08891	408	36	8	11006	CTSH,ITGB2,ANXA2,ANXA1,S100A9,VIM,MNDA,CTSZ
HPA	appendix; non-germinal center cells[‚â•Low]	HPA:0030441	FALSE	0.0182083	1.73973	336	36	7	11006	CTSH,LYZ,ITGAX,VIM,CCL5,MMP9,MNDA
HPA	skin 2; fibrohistiocytic cells[High]	HPA:0471443	FALSE	0.0211266	1.67517	467	36	8	11006	CTSH,ITGB2,ANXA2,ANXA1,S100A9,VIM,MNDA,CTSZ
