# Supplementary material for: Multi-omic profiling of pathogen-stimulated primary immune cells
Source: iScience. 2024 Jul 6;27(8):110471. doi: 10.1016/j.isci.2024.110471 (PMC11293528; doi:10.1016/j.isci.2024.110471)
Supplement: Table S24. Correlation between differentially expressed genes and proteins, related to Figure 7 [file mmc24.xlsx]

## Sheet: Sheet1
Protein Group	Gene	Organism	Control Condition	Treatment Condition	Null Hypothesis Width	Protein Log2 Fold-Change	Uncertainty in Protein Log2 Fold-Change	Standard Deviation of Peptide Log2 Fold-Changes	Protein Intensity in Control Condition	Protein Intensity in Treatment Condition	Number of Peptides	Number of Control Condition Measurements	Number of Treatment Condition Measurements	Control Measurements	Treatment Measurements	Bayes Factor	Posterior Error Probability	False Discovery Rate	Gene stable ID	Transcript stable ID	gid	condition_mean	rpmi_mean	M	D	prob	ranking
H0YMW4	primary:ANXA2	Homo sapiens	RPMI	POLYIC	0.1	0.475345	0.257792	1.77441	1.30536e+07	1.81478e+07	51	215	193	LSLEGDHSTPPSAYGSVK:0.39,0.29,-0,-0.25,-1.18;AYTNFDAERDALNIETAIK:-0.58,1.17,0.22,-0,-1.49;GLGTDEDSLIEIIC[Common Fixed:Carbamidomethyl on C]SR:-0.69,1.12,0.68,0,-0.92;TDLEKDIISDTSGDFRK:0,-1.2,0.82,0.1,-2.19;RAEDGSVIDYELIDQDAR:-0.01,0.03,0.66,-0,-1.1;TDLEKDIISDTSGDFR:1.15,0.52,-0,-0.17,-0.1;GVDEVTIVNILTNR:-0.26,0.44,0.46,-0,-0.81;SLYYYIQQDTKGDYQK:0.24,-0.34,0.91,-0,-2.18;TPAQYDASELK:-0,-0.22,1.6,0.9…	LSLEGDHSTPPSAYGSVK:-1.99,1.08,-0.36,0.1,0.73;AYTNFDAERDALNIETAIK:1.56,1.19,-1.14,-0.4,0.74;GLGTDEDSLIEIIC[Common Fixed:Carbamidomethyl on C]SR:1.06,2.39,-0.88,-0.14,0.37;TDLEKDIISDTSGDFRK:1.69,0.31,-0.25,0.58,0.97;RAEDGSVIDYELIDQDAR:-0.09,1.84,-0.96,0.4,0.57;TDLEKDIISDTSGDFR:0.63,2.31,-0.03,0.83,1.39;GVDEVTIVNILTNR:0.51,1.57,-1.1,-0.44,0.63;SLYYYIQQDTKGDYQK:2.34,0.8,-0.24,0.37,1.06;TPAQYDASELK:1.…	27.3019	0.31619	0.0794819	ENSG00000182718	ENST00000559780	ENSG00000182718.18	508.506	31.3159	4.0213	477.191	0.999695	477.208
P08476	primary:INHBA	Homo sapiens	RPMI	POLYIC	0.1	0.757499	0.435214	1.73139	1.03668e+06	1.75257e+06	37	61	65	IAC[Common Fixed:Carbamidomethyl on C]EQC[Common Fixed:Carbamidomethyl on C]QESGASLVLLGK:0.36,0.71,-0.36,-0.87;HPQGSLDTGEEAEEVGLKGER:-3.2,0.61,-0,;AEM[Common Variable:Oxidation on M]NELM[Common Variable:Oxidation on M]EQTSEIITFAESGTAR:0.17,0.28,-0.17,-1.25,;KTLHFEISK:-0.53,0.53,;GLEC[Common Fixed:Carbamidomethyl on C]DGKVNIC[Common Fixed:Carbamidomethyl on C]C[Common Fixed:Carbamidomethyl on C]K:…	IAC[Common Fixed:Carbamidomethyl on C]EQC[Common Fixed:Carbamidomethyl on C]QESGASLVLLGK:-0.56,1.51,-1.05,2.42,1.79;HPQGSLDTGEEAEEVGLKGER:-1.98,-0.21,-0.57,2.53,1.98;AEM[Common Variable:Oxidation on M]NELM[Common Variable:Oxidation on M]EQTSEIITFAESGTAR:0.09,0.26,0.75,-1.58;KTLHFEISK:-0.62,2.36,2.4;GLEC[Common Fixed:Carbamidomethyl on C]DGKVNIC[Common Fixed:Carbamidomethyl on C]C[Common Fixed:Car…	40.6667	0.236893	0.0564213	ENSG00000122641	ENST00000242208	ENSG00000122641.11	90.3139	0.539929	7.38603	89.774	0.999397	90.0773
P08476	primary:INHBA	Homo sapiens	RPMI	POLYIC	0.1	0.757499	0.435214	1.73139	1.03668e+06	1.75257e+06	37	61	65	IAC[Common Fixed:Carbamidomethyl on C]EQC[Common Fixed:Carbamidomethyl on C]QESGASLVLLGK:0.36,0.71,-0.36,-0.87;HPQGSLDTGEEAEEVGLKGER:-3.2,0.61,-0,;AEM[Common Variable:Oxidation on M]NELM[Common Variable:Oxidation on M]EQTSEIITFAESGTAR:0.17,0.28,-0.17,-1.25,;KTLHFEISK:-0.53,0.53,;GLEC[Common Fixed:Carbamidomethyl on C]DGKVNIC[Common Fixed:Carbamidomethyl on C]C[Common Fixed:Carbamidomethyl on C]K:…	IAC[Common Fixed:Carbamidomethyl on C]EQC[Common Fixed:Carbamidomethyl on C]QESGASLVLLGK:-0.56,1.51,-1.05,2.42,1.79;HPQGSLDTGEEAEEVGLKGER:-1.98,-0.21,-0.57,2.53,1.98;AEM[Common Variable:Oxidation on M]NELM[Common Variable:Oxidation on M]EQTSEIITFAESGTAR:0.09,0.26,0.75,-1.58;KTLHFEISK:-0.62,2.36,2.4;GLEC[Common Fixed:Carbamidomethyl on C]DGKVNIC[Common Fixed:Carbamidomethyl on C]C[Common Fixed:Car…	40.6667	0.236893	0.0564213	ENSG00000122641	ENST00000442711	ENSG00000122641.11	90.3139	0.539929	7.38603	89.774	0.999397	90.0773
P08476	primary:INHBA	Homo sapiens	RPMI	POLYIC	0.1	0.757499	0.435214	1.73139	1.03668e+06	1.75257e+06	37	61	65	IAC[Common Fixed:Carbamidomethyl on C]EQC[Common Fixed:Carbamidomethyl on C]QESGASLVLLGK:0.36,0.71,-0.36,-0.87;HPQGSLDTGEEAEEVGLKGER:-3.2,0.61,-0,;AEM[Common Variable:Oxidation on M]NELM[Common Variable:Oxidation on M]EQTSEIITFAESGTAR:0.17,0.28,-0.17,-1.25,;KTLHFEISK:-0.53,0.53,;GLEC[Common Fixed:Carbamidomethyl on C]DGKVNIC[Common Fixed:Carbamidomethyl on C]C[Common Fixed:Carbamidomethyl on C]K:…	IAC[Common Fixed:Carbamidomethyl on C]EQC[Common Fixed:Carbamidomethyl on C]QESGASLVLLGK:-0.56,1.51,-1.05,2.42,1.79;HPQGSLDTGEEAEEVGLKGER:-1.98,-0.21,-0.57,2.53,1.98;AEM[Common Variable:Oxidation on M]NELM[Common Variable:Oxidation on M]EQTSEIITFAESGTAR:0.09,0.26,0.75,-1.58;KTLHFEISK:-0.62,2.36,2.4;GLEC[Common Fixed:Carbamidomethyl on C]DGKVNIC[Common Fixed:Carbamidomethyl on C]C[Common Fixed:Car…	40.6667	0.236893	0.0564213	ENSG00000122641	ENST00000638023	ENSG00000122641.11	90.3139	0.539929	7.38603	89.774	0.999397	90.0773
P08758	primary:ANXA5, synonym:ANX5, synonym:ENX2, synonym:PP4	Homo sapiens	RPMI	POLYIC	0.1	0.523442	0.296271	1.74137	8.02239e+06	1.15312e+07	38	150	141	GLGTDEESILTLLTSR:-0.06,0.81,0.67,0,-0.38;DLLDDLKSELTGKFEK:-0,0.72,0.31,-0.18,-3.2;DPDAGIDEAQVEQDAQALFQAGELK:-0.17,0.17,;GAGTDDHTLIR:-1.55,-0,0.74,0.49,-0.82;ETSGNLEQLLLAVVK:-0.82,-0,0.9,0.22,-0.08;GTVTDFPGFDER:-1.55,0,0.32,0.1,-1.02;GTVTDFPGFDERADAETLRK:-0.19,0,1.42,0.63,-2.63;GTVTDFPGFDERADAETLR:-0.2,0.41,0.29,0,-1.55;SEIDLFNIRK:-0.8,0.39,0.48,0,-3.03;NFATSLYSM[Common Variable:Oxidation on M]IK:…	GLGTDEESILTLLTSR:1.34,1.56,0.57,0.43,0.6;DLLDDLKSELTGKFEK:0.82,2.19,-0.01,0.34,0.83;DPDAGIDEAQVEQDAQALFQAGELK:-0.12,-0.31;GAGTDDHTLIR:-0.3,1.12,0.69,0.55,1.48;ETSGNLEQLLLAVVK:0.38,1.32,1.46;GTVTDFPGFDER:0.74,-0.18,-0.21,-0.04,0.53;GTVTDFPGFDERADAETLRK:3.36,1.01,1.74,1.65,2.04;GTVTDFPGFDERADAETLR:1.11,1.92,-1.32,1.14,1.49;SEIDLFNIRK:0.51,2.2,0.97,0.61,0.97;NFATSLYSM[Common Variable:Oxidation on M]…	23.1935	0.352457	0.0887855	ENSG00000164111	ENST00000296511	ENSG00000164111.15	537.957	65.8713	3.02977	472.085	0.994785	472.095
P68371	primary:TUBB4B, synonym:TUBB2C	Homo sapiens	RPMI	POLYIC	0.1	-0.503514	0.292862	1.87587	1.40951e+07	9.94248e+06	70	232	171	GHYTEGAELVDSVLDVVR:-0,0.61,-1.17,-0.99,0.47;EVDEQM[Common Variable:Oxidation on M]LNVQNK:-0.04,-0,-0.12,2.17,4.11;NSSYFVEW[Less Common:Oxidation to Kynurenine on W]IPNNVK:-0.84,-1.87,0.84,0.95;NSSYFVEW[Less Common:Dioxidation on W]IPNNVK:-1.1,-1.68,1.1,2.96;M[Common Variable:Oxidation on M]SATFIGNSTAIQELFK:-0.59,-0,2.21;FPGQLNADLR:0.53,-0,-0.56,-0.1,1.52;IM[Common Variable:Oxidation on M]NTFSVVPS…	GHYTEGAELVDSVLDVVR:0.8,-0.57,-0.76,-1.77,-1.82;EVDEQM[Common Variable:Oxidation on M]LNVQNK:-4.52,-0.74,2.26,2.6,1.9;NSSYFVEW[Less Common:Oxidation to Kynurenine on W]IPNNVK:-0.94,-0.25,1.47,1.01;NSSYFVEW[Less Common:Dioxidation on W]IPNNVK:0.24,1.35,0.5;M[Common Variable:Oxidation on M]SATFIGNSTAIQELFK:-0.19,-1.08,-0.7,-0.27;FPGQLNADLR:1.98,-1.54,-0.67,-1.07,-1.21;IM[Common Variable:Oxidation on…	19	0.399195	0.102216	ENSG00000188229	ENST00000340384	ENSG00000188229.6	53.992	7.55901	2.83648	46.433	0.988109	46.5196
P07711	primary:CTSL, synonym:CTSL1	Homo sapiens	RPMI	POLYIC	0.1	0.91533	0.460696	2.2461	2.67465e+07	5.04438e+07	46	125	105	TLTFDHSLEAQW[Less Common:Oxidation to Kynurenine on W]TK:-0.8,0.8,;VFQEPLFYEAPR:-0.78,1.44,0.78,-5.18;RNHC[Common Fixed:Carbamidomethyl on C]GIASAASYPTV:-0.93,-0.25,1.25,0.35,0;M[Common Variable:Oxidation on M]IELHNQEYR:-2.33,-0,2.71,2.74,-4.09;NHC[Common Fixed:Carbamidomethyl on C]GIASAASYPTV:-4.32,-0,1.93,1.1,-4.04;TLTFDHSLEAQW[Less Common:Dioxidation on W]TK:-1.1,-4.5,1.1,2.08,;GKVFQEPLFYEAPR:…	TLTFDHSLEAQW[Less Common:Oxidation to Kynurenine on W]TK:-0.67,0.52,2.74,3.54;VFQEPLFYEAPR:0.52,2.07,-1.1,1.55,2.22;RNHC[Common Fixed:Carbamidomethyl on C]GIASAASYPTV:-1,-2.68,0.2,0.7,2.11;M[Common Variable:Oxidation on M]IELHNQEYR:-4.06,2.41,1.99,4.33,5.03;NHC[Common Fixed:Carbamidomethyl on C]GIASAASYPTV:-3.89,1.83,-0.15,1.65,2.8;TLTFDHSLEAQW[Less Common:Dioxidation on W]TK:0.45,3.31,3.77;GKVFQ…	1499	0.00835145	0.00431549	ENSG00000135047	ENST00000340342	ENSG00000135047.16	783.375	7.55901	6.69536	775.816	1	775.845
P07711	primary:CTSL, synonym:CTSL1	Homo sapiens	RPMI	POLYIC	0.1	0.91533	0.460696	2.2461	2.67465e+07	5.04438e+07	46	125	105	TLTFDHSLEAQW[Less Common:Oxidation to Kynurenine on W]TK:-0.8,0.8,;VFQEPLFYEAPR:-0.78,1.44,0.78,-5.18;RNHC[Common Fixed:Carbamidomethyl on C]GIASAASYPTV:-0.93,-0.25,1.25,0.35,0;M[Common Variable:Oxidation on M]IELHNQEYR:-2.33,-0,2.71,2.74,-4.09;NHC[Common Fixed:Carbamidomethyl on C]GIASAASYPTV:-4.32,-0,1.93,1.1,-4.04;TLTFDHSLEAQW[Less Common:Dioxidation on W]TK:-1.1,-4.5,1.1,2.08,;GKVFQEPLFYEAPR:…	TLTFDHSLEAQW[Less Common:Oxidation to Kynurenine on W]TK:-0.67,0.52,2.74,3.54;VFQEPLFYEAPR:0.52,2.07,-1.1,1.55,2.22;RNHC[Common Fixed:Carbamidomethyl on C]GIASAASYPTV:-1,-2.68,0.2,0.7,2.11;M[Common Variable:Oxidation on M]IELHNQEYR:-4.06,2.41,1.99,4.33,5.03;NHC[Common Fixed:Carbamidomethyl on C]GIASAASYPTV:-3.89,1.83,-0.15,1.65,2.8;TLTFDHSLEAQW[Less Common:Dioxidation on W]TK:0.45,3.31,3.77;GKVFQ…	1499	0.00835145	0.00431549	ENSG00000135047	ENST00000343150	ENSG00000135047.16	783.375	7.55901	6.69536	775.816	1	775.845
A0A2R8YHD2		Homo sapiens	RPMI	POLYIC	0.1	-0.258452	0.161702	1.59107	8.04779e+07	6.72783e+07	115	396	352	LATALQKLEEAEKAADESER:0,0.62,-2.26;C[Common Fixed:Carbamidomethyl on C]GDLEEELKNVTNNLK:0.45,1.44,-0.45,-3.65;[Common Artifact:Ammonia loss on C]C[Common Fixed:Carbamidomethyl on C]GDLEEELKNVTNNLK:-1.22,0.06,-0.03,0,1.05;AEVSELKC[Common Fixed:Carbamidomethyl on C]GDLEEELKNVTNNLK:-0,1.27,0.43,-0.46,-0.97;[Common Artifact:Ammonia loss on C]C[Common Fixed:Carbamidomethyl on C]GDLEEELKNVTN[Common Artif…	LATALQKLEEAEKAADESER:0.86,-0.82,-0.63,;C[Common Fixed:Carbamidomethyl on C]GDLEEELKNVTNNLK:1.9,0.6,-1.9,-1.55,-0.94;[Common Artifact:Ammonia loss on C]C[Common Fixed:Carbamidomethyl on C]GDLEEELKNVTNNLK:-0.71,-0.64,-0.86,-0.23,-0.59;AEVSELKC[Common Fixed:Carbamidomethyl on C]GDLEEELKNVTNNLK:1.07,0.31,-0.54;[Common Artifact:Ammonia loss on C]C[Common Fixed:Carbamidomethyl on C]GDLEEELKNVTN[Common …	8.46372	0.598647	0.182382	ENSG00000167460	ENST00000647464	ENSG00000167460.17	710.731	138.222	2.36232	572.509	0.981292	572.514
Q14314	primary:FGL2	Homo sapiens	RPMI	POLYIC	0.1	-0.30385	0.336757	1.9081	4.02387e+06	3.25969e+06	42	166	142	LNLVNM[Common Variable:Oxidation on M]NNIENYVDSK:-1.58,0,0.83,1.41,-1.64;NAKEEINVLHGR:-2.38,0,0.89,0.9,-1.84;IEEVFKEVQNLK:-0.67,-0,1.12,0.71,-1.44;GKC[Common Fixed:Carbamidomethyl on C]EEAGEC[Common Fixed:Carbamidomethyl on C]PYQVSLPPLTIQLPK:-3.2,0.03,0,0.06,-2.82;GKC[Common Fixed:Carbamidomethyl on C]EEAGEC[Less Common:Carboxymethylation on C]PYQ[Common Artifact:Deamidation on Q]VSLPPLTIQLPK:0.2…	LNLVNM[Common Variable:Oxidation on M]NNIENYVDSK:-0.6,1.24,-0.81,1.13,1.52;NAKEEINVLHGR:-4.9,-0.25,-1.31,-0.09,0.65;IEEVFKEVQNLK:2.02,-1.03,-1.04,0.03,0.34;GKC[Common Fixed:Carbamidomethyl on C]EEAGEC[Common Fixed:Carbamidomethyl on C]PYQVSLPPLTIQLPK:-0.26,0.12,-2.81,-1.31,;GKC[Common Fixed:Carbamidomethyl on C]EEAGEC[Less Common:Carboxymethylation on C]PYQ[Common Artifact:Deamidation on Q]VSLPPL…	8.375	0.601176	0.183418	ENSG00000127951	ENST00000248598	ENSG00000127951.8	3112.88	453.54	2.77895	2659.34	0.991305	2659.35
P08670	primary:VIM	Homo sapiens	RPMI	POLYIC	0.1	-0.450517	0.174874	1.6571	2.01236e+07	1.47261e+07	131	478	389	TNEKVELQELNDR:-0.05,-0,0.14,-0.2,0.1;ILLAELEQLKGQGK:0.86,-0.29,0.46,-0,-1.15;QVQSLTC[Common Fixed:Carbamidomethyl on C]EVDALKGTNESLER:1.26,0.51,0,-0.69,-1.66;LQEEM[Common Variable:Oxidation on M]LQREEAENTLQSFR:0.73,-1.61,-0.8,-0,0.75;LQDEIQNM[Common Variable:Oxidation on M]KEEM[Common Variable:Oxidation on M]AR:-0,-0.7,-0.59,1.5,4.95;KVESLQEEIAFLK:-0,-0.03,1.02,0.76,-0.21;RQVDQLTNDK:-0.65,0.1,-0.…	TNEKVELQELNDR:-1.07,-0.02,-0.19,-0.46,-0.31;ILLAELEQLKGQGK:-0.94,0.73,-1.68,-1.08;QVQSLTC[Common Fixed:Carbamidomethyl on C]EVDALKGTNESLER:0.47,2.05,-1.52,-1.12,-0.94;LQEEM[Common Variable:Oxidation on M]LQREEAENTLQSFR:-1.93,-0.6,-0.21,0.84,0.78;LQDEIQNM[Common Variable:Oxidation on M]KEEM[Common Variable:Oxidation on M]AR:0.12,3.56,3.83,3.22;KVESLQEEIAFLK:0.63,0.4,-0.66,-0.07,0.3;RQVDQLTNDK:-3.8…	3000	0.00419045	0.00419045	ENSG00000026025	ENST00000224237	ENSG00000026025.16	446.661	66.9512	2.738	379.71	0.990821	379.72
P08670	primary:VIM	Homo sapiens	RPMI	POLYIC	0.1	-0.450517	0.174874	1.6571	2.01236e+07	1.47261e+07	131	478	389	TNEKVELQELNDR:-0.05,-0,0.14,-0.2,0.1;ILLAELEQLKGQGK:0.86,-0.29,0.46,-0,-1.15;QVQSLTC[Common Fixed:Carbamidomethyl on C]EVDALKGTNESLER:1.26,0.51,0,-0.69,-1.66;LQEEM[Common Variable:Oxidation on M]LQREEAENTLQSFR:0.73,-1.61,-0.8,-0,0.75;LQDEIQNM[Common Variable:Oxidation on M]KEEM[Common Variable:Oxidation on M]AR:-0,-0.7,-0.59,1.5,4.95;KVESLQEEIAFLK:-0,-0.03,1.02,0.76,-0.21;RQVDQLTNDK:-0.65,0.1,-0.…	TNEKVELQELNDR:-1.07,-0.02,-0.19,-0.46,-0.31;ILLAELEQLKGQGK:-0.94,0.73,-1.68,-1.08;QVQSLTC[Common Fixed:Carbamidomethyl on C]EVDALKGTNESLER:0.47,2.05,-1.52,-1.12,-0.94;LQEEM[Common Variable:Oxidation on M]LQREEAENTLQSFR:-1.93,-0.6,-0.21,0.84,0.78;LQDEIQNM[Common Variable:Oxidation on M]KEEM[Common Variable:Oxidation on M]AR:0.12,3.56,3.83,3.22;KVESLQEEIAFLK:0.63,0.4,-0.66,-0.07,0.3;RQVDQLTNDK:-3.8…	3000	0.00419045	0.00419045	ENSG00000026025	ENST00000544301	ENSG00000026025.16	446.661	66.9512	2.738	379.71	0.990821	379.72
P98066	primary:TNFAIP6, synonym:TSG6	Homo sapiens	RPMI	POLYIC	0.1	0.89165	0.372857	1.741	8.70315e+06	1.61469e+07	34	106	108	YC[Common Fixed:Carbamidomethyl on C]GDELPDDIISTGNVM[Common Variable:Oxidation on M]TLK:-1.66,-0,0.73,1.84,-1.34;AVC[Common Fixed:Carbamidomethyl on C]EFEGGHLATYK:-3.04,0,0.77,0.61,-4.05;VGYPIVKPGPNC[Common Fixed:Carbamidomethyl on C]GFGK:-0.26,0.49,0.26,-4.74;FLSDASVTAGGFQIK:-5.46,0,0.55,0.55,-4.87;YC[Common Fixed:Carbamidomethyl on C]GDELPDDII[Less Common:Methylation on I]STGNVM[Common Variable…	YC[Common Fixed:Carbamidomethyl on C]GDELPDDIISTGNVM[Common Variable:Oxidation on M]TLK:1.12,1.78,3.23,4.35,2.98;AVC[Common Fixed:Carbamidomethyl on C]EFEGGHLATYK:-1.92,1.44,2.1,1.4,1;VGYPIVKPGPNC[Common Fixed:Carbamidomethyl on C]GFGK:-0.85,1.74,1.66,1.13,0.57;FLSDASVTAGGFQIK:-2.1,2.34,1.03,1.34,0.71;YC[Common Fixed:Carbamidomethyl on C]GDELPDDII[Less Common:Methylation on I]STGNVM[Common Variab…	3000	0.00419045	0.00419045	ENSG00000123610	ENST00000243347	ENSG00000123610.5	241.492	1.07986	7.80499	240.412	0.999993	240.538
P19105	primary:MYL12A, synonym:MLCB, synonym:MRLC3, synonym:RLC	Homo sapiens	RPMI	POLYIC	0.1	-0.772172	0.34094	1.67712	1.44001e+07	8.43179e+06	31	120	106	NAFAC[Common Fixed:Carbamidomethyl on C]FDEEATGTIQEDYLR:-0,0.17,-0.89,-0.38,0.25;ELLTTM[Common Variable:Oxidation on M]GDRFTDEEVDELYR:-0.37,-0,-0.66,1.17,1.34;ATSNVFAM[Common Variable:Oxidation on M]FDQSQIQEFK:-0.51,0,-0.59,1.1,4.56;GNFNYIEFTR:-0.09,0.18,-0,0,0.46;LNGTDPEDVIR:0.03,0,-0.45,-0.01,0.86;EAFNM[Common Variable:Oxidation on M]IDQNR:-0,-2.04,-0.23,1.83,4.87;FTDEEVDELYR:0,-1.11,-0.21,0.19…	NAFAC[Common Fixed:Carbamidomethyl on C]FDEEATGTIQEDYLR:-0.04,0.47,-0.72,-0.94,-0.81;ELLTTM[Common Variable:Oxidation on M]GDRFTDEEVDELYR:-1.15,-2.41,-0.32,0.54,0.97;ATSNVFAM[Common Variable:Oxidation on M]FDQSQIQEFK:0.1,-0.14,-0.95,-0.44,-0.49;GNFNYIEFTR:-0.38,0.02,0,-0.46,-0.45;LNGTDPEDVIR:-2.47,-1.87,-0.79,-0.91,-1.04;EAFNM[Common Variable:Oxidation on M]IDQNR:0.06,0.4,1.1,0.69;FTDEEVDELYR:0.8…	3000	0.00419045	0.00419045	ENSG00000101608	ENST00000217652	ENSG00000101608.13	138.416	29.1562	2.24714	109.26	0.978349	109.283
P19105	primary:MYL12A, synonym:MLCB, synonym:MRLC3, synonym:RLC	Homo sapiens	RPMI	POLYIC	0.1	-0.772172	0.34094	1.67712	1.44001e+07	8.43179e+06	31	120	106	NAFAC[Common Fixed:Carbamidomethyl on C]FDEEATGTIQEDYLR:-0,0.17,-0.89,-0.38,0.25;ELLTTM[Common Variable:Oxidation on M]GDRFTDEEVDELYR:-0.37,-0,-0.66,1.17,1.34;ATSNVFAM[Common Variable:Oxidation on M]FDQSQIQEFK:-0.51,0,-0.59,1.1,4.56;GNFNYIEFTR:-0.09,0.18,-0,0,0.46;LNGTDPEDVIR:0.03,0,-0.45,-0.01,0.86;EAFNM[Common Variable:Oxidation on M]IDQNR:-0,-2.04,-0.23,1.83,4.87;FTDEEVDELYR:0,-1.11,-0.21,0.19…	NAFAC[Common Fixed:Carbamidomethyl on C]FDEEATGTIQEDYLR:-0.04,0.47,-0.72,-0.94,-0.81;ELLTTM[Common Variable:Oxidation on M]GDRFTDEEVDELYR:-1.15,-2.41,-0.32,0.54,0.97;ATSNVFAM[Common Variable:Oxidation on M]FDQSQIQEFK:0.1,-0.14,-0.95,-0.44,-0.49;GNFNYIEFTR:-0.38,0.02,0,-0.46,-0.45;LNGTDPEDVIR:-2.47,-1.87,-0.79,-0.91,-1.04;EAFNM[Common Variable:Oxidation on M]IDQNR:0.06,0.4,1.1,0.69;FTDEEVDELYR:0.8…	3000	0.00419045	0.00419045	ENSG00000101608	ENST00000536605	ENSG00000101608.13	138.416	29.1562	2.24714	109.26	0.978349	109.283
P19105	primary:MYL12A, synonym:MLCB, synonym:MRLC3, synonym:RLC	Homo sapiens	RPMI	POLYIC	0.1	-0.772172	0.34094	1.67712	1.44001e+07	8.43179e+06	31	120	106	NAFAC[Common Fixed:Carbamidomethyl on C]FDEEATGTIQEDYLR:-0,0.17,-0.89,-0.38,0.25;ELLTTM[Common Variable:Oxidation on M]GDRFTDEEVDELYR:-0.37,-0,-0.66,1.17,1.34;ATSNVFAM[Common Variable:Oxidation on M]FDQSQIQEFK:-0.51,0,-0.59,1.1,4.56;GNFNYIEFTR:-0.09,0.18,-0,0,0.46;LNGTDPEDVIR:0.03,0,-0.45,-0.01,0.86;EAFNM[Common Variable:Oxidation on M]IDQNR:-0,-2.04,-0.23,1.83,4.87;FTDEEVDELYR:0,-1.11,-0.21,0.19…	NAFAC[Common Fixed:Carbamidomethyl on C]FDEEATGTIQEDYLR:-0.04,0.47,-0.72,-0.94,-0.81;ELLTTM[Common Variable:Oxidation on M]GDRFTDEEVDELYR:-1.15,-2.41,-0.32,0.54,0.97;ATSNVFAM[Common Variable:Oxidation on M]FDQSQIQEFK:0.1,-0.14,-0.95,-0.44,-0.49;GNFNYIEFTR:-0.38,0.02,0,-0.46,-0.45;LNGTDPEDVIR:-2.47,-1.87,-0.79,-0.91,-1.04;EAFNM[Common Variable:Oxidation on M]IDQNR:0.06,0.4,1.1,0.69;FTDEEVDELYR:0.8…	3000	0.00419045	0.00419045	ENSG00000101608	ENST00000578611	ENSG00000101608.13	138.416	29.1562	2.24714	109.26	0.978349	109.283
P19105	primary:MYL12A, synonym:MLCB, synonym:MRLC3, synonym:RLC	Homo sapiens	RPMI	POLYIC	0.1	-0.772172	0.34094	1.67712	1.44001e+07	8.43179e+06	31	120	106	NAFAC[Common Fixed:Carbamidomethyl on C]FDEEATGTIQEDYLR:-0,0.17,-0.89,-0.38,0.25;ELLTTM[Common Variable:Oxidation on M]GDRFTDEEVDELYR:-0.37,-0,-0.66,1.17,1.34;ATSNVFAM[Common Variable:Oxidation on M]FDQSQIQEFK:-0.51,0,-0.59,1.1,4.56;GNFNYIEFTR:-0.09,0.18,-0,0,0.46;LNGTDPEDVIR:0.03,0,-0.45,-0.01,0.86;EAFNM[Common Variable:Oxidation on M]IDQNR:-0,-2.04,-0.23,1.83,4.87;FTDEEVDELYR:0,-1.11,-0.21,0.19…	NAFAC[Common Fixed:Carbamidomethyl on C]FDEEATGTIQEDYLR:-0.04,0.47,-0.72,-0.94,-0.81;ELLTTM[Common Variable:Oxidation on M]GDRFTDEEVDELYR:-1.15,-2.41,-0.32,0.54,0.97;ATSNVFAM[Common Variable:Oxidation on M]FDQSQIQEFK:0.1,-0.14,-0.95,-0.44,-0.49;GNFNYIEFTR:-0.38,0.02,0,-0.46,-0.45;LNGTDPEDVIR:-2.47,-1.87,-0.79,-0.91,-1.04;EAFNM[Common Variable:Oxidation on M]IDQNR:0.06,0.4,1.1,0.69;FTDEEVDELYR:0.8…	3000	0.00419045	0.00419045	ENSG00000101608	ENST00000579226	ENSG00000101608.13	138.416	29.1562	2.24714	109.26	0.978349	109.283
P00488	primary:F13A1, synonym:F13A	Homo sapiens	RPMI	POLYIC	0.1	-0.439922	0.173597	1.70379	6.05578e+07	4.46416e+07	173	495	376	SNVDM[Common Variable:Oxidation on M]DFEVENAVLGKDFK:-0.5,-0.96,0.21,1.4,-0;GTQVVGSDM[Common Variable:Oxidation on M]TVTVEFTNPLK:-0.76,0.33,0,-0.51,0.4;SNVDM[Common Variable:Oxidation on M]DFEVENAVLGK:-1.61,-1.26,1.26,2.78;IVTNYFSAHDNDANLQM[Common Variable:Oxidation on M]DIFLEEDGNVNSK:-0.53,-0,-1.24,0.69,2.34;KETFDVTLEPLSFKK:-0.71,0.02,0,0.21,-0.93;EEYVLNDIGVIFYGEVNDIK:0.24,-0.19,-0.64,0,3.65;VEYV…	SNVDM[Common Variable:Oxidation on M]DFEVENAVLGKDFK:0.01,0.81,2.03,2.06;GTQVVGSDM[Common Variable:Oxidation on M]TVTVEFTNPLK:-0.25,0.28,;SNVDM[Common Variable:Oxidation on M]DFEVENAVLGK:-3.27,2.17,1.71;IVTNYFSAHDNDANLQM[Common Variable:Oxidation on M]DIFLEEDGNVNSK:-0.05,1.55,0.16,0.78;KETFDVTLEPLSFKK:-1.94,-0.98,-0.92,-0.16,0.28;EEYVLNDIGVIFYGEVNDIK:-1.87,-0.88,-0.83,0.16,0.5;VEYVIGRYPQENK:-0.09,…	1499	0.00835145	0.00423312	ENSG00000124491	ENST00000264870	ENSG00000124491.16	13.7434	130.663	-3.24904	116.919	0.996573	-116.965
P09668		Homo sapiens	RPMI	POLYIC	0.1	0.870727	0.440109	1.7802	1.95995e+06	3.58394e+06	18	68	64	TPDKVNHAVLAVGYGEK:-0,-0.07,1.41,1.43,-1.17;GIM[Common Variable:Oxidation on M]GEDTYPYQGK:-0.5,-0.67,-0,1.3,0.59;VNHAVLAVGYGEK:-0.33,-0.01,0.01,0.85,;KGNFVSPVK:-0.06,-0,0.42,0.55,-2.35;TGIYSSTSC[Common Fixed:Carbamidomethyl on C]HK:-1.31,-0,1.03,1.06,-1.02;KTYSTEEYHHR:-1.83,1.57,1.33,-1.33;TYSTEEYHHR:-0,-0.71,1.32,1.44,-1.33;GIMGEDTYPYQGK:-1.14,0.18,0.72,-0.18,;GNFVSPVK:-0.91,-0,0.28,0.4,-2;M[Comm…	TPDKVNHAVLAVGYGEK:0.79,1.37,1.06,2.12,2.63;GIM[Common Variable:Oxidation on M]GEDTYPYQGK:0.38,-0.67,2.41,2.94,2.9;VNHAVLAVGYGEK:0.97,0.52,0.11,0.86,1.33;KGNFVSPVK:-0.05,1.01,0.65,1.06,1.53;TGIYSSTSC[Common Fixed:Carbamidomethyl on C]HK:-0.85,1.33,0.47,0.92,1.64;KTYSTEEYHHR:-2.58,0.72,0.63,1.88,2.57;TYSTEEYHHR:0.39,-0.66,0.08,2.48,3.04;GIMGEDTYPYQGK:-3.31,0.55,-0.62;GNFVSPVK:0.87,-0.65,0.05,0.63,1…	213.286	0.0558818	0.0134151	ENSG00000103811	ENST00000220166	ENSG00000103811.18	142.343	24.8367	2.51882	117.506	0.985732	117.533
P01023	primary:A2M, synonym:CPAMD5, ORF:FWP007	Homo sapiens	RPMI	POLYIC	0.1	-0.436	0.183323	1.68903	4.81494e+06	3.55911e+06	90	372	301	TAQEGDHGSHVYTK:0.51,-0.2,-0.1,0,0.1;VTAAPQSVC[Common Fixed:Carbamidomethyl on C]ALR:-0.38,-1.14,0.15,0,0.25;NEDSLVFVQTDK:0.85,-0.01,-0,-0.11,0.67;SSGSLLNNAIK:0.91,-0.09,-0,-0.02,0.59;GHFSISIPVK:1,-0.76,0.16,-0,-0.03;DLKPAIVK:-0.1,-1.6,0.2,-0,0.04;AIGYLNTGYQR:1.16,-0,-0.4,-0.38,0.2;NQGNTW[Less Common:Dioxidation on W]LTAFVLK:-0.3,0.3,;KYSDASDC[Common Fixed:Carbamidomethyl on C]HGEDSQAFC[Common Fix…	TAQEGDHGSHVYTK:-3.58,0.07,0.5,-1.39,-1.21;VTAAPQSVC[Common Fixed:Carbamidomethyl on C]ALR:-0.78,-1.73,0.29,-1.33,-0.89;NEDSLVFVQTDK:2.63,-0.42,0.37,-0.88,-1.53;SSGSLLNNAIK:-3.62,-1.06,0.6,-1.23,-1.09;GHFSISIPVK:2.72,-1.48,0.62,-1.22,-1.03;DLKPAIVK:-2.5,-1.89,0.58,-1.45,-1.21;AIGYLNTGYQR:-2,-0.94,0.21,-0.65,0.68;NQGNTW[Less Common:Dioxidation on W]LTAFVLK:-1.72,-0.09,-0.46,;KYSDASDC[Common Fixed:C…	199	0.0596541	0.0144711	ENSG00000175899	ENST00000318602	ENSG00000175899.15	6.87171	84.2289	-3.61557	77.3572	0.998018	-77.4417
Q96T58	primary:SPEN, synonym:KIAA0929, synonym:MINT, synonym:SHARP	Homo sapiens	RPMI	POLYIC	0.1	-0.694329	2.41074	1.36995	1.27468e+06	787747	3	2	3	APQQPGK:-0.29,0.29,;	APQQPGK:-0.76,-0.6,-0.63;	80.0811	0.136176	0.0363473	ENSG00000065526	ENST00000375759	ENSG00000065526.12	91.2956	313.159	-1.77828	221.863	0.953554	-221.87
Q92673	primary:SORL1, synonym:C11orf32	Homo sapiens	RPMI	POLYIC	0.1	0.732884	0.378191	1.54993	3.63464e+06	6.04062e+06	22	65	66	VVVPYQGPSSDYVVVK:0.05,-0.05,;YDLASGATEQLPLTGLR:-1.2,-0.31,0.31,0.85;ISGDTC[Common Fixed:Carbamidomethyl on C]SGGDVEAR:0.21,0,-0.34,;ESAPGLIIATGSVGK:-0.17,0.17,0.56,-0.94;ASNLLLGFDR:-3.55,0.68,0.54,-0,-1.46;STDFFQSR:-0.03,0.15,0.03,-1.52;DSLALARPK:-0.06,0.06,;GVRPPAPSLK:0.07,-0,-0.26;VLKPDTTYQVK:-0,-0.07,1.25,0.91,-0.12;TPEGLPDAPR:0.2,-0.2,;SYSPPVPC[Common Fixed:Carbamidomethyl on C]PVGSTYR:0.01,-…	VVVPYQGPSSDYVVVK:1.24,-0.37,0.69,0.66;YDLASGATEQLPLTGLR:-1.24,-0.5,;ISGDTC[Common Fixed:Carbamidomethyl on C]SGGDVEAR:1.33,0.52,0.38,;ESAPGLIIATGSVGK:-0.12,0.94,0.71,0.53;ASNLLLGFDR:1.88,0.61,0.94,1.07;STDFFQSR:0.07,0.35,0.62,0.52;DSLALARPK:0.42,0.42,0.15;GVRPPAPSLK:0.69,1.14,1.74,0.76;VLKPDTTYQVK:1.22,1.43,1.88,1.44;TPEGLPDAPR:0.76,1.15;SYSPPVPC[Common Fixed:Carbamidomethyl on C]PVGSTYR:0.15,-0.…	47.3871	0.210364	0.0511499	ENSG00000137642	ENST00000260197	ENSG00000137642.13	253.272	1913.51	-2.91746	1660.24	0.993309	-1660.24
P02792	primary:FTL	Homo sapiens	RPMI	POLYIC	0.1	0.770865	0.482435	1.90243	5.61207e+06	9.57583e+06	22	71	64	TDPHLC[Common Fixed:Carbamidomethyl on C]DFLETHFLDEEVK:-0.41,1.44,1.46,0,-3.3;KLNQALLDLHALGSAR:-1.84,0.39,0.63,-0.39,;LGGPEAGLGEYLFER:-0.42,0.69,0.9,-0.02,0;KPAEDEW[Less Common:Oxidation to Kynurenine on W]GKTPDAM[Common Variable:Oxidation on M]K:0.56,-0.56;LNQALLDLHALGSAR:-0.12,0.27,1.34,0,-1.73;M[Common Variable:Oxidation on M]GD[Less Common:Water loss on D]HLTNLHR:0,2.23,-0.74;TDPHLC[Less Comm…	TDPHLC[Common Fixed:Carbamidomethyl on C]DFLETHFLDEEVK:-0.57,2.38,-0.71,0.06,0.28;KLNQALLDLHALGSAR:-1.29,0.53,-2.1,-0.29,0.23;LGGPEAGLGEYLFER:0.77,1.31,-3.1,0.22,0.7;KPAEDEW[Less Common:Oxidation to Kynurenine on W]GKTPDAM[Common Variable:Oxidation on M]K:1.45,2.99,2.36;LNQALLDLHALGSAR:-0.9,1.85,-1.46,0.39,0.79;M[Common Variable:Oxidation on M]GD[Less Common:Water loss on D]HLTNLHR:0.6,2.22,3.1,3…	21.0588	0.374795	0.0940759	ENSG00000087086	ENST00000331825	ENSG00000087086.15	241.492	64.7915	1.8981	176.7	0.960952	176.71
E7EWW0		Homo sapiens	RPMI	POLYIC	0.1	0.401172	0.842584	1.14625	901814	1.19092e+06	3	8	8	LSINLFM[Common Variable:Oxidation on M]GSEKGKAGTATLAMSEK:1.99,0.85,-0.24,-0.17,-0;QSSLGLSFFNSILAHGDLRNN[Less Common:Methylation on N]K:-0.69,-0,0.36,	LSINLFM[Common Variable:Oxidation on M]GSEKGKAGTATLAMSEK:0.31,0.84,1.21,0.87;QSSLGLSFFNSILAHGDLRNN[Less Common:Methylation on N]K:0.18,-0.23,0.81,0.87	12.9535	0.493564	0.138903	ENSG00000103544	ENST00000251143	ENSG00000103544.16	0.490836	258.086	-9.03839	257.595	1	-257.754
E7EWW0		Homo sapiens	RPMI	POLYIC	0.1	0.401172	0.842584	1.14625	901814	1.19092e+06	3	8	8	LSINLFM[Common Variable:Oxidation on M]GSEKGKAGTATLAMSEK:1.99,0.85,-0.24,-0.17,-0;QSSLGLSFFNSILAHGDLRNN[Less Common:Methylation on N]K:-0.69,-0,0.36,	LSINLFM[Common Variable:Oxidation on M]GSEKGKAGTATLAMSEK:0.31,0.84,1.21,0.87;QSSLGLSFFNSILAHGDLRNN[Less Common:Methylation on N]K:0.18,-0.23,0.81,0.87	12.9535	0.493564	0.138903	ENSG00000103544	ENST00000438132	ENSG00000103544.16	0.490836	258.086	-9.03839	257.595	1	-257.754
Q9UL46	primary:PSME2	Homo sapiens	RPMI	POLYIC	0.1	-0.455313	0.353642	1.69848	3.58848e+06	2.61727e+06	26	108	92	IEDGNDFGVAIQEK:-0.34,-0,0.07,-0.2,0.16;TKVEAFQTTISK:-0.81,-0.76,0.12,-0,0.41;QNLFQEAEEFLYR:0.63,-0,-0.75,-0.91,0.19;QN[Common Artifact:Ammonia loss on N]LFQEAEEFLYR:-0,0.29,-0.4,-0.85,1.46;GEEKPSM[Common Variable:Oxidation on M]Y:-0.04,0.09,-0.49,0.46,-0;ETHVM[Common Variable:Oxidation on M]DYR:-0.94,-0.37,-0,0.37,0.32;IIYLNQLLQEDSLNVADLTSLR:1.11,-0,-1.17,-0.51,1.51;[Common Artifact:Ammonia loss …	IEDGNDFGVAIQEK:0.92,0.05,-0.79,-0.16;TKVEAFQTTISK:-1.25,-1.79,-0.11,-0.66,-0.43;QNLFQEAEEFLYR:0.82,0.14,-2.46,-2.81,-3.43;QN[Common Artifact:Ammonia loss on N]LFQEAEEFLYR:0.17,-0.94,-1.89,-1.75;GEEKPSM[Common Variable:Oxidation on M]Y:-1.37,-5.42,0.29,1.15,0.77;ETHVM[Common Variable:Oxidation on M]DYR:-2.21,-2.42,1.16,1.16,0.61;IIYLNQLLQEDSLNVADLTSLR:0.56,0.36,-0.91,-3.11,-3.23;[Common Artifact:A…	10.4504	0.547105	0.147301	ENSG00000100911	ENST00000216802	ENSG00000100911.16	113.874	8.63886	3.72045	105.235	0.998838	105.301
Q9UL46	primary:PSME2	Homo sapiens	RPMI	POLYIC	0.1	-0.455313	0.353642	1.69848	3.58848e+06	2.61727e+06	26	108	92	IEDGNDFGVAIQEK:-0.34,-0,0.07,-0.2,0.16;TKVEAFQTTISK:-0.81,-0.76,0.12,-0,0.41;QNLFQEAEEFLYR:0.63,-0,-0.75,-0.91,0.19;QN[Common Artifact:Ammonia loss on N]LFQEAEEFLYR:-0,0.29,-0.4,-0.85,1.46;GEEKPSM[Common Variable:Oxidation on M]Y:-0.04,0.09,-0.49,0.46,-0;ETHVM[Common Variable:Oxidation on M]DYR:-0.94,-0.37,-0,0.37,0.32;IIYLNQLLQEDSLNVADLTSLR:1.11,-0,-1.17,-0.51,1.51;[Common Artifact:Ammonia loss …	IEDGNDFGVAIQEK:0.92,0.05,-0.79,-0.16;TKVEAFQTTISK:-1.25,-1.79,-0.11,-0.66,-0.43;QNLFQEAEEFLYR:0.82,0.14,-2.46,-2.81,-3.43;QN[Common Artifact:Ammonia loss on N]LFQEAEEFLYR:0.17,-0.94,-1.89,-1.75;GEEKPSM[Common Variable:Oxidation on M]Y:-1.37,-5.42,0.29,1.15,0.77;ETHVM[Common Variable:Oxidation on M]DYR:-2.21,-2.42,1.16,1.16,0.61;IIYLNQLLQEDSLNVADLTSLR:0.56,0.36,-0.91,-3.11,-3.23;[Common Artifact:A…	10.4504	0.547105	0.147301	ENSG00000100911	ENST00000645325	ENSG00000100911.16	113.874	8.63886	3.72045	105.235	0.998838	105.301
P02778	primary:CXCL10, synonym:INP10, synonym:SCYB10	Homo sapiens	RPMI	POLYIC	0.1	-0.656646	0.462704	1.96766	1.02733e+08	6.5169e+07	49	131	105	LEIIPASQFC[Common Fixed:Carbamidomethyl on C]PR:-0.64,0.86,0.64,-6.61;SLEKLEIIPASQFC[Common Fixed:Carbamidomethyl on C]PR:-6.78,0,1.04,0.86,-7.89;C[Common Fixed:Carbamidomethyl on C]TC[Common Fixed:Carbamidomethyl on C]ISISNQPVNPR:0.57,-0.17,0.17,-6.7;C[Common Fixed:Carbamidomethyl on C]T[Less Common:Dehydrobutyrine on T]C[Less Common:Carboxymethylation on C]ISISNQPVNPR:0.15,0.09,-0.09,-5.71;C[Co…	LEIIPASQFC[Common Fixed:Carbamidomethyl on C]PR:0.16,-1.68,-8.51,-6.33,0.26;SLEKLEIIPASQFC[Common Fixed:Carbamidomethyl on C]PR:3.29,-2.48,-5.97,-5.86,0.08;C[Common Fixed:Carbamidomethyl on C]TC[Common Fixed:Carbamidomethyl on C]ISISNQPVNPR:0.77,-2.62,-5.97,-0.68;C[Common Fixed:Carbamidomethyl on C]T[Less Common:Dehydrobutyrine on T]C[Less Common:Carboxymethylation on C]ISISNQPVNPR:1.91,-4.3,-7.2…	9.90909	0.560248	0.153773	ENSG00000169245	ENST00000306602	ENSG00000169245.6	6696.97	2.15972	11.5985	6694.81	1	6694.82
K7ESM5		Homo sapiens	RPMI	POLYIC	0.1	-0.575825	0.38024	1.77085	9.64052e+06	6.46785e+06	32	112	83	NSSYFVEW[Less Common:Oxidation to Kynurenine on W]IPNNVK:-0.84,-1.87,0.84,0.95;NSSYFVEW[Less Common:Dioxidation on W]IPNNVK:-1.1,-1.68,1.1,2.96;FPGQLNADLR:0.53,-0,-0.56,-0.1,1.52;KLAVNM[Common Variable:Oxidation on M]VPFPR:0.47,-0.56,-1.15,0,1.34;FPGQLNADLRK:0.11,0.53,-1.25,-1.05,-0;LAVNM[Common Variable:Oxidation on M]VPFPR:0,-0.1,-0.59,0.56,2.23;LHFFM[Common Variable:Oxidation on M]PGFAPLTSR:-1…	NSSYFVEW[Less Common:Oxidation to Kynurenine on W]IPNNVK:-0.94,-0.25,1.47,1.01;NSSYFVEW[Less Common:Dioxidation on W]IPNNVK:0.24,1.35,0.5;FPGQLNADLR:1.98,-1.54,-0.67,-1.07,-1.21;KLAVNM[Common Variable:Oxidation on M]VPFPR:2.38,-2.2,0.69,0.47,-0.46;FPGQLNADLRK:-3.84,-1.57,-1.05,-1.67,-1.84;LAVNM[Common Variable:Oxidation on M]VPFPR:1.13,-2.9,1.11,0.8,0.05;LHFFM[Common Variable:Oxidation on M]PGFAP…	9.45296	0.571823	0.160242	ENSG00000176014	ENST00000590103	ENSG00000176014.13	18.6518	0.539929	5.1104	18.1119	0.950164	18.819
P20700	primary:LMNB1, synonym:LMN2, synonym:LMNB	Homo sapiens	RPMI	POLYIC	0.1	-0.283889	0.207265	1.67544	7.52645e+06	6.18203e+06	90	340	277	[Common Artifact:Ammonia loss on C]C[Common Fixed:Carbamidomethyl on C]KAEHDQLLLNYAK:-0.09,-0,0.63,-0.08,1;KESDLNGAQIK:-0.38,0.24,0.68,-0,-1.66;LREYEAALNSK:0.02,-0.45,0.73,-0,-0.46;IESLSSQLSNLQK:1.06,0,-0.09,-0.51,-0;KQLADETLLK:-0.17,0,0.58,0.07,-0.06;TTIPEEEEEEEEAAGVVVEEELFHQQGTPR:1.08,0.82,-0.82,-1.01,;DAALATALGDKK:0.23,-0,0.03,-0.18,-0;SLETENSALQLQVTER:-0,-1.35,0.77,-0.21,2.07;[Common Artifact…	[Common Artifact:Ammonia loss on C]C[Common Fixed:Carbamidomethyl on C]KAEHDQLLLNYAK:1.18,0.01,-0.34,-0.34,0.33;KESDLNGAQIK:-1.34,1.53,-0.17,-0,0.74;LREYEAALNSK:-7.2,0.26,0.21,0.18,0.66;IESLSSQLSNLQK:1.44,-0.11,-0.18,-0.63,-0.37;KQLADETLLK:-1.45,-0.41,-0.29,-0.24,0.67;TTIPEEEEEEEEAAGVVVEEELFHQQGTPR:1.5,1.78,1.42,-1.78,-1.4;DAALATALGDKK:-0.94,-0.14,-0.04,-0.08,0.26;SLETENSALQLQVTER:0.73,-0.8,0.47,…	7.42697	0.6296	0.198813	ENSG00000113368	ENST00000261366	ENSG00000113368.12	1520.61	287.242	2.40431	1233.37	0.982573	1233.37
E7ER44	primary:LTF	Homo sapiens	RPMI	SAUR	0.1	-0.271086	0.211603	1.69353	5.64909e+06	4.68138e+06	92	304	250	ESTVFEDLSDEAERDEYELLC[Common Fixed:Carbamidomethyl on C]PDNTR:-1.48,0.43,0.69,-0.43,;KGGSFQLNELQGLK:-0.34,-0,1.18,0.51,-3.03;NGSDC[Common Fixed:Carbamidomethyl on C]PDKFC[Common Fixed:Carbamidomethyl on C]LFQSETK:-1.04,0.56,1.03,0,-2.48;ADAVTLDGGFIYEAGLAPYK:-0.88,0.67,0.38,-0,-1.08;N[Common Artifact:Deamidation on N]GSDC[Common Fixed:Carbamidomethyl on C]PDKFC[Common Fixed:Carbamidomethyl on C]LF…	ESTVFEDLSDEAERDEYELLC[Common Fixed:Carbamidomethyl on C]PDNTR:-0.37,0.95,-1.91,-1.3,-1.87;KGGSFQLNELQGLK:0.42,-0.65,-0.57,-0.27,-4.06;NGSDC[Common Fixed:Carbamidomethyl on C]PDKFC[Common Fixed:Carbamidomethyl on C]LFQSETK:0.2,1.32,-0.82,-1.19,;ADAVTLDGGFIYEAGLAPYK:-0.53,1.5,-1.74,-0.87,;N[Common Artifact:Deamidation on N]GSDC[Common Fixed:Carbamidomethyl on C]PDKFC[Common Fixed:Carbamidomethyl on…	24.4237	0.543701	0.156726	ENSG00000012223	ENST00000417439	ENSG00000012223.13	7.89007	55.889	-2.82445	47.9989	0.988444	-48.082
Q08380	primary:LGALS3BP, synonym:M2BP	Homo sapiens	RPMI	SAUR	0.1	-0.555635	0.387364	1.65773	4.15708e+06	2.8283e+06	24	91	73	ASHEEVEGLVEK:-0.72,-0,1.79,2.13,-0.29;ELSEALGQIFDSQR:-3.53,-0,0.14,1.09,-0.98;SDLAVPSELALLK:-1.39,0,1.54,1.5,-0.8;STHTLDLSR:-1.66,-0,1.04,0.88,-0.67;TIAYENK:-2.1,0,0.12,0.35,-2.23;TLQALEFHTVPFQLLAR:-0.94,-0,0.35,0.35,-1.14;AAFGQGSGPIMLDEVQC[Common Fixed:Carbamidomethyl on C]TGTEASLADC[Common Fixed:Carbamidomethyl on C]K:-1.18,0.58,-0,;IYTSPTWSAFVTDSSWSAR:-0.51,0.54,0.51,-0.71,;YSSDYFQAPSDYR:-1.81…	ASHEEVEGLVEK:1.42,-0.63,-0.16,-0.15,-0.7;ELSEALGQIFDSQR:-4.13,-0.94,-3.53,;SDLAVPSELALLK:-1.74,-0.46,-0.49,-0.32,1.53;STHTLDLSR:-0.75,-6.15,-0.05,-0.14,-1.37;TIAYENK:0.21,-0.69,-1.56,-1.69,;TLQALEFHTVPFQLLAR:1.89,-0.77,-1.79,-1.59,0.59;AAFGQGSGPIMLDEVQC[Common Fixed:Carbamidomethyl on C]TGTEASLADC[Common Fixed:Carbamidomethyl on C]K:-1.85,0.39,-1.03,;IYTSPTWSAFVTDSSWSAR:0.91,-0.3,-2.27,-3.47,-0.5…	54.5556	0.34787	0.0863279	ENSG00000108679	ENST00000262776	ENSG00000108679.13	483.048	22.0957	4.45033	460.952	0.999993	460.973
O00626	primary:CCL22, synonym:MDC, synonym:SCYA22, ORF:A-152E5.1	Homo sapiens	RPMI	SAUR	0.1	1.10421	0.730512	1.09624	713543	1.53398e+06	4	10	7	PGVVLLTFR:1.83,-0.07,-0,0.52,-0.31;DKEIC[Common Fixed:Carbamidomethyl on C]ADPR:1.45,-0.42,-0.31,0.35,-0;	PGVVLLTFR:1.87,1.3,1.42,;DKEIC[Common Fixed:Carbamidomethyl on C]ADPR:1.89,0.9,1.2,1.13,;	3000	0.00960746	0.00960746	ENSG00000102962	ENST00000219235	ENSG00000102962.5	165.691	1583.09	-3.25617	1417.4	0.997102	-1417.4
A0A0C4DG49	primary:PVR, ORF:hCG_1996181	Homo sapiens	RPMI	SAUR	0.1	1.43055	3.32241	2.09118	120636	325175	2	3	2	LEFVAAR[Common Biological:Citrullination on R]LGAELR[Common Biological:Citrullination on R]NASLR:1.04,-0,-0.4,;	LEFVAAR[Common Biological:Citrullination on R]LGAELR[Common Biological:Citrullination on R]NASLR:1.55,1.86,;	599	0.0463332	0.0139726	ENSG00000073008	ENST00000425690	ENSG00000073008.15	234.949	7.79847	4.91301	227.15	0.999993	227.203
Q09328	primary:MGAT5, synonym:GGNT5	Homo sapiens	RPMI	SAUR	0.1	0.275092	1.16532	1.08556	74504.2	90155.4	1	4	2	DILVPSFDPK:0.06,0.86,-0.06,-0.23,	DILVPSFDPK:0.37,0.4,	53.5455	0.352122	0.0909135	ENSG00000152127	ENST00000281923	ENSG00000152127.9	0.438337	72.7857	-7.37547	72.3473	0.998647	-72.7223
Q09328	primary:MGAT5, synonym:GGNT5	Homo sapiens	RPMI	SAUR	0.1	0.275092	1.16532	1.08556	74504.2	90155.4	1	4	2	DILVPSFDPK:0.06,0.86,-0.06,-0.23,	DILVPSFDPK:0.37,0.4,	53.5455	0.352122	0.0909135	ENSG00000152127	ENST00000409645	ENSG00000152127.9	0.438337	72.7857	-7.37547	72.3473	0.998647	-72.7223
P13500	primary:CCL2, synonym:MCP1, synonym:SCYA2	Homo sapiens	RPMI	CALB	0.1	0.991895	0.260922	1.62029	3.19908e+07	6.36232e+07	94	149	178	QPDAIN[Common Artifact:Ammonia loss on N]APVTC[Common Fixed:Carbamidomethyl on C]C[Common Fixed:Carbamidomethyl on C]YNFTNR:-0.39,-0,0.13,;QPDAINAPVTC[Common Fixed:Carbamidomethyl on C]C[Common Fixed:Carbamidomethyl on C]YNFTNR:-0.86,0,0.07,;Q[Common Artifact:Deamidation on Q]PDAINAPVTC[Common Fixed:Carbamidomethyl on C]C[Common Fixed:Carbamidomethyl on C]YNFTNR:0.21,-0.21,;EIC[Common Fixed:Carba…	QPDAIN[Common Artifact:Ammonia loss on N]APVTC[Common Fixed:Carbamidomethyl on C]C[Common Fixed:Carbamidomethyl on C]YNFTNR:1.42,2.38,1.11,0.99,0.97;QPDAINAPVTC[Common Fixed:Carbamidomethyl on C]C[Common Fixed:Carbamidomethyl on C]YNFTNR:0.75,1.76,1.06,1.15,1.08;Q[Common Artifact:Deamidation on Q]PDAINAPVTC[Common Fixed:Carbamidomethyl on C]C[Common Fixed:Carbamidomethyl on C]YNFTNR:1.54,-0.93,1.…	3000	0.00577221	0.00577221	ENSG00000108691	ENST00000225831	ENSG00000108691.9	256.36	0.642368	8.64055	255.717	0.999993	255.863
E7ER44	primary:LTF	Homo sapiens	RPMI	CALB	0.1	0.724068	0.204644	1.7635	5.64909e+06	9.33135e+06	92	304	283	ESTVFEDLSDEAERDEYELLC[Common Fixed:Carbamidomethyl on C]PDNTR:-1.48,0.43,0.69,-0.43,;KGGSFQLNELQGLK:-0.34,-0,1.18,0.51,-3.03;NGSDC[Common Fixed:Carbamidomethyl on C]PDKFC[Common Fixed:Carbamidomethyl on C]LFQSETK:-1.04,0.56,1.03,0,-2.48;ADAVTLDGGFIYEAGLAPYK:-0.88,0.67,0.38,-0,-1.08;N[Common Artifact:Deamidation on N]GSDC[Common Fixed:Carbamidomethyl on C]PDKFC[Common Fixed:Carbamidomethyl on C]LF…	ESTVFEDLSDEAERDEYELLC[Common Fixed:Carbamidomethyl on C]PDNTR:0.59,1.85,-0.15,0.89,1.04;KGGSFQLNELQGLK:1.13,1.75,0.46,0.88,-0.89;NGSDC[Common Fixed:Carbamidomethyl on C]PDKFC[Common Fixed:Carbamidomethyl on C]LFQSETK:1.45,2.76,0.11,0.78,;ADAVTLDGGFIYEAGLAPYK:0.76,2.68,-0.14,1.31,-0.74;N[Common Artifact:Deamidation on N]GSDC[Common Fixed:Carbamidomethyl on C]PDKFC[Common Fixed:Carbamidomethyl on C…	3000	0.00577221	0.00577221	ENSG00000012223	ENST00000417439	ENSG00000012223.13	10.5353	55.2436	-2.39057	44.7083	0.978446	-44.7722
P01579	primary:IFNG	Homo sapiens	RPMI	CALB	0.1	1.51147	0.423337	2.83547	3.7745e+07	1.07611e+08	83	181	198	SVETIKEDM[Common Variable:Oxidation on M]NVK:-2.01,2.41,2.01,-3.53;NFKDDQSIQK:-0,-2.31,4.34,4.43,-3.45;NW[Less Common:Oxidation to Kynurenine on W]KEESDRK:-1.06,0.38,3.13,-0.38;AIHELIQVM[Common Variable:Oxidation on M]AELSPAAK:-0,1.47,-0.98;AIHELIQVMAELSPAAK:-0.15,2.76,0.15,-0.87;KAIHELIQVMAELSPAAK:-0.01,0.01,;SVETIKEDMNVK:0.5,-0.5,;DDFEKLTNYSVTDLNVQR:-0.42,1.72,0.42,-1.76;LTNYSVTDLNVQR:0.42,-0.4…	SVETIKEDM[Common Variable:Oxidation on M]NVK:4.59,1.45,1.01,7.75,4.03;NFKDDQSIQK:7.99,5.39,4.5,8.64,5.52;NW[Less Common:Oxidation to Kynurenine on W]KEESDRK:-0.85,1.85,-0.24,10.43,3.69;AIHELIQVM[Common Variable:Oxidation on M]AELSPAAK:1.64,-0.83,-1.68,4.66,3.8;AIHELIQVMAELSPAAK:6.45,5.78,1.44,2.94,0.29;KAIHELIQVMAELSPAAK:4.09,3.11,0.59,2.12,;SVETIKEDMNVK:0.21,-1,-0.84,2.08,;DDFEKLTNYSVTDLNVQR:3.8…	3000	0.00577221	0.00577221	ENSG00000111537	ENST00000229135	ENSG00000111537.5	110.621	0.642368	7.42801	109.979	0.999822	110.229
H0YMW4	primary:ANXA2	Homo sapiens	RPMI	CALB	0.1	0.697071	0.196201	1.4155	1.30536e+07	2.11626e+07	51	215	200	LSLEGDHSTPPSAYGSVK:0.39,0.29,-0,-0.25,-1.18;AYTNFDAERDALNIETAIK:-0.58,1.17,0.22,-0,-1.49;GLGTDEDSLIEIIC[Common Fixed:Carbamidomethyl on C]SR:-0.69,1.12,0.68,0,-0.92;TDLEKDIISDTSGDFRK:0,-1.2,0.82,0.1,-2.19;RAEDGSVIDYELIDQDAR:-0.01,0.03,0.66,-0,-1.1;TDLEKDIISDTSGDFR:1.15,0.52,-0,-0.17,-0.1;GVDEVTIVNILTNR:-0.26,0.44,0.46,-0,-0.81;SLYYYIQQDTKGDYQK:0.24,-0.34,0.91,-0,-2.18;TPAQYDASELK:-0,-0.22,1.6,0.9…	LSLEGDHSTPPSAYGSVK:0.95,1.08,-0.09,0.85,-0.04;AYTNFDAERDALNIETAIK:0.61,1.44,0.72,0.38,-0.46;GLGTDEDSLIEIIC[Common Fixed:Carbamidomethyl on C]SR:1.23,1.58,0.68,0.62,1.61;TDLEKDIISDTSGDFRK:0.76,-0.1,0.34,1.04,-0.38;RAEDGSVIDYELIDQDAR:0.67,0.87,-0.09,0.81,1.09;TDLEKDIISDTSGDFR:1.39,0.12,1.45,1.05;GVDEVTIVNILTNR:0.4,0.95,0.56,0.96,1.02;SLYYYIQQDTKGDYQK:1.74,0.76,1.06,0.66,;TPAQYDASELK:0.75,2.23,1.18,…	3000	0.00577221	0.00577221	ENSG00000182718	ENST00000559780	ENSG00000182718.18	381.028	37.2573	3.3543	343.771	0.99823	343.787
P08476	primary:INHBA	Homo sapiens	RPMI	CALB	0.1	1.31675	0.43335	1.73858	1.03668e+06	2.58241e+06	37	61	66	IAC[Common Fixed:Carbamidomethyl on C]EQC[Common Fixed:Carbamidomethyl on C]QESGASLVLLGK:0.36,0.71,-0.36,-0.87;HPQGSLDTGEEAEEVGLKGER:-3.2,0.61,-0,;AEM[Common Variable:Oxidation on M]NELM[Common Variable:Oxidation on M]EQTSEIITFAESGTAR:0.17,0.28,-0.17,-1.25,;KTLHFEISK:-0.53,0.53,;GLEC[Common Fixed:Carbamidomethyl on C]DGKVNIC[Common Fixed:Carbamidomethyl on C]C[Common Fixed:Carbamidomethyl on C]K:…	IAC[Common Fixed:Carbamidomethyl on C]EQC[Common Fixed:Carbamidomethyl on C]QESGASLVLLGK:1.11,1.8,1.34,3.6,0.84;HPQGSLDTGEEAEEVGLKGER:-0.84,1.39,1.71,3.65,-0.24;AEM[Common Variable:Oxidation on M]NELM[Common Variable:Oxidation on M]EQTSEIITFAESGTAR:0.07,0.74,0.99,;KTLHFEISK:1.08,3.16,;GLEC[Common Fixed:Carbamidomethyl on C]DGKVNIC[Common Fixed:Carbamidomethyl on C]C[Common Fixed:Carbamidomethyl o…	3000	0.00577221	0.00577221	ENSG00000122641	ENST00000242208	ENSG00000122641.11	611.049	0.642368	9.89367	610.407	1	610.487
P08476	primary:INHBA	Homo sapiens	RPMI	CALB	0.1	1.31675	0.43335	1.73858	1.03668e+06	2.58241e+06	37	61	66	IAC[Common Fixed:Carbamidomethyl on C]EQC[Common Fixed:Carbamidomethyl on C]QESGASLVLLGK:0.36,0.71,-0.36,-0.87;HPQGSLDTGEEAEEVGLKGER:-3.2,0.61,-0,;AEM[Common Variable:Oxidation on M]NELM[Common Variable:Oxidation on M]EQTSEIITFAESGTAR:0.17,0.28,-0.17,-1.25,;KTLHFEISK:-0.53,0.53,;GLEC[Common Fixed:Carbamidomethyl on C]DGKVNIC[Common Fixed:Carbamidomethyl on C]C[Common Fixed:Carbamidomethyl on C]K:…	IAC[Common Fixed:Carbamidomethyl on C]EQC[Common Fixed:Carbamidomethyl on C]QESGASLVLLGK:1.11,1.8,1.34,3.6,0.84;HPQGSLDTGEEAEEVGLKGER:-0.84,1.39,1.71,3.65,-0.24;AEM[Common Variable:Oxidation on M]NELM[Common Variable:Oxidation on M]EQTSEIITFAESGTAR:0.07,0.74,0.99,;KTLHFEISK:1.08,3.16,;GLEC[Common Fixed:Carbamidomethyl on C]DGKVNIC[Common Fixed:Carbamidomethyl on C]C[Common Fixed:Carbamidomethyl o…	3000	0.00577221	0.00577221	ENSG00000122641	ENST00000442711	ENSG00000122641.11	611.049	0.642368	9.89367	610.407	1	610.487
P08476	primary:INHBA	Homo sapiens	RPMI	CALB	0.1	1.31675	0.43335	1.73858	1.03668e+06	2.58241e+06	37	61	66	IAC[Common Fixed:Carbamidomethyl on C]EQC[Common Fixed:Carbamidomethyl on C]QESGASLVLLGK:0.36,0.71,-0.36,-0.87;HPQGSLDTGEEAEEVGLKGER:-3.2,0.61,-0,;AEM[Common Variable:Oxidation on M]NELM[Common Variable:Oxidation on M]EQTSEIITFAESGTAR:0.17,0.28,-0.17,-1.25,;KTLHFEISK:-0.53,0.53,;GLEC[Common Fixed:Carbamidomethyl on C]DGKVNIC[Common Fixed:Carbamidomethyl on C]C[Common Fixed:Carbamidomethyl on C]K:…	IAC[Common Fixed:Carbamidomethyl on C]EQC[Common Fixed:Carbamidomethyl on C]QESGASLVLLGK:1.11,1.8,1.34,3.6,0.84;HPQGSLDTGEEAEEVGLKGER:-0.84,1.39,1.71,3.65,-0.24;AEM[Common Variable:Oxidation on M]NELM[Common Variable:Oxidation on M]EQTSEIITFAESGTAR:0.07,0.74,0.99,;KTLHFEISK:1.08,3.16,;GLEC[Common Fixed:Carbamidomethyl on C]DGKVNIC[Common Fixed:Carbamidomethyl on C]C[Common Fixed:Carbamidomethyl o…	3000	0.00577221	0.00577221	ENSG00000122641	ENST00000638023	ENSG00000122641.11	611.049	0.642368	9.89367	610.407	1	610.487
P10144	primary:GZMB, synonym:CGL1, synonym:CSPB, synonym:CTLA1, synonym:GRB	Homo sapiens	RPMI	CALB	0.1	1.70972	0.579505	2.50845	4.72427e+06	1.5453e+07	29	72	80	RPIPHPAYNPK:-1.59,-0,3.47,2.77,-2.14;VAQGIVSYGR:-2,2.85,2,-2.98;AQVKPGQTC[Common Fixed:Carbamidomethyl on C]SVAGWGQTAPLGK:-3.22,1.1,-0,;GDSGGPLVC[Common Fixed:Carbamidomethyl on C]NK:1.24,-1.24,;TSFKGDSGGPLVC[Common Fixed:Carbamidomethyl on C]NK:-0.04,-0.11,4.29,4.76,0;HYYDSTIELC[Common Fixed:Carbamidomethyl on C]VGDPEIKK:0,-0.07,2.15,1.31,-0.89;HSHTLQEVK:-0.03,0.03,;VSSFVHWIK:-0.01,-0.76,1.25,0.…	RPIPHPAYNPK:5.48,3.18,3.09,7.22,1.8;VAQGIVSYGR:4.03,2.56,2.41,5.79,2.56;AQVKPGQTC[Common Fixed:Carbamidomethyl on C]SVAGWGQTAPLGK:3.81,1.38,0.81,2.36,-0.36;GDSGGPLVC[Common Fixed:Carbamidomethyl on C]NK:3.72,1.71,4.75,0.87;TSFKGDSGGPLVC[Common Fixed:Carbamidomethyl on C]NK:6.13,4.29,4.49,7.07,1.8;HYYDSTIELC[Common Fixed:Carbamidomethyl on C]VGDPEIKK:4.2,2.77,3.61,1.69;HSHTLQEVK:0.81,-1.86,-0.41,2…	3000	0.00577221	0.00577221	ENSG00000100453	ENST00000216341	ENSG00000100453.14	72.8694	14.1321	2.36634	58.7373	0.981331	58.7849
P80075	primary:CCL8, synonym:MCP2, synonym:SCYA10, synonym:SCYA8	Homo sapiens	RPMI	CALB	0.1	1.18618	0.419489	1.79878	2.17342e+07	4.94559e+07	26	77	86	Q[Common Artifact:Deamidation on Q]PD[Less Common:Water loss on D]SVSIPITC[Common Fixed:Carbamidomethyl on C]C[Common Fixed:Carbamidomethyl on C]FNVINR:-4.31,0,1,1.15,-6.84;GKEVC[Common Fixed:Carbamidomethyl on C]ADPKER:-3.96,-0.77,1.14,0.77,;HLDQIFQNLKP:-0,0.72,-1.15,;ITNIQC[Common Fixed:Carbamidomethyl on C]PK:-6.17,-0,2.3,2.29,-2.46;EVC[Common Fixed:Carbamidomethyl on C]ADPKER:-0.13,-0,2.07,2.…	Q[Common Artifact:Deamidation on Q]PD[Less Common:Water loss on D]SVSIPITC[Common Fixed:Carbamidomethyl on C]C[Common Fixed:Carbamidomethyl on C]FNVINR:2.93,3.43,1.85,2.19,1.67;GKEVC[Common Fixed:Carbamidomethyl on C]ADPKER:1.56,2.19,1.88,1.44,-3.5;HLDQIFQNLKP:2.08,2.38,1.89,1.19,1.41;ITNIQC[Common Fixed:Carbamidomethyl on C]PK:2.09,3.47,3.09,3.31,0.91;EVC[Common Fixed:Carbamidomethyl on C]ADPKER…	3000	0.00577221	0.00577221	ENSG00000108700	ENST00000394620	ENSG00000108700.5	365.225	0.642368	9.15117	364.583	1	364.697
A0A087X0D5		Homo sapiens	RPMI	CALB	0.1	1.02174	0.42576	1.6996	1.95995e+06	3.97943e+06	18	68	73	TPDKVNHAVLAVGYGEK:-0,-0.07,1.41,1.43,-1.17;GIM[Common Variable:Oxidation on M]GEDTYPYQGK:-0.5,-0.67,-0,1.3,0.59;VNHAVLAVGYGEK:-0.33,-0.01,0.01,0.85,;KGNFVSPVK:-0.06,-0,0.42,0.55,-2.35;TGIYSSTSC[Common Fixed:Carbamidomethyl on C]HK:-1.31,-0,1.03,1.06,-1.02;KTYSTEEYHHR:-1.83,1.57,1.33,-1.33;TYSTEEYHHR:-0,-0.71,1.32,1.44,-1.33;GIMGEDTYPYQGK:-1.14,0.18,0.72,-0.18,;GNFVSPVK:-0.91,-0,0.28,0.4,-2;M[Comm…	TPDKVNHAVLAVGYGEK:1.71,1.84,1.9,2.97,0.44;GIM[Common Variable:Oxidation on M]GEDTYPYQGK:0.27,0.7,1.1,2.95,2.14;VNHAVLAVGYGEK:0.62,1.41,0.38,1.73,0.34;KGNFVSPVK:0.95,1.3,0.84,1.82,-1.69;TGIYSSTSC[Common Fixed:Carbamidomethyl on C]HK:1.91,-0.26,1.65,2.47,0.56;KTYSTEEYHHR:2.36,-0.43,1.82,3.16,-1.94;TYSTEEYHHR:2.29,-1.8,2.24,3.21,0.89;GIMGEDTYPYQGK:1.15,0.62,1.16,-1.14,;GNFVSPVK:0.91,0.5,0.76,1.45,-0…	3000	0.00577221	0.00577221	ENSG00000103811	ENST00000615999	ENSG00000103811.18	153.64	29.5489	2.37838	124.091	0.983926	124.114
Q08380	primary:LGALS3BP, synonym:M2BP	Homo sapiens	RPMI	CALB	0.1	0.928834	0.384178	1.72614	4.15708e+06	7.91399e+06	24	91	80	ASHEEVEGLVEK:-0.72,-0,1.79,2.13,-0.29;ELSEALGQIFDSQR:-3.53,-0,0.14,1.09,-0.98;SDLAVPSELALLK:-1.39,0,1.54,1.5,-0.8;STHTLDLSR:-1.66,-0,1.04,0.88,-0.67;TIAYENK:-2.1,0,0.12,0.35,-2.23;TLQALEFHTVPFQLLAR:-0.94,-0,0.35,0.35,-1.14;AAFGQGSGPIMLDEVQC[Common Fixed:Carbamidomethyl on C]TGTEASLADC[Common Fixed:Carbamidomethyl on C]K:-1.18,0.58,-0,;IYTSPTWSAFVTDSSWSAR:-0.51,0.54,0.51,-0.71,;YSSDYFQAPSDYR:-1.81…	ASHEEVEGLVEK:1.22,1.23,1.65,2.19,0.52;ELSEALGQIFDSQR:-1.99,-1.49,1.25,2.13,1.97;SDLAVPSELALLK:1.69,0.03,1.56,1.93,2.13;STHTLDLSR:0.21,0.55,0.88,1.02,-0.34;TIAYENK:0.18,0.11,-0.1,0.51,-1.99;TLQALEFHTVPFQLLAR:2.08,2.41,0.32,0.46,2.51;AAFGQGSGPIMLDEVQC[Common Fixed:Carbamidomethyl on C]TGTEASLADC[Common Fixed:Carbamidomethyl on C]K:1.5,0.27,;IYTSPTWSAFVTDSSWSAR:1.83,2.59,0.81,-0.8,;YSSDYFQAPSDYR:0.8…	1499	0.0114857	0.0059248	ENSG00000108679	ENST00000262776	ENSG00000108679.13	491.649	21.8405	4.49255	469.808	1	469.83
E7ETP9		Homo sapiens	RPMI	CALB	0.1	0.726995	3.49032	2.39545	782094	1.29451e+06	1	3	2	PVQQPAK:-0,-0.02,0.49,	PVQQPAK:0.77,1.02,	332.333	0.0497988	0.0142246	ENSG00000078081	ENST00000466939	ENSG00000078081.8	3059.64	308.337	3.31078	2751.3	0.997948	2751.3
P08758	primary:ANXA5, synonym:ANX5, synonym:ENX2, synonym:PP4	Homo sapiens	RPMI	CALB	0.1	0.553204	0.262576	1.56725	8.02239e+06	1.17716e+07	38	150	142	GLGTDEESILTLLTSR:-0.06,0.81,0.67,0,-0.38;DLLDDLKSELTGKFEK:-0,0.72,0.31,-0.18,-3.2;DPDAGIDEAQVEQDAQALFQAGELK:-0.17,0.17,;GAGTDDHTLIR:-1.55,-0,0.74,0.49,-0.82;ETSGNLEQLLLAVVK:-0.82,-0,0.9,0.22,-0.08;GTVTDFPGFDER:-1.55,0,0.32,0.1,-1.02;GTVTDFPGFDERADAETLRK:-0.19,0,1.42,0.63,-2.63;GTVTDFPGFDERADAETLR:-0.2,0.41,0.29,0,-1.55;SEIDLFNIRK:-0.8,0.39,0.48,0,-3.03;NFATSLYSM[Common Variable:Oxidation on M]IK:…	GLGTDEESILTLLTSR:0.98,1.2,0.75,0.67,1.83;DLLDDLKSELTGKFEK:0.91,2.61,0.04,0.71,-0.18;DPDAGIDEAQVEQDAQALFQAGELK:-0.11,0.28,2.6;GAGTDDHTLIR:0.25,1.3,0.86,1.02,-0.91;ETSGNLEQLLLAVVK:-0.7,1.64,-0.68,1.1,1.74;GTVTDFPGFDER:0.14,0.76,0.28,0.27,0.13;GTVTDFPGFDERADAETLRK:2.2,0.93,1.91,1.06,;GTVTDFPGFDERADAETLR:1.97,-0.56,1.43,0.39,-1.41;SEIDLFNIRK:1.17,1.22,1.03,0.63,-2.86;NFATSLYSM[Common Variable:Oxidati…	249	0.0653755	0.0167569	ENSG00000164111	ENST00000296511	ENSG00000164111.15	530.279	78.3689	2.7584	451.91	0.992491	451.918
P43490	primary:NAMPT, synonym:PBEF, synonym:PBEF1	Homo sapiens	RPMI	CALB	0.1	0.566284	0.383	1.59841	914160	1.3536e+06	19	73	70	DVYKEHFQDDVFNEK:0,0.41,1.04,-0.04,-0.35;GTDTVAGLALIK:0,0.03,0.39,-0.74,-0.76;STQAPLIIRPDSGNPLDTVLK:-1.33,0.63,1.25,0,-0.36;AVPEGFVIPR:-0,0.53,0.58,-0.26,-0.55;KFPVTENSK:-0.44,-0.3,0.43,0.63,0;VLEILGK:0.45,0.32,-0,-0.54,-0.41;DLLNC[Common Fixed:Carbamidomethyl on C]SFK:-1.01,-0,1.56,0.46,-0.27;VYSYFEC[Common Fixed:Carbamidomethyl on C]R:-0.11,0.31,0.11,-0.16;YEETVFYGLQYILNK:1.02,1.12,-0.67,-0.88,0…	DVYKEHFQDDVFNEK:0.45,1.16,0.1,0.96,1.25;GTDTVAGLALIK:0.81,0.46,0.2,-0.87,0.92;STQAPLIIRPDSGNPLDTVLK:0.91,0.82,1.27,-0.14,3.22;AVPEGFVIPR:2.11,1.37,0.35,0.48,1.11;KFPVTENSK:1.5,1.63,1.13,1.63,0.76;VLEILGK:1.5,0.75,-0.1,-0.31,-1.01;DLLNC[Common Fixed:Carbamidomethyl on C]SFK:1.35,0.7,0.44,0.02,0.14;VYSYFEC[Common Fixed:Carbamidomethyl on C]R:0.79,0.22,0.08,1.14,2.02;YEETVFYGLQYILNK:1.59,0.56,2.03;S…	249	0.0653755	0.0171989	ENSG00000105835	ENST00000222553	ENSG00000105835.13	3637.32	346.879	3.39037	3290.45	0.998401	3290.45
P36222	primary:CHI3L1	Homo sapiens	RPMI	CALB	0.1	0.68643	0.557899	1.71597	2.18199e+06	3.51147e+06	20	31	45	EAGTLAYYEIC[Common Fixed:Carbamidomethyl on C]DFLR:-0.63,0.63,;FPLTNAIK:-0.87,0.87,;ILGQQVPYATK:-0.96,0.96,;SFTLASSETGVGAPISGPGIPGR:-1.19,1.19,;GNQWVGYDDQESVK:-0.77,0.77,;GTTGHHSPLFR:-1.28,1.28,;QLLLSAALSAGK:-0.47,0.47,;LVMGIPTFGR:-0.79,0.79,;VQYLKDR:0.85,-0.85;SVPPFLR:-1.26,-0,0.99,;VTIDSSYDIAK:1.06,1.79,-1.61,-0,-0.77;GQEDASPDRFSNTDYAVGYMLR:-1.21,1.11,0;TLLSVGGW[Less Common:Dioxidation on W]NFG…	EAGTLAYYEIC[Common Fixed:Carbamidomethyl on C]DFLR:1.4,1.79,0.76;FPLTNAIK:-0.67,0.26,1.18,-0.75;ILGQQVPYATK:0.99,-1.54,0.58,1.47,0.29;SFTLASSETGVGAPISGPGIPGR:0.73,-2.04,0.63,2.12,1.45;GNQWVGYDDQESVK:1.5,1.52,0.05,;GTTGHHSPLFR:1.45,1.99,;QLLLSAALSAGK:1.47,0.72,1.26,;LVMGIPTFGR:0.04,0.78,-0.26,;VQYLKDR:1.05,-0.85;SVPPFLR:1.77,0.28,1.27,1.89,-0;VTIDSSYDIAK:2.19,0.25,0.79,1.17,-0.17;GQEDASPDRFSNTDYAV…	149	0.10466	0.0276831	ENSG00000133048	ENST00000255409	ENSG00000133048.13	212.463	0.642368	8.36959	211.82	0.999993	211.986
Q07325	primary:CXCL9, synonym:CMK, synonym:MIG, synonym:SCYB9	Homo sapiens	RPMI	CALB	0.1	1.1377	0.658813	1.80056	8.39504e+06	1.84716e+07	14	28	46	C[Common Fixed:Carbamidomethyl on C]SC[Common Fixed:Carbamidomethyl on C]ISTNQGTIHLQSLK:-2.6,0.59,0,;[Common Artifact:Ammonia loss on C]C[Common Fixed:Carbamidomethyl on C]SC[Common Fixed:Carbamidomethyl on C]ISTNQGTIHLQSLK:0.18,-0.18,;NGVQTC[Common Fixed:Carbamidomethyl on C]LNPDSADVKELIK:0.26,-0.26,;N[Common Artifact:Deamidation on N]GVQTC[Common Fixed:Carbamidomethyl on C]LNPDSADVKELIK:-0.23,0…	C[Common Fixed:Carbamidomethyl on C]SC[Common Fixed:Carbamidomethyl on C]ISTNQGTIHLQSLK:0.86,2.63,0.08,0.48,0.14;[Common Artifact:Ammonia loss on C]C[Common Fixed:Carbamidomethyl on C]SC[Common Fixed:Carbamidomethyl on C]ISTNQGTIHLQSLK:0.71,0.79,0.4,1.16,1.3;NGVQTC[Common Fixed:Carbamidomethyl on C]LNPDSADVKELIK:-0.16,0.53,-0.04,0.2,-4.21;N[Common Artifact:Deamidation on N]GVQTC[Common Fixed:Carb…	141.857	0.109353	0.0300852	ENSG00000138755	ENST00000264888	ENSG00000138755.6	977.152	0.642368	10.571	976.51	1	976.567
H3BTH8	primary:HAPLN3	Homo sapiens	RPMI	CALB	0.1	0.589294	0.367391	1.26455	819376	1.23276e+06	12	42	55	EAC[Common Fixed:Carbamidomethyl on C]QEDDATIAK:-0.34,0.34,0.62,-2.7;YRYEPALVSPR:1.09,-1.37,-0.17,0.17,;LSEN[Common Artifact:Deamidation on N]GAPEKDVLVAIGLR:0.27,-0.27,;LVVETPEETLFTYQGASVILPC[Common Fixed:Carbamidomethyl on C]R:-0,0.52,-0.3,;QPC[Common Fixed:Carbamidomethyl on C]GGPGLAPGVR:-0.01,-0.68,1.07,0.61,0;YDVFC[Common Fixed:Carbamidomethyl on C]FATALK:0.35,-0.45,-0,;SFGDYQGR:-1,0,1.13,;VY…	EAC[Common Fixed:Carbamidomethyl on C]QEDDATIAK:0.12,1.27,0.57,1.09,-1.41;YRYEPALVSPR:1.87,0.87,0.14,0.63,0.78;LSEN[Common Artifact:Deamidation on N]GAPEKDVLVAIGLR:-0.85,0.06,-0.17,1.15;LVVETPEETLFTYQGASVILPC[Common Fixed:Carbamidomethyl on C]R:0.7,0.15,1.56;QPC[Common Fixed:Carbamidomethyl on C]GGPGLAPGVR:1.15,1.29,1.58,-0.67,-1.58;YDVFC[Common Fixed:Carbamidomethyl on C]FATALK:2.15,0.46,-1.03,1…	84.7143	0.170537	0.0496209	ENSG00000140511	ENST00000562889	ENSG00000140511.12	168.565	20.5558	3.03569	148.01	0.995881	148.041
P19876	primary:CXCL3, synonym:GRO3, synonym:GROG, synonym:SCYB3	Homo sapiens	RPMI	CALB	0.1	1.14753	0.592764	2.22579	7.38071e+06	1.63509e+07	25	55	60	SPGPHC[Common Fixed:Carbamidomethyl on C]AQTEVIATLK:-3.21,2.89,0,0.41,-3.89;KAC[Common Fixed:Carbamidomethyl on C]LNPASPM[Common Variable:Oxidation on M]VQK:-0.52,0.52,-1.3,0.93,;SPGPHC[Less Common:Dehydroalanine on C]AQTEVIATLK:0.62,-0.62,;[Common Artifact:Ammonia loss on C]C[Common Fixed:Carbamidomethyl on C]QC[Common Fixed:Carbamidomethyl on C]LQTLQGIHLK:-3.11,1.31,0,0.63,-1.95;C[Common Fixed:…	SPGPHC[Common Fixed:Carbamidomethyl on C]AQTEVIATLK:0.96,0.64,2.26,3.4,0.78;KAC[Common Fixed:Carbamidomethyl on C]LNPASPM[Common Variable:Oxidation on M]VQK:-1.57,0.68,1.02,2.71,-1.29;SPGPHC[Less Common:Dehydroalanine on C]AQTEVIATLK:0.54,0.27,-2.48;[Common Artifact:Ammonia loss on C]C[Common Fixed:Carbamidomethyl on C]QC[Common Fixed:Carbamidomethyl on C]LQTLQGIHLK:0.56,-1.92,2.08,3.12,0.4;C[Com…	75.9231	0.186599	0.051986	ENSG00000163734	ENST00000296026	ENSG00000163734.4	27.2163	0.642368	5.40493	26.5739	0.974468	27.118
P01584	primary:IL1B, synonym:IL1F2	Homo sapiens	RPMI	CALB	0.1	1.03716	0.590283	1.8882	7.26429e+06	1.49076e+07	13	32	47	DDKPTLQLESVDPK:0.24,-0.24,;NLYLSC[Common Fixed:Carbamidomethyl on C]VLKDDKPTLQLESVDPK:-2.22,0.6,-0,;SLVM[Common Variable:Oxidation on M]SGPYELK:-1.09,1.07,2.44,-1.07;GGQDITDFTM[Common Variable:Oxidation on M]QFVSS:-0.57,0.57,;NLYLSC[Common Fixed:Carbamidomethyl on C]VLK:0.21,-0.72,-0.13,0.13,;IPVALGLK:0.56,-0.56,;SLNC[Common Fixed:Carbamidomethyl on C]TLR:-3,-1.41,1.99,1.41,;GGQDITDFTMQFVSS:-0.8,…	DDKPTLQLESVDPK:-0.72,0.11,-0.48,1.02,1.34;NLYLSC[Common Fixed:Carbamidomethyl on C]VLKDDKPTLQLESVDPK:1.24,0.21,0.41,0.44,1.69;SLVM[Common Variable:Oxidation on M]SGPYELK:3.72,2.41,1.76,4.24,2.6;GGQDITDFTM[Common Variable:Oxidation on M]QFVSS:0.89,0.98,-0.66,3.78,1.42;NLYLSC[Common Fixed:Carbamidomethyl on C]VLK:1.45,0.31,0.32,1.31,0.2;IPVALGLK:0.13,-0.28,-0.15,1.27,-1.08;SLNC[Common Fixed:Carbami…	43.1176	0.287721	0.0792811	ENSG00000125538	ENST00000263341	ENSG00000125538.12	161.542	0.642368	7.97429	160.899	0.999963	161.097
P10145	primary:CXCL8, synonym:IL8	Homo sapiens	RPMI	CALB	0.1	0.712641	0.435506	1.86291	2.34168e+07	3.83755e+07	56	89	77	VIESGPHC[Common Fixed:Carbamidomethyl on C]ANTEIIVK:-4.95,1.74,0,0.22,-8.69;VIESGPHC[Common Fixed:Carbamidomethyl on C]AN[Common Artifact:Deamidation on N]TEIIVK:1.83,-0.06,0.06,-1.87;[Less Common:Formylation on X]VIESGPHC[Common Fixed:Carbamidomethyl on C]ANTEIIVK:-1.37,-0,0.86,;VIESGPHC[Less Common:Dehydroalanine on C]ANTEIIVK:2.16,0.22,-0.22,-2.72;VIESGPHC[Common Fixed:Carbamidomethyl on C]ANT…	VIESGPHC[Common Fixed:Carbamidomethyl on C]ANTEIIVK:0.66,1.31,1.39,3.41,-1.12;VIESGPHC[Common Fixed:Carbamidomethyl on C]AN[Common Artifact:Deamidation on N]TEIIVK:0.5,2.42,;[Less Common:Formylation on X]VIESGPHC[Common Fixed:Carbamidomethyl on C]ANTEIIVK:0.97,0.88,2.03,-1.25;VIESGPHC[Less Common:Dehydroalanine on C]ANTEIIVK:0.4,-1.38,0.83,2.96,-0.43;VIESGPHC[Common Fixed:Carbamidomethyl on C]ANT…	34.2941	0.336816	0.0887213	ENSG00000169429	ENST00000307407	ENSG00000169429.11	1174.69	16.7016	6.13615	1157.99	1	1158
P07711	primary:CTSL, synonym:CTSL1	Homo sapiens	RPMI	CALB	0.1	0.631383	0.416408	2.11132	2.67465e+07	4.14316e+07	46	125	113	TLTFDHSLEAQW[Less Common:Oxidation to Kynurenine on W]TK:-0.8,0.8,;VFQEPLFYEAPR:-0.78,1.44,0.78,-5.18;RNHC[Common Fixed:Carbamidomethyl on C]GIASAASYPTV:-0.93,-0.25,1.25,0.35,0;M[Common Variable:Oxidation on M]IELHNQEYR:-2.33,-0,2.71,2.74,-4.09;NHC[Common Fixed:Carbamidomethyl on C]GIASAASYPTV:-4.32,-0,1.93,1.1,-4.04;TLTFDHSLEAQW[Less Common:Dioxidation on W]TK:-1.1,-4.5,1.1,2.08,;GKVFQEPLFYEAPR:…	TLTFDHSLEAQW[Less Common:Oxidation to Kynurenine on W]TK:2.14,0.8;VFQEPLFYEAPR:1.93,0.54,1.06,1.49,1.46;RNHC[Common Fixed:Carbamidomethyl on C]GIASAASYPTV:2.13,-0.81,1.03,1.29,-4.29;M[Common Variable:Oxidation on M]IELHNQEYR:1.27,1.27,4.44,2.18;NHC[Common Fixed:Carbamidomethyl on C]GIASAASYPTV:0.93,2.01,1.27,0.9,1.82;TLTFDHSLEAQW[Less Common:Dioxidation on W]TK:-2.8,-0.29,2.75,-0.05;GKVFQEPLFYEAP…	21.3881	0.448836	0.123155	ENSG00000135047	ENST00000340342	ENSG00000135047.16	963.105	8.99315	6.74272	954.112	1	954.136
P07711	primary:CTSL, synonym:CTSL1	Homo sapiens	RPMI	CALB	0.1	0.631383	0.416408	2.11132	2.67465e+07	4.14316e+07	46	125	113	TLTFDHSLEAQW[Less Common:Oxidation to Kynurenine on W]TK:-0.8,0.8,;VFQEPLFYEAPR:-0.78,1.44,0.78,-5.18;RNHC[Common Fixed:Carbamidomethyl on C]GIASAASYPTV:-0.93,-0.25,1.25,0.35,0;M[Common Variable:Oxidation on M]IELHNQEYR:-2.33,-0,2.71,2.74,-4.09;NHC[Common Fixed:Carbamidomethyl on C]GIASAASYPTV:-4.32,-0,1.93,1.1,-4.04;TLTFDHSLEAQW[Less Common:Dioxidation on W]TK:-1.1,-4.5,1.1,2.08,;GKVFQEPLFYEAPR:…	TLTFDHSLEAQW[Less Common:Oxidation to Kynurenine on W]TK:2.14,0.8;VFQEPLFYEAPR:1.93,0.54,1.06,1.49,1.46;RNHC[Common Fixed:Carbamidomethyl on C]GIASAASYPTV:2.13,-0.81,1.03,1.29,-4.29;M[Common Variable:Oxidation on M]IELHNQEYR:1.27,1.27,4.44,2.18;NHC[Common Fixed:Carbamidomethyl on C]GIASAASYPTV:0.93,2.01,1.27,0.9,1.82;TLTFDHSLEAQW[Less Common:Dioxidation on W]TK:-2.8,-0.29,2.75,-0.05;GKVFQEPLFYEAP…	21.3881	0.448836	0.123155	ENSG00000135047	ENST00000343150	ENSG00000135047.16	963.105	8.99315	6.74272	954.112	1	954.136
P30101	primary:PDIA3, synonym:ERP57, synonym:ERP60, synonym:GRP58	Homo sapiens	RPMI	CALB	0.1	-0.277393	0.169999	1.50844	3.65016e+07	3.01167e+07	111	354	302	KTFSHELSDFGLESTAGEIPVVAIR:-0,0.48,-1.12,-0.77,0.14;M[Common Variable:Oxidation on M]DATANDVPSPYEVR:0,-0.17,-0.88,0.63,1.99;IFRDGEEAGAYDGPR:-0,0.15,-0.09,0.21,-2.26;M[Common Variable:Oxidation on M]D[Less Common:Water loss on D]ATANDVPSPYEVR:-2.63,1.3,0;FISDKDASIVGFFDDSFSEAHSEFLK:0.5,0.11,-1.59,-4.82,-0;FEDKTVAYTEQK:0,-0.04,0.45,0.7,-0.61;FAHTNVESLVNEYDDNGEGIILFR:0.92,0.83,-0.12,-0,-0.8;QAGPASVPLR…	KTFSHELSDFGLESTAGEIPVVAIR:0.18,1.15,-0.6,-0.34,1.4;M[Common Variable:Oxidation on M]DATANDVPSPYEVR:-0.58,-1.18,-0.96,0.63,2.1;IFRDGEEAGAYDGPR:-0.53,0.15,-0.13,0.03,-2.11;M[Common Variable:Oxidation on M]D[Less Common:Water loss on D]ATANDVPSPYEVR:1.95,;FISDKDASIVGFFDDSFSEAHSEFLK:0.09,-0.03,-2.83,1.45;FEDKTVAYTEQK:0.05,-0.04,0.4,0.32,-2.64;FAHTNVESLVNEYDDNGEGIILFR:0.04,-0.55,0.07,-0.24,1.55;QAGPAS…	20.5827	0.458348	0.127424	ENSG00000167004	ENST00000300289	ENSG00000167004.14	3288.78	809.384	2.02266	2479.4	0.97339	2479.4
A0A2R8YHD2		Homo sapiens	RPMI	CALB	0.1	-0.262799	0.177947	1.49715	8.04779e+07	6.70759e+07	115	396	339	LATALQKLEEAEKAADESER:0,0.62,-2.26;C[Common Fixed:Carbamidomethyl on C]GDLEEELKNVTNNLK:0.45,1.44,-0.45,-3.65;[Common Artifact:Ammonia loss on C]C[Common Fixed:Carbamidomethyl on C]GDLEEELKNVTNNLK:-1.22,0.06,-0.03,0,1.05;AEVSELKC[Common Fixed:Carbamidomethyl on C]GDLEEELKNVTNNLK:-0,1.27,0.43,-0.46,-0.97;[Common Artifact:Ammonia loss on C]C[Common Fixed:Carbamidomethyl on C]GDLEEELKNVTN[Common Artif…	LATALQKLEEAEKAADESER:-0.11,-1.04,-1.19,-6.84;C[Common Fixed:Carbamidomethyl on C]GDLEEELKNVTNNLK:0.38,0.14,1.02,-3.89;[Common Artifact:Ammonia loss on C]C[Common Fixed:Carbamidomethyl on C]GDLEEELKNVTNNLK:-0.98,-1.38,0.55,0.28,1.85;AEVSELKC[Common Fixed:Carbamidomethyl on C]GDLEEELKNVTNNLK:0.73,1.19,-1.59;[Common Artifact:Ammonia loss on C]C[Common Fixed:Carbamidomethyl on C]GDLEEELKNVTN[Common A…	19.5479	0.471179	0.131735	ENSG00000167460	ENST00000647464	ENSG00000167460.17	842.827	164.446	2.35762	678.381	0.983866	678.385
P09341	primary:CXCL1, synonym:GRO, synonym:GRO1, synonym:GROA, synonym:MGSA, synonym:SCYB1	Homo sapiens	RPMI	CALB	0.1	0.847716	0.561823	1.99695	7.96507e+06	1.43343e+07	24	51	59	SPGPHC[Common Fixed:Carbamidomethyl on C]AQTEVIATLK:-3.21,2.89,0,0.41,-3.89;SPGPHC[Less Common:Dehydroalanine on C]AQTEVIATLK:0.62,-0.62,;KAC[Common Fixed:Carbamidomethyl on C]LNPASPIVK:-3.85,0.32,-0.25,0.25,;[Common Artifact:Ammonia loss on C]C[Common Fixed:Carbamidomethyl on C]QC[Common Fixed:Carbamidomethyl on C]LQTLQGIHPK:0.93,-0.47,0.47,-5.05;C[Common Fixed:Carbamidomethyl on C]QC[Common Fix…	SPGPHC[Common Fixed:Carbamidomethyl on C]AQTEVIATLK:0.96,0.64,2.26,3.4,0.78;SPGPHC[Less Common:Dehydroalanine on C]AQTEVIATLK:0.54,0.27,-2.48;KAC[Common Fixed:Carbamidomethyl on C]LNPASPIVK:-0.34,0.95,2.44,3.2,-2.06;[Common Artifact:Ammonia loss on C]C[Common Fixed:Carbamidomethyl on C]QC[Common Fixed:Carbamidomethyl on C]LQTLQGIHPK:-2.81,0.12,1.35,2.07,-2.34;C[Common Fixed:Carbamidomethyl on C]Q…	19.5479	0.471179	0.133173	ENSG00000163739	ENST00000395761	ENSG00000163739.5	43.8972	0.642368	6.09459	43.2549	0.993546	43.6821
B5MCX1	primary:OSM	Homo sapiens	RPMI	CALB	0.1	0.583541	0.664776	1.77389	1.68944e+06	2.53167e+06	11	27	35	ERPGAFPSEETLR:2.3,0,-0.14,;QTDLM[Common Variable:Oxidation on M]QDTSR:0,-0.46,0.18;IQGLDVPK:2.66,-0.11,-0,;PNILGLR:1.27,0,-0.33,;VLLGQLQK:-2.06,3.26,0.46,0,-2.13;LADLEQR:2.4,0,-0.32,;LQM[Common Variable:Oxidation on M]ARPNILGLR:0.03,-0.03,;FLHGYHR:0.83,1.46,-0.16,-0,-0.39	ERPGAFPSEETLR:-0.04,0.64,0.12,1.17,-0.75;QTDLM[Common Variable:Oxidation on M]QDTSR:-2.93,-0.63,2.39,-0.14;IQGLDVPK:-0.34,1.16,0.83,1.87,0.05;PNILGLR:1.23,1.65,0.59,1.48,0.52;VLLGQLQK:1.8,2.06,1.54,2.88,1.82;LADLEQR:0.55,1.47,1.05,2.51,-0.4;LQM[Common Variable:Oxidation on M]ARPNILGLR:1.2,0.38,1.06,;FLHGYHR:0.21,2.4,0.14	15.5746	0.527925	0.145592	ENSG00000099985	ENST00000403389	ENSG00000099985.4	87.7945	3.85421	4.50962	83.9402	0.999227	84.0613
E7ER44	primary:LTF	Homo sapiens	RPMI	LPS	0.1	-0.419204	0.201369	1.56661	5.64909e+06	4.2246e+06	92	304	269	ESTVFEDLSDEAERDEYELLC[Common Fixed:Carbamidomethyl on C]PDNTR:-1.48,0.43,0.69,-0.43,;KGGSFQLNELQGLK:-0.34,-0,1.18,0.51,-3.03;NGSDC[Common Fixed:Carbamidomethyl on C]PDKFC[Common Fixed:Carbamidomethyl on C]LFQSETK:-1.04,0.56,1.03,0,-2.48;ADAVTLDGGFIYEAGLAPYK:-0.88,0.67,0.38,-0,-1.08;N[Common Artifact:Deamidation on N]GSDC[Common Fixed:Carbamidomethyl on C]PDKFC[Common Fixed:Carbamidomethyl on C]LF…	ESTVFEDLSDEAERDEYELLC[Common Fixed:Carbamidomethyl on C]PDNTR:-0.53,-1.09,-0.48,-2.42,-1.37;KGGSFQLNELQGLK:0.06,-0.19,0.41,-0.75,-0.26;NGSDC[Common Fixed:Carbamidomethyl on C]PDKFC[Common Fixed:Carbamidomethyl on C]LFQSETK:-0.34,-0.46,0.47,-1.18,-0.83;ADAVTLDGGFIYEAGLAPYK:-2.27,0.18,-0.66,-0.37;N[Common Artifact:Deamidation on N]GSDC[Common Fixed:Carbamidomethyl on C]PDKFC[Common Fixed:Carbamidom…	3000	0.00932041	0.00932041	ENSG00000012223	ENST00000417439	ENSG00000012223.13	21.1562	70.1855	-1.73009	49.0293	0.962144	-49.0598
H0YMW4	primary:ANXA2	Homo sapiens	RPMI	LPS	0.1	-0.339144	0.186947	1.36328	1.30536e+07	1.0319e+07	51	215	200	LSLEGDHSTPPSAYGSVK:0.39,0.29,-0,-0.25,-1.18;AYTNFDAERDALNIETAIK:-0.58,1.17,0.22,-0,-1.49;GLGTDEDSLIEIIC[Common Fixed:Carbamidomethyl on C]SR:-0.69,1.12,0.68,0,-0.92;TDLEKDIISDTSGDFRK:0,-1.2,0.82,0.1,-2.19;RAEDGSVIDYELIDQDAR:-0.01,0.03,0.66,-0,-1.1;TDLEKDIISDTSGDFR:1.15,0.52,-0,-0.17,-0.1;GVDEVTIVNILTNR:-0.26,0.44,0.46,-0,-0.81;SLYYYIQQDTKGDYQK:0.24,-0.34,0.91,-0,-2.18;TPAQYDASELK:-0,-0.22,1.6,0.9…	LSLEGDHSTPPSAYGSVK:-0.58,-1.42,-0.15,-1.04,-0.09;AYTNFDAERDALNIETAIK:0.68,0.71,-1.2,-1.76,-2.72;GLGTDEDSLIEIIC[Common Fixed:Carbamidomethyl on C]SR:-0.28,0.55,-0.42,-1.26,-1.1;TDLEKDIISDTSGDFRK:-0.3,-0.42,0.32,-0.91,-0.58;RAEDGSVIDYELIDQDAR:-0.92,-0.53,0.23,-1.05,-0.44;TDLEKDIISDTSGDFR:0.39,0.9,0.42,-0.32,-0.89;GVDEVTIVNILTNR:-0.46,0.06,-1.67,-1.4;SLYYYIQQDTKGDYQK:-0.35,-0.05,0.61,-0.42,-1.45;TPA…	129.435	0.179021	0.0392442	ENSG00000182718	ENST00000559780	ENSG00000182718.18	726.868	47.3344	3.94073	679.533	0.999776	679.545
P04083	primary:ANXA1, synonym:ANX1, synonym:LPC1	Homo sapiens	RPMI	LPS	0.1	-0.43644	0.195543	1.36213	1.42984e+07	1.05659e+07	58	227	196	AAYLQETGKPLDETLKK:-0.13,0.44,0.52,-0,-0.28;GGPGSAVSPYPTFNPSSDVAALHK:0.6,-0.04,0.4,-0,-2.3;GLGTDEDTLIEILASR:-0.74,0.79,0.74,0,-0.09;GDRSEDFGVNEDLADSDAR:0.33,0.67,0,-0.28,-2.32;SEDFGVNEDLADSDAR:-0.37,0.03,0.69,-0,-0.45;GVDEATIIDILTKR:-0.11,0.92,0.81,0,-2.22;DLAKDITSDTSGDFR:1.19,-0,0.91,-0.08,-2.16;GTDVNVFNTILTTR:-0.37,-0,0.75,0.16,-0.9;C[Common Fixed:Carbamidomethyl on C]ATSKPAFFAEK:0.23,0.58,-0.23…	AAYLQETGKPLDETLKK:-0.33,-0.72,-0.1,-0.89,0.12;GGPGSAVSPYPTFNPSSDVAALHK:0.59,0.4,-0.9,-1.4,-1.31;GLGTDEDTLIEILASR:0,0.43,-0.78,-1.46,-1.46;GDRSEDFGVNEDLADSDAR:-0.5,0.06,-0.29,-1.82,-0.46;SEDFGVNEDLADSDAR:-0.93,-0.48,-0.36,-1.34,-0.17;GVDEATIIDILTKR:0.74,0.88,-1.17,-2.23,-2.26;DLAKDITSDTSGDFR:0.72,0.96,0.54,-0.51,-0.18;GTDVNVFNTILTTR:0.03,0.3,-0.21,-1.31,-1.04;C[Common Fixed:Carbamidomethyl on C]AT…	999	0.0274763	0.0105193	ENSG00000135046	ENST00000257497	ENSG00000135046.14	1631.3	213.821	2.93154	1417.48	0.996103	1417.48
P04083	primary:ANXA1, synonym:ANX1, synonym:LPC1	Homo sapiens	RPMI	LPS	0.1	-0.43644	0.195543	1.36213	1.42984e+07	1.05659e+07	58	227	196	AAYLQETGKPLDETLKK:-0.13,0.44,0.52,-0,-0.28;GGPGSAVSPYPTFNPSSDVAALHK:0.6,-0.04,0.4,-0,-2.3;GLGTDEDTLIEILASR:-0.74,0.79,0.74,0,-0.09;GDRSEDFGVNEDLADSDAR:0.33,0.67,0,-0.28,-2.32;SEDFGVNEDLADSDAR:-0.37,0.03,0.69,-0,-0.45;GVDEATIIDILTKR:-0.11,0.92,0.81,0,-2.22;DLAKDITSDTSGDFR:1.19,-0,0.91,-0.08,-2.16;GTDVNVFNTILTTR:-0.37,-0,0.75,0.16,-0.9;C[Common Fixed:Carbamidomethyl on C]ATSKPAFFAEK:0.23,0.58,-0.23…	AAYLQETGKPLDETLKK:-0.33,-0.72,-0.1,-0.89,0.12;GGPGSAVSPYPTFNPSSDVAALHK:0.59,0.4,-0.9,-1.4,-1.31;GLGTDEDTLIEILASR:0,0.43,-0.78,-1.46,-1.46;GDRSEDFGVNEDLADSDAR:-0.5,0.06,-0.29,-1.82,-0.46;SEDFGVNEDLADSDAR:-0.93,-0.48,-0.36,-1.34,-0.17;GVDEATIIDILTKR:0.74,0.88,-1.17,-2.23,-2.26;DLAKDITSDTSGDFR:0.72,0.96,0.54,-0.51,-0.18;GTDVNVFNTILTTR:0.03,0.3,-0.21,-1.31,-1.04;C[Common Fixed:Carbamidomethyl on C]AT…	999	0.0274763	0.0105193	ENSG00000135046	ENST00000376911	ENSG00000135046.14	1631.3	213.821	2.93154	1417.48	0.996103	1417.48
P08758	primary:ANXA5, synonym:ANX5, synonym:ENX2, synonym:PP4	Homo sapiens	RPMI	LPS	0.1	-0.394655	0.208284	1.26544	8.02239e+06	6.10241e+06	38	150	135	GLGTDEESILTLLTSR:-0.06,0.81,0.67,0,-0.38;DLLDDLKSELTGKFEK:-0,0.72,0.31,-0.18,-3.2;DPDAGIDEAQVEQDAQALFQAGELK:-0.17,0.17,;GAGTDDHTLIR:-1.55,-0,0.74,0.49,-0.82;ETSGNLEQLLLAVVK:-0.82,-0,0.9,0.22,-0.08;GTVTDFPGFDER:-1.55,0,0.32,0.1,-1.02;GTVTDFPGFDERADAETLRK:-0.19,0,1.42,0.63,-2.63;GTVTDFPGFDERADAETLR:-0.2,0.41,0.29,0,-1.55;SEIDLFNIRK:-0.8,0.39,0.48,0,-3.03;NFATSLYSM[Common Variable:Oxidation on M]IK:…	GLGTDEESILTLLTSR:-0.73,-0.28,-0.06,-0.55,-1.1;DLLDDLKSELTGKFEK:0.06,0.12,-0.1,-0.6,-1.97;DPDAGIDEAQVEQDAQALFQAGELK:-0.31,-1.23;GAGTDDHTLIR:-0.81,-1.33,-0.12,-0.34,-0.1;ETSGNLEQLLLAVVK:-1.03,-0.04,-1.82;GTVTDFPGFDER:-1.16,-1.23,-0.97,-1.08,-1.25;GTVTDFPGFDERADAETLRK:1.24,1.1,0.47,0.35,-0.92;GTVTDFPGFDERADAETLR:0.25,-0.15,-0.23,-0.63,-1.41;SEIDLFNIRK:0.34,0.29,-0.1,-0.16,-1.33;NFATSLYSM[Common Vari…	135.364	0.172533	0.0367158	ENSG00000164111	ENST00000296511	ENSG00000164111.15	574.241	99.5655	2.52794	474.675	0.991164	474.682
P43490	primary:NAMPT, synonym:PBEF, synonym:PBEF1	Homo sapiens	RPMI	LPS	0.1	-0.567904	0.348554	1.3903	914160	616689	19	73	63	DVYKEHFQDDVFNEK:0,0.41,1.04,-0.04,-0.35;GTDTVAGLALIK:0,0.03,0.39,-0.74,-0.76;STQAPLIIRPDSGNPLDTVLK:-1.33,0.63,1.25,0,-0.36;AVPEGFVIPR:-0,0.53,0.58,-0.26,-0.55;KFPVTENSK:-0.44,-0.3,0.43,0.63,0;VLEILGK:0.45,0.32,-0,-0.54,-0.41;DLLNC[Common Fixed:Carbamidomethyl on C]SFK:-1.01,-0,1.56,0.46,-0.27;VYSYFEC[Common Fixed:Carbamidomethyl on C]R:-0.11,0.31,0.11,-0.16;YEETVFYGLQYILNK:1.02,1.12,-0.67,-0.88,0…	DVYKEHFQDDVFNEK:-0.79,0.11,-1.85,-0.29;GTDTVAGLALIK:-0.35,-0.97,0.04,-0.85,-0.86;STQAPLIIRPDSGNPLDTVLK:0.4,0.12,-0.85,-2.84,-2.46;AVPEGFVIPR:-0.07,0.2,0.45,-0.76,-0.77;KFPVTENSK:-0.18,-0.87,1.09,0.08,0.35;VLEILGK:0.57,-0.44,-0.21,-1.35,-0.57;DLLNC[Common Fixed:Carbamidomethyl on C]SFK:-0.2,-3.44,0.5,-0.58,;VYSYFEC[Common Fixed:Carbamidomethyl on C]R:0.09,-0.58,-0.37;YEETVFYGLQYILNK:-1.05,0.61,-2.…	106.143	0.210054	0.0459779	ENSG00000105835	ENST00000222553	ENSG00000105835.13	12074.2	440.7	4.77598	11633.5	1	11633.5
Q14314	primary:FGL2	Homo sapiens	RPMI	LPS	0.1	-0.36011	0.296	1.69428	4.02387e+06	3.13502e+06	42	166	157	LNLVNM[Common Variable:Oxidation on M]NNIENYVDSK:-1.58,0,0.83,1.41,-1.64;NAKEEINVLHGR:-2.38,0,0.89,0.9,-1.84;IEEVFKEVQNLK:-0.67,-0,1.12,0.71,-1.44;GKC[Common Fixed:Carbamidomethyl on C]EEAGEC[Common Fixed:Carbamidomethyl on C]PYQVSLPPLTIQLPK:-3.2,0.03,0,0.06,-2.82;GKC[Common Fixed:Carbamidomethyl on C]EEAGEC[Less Common:Carboxymethylation on C]PYQ[Common Artifact:Deamidation on Q]VSLPPLTIQLPK:0.2…	LNLVNM[Common Variable:Oxidation on M]NNIENYVDSK:-0.03,-0.41,0.29,-0.46;NAKEEINVLHGR:-1.72,-0.86,0.67,-1.42,0.48;IEEVFKEVQNLK:-1.49,0.97,0.37,-0.99,0.45;GKC[Common Fixed:Carbamidomethyl on C]EEAGEC[Common Fixed:Carbamidomethyl on C]PYQVSLPPLTIQLPK:-3.28,0.2,-1.13,-1.99,-1.29;GKC[Common Fixed:Carbamidomethyl on C]EEAGEC[Less Common:Carboxymethylation on C]PYQ[Common Artifact:Deamidation on Q]VSLPP…	50.7241	0.357503	0.0964403	ENSG00000127951	ENST00000248598	ENSG00000127951.8	154.138	685.533	-2.153	531.395	0.984093	-531.399
H3BN02	primary:ITGAX	Homo sapiens	RPMI	LPS	0.1	-0.762753	0.318086	1.46866	4.58928e+06	2.70479e+06	30	107	86	AHC[Common Fixed:Carbamidomethyl on C]ENFNLLLPSC[Common Fixed:Carbamidomethyl on C]VEDSVTPITLR:0.18,-0,0.12,-0.73,-1.14;LQYFGQALSGGQDLTQDGLVDLAVGAR:1.34,0,-0.03,;AHC[Common Fixed:Carbamidomethyl on C]ENFNLLLPSC[Less Common:Carboxymethylation on C]VEDSVTPITLR:-0,1.31,-1.15,-1.88,0.45;IAPPASDFLAHIQK:-1.19,-0.63,0.84,0.63,;EGDSLDYKDVIPM[Common Variable:Oxidation on M]ADAAGIIR:-3.77,-1.83,0.9,0.17,0;…	AHC[Common Fixed:Carbamidomethyl on C]ENFNLLLPSC[Common Fixed:Carbamidomethyl on C]VEDSVTPITLR:-0.77,-0.76,0.15,-2.24,-2.16;LQYFGQALSGGQDLTQDGLVDLAVGAR:0.07,0.64,-1.46;AHC[Common Fixed:Carbamidomethyl on C]ENFNLLLPSC[Less Common:Carboxymethylation on C]VEDSVTPITLR:-1.17,-2.18,;IAPPASDFLAHIQK:-0.48,-0.26,-1.14,-1.41,-1.55;EGDSLDYKDVIPM[Common Variable:Oxidation on M]ADAAGIIR:-0.35,-0.09,0.22,1.02,…	3000	0.00932041	0.00932041	ENSG00000140678	ENST00000562522	ENSG00000140678.17	89.914	29.38	1.61371	60.534	0.959738	60.5555
P05120	primary:SERPINB2, synonym:PAI2, synonym:PLANH2	Homo sapiens	RPMI	LPS	0.1	-0.61221	0.355696	1.69114	4.78286e+06	3.12892e+06	51	143	83	DKM[Common Variable:Oxidation on M]AEDEVEVYIPQFK:-0.5,-0,-0.32,0.96,0.2;YYSSEPQAVDFLEC[Common Fixed:Carbamidomethyl on C]AEEAR:-3.04,-0,0.74,0.45,-2.83;SLSSAINASTGNYLLESVNK:0.39,0,-3.03;YYSSEPQAVDFLEC[Common Fixed:Carbamidomethyl on C]AEEARK:-3.4,0.1,-0.1,0.24,;M[Common Variable:Oxidation on M]AEDEVEVYIPQFK:-0.12,0.12,1.44,-2.1;GKIPNLLPEGSVDGDTR:-1.33,-0.31,0.39,0.31,;IPNLLPEGSVDGDTR:-0,-0.27,0.7…	DKM[Common Variable:Oxidation on M]AEDEVEVYIPQFK:-0.14,0.45,;YYSSEPQAVDFLEC[Common Fixed:Carbamidomethyl on C]AEEAR:0.71,;SLSSAINASTGNYLLESVNK:-3.39,;YYSSEPQAVDFLEC[Common Fixed:Carbamidomethyl on C]AEEARK:-0.06,-2.06;M[Common Variable:Oxidation on M]AEDEVEVYIPQFK:0.32,-1.57,;GKIPNLLPEGSVDGDTR:1.54,-2.05,-1.54,-2.97,;IPNLLPEGSVDGDTR:0.08,-2.58,;EKLNIGYIEDLK:0.96,-1.13,;GSYPDAILQAQAADK:1.07,;GSYPD…	68.7674	0.290997	0.065594	ENSG00000197632	ENST00000299502	ENSG00000197632.9	245.563	24.4833	3.32622	221.08	0.998339	221.105
P05120	primary:SERPINB2, synonym:PAI2, synonym:PLANH2	Homo sapiens	RPMI	LPS	0.1	-0.61221	0.355696	1.69114	4.78286e+06	3.12892e+06	51	143	83	DKM[Common Variable:Oxidation on M]AEDEVEVYIPQFK:-0.5,-0,-0.32,0.96,0.2;YYSSEPQAVDFLEC[Common Fixed:Carbamidomethyl on C]AEEAR:-3.04,-0,0.74,0.45,-2.83;SLSSAINASTGNYLLESVNK:0.39,0,-3.03;YYSSEPQAVDFLEC[Common Fixed:Carbamidomethyl on C]AEEARK:-3.4,0.1,-0.1,0.24,;M[Common Variable:Oxidation on M]AEDEVEVYIPQFK:-0.12,0.12,1.44,-2.1;GKIPNLLPEGSVDGDTR:-1.33,-0.31,0.39,0.31,;IPNLLPEGSVDGDTR:-0,-0.27,0.7…	DKM[Common Variable:Oxidation on M]AEDEVEVYIPQFK:-0.14,0.45,;YYSSEPQAVDFLEC[Common Fixed:Carbamidomethyl on C]AEEAR:0.71,;SLSSAINASTGNYLLESVNK:-3.39,;YYSSEPQAVDFLEC[Common Fixed:Carbamidomethyl on C]AEEARK:-0.06,-2.06;M[Common Variable:Oxidation on M]AEDEVEVYIPQFK:0.32,-1.57,;GKIPNLLPEGSVDGDTR:1.54,-2.05,-1.54,-2.97,;IPNLLPEGSVDGDTR:0.08,-2.58,;EKLNIGYIEDLK:0.96,-1.13,;GSYPDAILQAQAADK:1.07,;GSYPD…	68.7674	0.290997	0.065594	ENSG00000197632	ENST00000457692	ENSG00000197632.9	245.563	24.4833	3.32622	221.08	0.998339	221.105
P98066	primary:TNFAIP6, synonym:TSG6	Homo sapiens	RPMI	LPS	0.1	-1.17195	0.620925	2.63291	8.70315e+06	3.86263e+06	34	106	84	YC[Common Fixed:Carbamidomethyl on C]GDELPDDIISTGNVM[Common Variable:Oxidation on M]TLK:-1.66,-0,0.73,1.84,-1.34;AVC[Common Fixed:Carbamidomethyl on C]EFEGGHLATYK:-3.04,0,0.77,0.61,-4.05;VGYPIVKPGPNC[Common Fixed:Carbamidomethyl on C]GFGK:-0.26,0.49,0.26,-4.74;FLSDASVTAGGFQIK:-5.46,0,0.55,0.55,-4.87;YC[Common Fixed:Carbamidomethyl on C]GDELPDDII[Less Common:Methylation on I]STGNVM[Common Variable…	YC[Common Fixed:Carbamidomethyl on C]GDELPDDIISTGNVM[Common Variable:Oxidation on M]TLK:1.06,-0.41,-1.46,-0.1,-0.84;AVC[Common Fixed:Carbamidomethyl on C]EFEGGHLATYK:0.28,-0.28,-4.6,-4.71,-6.44;VGYPIVKPGPNC[Common Fixed:Carbamidomethyl on C]GFGK:0.35,-0.53,-5.83,-5.52,-5.19;FLSDASVTAGGFQIK:0.84,0.53,-4.36,-4.41,-4.17;YC[Common Fixed:Carbamidomethyl on C]GDELPDDII[Less Common:Methylation on I]STGN…	62.8298	0.309973	0.0744937	ENSG00000123610	ENST00000243347	ENSG00000123610.5	322.633	1.63222	7.62691	321	1	321.091
A0A0A0MSA9	primary:PVR	Homo sapiens	RPMI	LPS	0.1	0.487091	2.34065	1.84674	120636	169086	2	3	3	LEFVAAR[Common Biological:Citrullination on R]LGAELR[Common Biological:Citrullination on R]NASLR:1.04,-0,-0.4,;	LEFVAAR[Common Biological:Citrullination on R]LGAELR[Common Biological:Citrullination on R]NASLR:0.59,0.6,0.87;	249	0.10181	0.0209217	ENSG00000073008	ENST00000406449	ENSG00000073008.15	79.3359	9.79333	3.0181	69.5425	0.995209	69.608
F5H1M6	primary:P2RX4	Homo sapiens	RPMI	LPS	0.1	0.310117	3.34381	1.94729	128064	158775	1	2	2	SC[Common Fixed:Carbamidomethyl on C]IYDAK:-0.2,0.2,	SC[Common Fixed:Carbamidomethyl on C]IYDAK:0.46,0.31,	16.1429	0.636153	0.179361	ENSG00000135124	ENST00000538701	ENSG00000135124.16	250.097	40.8055	2.61565	209.291	0.992788	209.308
P07339	primary:CTSD, synonym:CPSD	Homo sapiens	RPMI	LPS	0.1	-0.340357	0.299187	1.4915	5.55552e+06	4.388e+06	29	120	101	AIGAVPLIQGEYM[Common Variable:Oxidation on M]IPC[Common Fixed:Carbamidomethyl on C]EK:-1.61,-1.11,0.45,0.89,-0;DPDAQPGGELM[Common Variable:Oxidation on M]LGGTDSK:-0.59,-0,-0.91,0.19,0.48;FDGILGM[Common Variable:Oxidation on M]AYPR:-0.25,0.47,-0.25,0.75,-0;VSTLPAITLK:-0.66,0.44,0.29,0,-1.93;QPGITFIAAK:-1.36,0.2,0.25,-0,-2.23;VGFAEAAR:-0.74,0.55,0.98,-0.55;VGFAEAARL:-0.01,2.55,0.01,-2.1;QVFGEATK:-0…	AIGAVPLIQGEYM[Common Variable:Oxidation on M]IPC[Common Fixed:Carbamidomethyl on C]EK:-0.5,-0.32,-0.72,0.23,-2.6;DPDAQPGGELM[Common Variable:Oxidation on M]LGGTDSK:-1.33,-1.84,-1.7,-0.68,-2.07;FDGILGM[Common Variable:Oxidation on M]AYPR:0.78,0.68,0.51,-1.96;VSTLPAITLK:-0.2,-0.02,-0.73,-1.24,-1.02;QPGITFIAAK:-0.57,-0.35,-0.97,-1.35,-1.21;VGFAEAAR:-0.59,;VGFAEAARL:2.63,3.09,-0.56,-0.65,;QVFGEATK:-0…	14.1515	0.666047	0.189852	ENSG00000117984	ENST00000236671	ENSG00000117984.15	1112.21	110.991	3.32492	1001.22	0.998286	1001.23
