# Supplementary material for: Multi-omic profiling of pathogen-stimulated primary immune cells
Source: iScience. 2024 Jul 6;27(8):110471. doi: 10.1016/j.isci.2024.110471 (PMC11293528; doi:10.1016/j.isci.2024.110471)
Supplement: Table S25. Proteome evidence for intron retentions, related to Figures 4, S5 and S6 [file mmc25.xlsx]

## Sheet: Sheet1
gene_ref	gene_id	gene_name	condition_1	condition_2	isoformUpregulated	isoformDownregulated	iso_ref_up	iso_ref_down	featureCompared	isoformsDifferent	switchConsequence	Transcript stable ID	Protein Group	Gene	Organism	Control Condition	Treatment Condition	Null Hypothesis Width	Protein Log2 Fold-Change	Uncertainty in Protein Log2 Fold-Change	Standard Deviation of Peptide Log2 Fold-Changes	Protein Intensity in Control Condition	Protein Intensity in Treatment Condition	Number of Peptides	Number of Control Condition Measurements	Number of Treatment Condition Measurements	Control Measurements	Treatment Measurements	Bayes Factor	Posterior Error Probability	False Discovery Rate	Gene stable ID
geneComp_00001352	ENSG00000090520.12	DNAJB11	rpmi	calb	ENST00000265028.8	ENST00000495390.2	isoComp_00004605	isoComp_00004607	intron_retention	TRUE	Intron retention loss	ENST00000265028	Q9UBS4	primary:DNAJB11, synonym:EDJ, synonym:ERJ3, synonym:HDJ9, ORF:PSEC0121, ORF:UNQ537/PRO1080	Homo sapiens	RPMI	SAUR	0.1	-0.356047	0.368347	1.03258	845286	660424	9	40	25	DKITRPGAK:-1.06,-1.03,-0,0.48,0.01;SASIKDIK:0.12,0.39,0,-1.06,-2.08;FQDLGAAYEVLSDSEKR:-0.16,0.91,-0,-0.22,0.06;FQMTQEVVC[Common Fixed:Carbamidomethyl on C]DEC[Common Fixed:Carbamidomethyl on C]PNVK:-0.38,0.38,0.86,-0.46,;LALQLHPDRNPDDPQAQEK:0.42,-0.59,-0.22,0.22;FQDLGAAYEVLSDSEK:-1.08,0.96,-0.2,0.12,-0;TTQLGPGR:-1.05,-0,-0.11,0.25,0.06;KLALQLHPDRNPDDPQAQEK:-3.27,-0.47,0.47,0.87,;DGMEYPFIGEGEPHVDG…	DKITRPGAK:-0.67,-0.78,-0.13,0.05,;SASIKDIK:-0.63,-0.89,-2;FQDLGAAYEVLSDSEKR:-0.88,-0.62,-0.34,;FQMTQEVVC[Common Fixed:Carbamidomethyl on C]DEC[Common Fixed:Carbamidomethyl on C]PNVK:1.05,0.51,;LALQLHPDRNPDDPQAQEK:-0.75,-0.83,-0.46,;FQDLGAAYEVLSDSEK:-0.81,-0.03,-0.01,;TTQLGPGR:-0.68,-0.34,-0.37,-0.22,;KLALQLHPDRNPDDPQAQEK:-0.19,-1,;DGMEYPFIGEGEPHVDGEPGDLR:-0.89,	17.9873	0.618016	0.181937	ENSG00000090520
geneComp_00001652	ENSG00000100453.14	GZMB	rpmi	calb	ENST00000216341.9	transcript3078.chr14.nic	isoComp_00005565	isoComp_00005566	intron_retention	TRUE	Intron retention loss	ENST00000216341	P10144	primary:GZMB, synonym:CGL1, synonym:CSPB, synonym:CTLA1, synonym:GRB	Homo sapiens	RPMI	CALB	0.1	1.70972	0.579505	2.50845	4.72427e+06	1.5453e+07	29	72	80	RPIPHPAYNPK:-1.59,-0,3.47,2.77,-2.14;VAQGIVSYGR:-2,2.85,2,-2.98;AQVKPGQTC[Common Fixed:Carbamidomethyl on C]SVAGWGQTAPLGK:-3.22,1.1,-0,;GDSGGPLVC[Common Fixed:Carbamidomethyl on C]NK:1.24,-1.24,;TSFKGDSGGPLVC[Common Fixed:Carbamidomethyl on C]NK:-0.04,-0.11,4.29,4.76,0;HYYDSTIELC[Common Fixed:Carbamidomethyl on C]VGDPEIKK:0,-0.07,2.15,1.31,-0.89;HSHTLQEVK:-0.03,0.03,;VSSFVHWIK:-0.01,-0.76,1.25,0.…	RPIPHPAYNPK:5.48,3.18,3.09,7.22,1.8;VAQGIVSYGR:4.03,2.56,2.41,5.79,2.56;AQVKPGQTC[Common Fixed:Carbamidomethyl on C]SVAGWGQTAPLGK:3.81,1.38,0.81,2.36,-0.36;GDSGGPLVC[Common Fixed:Carbamidomethyl on C]NK:3.72,1.71,4.75,0.87;TSFKGDSGGPLVC[Common Fixed:Carbamidomethyl on C]NK:6.13,4.29,4.49,7.07,1.8;HYYDSTIELC[Common Fixed:Carbamidomethyl on C]VGDPEIKK:4.2,2.77,3.61,1.69;HSHTLQEVK:0.81,-1.86,-0.41,2…	3000	0.00577221	0.00577221	ENSG00000100453
geneComp_00025672	ENSG00000100453.14	GZMB	rpmi	polyic	ENST00000216341.9	transcript3078.chr14.nic	isoComp_00080493	isoComp_00080494	intron_retention	TRUE	Intron retention loss	ENST00000216341	P10144	primary:GZMB, synonym:CGL1, synonym:CSPB, synonym:CTLA1, synonym:GRB	Homo sapiens	RPMI	CALB	0.1	1.70972	0.579505	2.50845	4.72427e+06	1.5453e+07	29	72	80	RPIPHPAYNPK:-1.59,-0,3.47,2.77,-2.14;VAQGIVSYGR:-2,2.85,2,-2.98;AQVKPGQTC[Common Fixed:Carbamidomethyl on C]SVAGWGQTAPLGK:-3.22,1.1,-0,;GDSGGPLVC[Common Fixed:Carbamidomethyl on C]NK:1.24,-1.24,;TSFKGDSGGPLVC[Common Fixed:Carbamidomethyl on C]NK:-0.04,-0.11,4.29,4.76,0;HYYDSTIELC[Common Fixed:Carbamidomethyl on C]VGDPEIKK:0,-0.07,2.15,1.31,-0.89;HSHTLQEVK:-0.03,0.03,;VSSFVHWIK:-0.01,-0.76,1.25,0.…	RPIPHPAYNPK:5.48,3.18,3.09,7.22,1.8;VAQGIVSYGR:4.03,2.56,2.41,5.79,2.56;AQVKPGQTC[Common Fixed:Carbamidomethyl on C]SVAGWGQTAPLGK:3.81,1.38,0.81,2.36,-0.36;GDSGGPLVC[Common Fixed:Carbamidomethyl on C]NK:3.72,1.71,4.75,0.87;TSFKGDSGGPLVC[Common Fixed:Carbamidomethyl on C]NK:6.13,4.29,4.49,7.07,1.8;HYYDSTIELC[Common Fixed:Carbamidomethyl on C]VGDPEIKK:4.2,2.77,3.61,1.69;HSHTLQEVK:0.81,-1.86,-0.41,2…	3000	0.00577221	0.00577221	ENSG00000100453
geneComp_00037682	ENSG00000100453.14	GZMB	rpmi	saur	ENST00000216341.9	transcript3078.chr14.nic	isoComp_00117957	isoComp_00117958	intron_retention	TRUE	Intron retention loss	ENST00000216341	P10144	primary:GZMB, synonym:CGL1, synonym:CSPB, synonym:CTLA1, synonym:GRB	Homo sapiens	RPMI	CALB	0.1	1.70972	0.579505	2.50845	4.72427e+06	1.5453e+07	29	72	80	RPIPHPAYNPK:-1.59,-0,3.47,2.77,-2.14;VAQGIVSYGR:-2,2.85,2,-2.98;AQVKPGQTC[Common Fixed:Carbamidomethyl on C]SVAGWGQTAPLGK:-3.22,1.1,-0,;GDSGGPLVC[Common Fixed:Carbamidomethyl on C]NK:1.24,-1.24,;TSFKGDSGGPLVC[Common Fixed:Carbamidomethyl on C]NK:-0.04,-0.11,4.29,4.76,0;HYYDSTIELC[Common Fixed:Carbamidomethyl on C]VGDPEIKK:0,-0.07,2.15,1.31,-0.89;HSHTLQEVK:-0.03,0.03,;VSSFVHWIK:-0.01,-0.76,1.25,0.…	RPIPHPAYNPK:5.48,3.18,3.09,7.22,1.8;VAQGIVSYGR:4.03,2.56,2.41,5.79,2.56;AQVKPGQTC[Common Fixed:Carbamidomethyl on C]SVAGWGQTAPLGK:3.81,1.38,0.81,2.36,-0.36;GDSGGPLVC[Common Fixed:Carbamidomethyl on C]NK:3.72,1.71,4.75,0.87;TSFKGDSGGPLVC[Common Fixed:Carbamidomethyl on C]NK:6.13,4.29,4.49,7.07,1.8;HYYDSTIELC[Common Fixed:Carbamidomethyl on C]VGDPEIKK:4.2,2.77,3.61,1.69;HSHTLQEVK:0.81,-1.86,-0.41,2…	3000	0.00577221	0.00577221	ENSG00000100453
geneComp_00001814	ENSG00000101608.13	MYL12A	rpmi	calb	ENST00000217652.8	transcript572.chr18.nic	isoComp_00006106	isoComp_00006110	intron_retention	TRUE	Intron retention loss	ENST00000217652	P19105	primary:MYL12A, synonym:MLCB, synonym:MRLC3, synonym:RLC	Homo sapiens	RPMI	POLYIC	0.1	-0.772172	0.34094	1.67712	1.44001e+07	8.43179e+06	31	120	106	NAFAC[Common Fixed:Carbamidomethyl on C]FDEEATGTIQEDYLR:-0,0.17,-0.89,-0.38,0.25;ELLTTM[Common Variable:Oxidation on M]GDRFTDEEVDELYR:-0.37,-0,-0.66,1.17,1.34;ATSNVFAM[Common Variable:Oxidation on M]FDQSQIQEFK:-0.51,0,-0.59,1.1,4.56;GNFNYIEFTR:-0.09,0.18,-0,0,0.46;LNGTDPEDVIR:0.03,0,-0.45,-0.01,0.86;EAFNM[Common Variable:Oxidation on M]IDQNR:-0,-2.04,-0.23,1.83,4.87;FTDEEVDELYR:0,-1.11,-0.21,0.19…	NAFAC[Common Fixed:Carbamidomethyl on C]FDEEATGTIQEDYLR:-0.04,0.47,-0.72,-0.94,-0.81;ELLTTM[Common Variable:Oxidation on M]GDRFTDEEVDELYR:-1.15,-2.41,-0.32,0.54,0.97;ATSNVFAM[Common Variable:Oxidation on M]FDQSQIQEFK:0.1,-0.14,-0.95,-0.44,-0.49;GNFNYIEFTR:-0.38,0.02,0,-0.46,-0.45;LNGTDPEDVIR:-2.47,-1.87,-0.79,-0.91,-1.04;EAFNM[Common Variable:Oxidation on M]IDQNR:0.06,0.4,1.1,0.69;FTDEEVDELYR:0.8…	3000	0.00419045	0.00419045	ENSG00000101608
geneComp_00013824	ENSG00000101608.13	MYL12A	rpmi	lps	ENST00000217652.8	transcript572.chr18.nic	isoComp_00043570	isoComp_00043574	intron_retention	TRUE	Intron retention loss	ENST00000217652	P19105	primary:MYL12A, synonym:MLCB, synonym:MRLC3, synonym:RLC	Homo sapiens	RPMI	POLYIC	0.1	-0.772172	0.34094	1.67712	1.44001e+07	8.43179e+06	31	120	106	NAFAC[Common Fixed:Carbamidomethyl on C]FDEEATGTIQEDYLR:-0,0.17,-0.89,-0.38,0.25;ELLTTM[Common Variable:Oxidation on M]GDRFTDEEVDELYR:-0.37,-0,-0.66,1.17,1.34;ATSNVFAM[Common Variable:Oxidation on M]FDQSQIQEFK:-0.51,0,-0.59,1.1,4.56;GNFNYIEFTR:-0.09,0.18,-0,0,0.46;LNGTDPEDVIR:0.03,0,-0.45,-0.01,0.86;EAFNM[Common Variable:Oxidation on M]IDQNR:-0,-2.04,-0.23,1.83,4.87;FTDEEVDELYR:0,-1.11,-0.21,0.19…	NAFAC[Common Fixed:Carbamidomethyl on C]FDEEATGTIQEDYLR:-0.04,0.47,-0.72,-0.94,-0.81;ELLTTM[Common Variable:Oxidation on M]GDRFTDEEVDELYR:-1.15,-2.41,-0.32,0.54,0.97;ATSNVFAM[Common Variable:Oxidation on M]FDQSQIQEFK:0.1,-0.14,-0.95,-0.44,-0.49;GNFNYIEFTR:-0.38,0.02,0,-0.46,-0.45;LNGTDPEDVIR:-2.47,-1.87,-0.79,-0.91,-1.04;EAFNM[Common Variable:Oxidation on M]IDQNR:0.06,0.4,1.1,0.69;FTDEEVDELYR:0.8…	3000	0.00419045	0.00419045	ENSG00000101608
geneComp_00025834	ENSG00000101608.13	MYL12A	rpmi	polyic	ENST00000217652.8	transcript572.chr18.nic	isoComp_00081034	isoComp_00081038	intron_retention	TRUE	Intron retention loss	ENST00000217652	P19105	primary:MYL12A, synonym:MLCB, synonym:MRLC3, synonym:RLC	Homo sapiens	RPMI	POLYIC	0.1	-0.772172	0.34094	1.67712	1.44001e+07	8.43179e+06	31	120	106	NAFAC[Common Fixed:Carbamidomethyl on C]FDEEATGTIQEDYLR:-0,0.17,-0.89,-0.38,0.25;ELLTTM[Common Variable:Oxidation on M]GDRFTDEEVDELYR:-0.37,-0,-0.66,1.17,1.34;ATSNVFAM[Common Variable:Oxidation on M]FDQSQIQEFK:-0.51,0,-0.59,1.1,4.56;GNFNYIEFTR:-0.09,0.18,-0,0,0.46;LNGTDPEDVIR:0.03,0,-0.45,-0.01,0.86;EAFNM[Common Variable:Oxidation on M]IDQNR:-0,-2.04,-0.23,1.83,4.87;FTDEEVDELYR:0,-1.11,-0.21,0.19…	NAFAC[Common Fixed:Carbamidomethyl on C]FDEEATGTIQEDYLR:-0.04,0.47,-0.72,-0.94,-0.81;ELLTTM[Common Variable:Oxidation on M]GDRFTDEEVDELYR:-1.15,-2.41,-0.32,0.54,0.97;ATSNVFAM[Common Variable:Oxidation on M]FDQSQIQEFK:0.1,-0.14,-0.95,-0.44,-0.49;GNFNYIEFTR:-0.38,0.02,0,-0.46,-0.45;LNGTDPEDVIR:-2.47,-1.87,-0.79,-0.91,-1.04;EAFNM[Common Variable:Oxidation on M]IDQNR:0.06,0.4,1.1,0.69;FTDEEVDELYR:0.8…	3000	0.00419045	0.00419045	ENSG00000101608
geneComp_00037844	ENSG00000101608.13	MYL12A	rpmi	saur	ENST00000217652.8	transcript572.chr18.nic	isoComp_00118498	isoComp_00118502	intron_retention	TRUE	Intron retention loss	ENST00000217652	P19105	primary:MYL12A, synonym:MLCB, synonym:MRLC3, synonym:RLC	Homo sapiens	RPMI	POLYIC	0.1	-0.772172	0.34094	1.67712	1.44001e+07	8.43179e+06	31	120	106	NAFAC[Common Fixed:Carbamidomethyl on C]FDEEATGTIQEDYLR:-0,0.17,-0.89,-0.38,0.25;ELLTTM[Common Variable:Oxidation on M]GDRFTDEEVDELYR:-0.37,-0,-0.66,1.17,1.34;ATSNVFAM[Common Variable:Oxidation on M]FDQSQIQEFK:-0.51,0,-0.59,1.1,4.56;GNFNYIEFTR:-0.09,0.18,-0,0,0.46;LNGTDPEDVIR:0.03,0,-0.45,-0.01,0.86;EAFNM[Common Variable:Oxidation on M]IDQNR:-0,-2.04,-0.23,1.83,4.87;FTDEEVDELYR:0,-1.11,-0.21,0.19…	NAFAC[Common Fixed:Carbamidomethyl on C]FDEEATGTIQEDYLR:-0.04,0.47,-0.72,-0.94,-0.81;ELLTTM[Common Variable:Oxidation on M]GDRFTDEEVDELYR:-1.15,-2.41,-0.32,0.54,0.97;ATSNVFAM[Common Variable:Oxidation on M]FDQSQIQEFK:0.1,-0.14,-0.95,-0.44,-0.49;GNFNYIEFTR:-0.38,0.02,0,-0.46,-0.45;LNGTDPEDVIR:-2.47,-1.87,-0.79,-0.91,-1.04;EAFNM[Common Variable:Oxidation on M]IDQNR:0.06,0.4,1.1,0.69;FTDEEVDELYR:0.8…	3000	0.00419045	0.00419045	ENSG00000101608
geneComp_00003345	ENSG00000119203.14	CPSF3	rpmi	calb	ENST00000238112.8	transcript1067.chr2.nic	isoComp_00011208	isoComp_00011209	intron_retention	TRUE	Intron retention loss	ENST00000238112	Q9UKF6	primary:CPSF3, synonym:CPSF73	Homo sapiens	RPMI	POLYIC	0.1	-0.2143	0.859582	0.939809	64552	55641.5	1	5	2	GLIPVFALGR:0.32,-0,-0.31,-0.9,0.13	GLIPVFALGR:-0.36,-0.38	42.4783	0.229105	0.055069	ENSG00000119203
geneComp_00007584	ENSG00000166710.22	B2M	rpmi	calb	ENST00000648006.3	transcript5100.chr15.nnic	isoComp_00025067	isoComp_00025068	intron_retention	TRUE	Intron retention loss	ENST00000648006	P61769	primary:B2M, ORF:CDABP0092, ORF:HDCMA22P	Homo sapiens	RPMI	CALB	0.1	0.4713	0.288395	1.56815	1.21749e+08	1.68787e+08	48	158	135	SNFLNC[Common Fixed:Carbamidomethyl on C]YVSGFHPSDIEVDLLK:0,0.61,0.21,-0.01,-1.79;IEKVEHSDLSFSK:-0,-0.17,0.49,1.66,-0.79;SNFLN[Common Artifact:Deamidation on N]C[Common Fixed:Carbamidomethyl on C]YVSGFHPSDIEVDLLK:0.24,-0.14,0.14,-0.18;SNFLN[Common Biological:Hydroxylation on N]C[Common Fixed:Carbamidomethyl on C]YVSGFHPSDIEVDLLK:-0.01,-1.3,0.01,2.36;SNFLNC[Less Common:Trioxidation on C]YVSGFHPSDI…	SNFLNC[Common Fixed:Carbamidomethyl on C]YVSGFHPSDIEVDLLK:1.63,0.67,0.2,1.74;IEKVEHSDLSFSK:0.28,1.38,1.75,-1.21;SNFLN[Common Artifact:Deamidation on N]C[Common Fixed:Carbamidomethyl on C]YVSGFHPSDIEVDLLK:-0.33,0.7,2.49;SNFLN[Common Biological:Hydroxylation on N]C[Common Fixed:Carbamidomethyl on C]YVSGFHPSDIEVDLLK:1.5,0.94,4.15;SNFLNC[Less Common:Trioxidation on C]YVSGFHPSDIEVDLLK:-1.78,0.33,1.09,…	29.6122	0.370346	0.0951693	ENSG00000166710
geneComp_00019594	ENSG00000166710.22	B2M	rpmi	lps	ENST00000648006.3	transcript5100.chr15.nnic	isoComp_00062531	isoComp_00062532	intron_retention	TRUE	Intron retention loss	ENST00000648006	P61769	primary:B2M, ORF:CDABP0092, ORF:HDCMA22P	Homo sapiens	RPMI	CALB	0.1	0.4713	0.288395	1.56815	1.21749e+08	1.68787e+08	48	158	135	SNFLNC[Common Fixed:Carbamidomethyl on C]YVSGFHPSDIEVDLLK:0,0.61,0.21,-0.01,-1.79;IEKVEHSDLSFSK:-0,-0.17,0.49,1.66,-0.79;SNFLN[Common Artifact:Deamidation on N]C[Common Fixed:Carbamidomethyl on C]YVSGFHPSDIEVDLLK:0.24,-0.14,0.14,-0.18;SNFLN[Common Biological:Hydroxylation on N]C[Common Fixed:Carbamidomethyl on C]YVSGFHPSDIEVDLLK:-0.01,-1.3,0.01,2.36;SNFLNC[Less Common:Trioxidation on C]YVSGFHPSDI…	SNFLNC[Common Fixed:Carbamidomethyl on C]YVSGFHPSDIEVDLLK:1.63,0.67,0.2,1.74;IEKVEHSDLSFSK:0.28,1.38,1.75,-1.21;SNFLN[Common Artifact:Deamidation on N]C[Common Fixed:Carbamidomethyl on C]YVSGFHPSDIEVDLLK:-0.33,0.7,2.49;SNFLN[Common Biological:Hydroxylation on N]C[Common Fixed:Carbamidomethyl on C]YVSGFHPSDIEVDLLK:1.5,0.94,4.15;SNFLNC[Less Common:Trioxidation on C]YVSGFHPSDIEVDLLK:-1.78,0.33,1.09,…	29.6122	0.370346	0.0951693	ENSG00000166710
geneComp_00031604	ENSG00000166710.22	B2M	rpmi	polyic	ENST00000648006.3	transcript5100.chr15.nnic	isoComp_00099995	isoComp_00099996	intron_retention	TRUE	Intron retention loss	ENST00000648006	P61769	primary:B2M, ORF:CDABP0092, ORF:HDCMA22P	Homo sapiens	RPMI	CALB	0.1	0.4713	0.288395	1.56815	1.21749e+08	1.68787e+08	48	158	135	SNFLNC[Common Fixed:Carbamidomethyl on C]YVSGFHPSDIEVDLLK:0,0.61,0.21,-0.01,-1.79;IEKVEHSDLSFSK:-0,-0.17,0.49,1.66,-0.79;SNFLN[Common Artifact:Deamidation on N]C[Common Fixed:Carbamidomethyl on C]YVSGFHPSDIEVDLLK:0.24,-0.14,0.14,-0.18;SNFLN[Common Biological:Hydroxylation on N]C[Common Fixed:Carbamidomethyl on C]YVSGFHPSDIEVDLLK:-0.01,-1.3,0.01,2.36;SNFLNC[Less Common:Trioxidation on C]YVSGFHPSDI…	SNFLNC[Common Fixed:Carbamidomethyl on C]YVSGFHPSDIEVDLLK:1.63,0.67,0.2,1.74;IEKVEHSDLSFSK:0.28,1.38,1.75,-1.21;SNFLN[Common Artifact:Deamidation on N]C[Common Fixed:Carbamidomethyl on C]YVSGFHPSDIEVDLLK:-0.33,0.7,2.49;SNFLN[Common Biological:Hydroxylation on N]C[Common Fixed:Carbamidomethyl on C]YVSGFHPSDIEVDLLK:1.5,0.94,4.15;SNFLNC[Less Common:Trioxidation on C]YVSGFHPSDIEVDLLK:-1.78,0.33,1.09,…	29.6122	0.370346	0.0951693	ENSG00000166710
geneComp_00043614	ENSG00000166710.22	B2M	rpmi	saur	ENST00000648006.3	transcript5100.chr15.nnic	isoComp_00137459	isoComp_00137460	intron_retention	TRUE	Intron retention loss	ENST00000648006	P61769	primary:B2M, ORF:CDABP0092, ORF:HDCMA22P	Homo sapiens	RPMI	CALB	0.1	0.4713	0.288395	1.56815	1.21749e+08	1.68787e+08	48	158	135	SNFLNC[Common Fixed:Carbamidomethyl on C]YVSGFHPSDIEVDLLK:0,0.61,0.21,-0.01,-1.79;IEKVEHSDLSFSK:-0,-0.17,0.49,1.66,-0.79;SNFLN[Common Artifact:Deamidation on N]C[Common Fixed:Carbamidomethyl on C]YVSGFHPSDIEVDLLK:0.24,-0.14,0.14,-0.18;SNFLN[Common Biological:Hydroxylation on N]C[Common Fixed:Carbamidomethyl on C]YVSGFHPSDIEVDLLK:-0.01,-1.3,0.01,2.36;SNFLNC[Less Common:Trioxidation on C]YVSGFHPSDI…	SNFLNC[Common Fixed:Carbamidomethyl on C]YVSGFHPSDIEVDLLK:1.63,0.67,0.2,1.74;IEKVEHSDLSFSK:0.28,1.38,1.75,-1.21;SNFLN[Common Artifact:Deamidation on N]C[Common Fixed:Carbamidomethyl on C]YVSGFHPSDIEVDLLK:-0.33,0.7,2.49;SNFLN[Common Biological:Hydroxylation on N]C[Common Fixed:Carbamidomethyl on C]YVSGFHPSDIEVDLLK:1.5,0.94,4.15;SNFLNC[Less Common:Trioxidation on C]YVSGFHPSDIEVDLLK:-1.78,0.33,1.09,…	29.6122	0.370346	0.0951693	ENSG00000166710
geneComp_00010340	ENSG00000205581.11	HMGN1	rpmi	calb	ENST00000380749.10	transcript3637.chr21.nic	isoComp_00033510	isoComp_00033514	intron_retention	TRUE	Intron retention loss	ENST00000380749	P05114	primary:HMGN1, synonym:HMG14	Homo sapiens	RPMI	CALB	0.1	-0.794261	0.419736	1.38096	841323	485139	16	58	46	TEESPASDEAGEK:-0,-2.59,0.16,0.12,-0.23;EDLPAEN[Common Artifact:Deamidation on N]GETK:-1.34,-0,0.47;TEESPASDEAGEKEAK:0.04,-0.94,-0.44,-0,0.66;QAEVAN[Common Artifact:Ammonia loss on N]QETKEDLPAEN[Common Artifact:Deamidation on N]GETKTEESPASDEAGEK:-0,-0.02,0.14,;QAEVANQETKEDLPAEN[Common Artifact:Deamidation on N]GETKTEESPASDEAGEK:1.21,0.19,-0.95,-0.19,;QAEVANQETKEDLPAENGETKTEESPASDEAGEK:0.25,0.07,-0…	TEESPASDEAGEK:-0.83,-0.92,0.1,-0.1,-1.01;EDLPAEN[Common Artifact:Deamidation on N]GETK:-0.46,-0.85,-2.14;TEESPASDEAGEKEAK:-2.26,-0.82,-0.34,-0.46,-0.72;QAEVAN[Common Artifact:Ammonia loss on N]QETKEDLPAEN[Common Artifact:Deamidation on N]GETKTEESPASDEAGEK:-0.31,0.2;QAEVANQETKEDLPAEN[Common Artifact:Deamidation on N]GETKTEESPASDEAGEK:-1.1,-0.38,-1.06,-1.22,-0.98;QAEVANQETKEDLPAENGETKTEESPASDEAGEK:…	499	0.0337269	0.007632	ENSG00000205581
geneComp_00022350	ENSG00000205581.11	HMGN1	rpmi	lps	ENST00000380749.10	transcript3637.chr21.nic	isoComp_00070974	isoComp_00070978	intron_retention	TRUE	Intron retention loss	ENST00000380749	P05114	primary:HMGN1, synonym:HMG14	Homo sapiens	RPMI	CALB	0.1	-0.794261	0.419736	1.38096	841323	485139	16	58	46	TEESPASDEAGEK:-0,-2.59,0.16,0.12,-0.23;EDLPAEN[Common Artifact:Deamidation on N]GETK:-1.34,-0,0.47;TEESPASDEAGEKEAK:0.04,-0.94,-0.44,-0,0.66;QAEVAN[Common Artifact:Ammonia loss on N]QETKEDLPAEN[Common Artifact:Deamidation on N]GETKTEESPASDEAGEK:-0,-0.02,0.14,;QAEVANQETKEDLPAEN[Common Artifact:Deamidation on N]GETKTEESPASDEAGEK:1.21,0.19,-0.95,-0.19,;QAEVANQETKEDLPAENGETKTEESPASDEAGEK:0.25,0.07,-0…	TEESPASDEAGEK:-0.83,-0.92,0.1,-0.1,-1.01;EDLPAEN[Common Artifact:Deamidation on N]GETK:-0.46,-0.85,-2.14;TEESPASDEAGEKEAK:-2.26,-0.82,-0.34,-0.46,-0.72;QAEVAN[Common Artifact:Ammonia loss on N]QETKEDLPAEN[Common Artifact:Deamidation on N]GETKTEESPASDEAGEK:-0.31,0.2;QAEVANQETKEDLPAEN[Common Artifact:Deamidation on N]GETKTEESPASDEAGEK:-1.1,-0.38,-1.06,-1.22,-0.98;QAEVANQETKEDLPAENGETKTEESPASDEAGEK:…	499	0.0337269	0.007632	ENSG00000205581
geneComp_00034360	ENSG00000205581.11	HMGN1	rpmi	polyic	ENST00000380749.10	transcript3637.chr21.nic	isoComp_00108438	isoComp_00108442	intron_retention	TRUE	Intron retention loss	ENST00000380749	P05114	primary:HMGN1, synonym:HMG14	Homo sapiens	RPMI	CALB	0.1	-0.794261	0.419736	1.38096	841323	485139	16	58	46	TEESPASDEAGEK:-0,-2.59,0.16,0.12,-0.23;EDLPAEN[Common Artifact:Deamidation on N]GETK:-1.34,-0,0.47;TEESPASDEAGEKEAK:0.04,-0.94,-0.44,-0,0.66;QAEVAN[Common Artifact:Ammonia loss on N]QETKEDLPAEN[Common Artifact:Deamidation on N]GETKTEESPASDEAGEK:-0,-0.02,0.14,;QAEVANQETKEDLPAEN[Common Artifact:Deamidation on N]GETKTEESPASDEAGEK:1.21,0.19,-0.95,-0.19,;QAEVANQETKEDLPAENGETKTEESPASDEAGEK:0.25,0.07,-0…	TEESPASDEAGEK:-0.83,-0.92,0.1,-0.1,-1.01;EDLPAEN[Common Artifact:Deamidation on N]GETK:-0.46,-0.85,-2.14;TEESPASDEAGEKEAK:-2.26,-0.82,-0.34,-0.46,-0.72;QAEVAN[Common Artifact:Ammonia loss on N]QETKEDLPAEN[Common Artifact:Deamidation on N]GETKTEESPASDEAGEK:-0.31,0.2;QAEVANQETKEDLPAEN[Common Artifact:Deamidation on N]GETKTEESPASDEAGEK:-1.1,-0.38,-1.06,-1.22,-0.98;QAEVANQETKEDLPAENGETKTEESPASDEAGEK:…	499	0.0337269	0.007632	ENSG00000205581
geneComp_00025737	ENSG00000100911.16	PSME2	rpmi	polyic	ENST00000216802.10	transcript2356.chr14.nic	isoComp_00080719	isoComp_00080721	intron_retention	TRUE	Intron retention loss	ENST00000216802	Q9UL46	primary:PSME2	Homo sapiens	RPMI	POLYIC	0.1	-0.455313	0.353642	1.69848	3.58848e+06	2.61727e+06	26	108	92	IEDGNDFGVAIQEK:-0.34,-0,0.07,-0.2,0.16;TKVEAFQTTISK:-0.81,-0.76,0.12,-0,0.41;QNLFQEAEEFLYR:0.63,-0,-0.75,-0.91,0.19;QN[Common Artifact:Ammonia loss on N]LFQEAEEFLYR:-0,0.29,-0.4,-0.85,1.46;GEEKPSM[Common Variable:Oxidation on M]Y:-0.04,0.09,-0.49,0.46,-0;ETHVM[Common Variable:Oxidation on M]DYR:-0.94,-0.37,-0,0.37,0.32;IIYLNQLLQEDSLNVADLTSLR:1.11,-0,-1.17,-0.51,1.51;[Common Artifact:Ammonia loss …	IEDGNDFGVAIQEK:0.92,0.05,-0.79,-0.16;TKVEAFQTTISK:-1.25,-1.79,-0.11,-0.66,-0.43;QNLFQEAEEFLYR:0.82,0.14,-2.46,-2.81,-3.43;QN[Common Artifact:Ammonia loss on N]LFQEAEEFLYR:0.17,-0.94,-1.89,-1.75;GEEKPSM[Common Variable:Oxidation on M]Y:-1.37,-5.42,0.29,1.15,0.77;ETHVM[Common Variable:Oxidation on M]DYR:-2.21,-2.42,1.16,1.16,0.61;IIYLNQLLQEDSLNVADLTSLR:0.56,0.36,-0.91,-3.11,-3.23;[Common Artifact:A…	10.4504	0.547105	0.147301	ENSG00000100911
geneComp_00025737	ENSG00000100911.16	PSME2	rpmi	polyic	ENST00000216802.10	transcript2365.chr14.nic	isoComp_00080719	isoComp_00080722	intron_retention	TRUE	Intron retention loss	ENST00000216802	Q9UL46	primary:PSME2	Homo sapiens	RPMI	POLYIC	0.1	-0.455313	0.353642	1.69848	3.58848e+06	2.61727e+06	26	108	92	IEDGNDFGVAIQEK:-0.34,-0,0.07,-0.2,0.16;TKVEAFQTTISK:-0.81,-0.76,0.12,-0,0.41;QNLFQEAEEFLYR:0.63,-0,-0.75,-0.91,0.19;QN[Common Artifact:Ammonia loss on N]LFQEAEEFLYR:-0,0.29,-0.4,-0.85,1.46;GEEKPSM[Common Variable:Oxidation on M]Y:-0.04,0.09,-0.49,0.46,-0;ETHVM[Common Variable:Oxidation on M]DYR:-0.94,-0.37,-0,0.37,0.32;IIYLNQLLQEDSLNVADLTSLR:1.11,-0,-1.17,-0.51,1.51;[Common Artifact:Ammonia loss …	IEDGNDFGVAIQEK:0.92,0.05,-0.79,-0.16;TKVEAFQTTISK:-1.25,-1.79,-0.11,-0.66,-0.43;QNLFQEAEEFLYR:0.82,0.14,-2.46,-2.81,-3.43;QN[Common Artifact:Ammonia loss on N]LFQEAEEFLYR:0.17,-0.94,-1.89,-1.75;GEEKPSM[Common Variable:Oxidation on M]Y:-1.37,-5.42,0.29,1.15,0.77;ETHVM[Common Variable:Oxidation on M]DYR:-2.21,-2.42,1.16,1.16,0.61;IIYLNQLLQEDSLNVADLTSLR:0.56,0.36,-0.91,-3.11,-3.23;[Common Artifact:A…	10.4504	0.547105	0.147301	ENSG00000100911
geneComp_00037747	ENSG00000100911.16	PSME2	rpmi	saur	ENST00000216802.10	transcript2356.chr14.nic	isoComp_00118183	isoComp_00118185	intron_retention	TRUE	Intron retention loss	ENST00000216802	Q9UL46	primary:PSME2	Homo sapiens	RPMI	POLYIC	0.1	-0.455313	0.353642	1.69848	3.58848e+06	2.61727e+06	26	108	92	IEDGNDFGVAIQEK:-0.34,-0,0.07,-0.2,0.16;TKVEAFQTTISK:-0.81,-0.76,0.12,-0,0.41;QNLFQEAEEFLYR:0.63,-0,-0.75,-0.91,0.19;QN[Common Artifact:Ammonia loss on N]LFQEAEEFLYR:-0,0.29,-0.4,-0.85,1.46;GEEKPSM[Common Variable:Oxidation on M]Y:-0.04,0.09,-0.49,0.46,-0;ETHVM[Common Variable:Oxidation on M]DYR:-0.94,-0.37,-0,0.37,0.32;IIYLNQLLQEDSLNVADLTSLR:1.11,-0,-1.17,-0.51,1.51;[Common Artifact:Ammonia loss …	IEDGNDFGVAIQEK:0.92,0.05,-0.79,-0.16;TKVEAFQTTISK:-1.25,-1.79,-0.11,-0.66,-0.43;QNLFQEAEEFLYR:0.82,0.14,-2.46,-2.81,-3.43;QN[Common Artifact:Ammonia loss on N]LFQEAEEFLYR:0.17,-0.94,-1.89,-1.75;GEEKPSM[Common Variable:Oxidation on M]Y:-1.37,-5.42,0.29,1.15,0.77;ETHVM[Common Variable:Oxidation on M]DYR:-2.21,-2.42,1.16,1.16,0.61;IIYLNQLLQEDSLNVADLTSLR:0.56,0.36,-0.91,-3.11,-3.23;[Common Artifact:A…	10.4504	0.547105	0.147301	ENSG00000100911
geneComp_00037747	ENSG00000100911.16	PSME2	rpmi	saur	ENST00000216802.10	transcript2365.chr14.nic	isoComp_00118183	isoComp_00118186	intron_retention	TRUE	Intron retention loss	ENST00000216802	Q9UL46	primary:PSME2	Homo sapiens	RPMI	POLYIC	0.1	-0.455313	0.353642	1.69848	3.58848e+06	2.61727e+06	26	108	92	IEDGNDFGVAIQEK:-0.34,-0,0.07,-0.2,0.16;TKVEAFQTTISK:-0.81,-0.76,0.12,-0,0.41;QNLFQEAEEFLYR:0.63,-0,-0.75,-0.91,0.19;QN[Common Artifact:Ammonia loss on N]LFQEAEEFLYR:-0,0.29,-0.4,-0.85,1.46;GEEKPSM[Common Variable:Oxidation on M]Y:-0.04,0.09,-0.49,0.46,-0;ETHVM[Common Variable:Oxidation on M]DYR:-0.94,-0.37,-0,0.37,0.32;IIYLNQLLQEDSLNVADLTSLR:1.11,-0,-1.17,-0.51,1.51;[Common Artifact:Ammonia loss …	IEDGNDFGVAIQEK:0.92,0.05,-0.79,-0.16;TKVEAFQTTISK:-1.25,-1.79,-0.11,-0.66,-0.43;QNLFQEAEEFLYR:0.82,0.14,-2.46,-2.81,-3.43;QN[Common Artifact:Ammonia loss on N]LFQEAEEFLYR:0.17,-0.94,-1.89,-1.75;GEEKPSM[Common Variable:Oxidation on M]Y:-1.37,-5.42,0.29,1.15,0.77;ETHVM[Common Variable:Oxidation on M]DYR:-2.21,-2.42,1.16,1.16,0.61;IIYLNQLLQEDSLNVADLTSLR:0.56,0.36,-0.91,-3.11,-3.23;[Common Artifact:A…	10.4504	0.547105	0.147301	ENSG00000100911
