# Supplementary material for: Multi-omic profiling of pathogen-stimulated primary immune cells
Source: iScience. 2024 Jul 6;27(8):110471. doi: 10.1016/j.isci.2024.110471 (PMC11293528; doi:10.1016/j.isci.2024.110471)
Supplement: Table S26. Transcript counts, related to STAR methods and Figures 2, S1, S2, S9–S12 [file mmc26.xlsx]

## Sheet: Sheet1
#feature_id	calb	lps	polyic	rpmi	saur
ENST00000040877.2	11	25	1	7	7
ENST00000054666.11	154.67	156	111.42	51.75	107.5
ENST00000060969.6	127.75	269.24	138.67	84.95	156.67
ENST00000196061.5	66	92	19.33	54.33	41.33
ENST00000209884.5	34.67	69.33	31.67	34.08	40.53
ENST00000234590.10	1393.73	1920.13	955.9	181	1187.97
ENST00000234626.11	56.41	77.36	34	64.53	55.12
ENST00000234677.7	188	299	194	95	192
ENST00000234739.8	0	6	6	0	1
ENST00000234827.6	31.5	44	35	32.5	32
ENST00000234831.10	1.29	6.33	0	1.5	1.25
ENST00000234875.9	29	32	10	25	20
ENST00000235090.10	45	57.5	22	22	35
ENST00000235307.7	54.5	106	14	64.83	49
ENST00000235329.10	340.26	245.47	221.82	185.69	248.44
ENST00000235332.6	26	57	49	5	33.5
ENST00000235345.6	104.55	266.35	62.68	150.48	128.78
ENST00000235382.7	18	443.75	34	34	28
ENST00000235521.5	24.58	22	8	15	29.25
ENST00000235835.8	0	17	2	1	2
ENST00000235932.8	40.84	43.44	50.85	7.25	39.9
ENST00000236051.3	7	39	12.5	3	9
ENST00000236067.8	1	10	1	2	2
ENST00000236137.10	58.2	242.45	16	63	78.25
ENST00000236147.6	2983.5	3905.78	2196.17	2438.33	2524.17
ENST00000236273.9	31	96	39	14	28
ENST00000236937.13	9	28	1	32	6
ENST00000236938.12	44	72	27	26	25
ENST00000241704.8	1389.25	2077.17	878.33	661.25	1462.87
ENST00000243167.9	1	2	2	1	0
ENST00000243189.12	13	56	10.06	5	11.06
ENST00000245564.8	12	8.17	10	4	6
ENST00000246151.9	42	105	40	27	42.25
ENST00000246337.9	5	40.17	6	1	10
ENST00000253063.4	94.2	205.83	57	45	63.2
ENST00000253251.12	56.45	87.64	35	56	38
ENST00000254090.9	7	41.25	6	16	13
ENST00000254101.4	14.78	29.29	14.66	16.44	18.61
ENST00000254521.8	2	21	8	3	6
ENST00000254821.10	59.67	102.33	58	43.33	60.33
ENST00000255108.8	43	38.27	33.1	34	28.33
ENST00000255409.8	209	135	4	0	219
ENST00000255432.11	0	7	0	19.5	1.5
ENST00000256594.7	4	31	5	17	4
ENST00000256637.8	45.87	47.4	32	45.33	61.13
ENST00000256646.7	357.09	465.55	458.6	160	393.43
ENST00000256649.9	0	1	1	2	1
ENST00000256652.8	2.2	11	2	19	1
ENST00000257075.9	114.14	220.37	124.19	120.6	141.49
ENST00000257181.10	128.25	273.5	80.5	176	124.25
ENST00000258229.14	9.5	12	3	4.83	3.5
ENST00000258243.7	50.5	37	52	26.5	58
ENST00000258281.6	1.5	1	1	2	0
ENST00000258301.6	164.67	523.08	164.75	93.58	185.67
ENST00000258341.5	5	78	2	6	7
ENST00000259154.9	5	7	1	2	2
ENST00000260502.11	21	9.33	8.67	3.33	18
ENST00000260506.12	29	25.5	8	9	20
ENST00000260563.4	2	3	4	6	3
ENST00000261396.6	267.75	297.74	123.5	194.75	235.28
ENST00000261443.9	101.38	98.81	83.97	48.87	83.48
ENST00000261461.7	40	40.83	21.25	86.95	24
ENST00000261464.10	94	136	59	119.5	110.83
ENST00000262345.5	17	3	10.45	2	17.58
ENST00000262348.9	3	12	0	0	3
ENST00000262741.10	16.7	16.3	58	15.5	25.5
ENST00000263168.4	1338.87	1330.25	1079.62	518.53	997.7
ENST00000263285.11	22.5	40	14	55	11
ENST00000263440.6	47	84	25	37	37
ENST00000263688.4	212.36	324.05	251.8	121.79	278.74
ENST00000263694.9	91	255	84	51	113
ENST00000263702.11	3	5	0	3	1
ENST00000263733.5	1.33	5	6.33	1.33	6
ENST00000263741.12	14.33	8.33	4.33	1	2
ENST00000263831.11	14	27	6	14	11
ENST00000263932.7	4	0.5	5	0	2
ENST00000263980.8	11	14	5	10	6
ENST00000264126.9	10	20	6.25	13	12.25
ENST00000264144.5	2	6	1	0	1
ENST00000264183.9	75.17	104.83	51.33	32.5	66.17
ENST00000264187.7	48.5	65.83	134.04	13.14	31.75
ENST00000264198.5	104	140.5	71.5	62	88.5
ENST00000264202.8	176.83	390	110	109.67	174.33
ENST00000264205.10	3	1	5	1	1
ENST00000264515.11	71.71	103.14	60.23	40.03	64.17
ENST00000270708.12	21	39	21	13	23
ENST00000270747.8	0	6	1	2	1
ENST00000270776.13	225.65	245.57	147.02	37	149.1
ENST00000270792.10	9	56	10	11	8
ENST00000270815.5	43	38	30	20	40
ENST00000271002.15	1	4	1	4	1
ENST00000271277.11	130	170	186.25	22	177
ENST00000271308.9	31.2	52	34.25	8.25	29
ENST00000271324.6	334	571	296	62	289
ENST00000271375.7	86	129.5	86	43	90.5
ENST00000271450.12	331.7	612.03	13.5	61.1	250.1
ENST00000271452.8	1	3	1	1	2
ENST00000271526.9	130.5	177	114	90	161
ENST00000271532.2	4	12	2	0	7
ENST00000271620.8	39.34	44.45	17	44.43	34.17
ENST00000271636.12	3	4	1	3	0
ENST00000271638.3	7	19	11	4	12
ENST00000271715.7	145.57	161.72	209.28	102.27	155.8
ENST00000271732.8	102.17	121	45.5	144	90.25
ENST00000271764.7	15	42.33	15	16	14
ENST00000271836.10	4	5	2	6	4
ENST00000271889.8	0	4	0	0	0
ENST00000272102.10	628	961.43	532	223.33	580.43
ENST00000272163.9	1127.25	1940.32	475.17	1117.67	989.5
ENST00000272190.9	0	3	0	0	0
ENST00000272217.7	2	2	5	0	3
ENST00000281701.11	64.67	73.83	37	36.83	65.06
ENST00000281834.4	42.9	21.15	27.5	12.1	35
ENST00000282670.7	0	5	0	0	0
ENST00000282841.9	106	154	98	83.5	86
ENST00000284027.5	30	1	18	0	24
ENST00000284031.13	2	18	0	0	0
ENST00000284548.16	1	2	1	2	0
ENST00000284551.11	16	10	15.5	13	8
ENST00000287482.6	9.5	16	4.5	4	3
ENST00000287727.8	2.5	13.5	4.5	16	9
ENST00000287859.11	40.33	118.78	29	23	44.58
ENST00000288774.8	2	1.27	1	0	3
ENST00000289703.8	0	2	2	0	0
ENST00000289707.10	322.2	73.7	53.5	6	350.35
ENST00000289902.2	45	93	29	5	41
ENST00000290039.6	1	2	0	3	0
ENST00000290541.7	7	7	1	2	2
ENST00000290663.10	1	2	1	0	1
ENST00000291358.11	3	3	1	0	1
ENST00000291386.4	16	81	16	15	22
ENST00000294353.7	13.93	77.06	21.83	21.92	20.57
ENST00000294360.5	2	14	10	4	10
ENST00000294401.11	6	3	2	4	1
ENST00000294409.2	4	7	1	2.5	4.5
ENST00000294454.6	2	1	0	0	2
ENST00000294507.4	2872.08	5841.38	1395.93	1370.6	3355.21
ENST00000294613.9	1	8.5	5	1	0
ENST00000294702.6	1.67	1.67	0.25	3.92	3
ENST00000294728.7	32.5	15	25	8	38
ENST00000294732.11	4	4	2	1	1
ENST00000294740.3	229	485	220	156	289
ENST00000294742.6	12	33	4	10	5
ENST00000294753.8	10.79	4.8	20.58	3.96	13.64
ENST00000294785.10	948.42	858.16	480.78	279.87	717.72
ENST00000294811.2	17	57	8	18	41
ENST00000295006.6	818.94	559.53	606.23	547.97	598.92
ENST00000295598.10	3313.9	4625.78	1516.02	2883.36	3431.75
ENST00000295640.9	150	198.25	68	84	118.62
ENST00000295682.6	0	1	1	0	1
ENST00000295688.8	259.7	321	169.58	104.03	227.9
ENST00000295702.9	13	41	9	4	12
ENST00000295809.12	710.3	256.31	574.82	108.59	509.27
ENST00000296214.10	72	197	43	79	74
ENST00000296388.10	31	56.25	16	22	20
ENST00000302035.11	246.83	72	36.83	65.4	147.2
ENST00000302550.16	69.2	117.05	42.38	45.83	58.33
ENST00000302692.7	3	11	6.5	3	6
ENST00000303721.12	1	0.5	0	0	3
ENST00000304786.12	207.33	644.83	141.27	104.67	211
ENST00000304979.8	0	3	2	1	0
ENST00000305352.7	207	585.5	60	498.5	248
ENST00000305943.9	59	119	54	42	65
ENST00000306562.8	134.5	69.83	122.75	37.5	81
ENST00000306601.9	5	7.17	2.25	1.25	2
ENST00000307089.7	7.43	3.57	0.43	1.14	0.29
ENST00000307546.14	1	2	0	3	0
ENST00000307940.3	73	78	25	17	55
ENST00000308271.14	77.08	102.65	64.95	72.87	63.47
ENST00000308769.12	21	19	5	15	13
ENST00000308873.11	24.71	17.67	51.18	12.38	10.6
ENST00000308987.6	4	6	4	4	3
ENST00000309691.10	2	2	0	0	1
ENST00000309851.10	0	7	1	0	2
ENST00000310256.7	6	15	2	2	3
ENST00000310392.5	16	47	12	26	19
ENST00000310483.10	2.83	6.4	1.48	3	1.64
ENST00000310611.8	8.2	7.6	8.8	10.8	1.8
ENST00000310955.11	0	2	1	0.5	1
ENST00000311672.10	0	3	0	0	0
ENST00000311772.10	63.5	66	38	46.33	40.5
ENST00000312239.10	21.7	56.61	14.5	27.3	21.77
ENST00000312263.10	192.88	296.34	101.46	178.17	220.87
ENST00000312553.10	0	1	0	4	0
ENST00000312726.9	4	15	2	2	2
ENST00000313146.10	57.25	88.25	45	41.75	78.25
ENST00000313334.13	122	263	71	98	128.5
ENST00000313667.8	46	22	29	22	16
ENST00000313695.11	5.11	4.11	2.22	0.89	3.17
ENST00000313835.14	10	14	12.25	2.1	8
ENST00000314340.10	9.5	42.5	3	5	11
ENST00000314485.12	19.5	8	19	6	11.5
ENST00000314607.11	25.46	39.03	27.3	21.17	32.22
ENST00000314754.12	11	34.5	2	4	10
ENST00000315144.14	19.33	19.67	29	2	27
ENST00000315554.13	2	2	0	4	6
ENST00000315732.3	2	5	2	1	0
ENST00000315913.9	9	21.17	13	7.17	11.33
ENST00000315927.9	30	72	29	41	38
ENST00000316156.8	16.2	10.23	2.53	9.2	3
ENST00000316891.10	7.25	14.58	0	12	10
ENST00000317868.9	26.5	59.67	15.17	28	39.25
ENST00000318074.9	3	5	0	0	1
ENST00000318121.8	0	4	3	1	4
ENST00000318130.13	376.08	941.14	287.66	270.29	411.78
ENST00000318160.5	6	13	7	2	7
ENST00000318220.10	2	8	0	7	7.2
ENST00000318967.7	58.65	58.65	53.73	33.3	48.89
ENST00000319041.6	0	6	0	1	0
ENST00000319223.8	1.2	8.33	3	1	4
ENST00000319248.13	15	40	12.5	2	16.5
ENST00000319769.10	23	29	24	12	14
ENST00000319928.9	299.33	88.17	386.83	88	216.5
ENST00000319942.8	5	8.08	4	1	0
ENST00000320567.6	0	1	1	0	3
ENST00000321265.10	47	127.5	56	25	52
ENST00000321358.12	130.5	415.53	145	78.7	153.2
ENST00000321556.5	0	14	3	6	2
ENST00000321792.5	46	43	34.17	15	38.33
ENST00000321935.10	6	11	0	7	4
ENST00000322067.12	7	3	6	3.5	5.83
ENST00000322753.7	2.25	2.5	2.5	2	1
ENST00000322875.8	19	16.49	17.97	9.88	18.2
ENST00000323699.9	252	272.83	160.5	75.5	171
ENST00000323848.14	336.01	535.47	341.81	234.38	393.48
ENST00000324350.9	1	3	0	0	0
ENST00000324379.10	28.5	94.51	31.33	40.93	46.3
ENST00000324852.9	2	1	0	0	0
ENST00000324862.7	162.85	98.87	111.65	58.5	145.65
ENST00000325722.8	129.55	118.91	96.08	44.53	98.24
ENST00000326735.13	3.5	2.67	6.67	6.33	2
ENST00000326786.4	2	16	6	0	8
ENST00000326837.6	23.63	43.3	17.47	37.07	28.66
ENST00000327044.7	75.5	69.2	59	62	70.2
ENST00000327247.9	1.67	11.03	0.33	0.5	5
ENST00000327299.8	96.94	75.2	58.93	0.2	103.89
ENST00000327331.2	3	6	2	0	0
ENST00000327535.6	27.5	8.5	32	19.5	9
ENST00000327575.6	1	2	5	2	0
ENST00000328089.11	19	10	10	0	8
ENST00000328159.9	59.2	55	51	27	62.33
ENST00000328703.12	5	12	4	1	5
ENST00000329281.6	7.5	5	20.5	4	27
ENST00000329291.6	40	95	30.33	68	32
ENST00000329421.8	37	215	83	11	36.5
ENST00000329608.11	142.58	7.33	153.42	6	57.17
ENST00000330188.13	27	25.42	20.75	5	28.5
ENST00000330263.5	3	5	2	1	2
ENST00000330947.7	27.49	34.62	17.19	20.38	25.68
ENST00000331314.11	38.25	36.25	25.5	19	37.25
ENST00000331835.10	87	236.33	70.5	40	81.5
ENST00000331872.11	9136	12507	3818	654	11772
ENST00000334047.12	6	1	2	0	5
ENST00000334232.9	28.43	3.64	50.56	4.29	12.43
ENST00000335514.10	0	2	0	1	0
ENST00000336119.8	151.46	91.26	57.95	34.5	241.52
ENST00000336294.10	3	19	3	3	4
ENST00000336454.5	141.46	223.05	109.62	174.37	145.43
ENST00000336520.8	0	4	1	0	1
ENST00000336689.8	1	0	0	0	3
ENST00000336715.11	15	3.83	28.33	9.83	4.33
ENST00000337132.10	224	184	273	87	211
ENST00000337248.9	8	9	6	6	8.33
ENST00000337338.9	43.92	137.66	23.5	75.51	45.6
ENST00000338272.9	546.5	587.5	298.5	316	451.5
ENST00000338639.10	3	9	8	1	4
ENST00000338888.3	28.33	26.33	27.22	8.67	15.56
ENST00000339083.12	5	5.5	3	1	6.5
ENST00000339145.8	4	0	2.25	0	1.25
ENST00000339255.2	6	5	1	2	2
ENST00000340006.7	15.33	32	19	11	20
ENST00000340020.11	356	192	375	176	275
ENST00000340281.9	13	24.5	8	10	14.83
ENST00000340370.10	24	31.08	17	2	21
ENST00000340381.11	2	0	0	2	0
ENST00000340385.6	19	60.5	15	24	29.5
ENST00000340450.7	1859.59	1607.27	1010.05	820.58	1583.14
ENST00000340535.11	598.63	328.03	603.28	161	629.35
ENST00000340684.10	23	37	22.5	11	17
ENST00000340866.10	45.5	66.5	26.2	41.25	42.2
ENST00000340934.10	14.49	32.77	18.6	14.56	28.04
ENST00000340990.10	332.92	842.13	176	181.33	349.92
ENST00000341071.11	3.5	13.83	3.5	3.75	3.25
ENST00000341183.9	1.22	1.24	3.07	0.08	3.16
ENST00000341426.9	35.47	44.09	20.08	39.05	28.55
ENST00000341491.9	113.33	8	213.47	1	71.92
ENST00000341832.11	8	22	9	12	5
ENST00000341991.7	24.47	7.09	36.08	3.05	14.55
ENST00000342115.8	42.73	115.7	18.53	50.08	28
ENST00000342173.11	3	9	1	5	5
ENST00000342203.8	38.54	35.59	38.31	39.03	34.23
ENST00000342280.5	2	0	7	0	2
ENST00000342751.8	0	3	0.5	2	0
ENST00000343043.7	6	17.33	10	9	9
ENST00000343090.11	3.9	9.97	1.75	3.54	3.23
ENST00000343255.9	86	98.2	45	31	72
ENST00000343537.12	359.3	296.35	207.67	182.71	257.95
ENST00000343776.10	5.17	12.33	5	5.5	8.33
ENST00000343818.11	60.83	151.33	67.33	41.33	75.33
ENST00000343938.9	5	28	16	12	9
ENST00000344086.8	34	82.67	21	21.33	44.33
ENST00000344147.10	11.5	23.25	8	3	4
ENST00000344517.5	11	27	5	10	18
ENST00000344529.5	17	59	19	14	20
ENST00000344730.7	7	13.5	8	5.5	11.5
ENST00000344922.10	165.41	313.35	202.04	119.42	215.83
ENST00000347088.9	8.29	11.31	10.31	8.14	10.83
ENST00000347310.10	21	1	6	3	12
ENST00000347615.6	120.34	107.29	167.13	45.14	129.76
ENST00000347631.8	1	1	1	1	1
ENST00000347652.6	1	0	1	0	1
ENST00000348159.9	11	26	2	15	8
ENST00000348564.11	1363.86	3159.5	1729.29	884.26	1730.33
ENST00000349213.7	62.17	113.33	66.83	34.5	68.17
ENST00000349431.11	28.25	47.33	19.58	15.33	20.58
ENST00000349527.8	1	1	2	1	1
ENST00000349533.11	1.33	10.67	0	3	2
ENST00000349792.9	473.91	348.7	252.61	205.36	431.22
ENST00000350030.8	11	1.33	21	0.33	8
ENST00000350210.6	1	1.5	0	1	0.5
ENST00000350592.7	10	36.17	18	4	11
ENST00000351035.8	3	1	0	0	0
ENST00000351223.7	16	21.83	12	4.83	9
ENST00000351829.9	6	14.75	10.75	1	4.5
ENST00000351959.9	0	1	1	1	0
ENST00000352171.12	1001.09	882.9	701.28	420.23	1135.32
ENST00000352210.9	0	2	1	1	1
ENST00000352527.6	29.37	19.8	29.87	65.93	15.87
ENST00000352967.9	10.5	3	1.64	6	13
ENST00000354567.7	3	6	2	13	1
ENST00000354618.10	95.11	228.46	126.01	75.83	114.18
ENST00000354619.10	77.48	120.02	78.19	51.06	50.4
ENST00000354700.10	5	6	9	6	3
ENST00000354775.5	118	264.7	84.83	93.83	101.67
ENST00000354831.11	104.07	74.83	65.58	35.03	113.41
ENST00000354848.5	987.83	1266.15	708.8	622.38	805.04
ENST00000355356.3	226.3	155.83	341.02	86.15	215.53
ENST00000355360.8	5	10.5	5.33	3	3
ENST00000355379.3	4.33	16	8	2	12
ENST00000355485.7	26	69	15	33	26
ENST00000355498.6	3	5.25	2.08	0	4.08
ENST00000355499.9	106.29	85.78	94.81	76.14	88.63
ENST00000355560.4	8	8	8	6	4
ENST00000355716.5	12	40.67	14.67	11.67	23.87
ENST00000355754.7	2672.52	167.25	4414.46	90.73	2677.46
ENST00000355826.10	2.25	2.25	0.25	0	0.58
ENST00000355956.6	0	1	1	1	0
ENST00000356082.9	7.98	7.56	3	0	21.1
ENST00000356090.8	72.4	46.27	67.6	46	37.13
ENST00000356205.9	239.53	248.85	149.78	34	226.74
ENST00000356511.6	0	4	2	0	0
ENST00000356554.7	26.6	80.83	17.03	24.7	42.63
ENST00000356607.9	23	39.08	17.25	5.5	10.33
ENST00000356634.7	10	19	3	13.5	7
ENST00000356657.10	3	2.5	0	0	0
ENST00000356728.11	4.5	7	2	8.5	4
ENST00000356876.8	17.14	56.2	22	11	28
ENST00000356970.6	23.67	57.75	24.57	27.24	34.39
ENST00000357089.8	0	6.1	0	2	1
ENST00000357172.9	75	122.96	47.42	55.94	63.67
ENST00000357182.9	52.66	73.83	35.31	29.46	50.9
ENST00000357206.6	0	0	0	2	2
ENST00000357235.6	70	68.29	48	45.21	66.08
ENST00000357260.6	4	24	2	0	1
ENST00000357325.10	12	17	9	4	12
ENST00000357443.2	9.15	1.62	13.42	2.46	7.71
ENST00000357582.3	0	0	3	0	0
ENST00000357650.9	144.72	145.33	110.51	57.69	133.41
ENST00000357658.4	1	11	4	1	5
ENST00000357681.10	136.43	338.49	112.48	147.01	147.53
ENST00000357692.6	10.98	21.61	9.68	7.54	7.48
ENST00000357714.5	342	326.76	269.25	266.38	297.2
ENST00000357992.9	231	282	199	168	292
ENST00000358011.8	6.22	11.5	3.2	9.11	13.51
ENST00000358039.9	12	21.45	10	16.4	14.53
ENST00000358432.8	1	1	1	0	0
ENST00000358465.7	28.33	63.75	34.42	25.08	32.08
ENST00000358528.9	237.3	333.78	190.31	181.37	203.03
ENST00000358671.10	8	18	7	13	8
ENST00000358823.7	19	47	15	12.5	25.5
ENST00000358951.7	312.15	434.23	289.38	171.59	363.3
ENST00000359060.5	69	82	45	67	60
ENST00000359205.9	4.29	3.31	3.31	4.14	5.63
ENST00000359362.6	99.43	74.64	192.56	56.29	78.43
ENST00000359511.5	320.8	316.72	152.59	175.72	343.7
ENST00000359523.7	171.2	232.67	59	10.4	171.23
ENST00000359600.6	3.33	2.58	2.5	1.5	0.5
ENST00000359785.10	193.51	525.42	106.25	361.8	194.13
ENST00000359942.8	3	6.17	5.17	8	6.17
ENST00000360001.12	122.83	141.67	119.33	42	72.5
ENST00000360244.8	42	75	57.33	22	41.33
ENST00000360466.6	3	6	2	1	2
ENST00000360472.9	659	742.43	850.18	226.1	685.4
ENST00000360827.6	0	0	2	0	1
ENST00000360840.9	16	44	19	10	26
ENST00000360851.4	1882.9	123.22	2293.99	37.71	1595.98
ENST00000361127.6	80	131.58	67.17	73	106.25
ENST00000361147.8	2	2	0	0	1
ENST00000361157.11	80	14	155.25	1	45.25
ENST00000361219.11	140.32	152.21	102.13	75.42	142.29
ENST00000361247.9	72.56	34.11	38.09	25.49	26.17
ENST00000361297.7	10	14.5	8	9	8
ENST00000361314.5	1	9	0	2	2
ENST00000361346.6	123.62	202.18	117.33	131.7	123.9
ENST00000361355.8	3	4.33	2	11.67	0.17
ENST00000361361.7	3	4.5	3	3	1.5
ENST00000361445.9	19.92	30.63	43.82	18.25	24.88
ENST00000361516.8	1	1	0	4	1
ENST00000361531.6	1	1	0	1	0
ENST00000361544.11	1	13.24	3	14	4.64
ENST00000361556.9	35.58	12.82	18.33	15.1	20.98
ENST00000361565.9	313.39	279.36	220.09	145.88	324.85
ENST00000361640.5	1	0	0	2	0
ENST00000361641.6	1	0	0	0.5	3.5
ENST00000361729.3	3	2	2	1	1
ENST00000361735.4	129.28	118.9	75.58	88.75	101.7
ENST00000361745.10	0	6.67	2	0.17	1.33
ENST00000361771.7	9	11.5	6	16	8.5
ENST00000361776.5	66.16	110.54	59.31	72.32	79.71
ENST00000361813.5	115.69	48.41	256	53.52	46.15
ENST00000361835.8	6.5	4.5	4	2	7.33
ENST00000361891.9	126	299.33	121	71	154.67
ENST00000361915.8	31.47	68.28	19.1	49.28	40.98
ENST00000361927.9	3.5	27.33	1	14.67	2
ENST00000362007.6	5	12	10	4.33	10
ENST00000362019.7	6.28	8.9	6.58	6.75	8.7
ENST00000362020.4	8	0	22.25	1	14.25
ENST00000362074.7	3	41	15.5	6.5	7
ENST00000366472.6	26.67	6.33	19.33	14.33	6.33
ENST00000366481.4	3	16	7	10	10
ENST00000366488.5	13	15	5	9	14
ENST00000366497.6	5.25	4	2	2	17
ENST00000366503.3	22	29	6	23	21
ENST00000366510.4	14	29	5	4	7
ENST00000366514.5	14	21.33	8	18	16
ENST00000366541.8	9.4	30.25	6.7	3.2	14.45
ENST00000366542.6	38.55	119.72	17.99	24.18	66.32
ENST00000366544.5	47.52	70.49	28	8.09	56.16
ENST00000366548.8	5	1	0	0	2
ENST00000366554.3	8	12.67	4	14	3
ENST00000366558.7	1	11	4	0	3
ENST00000366559.9	58.87	93.23	24.25	7	93.48
ENST00000366560.4	17.5	30.33	4	6	12.5
ENST00000366577.10	158	245	144	129	143
ENST00000366582.8	93	118.7	80.07	73	101.67
ENST00000366584.9	293.5	419.28	232.42	91.35	273.8
ENST00000366592.8	262.5	201	86	19.5	179.5
ENST00000366595.7	0	2	1.29	0.14	2
ENST00000366600.8	32.07	97.14	50.06	44.74	63.28
ENST00000366609.4	115	255	57	106	120
ENST00000366612.1	1	6	5	1	2
ENST00000366623.7	1	2	2	0	0
ENST00000366624.8	4	17	11	4	6
ENST00000366628.10	8	22	6	6	7
ENST00000366637.8	16.5	16	24.5	8	19
ENST00000366639.9	361.51	596.12	223.03	247.14	357.44
ENST00000366641.4	63.87	68.45	23.5	69.22	19.58
ENST00000366647.9	276.5	306.08	138.7	177.31	244.45
ENST00000366649.7	5	21	3	3.5	4
ENST00000366651.7	4	9	4	3.5	2
ENST00000366661.9	24.05	53.42	17.07	38.2	31.14
ENST00000366662.8	3.05	4	7	5	7
ENST00000366663.10	81.5	53	38.5	71	58
ENST00000366668.7	247	230	126	175	208
ENST00000366672.5	167.5	162.17	109.83	67.5	102
ENST00000366675.3	3	2	0	1	2
ENST00000366687.5	38	65	37	30	44
ENST00000366690.5	24	63	20	23	21
ENST00000366699.3	1	1	1	1	1
ENST00000366728.6	1	1	0	0	2
ENST00000366734.5	0	2	0	1	0
ENST00000366735.5	0	3	0	2	0
ENST00000366777.4	69.83	117.25	43.2	118.2	43.25
ENST00000366794.10	826.27	788.43	418.11	658.12	755.61
ENST00000366812.6	41	51	28	39	47
ENST00000366815.10	10	41.5	8.5	3	5
ENST00000366838.1	5	11	3	4	1
ENST00000366839.8	49.33	131.83	40.27	42.17	52.5
ENST00000366857.9	12.8	18.4	3.2	9	9.8
ENST00000366860.9	1	4	2	1	1
ENST00000366862.10	218.25	354	155.75	158.25	205.5
ENST00000366878.9	0	3	0	1	0
ENST00000366899.4	415	194	148	33	320
ENST00000366903.8	24	44	24	2	25
ENST00000366910.10	0	2	0	3	0
ENST00000366922.3	524	794.54	228.83	511.14	503.25
ENST00000366923.8	378	613	245.5	289	426.5
ENST00000366927.3	3	10	2	0	4
ENST00000366928.10	8	20	6	5	4
ENST00000366930.9	0	0	0	2	1
ENST00000366932.4	5	6	4	7	13
ENST00000366935.8	6	14	3	0	3
ENST00000366956.10	0	3	0	0	0
ENST00000366957.10	17	42	24	7	15
ENST00000366958.9	2	1	0	0	2
ENST00000366959.4	11.41	12	10.19	7.55	6.98
ENST00000366960.8	158.66	140.33	181.19	47.55	148.98
ENST00000366962.8	96.5	116.5	57	60	70
ENST00000366971.9	7	9	1.5	1.5	6.5
ENST00000366973.8	16	23	9	8	11
ENST00000366974.9	23.5	20	5	8	17
ENST00000366976.3	1	3	0	1	0
ENST00000366987.6	4.33	0	10.47	0	6.92
ENST00000366991.5	38.5	16	8.5	4	25
ENST00000366992.7	4	6	3	0	3
ENST00000366994.8	221.97	233.87	182.67	125.89	296.33
ENST00000366997.9	14.49	53.72	10.82	11.4	23.05
ENST00000367001.5	348	686	256	102	399
ENST00000367005.8	5.89	12.1	2.28	12.36	3.31
ENST00000367006.8	13.08	37.66	9	16	12.08
ENST00000367021.8	8.33	27	15	3.33	9.83
ENST00000367025.8	99	201.56	86	139.52	135.5
ENST00000367026.7	16	20.48	13	19.52	16
ENST00000367027.5	10	1	0	0	3
ENST00000367033.4	4	21	4	1	2
ENST00000367041.5	104.29	100.39	79.87	67.64	89.39
ENST00000367042.6	416.29	385.39	302.87	223.14	364.89
ENST00000367051.6	6	39.5	0	8	4
ENST00000367057.8	4.33	3.58	2	2	2.33
ENST00000367058.7	53.33	50.08	24	46.5	39.33
ENST00000367059.3	2.5	2.08	0	2	2.5
ENST00000367063.6	7	17.12	4	2	3
ENST00000367064.9	163.7	859.43	71.45	133.42	164.45
ENST00000367079.3	10	11.5	5.5	8.5	10
ENST00000367080.8	6	8	4	6	7
ENST00000367091.8	308	862	318	783	282
ENST00000367103.4	34	43	16	15	20
ENST00000367109.8	2	3	2	0	2
ENST00000367123.8	272.25	144.46	498.38	59.12	225.12
ENST00000367128.8	2	1	3	0	1
ENST00000367135.8	4.5	2.33	0	0	0
ENST00000367137.4	128.8	126.7	103.01	95.7	93.55
ENST00000367139.8	44.24	51.58	57.27	13.73	49.2
ENST00000367142.5	79	184	60	102	103
ENST00000367145.4	2	5	0	3	1
ENST00000367157.6	307.23	292.7	131.2	258.9	231
ENST00000367161.7	9	26	5	14.5	10.5
ENST00000367162.8	31.5	90	20	44	29.5
ENST00000367164.1	41.48	55.47	36.07	24.91	31.79
ENST00000367182.8	19.25	33.37	25.5	17.5	30.2
ENST00000367188.5	276.33	321.17	182	112.33	240.67
ENST00000367202.9	2	2	2	1	3
ENST00000367204.6	2	3	0	1	0
ENST00000367210.3	459.5	918	402.5	399	546
ENST00000367242.4	83	145.5	67.81	108.26	92.5
ENST00000367249.9	21	73	20	10	30
ENST00000367261.8	144.23	127.6	68.53	93.03	108
ENST00000367262.4	43	79.5	26	43	40
ENST00000367264.7	46.95	42.33	25.93	7.76	44.14
ENST00000367278.8	1	2	2	10.5	0.5
ENST00000367279.8	7.75	4.62	0.98	3.42	1.56
ENST00000367287.5	35	63.4	40	6	28
ENST00000367295.5	25	82	14	13	19
ENST00000367330.6	0	6.5	1	2	3
ENST00000367332.5	14	85.5	3	6	20
ENST00000367350.5	0	3	0	0	2
ENST00000367385.9	1409.57	2590.43	1182.86	892.86	1479.71
ENST00000367405.5	109.88	279.04	125.88	98.12	171.21
ENST00000367429.9	12.5	15.5	19	11	18
ENST00000367434.5	5	9	4	22	8
ENST00000367435.5	683.45	792.77	664.86	318.17	612.16
ENST00000367446.7	0.7	8.3	2.19	5.5	5.4
ENST00000367450.7	17	24	9	15	14
ENST00000367451.8	8	36	10	19	27
ENST00000367454.6	102.29	156.31	61.28	85.24	107.57
ENST00000367455.8	67.82	120.46	49.62	51.24	67.29
ENST00000367459.8	187	101	302.2	11	138
ENST00000367460.4	50	115	30	165	48.2
ENST00000367466.4	68.53	71	23.33	7	69.2
ENST00000367478.9	115.73	293.98	96.2	151	185.25
ENST00000367498.8	1620.25	1180.5	470.75	612.83	1375
ENST00000367500.9	69.8	58.39	76.15	22.56	59.01
ENST00000367506.10	455.98	786.66	365.92	366.61	520.13
ENST00000367509.8	4	3	4	2	1
ENST00000367510.8	110.08	175.67	64.33	111.83	79.5
ENST00000367518.4	1	3	0	2	1
ENST00000367535.8	238.36	622.44	301.06	83.71	332.36
ENST00000367536.5	7.25	77.94	9.06	8.6	13.36
ENST00000367549.4	577	674	308	340	556
ENST00000367553.6	100.17	139.17	60.64	10	112.58
ENST00000367554.7	7	16.42	3.14	4	6.25
ENST00000367558.6	1	1	0	0	1
ENST00000367559.7	171.5	289.69	126.12	114.5	200.17
ENST00000367589.3	8.33	29.33	8	12	24
ENST00000367590.9	233.58	504.83	116.83	154.5	258
ENST00000367595.4	3	8	0	3	4
ENST00000367600.5	95	312.08	31	44	140
ENST00000367602.8	265	720	90	102	314
ENST00000367612.7	14.17	18.5	7.67	2	11.17
ENST00000367627.8	68	59.73	75.83	20	80.2
ENST00000367634.7	33.67	113.5	36.83	34.33	63.83
ENST00000367635.8	20.67	56.5	12.83	19.33	14.83
ENST00000367667.5	6	5.39	1.14	0.05	1.13
ENST00000367669.8	114.33	108.05	61.25	87.05	86.13
ENST00000367677.3	9	12	8	26	17
ENST00000367679.7	60	190.25	44	47.5	74
ENST00000367688.3	50	224	29	71	66.12
ENST00000367696.7	85.78	210.44	95.53	101.93	147.1
ENST00000367718.5	96.4	8.4	30	3.6	90
ENST00000367721.3	315	166	269.33	56	254
ENST00000367731.5	0	8	0	0	1
ENST00000367749.4	9	8	0	3	4
ENST00000367763.8	51.34	41.25	37.11	16	37
ENST00000367797.9	28	203	23	42	29
ENST00000367804.4	0.2	3.45	0	1	0
ENST00000367808.8	292.5	154	368	59.5	262.5
ENST00000367811.8	3	21.5	7	4	6
ENST00000367815.9	21	16	11	10	15
ENST00000367833.7	41.5	41.5	28	29	35.83
ENST00000367843.7	94.89	146.56	65.5	106.09	94.71
ENST00000367846.8	23	32	8	15	13
ENST00000367854.8	897.15	773.45	845.35	608.4	636
ENST00000367862.9	11.28	21.99	9.42	9.89	15.57
ENST00000367865.5	8.14	17.71	4.27	4.6	12.57
ENST00000367866.7	66.28	114.99	54.92	30.89	62.58
ENST00000367868.4	32	136.5	13	132	39
ENST00000367874.5	44	86	22	67	49
ENST00000367876.9	105.52	98.34	121.76	78.5	138.18
ENST00000367879.9	23	48	15.5	23	25
ENST00000367881.11	49	159.5	46	32	77
ENST00000367889.8	2	3	1	0	2
ENST00000367915.1	0	2	1	0	0
ENST00000367926.8	82	114	34	73	81
ENST00000367929.3	340.83	1268.5	226	611	473.33
ENST00000367940.2	92	133	7	7	38
ENST00000367943.5	5	17	2	2	3
ENST00000367953.7	2	5	1	2	3
ENST00000367957.7	0	5	0	0	1
ENST00000367967.7	253.34	217.49	76.33	76.89	227.69
ENST00000367972.8	8	36.33	0	1	8
ENST00000367975.7	23	91	23.5	13	15
ENST00000367988.8	22.64	20.29	18.64	14.79	24.31
ENST00000367996.6	6	0	0	1	3
ENST00000367999.9	1	8	6	5	7
ENST00000368008.5	2	5	0	0	1
ENST00000368009.7	6	21.5	7	1	6
ENST00000368012.4	1	10	0	0	3
ENST00000368013.8	275.38	295.78	277.4	294.11	183.54
ENST00000368021.7	5	9.5	4	3.25	5
ENST00000368026.11	206	429.43	100	45.5	197.5
ENST00000368034.9	63.17	53.17	41.5	85	59
ENST00000368037.9	8	22	13	18	9
ENST00000368039.2	2	24	4	5	3
ENST00000368042.7	278.58	44.5	167.67	14	222.83
ENST00000368043.8	9063.42	302.33	7340.33	148	6210.58
ENST00000368046.8	46.5	186.5	81.5	1.5	52
ENST00000368048.7	20	5	12	6	13
ENST00000368054.8	499.08	315.68	448.06	204.56	524.11
ENST00000368057.8	260.33	313.25	344.67	341.83	220.08
ENST00000368059.7	115.67	164	186.17	163.33	114.67
ENST00000368069.7	64	96.17	37.67	17.75	79.45
ENST00000368072.10	208.3	234.48	97.75	132.67	192.28
ENST00000368073.7	37.8	53.64	24.64	55.24	33.4
ENST00000368074.6	53.63	75.99	28.52	76.96	51.2
ENST00000368076.1	10.25	2.43	12.18	4.1	10.4
ENST00000368077.5	10	12	16	1	11
ENST00000368086.5	0	5	1	0	2
ENST00000368097.9	56.5	156.5	66	29	75.5
ENST00000368106.4	1	1.62	1	1	0
ENST00000368130.9	20.75	5	40.2	3.25	12.5
ENST00000368132.7	908.47	348.29	715.33	187.48	643.8
ENST00000368140.6	19.67	56.67	41.5	59.33	20.5
ENST00000368141.5	162.2	150.53	404.45	75.67	162.17
ENST00000368170.8	1	2	0	1	1
ENST00000368184.8	64	70	73	76	97
ENST00000368189.3	1.5	4.5	1	2	4.5
ENST00000368190.7	1	5	1	1	2
ENST00000368192.9	22	26	44	6	23
ENST00000368196.7	2	2	0	0	0
ENST00000368198.7	1	13.08	5	4	7.12
ENST00000368199.8	43	98.08	52	21	40.12
ENST00000368211.8	0	1	0	1	1
ENST00000368216.9	16	10	7	5	11
ENST00000368219.2	76.25	122.75	58.5	53.25	63.25
ENST00000368232.9	5	10	7	3	2
ENST00000368235.8	1	11	2	2	6
ENST00000368236.8	3	11.14	4	3	7
ENST00000368272.5	1	0	0	0	2
ENST00000368277.3	2	9	4	5	8
ENST00000368282.1	1487	345	1097	38	1264
ENST00000368300.9	34	21	42	20	23
ENST00000368305.9	0	3	0	2	1
ENST00000368309.4	16.5	22.5	17	29	18
ENST00000368320.7	4.43	15.13	7.29	12.86	4.71
ENST00000368324.5	87.27	94.15	45.27	49	67.59
ENST00000368336.10	25	34.33	29	11	18
ENST00000368339.9	8.29	5.31	4.81	3.14	1.83
ENST00000368340.9	7.61	6.12	6.36	7.04	5.35
ENST00000368347.8	1.45	3.2	3.25	1	1.2
ENST00000368349.8	3.45	1.2	3.25	0	2.2
ENST00000368352.10	0.2	0.2	4.25	1	1.2
ENST00000368356.9	3	9.5	2	1	2
ENST00000368358.4	2.33	2	1	2	0
ENST00000368373.8	169.67	230.03	106.33	41.5	139
ENST00000368378.7	2.33	7.33	1	1.67	1.33
ENST00000368404.9	18	35	10	5	15
ENST00000368407.8	1	14	1	2	0
ENST00000368426.3	0.5	0.5	4.5	2	0.5
ENST00000368450.5	118	76.49	77.87	83.53	95.57
ENST00000368453.8	222.59	182.29	120.32	138.79	155.62
ENST00000368457.3	45	54.33	45.33	87	32.33
ENST00000368463.8	205.3	312.37	132.83	462.92	159.98
ENST00000368471.8	154.34	146.31	164.13	90.83	134.49
ENST00000368474.9	2349.67	803.38	3412.49	430.57	1953.78
ENST00000368485.8	654.26	1085.75	672.01	285.4	757.68
ENST00000368519.5	7	16	12	2	10
ENST00000368521.10	60	107.67	56	21	65
ENST00000368533.8	1346.2	1574.83	1149.5	647	1253.5
ENST00000368575.5	4	17.5	2	0	1
ENST00000368607.8	0	4	0	1	1
ENST00000368621.5	5.03	8.6	3.28	0	3.24
ENST00000368623.7	10.53	32.85	5.78	1	10.74
ENST00000368633.2	30.27	45.62	32.4	34.12	31.6
ENST00000368655.5	54.92	127.92	65.83	87.25	68
ENST00000368669.1	0	4.62	1	4	1
ENST00000368670.5	1.29	5.48	0	1.43	2.14
ENST00000368685.6	7	7	2	2	3
ENST00000368690.7	33	47	21.75	14	33.2
ENST00000368694.8	28	21	16.75	13	16.2
ENST00000368716.9	0	2	0	1	1
ENST00000368719.9	2	8	1	1	1.5
ENST00000368733.4	1	7	0	0	2
ENST00000368738.4	2	18	0	0	4
ENST00000368814.8	5.5	16.75	5	5	7.5
ENST00000368824.8	9	17	4	4	7.5
ENST00000368827.10	1	0	1	1	1
ENST00000368830.8	7	23	8	4	6
ENST00000368843.8	24.13	57.67	22.4	22.27	18.53
ENST00000368848.6	20	12	22.75	7	5.33
ENST00000368849.8	13	19.5	5.75	2	4.33
ENST00000368870.6	40	21	43	19	31
ENST00000368872.5	74	29	33	36	31
ENST00000368873.6	37.08	29.65	16.65	17.91	22.86
ENST00000368874.8	122.66	123.4	67.4	99.41	99.36
ENST00000368875.6	61.92	25.59	28.65	24.83	30.78
ENST00000368884.8	47	204	81	19	74
ENST00000368888.9	19.78	14.95	15.61	14.36	20.26
ENST00000368902.1	0	1	2	0	0
ENST00000368910.4	3	39	11	12	6
ENST00000368918.8	0.5	2	1	4	0
ENST00000368921.5	3	1.5	2	1	4
ENST00000368926.6	1	4	1	0	0
ENST00000368935.1	1.2	1.5	0	0	1
ENST00000368936.5	8.34	25.79	8	24.43	15.17
ENST00000368969.8	50	48	34	25	51
ENST00000368985.8	326.15	104.36	159.28	25	251.84
ENST00000369026.3	6608.67	3926	3910	1259.5	5576.67
ENST00000369067.7	8	60	11	21	17
ENST00000369068.5	68	66.2	39.5	50.7	46.5
ENST00000369109.8	7	22	15.33	7	6.33
ENST00000369124.5	3.5	14.75	5.45	2	1.25
ENST00000369146.8	2	7	2	8	1
ENST00000369168.5	29	1	17	0	26
ENST00000369258.8	90.15	125.05	40.5	95	90.5
ENST00000369272.7	0	2	0	1	0
ENST00000369288.7	0	4	1	0	0
ENST00000369306.8	40	100	51	18	37
ENST00000369383.8	1	0	1	0	1
ENST00000369384.9	4	1	2	0	3
ENST00000369426.9	3.25	7	1	5	1.25
ENST00000369429.5	0	1	2	0	0
ENST00000369442.3	6	39	10.5	15	27
ENST00000369443.10	26	44.33	20.5	18	31
ENST00000369448.4	442.33	688	350	306.33	486.67
ENST00000369466.9	62.67	73.08	102.67	36.45	67.08
ENST00000369470.1	0	1	0	4	0
ENST00000369477.1	3	23	4	7	8
ENST00000369478.4	199	487	171	86	192
ENST00000369486.8	1	0	6.5	3	1.5
ENST00000369487.3	62.05	162.33	33	43	85
ENST00000369489.10	8.05	72.33	15	3	11
ENST00000369503.9	10.33	19	7.67	0.33	14.33
ENST00000369515.6	0	3	0	2	0
ENST00000369516.7	15	27	4	23	26.5
ENST00000369528.9	13.75	21.24	27.67	6.95	17.67
ENST00000369535.5	1005	976.5	868.5	296.5	1177.5
ENST00000369541.4	8	31	9	4.5	11.5
ENST00000369543.6	3.5	23.75	9.75	5.25	6.25
ENST00000369569.6	16	23	6	7	17
ENST00000369604.6	17.32	18.2	8	11	16.67
ENST00000369626.8	163	149.67	134.33	96.58	132.25
ENST00000369645.6	215.37	69.49	227.07	56.2	145.1
ENST00000369684.5	0	3	0	0	2
ENST00000369702.5	200.5	290.33	101.83	175.25	202.75
ENST00000369709.4	64.67	155.93	67.92	56.37	62.33
ENST00000369718.4	0	4	2	0	2
ENST00000369722.8	30	91	10	9	19
ENST00000369752.5	41.25	43.54	36.86	22.38	40.14
ENST00000369763.5	73.5	137.25	39	60	55.5
ENST00000369795.8	438.64	415.45	361.58	310.6	433.26
ENST00000369799.10	12.5	27	11	7.5	7
ENST00000369836.9	1	4	1	1	0
ENST00000369851.7	691	700	524	305	628
ENST00000369862.1	0	0	0	3	1
ENST00000369864.5	4	17	3	30	10
ENST00000369969.7	16.67	31.75	13.57	17.24	17.39
ENST00000370008.4	613.62	824.39	425.61	337.6	587.01
ENST00000370025.9	45.79	238.44	35.79	32.11	52.12
ENST00000370032.9	14	31.25	3	11	10
ENST00000370035.8	36.5	99.5	17.5	33.5	67
ENST00000370056.9	15.42	35.42	23.5	19.17	23.5
ENST00000370112.8	161.63	171.89	144.75	51.92	142.71
ENST00000370114.8	0	1.5	1.5	0	1
ENST00000370124.8	2	9.11	6	2	3.5
ENST00000370128.9	31.67	40.58	21	10.25	33
ENST00000370132.8	37	58	25	23	38
ENST00000370141.8	21.12	39.45	26	32.34	18.18
ENST00000370192.8	539.58	1217.49	278.59	274.1	633.58
ENST00000370202.5	1	6	1	3	1
ENST00000370203.9	3	6	0	1	0
ENST00000370206.9	40	55	25	20	28
ENST00000370214.9	75.29	145.93	45.29	80.56	61.19
ENST00000370238.8	72	110.83	68.5	74.5	68.5
ENST00000370243.1	1	0.33	1.67	0.33	3
ENST00000370253.6	0	2.5	1	0	0
ENST00000370272.9	520	655	278	419	462
ENST00000370282.8	725.5	832	518.5	225.5	725
ENST00000370298.9	36.33	110	43.5	31	30.33
ENST00000370303.4	5	11.5	5	3	5
ENST00000370310.5	242.67	236.67	363.17	184.33	275.5
ENST00000370321.8	5	22	5	2	3
ENST00000370332.5	3.17	1.67	6	5.17	0.5
ENST00000370360.8	14.5	23	6	21	17
ENST00000370383.5	0	2	0	2	0
ENST00000370454.9	156.67	275	146.08	174.17	243.75
ENST00000370466.4	1370.67	247.25	1017.42	141.67	993.58
ENST00000370473.5	8558.33	24.79	5947.51	15.67	9097.55
ENST00000370481.9	1640.27	251.17	769.33	151	1771.36
ENST00000370500.10	25	71	32	20	19
ENST00000370509.5	1773	1755	1360	69	1339
ENST00000370513.9	3	6	4	2	1
ENST00000370521.8	120.71	145.7	112.17	80.06	98.36
ENST00000370542.1	0	2	8	0	1
ENST00000370544.10	17	37	44.5	4	20
ENST00000370550.10	47.83	122.83	42	52.33	48
ENST00000370551.8	1	2	4	4	1
ENST00000370554.5	2	4.33	2	0	0
ENST00000370558.8	220.67	274.25	211.17	127.67	173.17
ENST00000370566.7	5	8	10.95	1	3.75
ENST00000370574.4	84.25	104.45	62	51	80.6
ENST00000370608.8	539.8	49.12	343.5	25.07	322.87
ENST00000370625.1	2	4	2	0	1
ENST00000370630.6	71.64	189.95	31.89	25.04	66.83
ENST00000370645.9	0.5	3.5	3	0.5	1
ENST00000370654.6	34	71	44	22	37
ENST00000370685.7	1091.96	3365.06	1023.09	1985.15	1515.39
ENST00000370689.6	91.96	106.06	97.09	64.15	93.39
ENST00000370747.9	159	17.5	175.17	1	117
ENST00000370751.10	606.15	57.49	584.89	3	464.19
ENST00000370757.8	0	7	0	0	0
ENST00000370759.4	1	2	1	2	4
ENST00000370763.6	58	48	49	39.2	58.2
ENST00000370768.7	213	212	177	122	199
ENST00000370791.8	7.5	10.03	3.83	1.57	7.9
ENST00000370793.5	75	147	75.33	38.33	125.67
ENST00000370798.5	4	4	7	1	8
ENST00000370801.8	67	143.5	62.7	81.72	96.71
ENST00000370812.8	161.5	415.5	102.5	177.5	210.5
ENST00000370841.9	167.46	182.04	89.25	92.67	143.5
ENST00000370867.8	37.25	64.75	30.25	44.25	27.5
ENST00000370871.7	0	2	1	0	2
ENST00000370872.7	0	1	0.2	2	1.2
ENST00000370894.9	2	2	0	0	3
ENST00000370895.5	0	4	0	1	2
ENST00000370898.9	132.83	275.83	78.33	97.67	187
ENST00000370920.8	565.61	544.66	442.86	302.7	526.4
ENST00000370938.8	4	5.5	1	4	4
ENST00000370944.9	275.88	566.68	163.72	263.26	386.66
ENST00000370949.2	9.67	30.79	10.89	12.06	20
ENST00000370950.7	8.34	9.13	4.22	5.72	5.33
ENST00000370951.5	5	16.54	7	2.11	6.33
ENST00000370952.4	217.37	222.53	99.2	129.77	204.67
ENST00000370982.4	2	20	1	0	3
ENST00000370995.6	80.57	74.21	32.05	29	61.12
ENST00000371000.5	10	2	5	1	7
ENST00000371014.5	2	4	3.33	0	2
ENST00000371026.8	1	6	0	0	0
ENST00000371045.9	2442.14	1196.13	1434.98	496.05	2146.13
ENST00000371059.7	6.83	11.67	0	3	1
ENST00000371060.7	31.35	109.35	23.27	16.12	30.41
ENST00000371065.9	132.67	662.5	67.67	50	175.67
ENST00000371084.8	124	118	60	56	100
ENST00000371088.5	12	20	9	5	10
ENST00000371120.7	17.5	74.67	21.17	21	29.25
ENST00000371187.7	1.33	2.33	0	3	1
ENST00000371189.8	0	3	0	1	1
ENST00000371204.4	3	1	9	1	3
ENST00000371208.5	16.25	59	13.25	25.75	31.75
ENST00000371226.8	6.5	11.5	1.25	7.75	10.25
ENST00000371250.4	22	69	9	1	37
ENST00000371269.9	298.33	87	56.33	79.83	259.25
ENST00000371276.9	10	8.5	6	16.5	5
ENST00000371279.4	23	45	12	22	25
ENST00000371281.4	54	63.5	38.5	18.83	50
ENST00000371284.9	0	2.5	0.5	0.83	1
ENST00000371319.8	2.33	6.75	0	0	1
ENST00000371370.8	3.2	11.33	7	3	3
ENST00000371377.3	3	9	2	8	6
ENST00000371378.6	0	1	0	1	2
ENST00000371429.4	100.26	227.31	72	114.93	101.62
ENST00000371454.6	0	1	0	1	1
ENST00000371470.8	0	1	0	1	1
ENST00000371486.4	109	151.5	65	50	100
ENST00000371509.8	1	4	0	4	0
ENST00000371514.8	64	175	39	87.5	65
ENST00000371522.9	0	5	0	0	1
ENST00000371538.5	31	20	25	10	33
ENST00000371544.7	34.52	102	29.37	51.5	41.15
ENST00000371566.1	2	3	1	8	9
ENST00000371626.9	51	170	41	16	42
ENST00000371733.8	643.65	604.26	515.66	260.04	569.43
ENST00000371761.4	0	1	0	2	0
ENST00000371843.7	1	4	0	4	1
ENST00000371847.8	3	9	0	4	3.5
ENST00000371871.8	14	14	12	7	10
ENST00000371873.10	587.5	794	267.08	786.08	456.67
ENST00000371877.8	3	5	1	0	2
ENST00000371940.1	7	1	8	6	4
ENST00000371984.8	25.33	29	26.33	28.33	32.67
ENST00000372070.7	3	7.25	11.25	1	9
ENST00000372086.4	67.17	25	42.28	16	47.73
ENST00000372090.6	4	5	3	1	5
ENST00000372115.7	6	16.25	8.08	4	5.08
ENST00000372172.5	218.14	103.96	157.37	89.78	154.25
ENST00000372217.5	2	0	1	1	1
ENST00000372237.8	1	4	2	1	3
ENST00000372243.7	0	4	0	1	0
ENST00000372257.7	0.25	13	7.7	4	3.1
ENST00000372289.7	5	10.17	6	1.17	5.33
ENST00000372310.8	3	0	3	1	0
ENST00000372343.8	39.5	24.5	34	25.5	37
ENST00000372396.4	232.93	233.17	124.58	138.73	219.22
ENST00000372457.9	42	78	29.2	27	52
ENST00000372458.8	29	112	39	13	46
ENST00000372476.8	0	1	0	3	0
ENST00000372506.5	3	7	2	3	8
ENST00000372507.5	2	15	1	4	3
ENST00000372508.7	3	9	3	4	8
ENST00000372517.8	20.25	32.07	10.2	13.75	30.32
ENST00000372525.7	0	2	1	1	3
ENST00000372556.3	3	18	6	0	3
ENST00000372561.4	22	108	39	15	27
ENST00000372562.1	1	2	0	0	0
ENST00000372596.5	1	1	1	0	1
ENST00000372597.5	1	0	0	2	0
ENST00000372651.5	2	5	0	2	0
ENST00000372654.5	2	1	0	0	1
ENST00000372684.8	2	4	3	5	1
ENST00000372699.8	11	7	5	9.25	9
ENST00000372703.1	11	10	7	9	4
ENST00000372708.5	2.66	12	2.55	6.44	3.67
ENST00000372718.8	7.45	10.8	5.34	13.33	6.45
ENST00000372748.8	1	0	1	2	0
ENST00000372759.4	633.02	756.76	334.86	397.26	684.94
ENST00000372771.5	223.59	536.47	178.94	124.58	273.34
ENST00000372802.5	652.31	626.7	400.72	243.49	583.76
ENST00000372811.10	34	71	18	0	19
ENST00000372816.3	3.5	10.5	1.5	3	2.5
ENST00000372827.8	0	0	0	0	4
ENST00000372830.5	0	3	2	2	0
ENST00000372844.8	20.67	85	8.33	118.5	27.5
ENST00000372858.8	7	14	1	7	3.33
ENST00000372862.7	1	1	0	1	0.33
ENST00000373001.4	59	62	104	15	44
ENST00000373014.5	56.5	98.5	27.5	34	61.5
ENST00000373016.4	3	21	13	2	6.5
ENST00000373024.8	7.4	8.24	5.93	6.78	6.37
ENST00000373027.5	38.97	43.89	47.12	47.98	35.52
ENST00000373036.5	376.77	331.36	183.68	47.18	358.82
ENST00000373044.3	1	2	1	2	1
ENST00000373055.6	9	7	6	7	5
ENST00000373062.8	193	134	138.48	106.5	185
ENST00000373073.8	1	5	2	1	0
ENST00000373075.6	1	3	0	0	0
ENST00000373087.7	254.33	158.67	120	22	165.83
ENST00000373103.5	18	3	12	7.5	5
ENST00000373106.6	144	105	89	76	79.33
ENST00000373132.4	19.75	12.5	16.25	4.75	6.75
ENST00000373150.8	43.2	20.23	13.53	31.2	7
ENST00000373151.6	18	14.17	14	16	3
ENST00000373162.5	2	11	1	1	5
ENST00000373166.8	8	71	11	12	14
ENST00000373178.5	79.5	98	132	14	79
ENST00000373191.9	7.5	15	3	9.5	8
ENST00000373210.4	24.83	61.33	13.5	27.83	25
ENST00000373237.4	1	5	1	2	4
ENST00000373243.7	14.4	15.27	19.6	8	12.13
ENST00000373337.3	5	21	6	5	3
ENST00000373443.7	1	5	2	2	0
ENST00000373449.7	412.58	259.7	225.73	189.67	373.92
ENST00000373475.10	37	58.5	30	36	48.5
ENST00000373477.9	304.21	248.12	183.33	117	238.32
ENST00000373493.10	720	1066	524	645	728
ENST00000373501.6	0	1	2	0	0
ENST00000373520.8	0	6	4	1	2
ENST00000373548.8	254.75	550.5	115.67	238.25	233
ENST00000373609.1	121.66	74.99	189.06	39.88	90.84
ENST00000373610.8	72.66	35.49	83.56	35.88	48.84
ENST00000373625.8	222.1	304.7	153.25	162.55	215.55
ENST00000373703.5	39	108.75	59	15	43
ENST00000373709.8	3	12	12	0	1
ENST00000373714.5	2.5	2.25	2	3	2
ENST00000373747.7	133.04	174	125.03	78.28	136.4
ENST00000373791.7	2	3	1	2	0
ENST00000373795.7	289.79	254.58	199.7	136.32	183.84
ENST00000373812.8	319.67	541.37	276.07	229.5	317.7
ENST00000373830.4	4	4	1	0	0
ENST00000373832.5	5	6	9.67	3	9.25
ENST00000373857.8	571	676.33	315	21	679
ENST00000373871.8	25.79	33.71	13.96	18.21	27.36
ENST00000373884.6	22	19.5	15	9	21
ENST00000373894.8	1	1	1	0	1
ENST00000373912.8	161	367	172	112	219.75
ENST00000373921.8	1432	855	1054	316.5	920.5
ENST00000373931.8	1.5	4	2	1.33	0
ENST00000373943.9	284.95	224.4	169.45	75.4	234
ENST00000373949.5	6	6	5	3	7
ENST00000373954.11	14	19	9	15	15
ENST00000374142.9	6	1	2.5	3.5	4
ENST00000374145.6	2	1	0	2	0
ENST00000374168.7	17	47.5	2	16	24
ENST00000374269.2	266.67	641.33	210	283.33	375.33
ENST00000374271.8	20.17	45.33	21	20.33	22.33
ENST00000374282.8	44.42	69.93	17.62	26	35.28
ENST00000374303.7	27	50	26	13	32
ENST00000374338.5	90.48	122.67	30.7	207.42	64.49
ENST00000374343.5	47.67	47.33	31.17	29	27.33
ENST00000374358.5	485.53	716.92	318.33	303.7	440.9
ENST00000374379.9	2483	2206.5	1981	99	2728
ENST00000374395.9	5.38	5.62	1.7	8	6.27
ENST00000374399.9	232.33	377.17	214.33	232	315.5
ENST00000374453.7	18	18	10	7	19
ENST00000374468.1	547	551	428	411	492
ENST00000374472.5	7	11	7	7	4
ENST00000374479.4	54	107	41	90	51
ENST00000374490.8	27	53	43	6	37
ENST00000374502.7	0	1	3	1	0
ENST00000374514.8	20	49.5	49	14	26
ENST00000374561.6	2	15	2	3	2
ENST00000374608.3	55	38	32	23	29
ENST00000374612.5	95.33	85.67	45	47	67.83
ENST00000374616.7	8.33	10.17	8.5	7	10.83
ENST00000374630.8	2	5	10	1	1
ENST00000374639.7	1	0	1	0	1
ENST00000374640.9	6	1	8	0	10
ENST00000374840.8	0	4	0	0	0
ENST00000374893.11	104.95	22.68	67.42	20.83	88.47
ENST00000375099.4	2	7	1	6	7
ENST00000375120.4	3.67	13.33	3	10.33	4.33
ENST00000375136.8	1	0	0	1	3
ENST00000375153.8	2	2.5	3	0	3
ENST00000375155.7	4	27.5	14	2	6
ENST00000375199.7	8.5	7.17	8.17	7.17	7.83
ENST00000375341.8	0	2	1	1	0
ENST00000375408.7	308.79	192.64	272.47	22.11	288.84
ENST00000375436.9	44.43	41.17	15.3	30.5	34.02
ENST00000375448.4	0	6	0	1	1
ENST00000375486.9	23	20	8	50	42
ENST00000375499.8	22	90	37	4	17
ENST00000375592.8	76.4	152.59	69.52	51	95
ENST00000375647.5	60.08	46.31	45.58	30.5	33.58
ENST00000375733.6	7.5	11.5	5	3	6
ENST00000375743.9	122.84	88.8	60.16	32.14	92.93
ENST00000375793.2	5.5	5	5.5	4.5	5
ENST00000375799.8	9.5	6	8.5	2.5	4
ENST00000375847.8	58.63	148.35	72.77	50.27	87.7
ENST00000375980.9	9	24	8	10	10
ENST00000376014.7	7	16	2	2	7
ENST00000376057.8	13	235.5	0	1	20
ENST00000376085.4	0	11	0	0	0
ENST00000376259.7	1933.03	3832.96	708.68	498.5	1347.41
ENST00000376492.3	0	3	2	1	2
ENST00000376572.8	1.5	2	1	0.5	2
ENST00000376590.9	12	30	13	12	18
ENST00000376629.8	3	8	1	1	0
ENST00000376692.9	4	36	3	2	7
ENST00000376753.9	144.8	50	343.8	1	164.6
ENST00000376762.8	1	2.1	1	4	0
ENST00000376770.5	4.25	4.35	4	2.25	1.25
ENST00000376810.6	147	265	115	169	133
ENST00000376957.7	1	1	1	0	2
ENST00000377036.2	6	10	1	2	1
ENST00000377093.9	48.04	74.34	30.84	10.62	54.79
ENST00000377153.5	1	2	0	0	0
ENST00000377263.6	1.5	10	0	4.5	1
ENST00000377346.9	284.27	263.16	294.34	248.88	114.54
ENST00000377411.5	4	3	4	0	3
ENST00000377424.9	13	62	6	1	10
ENST00000377464.5	42.5	22.33	27.67	23.33	38.17
ENST00000377482.10	33	43	24	8	40
ENST00000377532.8	5.6	7.2	5.44	2.7	1.77
ENST00000377577.10	190.92	160.67	125.26	111.78	190.71
ENST00000377648.5	81	69	47	41	52
ENST00000377658.8	28.5	24	27.5	33.5	17.5
ENST00000377663.3	6.5	3	3.5	6.5	6.5
ENST00000377674.9	4.33	14	4	10	4
ENST00000377705.6	2	1	0	0	2.75
ENST00000377782.7	1.14	1.2	2	0	1
ENST00000378097.6	3.7	3.8	8.37	7.93	3.37
ENST00000378156.9	1.5	1.5	1	1	4
ENST00000378209.8	25.22	40.81	10.22	18.48	28.98
ENST00000378251.3	140.58	132.83	92.88	92.96	85.08
ENST00000378322.7	10	13	5	4	7
ENST00000378344.7	0	6.6	0	1	4
ENST00000378424.9	1	2.62	0	1	0.12
ENST00000378427.6	5.5	12.62	1.5	7	3.12
ENST00000378466.9	231.17	190.92	126.17	143	145.33
ENST00000378512.5	2	2	0	4	1
ENST00000378513.7	1.14	5.01	0.11	2.84	0.57
ENST00000378567.8	33	37.25	20	22	16.5
ENST00000378609.9	35.19	44.45	21.52	29.4	37.93
ENST00000378756.8	4	4.5	6.5	4	3
ENST00000379031.10	0	3	1	0	1
ENST00000379268.7	2	6	6	0	5
ENST00000379325.7	1	0	1	1	1
ENST00000379409.6	4	2	15	1	6
ENST00000389793.7	335.33	687.58	286.67	392.25	448.67
ENST00000391827.3	40.95	28.5	12.4	16.2	65
ENST00000391828.8	179.78	78.73	52.12	29.03	214.52
ENST00000391839.6	17	31	9	8	27
ENST00000391855.2	3	8	5	2	3
ENST00000391860.7	0	3	0	0	0
ENST00000391875.6	6.58	8.75	2	10.5	9.64
ENST00000391878.6	31.02	40.65	26.45	22.38	21.46
ENST00000391911.5	45.98	45.06	2	1	33.1
ENST00000391947.6	6	15.37	11.5	9.5	13.2
ENST00000391967.7	30	19	18.5	2.5	35.5
ENST00000392122.3	80.29	168.74	89.14	59.5	82.31
ENST00000392179.5	2	26.2	5	16	6
ENST00000392203.8	8	45	8	29	9
ENST00000393045.7	50.25	26.75	25	24.92	26
ENST00000393203.3	2	6	1	19	1
ENST00000393357.6	0.33	0	0	3	1.17
ENST00000394583.7	0	4	2	0	0.33
ENST00000394593.7	9.92	13	1.5	5.08	10.17
ENST00000395334.6	39.94	28.2	16.43	0.2	26.89
ENST00000396148.2	2	5	1	2	4
ENST00000397054.7	2	11	3	1	4
ENST00000397332.2	8.5	27.5	5.5	29	10.5
ENST00000397572.5	13	37	11	16	15
ENST00000397828.3	0	2	3	0	1
ENST00000398958.6	2.5	1	0.67	2	1.75
ENST00000399916.5	9.71	2.67	6.18	0.38	1.6
ENST00000400181.9	6	16	0	22.5	3
ENST00000400301.5	19.26	37.63	17.44	16.58	21.17
ENST00000400796.7	3	8	1	0	0
ENST00000400895.6	3	6	2	0	5
ENST00000400904.7	14	47	6	39	12
ENST00000400929.6	8	8	3	3	2
ENST00000400930.8	1	3	0	0	0
ENST00000400968.7	272.81	637.41	227.52	176.94	295.62
ENST00000401000.8	40	51.33	22.42	55.33	28.83
ENST00000401030.4	2	7	0	2	4
ENST00000401041.6	18.54	26.61	19.3	15.87	22.7
ENST00000401042.7	24.38	18.22	14.33	12.11	24.06
ENST00000403491.8	0	10	2	6	6
ENST00000404377.5	0	0	5	4	1
ENST00000404627.3	2	5.52	3.11	1	3
ENST00000404643.5	91.61	102.12	76.36	66.04	77.35
ENST00000406207.5	2	1.33	0	2	0
ENST00000406439.7	2	2	1	1	0
ENST00000407096.6	0	6	1	4	0
ENST00000407417.7	0	14	1	5	4
ENST00000408888.8	37	76.33	47.24	22	47
ENST00000409426.5	249.17	217	156	95	230
ENST00000409503.5	19.54	19.75	27.17	15.7	11.87
ENST00000411995.6	0	5	0	1	0
ENST00000413052.6	94.37	14.69	100.07	18.2	60.1
ENST00000413146.6	19.25	292.75	1	6	11
ENST00000413769.1	45	49	52	32	38
ENST00000413987.1	0	1	0	6.5	3
ENST00000414040.6	5	27	5	4	6
ENST00000414487.7	1	1	0	2	1
ENST00000414729.1	47	21	43	10	32
ENST00000415550.6	1	3	2.33	3	2.12
ENST00000415912.6	257.2	48.68	349.67	28.83	143.97
ENST00000416769.2	1	7	1	0	3
ENST00000417775.5	6.5	7.5	3.2	5.25	6.2
ENST00000418186.2	0	2	1	0	0.12
ENST00000418390.7	6.75	17.92	9.01	5.93	12.6
ENST00000419091.7	51.96	112.26	42.28	75.36	75.39
ENST00000419161.2	1	3	0	0	0.12
ENST00000419367.8	0	6.2	2	2	3
ENST00000419531.3	2	3	0	0	1
ENST00000419916.8	8	23.62	5	11.83	11.12
ENST00000420055.1	7	28	7	6	6
ENST00000420209.2	1	1	1	1	1.12
ENST00000420377.6	2.17	20.37	1	6.14	6.17
ENST00000420542.5	4.7	2.3	3	1.5	5.5
ENST00000420578.7	21.2	19.6	11.8	20.8	12.8
ENST00000420607.6	0	3.25	0	0	2
ENST00000421068.5	1	0	1	2	3
ENST00000421157.2	0	2	4	2	1
ENST00000421241.7	5	8	0	1	2
ENST00000421415.5	1	4	2.5	0.5	1
ENST00000421702.3	5	6	4	0	7
ENST00000422240.6	1	1	0	1	0
ENST00000422590.6	1	0	2	0	2
ENST00000423085.7	11	17	8	5.5	12.5
ENST00000423313.6	569.28	202.32	722.73	92.47	399.69
ENST00000423538.6	4.8	4.32	1.19	1.33	3.3
ENST00000423557.1	50	77	6	0	47.5
ENST00000423764.6	9	8	6	11	6
ENST00000423855.7	6	7.35	1.5	1.5	8
ENST00000424254.6	4	6	2	1	3
ENST00000424989.2	4	12	7	0	15
ENST00000425457.6	5	2	0	4	0
ENST00000425884.6	1	1	0	1	0
ENST00000426105.7	161.96	229.42	163.62	150.25	170.62
ENST00000426161.7	0	1	1	4	0
ENST00000426263.10	443	282	172.5	177	329
ENST00000426740.7	74	43.11	15	21	81
ENST00000426901.1	5	1	5	3	1
ENST00000426982.6	2.11	3.11	6.21	2.07	7.19
ENST00000427103.5	3.17	0.67	0	2.17	1.5
ENST00000427304.5	0	2	1	2	0
ENST00000427859.5	1	0	0	3	0
ENST00000428112.7	23	34	9	6	18
ENST00000428161.6	14	14	7	28	6
ENST00000428239.5	0.41	1.02	2	2.53	1.12
ENST00000428931.6	193.19	200.95	125.13	137.52	166.58
ENST00000429964.7	1	0.5	6	0	0
ENST00000430195.2	2.2	2.6	0.8	2.8	2.8
ENST00000430580.6	4.71	9.54	3.25	5.29	1.25
ENST00000431193.5	0	1	0	1	1
ENST00000431586.1	7	3	3	0	3
ENST00000432079.5	18.21	54.81	16.52	5.54	17.62
ENST00000432259.6	0	1	0.33	1	1.12
ENST00000432287.6	0	5	2	0	0
ENST00000432648.8	606	882.67	418	431.5	500.5
ENST00000433172.3	1	0	1	2	0
ENST00000434578.6	10	8	11	0	14
ENST00000435064.6	130.17	159.84	92	65.5	90.81
ENST00000435198.5	0	5	0	0	0
ENST00000435319.8	1479.33	1843.83	840.17	875.17	1564.17
ENST00000435409.6	2	4	0	1	1
ENST00000435937.6	0	13	1	1	2
ENST00000436063.7	291.85	349.63	175.73	159.68	291.66
ENST00000436439.6	1	2	0	1	0
ENST00000436604.2	1	0	1	1	2
ENST00000436661.6	1	10	2	2	2
ENST00000436743.6	139.59	170.24	28.83	26.89	154.19
ENST00000436880.2	7	35	16	21	19
ENST00000437324.6	1	10	3	4	9
ENST00000437941.6	0.54	3.39	1.31	6.83	3.23
ENST00000438032.6	618.64	1747.69	396.26	882.52	778.98
ENST00000439482.6	3	1	0	0	3
ENST00000439617.8	27.5	34	48.5	16	43
ENST00000439699.1	0	2	2	1	1
ENST00000439754.6	30	115	15	46	39
ENST00000440339.1	3	4	6	2	0
ENST00000440377.2	2	8	6	4	2
ENST00000440538.6	25.15	45.33	28.04	9.5	41.29
ENST00000441739.1	3	3	2.25	0	5
ENST00000442510.8	1598.89	4301.6	1400.62	2046	2155.47
ENST00000443580.6	11	4.67	6.33	2.58	7.25
ENST00000443729.6	0	7	2	3	0.12
ENST00000443751.3	0.5	11.03	3.5	9.65	6.9
ENST00000443980.6	5	6	4	2	3
ENST00000444037.1	4	4	9	4	9
ENST00000444376.7	2450.75	2050	1411.75	1316.53	2164
ENST00000444377.5	4	2.86	4.29	1	1
ENST00000444639.5	79.28	22.32	101.58	11.47	67.69
ENST00000444713.5	7	33	8	19	10
ENST00000446026.1	1	2	0	0	0
ENST00000446293.6	20	15	16	10	22
ENST00000446390.6	0	2	5	0	3
ENST00000447513.7	17	28.27	20	7	19
ENST00000447866.5	6	18	12	2	7
ENST00000449853.2	9	18	2	21	7
ENST00000450454.7	1	7	0	5	3
ENST00000450711.5	0	1	0	2	1
ENST00000450884.5	1	2	1	1	1
ENST00000451213.2	1	9	1	6	7
ENST00000451326.6	1	9	1	1	3
ENST00000452018.6	0	1	3	0	0
ENST00000452621.6	0.08	6.08	10	1	1
ENST00000452699.5	3.5	2.67	7.67	1.33	2
ENST00000453173.2	6	1	2	0	4
ENST00000453840.7	142	191	62	69	121.11
ENST00000453908.8	1	1	0	0	2
ENST00000453943.5	6	18	9	4	5
ENST00000454449.3	0	4	0	0	0
ENST00000454472.1	4	9	3	5	5
ENST00000455785.7	5	31	3	8	5
ENST00000455833.7	8	17	3	15	5
ENST00000455895.7	179.52	155.89	107.95	107.2	125.2
ENST00000456393.6	26	60	25	26	28
ENST00000457043.1	0	4	0	1	0
ENST00000457047.6	2.05	22.33	14	11	14
ENST00000457387.2	0	3	5	3	1
ENST00000457880.6	2.25	5.75	1.25	4.25	4.5
ENST00000458013.7	28.8	59.33	22.73	7.1	24.53
ENST00000458431.6	8	8	5	11	6.5
ENST00000459635.2	1	4	2	3	3
ENST00000459831.2	247.77	27.49	203.87	16	319.58
ENST00000459929.5	291.25	174.5	115.75	82.5	201
ENST00000460031.5	38	57.25	14	61	30
ENST00000460277.5	3	4	2.25	5.1	0
ENST00000460522.5	2	3	2	2	3
ENST00000460580.5	4	4	1	0	1
ENST00000460612.5	2	1	1	1	0
ENST00000460706.5	1	1	1	1	4
ENST00000460715.2	2	6	2.09	0	1
ENST00000460719.5	5	8.33	4	3	3.14
ENST00000460850.1	2	5	4	3	11
ENST00000460950.1	1	3	2	4	4
ENST00000461142.3	2	6	1	0	0
ENST00000461311.1	0	4	0	0	0
ENST00000462433.1	0	4	0	3	0
ENST00000462460.6	8.98	6.97	2.09	1.49	10.74
ENST00000462589.1	27	7	39	0	28
ENST00000462677.3	5	3	2	4	1
ENST00000462759.5	63.58	27.82	43.33	44.1	53.98
ENST00000463092.5	5	5	2	7	2
ENST00000463166.5	5	4	15	2	8
ENST00000463227.5	16	40	7	7	19
ENST00000463735.1	3	3	0	0	0
ENST00000464004.2	0	11	3	2	2
ENST00000464036.5	0	2	0	2	0
ENST00000464085.5	0	1	0	3	0
ENST00000464088.5	4	9	7	3	3
ENST00000464113.1	1	4	5	2	4
ENST00000464178.1	0	0	3	4	1
ENST00000464650.5	1	9	3	4	4
ENST00000464720.5	2	11	4.17	1	4
ENST00000464950.6	3	12	7	1	5
ENST00000464957.1	1	2	2	3	6
ENST00000464998.1	0.5	0	4	0	0
ENST00000465118.6	6	10	1	0	3
ENST00000465152.1	2	1	0	1	1
ENST00000465155.5	3	0	15	0	8
ENST00000465266.1	3	8	6	3	7
ENST00000465268.1	0	6	1	6	6
ENST00000465271.6	104.69	256.98	50.2	118.25	146.33
ENST00000465604.1	1.5	22	2	12	9
ENST00000465645.1	24	105.5	20	53	26
ENST00000465651.1	4	10	1	12	3
ENST00000465726.1	1	1	0	3	0
ENST00000465892.6	162	370	160	394	226
ENST00000466114.1	0	1	0	2	0
ENST00000466194.1	2	4	3	4	1
ENST00000466448.4	18	16	14	9	11
ENST00000467076.5	8	44	12	2	10
ENST00000467203.5	2	1	3	0	2
ENST00000467213.5	2.49	2.38	1	3	3
ENST00000467287.5	1	2	2	1	6
ENST00000467578.7	20	49	13	8	25
ENST00000468183.5	1	2	0	0	2
ENST00000468572.2	1	5	0	5	2
ENST00000468624.5	3	0	6	2	4
ENST00000468695.6	8	24	6	7	6
ENST00000468857.1	0	1	2	0	2
ENST00000469075.5	3.08	0.08	0	1	1
ENST00000469076.5	0	2	1	0	0
ENST00000469141.6	3.9	12.01	2.67	1.29	12.1
ENST00000469499.5	0	3	0	0	0
ENST00000469566.5	0	5	0	0	0
ENST00000469578.2	7	0	6	1	8
ENST00000469606.5	7.97	13.08	7.33	12.58	6.83
ENST00000470017.1	1	2	4	3	1
ENST00000470385.5	0	1	0	1	1
ENST00000470558.5	12	9	11	9	14
ENST00000470721.5	10.5	23.04	19	8.05	16.05
ENST00000470882.5	0	0	0	3	0
ENST00000471464.5	5	49.5	8	20	13
ENST00000471486.6	8	26.5	15.5	3.5	14
ENST00000471599.5	3.6	24.2	6	7.8	15.8
ENST00000471609.2	4	2	1	0	2
ENST00000471645.5	9.83	15.33	6.83	16.33	2.33
ENST00000471759.5	0	6	2	1	7
ENST00000471936.1	5	13	7	8	6
ENST00000471991.5	4	6	2	0	3
ENST00000472013.1	3	9	1	2	2
ENST00000472069.1	2	0	0	5	1
ENST00000472155.5	2.14	26.17	2	23.8	3.14
ENST00000472174.7	26	170	36	9	36.17
ENST00000472487.6	37.4	67.7	44.12	31.33	49.85
ENST00000472531.5	4	0	1	0	0
ENST00000472543.5	2	0	4	0	1
ENST00000472750.5	46.16	88.48	28.75	58.67	52.28
ENST00000472944.6	13	34	5	20	12.5
ENST00000473215.5	1	0	0	1	1
ENST00000473485.5	0	0	2	2	2
ENST00000473560.1	2	2	0	1	3
ENST00000473578.5	2	2	1	4	1
ENST00000473925.1	0	11.25	1	2	1
ENST00000473969.6	2	0	4	0	5
ENST00000474047.5	52	69	24	23	31
ENST00000474140.1	4.33	4	5.67	9	6.53
ENST00000474295.5	7	9	3	1	4
ENST00000474459.6	6	13.2	1.2	10.77	3.33
ENST00000474659.5	6	6	9	3	5
ENST00000474844.6	62.96	81.3	51.43	39.14	51.89
ENST00000474968.5	21	20	9	0	25
ENST00000475350.5	0	7	0	4	1
ENST00000475369.2	1	0	4	0	0
ENST00000475378.5	0	3	0	0	2
ENST00000475591.5	4.14	25.67	2	20.3	2.14
ENST00000475722.5	0	1	1	1	0
ENST00000475828.5	2	27	6	2	5
ENST00000476041.1	2	2	0	1	3
ENST00000476371.1	66	175	44	124	78.5
ENST00000476412.5	1.75	6.5	2.5	4.5	4.75
ENST00000476419.5	10	14	8	4	4
ENST00000476493.6	2	2	0	2	1
ENST00000476512.5	4	3	0	1	1
ENST00000476556.5	0.5	0.5	4.5	1	2.5
ENST00000476983.5	0	3	1	1	0
ENST00000477194.5	1	3	2	1	0
ENST00000477229.1	4	9	5	3	4
ENST00000477677.5	26.14	36.29	16.06	12.87	15.33
ENST00000477755.1	2	5	0	1	2
ENST00000478098.5	0	2	2	0	0
ENST00000478104.5	0	3	2	0	1
ENST00000478275.1	1	0	2	0	2
ENST00000478283.5	9.33	19.17	8.67	10.17	9.37
ENST00000478286.2	4	5	8	3	2
ENST00000478402.5	2	1.17	0	0.17	3
ENST00000478502.5	1	1	1	0	0
ENST00000478558.1	5	24	8	5	4
ENST00000478653.6	0	5	1	2	2
ENST00000478691.5	37.33	49.67	27.5	32	36.33
ENST00000478839.1	0	6	0	1	2
ENST00000479034.5	15.08	43.79	23.09	11.71	14.34
ENST00000479408.6	9.03	19.03	9	2	13.07
ENST00000479745.6	14.36	16.55	13.36	10.73	13.74
ENST00000479933.2	0.25	7.25	0	0	0
ENST00000480003.5	12	9	12	12	12
ENST00000480176.5	1	1	0	0	1
ENST00000480184.5	0	3	0	1.4	2
ENST00000480265.1	0	2	1	0	0.5
ENST00000480308.5	0	6.5	0	18	1
ENST00000480324.5	0	10	7	5	0.5
ENST00000480393.5	6.14	22.2	6	2	3
ENST00000480661.1	10	16	5	14	11
ENST00000480762.6	1	1	2	1	0
ENST00000480897.5	6	3	4	5	0.5
ENST00000480937.5	15	15	2	4	7
ENST00000480945.6	214.83	402.67	149.75	91.83	243.17
ENST00000481007.1	3	14	10	6	8
ENST00000481276.1	1	9	1	4	5
ENST00000481571.5	2	1	0.08	0	1.08
ENST00000481771.5	6	11	1	6	2
ENST00000481981.1	0	0	0	2	1
ENST00000482168.1	0	4	3	0	3
ENST00000482352.1	0	6	4	0	0
ENST00000482384.1	63	44	35	38	44
ENST00000482491.5	14.17	15.17	4	13.25	9.58
ENST00000482572.5	0	1	0	1	1
ENST00000482587.5	6	14	11	10	9
ENST00000483295.1	0	3	0	5	0
ENST00000483635.5	0	4	0	3	0
ENST00000483763.5	6.4	7	7.2	5	5.2
ENST00000484146.6	21	25	11	7	16
ENST00000484243.1	2	9	2	2	2
ENST00000484270.2	3	5	1	6	0
ENST00000484310.6	24	43.5	13	15	22
ENST00000484476.5	26	50	10	85	16
ENST00000484562.5	6.12	23.35	7.61	11.56	11.72
ENST00000485028.5	5	0	8	8	6
ENST00000485036.5	0.14	5.2	0	1	0
ENST00000485040.5	3	7.5	7.5	8	7
ENST00000485254.3	1	3	0	2	0
ENST00000485275.2	11	10.5	11	3	11
ENST00000485594.1	1	1	0	2	2
ENST00000485803.5	1	3	0	0	0.5
ENST00000485896.5	0	2	0	1	1
ENST00000486082.5	0	3	2	0	1
ENST00000486541.1	1	2	2	0	1
ENST00000486637.2	15.22	13	4.2	13.11	10.51
ENST00000486728.5	4	4	1	0	3
ENST00000487038.5	2	3	0	0	0
ENST00000487559.1	0	4	0	1	3
ENST00000487874.1	1.29	7.54	3.55	4.2	1.53
ENST00000487911.1	0	3	0	0	2
ENST00000487931.1	48	38	55	26	46
ENST00000487977.2	2	0	0	0	1
ENST00000488031.6	5.25	7.33	3.02	6.46	3.72
ENST00000488053.1	1	0	2	1	3
ENST00000488353.2	3	6	1.12	4	6
ENST00000488496.1	2	9	5	5	3
ENST00000488600.1	3	5	1	6	5
ENST00000488609.5	0	1	1	0	1
ENST00000488683.1	67	32.5	68	1	40
ENST00000489099.5	0	0	0	2	2
ENST00000489103.5	0	5.67	0	1	0
ENST00000489294.2	669.25	1057.25	585.75	519	647
ENST00000489308.6	6	15	1	5	10
ENST00000489410.1	0	7	0	1	1
ENST00000489615.5	5.66	13.94	9.52	6.68	12.47
ENST00000490065.5	3	9	2	1	3
ENST00000490279.5	11.38	21.27	9.21	15.1	9.09
ENST00000490373.5	1	1	3	1	1
ENST00000490414.1	1	11	0	0	0
ENST00000490673.5	5	5.67	2	7	1
ENST00000490738.5	0	1	2	1	0
ENST00000490843.6	98	137	116	66	102
ENST00000491415.7	134	111.6	52.67	89	114
ENST00000491430.1	1	8	0	0	2
ENST00000491455.5	1	3	1	3	0
ENST00000491848.1	0	5	4	1	1
ENST00000491942.1	10	4	6	2	3
ENST00000492007.6	0	2	0	2	0
ENST00000492655.1	2	1	0	0	3
ENST00000492728.1	4	9	2	6	6
ENST00000492796.5	3	9	4	7	10
ENST00000492808.5	2	3	0	3	0
ENST00000493030.6	1	4	0.5	1	0
ENST00000493183.5	17	14	4	7	7
ENST00000493224.5	0	1	0	0	2
ENST00000493418.1	15	24	15	26	15
ENST00000493477.2	0.5	3.33	0	0	0.5
ENST00000493550.1	2	19	3	6	7
ENST00000493594.6	20	2	20.33	5	42
ENST00000493678.5	2	14	3	3	5
ENST00000494463.1	4	13	2	4	9
ENST00000494689.5	3	9	1	2	3
ENST00000495421.1	7	2.27	6.1	2	1.33
ENST00000495451.1	4	4	1	0	4
ENST00000495538.5	12	2.5	0	1	9.5
ENST00000495554.1	5.2	10.6	3.4	4	2.6
ENST00000495650.1	2	1	1	0	1
ENST00000495688.5	31.06	21.17	11	17.5	16.56
ENST00000495703.5	1	2.5	0	1	0
ENST00000495746.5	0	1	1	1	0
ENST00000495874.5	2	5.25	0	2	4
ENST00000496055.5	2	1	0	1	1.2
ENST00000496197.5	7	3	5	4	11
ENST00000496538.1	4	8	8	5	7
ENST00000496861.5	9	23	5	9	7
ENST00000496961.5	6.2	2.2	2	1.2	3.2
ENST00000496967.1	2	0	3	1	0
ENST00000497286.5	2.5	1.5	0	0	0.33
ENST00000497437.1	3	7	2	2	2
ENST00000498135.5	10	15	7	9	16
ENST00000498166.6	1.34	3.25	1.11	0	3
ENST00000498238.1	449.2	921.97	451.73	728.4	443.35
ENST00000498262.1	45	60.33	27.33	26.33	48.67
ENST00000498352.1	72	18	53.67	9	54
ENST00000498544.5	1	1	2	1	0
ENST00000498664.1	2	11	2	3	4.17
ENST00000504405.5	3	2	3	0	1
ENST00000505503.5	16	6	10	0	3
ENST00000505871.7	0	3	1	0	0
ENST00000509009.5	1	5	0	0	0
ENST00000509305.6	1	0	5	0	3
ENST00000510745.5	9	9	12	6	11
ENST00000512653.5	2.5	0	1	0	5
ENST00000513148.1	3	7	2	5	2
ENST00000513638.5	11	0	17	0	19
ENST00000515829.6	9.67	7.95	10.24	4.44	14.21
ENST00000517399.3	7	4.25	3	0.33	7.75
ENST00000521580.3	13.67	22.33	9.67	14	11.33
ENST00000522995.1	2	15	1	0	1
ENST00000523990.1	3	2	0	1	1
ENST00000524631.5	2	9.6	2	9	4
ENST00000524967.5	5	12.5	2	7	3
ENST00000525569.5	0	0	3	1	0
ENST00000525774.5	4	4	2	2	1
ENST00000526196.5	12	13.25	13	11	9
ENST00000526684.1	8	3	4	2	5
ENST00000526997.5	0	4	0	0	0
ENST00000527072.5	3	1	0	1	1
ENST00000527156.1	120	141	72	124	107
ENST00000527567.1	0	3	0	1	1
ENST00000528078.1	1	1	3	3	1.11
ENST00000528667.7	10.73	38.7	10.53	25.08	16
ENST00000528692.1	5	17	4	23	7
ENST00000528818.1	5	12	5	10	4
ENST00000529168.2	366.39	125.65	649	46.77	354.69
ENST00000529945.2	229.1	457.73	146.81	189.75	264.29
ENST00000530003.5	69	86.5	28	41	50
ENST00000530324.5	3	5	1	0	1
ENST00000530487.5	0	3	0	0	0
ENST00000530597.1	2	0	1	4	2
ENST00000530886.5	55.37	83.14	50.47	43.95	64.66
ENST00000531094.5	7.26	6.48	6.1	4.56	10.78
ENST00000531325.5	10	3	7.34	0	4
ENST00000531828.5	229	31	145	28	143
ENST00000532072.1	1	6	2	2	4
ENST00000532324.5	1	2	7	3	4
ENST00000532540.5	7.45	13.47	8.38	14.77	8.74
ENST00000532642.5	6	13	6	8	4
ENST00000533024.5	4	6	1	2	1
ENST00000533099.5	0.5	0	0	3	2
ENST00000533373.6	1	4	0	1.5	2.5
ENST00000534056.5	0	1	2	1	2
ENST00000534200.2	4	17.33	5.33	5.33	5.25
ENST00000534324.6	4	7	4.5	8.5	4
ENST00000534502.5	2	2	2	1	2
ENST00000534968.5	22.66	10.68	18.39	8.72	25.19
ENST00000535010.5	17.33	22.25	20.17	20.67	24.17
ENST00000535035.6	2.33	1	0.33	1.33	3.25
ENST00000535183.5	1	4.33	1	0	4
ENST00000537350.5	20.4	40.2	21.6	29.4	20
ENST00000538253.5	3.6	10.26	6.22	11.84	10.56
ENST00000538290.2	7	0	1	0	6
ENST00000538502.5	4.2	7.9	3.5	3.5	6.3
ENST00000539719.6	1	1.5	2	2	0
ENST00000540618.5	55.79	76.21	37.63	16.71	59.36
ENST00000541643.7	16.28	43.99	15.42	11.89	21.57
ENST00000541996.5	1.67	7.37	0.73	3.17	1.37
ENST00000542060.5	11.67	35.58	7.75	10.08	13.67
ENST00000543354.5	8.55	15.73	5.33	1.35	5.66
ENST00000543802.3	5.25	17	7	9	13
ENST00000545121.5	16	25.96	15.42	9.94	20.67
ENST00000545251.6	128	46	151	20.11	84
ENST00000545314.5	79.94	90.2	37.43	0.2	87.89
ENST00000545482.5	1	3	2	2	1
ENST00000545708.5	5.33	11	4	3	5.33
ENST00000546109.5	2	2.25	4	0	1
ENST00000549744.2	3	6	0	1	3
ENST00000563563.2	36	8	78	7	31
ENST00000565488.6	917.44	689.48	576.47	145	896.38
ENST00000567124.5	11	5	8	0	5
ENST00000567741.1	6	5	1	8	5
ENST00000568254.5	13	25.5	12.56	14.2	12.26
ENST00000568399.1	6	14	5	12	9
ENST00000573034.8	24.08	7.49	64.16	5.68	14.54
ENST00000574428.5	50	54.14	29	55	44.4
ENST00000577412.6	0.34	4.38	0.47	1.43	0.56
ENST00000577571.5	1946.83	3065.29	841.54	2967.89	1959.19
ENST00000578049.4	168.67	265.45	123.1	116.13	164.97
ENST00000578899.5	2	2	4	3	4
ENST00000579103.1	11	38	16	20	19
ENST00000579737.3	2	0	0	0	1
ENST00000581066.2	0	1	1	2	0
ENST00000581312.6	6	7	12	8	2
ENST00000581897.7	4.25	22.83	3.02	29.29	9.72
ENST00000581977.7	281	133.33	222	60	211
ENST00000582401.6	1064.16	892.83	656.11	1426.29	688.87
ENST00000583155.1	7	0	3	0	1
ENST00000583509.7	3	21	4	16	7
ENST00000583931.6	465	614	276	408.5	416
ENST00000593495.3	5	16	7	6	1
ENST00000599069.5	4	6	0	5	0
ENST00000602281.5	1.5	2	5	2	0
ENST00000602318.6	5	8	5	1	2
ENST00000602529.2	2	3	0	2	0
ENST00000602612.5	0	1	0	1	1
ENST00000602858.5	4	8	1	8	1
ENST00000604000.4	410.5	776.18	165.15	744.63	321.94
ENST00000605755.5	10	31	19	21	16
ENST00000605895.6	79.57	139.16	37.24	139.41	63.21
ENST00000607609.2	5	5	4.2	1	6
ENST00000608611.5	13	32	12.17	6	12
ENST00000609421.1	1	11	0	0	0
ENST00000609879.2	2	1	2	0	2
ENST00000609928.6	23.17	40.5	21.67	8	13.17
ENST00000610020.2	27.75	32.33	20.58	41.5	15.83
ENST00000610127.2	1	3	0	2	0
ENST00000610324.1	1	0	0.5	1	1
ENST00000610897.4	16.02	17.45	5.86	10.57	15.93
ENST00000611123.1	14.07	23.23	7.73	15.73	10.63
ENST00000612683.1	0	3	0	0	1
ENST00000613099.4	84	160	53	119	98
ENST00000613418.4	11	13	3	4	14
ENST00000613452.1	1	0	1	0.5	1
ENST00000613537.5	558.12	547.47	370.01	264.41	530.6
ENST00000613788.1	67	65	40	16	51
ENST00000613902.4	2.67	2.17	2.67	3.83	4.5
ENST00000613954.4	8	1	12.8	0	4.67
ENST00000614012.5	96.33	230	83	40	134
ENST00000614292.1	8	24	10	18.5	9
ENST00000614785.5	1.08	1.25	1.17	1.04	3.17
ENST00000615281.4	6.07	6.9	2.09	2.98	4.02
ENST00000615321.1	102	174	67	88.5	100.5
ENST00000615329.4	10.81	9	8.1	5.43	6.96
ENST00000615519.4	6	9	4	4	8
ENST00000615565.4	2	1	1	0	3
ENST00000615587.4	214	164.5	142.5	134	200
ENST00000615724.1	0.5	4.83	7	0	3
ENST00000616058.4	14.8	19.09	26.49	8.14	20.94
ENST00000616558.5	11	23	2	11	5
ENST00000616661.5	8	54.5	5	9	4.5
ENST00000616884.4	17.13	31.35	18.77	14.77	20.7
ENST00000616993.1	0	1	1.5	2	0
ENST00000617047.1	0	1	0.33	0	2
ENST00000617070.5	0	18	2	7	0
ENST00000617444.5	9.07	19.73	8.73	8.73	9.13
ENST00000617596.5	31.5	83	52	36	37
ENST00000617690.2	1.67	24	0.33	19.5	6.5
ENST00000617979.5	4	8	6	0	9
ENST00000618462.4	74.98	25.83	57.4	2.79	59.93
ENST00000618852.5	596.67	728.83	566.17	568.33	540
ENST00000619305.1	1	2	1	0	0
ENST00000619678.2	12	13	36.84	4.12	7.37
ENST00000620248.2	17	8	4	3	6
ENST00000620518.5	7	8.33	6	6	10
ENST00000620860.4	1	1.5	0	1	0
ENST00000621013.4	6.03	12.85	4.78	1	3.74
ENST00000621058.5	1	0.5	0.5	1.5	1
ENST00000621846.4	3	14.75	10.75	1	4.5
ENST00000621990.5	17	396.33	0	1	38.5
ENST00000622395.4	6	2	2	3.5	6
ENST00000622533.4	1.15	1.38	0	0	2
ENST00000622608.2	11	9	6	9.67	9.33
ENST00000624995.4	34	28	76	12	12
ENST00000626177.2	2	1	0	4	0
ENST00000629482.3	1	0	0	1	2
ENST00000630130.2	0	0	2	0	2
ENST00000633182.1	1	4	1	0	4
ENST00000635123.1	51	135.08	111	18	58
ENST00000635248.1	2	1	2	3	1
ENST00000635687.1	1	0	6	1	2
ENST00000636805.2	3	4.5	2	3.5	2.5
ENST00000636867.1	4	18	4	5	8
ENST00000637252.1	2	1	0	2	1
ENST00000638121.1	1	3	1	5	3
ENST00000638217.1	38	76	26	86	56
ENST00000638631.1	0	2	1	0	1
ENST00000639456.1	4	4	3	7	2
ENST00000640233.1	15	5.25	7	1	11
ENST00000640531.1	0	0	5	0	0
ENST00000641023.2	5	10	4	1	11
ENST00000641437.1	0	4	0	1	0
ENST00000641863.2	14.4	5.2	17.31	3.32	5.6
ENST00000641909.1	0	2	2	1	0
ENST00000642021.1	2	0	0	0	1
ENST00000642479.1	1	5	1	2	0
ENST00000642603.2	2.11	2.22	5.11	2	3
ENST00000642653.1	3	3	0.5	2	4
ENST00000642919.1	2	3	1	4	2
ENST00000643179.1	1	1.5	1	0	0
ENST00000643225.1	1	1	0	2	0
ENST00000643231.1	2	1	1	1	0
ENST00000643665.1	3	9	3	4	9
ENST00000644483.1	13.25	21.83	7.7	6.31	7.45
ENST00000644510.2	84.11	105.58	40	66	75
ENST00000644526.1	0.11	4	0	1	3
ENST00000644813.1	4	3	1	4	4
ENST00000644815.1	0	3	0	0	0
ENST00000644903.1	14	0	4	0	21
ENST00000645165.1	0	2	1	0	1
ENST00000645184.1	9.04	33.66	7	41.61	8.07
ENST00000645434.1	1	1	0	2	0
ENST00000645668.2	32	50	23	26.5	26.5
ENST00000645756.1	1	1	0	1	0
ENST00000646651.1	1	1	0	0	1
ENST00000647103.1	279.63	230.97	272.48	98.5	271.72
ENST00000647437.1	0	1	0	2	1
ENST00000647444.2	14.18	31.66	3.68	17.69	6.23
ENST00000647767.1	1	2	0	0	1
ENST00000648056.1	14.12	12.53	6.93	3.76	10.55
ENST00000648469.1	12.65	15.01	4.26	2.56	10.86
ENST00000648479.1	1	3	1	2.33	0
ENST00000648487.1	19	2	9.25	5	15.58
ENST00000648542.1	0	1	0	1	1
ENST00000648566.1	202	254.5	126	106.5	185.5
ENST00000648600.1	4	3	1	2	0
ENST00000648795.1	5	10	1	7	10
ENST00000648844.2	116.07	341	115.98	125.02	137.87
ENST00000648983.1	1	1	0	2	0
ENST00000649468.1	0	1	2	0	0
ENST00000649529.1	35	5	126	0	43
ENST00000649713.1	1	0	2	2	1
ENST00000649727.1	1	3	4	1	1
ENST00000649812.1	5.33	0	8	0	1
ENST00000650039.1	4	1	0	5	2
ENST00000650070.2	46	20	17	23	53
ENST00000650332.1	1	0	1	0	3
ENST00000650338.1	0	1	2	1	0
ENST00000650403.1	4	8	1	0	4
ENST00000650417.1	260.88	282.32	99.47	94.79	256.7
ENST00000650450.2	30.5	69.83	18	23	32.5
ENST00000650508.1	66.67	52.96	39.19	24.33	69.81
ENST00000650546.1	1	1	1	0	1
ENST00000650569.1	10.95	9.83	5.93	2.76	5.64
ENST00000650714.1	3	2	1	1	0
ENST00000650721.1	3	7	2	2	6
ENST00000651476.1	1	8.17	5	2	1
ENST00000651669.1	4	6	1	6	1
ENST00000651911.2	16.17	47.33	8.5	20.58	26.25
ENST00000652191.1	3.33	13	7	6.5	6
ENST00000652346.1	2	0.17	0	2	0
ENST00000652473.1	1	3	2	0	0
ENST00000652616.1	13	11.17	1	10	2
ENST00000654015.1	64.5	66.5	40.83	55	47.5
ENST00000654602.1	6	4	0	2	2
ENST00000655606.1	7	61	28.5	14.5	17
ENST00000655765.1	1	1	1	0	0
ENST00000656825.1	262	265	188	172	156
ENST00000659101.1	5	11	3	7	5
ENST00000659611.1	1.2	1.2	1	1	0
ENST00000659644.2	0	6	1	3	1
ENST00000660431.1	0	3	0	0	1
ENST00000660823.1	1	3	2	1	1
ENST00000662320.1	1	3	0	0	0
ENST00000663144.1	0	2	1	3	0
ENST00000664477.1	0	1	1	1.2	0
ENST00000665523.1	2	4.5	2	3	2
ENST00000665648.1	2.4	8.03	5.03	3.33	2.85
ENST00000666163.1	9.7	10.63	9.7	24.93	6.37
ENST00000666916.1	0	3.5	1	1	0
ENST00000666981.1	1	23	15	10	16
ENST00000667384.1	5	7	1	3	2
ENST00000667629.1	4.2	12.2	6.5	7.8	2.5
ENST00000667949.2	1.25	3.95	2.2	0.77	0.33
ENST00000668003.1	1	2	0	2	0
ENST00000670000.1	7	3.83	2	4.67	3
ENST00000670421.2	1	8	2	5	1
ENST00000670866.1	0	3	0	0	0
ENST00000672422.2	656.88	833.7	517.99	419.67	688.51
ENST00000672818.3	3	3	0.08	2	0.08
ENST00000673046.1	6400.11	7301.44	5006.11	5052.11	6228.02
ENST00000673254.1	75.3	92.6	56.08	54.22	76.13
ENST00000673466.1	63	103	28	77	94
ENST00000673477.1	4.67	4.67	2.33	0	5
ENST00000674222.1	26	28.17	18.17	14	14.33
ENST00000674273.1	3	2.17	4.17	3	5.33
ENST00000674302.1	10	42.03	11.44	19.38	27.38
ENST00000674426.1	45.75	103.3	36	60.08	39.23
ENST00000674435.1	640.63	1295.2	606.31	600	625.01
ENST00000674817.1	31.23	23.2	26.15	13.62	30.74
ENST00000674849.1	6	7	3	2	5
ENST00000674985.1	6.12	6.75	2	1.5	2.12
ENST00000674992.1	2.24	1.23	2.36	1.24	2.81
ENST00000675039.1	1	8	2	4	3
ENST00000675053.1	5	4.52	6.24	1.53	5.31
ENST00000675512.1	3.56	3.41	0.77	4.42	5.2
ENST00000675520.1	0.12	2.25	1	3	0.12
ENST00000675575.1	1	0	3	0	1
ENST00000675685.1	6	17	8	3	15
ENST00000675785.1	2.58	2	2	0	4.33
ENST00000675817.1	13.27	1.57	6.43	8.16	1.32
ENST00000675937.1	12.07	18.12	8.4	8.18	6.89
ENST00000675956.1	0	1	1	1	1
ENST00000675959.1	3.66	3.91	1.57	3.22	2.4
ENST00000675961.1	2	4	0	1.11	0
ENST00000676972.1	87	229	99	39	94
ENST00000677045.1	3	9	0	1	0
ENST00000677063.1	1	2	1	3	1
ENST00000677378.1	23	59.5	23.5	7.5	29
ENST00000677389.1	21	23	26	12	31
ENST00000678320.1	1	0	3	1	1
ENST00000678803.1	2	9.33	10.25	6	4
ENST00000678917.1	22.83	91.33	20.33	45.58	34.25
ENST00000679498.1	4.5	11	2	4.62	2.75
ENST00000679576.1	2	0	1	1	4
ENST00000680038.1	0	3	2	0	2
ENST00000680087.1	0	1	3	1	0
ENST00000680169.1	29	97	31	24	40
ENST00000680295.1	14	1	32	0	14
ENST00000680415.1	5	14.83	2.33	10.83	11.25
ENST00000680451.1	99	329.25	20.75	9	164.25
ENST00000680462.1	2.08	9.27	0	3	1
ENST00000680483.1	14	0	2.17	0	6.17
ENST00000680518.1	2	4	0	3	0
ENST00000680844.1	2	4	1	2	0.5
ENST00000681046.1	26	49.33	16	32.5	22.64
ENST00000681149.1	2.5	4	4	0	2
ENST00000681187.1	33.08	18.27	18	13	26
ENST00000681209.1	2.12	1.29	1.25	1	0
ENST00000681235.1	145.87	50.93	279.12	18.92	146.13
ENST00000681285.1	0	1	0	0	2
ENST00000681430.1	2.12	1.29	3.25	1.17	2
ENST00000681450.1	1.12	2.79	1.25	1	0
ENST00000681557.1	11.67	15.58	5.67	3.33	7.83
ENST00000681605.1	200	974.25	28.75	6	312.25
ENST00000681823.1	1	2	1	0	0
ENST00000681901.1	599.56	160.36	999.74	81.38	536.61
ENST00000681986.1	11.53	21.98	12.31	11.59	11.89
ENST00000682167.1	5.2	29	2	86	8
ENST00000682384.1	20.79	16.8	10.58	10.96	10.64
ENST00000683057.1	3	26	2	5	5
ENST00000683442.1	2	5	2.67	1	3.75
ENST00000683729.1	4	11	7	8	6.2
ENST00000684369.1	0	1	0	0	2
ENST00000684572.1	10.5	10	7.5	3.5	9.5
ENST00000684817.1	1	1	2	1	0
ENST00000685014.1	2.41	3.66	0.45	0.39	0.29
ENST00000685444.1	0	1	0	4	0
ENST00000685515.1	1.34	2.25	0.11	0	1
ENST00000685596.1	10.91	26.72	13.25	5.65	17.42
ENST00000685664.1	5.73	6.83	2.5	1.76	9.32
ENST00000686025.1	157.94	183.42	103.81	125.72	144.81
ENST00000686161.1	1	3	2	3	6
ENST00000686434.1	0.25	1.38	2.18	0.39	1.2
ENST00000686522.1	0	1	1	0	1
ENST00000686579.1	17	55	9	9	29
ENST00000686581.1	17.7	31.86	37.3	18.5	22.27
ENST00000686595.1	7	5	8	6	2
ENST00000686870.1	6	22	8	14	12
ENST00000687113.1	16.59	73.02	23.29	16.2	28.84
ENST00000687370.1	1	2	0	1	0
ENST00000687449.1	2.5	1	2.81	0	4.25
ENST00000687893.1	0	0	0	4	0
ENST00000687939.1	5.67	17.2	7.83	4.5	3.25
ENST00000688395.1	0	7	0	1	0
ENST00000688499.1	2.09	0	1.11	2	2
ENST00000688522.1	4	9.17	3.17	1	3
ENST00000688688.1	4	5	1	1	2
ENST00000688759.1	4	24	4	5.5	6
ENST00000689160.1	0	4	0	0	0
ENST00000689173.1	4.09	12	2.11	6	5
ENST00000689658.1	3	19	2	3	3
ENST00000690124.1	0	1	2	0	1
ENST00000690452.1	2	6	2	6	6
ENST00000690492.1	0	3	1	0	1
ENST00000690756.1	1.41	1.66	0.45	1.39	1.29
ENST00000690847.1	1.33	12	5	4	4.5
ENST00000690898.1	1	5	1	0	2
ENST00000691036.1	234.75	239.62	105.48	166.42	211.56
ENST00000691126.1	1	2	1	0	0
ENST00000691135.1	3	4.17	3.17	7	0
ENST00000691574.1	0	2	1	0	2
ENST00000691661.1	9.67	11.59	3.43	5.66	11.69
ENST00000691862.1	5.82	10.78	2.29	6.47	5.93
ENST00000691975.1	1	0.5	0	2	0
ENST00000692003.1	1	0	0	2	0
ENST00000692314.1	45.61	79.68	27.14	50.17	65.14
ENST00000692369.1	1	0	1	1	1
ENST00000692404.1	2.33	1	1	2	1.33
ENST00000692813.1	3.51	5.6	1.06	4.2	3.4
ENST00000692875.1	1	0	0	1	1
ENST00000693337.1	3	10	3	1	7
ENST00000693373.1	2	5	0	1	2
ENST00000693622.1	2	7	2	0	1
ENST00000693673.1	1.33	1	1	2	0.33
ENST00000693720.1	0	6	1	1	3
transcript10024.chr1.nic	8.37	22.58	7.45	9.32	9.09
transcript101.chr1.nic	1	1	1	0	0
transcript10188.chr1.nic	2	5	3	3	1
transcript10196.chr1.nic	2	1	2	1	1
transcript10256.chr1.nic	49.64	122.81	41.3	67.6	67.37
transcript104.chr1.nnic	0.25	2	0	0	1.25
transcript1050.chr1.nnic	0	2.25	1	1	0.5
transcript10554.chr1.nnic	2	6	3	4	2
transcript1058.chr1.nnic	0	0.25	3	0	1
transcript10589.chr1.nic	2	4	0	0	0
transcript10606.chr1.nnic	1	5	4	4	3
transcript10637.chr1.nic	1	10	4	5	2
transcript10645.chr1.nnic	1	0	0	0	2
transcript10657.chr1.nic	5	8.25	4	11	3.5
transcript10665.chr1.nic	2	3.25	1	3	1.5
transcript10666.chr1.nic	1	7	1	5	3
transcript10684.chr1.nnic	30.28	93.73	15.18	23.19	33.75
transcript10726.chr1.nnic	3.73	21.11	2.51	9.69	2.03
transcript1075.chr1.nnic	1	3	2	2	3
transcript108.chr1.nnic	1.25	5	3	1	2.25
transcript10887.chr1.nnic	3.5	7.64	6.86	4.21	8.07
transcript10908.chr1.nnic	8.94	6.67	15.56	2.88	6.25
transcript11.chr1.nnic	1	2	0	0.5	2.5
transcript11024.chr1.nnic	0	4	0	1	1
transcript11062.chr1.nic	43.75	112.5	32.67	57.25	57
transcript11066.chr1.nic	8.5	18.5	6.17	21.5	8
transcript11068.chr1.nic	17.75	41.5	9.67	33.25	21
transcript11070.chr1.nic	10.33	16.5	5	16.33	8.5
transcript11075.chr1.nic	10.5	24.5	9.67	25	14
transcript11076.chr1.nic	5.33	32.5	13.5	39.83	14.5
transcript1109.chr1.nic	0	1	0	2	0
transcript11100.chr1.nnic	8	47	17	0	7.5
transcript11118.chr1.nic	7.27	10.89	5.45	6.7	6.2
transcript11147.chr1.nic	9	75.83	9.5	11.25	7.75
transcript11258.chr1.nic	1	1	0	0	1
transcript1126.chr1.nnic	5.57	14.16	3.74	7.72	5.88
transcript1127.chr1.nnic	4.57	12.16	7.24	12.72	5.88
transcript11273.chr1.nic	6	1	5	0	5
transcript11324.chr1.nic	10.12	17.27	7.14	7	10.62
transcript1141.chr1.nnic	2.43	9.14	4	8.15	2.31
transcript11461.chr1.nnic	73.53	84.65	59.75	55.2	96.25
transcript11504.chr1.nnic	2	0	0	1	0
transcript11506.chr1.nic	0	1	1	1	0
transcript11511.chr1.nic	0	0	0	1	2
transcript1152.chr1.nic	5	0.49	1.11	2	1
transcript11538.chr1.nic	0	1	3	2	0
transcript11554.chr1.nic	0	3.5	2	4	0
transcript11572.chr1.nic	0	2	0	0	1
transcript11584.chr1.nnic	5.5	4	1.5	4.5	1.5
transcript11585.chr1.nic	1	1	0	0	3
transcript11622.chr1.nnic	5.33	11.67	6.67	2	4
transcript11685.chr1.nic	6.66	17.69	4.2	3.96	9.46
transcript11709.chr1.nic	6.44	16.16	6.85	3.43	6.73
transcript11734.chr1.nic	4.99	19.36	5.2	7.8	13.46
transcript1176.chr1.nic	91.33	80.42	43	77	62
transcript11900.chr1.nnic	25.5	67	21	31	36
transcript1197.chr1.nic	15.33	11.33	7	12	2
transcript11972.chr1.nnic	9.94	15.2	11.3	6.84	17.03
transcript11988.chr1.nic	20.94	27.03	31.8	19.34	28.36
transcript12024.chr1.nnic	6.65	11.86	6.3	5.76	10.53
transcript12086.chr1.nic	31.55	34.72	28.16	9.08	23.51
transcript12256.chr1.nic	2	4.5	4	7	2.5
transcript12265.chr1.nnic	10	9.17	6.21	0.17	5
transcript12275.chr1.nnic	4.33	15	5	0	6
transcript12345.chr1.nnic	0.75	1.58	3.5	0	0.25
transcript12346.chr1.nnic	5.42	2.25	2.17	0	2.25
transcript12349.chr1.nnic	3.42	5.58	3.17	0	3.25
transcript12354.chr1.nnic	4.42	3.58	4.17	0	2.25
transcript12367.chr1.nic	0	2	1	0	1
transcript12379.chr1.nnic	6.33	10.33	12	1.33	10
transcript12390.chr1.nnic	39.83	86.33	17.5	24.83	47
transcript12394.chr1.nnic	1	5	3	3	5
transcript12418.chr1.nnic	8.5	12.8	2.5	8.83	9.73
transcript12425.chr1.nnic	57.5	66	45	37.5	40
transcript12473.chr1.nic	3	17.5	9	9	7
transcript12519.chr1.nnic	3.5	4	1	2	1
transcript12535.chr1.nic	3	14	4	6	3
transcript1255.chr1.nic	4	5	2.5	2.5	4.7
[truncated: 35,552 more rows]
