# Supplementary material for: Multi-omic profiling of pathogen-stimulated primary immune cells
Source: iScience. 2024 Jul 6;27(8):110471. doi: 10.1016/j.isci.2024.110471 (PMC11293528; doi:10.1016/j.isci.2024.110471)
Supplement: Table S27. Protein quantification, related to STAR methods and Figures S9–S12 [file mmc27.xlsx]

## Sheet: Sheet1
Protein Groups	Gene Name	Organism	Intensity_B09913_Bp_WNE17_trap10_PRC-5493_LennartMartens_shotgun-5-calib	Intensity_B09925_Bp_WNE17_trap10_PRC-5493_LennartMartens_shotgun-11-calib	Intensity_B10113_Bp_WNE19_trap10_PRC-5493_LennartMartens_shotgun-17-calib	Intensity_B10125_Bp_WNE19_trap10_PRC-5493_LennartMartens_shotgun-23-calib	Intensity_B10135_Bp_WNE17_trap9_PRC-5493_LennartMartens_shotgun_5095_2-calib	Intensity_B09907_Bp_WNE17_trap10_PRC-5493_LennartMartens_shotgun-2-calib	Intensity_B09919_Bp_WNE17_trap10_PRC-5493_LennartMartens_shotgun-8-calib	Intensity_B10107_Bp_WNE19_trap10_PRC-5493_LennartMartens_shotgun-14-calib	Intensity_B10119_Bp_WNE19_trap10_PRC-5493_LennartMartens_shotgun-20-calib	Intensity_B10129_Bp_WNE19_trap10_PRC-5493_LennartMartens_shotgun-25-calib	Intensity_B09911_Bp_WNE17_trap10_PRC-5493_LennartMartens_shotgun-4-calib	Intensity_B09923_Bp_WNE17_trap10_PRC-5493_LennartMartens_shotgun-10-calib	Intensity_B10111_Bp_WNE19_trap10_PRC-5493_LennartMartens_shotgun-16-calib	Intensity_B10123_Bp_WNE19_trap10_PRC-5493_LennartMartens_shotgun-22-calib	Intensity_B10131_Bp_WNE19_trap10_PRC-5493_LennartMartens_shotgun-26-calib	Intensity_B09905_Bp_WNE17_trap10_PRC-5493_LennartMartens_shotgun-1-calib	Intensity_B09917_Bp_WNE17_trap10_PRC-5493_LennartMartens_shotgun-7-calib	Intensity_B10105_Bp_WNE19_trap10_PRC-5493_LennartMartens_shotgun-13-calib	Intensity_B10117_Bp_WNE19_trap10_PRC-5493_LennartMartens_shotgun-19-calib	Intensity_B10133_Bp_WNE17_trap9_PRC-5493_LennartMartens_shotgun_5095_1-calib	Intensity_B09909_Bp_WNE17_trap10_PRC-5493_LennartMartens_shotgun-3-calib	Intensity_B09921_Bp_WNE17_trap10_PRC-5493_LennartMartens_shotgun-9-calib	Intensity_B10109_Bp_WNE19_trap10_PRC-5493_LennartMartens_shotgun-15-calib	Intensity_B10121_Bp_WNE19_trap10_PRC-5493_LennartMartens_shotgun-21-calib	Intensity_B10139_Bp_WNE17_trap10_PRC-5493_LennartMartens_shotgun_5095_3-calib
A0A024QZ33	primary:NSRP1, synonym:CCDC55, ORF:hCG_1646942	Homo sapiens	0	0	0	0	0	0	0	0	0	0	0	0	0	0	0	0	0	0	0	0	0	0	0	0	0
A0A024R3B8		Homo sapiens	0	0	0	0	0	0	0	0	0	0	0	0	0	0	0	0	0	0	0	0	0	0	0	0	0
A0A024R4E5	primary:HDLBP, ORF:hCG_33048	Homo sapiens	0	0	37733.9	0	0	46028.2	0	85533.4	34883.1	57465	0	140610	0	0	62872.3	0	88090.6	64605.5	44244.5	51670	36569.6	0	63682.3	0	0
A0A024R571	primary:EHD1, ORF:hCG_23386	Homo sapiens	189724	202691	197880	188555	240728	183858	227508	139953	202616	129460	158179	124465	232963	225196	179720	137010	184496	180119	176347	260231	149187	96703.6	NaN	200483	209551
A0A024R5I4	primary:SLCO2B1, ORF:hCG_27402	Homo sapiens	0	0	0	0	0	0	0	0	0	0	0	0	0	0	0	0	0	0	0	0	0	0	0	0	0
A0A024R6I7	primary:SERPINA1, ORF:hCG_2029168	Homo sapiens	NaN	367545	345048	344874	260384	446684	220108	308415	237002	309971	354330	519156	398378	500429	397117	319577	284231	360491	334225	144493	422884	246364	218602	237130	175543
A0A024R7W5		Homo sapiens	15834.2	130555	68556.2	102704	40943.3	0	29749.3	66939.6	69207.6	94184.6	0	178832	80272.8	69687.3	67561.2	0	53772	82378.9	59644.7	56970.2	55009.1	101997	51689.4	58004.2	131287
A0A024RA52	primary:PSMA2, ORF:hCG_19883	Homo sapiens	348620	346984	268182	322519	200603	334895	290727	428991	307242	290817	363423	545297	293034	310290	285001	377430	320175	309122	305154	269284	309321	497772	358689	330803	274723
A0A024RBT2	primary:DIABLO, ORF:hCG_1782202	Homo sapiens	125668	137186	199252	182116	122079	139292	153403	198893	209812	293585	158995	91102.5	165757	182058	NaN	162480	166481	218558	215629	212912	169164	93304.4	236669	247250	110347
A0A024RBT8	primary:CCDC62, ORF:hCG_2015662	Homo sapiens	0	0	0	0	0	0	0	0	0	0	0	0	0	0	0	0	0	0	0	0	0	0	0	0	0
A0A024RCL9	primary:LST1, ORF:hCG_43689	Homo sapiens	24581.5	171623	117857	0	0	0	0	194724	0	0	0	77588.4	203663	0	0	0	232339	227367	140074	115095	227480	225865	0	0	NaN
A0A024RCR6		Homo sapiens	77564.3	140518	172191	321418	0	76284.2	86755.1	246426	222838	329925	0	166785	248916	230307	258289	66356	112409	177858	222141	199289	58499.1	44444.6	231630	226353	142698
A0A024RCV8		Homo sapiens	175678	683581	0	1.25734e+06	401293	330066	357715	1.07828e+06	1.29776e+06	1.23348e+06	345735	311655	NaN	0	1.15572e+06	415979	416464	1.06163e+06	1.28951e+06	1.55234e+06	877473	846339	1.02439e+06	1.33426e+06	1.36109e+06
A0A075B6E4		Homo sapiens	123167	5.08457e+06	2.00239e+06	9.4873e+06	0	346442	674808	4.07449e+06	1.4933e+06	5.64626e+06	34372.6	6.14878e+06	NaN	3.66252e+06	5.34675e+06	1.15331e+06	2.01352e+06	2.97724e+06	2.00602e+06	503413	1.14536e+06	5.01748e+06	2.72636e+06	3.23158e+06	0
A0A075B6E9		Homo sapiens	1.80258e+06	0	642994	0	82441.5	313579	391747	614011	500754	281030	398150	74335.3	748862	665067	59585	280622	214627	249465	871981	0	328543	757284	548889	2.38941e+06	0
A0A075B6F3	primary:DNAH8	Homo sapiens	238468	0	0	0	0	0	32278.5	NaN	0	65775.8	0	0	0	0	0	84852.5	0	177892	0	0	0	0	27734.8	0	0
A0A075B6F9		Homo sapiens	0	0	118553	200266	99325	536897	0	112056	215792	0	0	0	0	130855	0	0	0	114454	130589	156270	0	0	0	205925	55996
A0A075B6G3	primary:DMD	Homo sapiens	1.52654e+06	2.22995e+06	NaN	1.81732e+06	315897	218130	762183	1.3658e+06	451106	490608	43900.4	2.19699e+06	168695	512175	856912	454734	882570	1.04163e+06	331318	1.94697e+06	759537	2.17532e+06	549259	531110	347109
A0A075B6G6	primary:FILIP1, ORF:hCG_17988	Homo sapiens	0	0	0	0	0	0	0	0	0	0	0	0	610557	0	0	0	75818.4	0	0	0	0	NaN	0	0	0
A0A075B6H7	primary:IGKV3-7	Homo sapiens	269824	72995.5	86415.9	117097	139711	116569	109373	117097	86101.8	217905	3369.32	77415	NaN	172059	185319	149947	125407	101104	84136.3	85575.3	167819	44372.6	120104	89228.8	60945.7
A0A075B6H9	primary:IGLV4-69	Homo sapiens	157234	367266	50113.5	137345	0	155613	100997	463301	90862	169083	324049	429717	124755	133069	133304	164209	477239	210414	96994.7	50570.6	199298	1.14369e+06	84157.3	139847	0
A0A075B6I0	primary:IGLV8-61	Homo sapiens	437101	134008	256082	344732	58346.7	370952	134009	128818	253488	294739	395595	81477.9	421768	290859	360494	336363	231812	370492	327739	108817	473889	90660.6	248523	277573	93196.3
A0A075B6I4	primary:IGLV10-54	Homo sapiens	369652	69274.7	0	187355	16280.4	123851	66936.5	78593.7	0	73812.4	116079	33909.9	0	118353	165255	151456	51990.8	59230.3	100815	57068.2	148161	23975.3	0	105393	0
A0A075B6I9	primary:IGLV7-46	Homo sapiens	515277	306119	505210	957413	135355	564271	482718	557509	504027	1.13909e+06	272211	668073	421321	630525	NaN	750486	813439	451382	698753	308979	417920	658131	620957	533145	116441
A0A075B6J6	primary:IGLV3-22	Homo sapiens	343090	191380	0	81488.1	0	83379.4	88825.2	0	71964	82064.3	135535	407598	33258.7	93899.5	81577	118980	175421	105888	63103.8	44448.3	135960	0	38991	81197.2	0
A0A075B6J9	primary:IGLV2-18	Homo sapiens	72331.3	268739	0	197641	423230	223032	172092	282271	984771	8.82373e+06	0	315687	1.5248e+06	764184	338457	263010	431216	428097	344623	NaN	285901	192382	185119	340849	1.12772e+06
A0A075B6K4	primary:IGLV3-10	Homo sapiens	1.02899e+06	458256	585562	1.16771e+06	554213	941899	935215	790840	660558	1.24992e+06	533044	734870	861365	1.21842e+06	1.07601e+06	926473	913321	582268	1.03892e+06	832297	1.55789e+06	1.05088e+06	698182	1.11151e+06	588270
A0A075B6K5	primary:IGLV3-9	Homo sapiens	515131	104711	257115	591174	214262	250321	302973	480625	299309	310745	104776	527195	266169	412097	598513	272213	568572	381655	517473	363544	427692	642692	296789	435935	139502
A0A075B6P5	primary:IGKV2-28	Homo sapiens	1.2101e+06	1.28787e+06	1.2918e+06	802867	717394	1.39465e+06	2.30024e+06	1.79516e+06	1.16316e+06	1.20585e+06	1.06823e+06	1.10999e+06	1.66358e+06	1.47879e+06	1.53159e+06	1.25794e+06	1.57351e+06	1.10938e+06	1.11646e+06	406657	1.70951e+06	1.73754e+06	1.40022e+06	1.40388e+06	932044
A0A075B6Q5	primary:IGHV3-64	Homo sapiens	1.00883e+06	139420	175903	209655	327700	447495	210986	499638	0	127024	979739	190437	0	0	129761	482742	206644	225183	163978	0	291446	327934	157594	147220	0
A0A075B6R2	primary:IGHV4-4	Homo sapiens	225192	96886.9	122094	257484	225824	241268	237940	183988	168310	369532	666986	110762	148743	264923	311332	187844	166428	161638	261320	411805	185260	153760	217878	217407	191542
A0A075B6R8		Homo sapiens	0	0	0	0	0	0	0	0	0	0	0	0	1.25616e+07	1.43478e+07	0	0	0	0	1.28874e+07	0	0	0	1.6627e+06	1.75217e+07	455808
A0A075B6R9	primary:IGKV2D-24	Homo sapiens	483820	770246	559706	1.21627e+06	721444	547150	920405	1.23178e+06	478850	1.16587e+06	579128	701707	580971	929327	1.17801e+06	1.16448e+06	888152	534253	892916	892598	532049	1.6111e+06	660357	817642	553466
A0A075B6S2	primary:IGKV2D-29	Homo sapiens	405347	575560	536838	1.14917e+06	517878	154118	543549	601901	783166	1.26739e+06	71266.3	556267	753644	1.02915e+06	1229636	653833	508689	724424	897497	672386	258116	650973	719165	816446	497583
A0A075B6S4	primary:IGKV1D-17	Homo sapiens	0	0	0	NaN	0	67930.6	0	0	415002	NaN	0	0	190098	452089	0	0	0	0	0	0	0	0	0	185232	0
A0A075B6S9	primary:IGKV1-37	Homo sapiens	307509	440154	263997	219624	157322	355555	210867	147854	130796	157477	531441	50511.4	146076	293218	80118.9	299056	210762	108357	138477	124354	303301	NaN	156820	182964	214917
A0A075B6T1	primary:AMBRA1	Homo sapiens	0	0	0	0	0	0	0	0	0	0	0	0	0	0	0	0	0	0	0	0	0	0	0	0	0
A0A075B6T4	primary:KBTBD4	Homo sapiens	0	0	0	0	0	0	0	0	0	0	0	0	0	0	0	0	0	0	0	0	0	0	0	0	0
A0A075B716		Homo sapiens	0	70811.6	82404.4	102489	77488.3	71579.8	0	95957.2	175627	169901	0	0	172144	108990	111560	123704	86829.2	65814.4	102177	90479.9	80569.3	17839	105085	177811	33615.9
A0A075B720	primary:USP8	Homo sapiens	0	119323	0	NaN	0	0	0	58545.2	68435.7	50119.1	0	68764.9	0	0	53228.3	0	73023.3	59161.5	74687.2	0	0	151149	0	0	0
A0A075B729	primary:BOP1	Homo sapiens	1.88194e+06	0	2.28265e+06	3.91294e+06	0	6.43865e+06	4.71091e+06	1.43385e+06	2.07912e+06	1.31068e+06	5.67621e+06	1.99413e+06	932338	3.94753e+06	4.74837e+06	3.71248e+06	8.26081e+06	1.9205e+06	2.00621e+06	594968	2.85667e+06	0	NaN	3.10292e+06	0
A0A075B730	primary:EPPK1	Homo sapiens	97826	122066	88109.2	103109	54690.4	146420	24964.8	115806	52128.3	101843	138565	82026.1	55093.1	97344	NaN	143956	109847	118751	99814.1	80775.1	154209	128736	61696.7	129812	77862.1
A0A075B749		Homo sapiens	682535	301750	692148	266632	212515	1.2204e+06	521537	480013	188056	414511	2.79274e+06	170920	942855	308023	664589	213234	579864	711756	561020	312763	270734	279238	332215	658888	NaN
A0A075B785		Homo sapiens	0	0	47101.9	0	0	0	79172	274654	0	0	28807.1	0	53649.3	63977.1	0	0	144115	51511.1	33084.5	120045	0	0	130462	NaN	0
A0A075B797		Homo sapiens	0	0	118553	200266	99325	536897	0	112056	215792	0	0	0	0	130855	0	0	0	114454	130589	156270	0	0	0	205925	55996
A0A075B7A0	primary:RPL18	Homo sapiens	222607	184331	269273	232700	354473	450662	NaN	320504	323992	403235	534356	112399	231908	377434	177584	534813	278300	272702	298894	432416	404864	58286.1	381319	489120	115085
A0A075B7B1	primary:SYNM, synonym:DMN, ORF:hCG_28262	Homo sapiens	0	0	79028.6	56195.6	55435.8	0	0	46921.7	91299.8	0	0	0	57804.7	61980.9	38080	0	0	64654	NaN	51466.6	0	0	80633.2	78977.4	0
A0A075B7B4	primary:IKBKE	Homo sapiens	211344	0	0	77851.8	0	0	0	419942	127496	63948.1	0	0	0	26892.2	0	0	0	0	0	0	0	0	0	0	0
A0A075B7B5		Homo sapiens	0	105171	NaN	0	0	0	0	0	0	73946.6	0	0	0	0	0	0	186950	66291	0	0	0	0	0	0	0
A0A075B7B8	primary:IGHV3OR16-12	Homo sapiens	450766	184717	236371	267536	634295	751252	273995	370665	432945	430100	599492	231530	305639	546408	432071	587445	306848	262291	278527	371881	417676	321892	323762	228382	625368
A0A075B7D0	primary:IGHV1OR15-1	Homo sapiens	228444	146367	176930	213753	123745	163892	NaN	0	404998	364987	393865	82954.7	216242	157619	532146	168964	207961	265930	170532	187712	176299	238047	138504	240455	450069
A0A075B7D4	primary:IGKV1OR2-108	Homo sapiens	77206.9	229991	172715	66838.2	0	551742	144204	175025	0	258915	253820	142151	65862	556890	139800	167648	272444	190646	147583	217905	620644	699148	129468	300387	213409
A0A075B7D8		Homo sapiens	321772	140923	147914	207654	179311	280835	215670	142775	167629	187280	339848	244193	126763	237452	225037	297046	235083	139995	206727	227668	377019	62657	145699	228157	NaN
A0A075B7F0	primary:IGHV3OR16-10	Homo sapiens	396271	229292	130967	254882	249654	308197	283896	166105	169314	408905	676564	126008	138149	355018	214725	255453	165030	136860	225528	333410	NaN	135607	198574	244365	428253
A0A075B7F1		Homo sapiens	319730	139823	144782	206415	178150	278947	215247	145227	165535	185505	336263	241293	124858	238452	225818	295984	228606	140815	208981	203369	378340	71717.9	158026	223327	191771
A0A075B7G8		Homo sapiens	0	0	0	246600	0	283444	58987.4	0	221477	558675	0	0	300224	548898	207678	0	161395	321174	410595	85778.7	176015	0	420011	504746	413306
A0A087WSW5		Homo sapiens	0	0	0	0	0	0	0	0	0	0	0	0	0	0	0	0	0	0	0	0	0	0	0	0	0
A0A087WSX0	primary:IGLV5-45	Homo sapiens	266569	NaN	0	0	0	282685	0	0	32774.2	35936.1	309285	35276.9	79734.4	131511	39533.4	102585	77220.8	0	72721.6	21461.6	236308	0	0	77417.6	0
A0A087WSY4	primary:IGHV4-30-2	Homo sapiens	206713	79542.4	117078	197830	NaN	227768	275429	230029	111524	178040	660051	98468.9	122443	190366	236295	168531	159197	137038	199990	336207	145981	126810	202296	170248	74429.4
A0A087WSY5	primary:CPB2	Homo sapiens	NaN	97512.3	135269	150540	119678	450514	233033	139052	140685	206462	177430	90869.2	241423	170628	161444	189950	250748	113695	136053	120491	291618	63131.8	112420	135119	160062
A0A087WSY6	primary:IGKV3D-15	Homo sapiens	866797	223258	228878	215764	246345	566152	416543	322116	NaN	404093	1.20433e+06	181411	208094	468041	239525	419383	359568	264054	243221	140923	716191	240821	278952	180233	428058
A0A087WT20	primary:DCAF13	Homo sapiens	430638	0	107735	0	0	0	0	0	82720.9	59803	0	0	0	39004.5	0	69541.3	85104.3	126904	0	0	165759	0	150301	0	0
A0A087WT27		Homo sapiens	0	0	0	0	0	0	0	0	0	0	0	0	0	0	0	0	0	0	0	0	0	0	0	0	0
A0A087WT53	primary:MAGI1	Homo sapiens	0	0	0	69621.7	159794	0	0	74311.4	0	NaN	105685	0	65414.8	167400	57479.3	150082	309173	0	42059.4	68658.3	0	0	0	112337	0
A0A087WT59	primary:TTR	Homo sapiens	988312	482090	362723	320935	212939	1.05014e+06	1.0068e+06	409378	384281	307845	1.29379e+06	514959	495358	480797	412300	746378	613154	267413	305918	242417	1.42816e+06	681135	385492	304383	630034
A0A087WTA1		Homo sapiens	50195.6	219042	0	423969	0	112655	71015.9	148165	0	189077	4952.45	169493	157813	275195	297359	91410.3	142980	232422	224240	0	130883	83379.5	270753	338075	0
A0A087WTB5	primary:IL6R	Homo sapiens	229497	199008	NaN	187257	33029.4	114679	72338.8	159706	131865	133788	101837	228756	100090	201577	176026	126263	174822	152154	118640	95445.9	144117	143881	117073	123643	0
A0A087WTB8		Homo sapiens	156093	161668	195933	0	219950	196820	132307	162057	316127	155400	11861.6	116254	187195	0	129466	192451	155776	174564	149690	472062	230253	143126	211484	166373	135637
A0A087WTC6		Homo sapiens	132287	109824	0	0	0	0	201665	0	172735	116582	458399	77271.2	95220.5	105220	0	393883	89339.1	0	101086	0	171864	98484.1	0	125029	28410.1
A0A087WTF3	primary:ANK3	Homo sapiens	187743	371280	536730	659547	827161	155785	233893	914879	587420	959222	504263	165573	586170	671651	809498	193996	221495	668632	752346	1.29404e+06	174759	199536	727509	743122	0
A0A087WTH8		Homo sapiens	305052	120274	113649	43231.7	0	0	106444	61140.3	38813.8	47022.2	0	444551	0	53475.5	71178.9	286226	285405	227267	43715.4	86964.6	200221	407506	279500	60524.9	0
A0A087WTJ3	primary:PPARGC1A	Homo sapiens	115551	630026	47181.4	46394.5	135531	29495.1	75316.4	97887.1	30674.8	31752.7	36843.1	247478	161778	86128.3	83209.7	69710.4	93498.8	76771.4	62110.1	61427.3	66586.5	221287	45302.7	73920	0
A0A087WTN6		Homo sapiens	588144	789718	38357.7	0	0	354402	728446	54216.1	101773	86586.6	846478	NaN	0	91344.7	0	1.00033e+06	794421	0	172847	0	493535	1.79841e+06	174976	0	0
A0A087WTR1	primary:MUC1	Homo sapiens	0	0	0	0	0	150155	43789.5	0	100456	103954	0	0	0	82113.2	0	149670	0	139037	0	0	0	0	134626	0	0
A0A087WTU9		Homo sapiens	191072	204437	702146	641192	0	0	373061	571301	485354	149182	0	589434	0	644054	764935	204717	0	337165	422995	0	254670	0	763912	0	0
A0A087WTW0	primary:UHRF1	Homo sapiens	361209	8471.62	477748	655053	0	483309	377192	745017	491908	1.92876e+06	0	138459	879353	838381	403413	920890	330061	481655	1.01336e+06	1.25528e+06	1.37191e+06	290902	542705	879688	0
A0A087WTW5		Homo sapiens	39586.1	0	303751	36847.8	0	250769	310413	105410	209102	30920.3	123001	53796.3	102098	143431	84496.4	63480.5	107029	188168	163852	330162	35366.4	0	194208	174191	396878
A0A087WTW9	primary:RGS6	Homo sapiens	102066	116110	97183.8	34311	81026.2	95026.3	180744	123247	127333	103987	157108	200210	114994	0	48843.6	105268	164513	101757	118019	129954	0	81576.2	126086	153281	103578
A0A087WU05	primary:CMIP	Homo sapiens	0	0	87469.4	0	0	0	76606.8	0	0	0	0	0	0	0	0	0	0	55444.6	48007.2	0	0	0	NaN	0	0
A0A087WU13		Homo sapiens	193363	296500	112889	183343	252418	209967	239431	149865	161170	152293	140879	276706	198801	284597	242458	143405	220233	158672	191672	204096	317875	114787	106402	140017	164847
A0A087WU31	primary:CLCN3	Homo sapiens	0	0	0	244144	138752	131538	0	0	375635	0	24172	0	388779	250821	56055	0	0	0	154748	840409	0	0	0	0	0
A0A087WU33	primary:SRCIN1	Homo sapiens	302859	104550	195122	15871.1	0	322526	72084.5	0	668273	517551	0	0	419516	318626	0	280393	141980	208192	NaN	205236	0	0	149273	0	356146
A0A087WU35	primary:ZNF714	Homo sapiens	117268	1.17259e+06	113134	189051	0	0	0	31151.7	248899	48119.5	0	125889	464634	134560	0	1.59388e+06	4.86056e+06	61505	38312.6	93023.9	114353	7.32227e+06	0	0	115078
A0A087WU53		Homo sapiens	61423.6	0	241644	359131	74517.5	0	0	245899	168469	206512	0	0	193748	266585	347045	0	0	289227	212704	135980	0	0	255082	218485	419275
A0A087WU62	primary:MRPL45	Homo sapiens	0	0	0	0	0	0	0	0	0	0	655221	0	108721	0	0	343943	7385.61	0	287916	0	0	0	0	56757.1	0
A0A087WU74	primary:SAMD11	Homo sapiens	0	360361	190003	297754	29483.6	0	51813.4	275001	276769	407961	135985	0	236196	376198	233753	NaN	12723.8	203223	292616	398925	0	50409.7	233651	307452	190256
A0A087WU78	primary:NHS	Homo sapiens	NaN	0	0	0	0	419631	730337	0	0	0	580627	60827.6	0	0	0	119477	0	297397	90164.1	0	0	0	0	112340	0
A0A087WUD3	primary:OSTC	Homo sapiens	0	0	0	94027.6	0	0	0	0	0	272791	67556.6	0	188825	418361	0	136096	0	0	0	0	NaN	693284	0	582906	0
A0A087WUE2	primary:TACC3, ORF:hCG_18955	Homo sapiens	326140	168895	509349	365102	169156	696384	352115	553108	663498	677600	849772	0	1.60299e+06	886162	613258	311067	308599	624956	565539	231764	540006	0	837315	774542	0
A0A087WUE9	primary:SYMPK	Homo sapiens	0	0	0	274316	214217	169420	0	27500.4	438590	0	0	0	475191	357424	217691	174806	0	0	152129	358908	180905	0	0	184896	390944
A0A087WUI4		Homo sapiens	426018	180748	372909	162421	1.32577e+06	393635	887213	124349	314180	408514	256491	396887	373111	200057	81467.1	422936	678560	251179	200948	317337	577942	187623	232513	58016.2	0
A0A087WUI7	primary:DSCAM	Homo sapiens	0	184907	531317	170951	492495	660803	NaN	337725	344343	559925	189071	208464	580741	237802	727994	76849.3	247643	368256	678940	869059	0	317081	341686	481803	0
A0A087WUM3		Homo sapiens	0	0	24185.1	90190.1	0	0	0	0	21120.2	NaN	0	0	0	71607.8	21509.1	0	0	23108.2	42419.3	31235.5	0	0	53156.8	93217.8	0
A0A087WUV3	primary:NSUN4	Homo sapiens	0	0	290436	22441.7	121005	252359	117832	0	51723.3	0	185955	0	62460	53292	41611.2	137162	62203.8	48152.4	148738	76392.4	0	0	163117	44958.1	76316.4
A0A087WUZ7	primary:SNX13, ORF:hCG_2009798	Homo sapiens	81849.5	150378	285603	220688	25186.5	92437.1	62965.7	382985	419306	381614	20463	18753.9	187076	372202	393266	87273.1	76482.9	295767	381480	308698	114424	28982.6	184644	267238	0
A0A087WV00	primary:DGKI	Homo sapiens	0	0	0	0	0	0	0	0	0	0	0	0	0	0	0	0	0	0	0	0	0	0	0	0	0
A0A087WV05		Homo sapiens	277798	168342	196660	78745.6	315348	119711	100544	263463	221969	176206	12729.9	128087	180379	85750.3	88680.6	335416	214393	200797	152256	368368	131467	85062.7	252908	246376	199607
A0A087WV17	primary:OSCAR	Homo sapiens	202415	305144	220883	188114	152416	333052	359363	259112	105753	72759.2	424101	356233	248561	227881	216338	126663	416895	347389	203917	66481.6	285465	259412	168566	137739	79656.4
A0A087WV19	primary:NBPF14	Homo sapiens	0	192457	0	0	35723	146802	0	0	0	0	43061	0	0	0	0	206570	180898	43340.8	0	0	116728	0	0	0	0
A0A087WV20		Homo sapiens	191072	204437	702146	641192	0	0	373061	571301	485354	149182	0	589434	0	644054	764935	204717	0	337165	422995	0	254670	0	763912	0	0
A0A087WV24		Homo sapiens	3.69048e+06	525082	0	0	8.86245e+06	2.01736e+06	3.65627e+06	0	0	0	3.92238e+06	0	0	0	0	3.19224e+06	47155.5	0	0	1.23636e+06	1.85628e+06	5.83012e+06	0	0	363715
A0A087WV68		Homo sapiens	71666.1	136729	99389.1	99639.4	114453	154138	108031	128813	137122	145477	117375	301027	125114	0	69944.9	146726	221259	106658	106685	73474.1	159355	NaN	101150	61865.8	110983
A0A087WV90	primary:DMD	Homo sapiens	1.52654e+06	2.22995e+06	NaN	1.81732e+06	315897	218130	762183	1.3658e+06	451106	490608	43900.4	2.19699e+06	168695	512175	856912	454734	882570	1.04163e+06	331318	1.94697e+06	759537	2.17532e+06	549259	531110	347109
A0A087WV96	primary:CYP3A7-CYP3A51P	Homo sapiens	255269	141770	319269	71560.5	854780	507655	0	210276	0	57829.9	479516	230971	327973	62345.5	0	219944	0	111223	39888.3	292308	165210	118035	0	49995.4	339959
A0A087WV97		Homo sapiens	294751	169061	248139	229386	169003	126462	228699	266448	173372	184702	371466	162914	199669	197442	206903	174366	201251	251685	202670	177487	199992	195252	246079	187833	118870
A0A087WVA2		Homo sapiens	0	0	327374	0	0	822291	214709	0	0	0	0	341728	219961	0	0	123318	201937	113624	195175	0	1.2857e+06	0	0	0	0
A0A087WVB8	primary:CNBD2	Homo sapiens	0	0	0	0	0	0	0	0	0	0	0	0	0	0	0	0	0	0	0	0	0	0	0	0	0
A0A087WVD1	primary:LENG9	Homo sapiens	0	0	97295.5	0	0	0	0	33324.4	0	0	0	NaN	83737.6	0	0	0	0	86119.1	0	28755	0	0	60556.9	0	0
A0A087WVF1		Homo sapiens	37887.5	106078	126525	0	0	0	11407.9	147699	138942	0	0	0	199654	0	0	0	90183.1	103338	71047.3	29918.4	39852.9	0	123465	178315	0
A0A087WVF5		Homo sapiens	28887.8	63709.9	118775	73719.3	1.17625e+06	273717	121491	154121	286161	103627	86294.3	72634.1	2.04128e+06	100294	76091.5	151907	132576	109359	70871.3	3.24219e+06	227029	310055	51663.8	71513.9	2.64273e+06
A0A087WVN2		Homo sapiens	122326	140261	55744.4	40720.7	0	52118.9	0	0	0	0	0	108747	79086.9	54842.2	59467.6	0	64503.4	0	NaN	39843.5	63723.8	0	0	0	0
A0A087WVN5	primary:POLR2E	Homo sapiens	391882	0	0	0	0	0	0	673752	0	146565	0	0	510532	0	0	0	0	0	0	0	361735	0	0	0	518915
A0A087WVR3	primary:UHRF1, ORF:hCG_23497	Homo sapiens	361209	8471.62	477748	655053	0	483309	377192	745017	491908	1.92876e+06	0	138459	879353	838381	403413	920890	330061	481655	1.01336e+06	1.25528e+06	1.37191e+06	290902	542705	879688	0
A0A087WVS7		Homo sapiens	77539.2	0	641558	0	0	0	0	0	751926	1.08058e+06	648874	89958	0	NaN	533064	0	255234	508933	818327	911177	249635	129670	0	0	747857
A0A087WVV5	primary:LTBP4	Homo sapiens	0	0	0	0	0	0	0	0	0	45732.7	0	0	0	0	0	0	0	75549.5	84255.8	43738.9	0	0	NaN	0	0
A0A087WVZ9	primary:POLR2E	Homo sapiens	391882	0	0	0	0	0	0	673752	0	146565	0	0	510532	0	0	0	0	0	0	0	361735	0	0	0	518915
A0A087WW00	primary:UBE2D1	Homo sapiens	NaN	429934	298942	222331	572516	159314	37842	227122	153648	55227.2	446931	384856	106699	171504	330526	150531	189005	311426	222902	118596	269563	521373	151060	85210.9	85685.3
A0A087WW23	primary:ALOX5AP	Homo sapiens	25827.5	109719	422487	0	0	146762	0	279718	81958.2	319955	268465	46320.1	205514	0	0	274097	96896	202336	499605	138537	162781	149892	293809	414758	249005
A0A087WW40	primary:SH3GLB1	Homo sapiens	606575	171050	136681	156141	145702	149334	183593	NaN	121793	119588	114758	174182	323377	103762	132173	148402	94074.3	180636	180413	252735	143619	262054	147654	192725	157725
A0A087WW49		Homo sapiens	225192	96886.9	122094	257484	225824	241268	237940	183988	168310	369532	666986	110762	148743	264923	311332	187844	166428	161638	261320	411805	185260	153760	217878	217407	191542
A0A087WW63		Homo sapiens	NaN	152438	291086	118902	161868	442655	389812	59556.2	57849.6	86682.5	310186	1.14187e+06	281881	336502	156696	225648	92866.5	144007	109048	47296.3	520079	0	206062	196336	627920
A0A087WW66	primary:PSMD1	Homo sapiens	95338.6	117632	86502.7	53301.6	105325	108212	111747	102698	96627.3	68281.7	106200	103808	80405.8	75213.9	36960.3	133646	131571	84700.8	77018	152170	NaN	128551	96238.6	79194.3	221691
A0A087WW76		Homo sapiens	375261	196070	257116	243990	182834	134793	242853	288277	1.10045e+06	325787	527866	160842	374477	166390	302799	144009	154520	244158	298590	394126	NaN	234726	165886	256299	286755
A0A087WW77	primary:LLGL1	Homo sapiens	152661	0	0	109804	249874	244429	232759	113093	203267	137991	318534	359658	140779	113814	66453.7	561128	179291	81943	140467	106545	269916	120398	NaN	250351	410635
A0A087WW78	primary:GPR89B	Homo sapiens	0	0	0	0	0	0	0	0	0	0	0	0	0	0	0	0	0	0	0	0	0	0	0	0	0
A0A087WW82	primary:GPR89B	Homo sapiens	0	0	0	0	0	0	0	0	0	0	0	0	0	0	0	0	0	0	0	0	0	0	0	0	0
A0A087WW87	primary:IGKV2-40	Homo sapiens	1.2101e+06	1.28787e+06	1.2918e+06	802867	717394	1.39465e+06	2.30024e+06	1.79516e+06	1.16316e+06	1.20585e+06	1.06823e+06	1.10999e+06	1.66358e+06	1.47879e+06	1.53159e+06	1.25794e+06	1.57351e+06	1.10938e+06	1.11646e+06	406657	1.70951e+06	1.73754e+06	1.40022e+06	1.40388e+06	932044
A0A087WW90		Homo sapiens	0	0	0	0	0	0	0	0	0	0	0	0	0	0	0	0	0	0	0	0	0	0	0	0	0
A0A087WW97		Homo sapiens	0	0	0	0	0	0	0	0	0	0	0	0	0	0	0	0	0	0	0	0	0	0	0	0	0
A0A087WWD4		Homo sapiens	40835.1	146078	43061.3	223696	59515.4	36977	148278	116378	62129.8	113332	0	206335	84344.4	123118	245812	152734	137897	189038	72124.7	145922	136359	114806	180264	75737.1	82530
A0A087WWH0		Homo sapiens	101006	98039.4	90910	144986	52096.7	242984	105513	66228.3	114299	342089	111374	47203.8	144103	130759	64255.9	284336	53310.9	62690.7	138918	100065	264532	32806.3	144656	284577	357123
A0A087WWP4		Homo sapiens	110446	24533.8	NaN	113266	0	37784.4	0	70008.8	49457.4	42578.8	0	0	37687	43473.9	49838.7	21629.7	0	62800.5	58849.7	0	19487.3	0	48445.9	39752.1	0
A0A087WWS6	primary:IFNA13	Homo sapiens	0	87100.2	0	23633.4	165234	0	530281	0	0	0	1.69288e+06	0	0	0	0	0	213780	117007	81750.2	83633.7	0	0	0	38842.4	0
A0A087WWT3		Homo sapiens	324660	153948	223814	194151	231289	326324	226402	214710	236969	205180	281829	196162	272862	206937	207295	310305	213571	193411	216544	235189	383364	220263	224369	193000	206441
A0A087WWT6		Homo sapiens	0	0	0	0	0	7.89705e+06	0	201283	0	180203	0	9.84478e+06	0	0	0	4.44315e+06	180247	35261.9	0	0	3.23444e+06	0	NaN	0	0
A0A087WWU8		Homo sapiens	303236	232130	349639	283147	260638	275767	404485	410144	426726	517698	385317	245817	360735	276036	315977	357840	333796	341256	411124	398142	313669	336335	445388	466510	324655
A0A087WWW8	primary:CABIN1	Homo sapiens	0	0	107149	0	0	153124	0	107291	56856.8	0	0	0	0	0	0	82383.4	128118	111134	82640.5	0	0	0	92584.8	61269.2	0
A0A087WWW9	primary:BCL10	Homo sapiens	289778	0	0	0	0	0	0	157624	0	0	0	0	0	0	0	0	0	0	0	0	0	0	0	0	0
A0A087WWX0	primary:POLR2E	Homo sapiens	391882	0	0	0	0	0	0	673752	0	146565	0	0	510532	0	0	0	0	0	0	0	361735	0	0	0	518915
A0A087WWY9		Homo sapiens	579146	182673	256647	130633	79964	350095	80246.5	125602	194718	542527	NaN	115133	262116	95563.5	133475	493630	74255.2	162118	227490	138106	433646	99948.8	300317	0	0
A0A087WWZ4	primary:IL17D	Homo sapiens	0	0	1.00317e+06	NaN	0	708926	NaN	66017.7	787493	0	0	0	0	266835	0	636018	172530	648423	184965	97459.4	0	0	615471	126338	0
A0A087WX20		Homo sapiens	0	0	0	0	0	0	0	0	0	0	0	0	0	0	0	0	0	0	0	0	0	0	0	0	0
A0A087WX24	primary:SAMD11	Homo sapiens	0	360361	190003	297754	29483.6	0	51813.4	275001	276769	407961	135985	0	236196	376198	233753	NaN	12723.8	203223	292616	398925	0	50409.7	233651	307452	190256
A0A087WX80		Homo sapiens	153841	68817.8	100046	153470	131171	64676.9	246281	338824	169069	16423.3	117544	48502	115919	153232	92962.2	171875	103829	141928	150447	24222.7	358788	0	117832	184486	0
A0A087WX83		Homo sapiens	682535	301750	692148	266632	212515	1.2204e+06	521537	480013	188056	414511	2.79274e+06	170920	942855	308023	664589	213234	579864	711756	561020	312763	270734	279238	332215	658888	NaN
A0A087WXA3	primary:SRRM3	Homo sapiens	96967.3	0	552558	0	0	80809.4	0	248127	0	243716	0	0	0	0	0	186306	114947	311346	408199	0	161477	0	314540	164400	0
A0A087WXB8	primary:ST3GAL6, ORF:hCG_18894	Homo sapiens	246016	147486	207688	209649	167559	445804	283244	116793	190953	197028	380906	118422	200188	242867	198248	161345	261636	135130	NaN	152416	273478	220944	171242	220346	290817
A0A087WXC2	primary:LTBP4	Homo sapiens	0	0	0	0	0	0	0	0	0	45732.7	0	0	0	0	0	0	0	75549.5	84255.8	43738.9	0	0	NaN	0	0
A0A087WXC4	primary:TNN	Homo sapiens	0	0	0	0	0	0	0	0	0	149109	0	0	132518	138524	0	0	122276	88433.7	NaN	0	0	0	107428	0	0
A0A087WXD1	primary:SLC9A7	Homo sapiens	153724	270869	49902.9	91057.3	480048	136949	174408	102718	121601	0	0	260655	NaN	48530.4	74568.6	199647	150986	80268.5	22660.9	84919.7	209072	131506	35427.7	36758	1.187e+06
A0A087WXI2	primary:FCGBP	Homo sapiens	0	0	211405	212389	102547	0	0	212503	312125	412882	0	0	131067	161654	272627	0	205301	193854	147335	762962	0	0	246122	270804	432492
A0A087WXJ0		Homo sapiens	280867	862504	1.11716e+06	1.1671e+06	3.13188e+06	1.28495e+06	218928	871279	1.16736e+06	3.03006e+06	55024.8	557576	NaN	1.70755e+06	2.74337e+06	658421	445943	945610	547929	2.20685e+06	1.73217e+06	117186	1.04689e+06	1.74455e+06	2.8588e+06
A0A087WXJ5		Homo sapiens	679021	104874	64319	353307	115544	374240	78378.7	0	83550.4	0	0	130342	570629	482670	543179	185082	98995.9	71347.8	136445	324665	83952.8	438357	219335	276396	50770.2
A0A087WXL6	primary:VPS11, ORF:hCG_39399	Homo sapiens	217708	0	0	36589.7	0	0	472357	0	286662	72811.9	0	0	370952	0	0	0	0	86766.6	217279	519374	0	271617	385749	0	447326
A0A087WXL9		Homo sapiens	0	0	0	0	0	0	0	0	0	0	0	0	0	0	0	0	0	0	0	0	0	0	0	0	0
A0A087WXM6		Homo sapiens	101006	98039.4	90910	144986	52096.7	242984	105513	66228.3	114299	342089	111374	47203.8	144103	130759	64255.9	284336	53310.9	62690.7	138918	100065	264532	32806.3	144656	284577	357123
A0A087WXM8		Homo sapiens	235218	150105	443758	122301	1.40588e+06	470464	858698	217730	422401	232984	995655	150658	559180	120860	121964	512601	652482	299650	NaN	439673	194529	60838.1	335642	301992	834911
A0A087WXP2	primary:NFIX	Homo sapiens	288447	175124	358545	722864	1.05383e+06	139515	72699.1	598553	3.39132e+06	507635	340780	0	2.17882e+06	2.31974e+06	1.85289e+06	228972	273975	542608	1.25801e+06	5.51216e+06	97196.9	225768	484057	1.61225e+06	7.10208e+06
A0A087WXQ5		Homo sapiens	71666.1	136729	99389.1	99639.4	114453	154138	108031	128813	137122	145477	117375	301027	125114	0	69944.9	146726	221259	106658	106685	73474.1	159355	NaN	101150	61865.8	110983
A0A087WXR7		Homo sapiens	171276	134303	48053.9	NaN	240091	0	121599	79962.7	0	63947.9	55105	0	61465.2	71311.2	68417	94693.8	74993.3	106513	88959.5	100768	0	199196	113698	24525.2	0
A0A087WXS2	primary:HNF1B	Homo sapiens	0	0	0	0	0	0	0	0	0	0	0	0	0	0	0	0	0	0	0	0	0	0	0	0	0
A0A087WY27		Homo sapiens	0	0	24185.1	90190.1	0	0	0	0	21120.2	NaN	0	0	0	71607.8	21509.1	0	0	23108.2	42419.3	31235.5	0	0	53156.8	93217.8	0
A0A087WY31		Homo sapiens	15834.2	130555	68556.2	102704	40943.3	0	29749.3	66939.6	69207.6	94184.6	0	178832	80272.8	69687.3	67561.2	0	53772	82378.9	59644.7	56970.2	55009.1	101997	51689.4	58004.2	131287
A0A087WY35	primary:ITGBL1	Homo sapiens	0	0	0	0	0	0	0	0	143960	0	0	0	271109	NaN	0	0	0	75173.9	174593	0	0	0	0	0	0
A0A087WY68		Homo sapiens	277332	90963	225929	182001	168498	384326	238558	159712	228753	245441	233372	167751	424732	239766	211403	220746	329860	165696	213273	289539	358775	266509	210872	226463	173019
A0A087WY71		Homo sapiens	71658.1	172168	191865	171052	116795	119130	103713	195547	196701	191877	103969	260911	158647	137824	204519	127991	205599	196992	200866	159007	122536	170656	183987	202742	70300.6
A0A087WYC0	primary:GOLGA2	Homo sapiens	37309.8	133075	76119	84007.6	110326	80142.4	168522	78625.2	169048	109812	216138	181900	107683	216782	NaN	51765.4	122852	80582.8	126123	123021	0	108687	86086.6	170851	95207.6
A0A087WYD6		Homo sapiens	0	0	101917	0	18822	0	0	0	105175	56568.1	0	0	90815.9	NaN	0	115298	0	104681	87551.7	96393.9	0	0	112450	182999	19930.6
A0A087WYE8	primary:IGHV1OR21-1	Homo sapiens	2.88584e+06	1.96656e+06	0	3.24709e+06	2.34741e+06	2.291e+06	1.34985e+06	0	0	4.5274e+06	0	944344	3.08175e+06	0	3.69104e+06	2.07073e+06	1.93942e+06	0	4.83583e+06	2.62398e+06	2.46444e+06	4.73442e+06	0	3.92206e+06	6.29141e+06
A0A087WYF1		Homo sapiens	153841	68817.8	100046	153470	131171	64676.9	246281	338824	169069	16423.3	117544	48502	115919	153232	92962.2	171875	103829	141928	150447	24222.7	358788	0	117832	184486	0
A0A087WYF6		Homo sapiens	3.0588e+06	366269	130018	2.12192e+06	0	118312	76414.3	451199	1.53609e+06	897990	0	317524	119330	1.78031e+06	95212.8	2.15954e+06	1.69075e+06	703547	1.00315e+06	137690	0	424119	84562.2	1884545	3.7412e+06
A0A087WYG2		Homo sapiens	0	0	0	0	0	0	336995	0	0	73740.5	0	0	0	0	63164.8	0	43060.1	0	0	0	0	0	0	0	0
A0A087WYI2		Homo sapiens	184832	NaN	199973	295605	180985	252041	169254	260838	182843	387950	182832	261579	171312	266837	274444	269737	196052	229747	206029	153294	265568	311421	256298	299487	220663
A0A087WYJ0	primary:KCNN3	Homo sapiens	655958	0	2.17815e+06	628133	145285	948425	2.33532e+06	680020	NaN	250321	253577	0	447525	666350	1.41465e+06	506963	2.26767e+06	989925	974008	0	0	0	1.24258e+06	1.44352e+06	0
A0A087WYJ2		Homo sapiens	0	0	0	0	0	0	0	0	0	0	0	0	0	0	0	0	0	0	0	0	0	0	0	0	0
A0A087WYJ6	primary:GRIA3	Homo sapiens	0	0	0	107487	0	0	157428	45539	109347	100912	577961	68694.4	90378.9	64615	0	112231	0	79885.1	110335	0	69091	0	101491	0	0
A0A087WYL3	primary:IMPG1	Homo sapiens	0	0	0	64639.7	0	0	0	0	36404.6	24541.3	28068.3	0	0	32975	0	173349	0	34128.4	76779.9	152002	0	0	0	NaN	245461
A0A087WYL6		Homo sapiens	0	0	0	29294.9	0	0	0	0	42687.2	0	0	0	84338.8	0	0	0	0	33621.1	0	105350	0	0	0	0	1.04978e+06
A0A087WYP9		Homo sapiens	0	283880	0	0	0	0	0	0	0	0	0	201568	129177	0	0	0	47899.3	78734.1	49588.6	62859.4	0	364302	0	233604	176706
A0A087WYQ1	primary:SPTBN2	Homo sapiens	108649	102758	112713	117048	242146	165310	182379	NaN	142550	90479.3	149019	160275	154094	69794.3	70984.3	157389	120888	118426	90122.5	112573	174883	194440	150618	101472	198907
A0A087WYQ2	primary:TSBP1	Homo sapiens	0	0	0	0	0	0	0	0	0	0	0	0	0	0	0	0	0	0	NaN	0	0	0	0	0	0
A0A087WYQ4		Homo sapiens	139053	9884.7	427181	608312	62653	212336	38451.9	451259	393823	510131	0	186529	514299	347291	576551	100521	264179	357490	638195	386048	NaN	105417	458463	403589	0
A0A087WYR3	primary:TPD52L2	Homo sapiens	84298.6	43917.8	77932.4	56698	85454.6	121345	101701	61002.8	72788.9	NaN	34349	147056	93190.2	0	67585.4	126324	254845	79333	79515.9	160231	60856.7	115454	85701.5	98318.6	72214
A0A087WYT3	primary:PTGES3	Homo sapiens	305287	413152	301750	175584	355560	231995	244374	261192	155748	328452	168529	419224	160706	245589	260077	NaN	336236	288688	223379	118111	243754	371540	292789	229747	104893
A0A087WYT8	primary:DDB2	Homo sapiens	0	0	0	0	0	0	0	0	0	0	0	0	0	0	0	0	0	NaN	0	0	0	0	0	0	0
A0A087WYU2		Homo sapiens	575609	0	0	0	0	NaN	0	0	0	47147.9	463625	362063	0	0	0	356614	197259	0	114070	0	303404	0	170264	92351.6	0
A0A087WYW5		Homo sapiens	0	0	0	0	0	0	0	0	0	0	0	0	0	0	0	0	0	0	0	0	0	0	0	0	0
A0A087WYX8		Homo sapiens	1.54856e+07	12040417	1.47016e+07	9.85786e+06	1.85458e+07	3.29196e+06	9.86908e+06	1.72001e+07	1.75916e+07	2.0053e+07	14843375	1.12006e+07	6.18456e+06	7.47152e+06	1.08016e+07	8.87567e+06	1.1001e+07	1.17061e+07	1.28214e+07	1.7195e+07	6.22745e+06	1.18235e+07	1.73787e+07	1.39286e+07	0
A0A087WYY0		Homo sapiens	71666.1	136729	99389.1	99639.4	114453	154138	108031	128813	137122	145477	117375	301027	125114	0	69944.9	146726	221259	106658	106685	73474.1	159355	NaN	101150	61865.8	110983
A0A087WYZ1	primary:CNDP2	Homo sapiens	189740	170551	204999	97524.9	123723	NaN	248504	173733	217575	132770	323478	346020	228691	129169	97205.6	145641	NaN	194208	145295	109187	185000	180260	212918	108165	234324
A0A087WYZ5		Homo sapiens	0	0	0	0	0	0	0	0	0	0	0	0	0	0	0	0	0	0	0	0	0	0	0	0	0
A0A087WYZ9	primary:SETDB2	Homo sapiens	0	0	0	0	0	0	0	0	0	0	0	0	0	459974	53583.1	0	0	0	0	0	0	0	0	0	0
A0A087WZ13	primary:RAVER1	Homo sapiens	17151.2	126787	56970.5	28887	49106.2	0	0	0	44891.6	0	0	0	0	0	0	49847.2	0	124145	0	76077.3	0	206845	66141.7	55862.1	0
A0A087WZ21	primary:LCN9	Homo sapiens	0	0	0	56582.5	0	0	0	151614	597920	0	0	0	1.19878e+06	0	NaN	0	0	48541	300028	0	0	0	0	0	0
A0A087WZ40	primary:MAP7	Homo sapiens	38130.2	131566	145781	344795	32434.3	0	74458.3	181558	NaN	292015	61135.6	81653.3	187982	152831	199237	57972.9	165188	139656	201888	127256	80224.8	250270	157296	182440	0
A0A087WZ84	primary:ZNF568	Homo sapiens	0	0	0	0	0	0	0	0	0	0	0	0	0	0	0	0	0	0	0	0	0	0	0	0	0
A0A087WZ94	primary:LRCOL1	Homo sapiens	0	0	0	0	0	0	0	0	0	0	0	0	0	0	0	0	0	0	0	0	0	0	0	0	0
A0A087WZB5	primary:PARVB	Homo sapiens	348337	289468	304063	233787	519541	327925	346025	273060	390437	NaN	703515	283166	440712	272254	295524	299436	290670	304864	367460	472818	262229	416403	315085	NaN	581617
A0A087WZC3		Homo sapiens	10142.2	23205.2	94107.6	NaN	47290.7	36292.4	36657	59215.4	98557.4	159328	0	69891.7	115371	97338.1	96345.8	36581.8	28065.1	91537.1	133133	603919	45344.2	28761.2	125964	131137	0
A0A087WZE9	primary:HMGN3	Homo sapiens	284883	66518.9	397748	124328	857477	626484	207259	200377	522493	1.07443e+06	27749.6	158950	304640	83162.5	171087	718055	190386	430783	883158	1.12039e+06	300336	16336.8	477665	512026	0
A0A087WZF1	primary:LPP	Homo sapiens	316095	188553	423449	369921	190083	0	261288	418092	401702	539617	139129	145384	514845	305006	287731	337959	440641	464402	347389	649941	266683	801769	513830	483007	573776
A0A087WZG6		Homo sapiens	0	0	0	29294.9	0	0	0	0	42687.2	0	0	0	84338.8	0	0	0	0	33621.1	0	105350	0	0	0	0	1.04978e+06
A0A087WZJ6		Homo sapiens	171276	134303	48053.9	NaN	240091	0	121599	79962.7	0	63947.9	55105	0	61465.2	71311.2	68417	94693.8	74993.3	106513	88959.5	100768	0	199196	113698	24525.2	0
A0A087WZK4		Homo sapiens	0	0	0	0	0	0	0	0	0	0	0	0	0	0	0	0	0	0	0	0	0	0	0	0	0
A0A087WZP4		Homo sapiens	0	0	0	0	0	0	0	0	0	0	0	0	0	0	0	0	0	0	0	0	0	0	0	0	0
A0A087WZQ2		Homo sapiens	182778	0	140894	0	142878	NaN	152329	140745	146273	369298	75709.1	14270.9	250069	396301	0	163807	109415	76450.5	256858	128848	121621	172474	153049	189229	0
A0A087WZR0		Homo sapiens	277332	90963	225929	182001	168498	384326	238558	159712	228753	245441	233372	167751	424732	239766	211403	220746	329860	165696	213273	289539	358775	266509	210872	226463	173019
A0A087WZT7	primary:GAS8	Homo sapiens	0	0	0	0	0	0	0	0	133403	0	0	0	110946	80894	0	364513	202228	0	0	193436	0	0	0	0	0
A0A087WZU3		Homo sapiens	179628	0	94306.9	110327	0	0	0	75183.2	0	142865	0	0	0	75904.2	0	33262.2	0	130646	77547.5	0	0	0	74084.6	0	0
A0A087WZV0		Homo sapiens	380944	0	0	0	0	253034	0	0	0	0	0	123905	0	0	0	242661	0	0	184904	0	0	0	0	565489	0
A0A087WZY0		Homo sapiens	194571	75056.8	106748	0	0	202854	100465	62494.5	0	38305.8	0	241403	0	100805	NaN	130276	134515	116847	57242.6	172143	177367	0	44617.2	0	0
A0A087WZY5	primary:COL4A6	Homo sapiens	NaN	0	0	0	0	134156	275862	163909	698271	0	359005	0	0	124042	0	188753	94541.9	157927	566233	0	0	0	0	0	0
A0A087X006		Homo sapiens	0	415393	127579	27831.8	166886	853075	15160.2	257116	0	71271.8	158870	256871	202412	111379	51912.9	131403	116459	493382	57977.6	209548	0	144694	176153	429268	71322.1
A0A087X054		Homo sapiens	116298	135782	134992	116849	220464	133538	191764	141431	152221	186378	96243.5	170469	158031	122636	126116	157425	151049	140004	131416	288452	110949	150637	177025	154262	235136
A0A087X080		Homo sapiens	2.66125e+06	772004	1.73428e+06	2.31754e+06	2.53937e+06	0	0	3.18739e+06	0	0	0	716060	0	4.49635e+06	2.2915e+06	0	1.5669e+06	4.46863e+06	1.62214e+06	1.77399e+06	0	2.10727e+06	2.34861e+06	0	5.01848e+06
A0A087X091	primary:WDR13	Homo sapiens	160394	47714.8	122525	99715	70355	254031	232745	143518	NaN	149981	110776	157130	168575	89971.4	96736.4	216315	145976	128102	119452	164379	214566	156784	152268	131685	260185
A0A087X0C1	primary:KIAA1755	Homo sapiens	1.0272e+06	0	0	0	0	391686	251695	0	0	0	73112.3	1.56059e+06	0	0	0	0	0	0	0	1.15418e+06	0	0	0	0	0
A0A087X0D5		Homo sapiens	585231	400313	484673	763814	212866	310910	232905	161812	122788	205842	261407	381852	NaN	566962	573225	134904	228815	361065	336587	85954.9	582092	178290	131583	142900	433428
A0A087X0I6		Homo sapiens	0	0	30804.4	0	0	81525.6	0	0	0	0	0	0	0	0	42755	142118	0	32626.5	58635.7	0	0	0	76542	28809.5	0
A0A087X0J6	primary:C22orf23	Homo sapiens	130176	115019	64186.4	0	137350	169663	149676	37241.3	130360	40793.6	43561.1	552768	638093	80432.6	137549	98388.6	254271	36180.1	0	96334.8	198996	326901	59387.9	0	37952
A0A087X0K8	primary:GPR179	Homo sapiens	0	390125	0	0	0	4.79837e+06	0	0	0	0	0	NaN	0	0	3.26699e+07	336618	283181	0	0	0	349367	0	0	0	0
A0A087X0K9		Homo sapiens	61392.1	265703	50859.6	104007	339575	108680	122269	35250	83655.5	40678.7	223671	0	94472.1	55204.7	71005.4	120179	0	111360	140455	189686	0	215853	85494.2	168891	180461
A0A087X0Q1		Homo sapiens	15834.2	130555	68556.2	102704	40943.3	0	29749.3	66939.6	69207.6	94184.6	0	178832	80272.8	69687.3	67561.2	0	53772	82378.9	59644.7	56970.2	55009.1	101997	51689.4	58004.2	131287
A0A087X0R2	primary:MDC1	Homo sapiens	1.04133e+06	0	NaN	985956	896086	212608	357671	1.25692e+06	350334	518179	649069	1.69153e+06	448302	538215	382635	339317	321893	752732	485736	297239	895848	0	447542	570574	239961
A0A087X0R6	primary:SNX12	Homo sapiens	180762	326197	259738	261978	137383	242498	217677	322327	210928	NaN	790024	233155	258607	214257	265490	291564	240918	285458	243602	262168	310789	491636	254743	237864	175714
A0A087X0V4		Homo sapiens	123325	112146	152303	258716	47958.8	114836	98580.7	210267	143892	177564	150651	113394	135811	137930	218943	112554	NaN	113249	132702	123971	71890.5	149912	153568	144740	84850.3
A0A087X0V5	primary:OAS2	Homo sapiens	0	94813.5	34245.7	46827.4	906077	0	0	0	21735.4	43463.2	0	0	0	27742.3	21351.1	54035.9	43273.6	59441.7	23550.3	0	0	0	57812.4	23911.8	95583.4
A0A087X0W8		Homo sapiens	0	0	0	0	0	0	0	0	0	0	0	0	0	0	0	0	0	0	0	0	0	0	0	0	0
A0A087X0W9	primary:OTUD6B, ORF:hCG_32310	Homo sapiens	168715	0	91704.5	472616	257999	294852	205736	483234	32244.5	329207	49050	191784	352461	303572	327897	403795	162037	NaN	170342	147196	148806	167903	308344	142635	393169
A0A087X0X3	primary:HNRNPM	Homo sapiens	143380	86944.6	113387	164042	124051	206108	101074	128772	82546.3	113143	228270	110932	103526	108560	162581	227807	129082	162832	106752	106980	95844.1	116546	NaN	141976	194776
A0A087X0X5	primary:DDB2	Homo sapiens	0	0	0	0	0	0	0	0	0	0	0	0	0	0	0	0	0	NaN	0	0	0	0	0	0	0
A0A087X0X9	primary:NRG1	Homo sapiens	0	0	0	0	0	0	0	0	0	0	0	0	0	0	0	0	0	0	0	0	0	0	0	0	0
A0A087X0Z1	primary:AGAP4	Homo sapiens	0	0	0	0	0	0	0	0	0	0	0	0	0	0	0	0	0	0	0	0	0	0	0	0	0
A0A087X0Z9	primary:PRKN	Homo sapiens	0	0	0	0	0	0	0	0	0	0	0	0	0	0	0	0	0	0	0	0	0	0	0	0	0
A0A087X115	primary:GALNTL6	Homo sapiens	0	0	332406	0	0	0	0	236183	NaN	299432	217643	0	297828	0	0	0	98889.6	337682	342119	0	0	0	264941	233259	0
A0A087X118	primary:INF2	Homo sapiens	143989	138570	161760	89768.8	527163	178776	226006	171227	198272	168878	244095	115150	168768	138218	105106	192683	182247	173875	203904	331008	158853	190668	193181	NaN	480032
A0A087X119		Homo sapiens	0	0	0	0	0	0	0	0	0	0	0	0	0	0	0	0	0	0	0	0	0	0	0	0	0
A0A087X182	primary:CFAP45, synonym:CCDC19, ORF:hCG_39740	Homo sapiens	0	0	0	109399	0	0	0	0	614104	0	0	0	141313	154455	188155	0	0	101360	81158.1	264243	0	0	NaN	378397	207877
A0A087X1B2		Homo sapiens	926149	100492	82399.6	0	257866	NaN	0	59310.1	0	0	950764	180243	0	0	0	0	166760	63968.7	0	0	481501	104098	94178.7	0	0
A0A087X1C5		Homo sapiens	0	0	199609	0	0	0	0	0	0	0	0	0	0	0	0	0	0	123682	62503.3	0	0	0	0	68153.3	0
A0A087X1D0		Homo sapiens	542011	303448	245480	603682	276349	NaN	285871	183103	115949	0	139233	470569	0	323329	482272	310273	255027	236105	247186	135548	433730	259703	190970	177872	75747.8
A0A087X1E4	primary:ARFIP2	Homo sapiens	0	0	0	0	0	0	0	0	0	0	0	0	0	0	0	0	0	0	0	0	0	0	0	0	0
A0A087X1J3		Homo sapiens	0	0	0	0	0	0	0	0	0	0	0	0	0	0	0	0	0	NaN	0	0	0	0	0	0	0
A0A087X1J6		Homo sapiens	0	0	0	0	0	0	0	0	0	0	0	0	0	0	0	0	0	0	0	0	0	0	0	0	0
A0A087X1J9		Homo sapiens	2.4158e+06	677690	467360	1.09427e+07	397683	167560	0	0	0	0	222406	538946	199001	1.74647e+07	8.69977e+06	0	78650.5	123911	NaN	55483.9	525652	0	0	0	40876.9
A0A087X1K9		Homo sapiens	343096	246769	350488	192270	588100	512066	529967	254828	352127	341515	409294	182898	414431	198651	174218	464366	480647	329972	337789	601562	409995	219273	367597	301311	593987
A0A087X1N3	primary:RPP40, ORF:hCG_1783141	Homo sapiens	0	0	0	0	0	0	0	0	0	0	0	0	0	0	0	0	0	0	0	0	0	0	0	0	0
A0A087X1N4	primary:SYTL1	Homo sapiens	0	0	0	0	0	0	0	0	0	0	0	0	0	0	0	0	0	0	0	0	0	0	0	0	0
A0A087X1N6	primary:BLOC1S2, ORF:hCG_19416	Homo sapiens	0	0	0	0	0	0	0	0	0	0	0	0	0	0	0	0	NaN	45034.9	85128.3	53571.3	0	0	0	0	81130.4
A0A087X1R2	primary:OSCAR	Homo sapiens	202415	305144	220883	188114	152416	333052	359363	259112	105753	72759.2	424101	356233	248561	227881	216338	126663	416895	347389	203917	66481.6	285465	259412	168566	137739	79656.4
A0A087X1S4		Homo sapiens	388203	113976	0	178818	0	0	0	0	290541	0	0	0	0	152666	0	119281	37759.5	0	0	0	247324	1.08561e+06	0	0	683538
A0A087X1S7	primary:CD48	Homo sapiens	223910	254968	270690	302813	62017.7	149998	100936	236031	166271	231174	140754	168269	125997	288645	279921	164218	225992	229332	NaN	101573	212321	348726	190449	212321	279896
A0A087X1S9		Homo sapiens	0	0	0	29294.9	0	0	0	0	42687.2	0	0	0	84338.8	0	0	0	0	33621.1	0	105350	0	0	0	0	1.04978e+06
A0A087X1U0		Homo sapiens	426018	180748	372909	162421	1.32577e+06	393635	887213	124349	314180	408514	256491	396887	373111	200057	81467.1	422936	678560	251179	200948	317337	577942	187623	232513	58016.2	0
A0A087X1X9	primary:SMAP1	Homo sapiens	122298	185827	188590	244447	153827	144483	193350	171482	166304	177562	21898.8	115787	186880	169993	207728	124466	202665	175481	199903	159203	86103.3	183924	203863	198880	17664.9
A0A087X1Y8		Homo sapiens	0	46947.5	213298	120040	101983	86011.5	6079.84	204849	171819	316422	58351.4	90464.1	287575	93225.9	121679	82462.7	122563	247238	157683	0	152283	84332.4	241042	272693	0
A0A087X1Z1		Homo sapiens	0	415393	127579	27831.8	166886	853075	15160.2	257116	0	71271.8	158870	256871	202412	111379	51912.9	131403	116459	493382	57977.6	209548	0	144694	176153	429268	71322.1
A0A087X228	primary:TNFSF8	Homo sapiens	199348	126749	100889	77497	0	422046	182214	71382.8	79627.9	87693.8	887408	132337	100051	106356	103010	396683	148522	89489.6	113586	0	354163	106167	105033	121923	0
A0A087X260		Homo sapiens	71666.1	136729	99389.1	99639.4	114453	154138	108031	128813	137122	145477	117375	301027	125114	0	69944.9	146726	221259	106658	106685	73474.1	159355	NaN	101150	61865.8	110983
A0A087X2A7		Homo sapiens	0	0	418894	367970	570412	0	193349	0	321249	0	0	0	0	264448	NaN	205141	0	475015	205536	266152	0	0	441213	443824	0
A0A087X2B1		Homo sapiens	175032	502169	399297	637044	325573	0	372643	588927	NaN	821781	240385	262324	673835	574768	554524	707633	1.21237e+06	429720	597716	778067	290607	1.35035e+06	454823	484445	0
A0A087X2C4	primary:PCDH7	Homo sapiens	2.1306e+06	204808	2.23208e+06	313871	315462	1.82633e+06	3.67346e+06	2.63529e+06	0	3.39613e+06	56912.4	177119	250551	108679	510666	4.55266e+06	3.11077e+06	2.15704e+06	NaN	483890	2.13667e+06	793059	3.36456e+06	1.23447e+06	0
A0A087X2D5	primary:MRPL45	Homo sapiens	0	0	0	0	0	0	0	0	0	0	655221	0	108721	0	0	343943	7385.61	0	287916	0	0	0	0	56757.1	0
A0A087X2H0	primary:BARD1	Homo sapiens	0	0	0	0	0	0	0	0	0	0	0	0	0	0	0	0	0	0	0	0	0	0	0	0	0
A0A087X2I1	primary:PSMC6	Homo sapiens	89028.4	152671	152491	98914.9	266809	125969	199469	109265	251904	124819	153890	161295	155954	155954	123387	223059	138578	146561	145808	223311	155954	179704	134368	163596	271964
A0A087X2I7		Homo sapiens	0	0	0	0	0	0	0	0	0	0	0	0	0	0	0	0	0	0	0	0	0	0	0	0	0
A0A088AWP5		Homo sapiens	0	68630.3	70304.7	37505.6	0	0	158015	86221	0	0	0	0	0	0	108600	0	0	133188	132370	0	0	0	103677	77090.6	0
A0A090HNM7	primary:ERCC5, synonym:ERCC5-201	Homo sapiens	636900	107949	357059	152514	0	0	90456.4	271133	243879	149445	0	182194	234291	181294	197956	460641	79727.6	205139	219461	0	90553.1	0	407477	194664	57000.2
A0A096LNH6	primary:DOCK1	Homo sapiens	61077.3	50570.7	51853.8	112679	17383.9	16757.2	26221.1	0	50058.3	0	0	29635.3	76699.9	0	0	22931.1	31053	33700.1	48627.5	28389.1	0	0	51975.1	0	0
A0A096LNN2	primary:CYP26A1	Homo sapiens	NaN	0	0	0	0	0	0	0	0	0	0	0	0	0	0	0	589256	0	0	0	0	0	127715	0	0
A0A096LNU0	primary:MCC	Homo sapiens	0	1.359e+06	0	533200	0	0	0	568543	618131	0	994709	1.42167e+06	2.63371e+06	733442	0	0	367622	0	0	85163.7	1.18345e+06	638018	0	0	0
A0A096LP11		Homo sapiens	0	0	0	0	0	0	0	0	0	0	0	0	0	0	0	0	0	0	0	0	0	0	0	0	0
A0A096LP21		Homo sapiens	39586.1	0	303751	36847.8	0	250769	310413	105410	209102	30920.3	123001	53796.3	102098	143431	84496.4	63480.5	107029	188168	163852	330162	35366.4	0	194208	174191	396878
A0A096LP69	primary:CD99	Homo sapiens	263593	149580	281072	483112	167060	114045	66043.8	267509	189672	313259	93594.6	31463.5	216765	235836	281557	111217	152546	254536	304866	167706	129047	121651	267459	351575	0
A0A096LPB3	primary:MCC	Homo sapiens	0	1.359e+06	0	533200	0	0	0	568543	618131	0	994709	1.42167e+06	2.63371e+06	733442	0	0	367622	0	0	85163.7	1.18345e+06	638018	0	0	0
A0A096LPC5		Homo sapiens	3.0588e+06	366269	130018	2.12192e+06	0	118312	76414.3	451199	1.53609e+06	897990	0	317524	119330	1.78031e+06	95212.8	2.15954e+06	1.69075e+06	703547	1.00315e+06	137690	0	424119	84562.2	1884545	3.7412e+06
A0A096LPE2	primary:SAA2-SAA4	Homo sapiens	159730	120854	64223.7	0	0	423539	83069.4	0	0	0	773640	0	0	0	0	319138	106356	NaN	0	0	518971	0	80137.4	0	0
A0A096LPK7		Homo sapiens	544752	57716.8	333219	440251	67179.3	272968	NaN	433518	120972	321104	232629	337255	244535	127562	266471	321756	338462	343550	279866	232974	196904	130868	385713	321265	141720
A0A096LPK8	primary:ZNF638	Homo sapiens	0	0	0	0	0	0	0	0	0	0	0	0	0	0	0	0	0	0	0	0	0	0	0	0	0
A0A0A0MP75	primary:ZNF180	Homo sapiens	0	0	0	0	0	0	0	0	58359.6	55738.7	0	0	0	277672	86822	25899.9	0	123354	0	NaN	0	0	195114	0	371669
A0A0A0MPA0	primary:LOC784932	Bos taurus	6.75178e+06	2.30631e+06	2.90084e+06	4.77835e+06	1.25047e+07	3.43682e+06	2.41576e+06	0	2.63899e+06	5.57022e+06	618658	2.08288e+06	0	3.74498e+06	3.6592e+06	5.20229e+06	3.81195e+06	2.38403e+06	4.1216e+06	9.05082e+06	8.22357e+06	1.76445e+06	3.02902e+06	0	7.28534e+06
A0A0A0MQR4		Homo sapiens	0	0	0	0	0	0	0	0	0	0	0	0	0	0	0	0	0	0	0	0	0	0	0	0	0
A0A0A0MQR7	primary:POLR2E	Homo sapiens	391882	0	0	0	0	0	0	673752	0	146565	0	0	510532	0	0	0	0	0	0	0	361735	0	0	0	518915
A0A0A0MQS2		Homo sapiens	841879	454066	423067	222969	199150	0	0	472801	1.18857e+06	189309	12120.4	291227	0	538155	0	330032	214617	285239	352702	289551	309170	211401	473467	1.01579e+06	0
A0A0A0MQS9	primary:LAMA4	Homo sapiens	101589	41713.6	111896	90309.9	79376.3	154672	50643.8	77201	91145.5	130980	86338.4	78113.1	178059	139171	82907.3	76218.1	143503	68479.9	102325	90957.8	134325	133785	88905.3	102658	196900
A0A0A0MQT0		Homo sapiens	0	0	0	0	0	0	0	0	0	0	0	0	0	0	0	0	0	0	0	0	0	0	0	0	0
A0A0A0MQU6		Homo sapiens	42138.8	84577.9	182115	186089	0	0	0	276964	153001	0	0	89271.5	219173	208533	175790	105737	28085.4	NaN	142647	0	69432.8	0	205588	189854	0
A0A0A0MQV1	primary:HSD11B1	Homo sapiens	0	147706	0	0	0	306532	341407	0	0	217790	863020	100903	0	0	0	368269	153643	249121	239867	0	478162	312886	225613	173441	0
A0A0A0MQV3		Homo sapiens	0	0	0	0	0	0	0	0	0	0	0	0	0	0	0	0	0	0	0	0	0	0	0	0	0
A0A0A0MQV6	primary:FGF2	Homo sapiens	214102	115579	45078.6	200458	116829	211635	92099.5	142304	57206.3	129439	102625	119860	86122.5	589144	131495	94819.4	124414	263409	324600	155173	272581	81551.3	56146.7	453206	0
A0A0A0MQX1		Homo sapiens	0	NaN	0	79364.7	288811	133450	446612	110503	0	0	0	349638	0	95380	0	112762	380277	0	0	244647	0	355041	69751	0	0
A0A0A0MQX8		Homo sapiens	206688	307310	136583	109235	148796	185448	403617	163198	105895	111456	379261	131820	128985	87663.9	174344	270932	379305	211021	132788	315185	265124	167184	155794	120867	395753
A0A0A0MQZ0		Homo sapiens	NaN	78294.6	36217.2	95510.5	31961.8	0	0	63180.2	38160.6	68680.2	429337	74681.4	57509.8	92579.9	122240	47885.4	103347	58554.5	55416.7	0	66923.3	53548.5	26275.1	52947.1	0
A0A0A0MQZ2		Homo sapiens	NaN	89425.5	74712.6	329290	914935	0	0	51442.4	1.44168e+06	86894.1	0	0	434936	1.76127e+06	1.0311e+06	71768.4	63322	71028.7	516901	87726.8	81996.8	0	0	839202	186422
A0A0A0MR02	primary:VDAC2	Homo sapiens	54737.4	92720.1	154812	150328	111450	177672	162188	102959	119604	120298	106052	101166	81625.7	203681	121072	305082	150930	136935	123173	144052	140354	120703	173217	214157	182035
A0A0A0MR07		Homo sapiens	117207	89589.6	149294	134208	59219.9	68328.2	85158.5	114493	87235.9	122481	49940.3	40922.9	91750.7	133820	154781	71973.6	109655	125101	116695	50445.7	55881.7	87261	NaN	104792	176479
A0A0A0MR13	primary:GNAS	Homo sapiens	0	240202	132417	286239	116556	0	0	0	132785	225837	236821	0	0	192259	181689	146438	124983	158057	200981	107912	0	35000.8	227635	188298	150952
A0A0A0MR14	primary:OSCAR	Homo sapiens	202415	305144	220883	188114	152416	333052	359363	259112	105753	72759.2	424101	356233	248561	227881	216338	126663	416895	347389	203917	66481.6	285465	259412	168566	137739	79656.4
A0A0A0MR20		Homo sapiens	50195.6	219042	0	423969	0	112655	71015.9	148165	0	189077	4952.45	169493	157813	275195	297359	91410.3	142980	232422	224240	0	130883	83379.5	270753	338075	0
A0A0A0MR37		Homo sapiens	0	0	0	0	0	0	0	0	0	0	0	0	0	0	0	0	0	0	0	0	0	0	0	0	0
A0A0A0MR42		Homo sapiens	0	0	NaN	24241.5	0	0	0	0	75871.1	46669.8	34613	0	0	38879.3	76851.9	0	43023.7	29291.8	62664.7	72064.5	0	0	0	0	0
A0A0A0MR51		Homo sapiens	0	0	0	0	0	0	0	NaN	0	0	0	0	0	0	0	0	0	0	0	0	0	0	51248.7	0	668806
A0A0A0MR67		Homo sapiens	137705	891076	296881	0	994245	833208	979021	100856	0	49741.7	780466	707576	0	0	157992	1.04375e+06	1.11906e+06	268717	95448	766542	415959	548389	380496	37658.7	0
A0A0A0MR89	primary:NRXN3	Homo sapiens	NaN	0	72723.6	59090.5	35345.3	59497.4	41729.9	88767	98967.8	51421.2	77007.8	103079	53603.9	45055.5	66023.5	56075.7	77907.2	49737.1	34027.1	82679.4	63001	0	70673.2	55568.7	171419
A0A0A0MR94		Homo sapiens	NaN	78294.6	36217.2	95510.5	31961.8	0	0	63180.2	38160.6	68680.2	429337	74681.4	57509.8	92579.9	122240	47885.4	103347	58554.5	55416.7	0	66923.3	53548.5	26275.1	52947.1	0
A0A0A0MR98	primary:NADK	Homo sapiens	254009	282528	118243	188694	290819	99024	100213	164538	57546.9	NaN	205710	416793	82714.9	119134	100168	76781.3	152454	185081	128817	90029.2	0	16120.2	0	0	92243.4
A0A0A0MRA8		Homo sapiens	171633	297777	311367	282142	325753	46904.2	236878	439669	309477	302066	303032	465905	275695	528101	254608	62662.1	184274	317418	426960	375285	280058	165462	295074	263252	0
A0A0A0MRA9	primary:RGS6	Homo sapiens	102066	116110	97183.8	34311	81026.2	95026.3	180744	123247	127333	103987	157108	200210	114994	0	48843.6	105268	164513	101757	118019	129954	0	81576.2	126086	153281	103578
A0A0A0MRC1		Homo sapiens	0	0	0	0	0	0	0	0	0	0	0	0	0	0	0	0	0	0	0	0	0	0	0	0	0
A0A0A0MRC4		Homo sapiens	28887.8	63709.9	118775	73719.3	1.17625e+06	273717	121491	154121	286161	103627	86294.3	72634.1	2.04128e+06	100294	76091.5	151907	132576	109359	70871.3	3.24219e+06	227029	310055	51663.8	71513.9	2.64273e+06
A0A0A0MRD5		Homo sapiens	0	0	NaN	37589.8	133452	112310	164220	50759.4	58799.2	24628.2	159250	117246	0	33494.6	0	0	144940	36028.9	55823.4	115767	0	123821	44059.6	64846.4	93943
A0A0A0MRE2		Homo sapiens	0	0	0	60363.2	0	0	0	0	85707.1	0	0	0	0	0	0	0	0	0	0	0	0	0	0	0	0
A0A0A0MRE5	primary:ASAP1, synonym:DDEF1, ORF:hCG_2009092	Homo sapiens	187533	159720	154749	136874	161559	67811.8	132506	144893	130528	118115	95177.9	251816	121923	112600	102859	124517	121680	145582	146333	172553	130941	212057	NaN	151658	209243
A0A0A0MRF2	primary:OSCAR	Homo sapiens	202415	305144	220883	188114	152416	333052	359363	259112	105753	72759.2	424101	356233	248561	227881	216338	126663	416895	347389	203917	66481.6	285465	259412	168566	137739	79656.4
A0A0A0MRF5		Homo sapiens	0	0	74618.5	0	0	0	0	0	0	0	0	NaN	0	0	0	0	202173	0	0	0	0	0	0	0	0
A0A0A0MRG4		Homo sapiens	0	0	0	0	0	0	0	0	0	0	0	0	0	0	0	0	0	0	0	0	0	0	0	0	0
A0A0A0MRG9		Homo sapiens	558567	74778.7	248338	242902	125293	458118	NaN	192371	119712	183597	705557	21297.8	427605	393607	381162	140909	168355	315254	247814	85908.4	318879	282263	147146	135055	203581
A0A0A0MRH6	primary:MIA3	Homo sapiens	483827	0	0	0	0	0	0	222792	0	NaN	0	0	0	0	0	0	0	0	0	0	0	0	0	0	0
A0A0A0MRI2	primary:SNX6, ORF:hCG_2013610	Homo sapiens	85506.3	170031	136055	179214	100752	119166	78839.6	154570	137453	124356	85769.3	118820	127025	128104	134172	128315	NaN	159857	131081	103329	169935	186437	132324	138562	92489.1
A0A0A0MRI7	primary:ARV1	Homo sapiens	0	0	118743	43077.5	0	0	0	46554	66763.5	0	0	0	78366.8	76445.5	19030.4	0	0	89718.5	77809	0	0	0	62402.1	NaN	0
A0A0A0MRJ0		Homo sapiens	0	0	147276	146907	0	0	0	0	341858	0	0	0	0	0	0	0	401987	223949	346929	0	0	0	199641	182067	0
A0A0A0MRJ1		Homo sapiens	0	0	147276	146907	0	0	0	0	341858	0	0	0	0	0	0	0	401987	223949	346929	0	0	0	199641	182067	0
A0A0A0MRJ3		Homo sapiens	959537	487570	121124	62026.3	147643	509399	455519	94132.6	242961	168344	1.88e+06	237644	215504	202383	267386	690500	404561	132213	184790	259960	736543	648397	242436	282723	0
A0A0A0MRJ7	primary:F5	Homo sapiens	223257	161014	269216	210371	273635	605966	261200	163897	224121	262302	275074	169975	442538	291453	244618	244982	368635	215754	251792	272343	463647	166525	235509	226634	NaN
A0A0A0MRL7		Homo sapiens	127528	1.47639e+06	1.08906e+06	735105	1.70314e+06	852010	116742	358585	0	396839	2.28356e+06	1.53075e+06	498773	441445	1.53041e+06	494668	455572	426362	529991	273459	178266	688116	64480.5	395560	48490
A0A0A0MRM9	primary:NOLC1	Homo sapiens	15307.2	0	61260	48207.6	80815.8	0	36606.2	38100.8	NaN	0	57405.3	0	34952.7	29585.5	19185.4	51146.3	37880.1	49189.1	38916.5	75822.2	0	0	43177.5	31770.2	0
A0A0A0MRS4	primary:TMEM38B, ORF:hCG_1738357	Homo sapiens	0	1.47196e+06	0	0	154271	0	866762	0	0	0	2.18423e+06	331598	0	0	0	522897	NaN	0	0	0	0	463000	0	2.15241e+06	0
A0A0A0MRX1		Homo sapiens	172246	187295	181457	129593	0	0	77381.2	133531	67342.1	172857	30553.7	338418	220384	215865	245779	192573	504624	270247	166139	0	239969	336156	95672.6	273055	590043
A0A0A0MRY0		Homo sapiens	0	23709.7	50683.2	156953	43956.3	0	41320.4	0	69523	92753.7	0	11674.9	50913	88327	69288.9	NaN	85566.5	64893.3	73076.9	82536	33887	0	51675.6	44225.8	0
A0A0A0MRY4		Homo sapiens	0	0	224466	271418	6.60689e+06	0	0	298710	389345	NaN	0	0	721971	1337985	1.45746e+06	0	0	1.2995e+06	500516	596996	0	0	736527	502346	124137
A0A0A0MRZ8	primary:IGKV3D-11	Homo sapiens	882693	457285	598320	1.14079e+06	969867	908399	964533	727143	NaN	1.06199e+06	76637.4	558653	440894	1.1354e+06	1.21184e+06	1.04e+06	529318	592539	1.01938e+06	645898	1.01648e+06	391238	496644	1.0719e+06	623056
A0A0A0MS07	primary:IGHG1	Homo sapiens	319035	160356	247548	330555	347464	356042	NaN	253840	262083	209773	427228	264700	304901	440394	358282	296371	274985	262033	350530	287899	299839	422690	266335	400554	220657
A0A0A0MS09	primary:IGHD	Homo sapiens	142540	140597	355223	214068	118874	140487	112661	140327	340397	232454	NaN	122206	438748	188311	187374	159669	99951.6	262649	277892	93934.6	146862	231251	353170	134800	135256
A0A0A0MS15	primary:IGHV3-49	Homo sapiens	106439	55722.8	141696	211171	153529	162570	134216	101938	102008	231361	366496	65765.2	128281	222791	224709	191854	141915	110610	164302	136133	NaN	336789	175841	206213	125847
A0A0A0MS29		Homo sapiens	113283	NaN	119289	0	188848	126374	0	0	36834.7	92179.6	154436	48673.1	0	0	0	140349	38173.8	72296.4	111293	51434.3	203259	84234.8	63694.7	109653	55922.8
A0A0A0MS45	primary:COG4	Homo sapiens	0	0	55934.2	1.55607e+06	1.05334e+06	0	0	0	1.87019e+06	63715.9	0	0	2.35105e+06	2.36914e+06	1.55531e+06	0	0	0	1.12886e+06	360744	0	0	0	1.42199e+06	64705.7
A0A0A0MS51	primary:GSN	Homo sapiens	251415	202058	NaN	251013	296628	NaN	245296	255374	284145	256539	265323	192866	280463	265534	226289	233529	254533	249201	274766	258131	NaN	256213	262763	306921	269078
A0A0A0MS58	primary:LRRC20, ORF:hCG_1812779	Homo sapiens	0	0	0	0	0	0	0	0	0	0	0	0	0	0	0	0	0	0	0	0	0	0	0	0	0
A0A0A0MS69	primary:PDE1C	Homo sapiens	116135	936814	0	0	114692	25757	0	0	0	0	0	40457.5	54324.2	104783	0	34822.8	25528.8	0	38697.3	0	0	0	0	17034.6	49278.7
A0A0A0MS90	primary:MBD1	Homo sapiens	0	0	0	0	NaN	0	0	0	0	0	0	0	0	0	0	0	0	0	5.77552e+06	0	0	0	0	5.1632e+06	0
A0A0A0MS91	primary:MFSD12	Homo sapiens	0	0	542044	0	193383	1.26214e+06	219973	181542	0	0	NaN	0	0	0	0	0	0	42128.6	0	0	0	0	0	0	0
A0A0A0MSA1		Homo sapiens	137705	891076	296881	0	994245	833208	979021	100856	0	49741.7	780466	707576	0	0	157992	1.04375e+06	1.11906e+06	268717	95448	766542	415959	548389	380496	37658.7	0
A0A0A0MSA4		Homo sapiens	171633	297777	311367	282142	325753	46904.2	236878	439669	309477	302066	303032	465905	275695	528101	254608	62662.1	184274	317418	426960	375285	280058	165462	295074	263252	0
A0A0A0MSA7	primary:EIF4G3	Homo sapiens	54656.7	124661	96083.3	86981.8	106357	166226	91019.5	121653	155868	132434	137801	59030.8	176598	170150	76548.2	117958	97026.6	110116	111019	133006	232617	49612.6	171366	129793	76549.5
A0A0A0MSA9	primary:PVR	Homo sapiens	0	0	0	0	0	143115	0	143750	0	NaN	318364	0	0	0	0	194913	0	94947	72049.8	0	277332	344361	0	0	0
A0A0A0MSB9	primary:HPSE2	Homo sapiens	0	0	0	0	0	280894	0	0	0	0	0	0	1.07433e+06	0	927703	281968	NaN	585031	0	0	0	313083	0	0	0
A0A0A0MSC3		Homo sapiens	74634.8	0	219824	0	296910	218881	0	258459	0	0	0	98135.6	0	0	0	192372	0	96190.5	0	0	0	155128	168481	0	0
A0A0A0MSC6		Homo sapiens	0	0	0	0	0	0	0	0	0	0	0	0	0	0	0	0	0	0	0	0	0	0	0	0	0
A0A0A0MSE3		Homo sapiens	0	0	0	0	0	0	0	0	0	0	0	0	0	0	0	0	0	0	0	0	0	0	0	0	0
A0A0A0MSH5		Homo sapiens	0	66458.6	80144.7	105230	58029	157049	69257.1	0	0	0	0	100572	265588	178099	106723	0	128951	65046.4	55307.1	37400	87587.9	0	0	0	120063
A0A0A0MSI3	primary:PTER	Homo sapiens	0	0	478078	518410	0	380764	0	577792	570103	687801	0	0	1.27861e+06	847141	575178	60939.3	0	440176	528508	437282	316541	0	543724	597081	0
A0A0A0MSK1	primary:ANGPTL1	Homo sapiens	203530	178543	99625.6	49941.5	0	0	11679	200267	79255.8	0	0	107314	67922.5	66952.8	80195.1	143094	135111	49969	96689.1	0	161282	259665	80243.3	0	0
A0A0A0MSK4		Homo sapiens	28887.8	63709.9	118775	73719.3	1.17625e+06	273717	121491	154121	286161	103627	86294.3	72634.1	2.04128e+06	100294	76091.5	151907	132576	109359	70871.3	3.24219e+06	227029	310055	51663.8	71513.9	2.64273e+06
A0A0A0MSK5		Homo sapiens	80797.1	36403.1	62560.2	0	93712.6	144278	180154	79766.6	NaN	48504.4	292983	116630	46395.1	77326.3	0	123293	97965.1	96343.2	52769.4	102775	81400.4	29639.9	99141.4	119487	184593
A0A0A0MSL1	primary:DLG5	Homo sapiens	0	0	321210	1.10746e+06	1.47872e+06	1.48724e+06	1.00587e+06	1.16876e+06	1.91896e+06	745685	787389	101247	68029.7	0	510687	1.00587e+06	440849	1.0459e+06	652932	NaN	0	113577	1.20923e+06	862228	1.65264e+06
A0A0A0MSL2	primary:IKZF2	Homo sapiens	0	0	0	0	0	0	0	0	0	0	0	0	0	0	0	0	0	0	0	0	0	0	0	0	0
A0A0A0MSM3	primary:UTRN	Homo sapiens	40581	0	0	15197.6	121312	0	0	0	NaN	0	0	0	0	15817.8	20106.7	0	0	14904.4	0	29934	0	0	0	13687	0
A0A0A0MSM7		Homo sapiens	454200	950106	0	0	0	0	830750	1.23012e+06	0	0	0	542181	0	806107	0	0	1.22814e+06	0	703084	0	0	0	0	0	0
A0A0A0MSN0	primary:SPC24	Homo sapiens	0	0	0	0	0	0	0	0	0	0	0	0	0	0	0	0	0	0	0	88836.8	0	0	0	0	330532
A0A0A0MSQ7	primary:CALCR, ORF:hCG_17248	Homo sapiens	0	0	0	0	0	0	0	0	0	0	0	0	0	0	0	0	0	0	0	0	0	0	0	0	0
A0A0A0MSR0		Homo sapiens	182778	0	140894	0	142878	NaN	152329	140745	146273	369298	75709.1	14270.9	250069	396301	0	163807	109415	76450.5	256858	128848	121621	172474	153049	189229	0
A0A0A0MSS8	primary:AKR1C3	Homo sapiens	149306	173466	121798	110351	72342.4	123592	186713	219070	81872.6	153404	389762	139923	108452	135573	240287	181404	165500	NaN	117925	194370	116819	275303	102786	159173	103459
A0A0A0MSU1		Homo sapiens	0	0	0	0	0	7.89705e+06	0	201283	0	180203	0	9.84478e+06	0	0	0	4.44315e+06	180247	35261.9	0	0	3.23444e+06	0	NaN	0	0
A0A0A0MSU4		Homo sapiens	1.22341e+06	984627	0	844558	655791	113542	184574	0	0	0	162870	547710	0	0	658545	353218	510035	1.37009e+06	0	0	NaN	396944	0	410277	0
A0A0A0MSV6	primary:C1QB	Homo sapiens	169643	241447	237167	116633	83270.4	183975	132666	347342	181799	79809.5	2620026	185318	207993	97532.2	124248	192336	263959	196551	158527	122822	231475	406598	182599	60537.7	249522
A0A0A0MSV9		Homo sapiens	46844.9	85474.5	128070	146067	90668	360078	162718	93956.7	94874.1	100906	33417.3	74296.9	95138.5	156304	87441.3	286742	61238.1	128766	NaN	141027	237098	63996.9	158147	203356	287867
A0A0A0MSW9		Homo sapiens	47176.8	0	0	0	0	0	0	0	0	0	0	104076	0	0	0	0	0	0	0	769360	0	235967	0	0	0
A0A0A0MSX2		Homo sapiens	0	0	0	1.19183e+06	0	1.99379e+06	0	522069	197035	197241	0	0	1.48492e+06	1.13922e+06	249079	0	57899.1	215939	NaN	0	0	0	639263	709381	0
A0A0A0MSX3		Homo sapiens	0	0	243737	0	0	0	0	233388	104297	160600	0	0	326153	127897	0	0	0	469454	195472	270424	0	0	438378	230658	155114
A0A0A0MSX9		Homo sapiens	112001	85548.8	103405	70948.5	103047	85600.6	104162	107239	98541	58180.2	87945.1	160467	85922.7	56634.5	50304.1	143606	113390	99093.5	83456.3	78638.5	103710	94753.3	108326	74897.4	0
A0A0A0MSZ8		Homo sapiens	229427	416975	514847	NaN	221000	247326	217857	335442	80988.9	57962.8	219440	277792	174875	149164	312280	132049	237205	513110	356732	220346	384426	268601	97103.8	84540.6	117915
A0A0A0MT00	primary:NFYC	Homo sapiens	260585	166780	123122	169704	0	0	0	146974	95073.1	138523	35160	96147.1	106247	132444	151567	154931	150621	131993	113357	106142	121193	162387	98365.7	115289	138268
A0A0A0MT14	primary:IKZF2	Homo sapiens	0	0	0	0	0	0	0	0	0	0	0	0	0	0	0	0	0	0	0	0	0	0	0	0	0
A0A0A0MT16	primary:ABCA13	Homo sapiens	NaN	227635	62920.9	0	0	0	0	0	0	0	144895	0	0	0	0	112433	0	42978.4	31784.1	0	127271	0	0	5642.65	0
A0A0A0MT20	primary:EMILIN1	Homo sapiens	465174	374898	363511	499375	168342	401363	330253	456049	229738	388613	166017	507375	496708	518210	382503	221221	326511	334039	312252	265089	750186	756113	247426	318982	289901
A0A0A0MT26		Homo sapiens	86839.7	165738	159038	222075	58235.7	69313.2	105596	155703	134844	130876	82036.5	117801	NaN	238562	171282	129003	128528	172671	143699	131112	185819	154233	174854	177874	166051
A0A0A0MT32	primary:LIPA	Homo sapiens	185857	119914	62021.6	82103	114006	108062	111707	106337	0	197535	105183	144724	40230.7	130342	71114.1	64265.7	148143	86338.2	126635	50962.8	169381	21661.1	68745.4	69779.4	67073.9
A0A0A0MT36	primary:IGKV6D-21	Homo sapiens	0	300366	127879	128833	112913	173094	0	164988	197742	159585	173456	256574	182144	121809	126737	380334	219638	126187	159733	147650	185302	0	168447	146025	115144
A0A0A0MT40	primary:PLCL1	Homo sapiens	0	0	0	713392	0	0	0	0	635532	0	0	0	0	448084	461790	0	0	0	103605	48833.5	0	0	0	0	0
A0A0A0MT58	primary:TCEA2	Homo sapiens	225191	108193	182828	99597.4	0	286916	78862.4	112854	235752	143949	51047.6	NaN	140434	0	105146	233531	285901	100946	150327	23620.4	242264	158394	138883	206629	0
A0A0A0MT63		Homo sapiens	182778	0	140894	0	142878	NaN	152329	140745	146273	369298	75709.1	14270.9	250069	396301	0	163807	109415	76450.5	256858	128848	121621	172474	153049	189229	0
A0A0A0MT65		Homo sapiens	3.0588e+06	366269	130018	2.12192e+06	0	118312	76414.3	451199	1.53609e+06	897990	0	317524	119330	1.78031e+06	95212.8	2.15954e+06	1.69075e+06	703547	1.00315e+06	137690	0	424119	84562.2	1884545	3.7412e+06
A0A0A0MT83	primary:IVD	Homo sapiens	64606.9	103672	136952	160224	45398.1	163716	80825.8	141489	141947	208799	151843	33819.4	39747.5	162892	133977	143825	94309.5	116555	147800	167112	134177	0	217678	210670	92329.6
A0A0A0MTB2		Homo sapiens	0	66458.6	80144.7	105230	58029	157049	69257.1	0	0	0	0	100572	265588	178099	106723	0	128951	65046.4	55307.1	37400	87587.9	0	0	0	120063
A0A0A0MTB9		Homo sapiens	0	0	0	0	0	0	0	0	0	0	0	0	0	0	0	0	0	0	0	0	0	0	0	0	0
A0A0A0MTC1		Homo sapiens	47936.2	62009.3	50744.2	51027.8	42209.4	60656.4	62188.9	83577.2	67976.9	78322.9	31076.6	43241.1	74613.1	57167.6	36265.7	76276.1	76546	73226	74161.3	51538.7	79987	58983.6	76350.9	82610.5	103700
A0A0A0MTC7	primary:LAMA4	Homo sapiens	101589	41713.6	111896	90309.9	79376.3	154672	50643.8	77201	91145.5	130980	86338.4	78113.1	178059	139171	82907.3	76218.1	143503	68479.9	102325	90957.8	134325	133785	88905.3	102658	196900
A0A0A0MTE2		Homo sapiens	483659	0	2.12755e+06	1.39205e+06	0	0	1.59947e+06	0	NaN	806924	230825	198804	0	1.21788e+06	0	608656	5.08574e+06	1.84021e+06	543583	0	0	0	0	0	0
A0A0A0MTG1		Homo sapiens	592305	254246	364926	187340	87326.4	540751	254280	397270	401306	474937	994091	320992	323771	135990	237107	315912	383826	304050	333474	84319.4	604700	0	350688	301342	108540
A0A0A0MTH5	primary:DYRK4	Homo sapiens	96103.3	103723	103151	188954	55043.3	90384.4	62137.7	140804	124264	170297	68911	73706.7	140830	151772	126167	192088	96493.4	125346	168478	55866.7	149262	97566.2	160277	173448	0
A0A0A0MTJ6	primary:CTNNA2	Homo sapiens	0	0	51203.4	0	0	78364.8	0	150276	0	0	0	0	0	0	0	0	0	88491.1	0	51432	0	0	50990.8	0	0
A0A0A0MTL3	primary:SLC11A1	Homo sapiens	0	0	0	0	0	0	0	0	107052	0	0	0	394928	210809	0	0	0	0	58418.2	124857	0	0	0	0	98828.7
A0A0A0MTL6	primary:RIPOR1	Homo sapiens	69292.5	138741	0	0	536133	0	0	NaN	0	0	0	133208	0	0	0	0	3.13171e+06	0	0	1.01887e+06	0	145853	0	398572	0
A0A0A0MTN0	primary:CUL2	Homo sapiens	0	83393.2	65600.3	66577.3	0	NaN	45009	72039.1	NaN	69518.3	0	0	73757.3	78868.5	60508.9	53472.4	49499.7	85277.6	61254.8	0	49151.2	94150	72285.2	75576.5	0
A0A0A0MTQ8	primary:CCDC175	Homo sapiens	557512	186248	142034	158548	2.64097e+06	0	1.52156e+06	144557	0	0	0	167554	0	0	0	450566	358455	0	118130	475711	450492	NaN	0	0	139656
A0A0A0MTQ9		Homo sapiens	0	0	206772	0	0	247580	61307.2	161558	548284	0	0	0	880044	243009	0	90673.7	241182	65457.3	240108	0	125048	0	48338.9	844562	0
A0A0A0MTR7		Homo sapiens	47936.2	62009.3	50744.2	51027.8	42209.4	60656.4	62188.9	83577.2	67976.9	78322.9	31076.6	43241.1	74613.1	57167.6	36265.7	76276.1	76546	73226	74161.3	51538.7	79987	58983.6	76350.9	82610.5	103700
A0A0A0MTS7	primary:TTN	Homo sapiens	174632	161744	337967	277192	384406	277192	240329	345780	377878	312697	128769	167547	263202	327858	352751	157155	212686	280538	273466	165977	219125	104773	279981	324902	231922
A0A0A0MTS9		Homo sapiens	1.01874e+06	349879	0	0	0	616932	706160	0	4840.49	0	575127	522896	0	0	0	418496	121238	0	0	4626.9	520384	808339	0	0	0
A0A0A0MTT5	primary:CTAG1A	Homo sapiens	487560	136561	779297	284898	489310	2.07127e+06	1.05435e+06	2.18492e+06	378636	905170	0	1.61392e+06	1.26849e+06	2.17244e+06	167251	1.12453e+06	569654	1.13163e+06	874245	819756	2.25132e+06	606185	1.42012e+06	1.61869e+06	558889
A0A0A0MTT6	primary:CEACAM7	Homo sapiens	0	0	166150	124321	0	0	0	190791	237638	118993	0	0	210883	161467	129396	0	0	126587	155075	98433.6	0	0	NaN	185440	0
A0A0A0MTU0		Homo sapiens	NaN	78294.6	36217.2	95510.5	31961.8	0	0	63180.2	38160.6	68680.2	429337	74681.4	57509.8	92579.9	122240	47885.4	103347	58554.5	55416.7	0	66923.3	53548.5	26275.1	52947.1	0
A0A0A0N0L5	primary:IL6ST	Homo sapiens	232514	85938.9	91529.3	122676	0	323441	NaN	131389	99320.9	144132	464785	90103.3	87920.6	176818	175504	89443.2	127379	80165.2	105566	90573.2	131590	49009.9	78523.4	112294	271302
A0A0A0N0M2		Homo sapiens	74150.4	94132.8	54928.4	119706	124202	0	97003.9	64412.3	93705.2	90059.1	0	77208.6	124148	106495	89772.9	69672	44780.1	107088	NaN	82821.8	322938	34954.6	79450.5	95576.4	72960.3
A0A0A0N0M3		Homo sapiens	71666.1	136729	99389.1	99639.4	114453	154138	108031	128813	137122	145477	117375	301027	125114	0	69944.9	146726	221259	106658	106685	73474.1	159355	NaN	101150	61865.8	110983
A0A0A6YYA0	primary:TMED7-TICAM2	Homo sapiens	132663	99409.3	124303	187092	83221.4	84230.3	164235	129473	168582	117670	81268	247393	125060	185312	199694	102086	96177.1	118307	144279	82807	134652	72748.8	168410	161432	NaN
A0A0A6YYB9		Homo sapiens	1.92841e+06	386165	365253	89445.3	198094	1.70517e+06	1.28529e+06	447529	0	211477	622305	318611	146001	0	98159.5	2.63325e+06	826796	347335	283770	416111	2.28509e+06	321244	NaN	128260	73832.6
A0A0A6YYC7	primary:ZFP91-CNTF, ORF:hCG_2042749	Homo sapiens	269189	1.30399e+06	194118	NaN	0	562617	314461	69914.3	155623	0	1.06811e+06	0	0	0	279181	84407.9	189506	495330	224113	72944.5	0	306326	0	356419	204516
A0A0A6YYG2	primary:TRBV6-6	Homo sapiens	0	0	0	0	0	0	0	0	0	0	0	0	0	0	0	0	0	0	0	0	0	0	0	0	0
A0A0A6YYH1	primary:C15orf38-AP3S2	Homo sapiens	0	0	0	0	0	0	0	0	0	0	0	0	0	0	0	0	0	0	0	0	0	0	0	0	0
A0A0A6YYI5		Homo sapiens	123167	5.08457e+06	2.00239e+06	9.4873e+06	0	346442	674808	4.07449e+06	1.4933e+06	5.64626e+06	34372.6	6.14878e+06	NaN	3.66252e+06	5.34675e+06	1.15331e+06	2.01352e+06	2.97724e+06	2.00602e+06	503413	1.14536e+06	5.01748e+06	2.72636e+06	3.23158e+06	0
A0A0A6YYJ8	primary:LUC7L2	Homo sapiens	113158	264929	NaN	250475	423942	242173	40602.2	222095	106629	185372	29809.1	177114	116866	115344	249740	132322	137653	210387	143608	109339	92812.4	244063	152592	153338	282252
A0A0A6YYK5		Homo sapiens	876078	819729	1.27579e+06	1.85415e+06	1.16931e+06	436770	538789	1.51557e+06	2.53045e+06	2.52322e+06	353285	602161	NaN	2.12571e+06	2.03059e+06	543498	593425	1.75475e+06	2.5632e+06	3.56074e+06	562988	1.38858e+06	1.79073e+06	2.34061e+06	2.84126e+06
A0A0A6YYL2		Homo sapiens	114970	0	107554	0	90317.4	468829	77532.7	84398.9	115405	140172	60816.8	62532.5	88011.8	61177.6	49278.1	135176	122529	NaN	104673	170899	201107	177781	109542	117434	55348.3
A0A0A6YYL4	primary:CORO7-PAM16, synonym:PAM16	Homo sapiens	91355.1	124054	110083	115624	99723.9	94051.1	64419.4	79457.5	82099.6	104636	390219	NaN	64768.8	83277	88432.5	105332	123400	130771	82007.8	80006.6	127503	46878.1	93045	139469	158972
A0A0A6YYL6		Homo sapiens	101006	98039.4	90910	144986	52096.7	242984	105513	66228.3	114299	342089	111374	47203.8	144103	130759	64255.9	284336	53310.9	62690.7	138918	100065	264532	32806.3	144656	284577	357123
A0A0A8K986	primary:MDM2	Homo sapiens	0	0	0	0	0	0	0	0	0	0	0	0	0	0	0	0	0	0	0	0	0	0	0	0	0
A0A0B4J1S1		Homo sapiens	0	0	0	0	0	0	0	0	0	0	0	0	0	0	0	0	0	0	0	0	0	0	0	0	0
A0A0B4J1S2	primary:FCAMR	Homo sapiens	0	0	0	0	0	0	0	0	0	0	0	0	0	0	0	177918	0	0	0	0	0	NaN	0	621283	0
A0A0B4J1T8		Homo sapiens	203624	93735.8	144608	0	86782.3	192533	254221	185008	0	267769	533416	222542	0	0	0	253696	80437.7	132754	88862.6	153907	255173	37766.8	95706.6	0	0
A0A0B4J1U7	primary:IGHV6-1	Homo sapiens	226678	295611	99924.2	87820	63465.4	214794	429678	100443	148959	NaN	244399	331042	14608.9	319057	85580.4	188578	402662	105799	118314	55393.8	277378	420613	122010	73564.5	297997
A0A0B4J1V0	primary:IGHV3-15	Homo sapiens	178113	71794.9	145768	172374	192478	219431	217941	152691	NaN	144985	444619	81113.5	154993	184614	252896	NaN	157395	143667	150062	157560	169333	91406.1	180879	193094	112586
A0A0B4J1V6	primary:IGHV3-73	Homo sapiens	126878	59565	155255	307123	114146	NaN	152053	97988.9	143843	173686	174626	79724.6	157932	257708	262311	167617	127743	121534	166031	85649.9	151209	30964.7	177370	175916	165911
A0A0B4J1W3		Homo sapiens	254119	61762.6	56619.5	74620.9	45757.5	0	21441.5	59598.9	60171.9	81705.7	71530.9	0	51927	49513.3	95106.1	55872.3	77250.4	60374.2	71704	65710.7	0	19168.8	61279.6	66215.2	71871.6
A0A0B4J1W8	primary:ALKAL2	Homo sapiens	0	0	0	0	0	0	0	0	0	0	0	0	0	0	0	0	0	0	0	0	0	0	0	0	0
A0A0B4J1X5		Homo sapiens	327555	161744	143632	217371	180252	302779	171950	168687	195419	216717	332739	203645	187488	303043	243159	298002	237069	157378	216803	209871	342224	123747	164622	218845	351941
A0A0B4J1X8	primary:IGHV3-43	Homo sapiens	391593	261848	159000	176151	221344	423284	366381	266622	214417	520067	605990	233449	217961	240476	172538	292754	231628	191529	178932	290482	395839	111470	160522	270461	387367
A0A0B4J1Y2		Homo sapiens	0	442218	0	0	1.90722e+06	0	179111	0	0	137184	103698	0	0	0	504380	56692.4	65808.1	185088	867255	724910	0	0	0	1.00907e+06	0
A0A0B4J1Y8	primary:IGLV9-49	Homo sapiens	0	0	58120.3	322280	0	0	48285.1	NaN	53566.4	162367	0	0	128494	221601	193131	0	85051.7	102398	122993	58968.5	0	45282.1	138792	159193	83747.5
A0A0B4J1Y9		Homo sapiens	300569	139507	156971	228192	167528	274265	232007	147503	165959	188176	285815	212426	123711	274742	NaN	278254	228907	146803	188309	194720	371184	108028	157540	227869	326858
A0A0B4J1Z2	primary:IGKV1D-43	Homo sapiens	0	0	382238	136549	0	227875	677402	254006	354163	47421.2	325380	149783	58873.7	154299	153734	721313	528613	274511	209833	0	0	0	302044	320133	0
A0A0B4J210		Homo sapiens	17433.7	0	0	0	112808	63879.6	57365.7	1.55137e+06	0	0	92378.3	0	0	102679	0	34672	NaN	0	0	0	0	0	0	0	0
A0A0B4J218		Homo sapiens	0	0	0	0	0	0	0	0	0	0	0	0	0	0	0	0	0	0	0	0	0	0	0	0	0
A0A0B4J231		Homo sapiens	371421	198147	301213	606610	206786	NaN	276105	359355	426310	447620	315428	237689	414141	545185	561050	306548	296345	316833	479584	375178	335924	306894	308264	468765	301687
A0A0B4J259	primary:LYZ	Homo sapiens	410129	800735	290428	647073	223340	314865	225935	515092	306649	497646	NaN	854909	314913	451621	547493	316714	399412	351134	343429	172993	478059	671722	212465	374008	310622
A0A0B4J269		Homo sapiens	708032	282854	498350	282619	592264	593638	1.27392e+06	404344	824824	546627	1.11622e+06	437798	507440	592865	277265	765467	837073	542679	528328	1.25179e+06	617665	540213	653065	576967	838760
A0A0B4J286		Homo sapiens	0	0	0	0	0	0	0	0	0	0	0	0	0	0	0	0	0	0	0	0	0	0	0	0	0
A0A0B4J294		Homo sapiens	0	0	0	0	0	0	0	0	0	0	0	0	0	0	0	0	0	0	0	0	0	0	0	0	0
A0A0B4J2A0		Homo sapiens	13304	64774	37805.8	80632.3	0	68568.6	70366	83499.9	45989.1	74789.2	19447	52128.7	57520.9	38482.4	45677.4	54667.1	106153	60193.2	80983.1	0	61408.8	67933.8	50880.7	38823.5	0
A0A0B4J2A2	primary:PPIAL4C	Homo sapiens	251915	121245	194425	423464	273303	260416	NaN	220410	650363	224209	443879	154975	501660	280741	216826	288681	234547	171457	218580	369411	215770	229106	214590	376056	313098
A0A0B4J2B8	primary:IGHV1OR15-9	Homo sapiens	0	65684	0	0	0	0	0	0	0	183994	0	0	397247	56042.9	73144.9	104180	249624	0	234791	0	331549	102505	0	NaN	0
A0A0B4J2C3		Homo sapiens	393827	348074	327082	407059	314201	343106	348074	376939	404422	286872	180553	NaN	354445	361687	450454	427047	448473	343081	358141	208091	326387	419888	292398	391249	227037
A0A0B4J2D5	primary:GATD3B, synonym:HES1, synonym:KNPI	Homo sapiens	110612	242997	279624	264937	368702	234176	358494	207728	342564	235045	323654	126616	271762	157837	217405	NaN	351484	254586	273183	487264	269233	208018	244974	324339	184137
A0A0B4J2D9	primary:IGKV1D-13	Homo sapiens	616348	175300	529570	371138	0	443931	501703	326305	529290	749888	1.05835e+06	152204	364333	587595	441227	500372	263738	417698	430442	236389	513299	237368	474221	NaN	0
A0A0B4J2E2		Homo sapiens	2.4158e+06	677690	467360	1.09427e+07	397683	167560	0	0	0	0	222406	538946	199001	1.74647e+07	8.69977e+06	0	78650.5	123911	NaN	55483.9	525652	0	0	0	40876.9
A0A0C4DFM7		Homo sapiens	0	0	0	3.93496e+06	0	345201	0	0	856716	0	0	0	895063	4.00501e+06	1.43924e+06	0	2.26554e+06	0	0	0	503928	0	0	1.59481e+06	0
A0A0C4DFN3	primary:MGLL	Homo sapiens	137179	162116	266227	84402.5	904168	181252	165981	178879	171738	143445	327048	NaN	141093	131975	96055.6	128040	224017	142506	161494	315722	115280	225292	174345	NaN	239904
A0A0C4DFP4		Homo sapiens	0	86332.2	51201	169108	103442	213279	156489	105244	154027	231064	237019	45474.3	119205	150366	210183	77192.9	184043	133271	148317	NaN	0	153752	115806	199808	83887.9
A0A0C4DFP7	primary:C1QTNF1	Homo sapiens	0	0	189885	0	32444.3	208607	46375.4	0	NaN	0	190199	65636.6	1.49381e+06	448497	1.35789e+06	282885	88153.1	239232	545176	320931	0	424914	113564	774157	104397
A0A0C4DFQ2		Homo sapiens	0	0	0	0	0	0	0	0	0	0	0	0	0	0	0	0	0	0	0	0	0	0	0	0	0
A0A0C4DFQ8		Homo sapiens	82421.1	0	75939.5	0	57621.7	0	NaN	118389	0	106383	32595	141994	0	0	23610	131526	0	66076.8	55988.8	0	149797	0	122494	39827.9	0
A0A0C4DFR1	primary:TMCC2	Homo sapiens	0	0	0	0	0	0	0	0	0	0	0	0	0	0	0	0	0	0	0	0	0	0	0	0	0
A0A0C4DFS1		Homo sapiens	0	0	310864	128674	30317.8	0	81846.1	0	238137	199960	153247	0	0	0	139421	162398	46498	89560.4	56176.8	0	131496	48491.6	0	96261.9	0
A0A0C4DFS6	primary:SPRY4	Homo sapiens	0	0	45623.5	50969.9	0	138004	0	0	242397	0	262772	0	0	63550.9	249516	81868.9	0	74676.6	54079.3	0	0	0	104830	38214.1	0
A0A0C4DFT3	primary:DLG1	Homo sapiens	56211.3	219029	93240.8	77007.8	86404.7	203768	161258	90943.4	93358.4	90628.2	0	135659	103268	95775.4	51123.4	130353	140433	81055.7	108746	106690	163565	0	83425	100206	0
A0A0C4DFU3		Homo sapiens	0	0	0	630705	0	0	0	0	0	0	8149.75	0	1.11378e+06	2.6171e+06	314197	62765.9	0	0	74480.4	0	107531	0	0	0	0
A0A0C4DFV9	primary:SET	Homo sapiens	313445	391637	312710	606264	128170	229631	237713	396896	349603	388011	174688	NaN	196327	284848	493414	286294	339275	346534	308771	313618	333744	462764	329826	346073	215249
A0A0C4DFW0	primary:GARNL3	Homo sapiens	0	0	0	0	0	0	0	0	0	0	0	0	0	0	0	0	0	0	0	0	0	0	0	0	0
A0A0C4DFY0	primary:SELPLG	Homo sapiens	243234	414257	376497	447453	126424	97657	110514	227316	209352	164984	54118.7	403923	183152	272850	278017	87937.7	203997	304496	319455	157138	NaN	285857	224406	246993	151535
A0A0C4DFZ1	primary:STX1A	Homo sapiens	0	0	177672	0	156635	239152	100367	74184.9	0	88277.5	0	125036	0	0	73859	263585	140282	128140	0	194813	204828	0	45283.5	0	0
A0A0C4DFZ2	primary:ARSA	Homo sapiens	138932	77539.1	57326.6	153137	106711	217855	81286.5	149917	85527.3	92585.7	237604	185437	130835	204651	192832	150421	174728	94131.6	110586	89639.3	151669	137185	111224	103130	NaN
A0A0C4DFZ6	primary:C14orf93	Homo sapiens	0	0	0	0	0	0	0	0	0	0	0	0	0	0	0	0	0	0	0	0	0	0	0	0	0
A0A0C4DFZ9	primary:PAN3	Homo sapiens	0	0	162760	246110	0	0	0	170790	133445	383045	0	0	0	386733	296973	84998.1	0	113047	208305	243582	0	0	0	193885	0
A0A0C4DG17	primary:RPSA, ORF:hCG_1997894	Homo sapiens	192678	125271	191274	193864	314268	445691	390279	147273	314326	NaN	518850	144155	163186	166960	102803	532917	395927	174947	193353	472868	278580	226230	272242	382595	519252
A0A0C4DG20		Homo sapiens	215731	0	599342	541597	0	0	351377	665319	251213	396805	0	0	498826	1.30196e+06	1.19819e+06	514466	602454	399177	370002	0	266175	89891.1	331249	458343	0
A0A0C4DG27	primary:HLCS	Homo sapiens	51621.8	0	189541	184398	39925.2	0	167811	141175	0	0	0	0	0	0	0	55996.1	0	220717	217007	174970	0	0	235907	183473	0
A0A0C4DG29		Homo sapiens	0	0	0	630705	0	0	0	0	0	0	8149.75	0	1.11378e+06	2.6171e+06	314197	62765.9	0	0	74480.4	0	107531	0	0	0	0
A0A0C4DG40	primary:SYNE1	Homo sapiens	112183	90593.3	484322	0	0	51063.7	209174	576043	682679	406298	0	NaN	1.30909e+06	0	141568	159476	220343	347364	381974	214330	508907	80786.1	806763	190660	100632
A0A0C4DG44		Homo sapiens	157802	0	46975.5	26568.4	209380	87367.5	93216.2	0	60374.6	34896.8	0	1.87954e+06	0	35815	47902.3	152875	295163	69151.6	31391.1	0	519339	88695.5	52085.9	61585.7	87534.1
A0A0C4DG49	primary:PVR, ORF:hCG_1996181	Homo sapiens	0	0	0	0	0	143115	0	143750	0	NaN	318364	0	0	0	0	194913	0	94947	72049.8	0	277332	344361	0	0	0
A0A0C4DG52	primary:WDR64	Homo sapiens	510006	NaN	423127	135721	618012	327427	572002	398414	489290	408918	1.19822e+06	178224	379479	210717	266397	314539	318565	396359	369235	1.11565e+06	491128	757893	416994	399033	447357
A0A0C4DG74	primary:TDRD5	Homo sapiens	0	0	0	280747	0	0	0	0	365885	0	0	0	483242	NaN	0	0	56810.3	0	217311	0	0	0	0	190768	0
A0A0C4DG76		Homo sapiens	0	283815	0	143510	66271.6	0	0	0	90906.4	95208.1	0	0	47484	75405.3	173478	0	129522	74749.2	89285.7	72449	0	38651.5	0	115056	0
A0A0C4DG89	primary:DDX46	Homo sapiens	161978	61881.5	112219	86662.1	0	235922	221610	NaN	0	0	77804	62440.5	0	36913.6	90842.2	190038	12881.3	77586.7	87518	0	74437	0	113821	73180.4	0
A0A0C4DG90	primary:LAMB4	Homo sapiens	0	0	0	0	0	0	0	0	0	0	0	0	0	0	0	0	0	0	0	0	0	0	0	0	0
A0A0C4DG95	primary:PXK	Homo sapiens	0	0	0	0	0	0	0	0	0	0	0	0	211619	0	0	0	0	64672.7	38280.1	0	0	0	0	78236.3	0
A0A0C4DG97		Homo sapiens	402534	189730	23691.8	37807.2	0	65366.6	174492	159853	81628.8	39217.3	282042	0	57621.3	371348	0	126919	666828	57198.4	27427.2	205314	312346	481636	49318.9	61528.7	329819
A0A0C4DG98	primary:THOC2	Homo sapiens	0	183095	126150	233464	0	0	0	0	0	0	0	0	0	0	0	0	0	273625	349129	365740	0	0	0	0	0
A0A0C4DGA2		Homo sapiens	42687.5	0	0	80466.3	0	64441.5	0	0	61916.5	27957.4	0	0	0	127109	NaN	43826.6	78679.3	60621.4	28360.8	86895.3	35245.5	0	27737.5	43356	0
A0A0C4DGA6	primary:HLTF, synonym:SMARCA3, ORF:hCG_21212	Homo sapiens	0	0	0	343161	0	0	0	0	97608.5	356088	0	166062	168941	122043	247005	0	0	252626	0	NaN	155921	0	200400	0	0
A0A0C4DGA7		Homo sapiens	0	0	NaN	37589.8	133452	112310	164220	50759.4	58799.2	24628.2	159250	117246	0	33494.6	0	0	144940	36028.9	55823.4	115767	0	123821	44059.6	64846.4	93943
A0A0C4DGB5	primary:CAST	Homo sapiens	114317	84308.5	152261	105878	73150.7	157610	107722	129531	145378	139600	136090	70038	141097	96350.1	91412.9	165620	127983	137792	144384	161913	141184	124521	143867	143767	199857
A0A0C4DGB6		Homo sapiens	344700	162299	233630	201208	228356	340085	233630	222927	245550	209892	268021	199635	291132	215874	212460	335905	226802	206523	NaN	233630	401931	237209	234789	201993	218351
A0A0C4DGC9	primary:STK35	Homo sapiens	128452	0	186790	212757	320684	148188	0	181557	NaN	311903	0	36601.9	272042	185973	167496	427958	128749	160252	197133	225439	393404	0	246575	187735	68186.1
A0A0C4DGE4		Homo sapiens	0	0	0	0	0	0	0	0	0	0	0	0	0	0	0	0	0	0	0	0	0	0	0	0	0
A0A0C4DGE6		Homo sapiens	74193.5	257032	130816	146251	0	203678	143570	198863	211161	328689	0	120129	96620.7	228956	249689	215141	150939	NaN	254993	441279	143857	22856.7	160876	177168	304177
A0A0C4DGF1	primary:ZBTB32	Homo sapiens	0	0	0	0	0	0	0	137283	70118.5	0	0	0	0	114904	36203.1	0	0	0	100872	0	0	0	0	0	139117
A0A0C4DGF8		Homo sapiens	0	75451.8	89029.7	94536.1	31859.4	0	14515.3	46047.4	0	117295	0	48869.1	191629	0	104633	27871.2	0	0	930159	0	0	0	46054.4	1.03059e+06	0
A0A0C4DGH3		Homo sapiens	0	0	0	0	0	0	0	0	0	0	0	0	0	0	0	0	0	0	0	0	0	0	0	0	0
A0A0C4DGH6	primary:BLTP3B	Homo sapiens	0	0	0	0	0	65802.2	0	0	NaN	0	0	0	0	80356.7	0	0	0	0	32657.9	0	0	0	0	45331.2	0
A0A0C4DGK4	primary:NRXN3	Homo sapiens	NaN	0	72723.6	59090.5	35345.3	59497.4	41729.9	88767	98967.8	51421.2	77007.8	103079	53603.9	45055.5	66023.5	56075.7	77907.2	49737.1	34027.1	82679.4	63001	0	70673.2	55568.7	171419
A0A0C4DGL0		Homo sapiens	0	0	0	0	0	0	0	0	0	0	0	0	0	0	0	0	0	0	0	0	0	0	0	0	0
A0A0C4DGL1		Homo sapiens	0	0	216467	257200	502104	0	0	NaN	167958	193962	0	309740	178895	254075	301858	0	0	243944	NaN	339378	135052	0	149019	148034	156950
A0A0C4DGL3		Homo sapiens	110365	125142	134670	142709	182816	171054	NaN	227394	148277	214291	185707	209235	98675.7	91470.7	146827	251149	186962	180056	130375	179045	119577	390653	166418	180775	0
A0A0C4DGN6	primary:GIT1	Homo sapiens	125162	577350	139143	170689	64892.3	116058	180246	90087.8	91686.6	149861	18324	0	149948	98804.6	66418.8	130394	111272	130423	101895	154678	115867	20491.1	158946	134625	124232
A0A0C4DGP1	primary:SAGSIN1	Homo sapiens	0	0	0	228958	436803	0	0	0	371020	0	0	0	0	348046	0	194229	504235	0	173169	0	359395	0	0	0	0
A0A0C4DGQ3	primary:ZNF556, ORF:hCG_1748832	Homo sapiens	0	0	71830.3	47984.4	0	106672	152109	0	0	0	0	309215	0	0	0	177691	155591	553738	40008.8	160382	93694.6	273789	0	0	0
A0A0C4DGS1	primary:DDOST	Homo sapiens	317439	121124	190940	211512	NaN	150939	218279	171836	177980	119489	136908	125461	110760	221434	158902	109684	96725.3	164291	161838	217547	132423	269357	234377	253470	217892
A0A0C4DGW8	primary:IFNL3, synonym:IL28B, ORF:hCG_1997257	Homo sapiens	8584.65	328902	68342.4	39044.3	150384	0	391816	80730.7	124315	116831	606031	149727	111068	96548.9	81502.9	840632	128890	95530.4	76146.9	130497	54830.4	0	99643.5	87210.5	0
A0A0C4DGX6	primary:WDR86	Homo sapiens	493437	388365	241141	123096	141295	190355	167552	127399	0	0	NaN	316182	207594	0	99281.7	155856	269269	79490.1	72026.3	45387.6	308109	274726	242677	146595	0
A0A0C4DGX8	primary:ATP6AP1	Homo sapiens	61550.4	42662	277447	207992	43693	356992	109449	256924	228493	227786	NaN	174393	248019	225711	140673	212769	147987	183941	217039	94408	389667	158319	225715	188969	28145.8
A0A0C4DGZ7	primary:ANKDD1A	Homo sapiens	41888.3	0	390163	315193	0	68124.5	67994.2	0	0	114004	109703	0	0	0	306829	NaN	290322	0	332841	72514.6	187963	0	494231	0	47311.3
A0A0C4DH07	primary:LTBP4	Homo sapiens	0	0	0	0	0	0	0	0	0	45732.7	0	0	0	0	0	0	0	75549.5	84255.8	43738.9	0	0	NaN	0	0
A0A0C4DH24	primary:IGKV6-21	Homo sapiens	127871	0	165061	107646	58009.2	201606	0	235285	NaN	63676.9	311561	178525	189398	169778	138961	329545	261838	160062	173834	167957	253727	345006	217426	178052	246825
A0A0C4DH25	primary:IGKV3D-20	Homo sapiens	230877	84508.4	NaN	251275	238516	314205	324263	151996	170411	200031	203492	248280	132561	308937	400818	228523	227893	181716	NaN	203153	272186	76647.7	204989	298909	214606
A0A0C4DH29	primary:IGHV1-3	Homo sapiens	540078	227375	244662	695260	483919	441680	289100	320133	568711	598515	504004	173624	489867	1.43163e+06	761123	349897	338371	283094	855536	482143	478090	173309	223985	788075	459880
A0A0C4DH31	primary:IGHV1-18	Homo sapiens	256722	239791	182144	328164	241969	405149	269027	425436	291747	429223	523674	117735	NaN	283653	386760	375530	256302	212683	395880	270478	322222	217674	235869	326852	648513
A0A0C4DH32	primary:IGHV3-20	Homo sapiens	405841	228959	102660	173366	180882	286372	332231	168326	202594	504368	482469	233692	217961	250380	240622	261359	227238	137744	NaN	252928	240972	116127	158580	271118	454411
A0A0C4DH35		Homo sapiens	333810	145148	142811	224908	184064	290353	218863	147867	161327	199601	343816	250347	127846	245989	239950	298883	237262	135281	NaN	246327	396129	100779	144696	250862	213368
A0A0C4DH36	primary:IGHV3-38	Homo sapiens	0	0	0	NaN	0	0	0	0	0	102288	0	0	290628	467013	0	0	0	0	258688	449170	0	0	0	0	487451
A0A0C4DH38	primary:IGHV5-51	Homo sapiens	410515	202876	197392	277456	243686	430499	373764	250193	269153	353364	669675	129550	415492	421034	368742	404460	407442	217946	310910	190799	406845	455204	279501	265320	490589
A0A0C4DH42	primary:IGHV3-66	Homo sapiens	300256	133058	157394	297630	136752	299855	153217	210324	342603	236446	308133	132006	267215	403912	468669	304900	164810	172324	248577	216212	209054	113720	181425	391993	421916
A0A0C4DH43	primary:IGHV2-70D	Homo sapiens	577719	0	0	0	0	NaN	567031	0	0	0	1.36181e+06	0	0	0	0	357056	105299	0	0	0	616645	0	0	0	0
A0A0C4DH46		Homo sapiens	77480.1	310165	739447	0	1.03912e+06	173688	107713	411350	1.38885e+07	745082	0	0	0	0	1.28335e+07	194246	242343	299656	0	1.17443e+07	171791	84523	277950	7.83326e+06	0
A0A0C4DH47	primary:TBXAS1	Homo sapiens	81858.4	133664	232600	183708	217302	49736.1	233633	157448	280120	133549	136441	111099	138945	214000	182052	114421	112417	199465	233320	187961	121036	172508	248593	226795	225835
A0A0C4DH51	primary:TTC21A	Homo sapiens	0	444033	933385	101523	0	0	374778	NaN	0	695895	267043	0	158114	101228	177948	320690	496097	438773	446815	64805.7	1.14476e+06	244888	631066	297416	0
A0A0C4DH55	primary:IGKV3D-7	Homo sapiens	1.11624e+07	3.01975e+06	3.57495e+06	6.51897e+06	5.7797e+06	4.82234e+06	4.52467e+06	NaN	3.56195e+06	9.01454e+06	139385	3.20258e+06	4.57049e+06	6.77618e+06	7.66648e+06	6.20317e+06	5.18798e+06	4.18256e+06	5.28019e+06	3.54017e+06	6.94252e+06	1.83565e+06	4.96861e+06	5.98529e+06	2.52127e+06
A0A0C4DH68	primary:IGKV2-24	Homo sapiens	483820	770246	559706	1.21627e+06	721444	547150	920405	1.23178e+06	478850	1.16587e+06	579128	701707	580971	929327	1.17801e+06	1.16448e+06	888152	534253	892916	892598	532049	1.6111e+06	660357	817642	553466
A0A0C4DH69	primary:IGKV1-9	Homo sapiens	857379	247058	418624	1.09407e+06	1.29816e+06	591661	1.41285e+06	447030	933136	766197	1.30506e+06	471900	69461.7	NaN	598776	430257	251726	384980	1.031e+06	644405	355105	327273	282198	460767	1630921
A0A0C4DH72	primary:IGKV1-6	Homo sapiens	804892	407505	155960	318750	560122	796218	701302	335075	108526	303376	590729	651825	150489	313141	334402	530180	687865	193314	242269	201940	796482	50731.7	199990	273918	439767
A0A0C4DH73	primary:IGKV1-12	Homo sapiens	422591	287781	124065	247371	293589	584679	544746	243267	266053	238000	68134.3	298088	300595	239570	NaN	384862	264209	175049	188329	247828	572192	211522	239265	188061	975520
A0A0C4DH90	primary:IGKV3OR2-268	Homo sapiens	1.11624e+07	3.01975e+06	3.57495e+06	6.51897e+06	5.7797e+06	4.82234e+06	4.52467e+06	NaN	3.56195e+06	9.01454e+06	139385	3.20258e+06	4.57049e+06	6.77618e+06	7.66648e+06	6.20317e+06	5.18798e+06	4.18256e+06	5.28019e+06	3.54017e+06	6.94252e+06	1.83565e+06	4.96861e+06	5.98529e+06	2.52127e+06
A0A0C4ZLQ8		Homo sapiens	21547.1	152913	478401	289408	89750.3	384560	352749	569222	750509	478583	0	214172	408031	670360	780398	266364	273058	220929	619037	959145	358873	326376	700250	459499	157618
A0A0C4ZN31		Homo sapiens	21547.1	152913	478401	289408	89750.3	384560	352749	569222	750509	478583	0	214172	408031	670360	780398	266364	273058	220929	619037	959145	358873	326376	700250	459499	157618
A0A0C4ZNX3		Homo sapiens	0	352959	140963	0	0	0	0	0	329840	0	0	206869	0	489976	0	NaN	645439	238947	555945	0	354850	0	0	292486	244541
A0A0D9SEM5	primary:NRXN1	Homo sapiens	0	0	0	0	0	82795.2	0	0	0	0	0	0	0	0	0	95655.6	0	0	67617.2	0	0	0	0	0	148794
A0A0D9SEQ1		Homo sapiens	0	75451.8	89029.7	94536.1	31859.4	0	14515.3	46047.4	0	117295	0	48869.1	191629	0	104633	27871.2	0	0	930159	0	0	0	46054.4	1.03059e+06	0
A0A0D9SER9		Homo sapiens	0	75451.8	89029.7	94536.1	31859.4	0	14515.3	46047.4	0	117295	0	48869.1	191629	0	104633	27871.2	0	0	930159	0	0	0	46054.4	1.03059e+06	0
A0A0D9SEX9	primary:GLIS1	Homo sapiens	24322.9	74129.7	45470.2	0	0	24660.9	75150.4	71617.9	78346.1	71840.9	36088.8	179449	49411.7	NaN	0	17756.6	47284.1	43895.2	78261.5	30380.8	36735.9	56534.7	101926	77307.8	0
A0A0D9SF10	primary:KCNQ2	Homo sapiens	0	0	171045	75620	0	571250	0	0	0	0	511617	0	160480	0	379390	NaN	341127	126282	643660	230196	408180	0	228948	112698	2.55744e+06
A0A0D9SF32		Homo sapiens	0	83493.5	NaN	93217.4	462869	0	143964	174393	119188	103720	511367	83606	114517	0	203685	185796	62323	119813	116873	119389	142413	11914.4	78184.5	84055.4	0
A0A0D9SF63	primary:TBL1XR1	Homo sapiens	23770.6	54108.6	61704.6	63310.8	NaN	135379	23600	86881.1	90730.7	72416	0	38708.5	100428	65456.6	55568.6	90271	93731.4	98403.7	68792.7	186053	71700.4	86680.1	69379.5	103478	0
A0A0D9SF80		Homo sapiens	0	0	0	0	0	0	0	0	0	0	0	0	0	0	0	0	0	0	0	0	0	0	0	0	0
A0A0D9SFD7	primary:EHMT1	Homo sapiens	0	0	0	0	0	0	87024.9	NaN	0	0	1.82262e+06	141182	0	0	0	0	0	0	0	0	0	0	65792.4	0	0
A0A0D9SFE0	primary:KCNQ2	Homo sapiens	298332	536976	383980	1.37216e+06	224679	388742	339177	402580	NaN	1.82678e+06	401720	398403	286653	983610	1.49412e+06	367931	779373	469474	812392	573837	447966	269449	440824	946287	86563.9
A0A0D9SFG6	primary:CYTH2	Homo sapiens	0	0	168484	139505	236054	129322	249656	82643.4	124585	68360.9	137961	0	0	109356	122018	130212	175739	161958	NaN	213352	0	0	147228	236120	241909
A0A0D9SFK0	primary:GRIN2B	Homo sapiens	0	0	NaN	0	84543.7	108707	101163	0	24584.3	0	0	0	30588	0	0	0	57223.6	42254.7	51837.6	80314.3	51867.8	0	107392	1.32631e+06	0
A0A0D9SG04		Homo sapiens	0	146459	0	0	0	0	0	0	151893	0	0	252215	361701	0	0	NaN	0	0	0	0	116102	701347	0	0	0
A0A0D9SG71		Homo sapiens	37132.4	184549	154601	0	0	0	0	202008	0	153463	0	122157	0	0	0	0	0	200072	62380.6	0	0	34552.1	157907	0	0
A0A0D9SGD3		Homo sapiens	0	0	0	0	0	0	0	0	0	0	222927	0	0	233364	269499	0	109177	NaN	161093	0	0	121905	0	0	0
A0A0D9SGF6	primary:SPTAN1	Homo sapiens	109675	123402	135971	179865	102288	138585	128698	151959	176377	245821	107901	109156	130967	183614	168068	168173	145179	144470	159279	195257	161447	195172	171472	197474	163969
A0A0G2JH30		Homo sapiens	0	0	0	0	0	0	0	0	0	0	0	0	0	0	0	0	0	0	0	0	0	0	0	0	0
A0A0G2JH37		Homo sapiens	46844.9	85474.5	128070	146067	90668	360078	162718	93956.7	94874.1	100906	33417.3	74296.9	95138.5	156304	87441.3	286742	61238.1	128766	NaN	141027	237098	63996.9	158147	203356	287867
A0A0G2JH38		Homo sapiens	923082	632652	455078	244711	390293	541858	461441	159035	144355	146712	425693	1.40437e+06	503869	278947	NaN	179692	340134	400800	346079	121974	802035	136539	136367	131074	361919
A0A0G2JH46		Homo sapiens	377916	351711	281303	328822	346628	NaN	205572	151345	178586	138373	562927	175042	216666	347690	471138	197066	187116	267566	319593	161614	259918	238712	200566	217937	511929
A0A0G2JH50		Homo sapiens	214844	371173	246251	221694	378841	204285	285373	223648	280028	209581	155939	277440	243711	237232	281937	237629	300144	303449	305751	241924	341063	234195	242777	217502	273471
A0A0G2JHC2	primary:PPP1R18	Homo sapiens	101326	0	47316.8	198023	41459.6	0	41725.5	57070.2	72986.4	96181.1	0	38388.2	76383.7	215400	163426	74617.8	30668.7	54345.6	133394	67293.9	0	84828.2	52358.5	160664	0
A0A0G2JIA5		Homo sapiens	592305	254246	364926	187340	87326.4	540751	254280	397270	401306	474937	994091	320992	323771	135990	237107	315912	383826	304050	333474	84319.4	604700	0	350688	301342	108540
A0A0G2JIF0		Homo sapiens	214844	371173	246251	221694	378841	204285	285373	223648	280028	209581	155939	277440	243711	237232	281937	237629	300144	303449	305751	241924	341063	234195	242777	217502	273471
A0A0G2JIM1		Homo sapiens	138026	0	90773.1	40626.7	169100	92184.7	0	66097.3	0	207399	176665	0	93037	0	45680.4	NaN	56467.1	78116.7	119533	110421	195683	0	98946.7	176367	0
A0A0G2JJB9		Homo sapiens	349521	317205	247851	200287	120085	206745	177391	328060	NaN	396612	265572	423869	321640	178911	280376	319815	389968	328387	338318	258545	226214	133188	289148	353297	103962
A0A0G2JJD3	primary:ABHD16A, synonym:BAT5, ORF:hCG_43724	Homo sapiens	27937.6	0	112115	112370	67696.4	49112.3	242794	132815	130511	152768	10116.9	0	100800	174920	75188.2	40926.7	100574	117067	NaN	NaN	0	0	116436	100008	0
A0A0G2JJM1		Homo sapiens	77564.3	140518	172191	321418	0	76284.2	86755.1	246426	222838	329925	0	166785	248916	230307	258289	66356	112409	177858	222141	199289	58499.1	44444.6	231630	226353	142698
A0A0G2JJR8		Homo sapiens	77564.3	140518	172191	321418	0	76284.2	86755.1	246426	222838	329925	0	166785	248916	230307	258289	66356	112409	177858	222141	199289	58499.1	44444.6	231630	226353	142698
A0A0G2JJV3		Homo sapiens	88506.7	229817	105528	231478	166763	134459	135140	115008	47740.4	63566.9	65796.7	98077.9	81231.8	140996	158487	209018	NaN	123545	145028	37882.4	239946	0	76551.1	106558	91458.3
A0A0G2JK05	primary:LY6G6F-LY6G6D	Homo sapiens	180622	120584	137312	121988	229926	328939	152214	202715	198097	174695	120892	217123	199971	196893	122610	241395	246135	116772	170417	170417	199227	198422	164396	180589	94857.5
A0A0G2JK23		Homo sapiens	77564.3	140518	172191	321418	0	76284.2	86755.1	246426	222838	329925	0	166785	248916	230307	258289	66356	112409	177858	222141	199289	58499.1	44444.6	231630	226353	142698
A0A0G2JK42		Homo sapiens	175678	683581	0	1.25734e+06	401293	330066	357715	1.07828e+06	1.29776e+06	1.23348e+06	345735	311655	NaN	0	1.15572e+06	415979	416464	1.06163e+06	1.28951e+06	1.55234e+06	877473	846339	1.02439e+06	1.33426e+06	1.36109e+06
A0A0G2JK88		Homo sapiens	175678	683581	0	1.25734e+06	401293	330066	357715	1.07828e+06	1.29776e+06	1.23348e+06	345735	311655	NaN	0	1.15572e+06	415979	416464	1.06163e+06	1.28951e+06	1.55234e+06	877473	846339	1.02439e+06	1.33426e+06	1.36109e+06
A0A0G2JKZ1		Homo sapiens	46844.9	85474.5	128070	146067	90668	360078	162718	93956.7	94874.1	100906	33417.3	74296.9	95138.5	156304	87441.3	286742	61238.1	128766	NaN	141027	237098	63996.9	158147	203356	287867
A0A0G2JL35		Homo sapiens	0	0	310864	128674	30317.8	0	81846.1	0	238137	199960	153247	0	0	0	139421	162398	46498	89560.4	56176.8	0	131496	48491.6	0	96261.9	0
A0A0G2JL47		Homo sapiens	77564.3	140518	172191	321418	0	76284.2	86755.1	246426	222838	329925	0	166785	248916	230307	258289	66356	112409	177858	222141	199289	58499.1	44444.6	231630	226353	142698
A0A0G2JL52		Homo sapiens	592305	254246	364926	187340	87326.4	540751	254280	397270	401306	474937	994091	320992	323771	135990	237107	315912	383826	304050	333474	84319.4	604700	0	350688	301342	108540
A0A0G2JL78		Homo sapiens	0	0	310864	128674	30317.8	0	81846.1	0	238137	199960	153247	0	0	0	139421	162398	46498	89560.4	56176.8	0	131496	48491.6	0	96261.9	0
A0A0G2JLB3		Homo sapiens	92770.7	93110.3	155691	0	205894	315564	0	123616	113410	123302	259674	255605	399077	160969	81955	NaN	193236	125679	158211	116298	245442	531984	97329.3	86939.3	68567.7
A0A0G2JLK7		Homo sapiens	0	0	199609	0	0	0	0	0	0	0	0	0	0	0	0	0	0	123682	62503.3	0	0	0	0	68153.3	0
A0A0G2JLP6		Homo sapiens	0	0	0	0	0	0	0	0	0	0	0	0	0	0	0	0	0	0	0	0	0	0	0	0	0
A0A0G2JLQ8		Homo sapiens	0	0	0	0	0	0	0	0	0	0	0	0	0	0	0	0	0	0	0	0	0	0	0	0	0
A0A0G2JLS4		Homo sapiens	441636	385929	364795	109397	161251	357085	114210	200662	108037	133407	132621	552922	296479	154914	170272	73145.7	268269	382455	307439	40469	295705	131732	133436	86359.7	370923
A0A0G2JLV0		Homo sapiens	0	0	101917	0	18822	0	0	0	105175	56568.1	0	0	90815.9	NaN	0	115298	0	104681	87551.7	96393.9	0	0	112450	182999	19930.6
A0A0G2JLX2		Homo sapiens	21547.1	152913	478401	289408	89750.3	384560	352749	569222	750509	478583	0	214172	408031	670360	780398	266364	273058	220929	619037	959145	358873	326376	700250	459499	157618
A0A0G2JLX3		Homo sapiens	0	0	0	0	0	0	0	0	0	0	0	0	0	0	0	0	0	0	0	0	0	0	0	0	0
A0A0G2JM22		Homo sapiens	21547.1	152913	478401	289408	89750.3	384560	352749	569222	750509	478583	0	214172	408031	670360	780398	266364	273058	220929	619037	959145	358873	326376	700250	459499	157618
A0A0G2JM25		Homo sapiens	0	0	0	0	0	0	0	0	0	0	0	0	0	0	0	0	0	0	0	0	0	0	0	0	0
A0A0G2JM30		Homo sapiens	0	0	0	0	0	0	0	0	0	0	0	0	0	0	0	0	0	NaN	0	0	0	0	0	0	0
A0A0G2JM39		Homo sapiens	NaN	78294.6	36217.2	95510.5	31961.8	0	0	63180.2	38160.6	68680.2	429337	74681.4	57509.8	92579.9	122240	47885.4	103347	58554.5	55416.7	0	66923.3	53548.5	26275.1	52947.1	0
A0A0G2JM43		Homo sapiens	229427	416975	514847	NaN	221000	247326	217857	335442	80988.9	57962.8	219440	277792	174875	149164	312280	132049	237205	513110	356732	220346	384426	268601	97103.8	84540.6	117915
A0A0G2JM44		Homo sapiens	NaN	78294.6	36217.2	95510.5	31961.8	0	0	63180.2	38160.6	68680.2	429337	74681.4	57509.8	92579.9	122240	47885.4	103347	58554.5	55416.7	0	66923.3	53548.5	26275.1	52947.1	0
A0A0G2JM47		Homo sapiens	0	0	0	0	0	0	0	0	0	0	0	0	0	0	0	0	0	0	0	0	0	0	0	0	0
A0A0G2JM57		Homo sapiens	229427	416975	514847	NaN	221000	247326	217857	335442	80988.9	57962.8	219440	277792	174875	149164	312280	132049	237205	513110	356732	220346	384426	268601	97103.8	84540.6	117915
A0A0G2JM66		Homo sapiens	21547.1	152913	478401	289408	89750.3	384560	352749	569222	750509	478583	0	214172	408031	670360	780398	266364	273058	220929	619037	959145	358873	326376	700250	459499	157618
A0A0G2JMB2	primary:IGHA2	Homo sapiens	265289	149154	185169	202780	267502	269873	410392	99419.8	186047	195643	208331	141737	199604	279802	245667	208331	329641	167482	210327	196508	244674	175563	180797	NaN	542409
A0A0G2JMB4		Homo sapiens	299381	0	134319	88285	887458	154366	145034	119599	0	167410	694801	114572	0	0	59946.9	181294	151538	136572	109178	0	177087	132265	149904	76293.2	0
A0A0G2JMB6		Homo sapiens	0	0	0	0	0	0	0	0	0	0	0	0	0	0	0	0	0	0	0	0	0	0	0	0	0
A0A0G2JMC9		Homo sapiens	48101.2	34735.9	41666.4	147818	23414.7	52455.2	0	324972	86337.5	118444	NaN	102836	80965.2	131124	97697.6	84128.4	82523.3	130520	72929.6	83122.3	94821.1	282398	95417.9	75735.8	0
A0A0G2JMG3	primary:ABCC6	Homo sapiens	0	0	0	0	0	0	0	0	0	NaN	0	0	0	0	0	0	0	0	0	0	0	0	0	0	0
A0A0G2JMG8		Homo sapiens	0	0	0	0	0	0	0	0	0	0	0	0	0	0	0	0	0	0	0	0	0	0	0	0	0
A0A0G2JMH6		Homo sapiens	377916	351711	281303	328822	346628	NaN	205572	151345	178586	138373	562927	175042	216666	347690	471138	197066	187116	267566	319593	161614	259918	238712	200566	217937	511929
A0A0G2JMI0	primary:LAIR1	Homo sapiens	361671	484135	263390	995126	316061	210067	176503	519593	379829	588495	160911	NaN	304496	934646	993247	471517	294223	263856	522983	228733	338278	776098	439707	541572	346107
A0A0G2JMJ3		Homo sapiens	NaN	78294.6	36217.2	95510.5	31961.8	0	0	63180.2	38160.6	68680.2	429337	74681.4	57509.8	92579.9	122240	47885.4	103347	58554.5	55416.7	0	66923.3	53548.5	26275.1	52947.1	0
A0A0G2JMJ5		Homo sapiens	0	0	206772	0	0	247580	61307.2	161558	548284	0	0	0	880044	243009	0	90673.7	241182	65457.3	240108	0	125048	0	48338.9	844562	0
A0A0G2JMK7		Homo sapiens	21547.1	152913	478401	289408	89750.3	384560	352749	569222	750509	478583	0	214172	408031	670360	780398	266364	273058	220929	619037	959145	358873	326376	700250	459499	157618
A0A0G2JML1		Homo sapiens	229427	416975	514847	NaN	221000	247326	217857	335442	80988.9	57962.8	219440	277792	174875	149164	312280	132049	237205	513110	356732	220346	384426	268601	97103.8	84540.6	117915
A0A0G2JMM0		Homo sapiens	329848	16458.5	267631	508303	NaN	237330	46598	0	81542.2	216256	47186.9	207734	75874.3	102430	263910	101536	139751	213569	159317	519150	0	154148	0	103079	0
A0A0G2JMN6		Homo sapiens	292710	145052	184033	93472.3	58869.4	136367	80899.1	123364	93339.3	29583.3	282366	273132	119435	82393.1	90554	39377.8	142562	162095	132094	55486.9	176336	42876	73731	52048.5	720280
A0A0G2JMR4		Homo sapiens	0	0	206772	0	0	247580	61307.2	161558	548284	0	0	0	880044	243009	0	90673.7	241182	65457.3	240108	0	125048	0	48338.9	844562	0
A0A0G2JMS5	primary:MRPL45	Homo sapiens	0	0	0	0	0	0	0	0	0	0	655221	0	108721	0	0	343943	7385.61	0	287916	0	0	0	0	56757.1	0
A0A0G2JMV4		Homo sapiens	21547.1	152913	478401	289408	89750.3	384560	352749	569222	750509	478583	0	214172	408031	670360	780398	266364	273058	220929	619037	959145	358873	326376	700250	459499	157618
A0A0G2JMW8		Homo sapiens	48101.2	34735.9	41666.4	147818	23414.7	52455.2	0	324972	86337.5	118444	NaN	102836	80965.2	131124	97697.6	84128.4	82523.3	130520	72929.6	83122.3	94821.1	282398	95417.9	75735.8	0
A0A0G2JMY9		Homo sapiens	568129	409218	563288	53443.3	363842	417648	174212	113503	75579.9	119527	NaN	663038	445067	110638	142719	56927.5	327510	331310	439002	45975.6	528145	89546	69293.7	114467	487719
A0A0G2JMZ2		Homo sapiens	166366	61290.4	1292323	1.22255e+06	424955	589333	100348	1.1123e+06	1.15752e+06	1.59727e+06	118765	32858.8	2.31557e+06	1.91293e+06	1.34013e+06	110137	110978	935415	914618	529636	1.03891e+06	520353	1.17025e+06	1.42148e+06	0
A0A0G2JMZ6		Homo sapiens	290029	136241	124835	212696	150877	101791	100217	99955.5	136678	143105	71767.2	68046.2	87436.7	142558	NaN	NaN	88941.3	158254	145178	151858	82252.5	209327	115247	170225	0
A0A0G2JN05		Homo sapiens	21547.1	152913	478401	289408	89750.3	384560	352749	569222	750509	478583	0	214172	408031	670360	780398	266364	273058	220929	619037	959145	358873	326376	700250	459499	157618
A0A0G2JN18	primary:TSBP1	Homo sapiens	0	0	0	0	0	0	0	0	0	0	0	0	0	0	0	0	0	0	NaN	0	0	0	0	0	0
A0A0G2JN31		Homo sapiens	0	0	0	0	0	0	0	0	0	0	0	0	0	0	0	0	0	0	0	0	0	0	0	0	0
A0A0G2JN34		Homo sapiens	0	0	206772	0	0	247580	61307.2	161558	548284	0	0	0	880044	243009	0	90673.7	241182	65457.3	240108	0	125048	0	48338.9	844562	0
A0A0G2JN47		Homo sapiens	21547.1	152913	478401	289408	89750.3	384560	352749	569222	750509	478583	0	214172	408031	670360	780398	266364	273058	220929	619037	959145	358873	326376	700250	459499	157618
A0A0G2JN48		Homo sapiens	21547.1	152913	478401	289408	89750.3	384560	352749	569222	750509	478583	0	214172	408031	670360	780398	266364	273058	220929	619037	959145	358873	326376	700250	459499	157618
A0A0G2JN59		Homo sapiens	0	0	0	0	0	0	0	0	0	0	0	0	0	0	0	0	0	0	0	0	0	0	0	0	0
A0A0G2JN63		Homo sapiens	NaN	78294.6	36217.2	95510.5	31961.8	0	0	63180.2	38160.6	68680.2	429337	74681.4	57509.8	92579.9	122240	47885.4	103347	58554.5	55416.7	0	66923.3	53548.5	26275.1	52947.1	0
A0A0G2JN91		Homo sapiens	NaN	78294.6	36217.2	95510.5	31961.8	0	0	63180.2	38160.6	68680.2	429337	74681.4	57509.8	92579.9	122240	47885.4	103347	58554.5	55416.7	0	66923.3	53548.5	26275.1	52947.1	0
A0A0G2JNB1		Homo sapiens	1.62306e+06	111789	703031	NaN	345443	1.12977e+06	984680	604937	581845	1.16541e+06	461226	401517	429535	1.45964e+06	1.38934e+06	1.15594e+06	317614	620322	881070	319856	1.13418e+06	158662	642041	1.21959e+06	808588
A0A0G2JNB2		Homo sapiens	0	0	0	0	0	0	0	0	0	0	0	0	0	0	0	0	0	0	0	0	0	0	0	0	0
A0A0G2JNC7		Homo sapiens	0	72306.9	0	0	0	0	0	32039.3	0	0	0	0	0	0	0	0	0	NaN	0	0	0	0	0	0	0
A0A0G2JNC8		Homo sapiens	0	0	0	0	0	0	0	0	0	0	0	0	0	0	0	0	0	0	0	0	0	0	0	0	0
A0A0G2JNC9		Homo sapiens	166366	61290.4	1292323	1.22255e+06	424955	589333	100348	1.1123e+06	1.15752e+06	1.59727e+06	118765	32858.8	2.31557e+06	1.91293e+06	1.34013e+06	110137	110978	935415	914618	529636	1.03891e+06	520353	1.17025e+06	1.42148e+06	0
A0A0G2JND8		Homo sapiens	0	352959	140963	0	0	0	0	0	329840	0	0	206869	0	489976	0	NaN	645439	238947	555945	0	354850	0	0	292486	244541
A0A0G2JNF3		Homo sapiens	21547.1	152913	478401	289408	89750.3	384560	352749	569222	750509	478583	0	214172	408031	670360	780398	266364	273058	220929	619037	959145	358873	326376	700250	459499	157618
A0A0G2JNG8		Homo sapiens	117304	0	100663	0	164497	121257	281951	0	159678	135861	59357.2	0	0	40186.7	88642.4	224978	337549	96316.1	72508	137765	151216	0	149530	124669	0
A0A0G2JNH1		Homo sapiens	NaN	78294.6	36217.2	95510.5	31961.8	0	0	63180.2	38160.6	68680.2	429337	74681.4	57509.8	92579.9	122240	47885.4	103347	58554.5	55416.7	0	66923.3	53548.5	26275.1	52947.1	0
A0A0G2JNH2		Homo sapiens	61392.1	265703	50859.6	104007	339575	108680	122269	35250	83655.5	40678.7	223671	0	94472.1	55204.7	71005.4	120179	0	111360	140455	189686	0	215853	85494.2	168891	180461
A0A0G2JNH5		Homo sapiens	0	0	0	0	501941	0	0	0	62384.2	0	0	0	0	143876	121361	110885	0	0	149671	311459	0	0	258109	NaN	0
A0A0G2JNH6		Homo sapiens	0	0	0	0	0	0	0	0	0	0	0	0	0	0	0	0	0	NaN	0	0	0	0	0	0	0
A0A0G2JNJ6		Homo sapiens	0	352959	140963	0	0	0	0	0	329840	0	0	206869	0	489976	0	NaN	645439	238947	555945	0	354850	0	0	292486	244541
A0A0G2JNK1		Homo sapiens	0	0	0	0	0	0	0	0	0	0	0	0	0	0	0	0	0	0	0	0	0	0	0	0	0
A0A0G2JNK3		Homo sapiens	0	0	0	0	0	0	0	0	0	0	0	0	0	0	0	0	0	0	0	0	0	0	0	0	0
A0A0G2JNK8	primary:LAIR1	Homo sapiens	361671	484135	263390	995126	316061	210067	176503	519593	379829	588495	160911	NaN	304496	934646	993247	471517	294223	263856	522983	228733	338278	776098	439707	541572	346107
A0A0G2JNM2		Homo sapiens	441636	385929	364795	109397	161251	357085	114210	200662	108037	133407	132621	552922	296479	154914	170272	73145.7	268269	382455	307439	40469	295705	131732	133436	86359.7	370923
A0A0G2JNM4		Homo sapiens	21547.1	152913	478401	289408	89750.3	384560	352749	569222	750509	478583	0	214172	408031	670360	780398	266364	273058	220929	619037	959145	358873	326376	700250	459499	157618
A0A0G2JNN7	primary:TPO	Homo sapiens	0	0	0	0	0	0	0	0	0	0	0	0	0	0	0	0	0	0	0	0	0	0	0	0	0
A0A0G2JNP1		Homo sapiens	166366	61290.4	1292323	1.22255e+06	424955	589333	100348	1.1123e+06	1.15752e+06	1.59727e+06	118765	32858.8	2.31557e+06	1.91293e+06	1.34013e+06	110137	110978	935415	914618	529636	1.03891e+06	520353	1.17025e+06	1.42148e+06	0
A0A0G2JNQ3		Homo sapiens	432293	550716	247718	373424	451939	316557	269614	421734	237493	286863	390046	443479	280278	257759	478513	406110	403701	408506	238345	327264	427704	316365	316866	NaN	294607
A0A0G2JNQ7		Homo sapiens	286473	702276	379688	202364	166673	112361	139503	214112	135878	112443	203375	802364	235443	167356	201657	73628.9	287761	434380	305160	56949.4	248459	246034	108883	76725.1	152613
A0A0G2JNS9		Homo sapiens	454200	950106	0	0	0	0	830750	1.23012e+06	0	0	0	542181	0	806107	0	0	1.22814e+06	0	703084	0	0	0	0	0	0
A0A0G2JNT7		Homo sapiens	1.62306e+06	111789	703031	NaN	345443	1.12977e+06	984680	604937	581845	1.16541e+06	461226	401517	429535	1.45964e+06	1.38934e+06	1.15594e+06	317614	620322	881070	319856	1.13418e+06	158662	642041	1.21959e+06	808588
A0A0G2JNU1		Homo sapiens	21547.1	152913	478401	289408	89750.3	384560	352749	569222	750509	478583	0	214172	408031	670360	780398	266364	273058	220929	619037	959145	358873	326376	700250	459499	157618
A0A0G2JNU3	primary:BDP1	Homo sapiens	3.05655e+06	3.55444e+06	290794	72112.8	2.43343e+06	970706	952174	NaN	90794.6	33841.6	100779	2.95492e+06	412014	124420	222548	2.73409e+06	1.31917e+06	199721	253564	719648	1.76966e+06	81750.9	184290	83728.2	1.41159e+06
A0A0G2JNW1	primary:TSBP1	Homo sapiens	0	0	0	0	0	0	0	0	0	0	0	0	0	0	0	0	0	0	NaN	0	0	0	0	0	0
A0A0G2JNX1		Homo sapiens	328855	641942	327450	351176	950070	303640	383824	227584	327310	328634	70842.7	NaN	546463	351176	296791	581898	368484	330715	392013	380947	459107	134488	268883	292427	453188
A0A0G2JNX3		Homo sapiens	0	0	0	0	0	0	0	0	0	0	0	0	0	0	0	0	0	0	0	0	0	0	0	0	0
A0A0G2JNX7		Homo sapiens	0	0	0	0	0	0	0	0	0	0	0	0	0	0	0	0	0	0	0	0	0	0	0	0	0
A0A0G2JNY3		Homo sapiens	74193.5	257032	130816	146251	0	203678	143570	198863	211161	328689	0	120129	96620.7	228956	249689	215141	150939	NaN	254993	441279	143857	22856.7	160876	177168	304177
A0A0G2JNZ0		Homo sapiens	92770.7	93110.3	155691	0	205894	315564	0	123616	113410	123302	259674	255605	399077	160969	81955	NaN	193236	125679	158211	116298	245442	531984	97329.3	86939.3	68567.7
A0A0G2JNZ5		Homo sapiens	92770.7	93110.3	155691	0	205894	315564	0	123616	113410	123302	259674	255605	399077	160969	81955	NaN	193236	125679	158211	116298	245442	531984	97329.3	86939.3	68567.7
A0A0G2JNZ7		Homo sapiens	0	0	243737	0	0	0	0	233388	104297	160600	0	0	326153	127897	0	0	0	469454	195472	270424	0	0	438378	230658	155114
A0A0G2JP19		Homo sapiens	166366	61290.4	1292323	1.22255e+06	424955	589333	100348	1.1123e+06	1.15752e+06	1.59727e+06	118765	32858.8	2.31557e+06	1.91293e+06	1.34013e+06	110137	110978	935415	914618	529636	1.03891e+06	520353	1.17025e+06	1.42148e+06	0
A0A0G2JP21		Homo sapiens	0	0	0	0	0	0	0	0	0	0	0	0	0	0	0	0	0	0	0	0	0	0	0	0	0
A0A0G2JP25		Homo sapiens	229427	416975	514847	NaN	221000	247326	217857	335442	80988.9	57962.8	219440	277792	174875	149164	312280	132049	237205	513110	356732	220346	384426	268601	97103.8	84540.6	117915
A0A0G2JP37		Homo sapiens	0	0	0	0	0	0	0	0	0	0	0	0	0	0	0	0	0	0	0	0	0	0	0	0	0
A0A0G2JP53	primary:TPO	Homo sapiens	0	0	0	0	0	0	0	0	0	0	0	0	0	0	0	0	0	0	0	0	0	0	0	0	0
A0A0G2JP64		Homo sapiens	441636	385929	364795	109397	161251	357085	114210	200662	108037	133407	132621	552922	296479	154914	170272	73145.7	268269	382455	307439	40469	295705	131732	133436	86359.7	370923
A0A0G2JP78		Homo sapiens	0	0	0	0	501941	0	0	0	62384.2	0	0	0	0	143876	121361	110885	0	0	149671	311459	0	0	258109	NaN	0
A0A0G2JP80		Homo sapiens	441636	385929	364795	109397	161251	357085	114210	200662	108037	133407	132621	552922	296479	154914	170272	73145.7	268269	382455	307439	40469	295705	131732	133436	86359.7	370923
A0A0G2JP84		Homo sapiens	229427	416975	514847	NaN	221000	247326	217857	335442	80988.9	57962.8	219440	277792	174875	149164	312280	132049	237205	513110	356732	220346	384426	268601	97103.8	84540.6	117915
A0A0G2JP89		Homo sapiens	21547.1	152913	478401	289408	89750.3	384560	352749	569222	750509	478583	0	214172	408031	670360	780398	266364	273058	220929	619037	959145	358873	326376	700250	459499	157618
A0A0G2JP96		Homo sapiens	723162	836553	1.06029e+06	351316	276222	269796	167498	370113	185640	165959	179414	1.54325e+06	923066	275417	343607	107291	490674	916205	943188	54738.5	527404	153274	176842	122352	597151
A0A0G2JPA9		Homo sapiens	229427	416975	514847	NaN	221000	247326	217857	335442	80988.9	57962.8	219440	277792	174875	149164	312280	132049	237205	513110	356732	220346	384426	268601	97103.8	84540.6	117915
A0A0G2JPB6		Homo sapiens	0	0	0	0	0	0	0	0	0	0	0	0	0	0	0	0	0	0	0	0	0	0	0	0	0
A0A0G2JPC2		Homo sapiens	21547.1	152913	478401	289408	89750.3	384560	352749	569222	750509	478583	0	214172	408031	670360	780398	266364	273058	220929	619037	959145	358873	326376	700250	459499	157618
A0A0G2JPC7		Homo sapiens	229427	416975	514847	NaN	221000	247326	217857	335442	80988.9	57962.8	219440	277792	174875	149164	312280	132049	237205	513110	356732	220346	384426	268601	97103.8	84540.6	117915
A0A0G2JPD9		Homo sapiens	0	0	0	0	0	0	0	0	0	0	0	0	0	0	0	0	0	0	0	0	0	0	0	0	0
A0A0G2JPF3		Homo sapiens	117304	0	100663	0	164497	121257	281951	0	159678	135861	59357.2	0	0	40186.7	88642.4	224978	337549	96316.1	72508	137765	151216	0	149530	124669	0
A0A0G2JPF8		Homo sapiens	649797	687735	330002	544463	676455	429346	380258	523823	338682	438490	474752	606921	311184	296600	592737	642312	522714	581395	364706	NaN	648966	366954	407934	466665	383983
A0A0G2JPH3		Homo sapiens	0	0	0	0	0	0	0	0	0	0	0	0	0	0	0	0	0	0	0	0	0	0	0	0	0
A0A0G2JPH7		Homo sapiens	21547.1	152913	478401	289408	89750.3	384560	352749	569222	750509	478583	0	214172	408031	670360	780398	266364	273058	220929	619037	959145	358873	326376	700250	459499	157618
A0A0G2JPN6		Homo sapiens	0	0	206772	0	0	247580	61307.2	161558	548284	0	0	0	880044	243009	0	90673.7	241182	65457.3	240108	0	125048	0	48338.9	844562	0
A0A0G2JPQ2		Homo sapiens	0	0	0	0	0	0	0	0	0	0	0	0	0	0	0	0	0	0	0	0	0	0	0	0	0
A0A0G2JPQ3		Homo sapiens	328855	641942	327450	351176	950070	303640	383824	227584	327310	328634	70842.7	NaN	546463	351176	296791	581898	368484	330715	392013	380947	459107	134488	268883	292427	453188
A0A0G2JPT5		Homo sapiens	0	0	0	0	501941	0	0	0	62384.2	0	0	0	0	143876	121361	110885	0	0	149671	311459	0	0	258109	NaN	0
A0A0G2JPV6		Homo sapiens	21547.1	152913	478401	289408	89750.3	384560	352749	569222	750509	478583	0	214172	408031	670360	780398	266364	273058	220929	619037	959145	358873	326376	700250	459499	157618
A0A0G2JPW5		Homo sapiens	0	415393	127579	27831.8	166886	853075	15160.2	257116	0	71271.8	158870	256871	202412	111379	51912.9	131403	116459	493382	57977.6	209548	0	144694	176153	429268	71322.1
A0A0G2JPX0		Homo sapiens	0	0	0	0	0	0	0	0	0	0	0	0	0	0	0	0	0	0	0	0	0	0	0	0	0
A0A0G2JPY8		Homo sapiens	0	352959	140963	0	0	0	0	0	329840	0	0	206869	0	489976	0	NaN	645439	238947	555945	0	354850	0	0	292486	244541
A0A0G2JPZ2	primary:TAS2R42	Homo sapiens	238688	0	0	0	NaN	300166	689736	0	0	0	0	0	0	376752	0	0	453632	0	0	0	0	837193	0	0	0
A0A0G2JQ05		Homo sapiens	0	352959	140963	0	0	0	0	0	329840	0	0	206869	0	489976	0	NaN	645439	238947	555945	0	354850	0	0	292486	244541
A0A0G2JQ10		Homo sapiens	229427	416975	514847	NaN	221000	247326	217857	335442	80988.9	57962.8	219440	277792	174875	149164	312280	132049	237205	513110	356732	220346	384426	268601	97103.8	84540.6	117915
A0A0G2JQ15		Homo sapiens	441636	385929	364795	109397	161251	357085	114210	200662	108037	133407	132621	552922	296479	154914	170272	73145.7	268269	382455	307439	40469	295705	131732	133436	86359.7	370923
A0A0G2JQ19	primary:TSBP1	Homo sapiens	0	0	0	0	0	0	0	0	0	0	0	0	0	0	0	0	0	0	NaN	0	0	0	0	0	0
A0A0G2JQ24		Homo sapiens	395614	NaN	247066	67221.9	50570.1	214679	116787	175948	124209	61761.8	389005	592794	158764	96269	94436.1	50809.5	229271	222894	191801	70552.4	350281	45716.8	102242	72237.2	992303
A0A0G2JQ35		Homo sapiens	0	352959	140963	0	0	0	0	0	329840	0	0	206869	0	489976	0	NaN	645439	238947	555945	0	354850	0	0	292486	244541
A0A0G2JQ46		Homo sapiens	441636	385929	364795	109397	161251	357085	114210	200662	108037	133407	132621	552922	296479	154914	170272	73145.7	268269	382455	307439	40469	295705	131732	133436	86359.7	370923
A0A0G2JQ47		Homo sapiens	0	352959	140963	0	0	0	0	0	329840	0	0	206869	0	489976	0	NaN	645439	238947	555945	0	354850	0	0	292486	244541
A0A0G2JQ95		Homo sapiens	0	0	0	0	0	0	0	0	0	0	0	0	0	0	0	0	0	0	0	0	0	0	0	0	0
A0A0G2JQA7		Homo sapiens	0	0	0	0	0	0	0	0	0	0	0	0	0	0	0	0	0	0	0	0	0	0	0	0	0
A0A0G2JQF3		Homo sapiens	0	0	0	0	0	0	0	0	0	0	0	0	0	0	0	0	0	0	0	0	0	0	0	0	0
A0A0G2JQI7		Homo sapiens	166366	61290.4	1292323	1.22255e+06	424955	589333	100348	1.1123e+06	1.15752e+06	1.59727e+06	118765	32858.8	2.31557e+06	1.91293e+06	1.34013e+06	110137	110978	935415	914618	529636	1.03891e+06	520353	1.17025e+06	1.42148e+06	0
A0A0G2JQM2	primary:SDCCAG8	Homo sapiens	0	0	0	0	0	0	0	0	0	0	0	0	0	0	0	0	0	0	0	0	0	0	0	0	0
A0A0G2JQT1		Homo sapiens	116799	252543	201686	226417	189612	228071	158847	197728	221444	246082	156555	207327	150318	208093	185928	NaN	220699	NaN	202850	249867	220446	193774	196989	197617	337848
A0A0G2JQV0		Homo sapiens	166366	61290.4	1292323	1.22255e+06	424955	589333	100348	1.1123e+06	1.15752e+06	1.59727e+06	118765	32858.8	2.31557e+06	1.91293e+06	1.34013e+06	110137	110978	935415	914618	529636	1.03891e+06	520353	1.17025e+06	1.42148e+06	0
A0A0G2JQX1		Homo sapiens	0	415393	127579	27831.8	166886	853075	15160.2	257116	0	71271.8	158870	256871	202412	111379	51912.9	131403	116459	493382	57977.6	209548	0	144694	176153	429268	71322.1
A0A0G2JQZ6		Homo sapiens	0	0	0	0	0	0	0	0	0	0	0	0	0	0	0	0	0	0	0	0	0	0	0	0	0
A0A0G2JR18		Homo sapiens	0	0	0	0	0	0	0	0	0	0	0	0	0	0	0	0	0	0	0	0	0	0	0	0	0
A0A0G2JR26		Homo sapiens	0	0	0	0	0	0	0	0	0	0	0	0	0	0	0	0	0	0	0	0	0	0	0	0	0
A0A0G2JR51		Homo sapiens	123840	109989	65195.7	34027.6	0	0	0	55931.9	0	0	0	49223.9	0	0	0	65271.2	72962.4	76635.5	30755.4	0	0	60342.4	29747.2	0	0
A0A0G2JR66	primary:KIF26B	Homo sapiens	2214151	0	0	0	0	0	92716.5	544091	0	1.4769e+06	0	0	53954	0	57090.2	2.12085e+06	1.04736e+06	57011.2	0	NaN	2.0968e+06	0	119285	0	261888
A0A0G2JR79	primary:TPO	Homo sapiens	0	0	0	0	0	0	0	0	0	0	0	0	0	0	0	0	0	0	0	0	0	0	0	0	0
A0A0G2JR84		Homo sapiens	0	0	0	0	0	0	0	0	0	0	0	0	0	0	0	0	0	0	0	0	0	0	0	0	0
A0A0G2JR90	primary:TPO	Homo sapiens	0	0	0	0	0	0	0	0	0	0	0	0	0	0	0	0	0	0	0	0	0	0	0	0	0
A0A0G2JR96		Homo sapiens	116799	252543	201686	226417	189612	228071	158847	197728	221444	246082	156555	207327	150318	208093	185928	NaN	220699	NaN	202850	249867	220446	193774	196989	197617	337848
A0A0G2JRA3		Homo sapiens	166366	61290.4	1292323	1.22255e+06	424955	589333	100348	1.1123e+06	1.15752e+06	1.59727e+06	118765	32858.8	2.31557e+06	1.91293e+06	1.34013e+06	110137	110978	935415	914618	529636	1.03891e+06	520353	1.17025e+06	1.42148e+06	0
A0A0G2JRA5		Homo sapiens	175032	502169	399297	637044	325573	0	372643	588927	NaN	821781	240385	262324	673835	574768	554524	707633	1.21237e+06	429720	597716	778067	290607	1.35035e+06	454823	484445	0
A0A0G2JRB3		Homo sapiens	166366	61290.4	1292323	1.22255e+06	424955	589333	100348	1.1123e+06	1.15752e+06	1.59727e+06	118765	32858.8	2.31557e+06	1.91293e+06	1.34013e+06	110137	110978	935415	914618	529636	1.03891e+06	520353	1.17025e+06	1.42148e+06	0
A0A0G2JRD1		Homo sapiens	175032	502169	399297	637044	325573	0	372643	588927	NaN	821781	240385	262324	673835	574768	554524	707633	1.21237e+06	429720	597716	778067	290607	1.35035e+06	454823	484445	0
A0A0G2JRG8		Homo sapiens	74193.5	257032	130816	146251	0	203678	143570	198863	211161	328689	0	120129	96620.7	228956	249689	215141	150939	NaN	254993	441279	143857	22856.7	160876	177168	304177
A0A0G2JRI9		Homo sapiens	0	0	0	0	0	0	0	0	0	0	0	0	0	0	0	0	0	0	0	0	0	0	0	0	0
A0A0G2JRM4		Homo sapiens	0	0	0	0	0	0	0	0	0	0	0	0	0	0	0	0	0	0	0	0	0	0	0	0	0
A0A0G2JRP8		Homo sapiens	0	0	0	0	0	0	0	0	0	0	0	0	0	0	0	0	0	0	0	0	0	0	0	0	0
A0A0G2JRQ6		Homo sapiens	236753	209348	121011	309886	338276	331349	223406	235868	798356	329298	200788	161636	893929	399528	688964	333944	228630	123494	268339	966389	401252	130770	180245	404721	1.82082e+06
A0A0G2JRT2		Homo sapiens	0	0	0	0	0	0	0	0	0	0	0	0	0	0	0	0	0	0	0	0	0	0	0	0	0
A0A0G2JRT3		Homo sapiens	166366	61290.4	1292323	1.22255e+06	424955	589333	100348	1.1123e+06	1.15752e+06	1.59727e+06	118765	32858.8	2.31557e+06	1.91293e+06	1.34013e+06	110137	110978	935415	914618	529636	1.03891e+06	520353	1.17025e+06	1.42148e+06	0
A0A0G2JRV3	primary:SMARCB1	Homo sapiens	0	251390	127590	308622	1.29202e+06	442303	0	0	194014	0	410898	135763	150538	285780	220207	325144	424345	160510	115894	1.59619e+06	0	0	152568	393417	0
A0A0G2JRZ1	primary:TPO	Homo sapiens	0	0	0	0	0	0	0	0	0	0	0	0	0	0	0	0	0	0	0	0	0	0	0	0	0
A0A0G2JS48		Homo sapiens	166366	61290.4	1292323	1.22255e+06	424955	589333	100348	1.1123e+06	1.15752e+06	1.59727e+06	118765	32858.8	2.31557e+06	1.91293e+06	1.34013e+06	110137	110978	935415	914618	529636	1.03891e+06	520353	1.17025e+06	1.42148e+06	0
A0A0G2JS52		Homo sapiens	0	1.2871e+06	NaN	0	0	0	0	0	0	0	0	806157	136294	0	0	1.98472e+06	434411	0	309702	0	0	0	0	0	0
A0A0G2JS53		Homo sapiens	0	72306.9	0	0	0	0	0	32039.3	0	0	0	0	0	0	0	0	0	NaN	0	0	0	0	0	0	0
A0A0G2JSA7		Homo sapiens	0	415393	127579	27831.8	166886	853075	15160.2	257116	0	71271.8	158870	256871	202412	111379	51912.9	131403	116459	493382	57977.6	209548	0	144694	176153	429268	71322.1
A0A0G2JSA8		Homo sapiens	0	0	0	0	0	0	0	0	0	0	0	0	0	0	0	0	0	0	0	0	0	0	0	0	0
A0A0G2JSC0	primary:IGLV5-45	Homo sapiens	266569	NaN	0	0	0	282685	0	0	32774.2	35936.1	309285	35276.9	79734.4	131511	39533.4	102585	77220.8	0	72721.6	21461.6	236308	0	0	77417.6	0
A0A0G2JSD7		Homo sapiens	0	0	199609	0	0	0	0	0	0	0	0	0	0	0	0	0	0	123682	62503.3	0	0	0	0	68153.3	0
A0A0G2JSE2		Homo sapiens	0	0	0	0	0	0	0	0	0	0	0	0	0	0	0	0	0	0	0	0	0	0	0	0	0
A0A0G2JSF1	primary:PRXL2B	Homo sapiens	19560.4	49775.7	0	227663	11462	54277.6	120727	0	261596	335559	54419.6	37566.2	265403	0	361100	39525.6	0	152719	239905	55711.2	201977	89019	0	304102	NaN
A0A0J9YVP4		Homo sapiens	166366	61290.4	1292323	1.22255e+06	424955	589333	100348	1.1123e+06	1.15752e+06	1.59727e+06	118765	32858.8	2.31557e+06	1.91293e+06	1.34013e+06	110137	110978	935415	914618	529636	1.03891e+06	520353	1.17025e+06	1.42148e+06	0
A0A0J9YVP6		Homo sapiens	197647	261923	177849	315663	99085.6	130385	87038.9	339752	141486	119477	226454	206235	163890	208813	175827	197588	236015	244182	180259	92484.4	151695	323564	147112	147389	83673
A0A0J9YVS1		Homo sapiens	1.62306e+06	111789	703031	NaN	345443	1.12977e+06	984680	604937	581845	1.16541e+06	461226	401517	429535	1.45964e+06	1.38934e+06	1.15594e+06	317614	620322	881070	319856	1.13418e+06	158662	642041	1.21959e+06	808588
A0A0J9YVT7		Homo sapiens	166366	61290.4	1292323	1.22255e+06	424955	589333	100348	1.1123e+06	1.15752e+06	1.59727e+06	118765	32858.8	2.31557e+06	1.91293e+06	1.34013e+06	110137	110978	935415	914618	529636	1.03891e+06	520353	1.17025e+06	1.42148e+06	0
A0A0J9YVU5	primary:IGHV2-70	Homo sapiens	577719	0	0	0	0	NaN	567031	0	0	0	1.36181e+06	0	0	0	0	357056	105299	0	0	0	616645	0	0	0	0
A0A0J9YVY3	primary:IGHV7-4-1	Homo sapiens	219622	178855	163951	466722	140207	317710	139348	229496	NaN	539813	330454	115884	282084	458278	614368	270658	259716	182506	389526	194374	207706	80598.4	182837	427845	329308
A0A0J9YW09		Homo sapiens	0	0	0	0	0	0	0	0	0	0	0	0	0	0	0	0	0	NaN	0	0	0	0	0	0	0
A0A0J9YW33		Homo sapiens	0	0	0	0	0	0	0	0	0	0	0	0	0	0	0	0	0	0	0	0	0	0	0	0	0
A0A0J9YW54		Homo sapiens	0	0	0	0	0	0	0	0	0	0	0	0	0	0	0	0	0	0	0	0	0	0	0	0	0
A0A0J9YW64		Homo sapiens	101021	0	67090.8	145058	77562.9	NaN	75035.6	75559	97366.6	63147.9	0	132975	116296	139586	56743.2	76879.5	91344.7	119042	57882.2	90183.1	0	300873	82207.5	122935	42376.9
A0A0J9YW77		Homo sapiens	987479	440592	218643	491466	374451	240511	39045.1	67568.1	141228	0	358676	315472	346635	857837	559748	0	92706	NaN	342743	212478	397614	0	0	327571	357703
A0A0J9YW81	primary:KCNN2	Homo sapiens	74295.2	164501	2.24476e+06	0	1.52619e+06	0	490464	0	3.68012e+06	4.31156e+06	0	576249	2.89527e+06	0	3.14316e+06	1.19134e+06	NaN	1.67762e+06	2.10761e+06	6.20039e+06	0	568206	0	4.06579e+06	0
A0A0J9YWD5		Homo sapiens	15354.6	4.01089e+06	3.08813e+06	1.49685e+07	0	0	525395	7.83203e+06	3.27667e+06	6.93983e+06	0	3.11268e+06	3.33078e+06	1.05366e+07	1.38136e+07	0	1.22191e+06	2.94193e+06	3.24502e+06	738943	725766	4.23632e+06	4.69832e+06	5.29062e+06	0
A0A0J9YWH4		Homo sapiens	928281	426935	214007	521096	485111	238286	60344	68680.8	143531	0	408730	303212	338031	813236	593326	NaN	88849.5	338909	321506	352731	395854	0	114641	436153	355196
A0A0J9YWL0	primary:CRYBG1	Homo sapiens	0	0	0	63161.4	26982.1	17993.3	0	62405.9	16993.7	34309.8	0	0	45266.5	63017.6	50111.6	0	6552.08	51938.5	36533.3	18048.5	88829.1	0	48853.4	21672.9	0
A0A0J9YWT4		Homo sapiens	166366	61290.4	1292323	1.22255e+06	424955	589333	100348	1.1123e+06	1.15752e+06	1.59727e+06	118765	32858.8	2.31557e+06	1.91293e+06	1.34013e+06	110137	110978	935415	914618	529636	1.03891e+06	520353	1.17025e+06	1.42148e+06	0
A0A0J9YX62	primary:DNAJB6	Homo sapiens	257419	599301	NaN	245361	155158	101684	163266	416356	117319	234436	161128	377963	77640.8	304435	232752	175408	156919	253024	229805	165686	243753	470879	85315.6	163092	172719
A0A0J9YX66		Homo sapiens	76189.9	129430	107355	117839	142661	111994	163693	146738	111713	88313.2	127821	133059	79947.7	88601.3	68112.5	142472	185502	140315	102504	174510	116142	163538	118675	143546	0
A0A0J9YX88		Homo sapiens	15354.6	4.01089e+06	3.08813e+06	1.49685e+07	0	0	525395	7.83203e+06	3.27667e+06	6.93983e+06	0	3.11268e+06	3.33078e+06	1.05366e+07	1.38136e+07	0	1.22191e+06	2.94193e+06	3.24502e+06	738943	725766	4.23632e+06	4.69832e+06	5.29062e+06	0
A0A0J9YX89	primary:SELENOF	Homo sapiens	175114	349320	561930	400265	259007	576047	117236	431246	519957	635952	679618	298614	570549	336087	365908	645616	376260	427803	584260	482111	642824	52285.9	564106	657983	521630
A0A0J9YXD6	primary:MYO15B	Homo sapiens	0	0	0	0	0	0	0	0	0	0	0	0	0	0	0	0	0	0	0	0	0	0	0	0	0
A0A0J9YXJ0		Homo sapiens	76189.9	129430	107355	117839	142661	111994	163693	146738	111713	88313.2	127821	133059	79947.7	88601.3	68112.5	142472	185502	140315	102504	174510	116142	163538	118675	143546	0
A0A0J9YXJ8		Homo sapiens	197647	261923	177849	315663	99085.6	130385	87038.9	339752	141486	119477	226454	206235	163890	208813	175827	197588	236015	244182	180259	92484.4	151695	323564	147112	147389	83673
A0A0J9YXX1	primary:IGHV5-10-1	Homo sapiens	359613	178879	255387	NaN	279996	502988	389929	299193	323649	548230	778151	155093	497413	694868	373237	368346	365866	256205	371801	469367	496498	539805	318541	368569	582989
A0A0J9YXX5		Homo sapiens	197647	261923	177849	315663	99085.6	130385	87038.9	339752	141486	119477	226454	206235	163890	208813	175827	197588	236015	244182	180259	92484.4	151695	323564	147112	147389	83673
A0A0J9YY69		Homo sapiens	1.05346e+06	460534	244878	477089	371215	263628	60012.8	80640.8	201198	194568	398531	314516	347586	841125	546910	314338	102859	345792	333430	238068	405050	1.02699e+06	0	317989	341558
A0A0J9YY99		Homo sapiens	310009	153637	122306	273212	358837	238652	277139	243646	212100	314455	408666	210656	157204	235907	254420	339999	304480	178344	164007	219065	348874	141934	153240	207792	205133
A0A0J9YYB5		Homo sapiens	15354.6	4.01089e+06	3.08813e+06	1.49685e+07	0	0	525395	7.83203e+06	3.27667e+06	6.93983e+06	0	3.11268e+06	3.33078e+06	1.05366e+07	1.38136e+07	0	1.22191e+06	2.94193e+06	3.24502e+06	738943	725766	4.23632e+06	4.69832e+06	5.29062e+06	0
A0A0J9YYC8	primary:PRSS2	Homo sapiens	361160	211365	401080	285266	1.16481e+06	338499	302955	275521	224163	207718	317662	192518	251796	221643	244870	311246	265403	234600	257264	595646	218442	586554	NaN	265190	423105
A0A0J9YYE2	primary:ZC3H3	Homo sapiens	0	0	0	0	0	0	0	0	0	0	0	0	0	0	0	0	0	0	0	0	0	0	0	0	0
A0A0J9YYJ0	primary:CNPY4	Homo sapiens	0	0	NaN	0	133104	0	0	279492	136673	0	0	0	0	0	0	0	0	267431	194102	450818	0	0	394402	0	144481
A0A0J9YYL3		Homo sapiens	197647	261923	177849	315663	99085.6	130385	87038.9	339752	141486	119477	226454	206235	163890	208813	175827	197588	236015	244182	180259	92484.4	151695	323564	147112	147389	83673
A0A0K0K1A5	primary:TRBV6-5	Homo sapiens	0	0	0	0	0	0	0	0	0	0	0	0	0	0	0	0	0	0	0	0	0	0	0	0	0
A0A0M3HER8		Homo sapiens	0	0	0	0	0	0	0	0	0	0	0	0	0	0	0	0	0	NaN	0	0	0	0	0	0	0
A0A0R4J2E4	primary:FBF1	Homo sapiens	355108	332914	256252	351916	213107	213178	253004	348325	351405	444276	611365	237368	290205	359818	228577	327761	185997	321914	323748	299422	235508	240992	388426	421878	0
A0A0R4J2E5		Homo sapiens	37132.4	184549	154601	0	0	0	0	202008	0	153463	0	122157	0	0	0	0	0	200072	62380.6	0	0	34552.1	157907	0	0
A0A0R4J2E6		Homo sapiens	172246	187295	181457	129593	0	0	77381.2	133531	67342.1	172857	30553.7	338418	220384	215865	245779	192573	504624	270247	166139	0	239969	336156	95672.6	273055	590043
A0A0R4J2G7		Homo sapiens	1.03055e+06	1.40292e+06	0	0	0	796409	798183	95498.1	1.86611e+06	2.10561e+06	2.62204e+06	777819	1.82922e+06	0	2.21458e+06	1.76443e+06	1.36084e+06	951563	1.87184e+06	0	0	2.51872e+06	0	NaN	0
A0A0S1TJ81		Homo sapiens	0	0	0	0	0	0	0	0	0	0	0	0	0	0	0	0	0	0	0	0	0	0	0	0	0
A0A0S2Z377	primary:ANXA6, ORF:hCG_39152	Homo sapiens	220057	378657	251856	532734	261373	256000	228023	318683	208385	303562	293746	349264	185707	432800	481404	287430	273180	284202	NaN	268810	291945	352564	257402	373040	294072
A0A0S2Z3T4		Homo sapiens	0	0	233929	0	0	0	0	0	0	0	0	0	0	0	0	0	60410.8	47401.9	140507	0	0	0	0	0	0
A0A0S2Z471	primary:CKB, ORF:hCG_25499	Homo sapiens	0	0	0	0	0	490822	486395	257070	337837	372882	0	0	945493	352000	385307	0	511575	452029	367700	92538.6	709490	0	0	523885	0
A0A0S2Z4L3		Homo sapiens	434891	222607	380096	358949	309821	755240	332285	247559	317690	374959	409556	237036	573075	436794	401644	336985	396720	258655	291995	264190	572030	194306	323817	345825	206564
A0A0S2Z5Q7		Homo sapiens	0	0	0	0	0	0	0	0	0	0	0	0	0	0	0	0	0	0	0	0	0	0	0	0	0
A0A0U1RQC5	primary:NRXN3	Homo sapiens	NaN	0	72723.6	59090.5	35345.3	59497.4	41729.9	88767	98967.8	51421.2	77007.8	103079	53603.9	45055.5	66023.5	56075.7	77907.2	49737.1	34027.1	82679.4	63001	0	70673.2	55568.7	171419
A0A0U1RQD2	primary:CCDC149	Homo sapiens	15240.8	0	0	87716.4	0	0	13475.9	0	0	0	3877.58	37517.3	30967.5	77520.7	51256.9	68848.4	0	61937.1	66635.7	0	0	0	38445.4	0	0
A0A0U1RQE4	primary:SH3D19	Homo sapiens	1.17513e+06	999945	74096.3	52185	228642	0	133263	725424	186877	NaN	0	NaN	123676	145502	141568	405503	968363	124900	273679	105794	487203	701867	273539	99640.2	0
A0A0U1RQE8	primary:GLYATL1B	Homo sapiens	0	0	0	0	0	0	0	0	0	0	0	0	0	0	0	0	0	0	0	0	0	0	0	0	0
A0A0U1RQF0	primary:FASN	Homo sapiens	131453	95913.5	129783	98207	245954	129446	197105	114640	159552	NaN	188905	89887.8	134432	83551.8	83076.8	132832	152009	131878	135419	181057	149765	137996	134518	120784	175245
A0A0U1RQG9	primary:CSNK1G1	Homo sapiens	338110	388284	1.45018e+06	1.36283e+06	1.83415e+06	1.12324e+06	0	1.38422e+06	1.26919e+06	1.12419e+06	1.18975e+06	0	3.0202e+06	1.00857e+06	887558	2.01719e+06	1.08544e+06	877361	622150	1.57391e+06	1.46969e+06	0	1.16458e+06	144876	2.09058e+06
A0A0U1RQI7	primary:KLF18	Homo sapiens	2.46164e+06	3.4605e+06	0	3.24632e+06	556501	621923	1.2466e+06	2.64741e+06	911137	2.31112e+06	873523	4.12461e+06	874351	1.20757e+06	2.77694e+06	890964	1.37863e+06	1.84738e+06	1.47234e+06	805832	1.03393e+06	1.30882e+06	1.13934e+06	1.50194e+06	102695
A0A0U1RQK4	primary:ADPRHL1	Homo sapiens	79694.4	0	0	0	451097	78717	584757	0	0	0	716175	0	0	0	0	122791	NaN	88267.5	411746	0	0	0	75366.5	312589	0
A0A0U1RQK7	primary:EIF4G3	Homo sapiens	54656.7	124661	96083.3	86981.8	106357	166226	91019.5	121653	155868	132434	137801	59030.8	176598	170150	76548.2	117958	97026.6	110116	111019	133006	232617	49612.6	171366	129793	76549.5
A0A0U1RQL8	primary:GSN	Homo sapiens	NaN	327297	317723	370254	365385	258369	341434	394200	433755	354420	278412	206587	459373	291631	224190	247127	311939	306762	352866	286621	232024	304293	360192	394299	392901
A0A0U1RQQ1		Homo sapiens	0	0	30722.3	47179.8	0	0	0	NaN	42787.7	36565.8	0	0	34614.2	53708	39748.9	0	0	27069.1	25222.2	28736	0	0	41503.9	39574.2	0
A0A0U1RQQ9		Homo sapiens	0	0	78759.4	87248.3	440612	0	111931	89424	179239	135512	87841.4	0	175319	200892	62228.4	75363.1	116794	113460	NaN	365772	0	79691.8	89475.9	177128	774001
A0A0U1RQS9		Homo sapiens	0	0	0	0	0	0	0	0	0	0	0	0	0	0	0	328748	364603	0	0	0	0	0	0	0	0
A0A0U1RQT1	primary:ACAP2	Homo sapiens	195041	83233.8	110801	103848	39454.5	199354	50618	108502	181313	101445	194811	78569	111470	70771.2	120895	60432.1	29423.8	110004	124704	129956	140173	42412	130563	179603	0
A0A0U1RQT6	primary:DOCK7	Homo sapiens	0	0	0	156550	0	0	0	0	0	0	0	0	0	0	472491	0	0	487722	898888	115012	0	0	115002	NaN	0
A0A0U1RQV4		Homo sapiens	127985	97211.9	134152	133832	NaN	114078	127818	132890	147288	173116	204651	91477.1	130795	136732	150309	103771	111192	122394	NaN	145855	139654	146997	135960	143261	169714
A0A0U1RQV5		Homo sapiens	120152	0	70364.9	107678	69148.2	141665	134429	84103.8	70501.7	59666.6	NaN	0	0	90105.8	0	283481	80619.2	87372.7	41955.9	167484	82379.7	0	76356.8	82300.9	54087.1
A0A0U1RQX8		Homo sapiens	349668	116466	79803.5	82603.6	38642.5	0	58097.6	89271.3	0	73892.1	289310	NaN	0	66519.4	316122	73896.9	107760	93432.2	121488	0	900934	225235	50294.5	109533	0
A0A0U1RR07	primary:SYTL2	Homo sapiens	0	0	0	0	0	0	0	0	0	0	0	0	0	0	0	0	0	0	0	0	0	0	0	0	0
A0A0U1RR22	primary:PACSIN2	Homo sapiens	316223	220752	210574	330725	124771	204162	186543	267466	235634	278868	79620	189445	228173	292204	322569	153516	186436	221840	251363	228206	239144	182426	NaN	244814	171111
A0A0U1RR27		Homo sapiens	0	87076.1	76673.6	29995.8	33873.2	0	0	111101	75345.2	60123.2	0	33078.5	0	89488.2	68608.7	0	39063.9	61688.4	54960.1	33822.3	0	87997.4	102756	92745.9	0
A0A0U1RR30		Homo sapiens	0	0	0	228265	0	0	0	44396.6	481043	765853	0	0	NaN	144761	72845.8	0	0	158902	526656	0	0	0	307895	733944	0
A0A0U1RR39		Homo sapiens	349668	116466	79803.5	82603.6	38642.5	0	58097.6	89271.3	0	73892.1	289310	NaN	0	66519.4	316122	73896.9	107760	93432.2	121488	0	900934	225235	50294.5	109533	0
A0A0U1RR70	primary:DCLK2	Homo sapiens	0	NaN	116096	0	304973	0	0	0	380551	0	0	0	0	424103	224113	0	0	96058.9	0	0	0	551893	0	210498	0
A0A0U1RR71		Homo sapiens	0	0	0	0	0	0	0	0	0	0	0	0	0	0	0	0	0	0	0	0	0	0	0	0	0
A0A0U1RRA6		Homo sapiens	373984	0	383516	182027	3.4458e+06	0	234121	484242	1.02495e+06	65441.9	136673	327345	67432.9	1.15997e+06	4.04916e+06	330156	364083	NaN	207541	426446	264241	576264	264217	464986	669132
A0A0U1RRA9		Homo sapiens	1.23019e+06	324460	111343	90671.3	124520	908421	1.24332e+06	60160.1	79359.7	172094	517385	222305	2.37215e+06	155911	61852.4	344567	891455	67093.5	NaN	265050	1.46049e+06	141726	66187.3	91143.8	277193
A0A0U1RRB2	primary:GABRA1	Homo sapiens	0	0	0	246842	0	10769.9	0	0	0	0	0	0	79768.9	0	0	68707.2	0	0	0	0	0	0	0	0	0
A0A0U1RRH1		Homo sapiens	2.66125e+06	772004	1.73428e+06	2.31754e+06	2.53937e+06	0	0	3.18739e+06	0	0	0	716060	0	4.49635e+06	2.2915e+06	0	1.5669e+06	4.46863e+06	1.62214e+06	1.77399e+06	0	2.10727e+06	2.34861e+06	0	5.01848e+06
A0A0U1RRJ0	primary:NRXN3	Homo sapiens	NaN	0	72723.6	59090.5	35345.3	59497.4	41729.9	88767	98967.8	51421.2	77007.8	103079	53603.9	45055.5	66023.5	56075.7	77907.2	49737.1	34027.1	82679.4	63001	0	70673.2	55568.7	171419
A0A0U1RRK7		Homo sapiens	1.03055e+06	1.40292e+06	0	0	0	796409	798183	95498.1	1.86611e+06	2.10561e+06	2.62204e+06	777819	1.82922e+06	0	2.21458e+06	1.76443e+06	1.36084e+06	951563	1.87184e+06	0	0	2.51872e+06	0	NaN	0
A0A0U1RRM1		Homo sapiens	0	0	0	228265	0	0	0	44396.6	481043	765853	0	0	NaN	144761	72845.8	0	0	158902	526656	0	0	0	307895	733944	0
A0A0U1RRM8		Homo sapiens	0	0	0	0	0	0	0	24900	71376.6	0	0	0	0	0	0	0	0	124541	128909	0	0	0	0	0	0
A0A0X1KG73		Homo sapiens	2.66125e+06	772004	1.73428e+06	2.31754e+06	2.53937e+06	0	0	3.18739e+06	0	0	0	716060	0	4.49635e+06	2.2915e+06	0	1.5669e+06	4.46863e+06	1.62214e+06	1.77399e+06	0	2.10727e+06	2.34861e+06	0	5.01848e+06
A0A0X1KG75		Homo sapiens	0	146459	0	0	0	0	0	0	151893	0	0	252215	361701	0	0	NaN	0	0	0	0	116102	701347	0	0	0
A0A140T8Y0		Homo sapiens	592305	254246	364926	187340	87326.4	540751	254280	397270	401306	474937	994091	320992	323771	135990	237107	315912	383826	304050	333474	84319.4	604700	0	350688	301342	108540
A0A140T8Y6		Homo sapiens	0	659253	62154.5	NaN	1.18443e+06	0	738160	131029	942675	848129	45395	0	829396	700981	809972	560964	792569	711612	454649	586788	0	0	215346	850026	268004
A0A140T8Z4	primary:LY6G6D	Homo sapiens	180622	120584	137312	121988	229926	328939	152214	202715	198097	174695	120892	217123	199971	196893	122610	241395	246135	116772	170417	170417	199227	198422	164396	180589	94857.5
A0A140T8Z5		Homo sapiens	5.20748e+06	0	4.15703e+06	3.49839e+06	9.04628e+06	6.4553e+06	9.58381e+06	3.47475e+06	4160940	6.37444e+06	9.81617e+06	NaN	3.73764e+06	8.71295e+06	6.89863e+06	6.2726e+06	5.22353e+06	5.52077e+06	4.43291e+06	1.03677e+07	4.97146e+06	0	4.77873e+06	9.01849e+06	9.43535e+06
A0A140T8Z9		Homo sapiens	271502	229888	276724	329236	0	127224	146095	108582	270289	171194	303139	261969	228846	124086	246722	158534	71908.1	166770	241394	154696	189385	105956	243098	163035	19626.4
A0A140T900		Homo sapiens	271502	229888	276724	329236	0	127224	146095	108582	270289	171194	303139	261969	228846	124086	246722	158534	71908.1	166770	241394	154696	189385	105956	243098	163035	19626.4
A0A140T909		Homo sapiens	271502	229888	276724	329236	0	127224	146095	108582	270289	171194	303139	261969	228846	124086	246722	158534	71908.1	166770	241394	154696	189385	105956	243098	163035	19626.4
A0A140T912		Homo sapiens	357595	318397	NaN	266959	279474	232376	307190	198711	238998	226905	122242	291996	250463	258013	256492	225482	312853	306430	320919	294766	380651	222943	211103	226246	283247
A0A140T913		Homo sapiens	302409	224254	288081	318252	200590	262088	282603	198727	237528	235902	196220	189757	223482	277276	335333	214763	248725	279746	301500	226484	322569	NaN	245364	222626	127939
A0A140T914		Homo sapiens	271502	229888	276724	329236	0	127224	146095	108582	270289	171194	303139	261969	228846	124086	246722	158534	71908.1	166770	241394	154696	189385	105956	243098	163035	19626.4
A0A140T915		Homo sapiens	72610.3	187683	127902	303182	69750.3	140353	191475	96883	59148.1	66588	68680.7	159986	181258	167518	100801	122991	190172	111049	151921	39682.7	194595	0	85193.1	112150	62679.1
A0A140T922	primary:TNF	Homo sapiens	1.61689e+06	836277	476499	974380	1.10011e+06	50977.9	65133.6	37120.1	36395.9	28209.4	100185	65314.4	36074.4	97254.7	2.15091e+06	81459.6	47736.8	634745	616042	31574.6	324470	220223	95899.8	46205.8	186087
A0A140T930		Homo sapiens	357595	318397	NaN	266959	279474	232376	307190	198711	238998	226905	122242	291996	250463	258013	256492	225482	312853	306430	320919	294766	380651	222943	211103	226246	283247
A0A140T936	primary:VARS1	Homo sapiens	99563.9	79569.4	92552.7	78629.2	48609.8	107644	93160.4	101788	130678	NaN	139878	96147.6	107114	110065	89818.4	121954	108872	NaN	102653	96673.4	215815	29893.2	112859	126514	163017
A0A140T937		Homo sapiens	357595	318397	NaN	266959	279474	232376	307190	198711	238998	226905	122242	291996	250463	258013	256492	225482	312853	306430	320919	294766	380651	222943	211103	226246	283247
A0A140T939		Homo sapiens	226424	494829	268332	365904	157629	162294	196947	197813	266415	189686	144102	410078	303852	317689	382445	186176	298468	296975	279214	208117	269110	NaN	227254	189861	287820
A0A140T947		Homo sapiens	0	0	0	0	0	0	0	0	0	0	0	0	0	0	0	0	0	0	0	0	0	0	0	0	0
A0A140T961		Homo sapiens	271502	229888	276724	329236	0	127224	146095	108582	270289	171194	303139	261969	228846	124086	246722	158534	71908.1	166770	241394	154696	189385	105956	243098	163035	19626.4
A0A140T968		Homo sapiens	271502	229888	276724	329236	0	127224	146095	108582	270289	171194	303139	261969	228846	124086	246722	158534	71908.1	166770	241394	154696	189385	105956	243098	163035	19626.4
A0A140T972		Homo sapiens	0	0	243737	0	0	0	0	233388	104297	160600	0	0	326153	127897	0	0	0	469454	195472	270424	0	0	438378	230658	155114
A0A140T977		Homo sapiens	271502	229888	276724	329236	0	127224	146095	108582	270289	171194	303139	261969	228846	124086	246722	158534	71908.1	166770	241394	154696	189385	105956	243098	163035	19626.4
A0A140T980		Homo sapiens	271502	229888	276724	329236	0	127224	146095	108582	270289	171194	303139	261969	228846	124086	246722	158534	71908.1	166770	241394	154696	189385	105956	243098	163035	19626.4
A0A140T982		Homo sapiens	175678	683581	0	1.25734e+06	401293	330066	357715	1.07828e+06	1.29776e+06	1.23348e+06	345735	311655	NaN	0	1.15572e+06	415979	416464	1.06163e+06	1.28951e+06	1.55234e+06	877473	846339	1.02439e+06	1.33426e+06	1.36109e+06
A0A140T992		Homo sapiens	271502	229888	276724	329236	0	127224	146095	108582	270289	171194	303139	261969	228846	124086	246722	158534	71908.1	166770	241394	154696	189385	105956	243098	163035	19626.4
A0A140T997		Homo sapiens	243136	389314	515897	333895	122402	214415	384109	329278	310540	256311	236195	438082	344007	239170	NaN	218764	369114	392900	299506	161156	320309	330364	330267	182676	299207
A0A140T9A6		Homo sapiens	271502	229888	276724	329236	0	127224	146095	108582	270289	171194	303139	261969	228846	124086	246722	158534	71908.1	166770	241394	154696	189385	105956	243098	163035	19626.4
A0A140T9A7		Homo sapiens	175678	683581	0	1.25734e+06	401293	330066	357715	1.07828e+06	1.29776e+06	1.23348e+06	345735	311655	NaN	0	1.15572e+06	415979	416464	1.06163e+06	1.28951e+06	1.55234e+06	877473	846339	1.02439e+06	1.33426e+06	1.36109e+06
A0A140T9B8	primary:MICA	Homo sapiens	176242	0	0	0	21510.9	0	167660	0	0	1.88436e+06	0	564704	0	1.21994e+06	1.05221e+06	665100	1.03102e+06	1.09693e+06	887841	1.42625e+06	0	0	0	0	0
A0A140T9D6		Homo sapiens	271502	229888	276724	329236	0	127224	146095	108582	270289	171194	303139	261969	228846	124086	246722	158534	71908.1	166770	241394	154696	189385	105956	243098	163035	19626.4
A0A140T9E5		Homo sapiens	175678	683581	0	1.25734e+06	401293	330066	357715	1.07828e+06	1.29776e+06	1.23348e+06	345735	311655	NaN	0	1.15572e+06	415979	416464	1.06163e+06	1.28951e+06	1.55234e+06	877473	846339	1.02439e+06	1.33426e+06	1.36109e+06
A0A140T9F8		Homo sapiens	271502	229888	276724	329236	0	127224	146095	108582	270289	171194	303139	261969	228846	124086	246722	158534	71908.1	166770	241394	154696	189385	105956	243098	163035	19626.4
A0A140T9G7		Homo sapiens	271502	229888	276724	329236	0	127224	146095	108582	270289	171194	303139	261969	228846	124086	246722	158534	71908.1	166770	241394	154696	189385	105956	243098	163035	19626.4
A0A140T9G9		Homo sapiens	271502	229888	276724	329236	0	127224	146095	108582	270289	171194	303139	261969	228846	124086	246722	158534	71908.1	166770	241394	154696	189385	105956	243098	163035	19626.4
A0A140T9H1		Homo sapiens	271502	229888	276724	329236	0	127224	146095	108582	270289	171194	303139	261969	228846	124086	246722	158534	71908.1	166770	241394	154696	189385	105956	243098	163035	19626.4
A0A140T9I0		Homo sapiens	302409	224254	288081	318252	200590	262088	282603	198727	237528	235902	196220	189757	223482	277276	335333	214763	248725	279746	301500	226484	322569	NaN	245364	222626	127939
A0A140T9I5	primary:MICA	Homo sapiens	176242	0	0	0	21510.9	0	167660	0	0	1.88436e+06	0	564704	0	1.21994e+06	1.05221e+06	665100	1.03102e+06	1.09693e+06	887841	1.42625e+06	0	0	0	0	0
A0A140T9I7		Homo sapiens	0	0	310864	128674	30317.8	0	81846.1	0	238137	199960	153247	0	0	0	139421	162398	46498	89560.4	56176.8	0	131496	48491.6	0	96261.9	0
A0A140T9J3		Homo sapiens	175678	683581	0	1.25734e+06	401293	330066	357715	1.07828e+06	1.29776e+06	1.23348e+06	345735	311655	NaN	0	1.15572e+06	415979	416464	1.06163e+06	1.28951e+06	1.55234e+06	877473	846339	1.02439e+06	1.33426e+06	1.36109e+06
A0A140T9J4		Homo sapiens	271502	229888	276724	329236	0	127224	146095	108582	270289	171194	303139	261969	228846	124086	246722	158534	71908.1	166770	241394	154696	189385	105956	243098	163035	19626.4
A0A140T9L8	primary:MPIG6B	Homo sapiens	332724	519931	580666	681479	227966	740605	429751	653621	436264	569603	551476	619121	594094	678141	649685	414117	628672	531021	531957	421181	489352	627813	527870	472791	23456.8
A0A140T9M0		Homo sapiens	292216	386230	332964	266240	370404	279843	423822	202300	252493	306660	310311	341239	337849	280145	319293	255847	451725	296250	389121	304012	459700	343806	226531	321540	382152
A0A140T9N1		Homo sapiens	0	0	310864	128674	30317.8	0	81846.1	0	238137	199960	153247	0	0	0	139421	162398	46498	89560.4	56176.8	0	131496	48491.6	0	96261.9	0
A0A140T9P3	primary:MICA	Homo sapiens	176242	0	0	0	21510.9	0	167660	0	0	1.88436e+06	0	564704	0	1.21994e+06	1.05221e+06	665100	1.03102e+06	1.09693e+06	887841	1.42625e+06	0	0	0	0	0
A0A140T9R1	primary:FLOT1	Homo sapiens	156286	194530	223127	162975	53637.2	194509	363751	324343	138091	300441	138777	100354	161513	187131	185129	184993	NaN	150527	193229	128098	304384	8341.74	315236	159001	150080
A0A140T9R4		Homo sapiens	271502	229888	276724	329236	0	127224	146095	108582	270289	171194	303139	261969	228846	124086	246722	158534	71908.1	166770	241394	154696	189385	105956	243098	163035	19626.4
A0A140T9R5		Homo sapiens	0	659253	62154.5	NaN	1.18443e+06	0	738160	131029	942675	848129	45395	0	829396	700981	809972	560964	792569	711612	454649	586788	0	0	215346	850026	268004
A0A140T9R6		Homo sapiens	5.20748e+06	0	4.15703e+06	3.49839e+06	9.04628e+06	6.4553e+06	9.58381e+06	3.47475e+06	4160940	6.37444e+06	9.81617e+06	NaN	3.73764e+06	8.71295e+06	6.89863e+06	6.2726e+06	5.22353e+06	5.52077e+06	4.43291e+06	1.03677e+07	4.97146e+06	0	4.77873e+06	9.01849e+06	9.43535e+06
A0A140T9T7		Homo sapiens	105429	0	45923.9	91635.1	0	52427.6	64740.7	0	38917.3	0	89462.7	0	0	57165.5	0	37975	60478.3	56744.1	47463.9	43240.1	81930.1	0	86046.3	89643.4	0
A0A140T9T9	primary:MICA	Homo sapiens	176242	0	0	0	21510.9	0	167660	0	0	1.88436e+06	0	564704	0	1.21994e+06	1.05221e+06	665100	1.03102e+06	1.09693e+06	887841	1.42625e+06	0	0	0	0	0
A0A140T9U0		Homo sapiens	292216	386230	332964	266240	370404	279843	423822	202300	252493	306660	310311	341239	337849	280145	319293	255847	451725	296250	389121	304012	459700	343806	226531	321540	382152
A0A140T9U1		Homo sapiens	271502	229888	276724	329236	0	127224	146095	108582	270289	171194	303139	261969	228846	124086	246722	158534	71908.1	166770	241394	154696	189385	105956	243098	163035	19626.4
A0A140T9U4		Homo sapiens	271502	229888	276724	329236	0	127224	146095	108582	270289	171194	303139	261969	228846	124086	246722	158534	71908.1	166770	241394	154696	189385	105956	243098	163035	19626.4
A0A140T9V6		Homo sapiens	5.20748e+06	0	4.15703e+06	3.49839e+06	9.04628e+06	6.4553e+06	9.58381e+06	3.47475e+06	4160940	6.37444e+06	9.81617e+06	NaN	3.73764e+06	8.71295e+06	6.89863e+06	6.2726e+06	5.22353e+06	5.52077e+06	4.43291e+06	1.03677e+07	4.97146e+06	0	4.77873e+06	9.01849e+06	9.43535e+06
A0A140T9W2		Homo sapiens	292216	386230	332964	266240	370404	279843	423822	202300	252493	306660	310311	341239	337849	280145	319293	255847	451725	296250	389121	304012	459700	343806	226531	321540	382152
A0A140T9W3		Homo sapiens	226424	494829	268332	365904	157629	162294	196947	197813	266415	189686	144102	410078	303852	317689	382445	186176	298468	296975	279214	208117	269110	NaN	227254	189861	287820
A0A140T9X1		Homo sapiens	175678	683581	0	1.25734e+06	401293	330066	357715	1.07828e+06	1.29776e+06	1.23348e+06	345735	311655	NaN	0	1.15572e+06	415979	416464	1.06163e+06	1.28951e+06	1.55234e+06	877473	846339	1.02439e+06	1.33426e+06	1.36109e+06
A0A140T9X5		Homo sapiens	302409	224254	288081	318252	200590	262088	282603	198727	237528	235902	196220	189757	223482	277276	335333	214763	248725	279746	301500	226484	322569	NaN	245364	222626	127939
A0A140T9Y5		Homo sapiens	243136	389314	515897	333895	122402	214415	384109	329278	310540	256311	236195	438082	344007	239170	NaN	218764	369114	392900	299506	161156	320309	330364	330267	182676	299207
A0A140T9Y8		Homo sapiens	271502	229888	276724	329236	0	127224	146095	108582	270289	171194	303139	261969	228846	124086	246722	158534	71908.1	166770	241394	154696	189385	105956	243098	163035	19626.4
A0A140T9Y9		Homo sapiens	271502	229888	276724	329236	0	127224	146095	108582	270289	171194	303139	261969	228846	124086	246722	158534	71908.1	166770	241394	154696	189385	105956	243098	163035	19626.4
A0A140TA15		Homo sapiens	5.20748e+06	0	4.15703e+06	3.49839e+06	9.04628e+06	6.4553e+06	9.58381e+06	3.47475e+06	4160940	6.37444e+06	9.81617e+06	NaN	3.73764e+06	8.71295e+06	6.89863e+06	6.2726e+06	5.22353e+06	5.52077e+06	4.43291e+06	1.03677e+07	4.97146e+06	0	4.77873e+06	9.01849e+06	9.43535e+06
A0A140TA28	primary:MUCL3	Homo sapiens	0	696007	851071	971155	1.8344e+06	288994	0	485856	118771	411559	892443	NaN	277811	300524	1.33926e+06	466922	342934	1.12673e+06	583939	557027	0	288948	224960	0	191540
A0A140TA35		Homo sapiens	592305	254246	364926	187340	87326.4	540751	254280	397270	401306	474937	994091	320992	323771	135990	237107	315912	383826	304050	333474	84319.4	604700	0	350688	301342	108540
A0A140TA36		Homo sapiens	592305	254246	364926	187340	87326.4	540751	254280	397270	401306	474937	994091	320992	323771	135990	237107	315912	383826	304050	333474	84319.4	604700	0	350688	301342	108540
A0A140TA40		Homo sapiens	592305	254246	364926	187340	87326.4	540751	254280	397270	401306	474937	994091	320992	323771	135990	237107	315912	383826	304050	333474	84319.4	604700	0	350688	301342	108540
A0A140TA43		Homo sapiens	0	0	310864	128674	30317.8	0	81846.1	0	238137	199960	153247	0	0	0	139421	162398	46498	89560.4	56176.8	0	131496	48491.6	0	96261.9	0
A0A140TA45		Homo sapiens	592305	254246	364926	187340	87326.4	540751	254280	397270	401306	474937	994091	320992	323771	135990	237107	315912	383826	304050	333474	84319.4	604700	0	350688	301342	108540
A0A140TA54		Homo sapiens	0	0	310864	128674	30317.8	0	81846.1	0	238137	199960	153247	0	0	0	139421	162398	46498	89560.4	56176.8	0	131496	48491.6	0	96261.9	0
A0A140TA60		Homo sapiens	0	0	42753.8	76126.5	92747.9	0	0	81125.5	0	0	0	0	103278	0	63527.3	201107	116391	NaN	39653	0	64221.5	0	38645.5	63328	0
A0A140TA61		Homo sapiens	0	0	42753.8	76126.5	92747.9	0	0	81125.5	0	0	0	0	103278	0	63527.3	201107	116391	NaN	39653	0	64221.5	0	38645.5	63328	0
A0A140TA72		Homo sapiens	0	0	42753.8	76126.5	92747.9	0	0	81125.5	0	0	0	0	103278	0	63527.3	201107	116391	NaN	39653	0	64221.5	0	38645.5	63328	0
A0A140TA75		Homo sapiens	0	0	42753.8	76126.5	92747.9	0	0	81125.5	0	0	0	0	103278	0	63527.3	201107	116391	NaN	39653	0	64221.5	0	38645.5	63328	0
A0A140TA76		Homo sapiens	0	0	0	0	0	0	0	0	0	0	0	0	0	0	0	0	0	0	0	0	0	0	0	0	0
A0A140TA78		Homo sapiens	0	0	42753.8	76126.5	92747.9	0	0	81125.5	0	0	0	0	103278	0	63527.3	201107	116391	NaN	39653	0	64221.5	0	38645.5	63328	0
A0A140VK87		Homo sapiens	4.3742e+06	0	8.08805e+06	270754	0	0	6.0081e+06	0	0	0	3.81968e+06	1.40299e+06	0	0	5.41865e+06	6.63757e+06	57472.2	1.7197e+06	NaN	0	9.58367e+06	0	8.45736e+06	0	0
A0A182DWE8	primary:CFAP47, synonym:RP13-11B7.1, ORF:hCG_1982542	Homo sapiens	1.90203e+07	1.09624e+07	1.54895e+07	9.31216e+06	8.65241e+06	1.2674e+07	1.31334e+07	0	442038	3.15371e+07	1.01786e+07	2.40377e+07	1.10238e+06	0	7.13384e+06	1.95523e+07	NaN	1.75592e+07	11998514	2.01626e+06	1.51167e+07	16193160	2.28539e+07	1.0568e+07	362498
A0A182DWF2		Homo sapiens	544752	57716.8	333219	440251	67179.3	272968	NaN	433518	120972	321104	232629	337255	244535	127562	266471	321756	338462	343550	279866	232974	196904	130868	385713	321265	141720
A0A182DWF3		Homo sapiens	544752	57716.8	333219	440251	67179.3	272968	NaN	433518	120972	321104	232629	337255	244535	127562	266471	321756	338462	343550	279866	232974	196904	130868	385713	321265	141720
A0A182DWF4		Homo sapiens	88506.7	229817	105528	231478	166763	134459	135140	115008	47740.4	63566.9	65796.7	98077.9	81231.8	140996	158487	209018	NaN	123545	145028	37882.4	239946	0	76551.1	106558	91458.3
A0A182DWI3		Homo sapiens	248841	180486	164375	214859	202221	174025	192221	225677	195151	180674	281645	246181	181909	189009	242153	214552	220158	193286	169045	168814	183954	166634	206344	189736	498400
A0A191URI9		Homo sapiens	0	352959	140963	0	0	0	0	0	329840	0	0	206869	0	489976	0	NaN	645439	238947	555945	0	354850	0	0	292486	244541
A0A191URJ7		Homo sapiens	0	352959	140963	0	0	0	0	0	329840	0	0	206869	0	489976	0	NaN	645439	238947	555945	0	354850	0	0	292486	244541
A0A1B0GTA8		Homo sapiens	0	0	179529	0	0	204474	226892	100361	157927	471842	0	0	0	105089	290717	0	134038	208299	257304	0	129181	0	165323	292524	0
A0A1B0GTB0		Homo sapiens	231226	262443	211695	39054.3	130795	211283	286508	116952	110064	181477	6017.37	162010	202034	68151	69201.1	197330	163944	547075	NaN	87707.5	259914	83546.9	208508	126531	292792
A0A1B0GTF4	primary:MAP3K19	Homo sapiens	0	0	0	146513	0	138833	0	NaN	0	0	136245	0	0	74635	154330	187442	0	157841	180688	0	0	0	90749.9	155697	0
A0A1B0GTI4		Homo sapiens	NaN	152438	291086	118902	161868	442655	389812	59556.2	57849.6	86682.5	310186	1.14187e+06	281881	336502	156696	225648	92866.5	144007	109048	47296.3	520079	0	206062	196336	627920
A0A1B0GTK4	primary:FAM237A	Homo sapiens	1.07706e+06	0	0	0	0	168882	72911.9	444346	252510	0	140589	768272	0	69125.5	NaN	106692	427856	823574	493151	0	0	0	0	0	0
A0A1B0GTM2		Homo sapiens	0	0	179529	0	0	204474	226892	100361	157927	471842	0	0	0	105089	290717	0	134038	208299	257304	0	129181	0	165323	292524	0
A0A1B0GTN0		Homo sapiens	0	0	0	64218.9	0	0	0	121871	124272	0	0	0	0	0	364219	0	0	0	424412	0	319977	0	0	330662	302059
A0A1B0GTN7		Homo sapiens	NaN	152438	291086	118902	161868	442655	389812	59556.2	57849.6	86682.5	310186	1.14187e+06	281881	336502	156696	225648	92866.5	144007	109048	47296.3	520079	0	206062	196336	627920
A0A1B0GTQ1		Homo sapiens	0	0	199609	0	0	0	0	0	0	0	0	0	0	0	0	0	0	123682	62503.3	0	0	0	0	68153.3	0
A0A1B0GTR6		Homo sapiens	194571	75056.8	106748	0	0	202854	100465	62494.5	0	38305.8	0	241403	0	100805	NaN	130276	134515	116847	57242.6	172143	177367	0	44617.2	0	0
A0A1B0GTU3	primary:KIF16B	Homo sapiens	716083	679247	271334	279841	243392	0	428291	270018	108632	405141	0	521883	783371	281973	247545	454219	286491	221594	311391	300545	NaN	781156	266452	360362	333691
A0A1B0GTU4	primary:PXN	Homo sapiens	0	0	914787	0	0	0	0	35533.4	0	0	0	0	0	0	0	0	42963.3	368395	31532	150733	0	0	37321.8	33948.5	0
A0A1B0GTU5	primary:ARID1A	Homo sapiens	0	0	24353.9	683654	62450	0	0	66799.6	326069	45275.2	0	0	441263	277072	452987	0	0	36088.8	NaN	120087	0	0	0	249759	0
A0A1B0GTV7		Homo sapiens	194571	75056.8	106748	0	0	202854	100465	62494.5	0	38305.8	0	241403	0	100805	NaN	130276	134515	116847	57242.6	172143	177367	0	44617.2	0	0
A0A1B0GTV8		Homo sapiens	0	0	179529	0	0	204474	226892	100361	157927	471842	0	0	0	105089	290717	0	134038	208299	257304	0	129181	0	165323	292524	0
A0A1B0GTW2		Homo sapiens	NaN	152438	291086	118902	161868	442655	389812	59556.2	57849.6	86682.5	310186	1.14187e+06	281881	336502	156696	225648	92866.5	144007	109048	47296.3	520079	0	206062	196336	627920
A0A1B0GTW6	primary:EPB41L1	Homo sapiens	0	0	0	0	0	0	NaN	0	0	0	0	0	0	0	0	0	0	49690.9	179103	0	0	0	0	0	0
A0A1B0GTW7	primary:CIROP, synonym:LMLN2	Homo sapiens	312367	0	0	0	0	0	0	355944	0	36181.3	0	135135	0	0	86250.2	0	0	78953.9	NaN	0	0	0	135545	50050.3	0
A0A1B0GTX1		Homo sapiens	0	0	0	0	0	0	0	0	0	0	0	0	0	0	0	0	0	NaN	0	0	0	0	0	0	0
A0A1B0GU14		Homo sapiens	194571	75056.8	106748	0	0	202854	100465	62494.5	0	38305.8	0	241403	0	100805	NaN	130276	134515	116847	57242.6	172143	177367	0	44617.2	0	0
A0A1B0GU24		Homo sapiens	0	0	0	0	0	0	0	0	0	0	0	0	0	0	0	0	0	0	0	0	0	0	0	0	0
A0A1B0GU44		Homo sapiens	76189.9	129430	107355	117839	142661	111994	163693	146738	111713	88313.2	127821	133059	79947.7	88601.3	68112.5	142472	185502	140315	102504	174510	116142	163538	118675	143546	0
A0A1B0GU45		Homo sapiens	0	0	0	0	0	0	0	0	0	0	0	0	0	0	0	0	0	0	0	0	0	0	0	0	0
A0A1B0GU48		Homo sapiens	0	75451.8	89029.7	94536.1	31859.4	0	14515.3	46047.4	0	117295	0	48869.1	191629	0	104633	27871.2	0	0	930159	0	0	0	46054.4	1.03059e+06	0
A0A1B0GU55		Homo sapiens	0	0	179529	0	0	204474	226892	100361	157927	471842	0	0	0	105089	290717	0	134038	208299	257304	0	129181	0	165323	292524	0
A0A1B0GU58	primary:PCCA	Homo sapiens	0	0	0	0	0	0	0	0	0	0	0	0	0	0	0	0	0	0	0	0	0	0	0	0	0
A0A1B0GU60	primary:PXN	Homo sapiens	0	0	914787	0	0	0	0	35533.4	0	0	0	0	0	0	0	0	42963.3	368395	31532	150733	0	0	37321.8	33948.5	0
A0A1B0GU72		Homo sapiens	0	0	199609	0	0	0	0	0	0	0	0	0	0	0	0	0	0	123682	62503.3	0	0	0	0	68153.3	0
A0A1B0GU74		Homo sapiens	NaN	152438	291086	118902	161868	442655	389812	59556.2	57849.6	86682.5	310186	1.14187e+06	281881	336502	156696	225648	92866.5	144007	109048	47296.3	520079	0	206062	196336	627920
A0A1B0GU81		Homo sapiens	NaN	152438	291086	118902	161868	442655	389812	59556.2	57849.6	86682.5	310186	1.14187e+06	281881	336502	156696	225648	92866.5	144007	109048	47296.3	520079	0	206062	196336	627920
A0A1B0GUA8	primary:KIF13A	Homo sapiens	0	0	0	0	588046	0	0	0	0	0	0	0	0	154965	0	0	0	0	NaN	92368.7	954712	0	0	0	0
A0A1B0GUA9	primary:C13orf46	Homo sapiens	0	0	0	0	0	0	0	0	0	0	0	0	0	0	0	0	0	0	0	0	0	0	0	0	0
A0A1B0GUB3	primary:ASAH1	Homo sapiens	NaN	245499	0	0	126431	0	82005.7	0	0	127416	0	0	0	0	230922	68402.5	104264	236042	256517	37671.2	316816	80233.4	0	81833.7	59664.8
A0A1B0GUD1		Homo sapiens	0	75451.8	89029.7	94536.1	31859.4	0	14515.3	46047.4	0	117295	0	48869.1	191629	0	104633	27871.2	0	0	930159	0	0	0	46054.4	1.03059e+06	0
A0A1B0GUD8		Homo sapiens	0	0	199609	0	0	0	0	0	0	0	0	0	0	0	0	0	0	123682	62503.3	0	0	0	0	68153.3	0
A0A1B0GUE8		Homo sapiens	194571	75056.8	106748	0	0	202854	100465	62494.5	0	38305.8	0	241403	0	100805	NaN	130276	134515	116847	57242.6	172143	177367	0	44617.2	0	0
A0A1B0GUF7	primary:IQCM	Homo sapiens	121172	84489.7	0	0	NaN	14312.3	19471.8	46586.1	46877.6	0	18947	121599	33962.6	32177.2	40931.4	0	36079.4	33530.2	33063.5	59622.2	46101.3	0	42533.9	25015.4	0
A0A1B0GUI1	primary:RALGAPA1	Homo sapiens	0	0	74287.2	0	0	0	0	0	0	0	0	0	0	0	0	0	0	NaN	0	0	0	0	0	96463.6	0
A0A1B0GUL3	primary:GSE1	Homo sapiens	1.48953e+06	0	0	0	2.73258e+07	0	0	0	0	0	0	1.35686e+06	1.4345e+06	0	NaN	0	0	209055	4.83363e+06	1.82425e+07	978105	0	0	4.56127e+06	5.99604e+06
A0A1B0GUN0	primary:PLEKHA7	Homo sapiens	0	0	0	0	0	0	109434	276908	151250	223459	103988	0	0	0	NaN	0	34317.7	222653	81436.1	278134	0	0	225377	0	0
A0A1B0GUN6		Homo sapiens	0	0	0	64218.9	0	0	0	121871	124272	0	0	0	0	0	364219	0	0	0	424412	0	319977	0	0	330662	302059
A0A1B0GUN8		Homo sapiens	76189.9	129430	107355	117839	142661	111994	163693	146738	111713	88313.2	127821	133059	79947.7	88601.3	68112.5	142472	185502	140315	102504	174510	116142	163538	118675	143546	0
A0A1B0GUQ1	primary:NRXN1	Homo sapiens	0	0	0	0	0	82795.2	0	0	0	0	0	0	0	0	0	95655.6	0	0	67617.2	0	0	0	0	0	148794
A0A1B0GUS1		Homo sapiens	265960	0	570190	675708	697165	0	565089	503241	794107	608589	0	0	186871	631729	551357	138223	0	371190	573914	348395	0	214336	0	719392	796516
A0A1B0GUS4	primary:UBE2L5	Homo sapiens	365242	412413	222637	433377	334799	337558	359494	262818	265200	200666	248612	405800	237447	299598	300735	NaN	334850	243668	210076	308346	276675	534949	287966	251905	228928
A0A1B0GUT2	primary:C10orf143	Homo sapiens	1.09713e+06	0	910592	0	0	680018	0	0	0	0	0	0	0	0	242125	0	124384	1.37973e+06	462351	0	1.30028e+06	0	0	0	0
A0A1B0GUU7		Homo sapiens	0	0	179529	0	0	204474	226892	100361	157927	471842	0	0	0	105089	290717	0	134038	208299	257304	0	129181	0	165323	292524	0
A0A1B0GUW6	primary:SPEM3	Homo sapiens	0	0	0	0	0	0	0	0	0	0	0	0	0	0	0	0	0	0	0	0	0	0	0	0	0
A0A1B0GUZ2	primary:REN	Homo sapiens	0	0	0	0	0	187813	0	0	0	0	0	0	0	0	0	0	167329	828593	556708	0	0	0	0	0	0
A0A1B0GV03	primary:GOLGA6L7	Homo sapiens	0	221815	312353	334821	653495	266058	443821	348130	393213	625596	371208	201858	361847	241678	295694	577132	451149	NaN	452784	143982	230409	339511	450997	455970	206001
A0A1B0GV05		Homo sapiens	299743	246236	175646	114127	219294	153146	263509	246936	196726	199328	452892	139583	193645	113559	154020	221955	253243	181934	196698	264672	216304	293861	NaN	231420	134898
A0A1B0GV09		Homo sapiens	0	75451.8	89029.7	94536.1	31859.4	0	14515.3	46047.4	0	117295	0	48869.1	191629	0	104633	27871.2	0	0	930159	0	0	0	46054.4	1.03059e+06	0
A0A1B0GV38	primary:GABRA1	Homo sapiens	0	0	0	246842	0	10769.9	0	0	0	0	0	0	79768.9	0	0	68707.2	0	0	0	0	0	0	0	0	0
A0A1B0GV46	primary:MUCL3	Homo sapiens	0	696007	851071	971155	1.8344e+06	288994	0	485856	118771	411559	892443	NaN	277811	300524	1.33926e+06	466922	342934	1.12673e+06	583939	557027	0	288948	224960	0	191540
A0A1B0GV54		Homo sapiens	265960	0	570190	675708	697165	0	565089	503241	794107	608589	0	0	186871	631729	551357	138223	0	371190	573914	348395	0	214336	0	719392	796516
A0A1B0GV68		Homo sapiens	647892	398248	740772	331372	505150	320426	469125	173491	270137	165929	46223.5	855159	304417	233578	362181	307974	564514	200379	521775	204825	178021	74450.8	221143	444576	107722
A0A1B0GV70	primary:TEPSIN	Homo sapiens	342794	0	110289	0	0	0	0	0	196582	363694	0	373804	0	90988.1	0	165006	0	251967	293245	337207	0	0	224188	194733	0
A0A1B0GV74		Homo sapiens	0	0	199609	0	0	0	0	0	0	0	0	0	0	0	0	0	0	123682	62503.3	0	0	0	0	68153.3	0
A0A1B0GV94		Homo sapiens	194571	75056.8	106748	0	0	202854	100465	62494.5	0	38305.8	0	241403	0	100805	NaN	130276	134515	116847	57242.6	172143	177367	0	44617.2	0	0
A0A1B0GV97	primary:CCDC33	Homo sapiens	847090	1.29766e+06	0	2.11015e+06	521668	0	616296	1.52731e+06	0	1.35347e+06	333180	1.3578e+06	NaN	1.38561e+06	0	1.14796e+06	845797	968862	1.18817e+06	412423	0	2.24616e+06	1.18849e+06	0	413874
A0A1B0GVA6	primary:USP51	Homo sapiens	279317	0	8.48911e+06	1.05199e+07	1.09193e+07	9.05483e+06	225713	5.59076e+06	3.17853e+06	2.99779e+06	193818	4.38654e+06	2.62611e+06	8.14139e+06	7.1179e+06	262647	1.01911e+07	5.28213e+06	6.23512e+06	6.29346e+06	204009	148619	4.88382e+06	6.15944e+06	3.35606e+06
A0A1B0GVB9		Homo sapiens	231226	262443	211695	39054.3	130795	211283	286508	116952	110064	181477	6017.37	162010	202034	68151	69201.1	197330	163944	547075	NaN	87707.5	259914	83546.9	208508	126531	292792
A0A1B0GVC3	primary:DIRAS2	Homo sapiens	0	0	0	0	0	0	7422.7	0	0	0	0	0	0	0	21300.1	46769.2	29852.3	153225	0	0	0	0	87686.4	NaN	0
A0A1B0GVH7	primary:IQCM	Homo sapiens	121172	84489.7	0	0	NaN	14312.3	19471.8	46586.1	46877.6	0	18947	121599	33962.6	32177.2	40931.4	0	36079.4	33530.2	33063.5	59622.2	46101.3	0	42533.9	25015.4	0
A0A1B0GVI3	primary:KRT10	Homo sapiens	139878	159787	77792.8	300171	793955	114088	121028	141336	NaN	177046	145662	212084	167424	491380	553308	248877	210861	193849	321743	598596	184191	278138	144108	287468	574493
A0A1B0GVJ3	primary:PNKP	Homo sapiens	0	0	0	0	0	0	0	0	0	0	0	0	0	0	0	0	0	0	0	0	0	0	0	0	0
A0A1B0GVL0		Homo sapiens	194571	75056.8	106748	0	0	202854	100465	62494.5	0	38305.8	0	241403	0	100805	NaN	130276	134515	116847	57242.6	172143	177367	0	44617.2	0	0
A0A1B0GVL4		Homo sapiens	0	0	98713.9	781798	0	97907.3	11649.8	68904.8	2.43349e+06	0	7217.74	0	1.42301e+06	1.26182e+06	1.11591e+06	159979	141688	66887.1	394331	0	0	0	56272.7	733931	0
A0A1B0GVM0	primary:BEGAIN	Homo sapiens	0	5.92485e+06	184847	118626	221074	0	0	0	0	137790	318530	481533	0	65284.8	64181.5	311753	300881	NaN	91424.1	0	0	540650	0	61157.9	0
A0A1B0GVM9	primary:PRSS51	Homo sapiens	0	0	0	0	0	0	0	0	0	0	0	0	0	0	0	0	0	0	0	0	0	0	0	0	0
A0A1B0GVS1	primary:IQCM	Homo sapiens	121172	84489.7	0	0	NaN	14312.3	19471.8	46586.1	46877.6	0	18947	121599	33962.6	32177.2	40931.4	0	36079.4	33530.2	33063.5	59622.2	46101.3	0	42533.9	25015.4	0
A0A1B0GVT2	primary:SMIM36	Homo sapiens	228329	367126	153716	0	244174	96533.1	258799	153956	281210	23586.3	90536.3	0	98539.2	738249	80249	203523	98905	107718	153879	457694	184931	0	137719	295815	370055
A0A1B0GVU6	primary:C5orf58	Homo sapiens	528665	294615	429791	0	0	0	117772	797169	422145	656114	0	851392	344282	320577	395051	0	853636	378960	NaN	60331.3	346462	1.09306e+06	624410	551670	0
A0A1B0GVU9	primary:QARS1	Homo sapiens	120113	121956	123246	94906.8	144153	61486.5	90269.7	134866	108580	98963.4	115476	87732.8	86601.9	88908.2	93941.6	84463.4	82637.9	100965	98831.5	123002	89378.5	118484	129058	NaN	300489
A0A1B0GVV3	primary:RILPL1	Homo sapiens	0	0	0	757997	641137	196920	0	0	0	1.0887e+06	41961.9	0	0	0	1.03871e+06	0	62395.5	NaN	0	659851	0	0	0	745232	461005
A0A1B0GVW0		Homo sapiens	231226	262443	211695	39054.3	130795	211283	286508	116952	110064	181477	6017.37	162010	202034	68151	69201.1	197330	163944	547075	NaN	87707.5	259914	83546.9	208508	126531	292792
A0A1B0GVW9	primary:GABRA1	Homo sapiens	0	0	0	246842	0	10769.9	0	0	0	0	0	0	79768.9	0	0	68707.2	0	0	0	0	0	0	0	0	0
A0A1B0GVY7		Homo sapiens	0	0	0	0	0	0	0	0	0	0	0	0	0	0	0	0	0	0	0	0	0	0	0	0	0
A0A1B0GVZ2	primary:FAM240B	Homo sapiens	70506.3	35179.8	178075	0	0	226832	55327.6	317363	0	299091	178888	58700.5	0	0	0	NaN	103748	126221	115711	0	198326	16873.6	202658	88135.3	0
A0A1B0GVZ8		Homo sapiens	0	75451.8	89029.7	94536.1	31859.4	0	14515.3	46047.4	0	117295	0	48869.1	191629	0	104633	27871.2	0	0	930159	0	0	0	46054.4	1.03059e+06	0
A0A1B0GW05		Homo sapiens	0	0	0	0	0	0	0	0	0	0	0	0	0	0	0	0	0	0	0	0	0	0	0	0	0
A0A1B0GW38		Homo sapiens	349668	116466	79803.5	82603.6	38642.5	0	58097.6	89271.3	0	73892.1	289310	NaN	0	66519.4	316122	73896.9	107760	93432.2	121488	0	900934	225235	50294.5	109533	0
A0A1B0GW41	primary:ING5	Homo sapiens	707412	1.26458e+06	1.4955e+06	631592	70455.6	819717	1.37661e+06	1.65137e+06	0	2.54793e+06	NaN	779210	0	0	397221	1.02624e+06	1.61949e+06	1.71221e+06	1.46968e+06	233376	1.06284e+06	2.29253e+06	1.94356e+06	881330	0
A0A1B0GW70		Homo sapiens	NaN	89425.5	74712.6	329290	914935	0	0	51442.4	1.44168e+06	86894.1	0	0	434936	1.76127e+06	1.0311e+06	71768.4	63322	71028.7	516901	87726.8	81996.8	0	0	839202	186422
A0A1B0GW84		Homo sapiens	0	0	0	0	0	0	0	0	0	0	0	0	0	0	0	0	0	0	0	0	0	0	0	0	0
A0A1B0GW98		Homo sapiens	0	0	0	64218.9	0	0	0	121871	124272	0	0	0	0	0	364219	0	0	0	424412	0	319977	0	0	330662	302059
A0A1B0GWA2		Homo sapiens	306796	394416	0	0	161596	418354	194577	0	0	0	535743	0	0	0	0	338702	143947	0	0	147560	0	NaN	0	0	43325.9
A0A1B0GWA9	primary:DIRAS2	Homo sapiens	0	0	0	0	0	0	7422.7	0	0	0	0	0	0	0	21300.1	46769.2	29852.3	153225	0	0	0	0	87686.4	NaN	0
A0A1B0GWC4		Homo sapiens	0	0	179529	0	0	204474	226892	100361	157927	471842	0	0	0	105089	290717	0	134038	208299	257304	0	129181	0	165323	292524	0
A0A1B0GWD8		Homo sapiens	252369	0	275962	71973	0	204672	270147	275183	0	303130	256362	0	0	63891.9	92824.3	NaN	205573	274693	156862	106776	0	0	284145	124757	0
A0A1B0GWI2		Homo sapiens	194571	75056.8	106748	0	0	202854	100465	62494.5	0	38305.8	0	241403	0	100805	NaN	130276	134515	116847	57242.6	172143	177367	0	44617.2	0	0
A0A1B0GWJ3	primary:GRIP2	Homo sapiens	0	0	271976	0	0	0	0	NaN	0	0	0	0	0	0	0	0	0	119310	0	0	0	0	0	0	0
A0A1B0GWJ7		Homo sapiens	194571	75056.8	106748	0	0	202854	100465	62494.5	0	38305.8	0	241403	0	100805	NaN	130276	134515	116847	57242.6	172143	177367	0	44617.2	0	0
A0A1B0GWJ8		Homo sapiens	231226	262443	211695	39054.3	130795	211283	286508	116952	110064	181477	6017.37	162010	202034	68151	69201.1	197330	163944	547075	NaN	87707.5	259914	83546.9	208508	126531	292792
A0A1B0GWJ9	primary:RASSF3	Homo sapiens	0	0	0	0	0	0	0	0	0	0	0	0	0	0	0	0	0	0	0	0	0	0	0	0	0
A0A1B0GWK2	primary:KAZN	Homo sapiens	15677.9	303526	204677	1.90672e+07	0	166898	15662.6	182178	1.26922e+07	247506	0	261010	2.16483e+07	1.61386e+07	5.76373e+06	72680.9	101010	129457	7.55394e+06	211426	75277.6	39093.8	180373	7.18392e+06	0
A0A1B0GWZ1	primary:CCDC7	Homo sapiens	632256	0	0	53201.3	0	56855	0	87157.4	188429	169436	0	72679.9	129306	0	0	152321	257654	388775	0	260933	0	0	0	157652	180646
A0A1B0GX09		Homo sapiens	425399	246583	1.09381e+06	1.78737e+06	445143	395654	467260	1.06772e+06	1.17495e+06	1.55226e+06	216440	57885.2	1.0356e+06	1.36037e+06	1291351	525461	566253	958551	1.25398e+06	767899	366631	1.42903e+06	1.2351e+06	1.13754e+06	0
A0A1B0GX79		Homo sapiens	77564.3	140518	172191	321418	0	76284.2	86755.1	246426	222838	329925	0	166785	248916	230307	258289	66356	112409	177858	222141	199289	58499.1	44444.6	231630	226353	142698
A0A1B0GXA9		Homo sapiens	140533	1.17197e+06	NaN	452695	67667.6	440924	225745	434733	122740	179397	203666	170857	180740	725170	297880	241232	320545	374982	224291	57648.8	363465	636602	194531	424597	762705
A0A1C7CYW4		Homo sapiens	231226	262443	211695	39054.3	130795	211283	286508	116952	110064	181477	6017.37	162010	202034	68151	69201.1	197330	163944	547075	NaN	87707.5	259914	83546.9	208508	126531	292792
A0A1C7CYW8		Homo sapiens	57072.1	39402.7	59207.3	61852	0	17189.9	28565.9	93701	49098.3	71542.5	0	NaN	67634	38032.9	96655.9	29886.9	54143.3	64970.1	66786.5	29655.5	114511	90005.4	68915.7	58290.2	0
A0A1C7CYX8		Homo sapiens	72590.2	67143.6	121881	51561.1	99498	234783	183934	57295.2	127997	137488	364620	43059.7	132212	51969.2	71495.3	317279	236268	125256	164742	257830	149274	5289.66	131394	137709	67951.3
A0A1C7CYX9	primary:DPYSL2	Homo sapiens	340801	276401	202586	141869	442077	195801	299260	239586	204598	145390	369204	233809	167508	133925	161421	243395	318104	256259	186476	322783	223442	341655	207977	171365	308503
A0A1C7CYY4		Homo sapiens	333488	0	1330630	3.03447e+06	1.35283e+06	945857	392305	1.75415e+06	5.66473e+06	1.59873e+06	1.51289e+06	0	3.9049e+06	2.37401e+06	1.79475e+06	436554	588459	592007	992220	1.46821e+06	316127	817296	1.75237e+06	3.50985e+06	0
A0A1C7CYY6		Homo sapiens	0	0	0	0	0	0	0	0	0	0	0	0	0	0	0	0	0	NaN	0	0	0	0	0	0	0
A0A1C7CYY9		Homo sapiens	NaN	152438	291086	118902	161868	442655	389812	59556.2	57849.6	86682.5	310186	1.14187e+06	281881	336502	156696	225648	92866.5	144007	109048	47296.3	520079	0	206062	196336	627920
A0A1C7CYZ2		Homo sapiens	194571	75056.8	106748	0	0	202854	100465	62494.5	0	38305.8	0	241403	0	100805	NaN	130276	134515	116847	57242.6	172143	177367	0	44617.2	0	0
A0A1D5RMU6		Homo sapiens	1.03055e+06	1.40292e+06	0	0	0	796409	798183	95498.1	1.86611e+06	2.10561e+06	2.62204e+06	777819	1.82922e+06	0	2.21458e+06	1.76443e+06	1.36084e+06	951563	1.87184e+06	0	0	2.51872e+06	0	NaN	0
A0A1U9X989		Homo sapiens	0	659253	62154.5	NaN	1.18443e+06	0	738160	131029	942675	848129	45395	0	829396	700981	809972	560964	792569	711612	454649	586788	0	0	215346	850026	268004
A0A1W2PNI2		Homo sapiens	0	0	0	0	0	0	0	0	0	0	0	0	0	0	0	0	0	0	0	0	0	0	0	0	0
A0A1W2PNT6	primary:NECAP1	Homo sapiens	225975	215484	189172	69571.7	54167.1	123158	216819	230989	188930	325684	41643.2	366056	136508	11116.3	144679	93261.2	164175	288668	392964	280012	217227	145187	161803	110278	0
A0A1W2PNV4		Homo sapiens	280725	267894	274117	214748	251561	188293	237223	340378	336597	320140	220470	217541	231147	226312	199271	245029	288167	304484	264269	219844	236589	219610	332416	233603	100645
A0A1W2PNW1	primary:STAT6	Homo sapiens	0	0	0	0	NaN	0	0	0	0	0	0	32586.6	0	23015.8	0	57065.7	74748	56774.1	7728.78	0	0	0	0	0	0
A0A1W2PNX4		Homo sapiens	21547.1	152913	478401	289408	89750.3	384560	352749	569222	750509	478583	0	214172	408031	670360	780398	266364	273058	220929	619037	959145	358873	326376	700250	459499	157618
A0A1W2PNX5		Homo sapiens	0	352959	140963	0	0	0	0	0	329840	0	0	206869	0	489976	0	NaN	645439	238947	555945	0	354850	0	0	292486	244541
A0A1W2PNX8	primary:UNC45A	Homo sapiens	66303.9	0	93957.5	54093.6	91646.3	89132.3	122962	69356	110241	89745.3	39691.3	0	152010	69639.1	43053.5	104694	60481.6	73307.7	81876.8	88799	255621	0	94507.5	74768.7	140554
A0A1W2PNY0		Homo sapiens	3.28604e+06	0	0	0	243579	0	0	818281	0	174606	0	0	0	0	0	0	0	0	0	399764	0	0	88138.3	0	0
A0A1W2PP29	primary:HLA-B	Homo sapiens	439234	264732	301906	668213	372192	341948	263848	173693	270330	400795	665118	190651	312014	607596	755882	311961	317906	262901	584699	209894	415830	195589	247006	421639	393406
A0A1W2PP38		Homo sapiens	114481	92781.3	143995	106896	341212	240862	249252	140288	200741	239654	883955	84831.8	154669	227869	300364	150849	96504.7	196055	229461	336021	77136.8	35696.2	228054	224231	0
A0A1W2PP81	primary:TAF11L5	Homo sapiens	218875	1.33248e+06	58219	202337	245914	88289.4	144259	203626	309091	81476.1	69509.9	188682	844826	983789	446627	125416	317827	117667	340114	375657	271282	192569	72003.8	1.14301e+06	199036
A0A1W2PP93		Homo sapiens	21547.1	152913	478401	289408	89750.3	384560	352749	569222	750509	478583	0	214172	408031	670360	780398	266364	273058	220929	619037	959145	358873	326376	700250	459499	157618
A0A1W2PPA2		Homo sapiens	0	0	0	0	0	0	0	0	0	0	0	0	0	0	0	0	0	0	0	0	0	0	0	0	0
A0A1W2PPB7		Homo sapiens	0	0	0	0	0	0	0	0	0	0	0	0	0	0	0	0	0	0	0	0	0	0	0	0	0
A0A1W2PPD9	primary:MYCN	Homo sapiens	819855	0	0	NaN	0	0	370811	0	0	0	0	0	0	0	0	0	0	0	0	0	0	0	0	0	0
A0A1W2PPE2	primary:TAF11L4	Homo sapiens	218875	1.33248e+06	58219	202337	245914	88289.4	144259	203626	309091	81476.1	69509.9	188682	844826	983789	446627	125416	317827	117667	340114	375657	271282	192569	72003.8	1.14301e+06	199036
A0A1W2PPH1	primary:ME2	Homo sapiens	153297	150106	138394	137240	142794	119320	149812	140997	157309	213709	140997	81687.7	128637	158698	108663	202904	121035	144532	125310	192656	88812.5	219610	158675	162268	159446
A0A1W2PPH5	primary:TAF11L13	Homo sapiens	0	0	0	0	536790	NaN	272947	0	0	0	0	0	2.42871e+06	0	0	137029	0	0	1.60156e+06	0	250060	0	714817	737864	0
A0A1W2PPI5	primary:INTS6L, synonym:DDX26B, ORF:hCG_14763	Homo sapiens	198728	171767	138441	367417	12439.8	0	0	135430	92392.6	225594	0	132112	176244	258575	273998	19694.5	30175.2	291830	154867	0	28653.5	62129.2	168916	144052	21886
A0A1W2PPM9		Homo sapiens	21547.1	152913	478401	289408	89750.3	384560	352749	569222	750509	478583	0	214172	408031	670360	780398	266364	273058	220929	619037	959145	358873	326376	700250	459499	157618
A0A1W2PPP1	primary:GABRD	Homo sapiens	74672.5	0	0	0	0	0	0	0	0	323033	120274	322497	0	0	0	81633.7	0	229339	0	197431	294448	0	333020	381548	0
A0A1W2PPU4		Homo sapiens	95683.3	181759	173921	193898	104710	144197	120759	182313	173103	178487	191491	89133.8	213623	230928	174153	140393	183284	187253	173921	181949	168560	171329	215057	176565	196532
A0A1W2PPV8		Homo sapiens	1.62306e+06	111789	703031	NaN	345443	1.12977e+06	984680	604937	581845	1.16541e+06	461226	401517	429535	1.45964e+06	1.38934e+06	1.15594e+06	317614	620322	881070	319856	1.13418e+06	158662	642041	1.21959e+06	808588
A0A1W2PPW5		Homo sapiens	21547.1	152913	478401	289408	89750.3	384560	352749	569222	750509	478583	0	214172	408031	670360	780398	266364	273058	220929	619037	959145	358873	326376	700250	459499	157618
A0A1W2PPX9		Homo sapiens	169615	0	120269	0	316791	142074	154460	140581	NaN	282972	0	176762	112538	0	84457	44934.4	125071	141787	162118	417323	175066	0	191251	131104	472163
A0A1W2PPZ5	primary:TCEA1	Homo sapiens	227244	200883	107366	98956.4	364193	170210	NaN	104122	131926	148326	39739.2	155628	138750	57350.6	124600	230730	225234	106151	123074	112666	216062	144577	143377	90114	161950
A0A1W2PPZ7		Homo sapiens	0	75451.8	89029.7	94536.1	31859.4	0	14515.3	46047.4	0	117295	0	48869.1	191629	0	104633	27871.2	0	0	930159	0	0	0	46054.4	1.03059e+06	0
A0A1W2PQ28		Homo sapiens	12385.8	0	0	0	0	0	0	0	0	0	0	0	0	405290	0	0	0	327347	0	0	0	0	0	216571	0
A0A1W2PQ47	primary:FDFT1	Homo sapiens	0	0	0	0	0	0	0	0	0	0	0	0	0	186945	0	0	0	0	0	0	0	0	0	114152	0
A0A1W2PQ90		Homo sapiens	284743	273330	3.01672e+06	170337	1.25943e+06	297172	305360	2.81129e+06	137904	37387333	413752	295427	610908	277325	99947.2	345977	277436	117184	188466	190082	247180	280224	1.78023e+06	209315	105010
A0A1W2PQC9		Homo sapiens	21547.1	152913	478401	289408	89750.3	384560	352749	569222	750509	478583	0	214172	408031	670360	780398	266364	273058	220929	619037	959145	358873	326376	700250	459499	157618
A0A1W2PQG9		Homo sapiens	21547.1	152913	478401	289408	89750.3	384560	352749	569222	750509	478583	0	214172	408031	670360	780398	266364	273058	220929	619037	959145	358873	326376	700250	459499	157618
A0A1W2PQP2	primary:GOSR2	Homo sapiens	2.94099e+06	0	0	748130	779944	278926	0	2.35947e+06	515520	223017	0	0	0	2.36839e+06	2.36457e+06	796063	0	1.49218e+06	0	0	0	760072	125609	2.20984e+06	0
A0A1W2PQT4		Homo sapiens	1.62306e+06	111789	703031	NaN	345443	1.12977e+06	984680	604937	581845	1.16541e+06	461226	401517	429535	1.45964e+06	1.38934e+06	1.15594e+06	317614	620322	881070	319856	1.13418e+06	158662	642041	1.21959e+06	808588
A0A1W2PQT5		Homo sapiens	12385.8	0	0	0	0	0	0	0	0	0	0	0	0	405290	0	0	0	327347	0	0	0	0	0	216571	0
A0A1W2PQU8	primary:SPIN3	Homo sapiens	0	0	0	0	0	0	0	0	0	0	0	0	0	0	0	0	0	0	0	0	0	0	NaN	0	0
A0A1W2PQW0		Homo sapiens	1.54856e+07	12040417	1.47016e+07	9.85786e+06	1.85458e+07	3.29196e+06	9.86908e+06	1.72001e+07	1.75916e+07	2.0053e+07	14843375	1.12006e+07	6.18456e+06	7.47152e+06	1.08016e+07	8.87567e+06	1.1001e+07	1.17061e+07	1.28214e+07	1.7195e+07	6.22745e+06	1.18235e+07	1.73787e+07	1.39286e+07	0
A0A1W2PQW2	primary:CACNA1H	Homo sapiens	29382.3	0	88002.5	2.12719e+06	123461	0	0	198695	190929	2.04122e+06	0	67476.3	227653	1.35895e+06	1.19007e+06	146789	0	177412	1.12686e+06	137791	0	425102	179022	1.23037e+06	0
A0A1W2PQX5	primary:CCDC187	Homo sapiens	NaN	13148.4	151641	92192.2	171589	1.01564e+06	238229	87180.2	177291	233146	228441	231946	212185	63583.1	56891.6	220949	483913	179779	213768	557953	203991	84978.8	170405	254758	1.69174e+06
A0A1W2PQY5	primary:GOLGA2	Homo sapiens	37309.8	133075	76119	84007.6	110326	80142.4	168522	78625.2	169048	109812	216138	181900	107683	216782	NaN	51765.4	122852	80582.8	126123	123021	0	108687	86086.6	170851	95207.6
A0A1W2PR09	primary:NECAP1	Homo sapiens	225975	215484	189172	69571.7	54167.1	123158	216819	230989	188930	325684	41643.2	366056	136508	11116.3	144679	93261.2	164175	288668	392964	280012	217227	145187	161803	110278	0
A0A1W2PR14	primary:CACNA1H	Homo sapiens	29382.3	0	88002.5	2.12719e+06	123461	0	0	198695	190929	2.04122e+06	0	67476.3	227653	1.35895e+06	1.19007e+06	146789	0	177412	1.12686e+06	137791	0	425102	179022	1.23037e+06	0
A0A1W2PR28		Homo sapiens	601426	979321	1.57019e+06	1.67349e+06	598948	1.35548e+06	497950	1.50609e+06	1.86815e+06	2.14648e+06	224986	221673	1.9669e+06	2.54599e+06	NaN	498310	1.61746e+06	1.35406e+06	1.94899e+06	3.9137e+06	237101	404993	1.79306e+06	2.92299e+06	757820
A0A1W2PR36	primary:GAMT	Homo sapiens	0	122806	73736.1	0	0	0	115871	75075	0	58589.8	167973	72422	129350	0	0	123433	158508	56749.1	81489.3	100222	73864.3	58986.2	83659.3	0	77945.5
A0A1W2PR48	primary:TLE7	Homo sapiens	0	0	0	0	0	0	0	0	0	0	0	0	0	0	0	0	0	0	0	0	0	0	0	0	0
A0A1W2PR54	primary:SPIN3	Homo sapiens	40449.9	230672	25641.9	16839	0	0	0	112918	12559.7	15504.4	0	0	56380	53788.3	32576.6	82304.2	61981.8	22736	34410.7	0	51345.5	144046	56975.5	10648.5	0
A0A1W2PR64	primary:TAF11L9	Homo sapiens	218875	1.33248e+06	58219	202337	245914	88289.4	144259	203626	309091	81476.1	69509.9	188682	844826	983789	446627	125416	317827	117667	340114	375657	271282	192569	72003.8	1.14301e+06	199036
A0A1W2PRA9		Homo sapiens	1.62306e+06	111789	703031	NaN	345443	1.12977e+06	984680	604937	581845	1.16541e+06	461226	401517	429535	1.45964e+06	1.38934e+06	1.15594e+06	317614	620322	881070	319856	1.13418e+06	158662	642041	1.21959e+06	808588
A0A1W2PRB5		Homo sapiens	1.62306e+06	111789	703031	NaN	345443	1.12977e+06	984680	604937	581845	1.16541e+06	461226	401517	429535	1.45964e+06	1.38934e+06	1.15594e+06	317614	620322	881070	319856	1.13418e+06	158662	642041	1.21959e+06	808588
A0A1W2PRB8		Homo sapiens	184747	145358	170022	208237	327872	199725	296022	225573	177950	87805.1	352062	198315	147110	162147	235164	129279	209009	151316	193527	225736	107809	204564	188393	171363	266966
A0A1W2PRD1	primary:SCN3A	Homo sapiens	1.17739e+06	0	65366.7	119676	0	NaN	1101258	60182.1	37889.4	47059.4	503327	0	115690	93933.8	47662.3	832778	317157	52462	51787.7	0	722029	0	52528.1	51906.6	0
A0A1W2PRD2	primary:LIAS	Homo sapiens	17234.3	0	138987	31830.7	0	154305	8745.04	61329.6	83122.4	0	333621	0	0	42755.7	50662.9	66136.6	93331.5	94458.6	104402	0	0	0	80551.9	34844.6	0
A0A1W2PRF9		Homo sapiens	125288	64800.8	302832	9.62047e+06	1.1553e+06	0	0	0	0	215498	99728.6	83419.7	2.65688e+07	1.81788e+07	1.17984e+07	275546	97066.2	134199	0	2.11359e+06	0	181888	124161	8.9795e+06	0
A0A1W2PRG0		Homo sapiens	0	0	0	0	0	0	0	0	0	0	0	0	0	0	0	0	0	0	0	0	0	0	0	0	0
A0A1W2PRI9	primary:C4orf50	Homo sapiens	49819	58545.3	204126	235531	26082.3	74622.3	39799.9	454366	226433	0	0	22774.2	0	377480	209774	61930.5	76368.4	171542	155847	29813.9	295589	0	135408	353945	0
A0A1W2PRK7		Homo sapiens	12385.8	0	0	0	0	0	0	0	0	0	0	0	0	405290	0	0	0	327347	0	0	0	0	0	216571	0
A0A1W2PRK8		Homo sapiens	21547.1	152913	478401	289408	89750.3	384560	352749	569222	750509	478583	0	214172	408031	670360	780398	266364	273058	220929	619037	959145	358873	326376	700250	459499	157618
A0A1W2PRL5	primary:NECAP1	Homo sapiens	225975	215484	189172	69571.7	54167.1	123158	216819	230989	188930	325684	41643.2	366056	136508	11116.3	144679	93261.2	164175	288668	392964	280012	217227	145187	161803	110278	0
A0A1W2PRM0	primary:NECAP1	Homo sapiens	225975	215484	189172	69571.7	54167.1	123158	216819	230989	188930	325684	41643.2	366056	136508	11116.3	144679	93261.2	164175	288668	392964	280012	217227	145187	161803	110278	0
A0A1W2PRM3		Homo sapiens	0	0	7.84101e+06	9.25283e+06	0	119425	0	6.66131e+06	7.69429e+06	0	0	0	7.16618e+06	7.47249e+06	6.77268e+06	0	114731	5.25308e+06	7.89645e+06	0	2.52937e+06	0	7.84931e+06	6.46107e+06	0
A0A1W2PRN1		Homo sapiens	0	0	0	0	0	0	0	0	0	0	0	0	0	0	0	0	0	0	0	0	0	0	0	0	0
A0A1W2PRR3		Homo sapiens	1.62306e+06	111789	703031	NaN	345443	1.12977e+06	984680	604937	581845	1.16541e+06	461226	401517	429535	1.45964e+06	1.38934e+06	1.15594e+06	317614	620322	881070	319856	1.13418e+06	158662	642041	1.21959e+06	808588
A0A1W2PRS4		Homo sapiens	128066	214517	224172	287344	115213	153404	106325	322221	175846	183260	62525.2	319828	190571	318744	259456	187223	143771	235139	198340	195256	115003	64176.6	198210	200886	2.5023e+06
A0A1W2PRT2	primary:HADH	Homo sapiens	120067	216564	140016	144033	263272	108395	161041	204795	179989	186785	82873.8	229147	133043	120583	133046	194898	144546	177952	190835	218877	151474	170285	224518	167232	280912
A0A1W2PRV1	primary:TAF11L3	Homo sapiens	218875	1.33248e+06	58219	202337	245914	88289.4	144259	203626	309091	81476.1	69509.9	188682	844826	983789	446627	125416	317827	117667	340114	375657	271282	192569	72003.8	1.14301e+06	199036
A0A1W2PRW5	primary:NECAP1	Homo sapiens	225975	215484	189172	69571.7	54167.1	123158	216819	230989	188930	325684	41643.2	366056	136508	11116.3	144679	93261.2	164175	288668	392964	280012	217227	145187	161803	110278	0
A0A1W2PRX1		Homo sapiens	264368	390737	268297	325127	335440	200833	305832	225874	221227	201233	171312	311853	247995	258559	282213	225723	307828	325911	328288	265247	384063	253477	224905	235414	271839
A0A1W2PRY0		Homo sapiens	12385.8	0	0	0	0	0	0	0	0	0	0	0	0	405290	0	0	0	327347	0	0	0	0	0	216571	0
A0A1W2PRZ0		Homo sapiens	357595	318397	NaN	266959	279474	232376	307190	198711	238998	226905	122242	291996	250463	258013	256492	225482	312853	306430	320919	294766	380651	222943	211103	226246	283247
A0A1W2PS07		Homo sapiens	21547.1	152913	478401	289408	89750.3	384560	352749	569222	750509	478583	0	214172	408031	670360	780398	266364	273058	220929	619037	959145	358873	326376	700250	459499	157618
A0A1W2PS85	primary:BIVM-ERCC5	Homo sapiens	636900	107949	357059	152514	0	0	90456.4	271133	243879	149445	0	182194	234291	181294	197956	460641	79727.6	205139	219461	0	90553.1	0	407477	194664	57000.2
A0A1W2PS94		Homo sapiens	176178	104930	273574	320275	201274	92683.7	217406	216414	259164	494695	62666.6	90553.6	218128	NaN	312962	236635	224817	247586	389560	564070	114605	68349.4	290314	392735	359798
A0A1X7SBR8	primary:CACNG8	Homo sapiens	0	0	0	30875.3	0	0	40319	60988.4	62293	15804	0	0	58563.2	NaN	0	74196.5	68956.2	50797.2	0	0	0	0	51375.9	0	0
A0A1X7SBR9	primary:ADAMTS19	Homo sapiens	0	0	0	0	0	0	0	0	0	0	0	0	0	0	0	0	0	0	0	0	0	0	0	0	0
A0A1X7SBS6		Homo sapiens	0	0	0	0	0	0	0	0	0	0	0	0	0	0	0	0	0	0	0	0	0	0	0	0	0
A0A1X7SBU6	primary:ADGRV1	Homo sapiens	0	0	129577	0	0	349904	337617	1.12098e+06	0	0	57322.7	0	0	0	0	NaN	200685	0	112472	149334	0	0	148906	0	0
A0A1X7SBZ2		Homo sapiens	294343	264229	225396	201448	175125	206779	129153	249019	150870	233456	298743	224926	183117	170506	229578	226651	208183	267290	188114	245880	236864	232826	216031	206750	204749
A0A1Y8EN19	primary:ARHGEF2	Homo sapiens	0	0	0	0	0	0	0	0	0	0	0	0	0	0	0	0	0	0	0	0	0	0	0	0	0
A0A217FLJ2		Homo sapiens	123840	109989	65195.7	34027.6	0	0	0	55931.9	0	0	0	49223.9	0	0	0	65271.2	72962.4	76635.5	30755.4	0	0	60342.4	29747.2	0	0
A0A286YES2		Homo sapiens	68962.8	0	77626.3	0	0	0	78586	51662.9	49951.6	39847.3	0	155851	0	0	0	134706	155585	0	0	0	0	0	123531	0	0
A0A286YES5	primary:IGHE	Homo sapiens	0	0	42142.9	113969	0	0	40333.4	56996.7	43444	64661.9	0	78147.3	63546.2	73369.3	63360.2	0	87921.5	51371.9	55675.5	37388.7	0	125484	46105.7	55834.4	0
A0A286YEU2		Homo sapiens	175032	502169	399297	637044	325573	0	372643	588927	NaN	821781	240385	262324	673835	574768	554524	707633	1.21237e+06	429720	597716	778067	290607	1.35035e+06	454823	484445	0
A0A286YEY3		Homo sapiens	0	105171	NaN	0	0	0	0	0	0	73946.6	0	0	0	0	0	0	186950	66291	0	0	0	0	0	0	0
A0A286YEY5	primary:IGHA2	Homo sapiens	326542	204058	218726	215561	227120	347997	574896	109241	195651	310507	210205	149521	261987	210272	237005	296445	427838	151383	235399	311561	336955	199191	186383	NaN	619964
A0A286YF23	primary:MYO15B	Homo sapiens	0	0	818760	1.48153e+06	2.69053e+06	746906	1.13326e+06	1.03542e+06	927856	933834	1.4574e+06	300968	943737	1.07687e+06	1.26899e+06	1.66048e+06	1.03799e+06	919939	NaN	1.00241e+06	1.90729e+06	1.93832e+06	803315	1.09475e+06	1.45346e+06
A0A286YF28		Homo sapiens	0	0	0	0	0	0	0	0	0	0	0	0	0	0	0	0	0	0	0	0	0	0	0	0	0
A0A286YFA9		Homo sapiens	0	0	200384	131166	0	124380	0	398203	238129	0	0	0	68699.5	NaN	237590	62390.5	0	270182	240173	0	0	0	300846	206897	0
A0A286YFC2		Homo sapiens	0	0	7.84101e+06	9.25283e+06	0	119425	0	6.66131e+06	7.69429e+06	0	0	0	7.16618e+06	7.47249e+06	6.77268e+06	0	114731	5.25308e+06	7.89645e+06	0	2.52937e+06	0	7.84931e+06	6.46107e+06	0
A0A286YFL3	primary:PNPO	Homo sapiens	30823.6	147077	62049.5	35983.4	68989	0	0	95682.9	99075.2	0	0	0	0	0	80303.6	162118	97561.6	95431.7	88338.7	101479	0	128231	96600.3	106676	0
A0A2H4UKA7		Homo sapiens	0	334389	0	0	0	NaN	0	146694	0	0	0	0	110673	301286	0	0	0	0	0	0	112319	0	61225.2	0	60918.6
A0A2Q3DP09		Homo sapiens	0	0	215076	0	0	0	NaN	148694	74652.4	0	0	0	0	0	0	0	0	197079	75181.6	0	141426	0	249427	80072.9	0
A0A2Q3DQE3		Homo sapiens	193276	NaN	82107.8	17960.1	90931.5	74279.1	106072	102150	91890.9	95569.3	227215	72979.4	0	44027.6	75804.5	123047	84683.9	76809.2	61390.6	60752.4	178386	62736.3	90294.8	77226.7	48810.1
A0A2R8Y2F6	primary:PIK3CA	Homo sapiens	107394	24207.9	445086	28106.2	6866.77	1.27119e+06	228687	249434	624644	585932	45537.3	66349	442486	26782.4	25417.1	907201	480783	457034	455515	23818.5	12446.9	107061	565106	1266765	0
A0A2R8Y2X6	primary:BICDL2	Homo sapiens	0	0	0	0	54732.6	0	0	0	233737	0	0	0	225251	0	227435	0	0	194281	268623	296931	0	0	0	141891	0
A0A2R8Y2Y1		Homo sapiens	0	0	0	0	0	0	0	0	0	0	0	0	0	0	0	0	0	0	0	0	0	0	0	0	0
A0A2R8Y358		Homo sapiens	176178	104930	273574	320275	201274	92683.7	217406	216414	259164	494695	62666.6	90553.6	218128	NaN	312962	236635	224817	247586	389560	564070	114605	68349.4	290314	392735	359798
A0A2R8Y3B0	primary:SMIM27, ORF:hCG_1811779	Homo sapiens	0	0	0	0	0	0	0	0	0	0	0	0	0	0	0	0	0	0	0	0	0	0	0	0	0
A0A2R8Y3M9		Homo sapiens	178802	100242	121488	164394	45992.3	225643	73076.4	139511	123207	156269	88481.8	110519	166698	152203	139947	139218	93969.9	114774	132684	105473	238552	240779	NaN	142234	56434.1
A0A2R8Y3N3		Homo sapiens	407263	339642	276703	459783	239870	266926	394271	377019	335640	299415	483068	222254	306356	363504	397342	245779	335809	300449	309257	297180	280635	445385	247199	299860	291588
A0A2R8Y3T0		Homo sapiens	0	0	0	0	0	0	0	0	0	0	0	0	0	0	0	0	0	0	0	0	0	0	0	0	0
A0A2R8Y432		Homo sapiens	283759	187995	407429	0	0	NaN	319678	121968	0	0	55723.5	150397	946299	1.30845e+06	225871	346063	325681	434813	134274	58516.5	812119	203897	147486	0	0
A0A2R8Y459		Homo sapiens	171276	134303	48053.9	NaN	240091	0	121599	79962.7	0	63947.9	55105	0	61465.2	71311.2	68417	94693.8	74993.3	106513	88959.5	100768	0	199196	113698	24525.2	0
A0A2R8Y461		Homo sapiens	69074.8	120396	186379	0	0	0	176231	918951	1.25792e+06	679283	85431.1	0	109233	106413	0	464733	96360.6	357783	203356	171165	434329	0	897614	135228	349115
A0A2R8Y478		Homo sapiens	193363	296500	112889	183343	252418	209967	239431	149865	161170	152293	140879	276706	198801	284597	242458	143405	220233	158672	191672	204096	317875	114787	106402	140017	164847
A0A2R8Y484	primary:CD47	Homo sapiens	579372	687905	562640	537668	377946	435333	NaN	392520	385063	637609	1576066	293938	488188	662161	794491	464111	669204	469026	736887	424566	522986	651017	501225	520854	284767
A0A2R8Y4C1		Homo sapiens	283759	187995	407429	0	0	NaN	319678	121968	0	0	55723.5	150397	946299	1.30845e+06	225871	346063	325681	434813	134274	58516.5	812119	203897	147486	0	0
A0A2R8Y4D7	primary:ARHGEF17	Homo sapiens	195432	0	502109	0	0	0	0	0	321421	342589	0	0	93024.8	0	361998	79396.1	0	206065	393566	92655.2	0	0	NaN	474060	238889
A0A2R8Y4H4	primary:LRRC9	Homo sapiens	83902.3	0	NaN	0	0	99375.5	96446.4	21964.8	0	72436.8	0	29885	0	0	0	40631.5	39992.8	27681.1	32832.9	0	139144	0	57938.1	0	0
A0A2R8Y4I9		Homo sapiens	1.18063e+06	0	0	0	1.63823e+06	762793	634132	822993	0	1.4701e+06	405261	883902	0	0	709600	2.05077e+06	1.88023e+06	914128	899620	662084	1.13156e+06	NaN	599895	681629	81996.6
A0A2R8Y4L3		Homo sapiens	0	0	0	0	0	0	0	0	0	0	0	0	0	0	0	0	0	0	0	0	0	0	0	0	0
A0A2R8Y4M1	primary:CLIC5	Homo sapiens	41648.3	770733	34718.9	0	0	41651.5	67638.9	0	0	0	33361.5	51124.7	74675.8	0	0	37414.6	49281.9	9596.52	48149	0	49543.5	47776.9	0	0	0
A0A2R8Y4M4	primary:LOC122513141	Homo sapiens	211383	0	0	103338	0	0	0	49762.4	62277.1	49540.5	0	395046	80132.4	126185	110919	140976	0	NaN	45205.3	36255.9	0	0	0	75943.5	241422
A0A2R8Y4N8	primary:CLEC20A, ORF:hCG_1642761	Homo sapiens	413803	157058	88967.3	0	104165	0	145382	158129	0	96729.8	1.07326e+06	81703.1	0	0	0	206702	211518	140325	418117	225760	479243	233592	127063	0	244642
A0A2R8Y4P2		Homo sapiens	111394	123656	93944.8	0	NaN	133657	33088.2	448356	0	52729.6	3386.12	101647	308302	0	0	137968	129662	87470.1	39945.4	45428.7	177807	27423	70492.3	0	0
A0A2R8Y4P3		Homo sapiens	0	0	0	0	3.87515e+06	3.68882e+06	2.97751e+06	0	0	0	0	0	0	0	0	0	1.83222e+06	0	0	5.54028e+06	0	0	3.58247e+06	0	0
A0A2R8Y4R7		Homo sapiens	0	0	297728	NaN	0	281079	0	342174	115434	344290	0	0	397095	315601	128098	231749	0	326328	296600	263150	346724	185561	329564	318074	0
A0A2R8Y4S2		Homo sapiens	171276	134303	48053.9	NaN	240091	0	121599	79962.7	0	63947.9	55105	0	61465.2	71311.2	68417	94693.8	74993.3	106513	88959.5	100768	0	199196	113698	24525.2	0
A0A2R8Y4T1		Homo sapiens	0	0	31396.9	0	0	0	0	0	0	0	0	0	0	9803.11	0	0	0	0	0	0	0	0	0	0	0
A0A2R8Y4T4		Homo sapiens	0	843782	0	99882.4	0	0	0	84220.8	0	114845	334141	0	0	0	54298.9	0	0	66272.6	56856.6	38685.1	332362	0	98222	159166	0
A0A2R8Y4V0		Homo sapiens	65480.1	532288	77556	599514	0	0	0	263478	0	0	0	NaN	143942	1.37931e+06	723878	0	0	270355	160151	0	123522	674780	100190	173822	0
A0A2R8Y4V6		Homo sapiens	111394	123656	93944.8	0	NaN	133657	33088.2	448356	0	52729.6	3386.12	101647	308302	0	0	137968	129662	87470.1	39945.4	45428.7	177807	27423	70492.3	0	0
A0A2R8Y4W8		Homo sapiens	0	0	0	162378	0	0	0	0	151498	0	0	0	155332	NaN	0	0	0	0	56272.2	97817.4	0	0	0	97803.8	0
A0A2R8Y4X4		Homo sapiens	0	0	0	162378	0	0	0	0	151498	0	0	0	155332	NaN	0	0	0	0	56272.2	97817.4	0	0	0	97803.8	0
A0A2R8Y4Z0	primary:CDK13	Homo sapiens	15628.1	111740	0	152195	NaN	0	12051	0	0	0	103069	177925	172027	163161	257719	61985.3	107727	0	238826	238895	57492.7	0	0	0	0
A0A2R8Y4Z4		Homo sapiens	65480.1	532288	77556	599514	0	0	0	263478	0	0	0	NaN	143942	1.37931e+06	723878	0	0	270355	160151	0	123522	674780	100190	173822	0
A0A2R8Y524	primary:MANBA	Homo sapiens	32673.6	109444	95561	118671	122184	109700	89378.4	102471	98743.1	156233	133673	90901.6	NaN	107498	93917.6	184787	132326	117900	91827.4	NaN	89365.1	107649	132262	89683.8	51245.9
A0A2R8Y559		Homo sapiens	8981.99	0	29811.2	23857	0	0	0	36457.1	34461.2	0	0	0	55395.5	21465.5	19063.8	0	0	62580.7	42973.3	0	0	0	37732.8	38536.1	0
A0A2R8Y566		Homo sapiens	0	0	47101.9	0	0	0	79172	274654	0	0	28807.1	0	53649.3	63977.1	0	0	144115	51511.1	33084.5	120045	0	0	130462	NaN	0
A0A2R8Y589		Homo sapiens	283759	187995	407429	0	0	NaN	319678	121968	0	0	55723.5	150397	946299	1.30845e+06	225871	346063	325681	434813	134274	58516.5	812119	203897	147486	0	0
A0A2R8Y595	primary:CTCF	Homo sapiens	245631	0	233355	1.54578e+06	5.92407e+06	316701	440716	632055	1.59272e+06	341381	587682	0	312109	1.09104e+06	2.12559e+06	243632	113722	260861	877872	2.91154e+06	145699	0	578484	1.80684e+06	4.41187e+06
A0A2R8Y5A0		Homo sapiens	131527	0	148413	83627.9	222291	98062.4	72521.9	141881	85941.5	63135.5	263070	244216	100401	61492.1	83813.9	119232	190643	106294	70214.2	76890.1	119683	45787	66787.8	96675.5	79303.9
A0A2R8Y5A1		Homo sapiens	25419.1	176253	159113	227494	80089.7	150570	41228.9	283518	281297	357553	229817	129519	218127	250759	215284	234886	109019	196159	197730	108294	0	359013	242915	306324	92085.5
A0A2R8Y5A6		Homo sapiens	16456.6	233790	0	0	0	0	0	138452	0	267405	0	0	90876.6	0	0	52544.1	89720	252215	0	0	0	203012	NaN	0	1.20852e+06
A0A2R8Y5C5		Homo sapiens	0	0	0	0	0	379181	0	132984	0	0	0	0	0	0	0	144784	591834	0	0	0	0	0	0	0	0
A0A2R8Y5D8		Homo sapiens	65480.1	532288	77556	599514	0	0	0	263478	0	0	0	NaN	143942	1.37931e+06	723878	0	0	270355	160151	0	123522	674780	100190	173822	0
A0A2R8Y5H6		Homo sapiens	111394	123656	93944.8	0	NaN	133657	33088.2	448356	0	52729.6	3386.12	101647	308302	0	0	137968	129662	87470.1	39945.4	45428.7	177807	27423	70492.3	0	0
A0A2R8Y5K9		Homo sapiens	0	0	0	0	0	0	0	0	0	0	0	0	0	0	0	0	0	0	0	0	0	0	0	0	0
A0A2R8Y5L7	primary:C5orf58	Homo sapiens	528665	294615	429791	0	0	0	117772	797169	422145	656114	0	851392	344282	320577	395051	0	853636	378960	NaN	60331.3	346462	1.09306e+06	624410	551670	0
A0A2R8Y5M7	primary:ADGRB1	Homo sapiens	114743	651714	307526	242345	349190	394307	NaN	210968	116492	65743.7	554027	1.11742e+06	121696	209693	59111.6	247493	521197	401491	372372	153752	201044	385368	359492	494446	206065
A0A2R8Y5N1	primary:DIAPH1	Homo sapiens	109998	139751	187676	118070	137559	143576	136578	130670	252895	126584	185553	157671	222588	94799.5	104794	172588	156609	181768	167804	206103	115354	144470	230396	NaN	166423
A0A2R8Y5N2		Homo sapiens	0	0	0	0	0	0	0	0	0	0	0	0	0	0	0	0	0	0	0	0	0	0	0	0	0
A0A2R8Y5N3	primary:ZBED9	Homo sapiens	0	159796	0	27798.9	151904	169184	65676.2	NaN	0	0	0	191889	102719	47524.9	0	103610	133648	104656	51794.7	0	331613	128120	0	0	0
A0A2R8Y5P1	primary:REEP1	Homo sapiens	0	64603.2	103868	0	41659.8	0	0	108168	137984	133393	0	35616.3	152911	276965	154440	0	341867	106166	NaN	69191.8	170935	0	88384.2	207145	0
A0A2R8Y5P7		Homo sapiens	407263	339642	276703	459783	239870	266926	394271	377019	335640	299415	483068	222254	306356	363504	397342	245779	335809	300449	309257	297180	280635	445385	247199	299860	291588
A0A2R8Y5Q8		Homo sapiens	111394	123656	93944.8	0	NaN	133657	33088.2	448356	0	52729.6	3386.12	101647	308302	0	0	137968	129662	87470.1	39945.4	45428.7	177807	27423	70492.3	0	0
A0A2R8Y5R0	primary:SPATA3	Homo sapiens	0	0	0	0	0	0	0	0	100384	151935	0	0	0	154565	NaN	0	0	0	0	0	0	0	0	87367.3	0
A0A2R8Y5S3		Homo sapiens	0	0	0	0	0	0	0	0	0	0	0	0	0	0	0	0	0	0	0	0	0	0	0	0	0
A0A2R8Y5S9		Homo sapiens	110425	153217	119686	182476	0	0	0	106413	132384	63286.6	0	51942.6	0	108742	124466	42307.1	NaN	90308.3	109836	0	114400	0	68615.2	203721	133072
A0A2R8Y5T0		Homo sapiens	62659.6	134716	84795.7	56626.1	76034.4	79215.2	115428	93175.8	70930.6	96583.4	38176.7	89193.1	80285.5	79054.5	72170.5	111615	112262	102643	82966.3	117283	59312.7	88495.1	99202.3	99269.8	113934
A0A2R8Y5T1		Homo sapiens	0	0	0	0	0	0	0	0	0	0	0	0	0	0	0	0	0	0	0	0	0	0	0	0	0
A0A2R8Y5U1	primary:ASXL1	Homo sapiens	641606	32780.5	644565	0	0	652834	470635	965923	1.43803e+06	994424	708537	112670	151896	0	319956	384529	141087	529095	321254	NaN	135723	42635.8	567068	385397	0
A0A2R8Y5V8		Homo sapiens	0	0	200384	131166	0	124380	0	398203	238129	0	0	0	68699.5	NaN	237590	62390.5	0	270182	240173	0	0	0	300846	206897	0
A0A2R8Y5W6		Homo sapiens	283759	187995	407429	0	0	NaN	319678	121968	0	0	55723.5	150397	946299	1.30845e+06	225871	346063	325681	434813	134274	58516.5	812119	203897	147486	0	0
A0A2R8Y5W7		Homo sapiens	140360	0	250452	415316	138292	153401	185090	234520	182303	130111	527845	143732	44768.6	157807	130624	98489	168288	281278	272555	76025	88003.6	169355	224466	202316	141555
A0A2R8Y615	primary:CLIC5	Homo sapiens	41648.3	770733	34718.9	0	0	41651.5	67638.9	0	0	0	33361.5	51124.7	74675.8	0	0	37414.6	49281.9	9596.52	48149	0	49543.5	47776.9	0	0	0
A0A2R8Y635		Homo sapiens	13135.8	185607	58055.3	453874	0	147734	0	0	0	109266	77651.2	63240.1	0	0	290787	343090	0	160321	243840	112146	88526	0	0	0	0
A0A2R8Y646	primary:B9D1	Homo sapiens	0	0	0	0	0	0	0	0	0	0	0	0	0	0	0	0	0	0	0	0	0	0	0	0	0
A0A2R8Y679	primary:BRAF	Homo sapiens	0	343002	39858.6	0	0	61349.2	80937.9	205745	0	0	92788.1	0	0	0	6409.62	0	19938.2	NaN	8564.1	0	0	0	0	17982.6	0
A0A2R8Y681		Homo sapiens	0	0	0	0	0	0	0	0	0	0	0	0	0	0	0	0	0	0	0	0	0	0	0	0	0
A0A2R8Y687		Homo sapiens	171276	134303	48053.9	NaN	240091	0	121599	79962.7	0	63947.9	55105	0	61465.2	71311.2	68417	94693.8	74993.3	106513	88959.5	100768	0	199196	113698	24525.2	0
A0A2R8Y6F3	primary:HECW2	Homo sapiens	0	0	0	106438	0	270234	0	1.0418e+06	0	119412	0	86034.8	134410	0	0	0	123145	0	710958	0	247034	0	1.19551e+06	NaN	0
A0A2R8Y6G3		Homo sapiens	111394	123656	93944.8	0	NaN	133657	33088.2	448356	0	52729.6	3386.12	101647	308302	0	0	137968	129662	87470.1	39945.4	45428.7	177807	27423	70492.3	0	0
A0A2R8Y6H3		Homo sapiens	0	0	0	0	0	0	0	0	0	0	0	0	0	0	0	0	0	0	0	0	0	0	0	0	0
A0A2R8Y6I1		Homo sapiens	407263	339642	276703	459783	239870	266926	394271	377019	335640	299415	483068	222254	306356	363504	397342	245779	335809	300449	309257	297180	280635	445385	247199	299860	291588
A0A2R8Y6J3	primary:RPL5	Homo sapiens	180162	192602	195835	344125	186299	175903	75282.7	169998	212723	227731	117270	202254	184931	NaN	308597	318718	146336	175577	207584	240922	190674	154354	220505	250122	438482
A0A2R8Y6L6		Homo sapiens	0	0	297728	NaN	0	281079	0	342174	115434	344290	0	0	397095	315601	128098	231749	0	326328	296600	263150	346724	185561	329564	318074	0
A0A2R8Y6M7		Homo sapiens	171276	134303	48053.9	NaN	240091	0	121599	79962.7	0	63947.9	55105	0	61465.2	71311.2	68417	94693.8	74993.3	106513	88959.5	100768	0	199196	113698	24525.2	0
A0A2R8Y6Q0		Homo sapiens	65480.1	532288	77556	599514	0	0	0	263478	0	0	0	NaN	143942	1.37931e+06	723878	0	0	270355	160151	0	123522	674780	100190	173822	0
A0A2R8Y6Q6		Homo sapiens	171276	134303	48053.9	NaN	240091	0	121599	79962.7	0	63947.9	55105	0	61465.2	71311.2	68417	94693.8	74993.3	106513	88959.5	100768	0	199196	113698	24525.2	0
A0A2R8Y6R5		Homo sapiens	64583.4	175504	217222	232737	NaN	841143	416770	119606	192508	1.0333e+06	268553	836353	286744	1.29964e+06	1.15423e+06	6.52777e+06	7.20465e+06	293753	537929	812575	676463	8.81859e+06	221932	153743	205646
A0A2R8Y6S1		Homo sapiens	0	0	0	0	0	0	0	0	0	0	0	0	0	0	0	0	0	0	0	0	0	0	0	0	0
A0A2R8Y6T2		Homo sapiens	NaN	89425.5	74712.6	329290	914935	0	0	51442.4	1.44168e+06	86894.1	0	0	434936	1.76127e+06	1.0311e+06	71768.4	63322	71028.7	516901	87726.8	81996.8	0	0	839202	186422
A0A2R8Y6U9	primary:C19orf47	Homo sapiens	0	0	0	0	0	0	0	0	0	0	0	0	0	0	0	0	0	0	0	0	0	0	0	0	0
A0A2R8Y6V4		Homo sapiens	0	0	0	0	0	0	0	0	0	0	0	0	0	0	0	0	0	0	0	0	0	0	0	0	0
A0A2R8Y6V8		Homo sapiens	146572	0	273654	165685	82110.1	232806	162524	156647	201938	174900	0	0	0	266144	261251	248838	0	165510	328484	235420	357600	0	273413	230878	0
A0A2R8Y6W8		Homo sapiens	0	0	0	0	0	0	0	0	0	0	0	0	0	0	0	0	0	0	0	0	0	0	0	0	0
A0A2R8Y6X9	primary:ATP6V0A4	Homo sapiens	0	0	0	0	0	0	0	0	0	0	0	0	0	0	0	0	0	0	0	0	0	0	0	0	0
A0A2R8Y6Y1		Homo sapiens	171276	134303	48053.9	NaN	240091	0	121599	79962.7	0	63947.9	55105	0	61465.2	71311.2	68417	94693.8	74993.3	106513	88959.5	100768	0	199196	113698	24525.2	0
A0A2R8Y6Y7	primary:SUCLA2	Homo sapiens	0	0	0	0	0	0	0	0	0	0	0	0	0	NaN	0	0	0	0	0	0	0	0	0	0	0
A0A2R8Y6Z0	primary:RIMBP2	Homo sapiens	0	0	0	0	0	0	0	0	0	0	0	0	0	0	0	0	0	0	0	0	0	0	0	0	0
A0A2R8Y6Z9		Homo sapiens	8981.99	0	29811.2	23857	0	0	0	36457.1	34461.2	0	0	0	55395.5	21465.5	19063.8	0	0	62580.7	42973.3	0	0	0	37732.8	38536.1	0
A0A2R8Y705		Homo sapiens	0	0	0	0	0	0	0	0	0	0	0	0	0	0	0	0	0	0	0	0	0	0	0	0	0
A0A2R8Y718		Homo sapiens	265960	0	570190	675708	697165	0	565089	503241	794107	608589	0	0	186871	631729	551357	138223	0	371190	573914	348395	0	214336	0	719392	796516
A0A2R8Y720		Homo sapiens	111394	123656	93944.8	0	NaN	133657	33088.2	448356	0	52729.6	3386.12	101647	308302	0	0	137968	129662	87470.1	39945.4	45428.7	177807	27423	70492.3	0	0
A0A2R8Y721		Homo sapiens	0	0	0	0	0	0	0	0	0	0	0	0	0	0	0	0	0	0	0	0	0	0	0	0	0
A0A2R8Y760	primary:COL25A1	Homo sapiens	0	0	94057.1	192586	89946.4	0	116530	0	234911	118696	0	79675.1	0	288549	NaN	0	349519	147724	214219	848966	0	159664	146110	246354	463115
A0A2R8Y761		Homo sapiens	171276	134303	48053.9	NaN	240091	0	121599	79962.7	0	63947.9	55105	0	61465.2	71311.2	68417	94693.8	74993.3	106513	88959.5	100768	0	199196	113698	24525.2	0
A0A2R8Y765		Homo sapiens	0	843782	0	99882.4	0	0	0	84220.8	0	114845	334141	0	0	0	54298.9	0	0	66272.6	56856.6	38685.1	332362	0	98222	159166	0
A0A2R8Y784		Homo sapiens	111394	123656	93944.8	0	NaN	133657	33088.2	448356	0	52729.6	3386.12	101647	308302	0	0	137968	129662	87470.1	39945.4	45428.7	177807	27423	70492.3	0	0
A0A2R8Y787		Homo sapiens	111394	123656	93944.8	0	NaN	133657	33088.2	448356	0	52729.6	3386.12	101647	308302	0	0	137968	129662	87470.1	39945.4	45428.7	177807	27423	70492.3	0	0
A0A2R8Y793		Homo sapiens	NaN	168162	236650	161692	342258	269085	379809	174946	330230	227770	344887	206471	245405	199934	153785	327124	293433	225718	239099	322309	NaN	213353	295299	254244	349990
A0A2R8Y7A4		Homo sapiens	283759	187995	407429	0	0	NaN	319678	121968	0	0	55723.5	150397	946299	1.30845e+06	225871	346063	325681	434813	134274	58516.5	812119	203897	147486	0	0
A0A2R8Y7B1		Homo sapiens	0	0	0	162378	0	0	0	0	151498	0	0	0	155332	NaN	0	0	0	0	56272.2	97817.4	0	0	0	97803.8	0
A0A2R8Y7B3		Homo sapiens	50189.2	144469	116246	155110	72570.9	78571.2	49052.6	140855	92549.6	151453	17949.1	247746	132942	204844	133808	65158	120744	115629	137606	92637.3	79541.3	148334	204313	174622	0
A0A2R8Y7C3		Homo sapiens	0	0	0	0	0	0	0	0	0	0	0	0	0	0	0	0	0	0	0	0	0	0	0	0	0
A0A2R8Y7E6		Homo sapiens	16456.6	233790	0	0	0	0	0	138452	0	267405	0	0	90876.6	0	0	52544.1	89720	252215	0	0	0	203012	NaN	0	1.20852e+06
A0A2R8Y7E8		Homo sapiens	64583.4	175504	217222	232737	NaN	841143	416770	119606	192508	1.0333e+06	268553	836353	286744	1.29964e+06	1.15423e+06	6.52777e+06	7.20465e+06	293753	537929	812575	676463	8.81859e+06	221932	153743	205646
A0A2R8Y7G4	primary:C3orf49	Homo sapiens	0	0	0	0	0	0	173187	168957	81458.5	285594	0	0	0	0	0	211177	219318	106109	102663	0	0	0	138077	185767	0
A0A2R8Y7H8		Homo sapiens	111394	123656	93944.8	0	NaN	133657	33088.2	448356	0	52729.6	3386.12	101647	308302	0	0	137968	129662	87470.1	39945.4	45428.7	177807	27423	70492.3	0	0
A0A2R8Y7I9		Homo sapiens	0	843782	0	99882.4	0	0	0	84220.8	0	114845	334141	0	0	0	54298.9	0	0	66272.6	56856.6	38685.1	332362	0	98222	159166	0
A0A2R8Y7J8		Homo sapiens	859028	0	514326	451384	97054.7	533545	514773	336818	438664	536939	663070	73337.8	276369	376245	326740	554342	209817	276863	386612	99371.7	620855	71794.1	360959	356953	145047
A0A2R8Y7K4	primary:LOXHD1	Homo sapiens	0	0	NaN	0	0	837141	0	7.58194e+06	1.00056e+07	0	0	0	5.67806e+07	0	0	0	0	6.23944e+06	1.50029e+07	97784.5	1.47442e+06	0	0	0	0
A0A2R8Y7K6		Homo sapiens	0	0	0	0	0	0	0	0	0	0	0	0	0	0	0	0	0	0	0	0	0	0	0	0	0
A0A2R8Y7P6		Homo sapiens	16456.6	233790	0	0	0	0	0	138452	0	267405	0	0	90876.6	0	0	52544.1	89720	252215	0	0	0	203012	NaN	0	1.20852e+06
A0A2R8Y7Q3		Homo sapiens	171276	134303	48053.9	NaN	240091	0	121599	79962.7	0	63947.9	55105	0	61465.2	71311.2	68417	94693.8	74993.3	106513	88959.5	100768	0	199196	113698	24525.2	0
A0A2R8Y7Q9		Homo sapiens	110425	153217	119686	182476	0	0	0	106413	132384	63286.6	0	51942.6	0	108742	124466	42307.1	NaN	90308.3	109836	0	114400	0	68615.2	203721	133072
A0A2R8Y7R8		Homo sapiens	171276	134303	48053.9	NaN	240091	0	121599	79962.7	0	63947.9	55105	0	61465.2	71311.2	68417	94693.8	74993.3	106513	88959.5	100768	0	199196	113698	24525.2	0
A0A2R8Y7U0		Homo sapiens	0	0	0	0	0	0	0	0	0	0	0	0	0	0	0	0	0	0	0	0	0	0	0	0	0
A0A2R8Y7U4		Homo sapiens	0	843782	0	99882.4	0	0	0	84220.8	0	114845	334141	0	0	0	54298.9	0	0	66272.6	56856.6	38685.1	332362	0	98222	159166	0
A0A2R8Y7U5		Homo sapiens	283759	187995	407429	0	0	NaN	319678	121968	0	0	55723.5	150397	946299	1.30845e+06	225871	346063	325681	434813	134274	58516.5	812119	203897	147486	0	0
A0A2R8Y7Y3		Homo sapiens	179559	66350.7	80227.5	100164	91841.4	129488	50576.6	NaN	66131.1	148621	104502	0	74415.3	174919	75601.8	101389	145062	96466.3	156117	129300	211472	0	94714.6	87195	113383
A0A2R8Y7Y4	primary:ANKRD44	Homo sapiens	0	53876.9	79296.9	38797.4	51369	109645	108773	42303.1	90979.3	94957.9	43741.6	32325.4	81483.6	29279.9	21260.1	139075	66087.8	74588.4	67695.2	50704.3	0	0	116226	124553	106221
A0A2R8Y809		Homo sapiens	111394	123656	93944.8	0	NaN	133657	33088.2	448356	0	52729.6	3386.12	101647	308302	0	0	137968	129662	87470.1	39945.4	45428.7	177807	27423	70492.3	0	0
A0A2R8Y811	primary:RPS14	Homo sapiens	28299.6	149584	159776	141074	54141	246422	198983	141154	147715	294575	185003	148560	222300	NaN	266067	366344	274963	112315	167586	256169	182115	202385	258090	329810	249379
A0A2R8Y840		Homo sapiens	0	0	0	0	3.87515e+06	3.68882e+06	2.97751e+06	0	0	0	0	0	0	0	0	0	1.83222e+06	0	0	5.54028e+06	0	0	3.58247e+06	0	0
A0A2R8Y842		Homo sapiens	0	0	0	0	0	0	0	0	0	0	0	0	0	0	0	0	0	0	0	0	0	0	0	0	0
A0A2R8Y851	primary:RPS29, ORF:hCG_20148	Homo sapiens	0	148719	242866	0	21975.7	100758	35874.5	0	0	NaN	0	61616.8	0	154327	0	135413	0	171554	256155	127225	137871	0	311184	322230	0
A0A2R8Y853		Homo sapiens	0	0	0	0	0	0	0	0	0	0	0	0	0	0	0	0	0	0	0	0	0	0	0	0	0
A0A2R8Y855		Homo sapiens	0	843782	0	99882.4	0	0	0	84220.8	0	114845	334141	0	0	0	54298.9	0	0	66272.6	56856.6	38685.1	332362	0	98222	159166	0
A0A2R8Y883		Homo sapiens	171276	134303	48053.9	NaN	240091	0	121599	79962.7	0	63947.9	55105	0	61465.2	71311.2	68417	94693.8	74993.3	106513	88959.5	100768	0	199196	113698	24525.2	0
A0A2R8Y891	primary:PFKM	Homo sapiens	74172.8	117102	321054	171247	383891	154604	396716	231862	378941	236839	272390	84080.1	362282	247780	234066	290939	231489	238984	311394	285180	54675.8	146443	337699	224111	190797
A0A2R8YCJ4		Homo sapiens	171276	134303	48053.9	NaN	240091	0	121599	79962.7	0	63947.9	55105	0	61465.2	71311.2	68417	94693.8	74993.3	106513	88959.5	100768	0	199196	113698	24525.2	0
A0A2R8YCP0		Homo sapiens	283759	187995	407429	0	0	NaN	319678	121968	0	0	55723.5	150397	946299	1.30845e+06	225871	346063	325681	434813	134274	58516.5	812119	203897	147486	0	0
A0A2R8YCP1		Homo sapiens	171276	134303	48053.9	NaN	240091	0	121599	79962.7	0	63947.9	55105	0	61465.2	71311.2	68417	94693.8	74993.3	106513	88959.5	100768	0	199196	113698	24525.2	0
A0A2R8YCS4		Homo sapiens	8981.99	0	29811.2	23857	0	0	0	36457.1	34461.2	0	0	0	55395.5	21465.5	19063.8	0	0	62580.7	42973.3	0	0	0	37732.8	38536.1	0
A0A2R8YCW1	primary:DDX3X	Homo sapiens	275648	133176	152748	169112	331061	124463	91817.4	145995	94362.8	134467	87758.5	131877	130024	147473	186445	110341	139215	198297	129721	186748	178824	171319	NaN	115326	215288
A0A2R8YCX2		Homo sapiens	171276	134303	48053.9	NaN	240091	0	121599	79962.7	0	63947.9	55105	0	61465.2	71311.2	68417	94693.8	74993.3	106513	88959.5	100768	0	199196	113698	24525.2	0
A0A2R8YCY2		Homo sapiens	0	0	200384	131166	0	124380	0	398203	238129	0	0	0	68699.5	NaN	237590	62390.5	0	270182	240173	0	0	0	300846	206897	0
A0A2R8YD12	primary:SERPINB6	Homo sapiens	232983	302554	NaN	392821	330017	192025	246987	334157	319830	353404	186468	246624	202507	316100	386472	175884	250962	299793	249432	255672	194064	314071	302987	262457	298930
A0A2R8YD58		Homo sapiens	131527	0	148413	83627.9	222291	98062.4	72521.9	141881	85941.5	63135.5	263070	244216	100401	61492.1	83813.9	119232	190643	106294	70214.2	76890.1	119683	45787	66787.8	96675.5	79303.9
A0A2R8YD78		Homo sapiens	0	843782	0	99882.4	0	0	0	84220.8	0	114845	334141	0	0	0	54298.9	0	0	66272.6	56856.6	38685.1	332362	0	98222	159166	0
A0A2R8YD85	primary:DOCK10	Homo sapiens	55544.1	84681.6	109370	102648	199605	149517	111393	90391.3	NaN	78103.5	236788	77028	263976	118348	135202	136617	117315	114399	NaN	132786	0	74294.8	107419	NaN	188676
A0A2R8YDB8		Homo sapiens	0	0	0	0	0	0	0	0	0	0	0	0	0	0	0	0	0	0	0	0	0	0	0	0	0
A0A2R8YDC1		Homo sapiens	146572	0	273654	165685	82110.1	232806	162524	156647	201938	174900	0	0	0	266144	261251	248838	0	165510	328484	235420	357600	0	273413	230878	0
A0A2R8YDE6		Homo sapiens	8981.99	0	29811.2	23857	0	0	0	36457.1	34461.2	0	0	0	55395.5	21465.5	19063.8	0	0	62580.7	42973.3	0	0	0	37732.8	38536.1	0
A0A2R8YDF9	primary:TCP11X1	Homo sapiens	0	286898	435019	0	27383.5	122056	92777.2	545535	317838	327744	0	89388.5	319921	427346	310099	0	138126	325225	251884	0	65868.1	111153	316882	307020	35234.1
A0A2R8YDG0		Homo sapiens	65480.1	532288	77556	599514	0	0	0	263478	0	0	0	NaN	143942	1.37931e+06	723878	0	0	270355	160151	0	123522	674780	100190	173822	0
A0A2R8YDI5	primary:ATP10B, ORF:hCG_1979529	Homo sapiens	1.36733e+06	268976	0	0	0	335398	0	0	0	75068.8	3.78025e+06	0	0	0	0	NaN	250374	0	2.12884e+06	0	0	95042.6	0	0	0
A0A2R8YDK3	primary:TRMU	Homo sapiens	0	0	0	54277.4	0	0	0	412281	0	169653	50439.4	0	0	296978	0	0	0	55112.8	0	0	0	0	NaN	0	0
A0A2R8YDL0	primary:TECTA	Homo sapiens	680166	310697	0	497013	24410	448518	241883	0	322505	658509	66379.3	354378	483385	748832	551976	373108	315200	292089	411003	178460	NaN	487751	329943	455746	68231.4
A0A2R8YDM9		Homo sapiens	16456.6	233790	0	0	0	0	0	138452	0	267405	0	0	90876.6	0	0	52544.1	89720	252215	0	0	0	203012	NaN	0	1.20852e+06
A0A2R8YDN7		Homo sapiens	13135.8	185607	58055.3	453874	0	147734	0	0	0	109266	77651.2	63240.1	0	0	290787	343090	0	160321	243840	112146	88526	0	0	0	0
A0A2R8YDV8	primary:FANCB	Homo sapiens	118029	202028	215291	0	0	310897	221824	178172	0	0	10555.3	473967	0	143282	140714	112328	NaN	345255	205049	0	398250	0	112602	102380	0
A0A2R8YE10		Homo sapiens	27490.3	125951	95796.8	49476.6	0	96558.2	125105	126043	69780.8	73068.2	71267.7	47663.5	137116	120490	53602.3	0	111047	103946	62096.2	65611.6	87353	163832	76602.6	68206.9	22501.7
A0A2R8YE46	primary:ATP6V0A4	Homo sapiens	0	0	0	0	0	0	0	0	0	0	0	0	0	0	0	0	0	0	0	0	0	0	0	0	0
A0A2R8YE59		Homo sapiens	110425	153217	119686	182476	0	0	0	106413	132384	63286.6	0	51942.6	0	108742	124466	42307.1	NaN	90308.3	109836	0	114400	0	68615.2	203721	133072
A0A2R8YE60		Homo sapiens	171276	134303	48053.9	NaN	240091	0	121599	79962.7	0	63947.9	55105	0	61465.2	71311.2	68417	94693.8	74993.3	106513	88959.5	100768	0	199196	113698	24525.2	0
A0A2R8YE78	primary:OPA1	Homo sapiens	282300	0	120902	184636	519973	200081	266063	145188	540402	174149	449454	0	416392	402621	307845	236375	245423	131786	248408	575486	236543	148256	224784	306501	1.51073e+06
A0A2R8YE98		Homo sapiens	0	0	0	0	0	0	0	0	0	0	0	0	0	0	0	0	0	0	0	0	0	0	0	0	0
A0A2R8YEA7		Homo sapiens	230577	140561	187888	148266	311941	NaN	295249	137470	291591	193034	279126	193322	199878	164961	117533	277636	229365	164837	164069	312756	234868	221797	NaN	222190	379494
A0A2R8YEC1		Homo sapiens	171276	134303	48053.9	NaN	240091	0	121599	79962.7	0	63947.9	55105	0	61465.2	71311.2	68417	94693.8	74993.3	106513	88959.5	100768	0	199196	113698	24525.2	0
A0A2R8YEE0		Homo sapiens	50189.2	144469	116246	155110	72570.9	78571.2	49052.6	140855	92549.6	151453	17949.1	247746	132942	204844	133808	65158	120744	115629	137606	92637.3	79541.3	148334	204313	174622	0
A0A2R8YEE1	primary:FYB1	Homo sapiens	128793	0	0	0	68713.2	124337	239393	123600	0	103642	0	136871	0	0	34860.1	131422	253468	108593	0	0	0	0	137416	0	0
A0A2R8YEF8		Homo sapiens	60322.4	133972	136191	104188	151991	79516.4	63962.4	98060	222129	94521.8	71046.8	190777	169651	76051.5	100443	119985	122452	140955	139885	162968	75825	183916	172898	156914	164286
A0A2R8YEG7		Homo sapiens	0	0	898199	0	0	445107	NaN	0	0	0	89482.4	0	0	0	0	238644	364979	432049	887663	0	0	0	0	96826.9	0
A0A2R8YEH2		Homo sapiens	171276	134303	48053.9	NaN	240091	0	121599	79962.7	0	63947.9	55105	0	61465.2	71311.2	68417	94693.8	74993.3	106513	88959.5	100768	0	199196	113698	24525.2	0
A0A2R8YEJ5	primary:LRGUK	Homo sapiens	89486.9	NaN	283266	158391	50343.1	206001	12894.4	198376	124120	310086	108451	223305	275679	119069	79646.7	132250	296389	281290	131378	85029.6	201933	221361	0	256934	0
A0A2R8YEK8		Homo sapiens	110425	153217	119686	182476	0	0	0	106413	132384	63286.6	0	51942.6	0	108742	124466	42307.1	NaN	90308.3	109836	0	114400	0	68615.2	203721	133072
A0A2R8YEL0		Homo sapiens	306796	394416	0	0	161596	418354	194577	0	0	0	535743	0	0	0	0	338702	143947	0	0	147560	0	NaN	0	0	43325.9
A0A2R8YEL6		Homo sapiens	192118	0	125223	212080	405301	335833	138096	120218	170674	91617.3	856285	114640	123640	233989	174433	240352	73815.8	140980	111450	173015	230128	0	146846	144057	87994.8
A0A2R8YEM9	primary:TRANK1	Homo sapiens	426268	379564	271182	330876	17193.5	412610	418549	294714	316666	275584	606270	21749.3	NaN	262233	670312	284268	278905	380291	202513	334672	214662	158938	374909	358666	0
A0A2R8YEQ5	primary:NEXMIF	Homo sapiens	60942.5	0	85107.3	353122	141058	0	83604.8	78374.9	463246	46708.6	0	0	613142	654563	295930	75509.7	0	37384.1	251830	135437	102707	0	0	431115	836655
A0A2R8YER9		Homo sapiens	111394	123656	93944.8	0	NaN	133657	33088.2	448356	0	52729.6	3386.12	101647	308302	0	0	137968	129662	87470.1	39945.4	45428.7	177807	27423	70492.3	0	0
A0A2R8YES3		Homo sapiens	0	843782	0	99882.4	0	0	0	84220.8	0	114845	334141	0	0	0	54298.9	0	0	66272.6	56856.6	38685.1	332362	0	98222	159166	0
A0A2R8YEU9		Homo sapiens	171276	134303	48053.9	NaN	240091	0	121599	79962.7	0	63947.9	55105	0	61465.2	71311.2	68417	94693.8	74993.3	106513	88959.5	100768	0	199196	113698	24525.2	0
A0A2R8YEW8		Homo sapiens	0	0	0	0	0	0	0	0	0	0	0	0	0	0	0	0	0	0	0	0	0	0	0	0	0
A0A2R8YEX6	primary:AUTS2	Homo sapiens	293203	0	158799	0	0	300419	101863	136141	88607.9	91358.2	29716.2	146869	272284	93796	57715.1	257158	402985	140864	102242	0	393576	145628	146884	76059.5	0
A0A2R8YEY8		Homo sapiens	86839.7	165738	159038	222075	58235.7	69313.2	105596	155703	134844	130876	82036.5	117801	NaN	238562	171282	129003	128528	172671	143699	131112	185819	154233	174854	177874	166051
A0A2R8YF29		Homo sapiens	0	0	0	0	0	0	0	0	0	0	0	0	0	0	0	0	0	0	0	0	0	0	0	0	0
A0A2R8YF43		Homo sapiens	131527	0	148413	83627.9	222291	98062.4	72521.9	141881	85941.5	63135.5	263070	244216	100401	61492.1	83813.9	119232	190643	106294	70214.2	76890.1	119683	45787	66787.8	96675.5	79303.9
A0A2R8YF49		Homo sapiens	7139.58	0	0	0	146337	51524.3	47737.8	0	0	0	0	0	0	86584.4	0	0	30960.8	64010.6	0	0	0	93769.5	0	0	0
A0A2R8YF72		Homo sapiens	385073	504051	280457	108435	83742.2	0	489879	1.21705e+06	116123	NaN	1.43804e+06	76758.5	0	126588	0	144496	225106	521765	281709	128884	676806	258473	205944	135594	0
A0A2R8YF77		Homo sapiens	50189.2	144469	116246	155110	72570.9	78571.2	49052.6	140855	92549.6	151453	17949.1	247746	132942	204844	133808	65158	120744	115629	137606	92637.3	79541.3	148334	204313	174622	0
A0A2R8YF93	primary:C10orf143	Homo sapiens	1.09713e+06	0	910592	0	0	680018	0	0	0	0	0	0	0	0	242125	0	124384	1.37973e+06	462351	0	1.30028e+06	0	0	0	0
A0A2R8YFF1		Homo sapiens	186425	0	588151	251151	166077	178730	94502.3	41138.6	138440	53069.9	0	558768	408532	361350	53661.3	NaN	0	119742	174017	189233	0	520114	98241.7	64760.6	196422
A0A2R8YFH5		Homo sapiens	144010	157983	67056.8	73371.8	112310	63347.9	103046	102940	94701	122278	60344.4	129770	138743	59841.4	73304.3	90157	154747	107616	117526	85338	112147	261241	80867.3	109411	127730
A0A2R8YFJ4		Homo sapiens	0	0	0	0	0	0	0	0	0	0	0	0	0	0	0	0	0	0	0	0	0	0	0	0	0
A0A2R8YFL0	primary:CTCF	Homo sapiens	245631	0	233355	1.54578e+06	5.92407e+06	316701	440716	632055	1.59272e+06	341381	587682	0	312109	1.09104e+06	2.12559e+06	243632	113722	260861	877872	2.91154e+06	145699	0	578484	1.80684e+06	4.41187e+06
A0A2R8YFL4		Homo sapiens	111394	123656	93944.8	0	NaN	133657	33088.2	448356	0	52729.6	3386.12	101647	308302	0	0	137968	129662	87470.1	39945.4	45428.7	177807	27423	70492.3	0	0
A0A2R8YFM0	primary:MYO15B	Homo sapiens	0	0	818760	1.48153e+06	2.69053e+06	746906	1.13326e+06	1.03542e+06	927856	933834	1.4574e+06	300968	943737	1.07687e+06	1.26899e+06	1.66048e+06	1.03799e+06	919939	NaN	1.00241e+06	1.90729e+06	1.93832e+06	803315	1.09475e+06	1.45346e+06
A0A2R8YFM3		Homo sapiens	111394	123656	93944.8	0	NaN	133657	33088.2	448356	0	52729.6	3386.12	101647	308302	0	0	137968	129662	87470.1	39945.4	45428.7	177807	27423	70492.3	0	0
A0A2R8YFP9		Homo sapiens	0	0	0	0	0	0	0	0	0	0	0	0	0	0	0	0	0	0	0	0	0	0	0	0	0
A0A2R8YFR7		Homo sapiens	7139.58	0	0	0	146337	51524.3	47737.8	0	0	0	0	0	0	86584.4	0	0	30960.8	64010.6	0	0	0	93769.5	0	0	0
A0A2R8YFV7		Homo sapiens	0	0	0	0	0	0	0	0	0	0	0	0	0	0	0	0	0	0	0	0	0	0	0	0	0
A0A2R8YG42		Homo sapiens	113404	232211	119053	304300	62904.4	147112	170879	181700	206178	319936	NaN	297807	214419	237600	217274	221550	186804	153838	159764	216812	151745	190536	155756	247450	116078
A0A2R8YG73		Homo sapiens	0	0	0	162378	0	0	0	0	151498	0	0	0	155332	NaN	0	0	0	0	56272.2	97817.4	0	0	0	97803.8	0
A0A2R8YGH5		Homo sapiens	0	84816.6	NaN	24816.1	213381	0	172257	89687.4	110271	145562	64302.8	60387.8	0	0	50620.3	0	107381	102711	93721.8	104688	0	0	118133	91015.4	60540.5
A0A2R8YGI6	primary:TCP11X2, ORF:hCG_2045904	Homo sapiens	0	286898	435019	0	27383.5	122056	92777.2	545535	317838	327744	0	89388.5	319921	427346	310099	0	138126	325225	251884	0	65868.1	111153	316882	307020	35234.1
A0A2R8YGP2		Homo sapiens	171276	134303	48053.9	NaN	240091	0	121599	79962.7	0	63947.9	55105	0	61465.2	71311.2	68417	94693.8	74993.3	106513	88959.5	100768	0	199196	113698	24525.2	0
A0A2R8YGU1		Homo sapiens	0	0	0	162378	0	0	0	0	151498	0	0	0	155332	NaN	0	0	0	0	56272.2	97817.4	0	0	0	97803.8	0
A0A2R8YGW2	primary:CLIC5	Homo sapiens	41648.3	770733	34718.9	0	0	41651.5	67638.9	0	0	0	33361.5	51124.7	74675.8	0	0	37414.6	49281.9	9596.52	48149	0	49543.5	47776.9	0	0	0
A0A2R8YH03		Homo sapiens	0	0	0	0	0	0	0	0	0	0	0	0	0	0	0	0	0	0	0	0	0	0	0	0	0
A0A2R8YHD2		Homo sapiens	186039	151989	254488	253859	250074	182574	292053	264627	313178	324056	278562	198177	NaN	235806	235175	244103	261798	237312	294564	380379	223781	289598	302660	357138	320013
A0A2R8YHG6		Homo sapiens	65480.1	532288	77556	599514	0	0	0	263478	0	0	0	NaN	143942	1.37931e+06	723878	0	0	270355	160151	0	123522	674780	100190	173822	0
A0A2R8YHI9		Homo sapiens	111394	123656	93944.8	0	NaN	133657	33088.2	448356	0	52729.6	3386.12	101647	308302	0	0	137968	129662	87470.1	39945.4	45428.7	177807	27423	70492.3	0	0
A0A2R9YJI8		Homo sapiens	0	0	199609	0	0	0	0	0	0	0	0	0	0	0	0	0	0	123682	62503.3	0	0	0	0	68153.3	0
A0A2U3TZI9		Homo sapiens	283759	187995	407429	0	0	NaN	319678	121968	0	0	55723.5	150397	946299	1.30845e+06	225871	346063	325681	434813	134274	58516.5	812119	203897	147486	0	0
A0A2U3TZJ2		Homo sapiens	0	0	0	0	0	0	0	0	0	0	0	0	0	0	266913	0	0	94126	165716	0	0	0	0	117675	0
A0A2U3TZJ6		Homo sapiens	111394	123656	93944.8	0	NaN	133657	33088.2	448356	0	52729.6	3386.12	101647	308302	0	0	137968	129662	87470.1	39945.4	45428.7	177807	27423	70492.3	0	0
A0A2U3TZL3		Homo sapiens	110425	153217	119686	182476	0	0	0	106413	132384	63286.6	0	51942.6	0	108742	124466	42307.1	NaN	90308.3	109836	0	114400	0	68615.2	203721	133072
A0A2U3TZL4		Homo sapiens	31968.9	0	269801	244682	36391.2	0	0	327687	289614	390577	0	0	191693	187158	368746	0	67154.6	405732	253394	200601	0	104638	NaN	255914	0
A0A2U3TZL5	primary:CD59	Homo sapiens	138133	303501	354721	489039	122567	287056	102454	368928	240141	383034	177738	214005	284958	394149	468438	193916	176058	395778	437087	150440	252650	279939	309486	340453	135566
A0A2U3TZQ7		Homo sapiens	0	843782	0	99882.4	0	0	0	84220.8	0	114845	334141	0	0	0	54298.9	0	0	66272.6	56856.6	38685.1	332362	0	98222	159166	0
A0A2U3TZR1		Homo sapiens	0	286898	435019	0	27383.5	122056	92777.2	545535	317838	327744	0	89388.5	319921	427346	310099	0	138126	325225	251884	0	65868.1	111153	316882	307020	35234.1
A0A2U3TZV8	primary:PLCH1	Homo sapiens	0	186427	136191	95752.4	NaN	197071	369120	275678	183137	213481	0	88327	243428	123961	153162	289007	0	169648	143991	144704	200915	130462	243749	149453	53629.6
A0A2U3TZV9		Homo sapiens	0	0	0	162378	0	0	0	0	151498	0	0	0	155332	NaN	0	0	0	0	56272.2	97817.4	0	0	0	97803.8	0
A0A2U3TZY2		Homo sapiens	64583.4	175504	217222	232737	NaN	841143	416770	119606	192508	1.0333e+06	268553	836353	286744	1.29964e+06	1.15423e+06	6.52777e+06	7.20465e+06	293753	537929	812575	676463	8.81859e+06	221932	153743	205646
A0A2U3U043	primary:KCTD1	Homo sapiens	0	0	0	0	77165.2	1.24399e+06	164390	463324	0	0	512971	1.40035e+06	0	0	526631	0	497019	0	0	147834	267574	NaN	210070	166314	0
A0A376A986		Homo sapiens	0	352959	140963	0	0	0	0	0	329840	0	0	206869	0	489976	0	NaN	645439	238947	555945	0	354850	0	0	292486	244541
A0A376A9V2		Homo sapiens	0	352959	140963	0	0	0	0	0	329840	0	0	206869	0	489976	0	NaN	645439	238947	555945	0	354850	0	0	292486	244541
A0A384DVL8	primary:DSCAML1, ORF:hCG_1810968	Homo sapiens	0	0	NaN	234431	0	0	0	0	0	0	0	478977	0	0	0	0	172550	117515	157602	51996.4	0	126540	108845	0	0
A0A384DVU0	primary:PNPLA6	Homo sapiens	0	0	0	0	0	0	0	0	0	0	0	0	0	0	0	0	0	0	0	0	0	0	0	0	0
A0A384DVW2		Homo sapiens	NaN	152438	291086	118902	161868	442655	389812	59556.2	57849.6	86682.5	310186	1.14187e+06	281881	336502	156696	225648	92866.5	144007	109048	47296.3	520079	0	206062	196336	627920
A0A3B3IRF0		Homo sapiens	385073	504051	280457	108435	83742.2	0	489879	1.21705e+06	116123	NaN	1.43804e+06	76758.5	0	126588	0	144496	225106	521765	281709	128884	676806	258473	205944	135594	0
A0A3B3IRI2		Homo sapiens	42480.3	0	NaN	42294.2	215537	99806.8	96756.9	76411.3	96696.3	74019.2	125470	91514.9	77097.1	61842.9	37645.8	109392	71457.8	81782	70779.9	119923	97505	131584	92914.8	71722.9	218931
A0A3B3IRI3		Homo sapiens	160906	106441	136099	101403	99853	115399	122696	130355	156359	188703	125074	124898	155038	119308	100358	128481	144750	136994	142209	157497	106091	110830	142999	145658	102615
A0A3B3IRJ1		Homo sapiens	0	0	0	0	0	0	0	0	0	0	0	0	0	0	0	0	0	NaN	0	0	0	0	0	0	0
A0A3B3IRK6		Homo sapiens	0	119805	110584	248665	262952	50798.8	94178.8	234603	30530.7	0	82394.1	0	0	516364	233525	146706	142998	71652.8	213411	154243	0	0	0	106243	56179.6
A0A3B3IRL2	primary:CREG1, ORF:hCG_41319	Homo sapiens	91484.5	301754	68637.9	131317	123634	105413	103638	81278.8	57309.6	19885.4	97628.8	401936	116592	107875	86885.2	76392.7	125877	112586	68660	17757.1	150959	199793	26704	128827	124666
A0A3B3IRL5		Homo sapiens	0	303467	0	148207	635244	0	0	229182	82388.6	203529	0	0	153369	110209	41354	248567	213020	146896	152348	91672.2	0	220347	135035	122485	119356
A0A3B3IRL9	primary:GINM1	Homo sapiens	380694	20531.9	405577	366950	66050.5	163664	54608	374641	239040	463367	15821.3	167847	567589	312348	374327	321083	341673	321394	455413	361257	465005	195795	371879	470014	0
A0A3B3IRM3		Homo sapiens	385073	504051	280457	108435	83742.2	0	489879	1.21705e+06	116123	NaN	1.43804e+06	76758.5	0	126588	0	144496	225106	521765	281709	128884	676806	258473	205944	135594	0
A0A3B3IRM4	primary:XYLB	Homo sapiens	0	0	67689.6	0	0	0	0	0	0	0	0	0	0	77762	0	75207.9	0	0	63915.7	0	143780	0	46641.8	0	0
A0A3B3IRP0		Homo sapiens	0	313799	70059	0	0	0	0	140615	109952	0	65321.9	278913	NaN	106081	150559	41753.9	145504	196236	122948	0	0	0	0	0	0
A0A3B3IRP4		Homo sapiens	0	0	0	0	0	0	0	0	0	0	0	0	0	0	0	0	0	0	0	0	0	0	0	0	0
A0A3B3IRP9		Homo sapiens	0	1.38169e+06	3.43686e+06	NaN	0	399062	0	3.73077e+06	0	2.57443e+06	0	0	162681	128581	1.00871e+06	75663.4	195958	2.97317e+06	2.98445e+06	350961	854897	0	4.245e+06	1.43201e+06	0
A0A3B3IRQ1		Homo sapiens	0	0	0	0	0	379181	0	132984	0	0	0	0	0	0	0	144784	591834	0	0	0	0	0	0	0	0
A0A3B3IRQ8		Homo sapiens	42480.3	0	NaN	42294.2	215537	99806.8	96756.9	76411.3	96696.3	74019.2	125470	91514.9	77097.1	61842.9	37645.8	109392	71457.8	81782	70779.9	119923	97505	131584	92914.8	71722.9	218931
A0A3B3IRQ9		Homo sapiens	428880	386674	229826	90412.3	1.46636e+06	143150	730116	211943	131441	106675	85819.7	71418.1	563575	92128.5	49300	1.14395e+06	99448.7	230198	181291	427475	377645	833867	285086	147481	3.87691e+06
A0A3B3IRT9		Homo sapiens	385073	504051	280457	108435	83742.2	0	489879	1.21705e+06	116123	NaN	1.43804e+06	76758.5	0	126588	0	144496	225106	521765	281709	128884	676806	258473	205944	135594	0
A0A3B3IRV6		Homo sapiens	160906	106441	136099	101403	99853	115399	122696	130355	156359	188703	125074	124898	155038	119308	100358	128481	144750	136994	142209	157497	106091	110830	142999	145658	102615
A0A3B3IRW2		Homo sapiens	0	119805	110584	248665	262952	50798.8	94178.8	234603	30530.7	0	82394.1	0	0	516364	233525	146706	142998	71652.8	213411	154243	0	0	0	106243	56179.6
A0A3B3IRW9		Homo sapiens	40372.5	0	0	72861.6	48955.9	0	0	0	0	0	0	0	0	0	0	198158	0	47130.7	0	38797.5	0	0	0	0	0
A0A3B3IRX0		Homo sapiens	385073	504051	280457	108435	83742.2	0	489879	1.21705e+06	116123	NaN	1.43804e+06	76758.5	0	126588	0	144496	225106	521765	281709	128884	676806	258473	205944	135594	0
A0A3B3IRX5		Homo sapiens	385073	504051	280457	108435	83742.2	0	489879	1.21705e+06	116123	NaN	1.43804e+06	76758.5	0	126588	0	144496	225106	521765	281709	128884	676806	258473	205944	135594	0
A0A3B3IRY8		Homo sapiens	0	0	198636	0	131604	188962	104799	0	0	0	0	0	0	0	0	0	0	123973	126962	543692	0	0	211473	0	0
A0A3B3IRY9	primary:SNPH	Homo sapiens	0	0	168732	467752	0	0	0	252869	0	0	0	0	0	449269	363715	0	0	198526	NaN	0	0	0	179705	156257	0
A0A3B3IRZ4	primary:IQSEC1	Homo sapiens	NaN	0	133407	85269.7	78288.4	0	275839	88083.7	718084	128501	407708	0	789648	349923	101625	234545	131636	264495	114773	74581.2	0	0	242400	92672	254461
A0A3B3IS02	primary:TTC27	Homo sapiens	0	33820.8	43229.4	0	0	0	33080.2	59153.1	0	44507.4	0	115392	0	0	0	95504.9	86106.6	0	15701.5	0	0	0	65487.1	0	0
A0A3B3IS06	primary:TCOF1	Homo sapiens	23028.7	43742.6	70167.7	100429	73724.8	51978.5	47218.2	64107.2	63786.5	107207	56703.1	53553.2	62831.6	86894.7	54903.5	71027.9	21951.7	53458.1	71910.5	85306.3	57653.8	87456.5	71201.7	96234	118265
A0A3B3IS14		Homo sapiens	385073	504051	280457	108435	83742.2	0	489879	1.21705e+06	116123	NaN	1.43804e+06	76758.5	0	126588	0	144496	225106	521765	281709	128884	676806	258473	205944	135594	0
A0A3B3IS31		Homo sapiens	91082.4	0	134163	380860	55025.4	0	137976	272215	88397.2	319304	0	198170	173043	294508	231460	178846	129655	150701	297012	127152	0	0	158345	268186	91815.6
A0A3B3IS40		Homo sapiens	91082.4	0	134163	380860	55025.4	0	137976	272215	88397.2	319304	0	198170	173043	294508	231460	178846	129655	150701	297012	127152	0	0	158345	268186	91815.6
A0A3B3IS53		Homo sapiens	207239	163104	86793.3	90736.9	0	0	102938	56429	55462.1	329483	0	124568	0	0	129254	136464	131129	131866	74020	0	131902	316718	49796.8	0	134280
A0A3B3IS56		Homo sapiens	0	0	0	0	0	0	0	0	0	0	0	0	0	0	0	0	0	0	0	0	0	0	0	0	0
A0A3B3IS57	primary:MCM4	Homo sapiens	177108	427781	0	163108	127247	1.21884e+06	412723	0	191319	286202	0	248524	125588	108511	0	227817	146634	281784	0	135107	357668	261760	1.70165e+06	298573	0
A0A3B3IS61		Homo sapiens	385073	504051	280457	108435	83742.2	0	489879	1.21705e+06	116123	NaN	1.43804e+06	76758.5	0	126588	0	144496	225106	521765	281709	128884	676806	258473	205944	135594	0
A0A3B3IS77		Homo sapiens	385073	504051	280457	108435	83742.2	0	489879	1.21705e+06	116123	NaN	1.43804e+06	76758.5	0	126588	0	144496	225106	521765	281709	128884	676806	258473	205944	135594	0
A0A3B3ISA7		Homo sapiens	588144	789718	38357.7	0	0	354402	728446	54216.1	101773	86586.6	846478	NaN	0	91344.7	0	1.00033e+06	794421	0	172847	0	493535	1.79841e+06	174976	0	0
A0A3B3ISD1		Homo sapiens	0	0	233929	0	0	0	0	0	0	0	0	0	0	0	0	0	60410.8	47401.9	140507	0	0	0	0	0	0
A0A3B3ISD2	primary:CDC16	Homo sapiens	0	166983	246236	205309	0	0	42671.8	139447	NaN	0	0	0	0	197676	0	0	0	112287	104450	100008	0	0	197358	0	0
A0A3B3ISE5	primary:GET1	Homo sapiens	101802	155600	351641	0	0	228600	480543	0	787843	246100	NaN	0	205981	0	0	394865	555057	709786	419690	901944	205789	0	701631	435072	0
A0A3B3ISF9	primary:ECE1	Homo sapiens	0	122263	131909	134079	88204.3	89592.1	201799	110785	126594	136952	166708	61993.2	165126	119743	88212.1	79269.1	79998.2	118364	129466	113467	54970.3	111600	125251	116081	112292
A0A3B3ISG5	primary:IDE	Homo sapiens	24170.8	115282	84934.1	86658.7	45933.8	130994	141342	74105.5	90945.7	76736.4	533384	82084.8	72783.6	86693.1	122823	89685.8	124781	92605.7	88043.3	60093	100684	91784.2	90046.1	95352.8	85237.4
A0A3B3ISH5	primary:COL4A1	Homo sapiens	67000.3	0	38720.1	55409.5	0	156081	223552	37019.3	18091	NaN	0	0	0	18348.5	17722.6	240046	140306	82407.4	42493.7	63584.1	235830	0	88336.8	0	0
A0A3B3ISI2		Homo sapiens	0	0	0	0	0	0	0	0	0	0	0	0	0	0	0	0	0	0	0	0	0	0	0	0	0
A0A3B3ISJ1		Homo sapiens	434891	222607	380096	358949	309821	755240	332285	247559	317690	374959	409556	237036	573075	436794	401644	336985	396720	258655	291995	264190	572030	194306	323817	345825	206564
A0A3B3ISJ8		Homo sapiens	0	0	0	24603.6	46235.8	86975.6	0	0	17350.2	0	315141	0	63015.8	0	0	0	0	0	0	35313.6	305865	70789.9	0	0	256616
A0A3B3ISK2		Homo sapiens	91082.4	0	134163	380860	55025.4	0	137976	272215	88397.2	319304	0	198170	173043	294508	231460	178846	129655	150701	297012	127152	0	0	158345	268186	91815.6
A0A3B3ISM8		Homo sapiens	0	0	0	0	0	0	0	0	0	0	0	0	0	0	0	0	0	0	0	0	0	0	0	0	0
A0A3B3ISN3		Homo sapiens	385073	504051	280457	108435	83742.2	0	489879	1.21705e+06	116123	NaN	1.43804e+06	76758.5	0	126588	0	144496	225106	521765	281709	128884	676806	258473	205944	135594	0
A0A3B3ISQ8	primary:CXorf58	Homo sapiens	0	41197.4	57647.2	0	0	187613	0	0	0	0	0	18786.9	NaN	0	0	0	0	28096.4	60786.1	0	0	43669.9	163630	0	0
A0A3B3ISR7	primary:DDX10	Homo sapiens	0	0	0	0	0	0	0	0	0	0	0	0	0	0	0	0	0	0	0	0	0	0	0	0	0
A0A3B3ISS1		Homo sapiens	0	0	0	0	0	0	0	0	0	0	0	0	0	0	0	0	0	0	0	0	0	0	0	0	0
A0A3B3ISS6	primary:GPNMB	Homo sapiens	1.08482e+06	963971	674528	2.66924e+06	554811	626804	762273	882526	574711	656297	950441	1.69167e+06	641384	602166	345244	1.38528e+06	751148	596670	501695	392627	1.06916e+06	312577	525015	679619	134362
A0A3B3ISS9		Homo sapiens	679021	104874	64319	353307	115544	374240	78378.7	0	83550.4	0	0	130342	570629	482670	543179	185082	98995.9	71347.8	136445	324665	83952.8	438357	219335	276396	50770.2
A0A3B3IST1		Homo sapiens	192841	205705	177255	178355	201996	446454	331907	157859	96547.4	131691	258347	186428	176010	273686	224154	122056	357693	153057	197560	179688	247225	33629.3	171309	NaN	58153.3
A0A3B3IST9		Homo sapiens	0	0	0	0	0	0	0	0	0	0	0	0	0	0	0	0	0	0	0	0	0	0	0	0	0
A0A3B3ISU1		Homo sapiens	428880	386674	229826	90412.3	1.46636e+06	143150	730116	211943	131441	106675	85819.7	71418.1	563575	92128.5	49300	1.14395e+06	99448.7	230198	181291	427475	377645	833867	285086	147481	3.87691e+06
A0A3B3ISV1		Homo sapiens	0	0	0	0	0	0	0	0	0	0	0	0	0	0	0	0	0	0	0	0	0	0	0	0	0
A0A3B3ISV8		Homo sapiens	3.14362e+06	5.36744e+06	1.45852e+07	1.41409e+07	1.75175e+07	0	3.62233e+06	1.47704e+07	1.65545e+07	2.52475e+07	1.01175e+07	2.94395e+06	1.2595e+07	1.59167e+07	1.90769e+07	4.81781e+06	5.03533e+06	1.3096e+07	1.81095e+07	3.09803e+07	4.89714e+06	1.29206e+07	1.36269e+07	1.71364e+07	10940162
A0A3B3ISW5		Homo sapiens	385073	504051	280457	108435	83742.2	0	489879	1.21705e+06	116123	NaN	1.43804e+06	76758.5	0	126588	0	144496	225106	521765	281709	128884	676806	258473	205944	135594	0
A0A3B3ISW7	primary:VPS36	Homo sapiens	0	0	0	0	0	0	0	0	0	0	0	0	0	0	0	0	0	0	0	0	0	0	0	0	0
A0A3B3ISX1		Homo sapiens	428880	386674	229826	90412.3	1.46636e+06	143150	730116	211943	131441	106675	85819.7	71418.1	563575	92128.5	49300	1.14395e+06	99448.7	230198	181291	427475	377645	833867	285086	147481	3.87691e+06
A0A3B3ISX3		Homo sapiens	0	0	0	0	0	0	0	0	0	0	0	0	0	0	0	0	0	0	0	0	0	0	0	0	0
A0A3B3ISX8	primary:PALLD	Homo sapiens	371816	150347	242711	157466	627290	0	0	368901	NaN	164660	0	0	405012	242938	195741	76924.8	163479	268164	251926	992977	262000	264517	225944	183048	471830
A0A3B3ISX9	primary:TNXB	Homo sapiens	107021	60827.3	61700.5	0	37892.5	49981.1	56808.1	60301.9	77471.9	0	166011	87841.1	126088	0	0	75668	79472.2	59349	48845.2	48793.2	153220	120062	68346.8	0	40410
A0A3B3ISZ1	primary:UNC13C	Homo sapiens	0	0	0	96880.8	0	0	277063	61148.7	156228	0	0	0	154804	227116	0	0	196000	NaN	0	1.18486e+06	0	0	0	165253	432364
A0A3B3ISZ7	primary:SCUBE2	Homo sapiens	NaN	0	0	0	0	0	0	0	0	0	0	0	403177	0	0	0	0	48909.7	0	0	0	0	0	0	0
A0A3B3ISZ8	primary:COL4A1	Homo sapiens	67000.3	0	38720.1	55409.5	0	156081	223552	37019.3	18091	NaN	0	0	0	18348.5	17722.6	240046	140306	82407.4	42493.7	63584.1	235830	0	88336.8	0	0
A0A3B3IT25		Homo sapiens	91082.4	0	134163	380860	55025.4	0	137976	272215	88397.2	319304	0	198170	173043	294508	231460	178846	129655	150701	297012	127152	0	0	158345	268186	91815.6
A0A3B3IT28		Homo sapiens	255688	0	94841.6	170162	792130	144816	0	185972	768945	104701	248858	0	418803	347837	74847.8	294679	212421	144628	127469	122734	0	154370	168202	141151	155570
A0A3B3IT40	primary:SGK2	Homo sapiens	396325	154172	244218	305906	965106	553901	388029	260232	200908	208550	398098	279413	133041	619574	453500	390411	217848	150650	NaN	368385	131682	411173	202788	538196	790074
A0A3B3IT43		Homo sapiens	0	1.38169e+06	3.43686e+06	NaN	0	399062	0	3.73077e+06	0	2.57443e+06	0	0	162681	128581	1.00871e+06	75663.4	195958	2.97317e+06	2.98445e+06	350961	854897	0	4.245e+06	1.43201e+06	0
A0A3B3IT50		Homo sapiens	171202	0	0	0	0	0	0	166000	98590.8	99126.3	0	0	101643	200258	154617	123050	158756	0	0	135903	0	0	124404	0	102468
A0A3B3IT55		Homo sapiens	1.62306e+06	111789	703031	NaN	345443	1.12977e+06	984680	604937	581845	1.16541e+06	461226	401517	429535	1.45964e+06	1.38934e+06	1.15594e+06	317614	620322	881070	319856	1.13418e+06	158662	642041	1.21959e+06	808588
A0A3B3IT68		Homo sapiens	94431.8	370073	186474	74469.6	410624	183594	153854	189615	90799.9	121416	0	287693	174246	131633	140452	NaN	259265	202319	141423	149237	212376	44965.1	115665	0	181901
A0A3B3IT82		Homo sapiens	0	0	0	0	0	0	0	0	0	0	0	0	0	0	0	0	0	0	0	0	0	0	0	0	0
A0A3B3IT85		Homo sapiens	91082.4	0	134163	380860	55025.4	0	137976	272215	88397.2	319304	0	198170	173043	294508	231460	178846	129655	150701	297012	127152	0	0	158345	268186	91815.6
A0A3B3ITA8		Homo sapiens	91082.4	0	134163	380860	55025.4	0	137976	272215	88397.2	319304	0	198170	173043	294508	231460	178846	129655	150701	297012	127152	0	0	158345	268186	91815.6
A0A3B3ITD5		Homo sapiens	0	0	27708.7	25118.7	0	0	0	0	22922.2	47814.3	0	259771	428551	27884.3	0	25669.4	311784	32966.4	NaN	0	0	123696	0	21284.7	0
A0A3B3ITD7	primary:NTAQ1	Homo sapiens	2119658	0	5.04358e+06	5.74243e+06	8.77561e+06	1.09983e+06	5.66888e+06	3.28916e+06	0	1.11891e+06	96692.5	NaN	1.18803e+06	3.65016e+06	4.50876e+06	1.4219e+06	3.65976e+06	4.47745e+06	4.39125e+06	1.30701e+06	1.39346e+06	0	3.04743e+06	76608.2	0
A0A3B3ITE4	primary:ZNF23	Homo sapiens	88520.5	149385	225018	286984	62187	402434	128025	181786	43060.2	522703	196044	182484	332214	384585	216480	323576	209054	NaN	167209	231733	240309	148770	6562.01	317625	0
A0A3B3ITE5		Homo sapiens	255688	0	94841.6	170162	792130	144816	0	185972	768945	104701	248858	0	418803	347837	74847.8	294679	212421	144628	127469	122734	0	154370	168202	141151	155570
A0A3B3ITE7		Homo sapiens	91082.4	0	134163	380860	55025.4	0	137976	272215	88397.2	319304	0	198170	173043	294508	231460	178846	129655	150701	297012	127152	0	0	158345	268186	91815.6
A0A3B3ITF6		Homo sapiens	42480.3	0	NaN	42294.2	215537	99806.8	96756.9	76411.3	96696.3	74019.2	125470	91514.9	77097.1	61842.9	37645.8	109392	71457.8	81782	70779.9	119923	97505	131584	92914.8	71722.9	218931
A0A3B3ITF7		Homo sapiens	255688	0	94841.6	170162	792130	144816	0	185972	768945	104701	248858	0	418803	347837	74847.8	294679	212421	144628	127469	122734	0	154370	168202	141151	155570
A0A3B3ITG6		Homo sapiens	0	0	0	0	0	0	0	0	0	0	0	0	0	0	0	0	0	0	0	0	0	0	0	0	0
A0A3B3ITG7	primary:COL4A1	Homo sapiens	67000.3	0	38720.1	55409.5	0	156081	223552	37019.3	18091	NaN	0	0	0	18348.5	17722.6	240046	140306	82407.4	42493.7	63584.1	235830	0	88336.8	0	0
A0A3B3ITI7	primary:COPA	Homo sapiens	341210	278566	314881	372979	191488	194966	402492	399406	328014	357188	272620	278070	260254	285715	384110	329700	333870	352252	321959	330163	240762	355587	347799	312668	204715
A0A3B3ITJ8		Homo sapiens	385073	504051	280457	108435	83742.2	0	489879	1.21705e+06	116123	NaN	1.43804e+06	76758.5	0	126588	0	144496	225106	521765	281709	128884	676806	258473	205944	135594	0
A0A3B3ITK0		Homo sapiens	138812	140156	190784	173212	89076.2	253516	170025	172799	329788	273203	124114	156695	435844	379830	174285	NaN	175591	139030	NaN	221770	249817	237110	140160	195278	190237
A0A3B3ITK8		Homo sapiens	0	0	0	0	0	0	0	0	0	0	0	0	0	0	0	0	0	0	0	0	0	0	0	0	0
A0A3B3ITL1		Homo sapiens	333299	187175	332394	NaN	365456	268357	474799	294561	300488	176593	304527	221046	308350	224676	238416	256778	285336	339507	253163	326288	210664	196370	320010	228594	154208
A0A3B3ITL3		Homo sapiens	385073	504051	280457	108435	83742.2	0	489879	1.21705e+06	116123	NaN	1.43804e+06	76758.5	0	126588	0	144496	225106	521765	281709	128884	676806	258473	205944	135594	0
A0A3B3ITL7		Homo sapiens	175032	502169	399297	637044	325573	0	372643	588927	NaN	821781	240385	262324	673835	574768	554524	707633	1.21237e+06	429720	597716	778067	290607	1.35035e+06	454823	484445	0
A0A3B3ITQ1		Homo sapiens	0	313799	70059	0	0	0	0	140615	109952	0	65321.9	278913	NaN	106081	150559	41753.9	145504	196236	122948	0	0	0	0	0	0
A0A3B3ITQ2		Homo sapiens	0	0	0	0	0	0	0	0	0	0	0	0	0	0	0	0	0	0	0	0	0	0	0	0	0
A0A3B3ITR1		Homo sapiens	91082.4	0	134163	380860	55025.4	0	137976	272215	88397.2	319304	0	198170	173043	294508	231460	178846	129655	150701	297012	127152	0	0	158345	268186	91815.6
A0A3B3ITR4		Homo sapiens	626371	457536	367231	258243	NaN	444060	428853	366496	345012	531713	1.1094e+06	237696	448187	459800	405031	369578	284535	349702	377884	303024	582606	510194	411723	339598	159509
A0A3B3ITR5	primary:SLC35D2	Homo sapiens	10758.5	0	911420	543463	332954	222437	112910	734704	984863	1.24837e+06	0	0	936794	468162	352334	132580	206762	0	0	679421	NaN	240481	0	0	0
A0A3B3ITT5	primary:RPL29	Homo sapiens	66739.8	0	127164	237221	66345.5	364010	34459	126516	108219	158218	179318	0	162781	320592	180934	416946	525183	102600	187501	136474	322725	0	113786	196847	62256.1
A0A3B3ITU8		Homo sapiens	0	313799	70059	0	0	0	0	140615	109952	0	65321.9	278913	NaN	106081	150559	41753.9	145504	196236	122948	0	0	0	0	0	0
A0A3B3ITW6		Homo sapiens	255688	0	94841.6	170162	792130	144816	0	185972	768945	104701	248858	0	418803	347837	74847.8	294679	212421	144628	127469	122734	0	154370	168202	141151	155570
A0A3B3ITX4		Homo sapiens	40536.6	75036.9	150112	130571	301189	103821	73109.9	NaN	97160.3	122007	79845.7	188909	126131	222422	117593	229587	134180	130429	140987	178657	164115	0	202838	241222	145478
A0A3B3ITY6	primary:CLSTN1	Homo sapiens	293106	240652	440252	195466	169575	509849	217832	253464	338810	470315	540588	278447	508012	194837	225244	NaN	305514	347243	507971	217583	390506	459867	338810	376407	202681
A0A3B3IU04		Homo sapiens	0	313799	70059	0	0	0	0	140615	109952	0	65321.9	278913	NaN	106081	150559	41753.9	145504	196236	122948	0	0	0	0	0	0
A0A3B3IU05		Homo sapiens	0	313799	70059	0	0	0	0	140615	109952	0	65321.9	278913	NaN	106081	150559	41753.9	145504	196236	122948	0	0	0	0	0	0
A0A3B3IU13		Homo sapiens	0	313799	70059	0	0	0	0	140615	109952	0	65321.9	278913	NaN	106081	150559	41753.9	145504	196236	122948	0	0	0	0	0	0
A0A3B3IU24		Homo sapiens	316641	165995	158352	119513	206142	1.43819e+06	1.87506e+06	230663	118318	282187	0	96519.2	154960	258105	153974	179903	211644	181156	267460	142437	243726	142650	207052	252011	206028
A0A3B3IU27		Homo sapiens	0	0	0	0	0	0	0	0	0	0	0	0	0	0	0	0	0	0	0	NaN	0	0	0	0	0
A0A3B3IU33	primary:AMDHD2	Homo sapiens	0	0	54170.8	0	0	0	0	49737.6	31511.1	36805.8	0	0	0	0	0	0	0	55158.4	45992.2	0	0	0	32808	33495	0
A0A3B3IU34	primary:HMBS	Homo sapiens	0	123704	58256.7	127655	0	0	0	53241.6	49136.6	67350.5	9020.13	0	109277	86899.2	0	69650.8	0	87762	80111.8	0	0	0	76201.7	0	0
A0A3B3IU40		Homo sapiens	255688	0	94841.6	170162	792130	144816	0	185972	768945	104701	248858	0	418803	347837	74847.8	294679	212421	144628	127469	122734	0	154370	168202	141151	155570
A0A3B3IU48		Homo sapiens	0	0	0	0	0	0	0	0	0	0	0	0	0	0	0	0	0	0	0	0	0	0	0	0	0
A0A3B3IU55		Homo sapiens	0	122937	0	0	193480	0	248985	63557.2	0	0	87710	0	0	0	37018.1	0	97615.4	42873.6	69617.8	189607	0	0	0	0	0
A0A3B3IUA1		Homo sapiens	255688	0	94841.6	170162	792130	144816	0	185972	768945	104701	248858	0	418803	347837	74847.8	294679	212421	144628	127469	122734	0	154370	168202	141151	155570
A0A3B3IUA2	primary:SNU13	Homo sapiens	127702	127656	NaN	195634	181584	279516	196240	171294	148014	274518	224421	253476	192254	151792	149884	566725	134833	155994	159298	175888	333645	NaN	212834	251452	199570
A0A3B3IUB1		Homo sapiens	0	0	0	0	0	0	0	0	0	0	0	0	0	0	0	0	0	0	0	0	0	0	0	0	0
A0A3B3IUB9		Homo sapiens	0	0	0	0	0	0	NaN	0	0	0	0	0	0	0	0	0	0	0	0	0	0	0	0	0	0
A0A3B3IUC0	primary:ITM2B	Homo sapiens	4261.85	0	152944	444668	0	0	0	NaN	104375	205776	0	0	182071	182391	190668	0	33008.8	144773	227510	98703.3	0	0	114348	135123	0
A0A3B3IUC4	primary:GLA	Homo sapiens	208782	242031	113438	147878	171264	201032	102281	31763.7	73394.9	61928.8	84470.7	143689	81497.5	166005	150939	54084.4	140517	136089	150552	54033.2	146595	55980.7	52071.7	68674.6	0
A0A3B3IUD7	primary:PDCD11, ORF:hCG_24137	Homo sapiens	287003	0	113530	79693	0	76009.7	0	79501.1	0	61529.1	0	304111	0	413596	0	194727	0	72032.2	0	0	268026	NaN	313317	0	0
A0A3B3IUE2		Homo sapiens	385073	504051	280457	108435	83742.2	0	489879	1.21705e+06	116123	NaN	1.43804e+06	76758.5	0	126588	0	144496	225106	521765	281709	128884	676806	258473	205944	135594	0
A0A3B3IUF2		Homo sapiens	0	0	0	0	0	0	0	0	0	0	0	0	0	0	0	0	0	0	0	0	0	0	0	0	0
A0A3F2YNW8		Homo sapiens	0	313799	70059	0	0	0	0	140615	109952	0	65321.9	278913	NaN	106081	150559	41753.9	145504	196236	122948	0	0	0	0	0	0
A0A3F2YNW9		Homo sapiens	255688	0	94841.6	170162	792130	144816	0	185972	768945	104701	248858	0	418803	347837	74847.8	294679	212421	144628	127469	122734	0	154370	168202	141151	155570
A0A3F2YNX6		Homo sapiens	207239	163104	86793.3	90736.9	0	0	102938	56429	55462.1	329483	0	124568	0	0	129254	136464	131129	131866	74020	0	131902	316718	49796.8	0	134280
A0A3F2YNY5	primary:KCNN2	Homo sapiens	74295.2	164501	2.24476e+06	0	1.52619e+06	0	490464	0	3.68012e+06	4.31156e+06	0	576249	2.89527e+06	0	3.14316e+06	1.19134e+06	NaN	1.67762e+06	2.10761e+06	6.20039e+06	0	568206	0	4.06579e+06	0
A0A494BZS1		Homo sapiens	123840	109989	65195.7	34027.6	0	0	0	55931.9	0	0	0	49223.9	0	0	0	65271.2	72962.4	76635.5	30755.4	0	0	60342.4	29747.2	0	0
A0A494BZT8	primary:TACC3	Homo sapiens	326140	168895	509349	365102	169156	696384	352115	553108	663498	677600	849772	0	1.60299e+06	886162	613258	311067	308599	624956	565539	231764	540006	0	837315	774542	0
A0A494BZU6		Homo sapiens	713119	0	1.77279e+06	1.73571e+06	4.0289e+06	702874	1.74372e+06	1.81546e+06	1.8135e+06	1.64723e+06	589788	1.2786e+06	719330	1.14258e+06	0	1.41962e+06	396610	1.49137e+06	NaN	2.1439e+06	0	0	1.87671e+06	1.68897e+06	101276
A0A494BZV0		Homo sapiens	202183	0	327959	216439	933527	131178	197093	253985	NaN	128627	0	109753	0	85503.1	0	363738	144269	304404	182351	332551	0	654613	219091	212254	0
A0A494BZV2	primary:MPRIP	Homo sapiens	0	0	0	0	226455	0	0	29681.3	0	0	0	0	66701.4	0	0	0	0	0	0	72435.7	0	0	0	69213.8	183563
A0A494BZW2		Homo sapiens	45043	80982.7	82518.5	78371.6	137665	114283	151510	76936.5	114253	127971	109054	59736.2	89228.4	105974	58513.6	94768.9	108103	96513.3	118309	166729	89236.3	216410	113085	139409	260315
A0A494BZW7		Homo sapiens	713119	0	1.77279e+06	1.73571e+06	4.0289e+06	702874	1.74372e+06	1.81546e+06	1.8135e+06	1.64723e+06	589788	1.2786e+06	719330	1.14258e+06	0	1.41962e+06	396610	1.49137e+06	NaN	2.1439e+06	0	0	1.87671e+06	1.68897e+06	101276
A0A494C001		Homo sapiens	110446	24533.8	NaN	113266	0	37784.4	0	70008.8	49457.4	42578.8	0	0	37687	43473.9	49838.7	21629.7	0	62800.5	58849.7	0	19487.3	0	48445.9	39752.1	0
A0A494C002		Homo sapiens	713119	0	1.77279e+06	1.73571e+06	4.0289e+06	702874	1.74372e+06	1.81546e+06	1.8135e+06	1.64723e+06	589788	1.2786e+06	719330	1.14258e+06	0	1.41962e+06	396610	1.49137e+06	NaN	2.1439e+06	0	0	1.87671e+06	1.68897e+06	101276
A0A494C011		Homo sapiens	172246	187295	181457	129593	0	0	77381.2	133531	67342.1	172857	30553.7	338418	220384	215865	245779	192573	504624	270247	166139	0	239969	336156	95672.6	273055	590043
A0A494C015		Homo sapiens	172246	187295	181457	129593	0	0	77381.2	133531	67342.1	172857	30553.7	338418	220384	215865	245779	192573	504624	270247	166139	0	239969	336156	95672.6	273055	590043
A0A494C017		Homo sapiens	527373	NaN	504416	565039	526291	380377	475885	507700	407672	484084	17886.6	692484	326615	633700	683966	306926	477023	535241	450950	362268	372036	406649	453129	444169	122737
A0A494C028		Homo sapiens	300704	158205	122517	104560	307800	194758	167073	186805	116266	170482	623014	154002	NaN	141905	130182	196364	180258	206552	141394	164467	231282	275674	107115	191383	316269
A0A494C039		Homo sapiens	116298	135782	134992	116849	220464	133538	191764	141431	152221	186378	96243.5	170469	158031	122636	126116	157425	151049	140004	131416	288452	110949	150637	177025	154262	235136
A0A494C063		Homo sapiens	0	0	0	0	0	0	0	0	0	0	0	0	0	0	0	0	0	0	0	0	0	0	0	0	0
A0A494C067		Homo sapiens	0	0	31396.9	0	0	0	0	0	0	0	0	0	0	9803.11	0	0	0	0	0	0	0	0	0	0	0
A0A494C071	primary:PWWP4	Homo sapiens	328546	88131.5	330716	233899	550029	0	0	382982	444908	388432	0	0	306655	396581	287472	1.85145e+06	0	545461	262564	0	0	0	446066	301775	0
A0A494C083	primary:ADGRF3	Homo sapiens	0	0	172436	113828	0	0	0	0	94096.4	111453	0	0	92365.4	83530.1	119864	0	0	63199.8	0	0	0	0	0	0	0
A0A494C092		Homo sapiens	0	0	0	0	0	0	0	0	0	0	0	0	0	0	0	0	0	0	0	0	0	0	0	0	0
A0A494C0A9	primary:CBFB	Homo sapiens	0	0	0	40398.7	377322	523827	584335	141312	171315	197152	161203	188856	114112	NaN	80377.4	338936	125692	71198.8	144944	299530	228958	0	0	311546	168913
A0A494C0B0		Homo sapiens	202183	0	327959	216439	933527	131178	197093	253985	NaN	128627	0	109753	0	85503.1	0	363738	144269	304404	182351	332551	0	654613	219091	212254	0
A0A494C0B4		Homo sapiens	438700	523688	536555	745330	366757	450741	399130	848188	579770	820057	578794	NaN	696804	745213	926169	500349	434110	659278	694092	694006	436355	151169	689031	669793	948407
A0A494C0D1	primary:SUCLG1	Homo sapiens	145790	119483	200291	127852	93850.5	181786	272744	142977	NaN	265480	0	119927	181074	0	116663	353620	198919	137288	208239	187771	159227	111419	229148	386711	183095
A0A494C0D6	primary:FHL1	Homo sapiens	150341	172085	287595	265483	249385	328362	421382	227291	NaN	539188	248888	146624	301278	254017	248000	233835	532951	262884	332092	394738	234726	268425	325895	301571	355720
A0A494C0F8		Homo sapiens	172246	187295	181457	129593	0	0	77381.2	133531	67342.1	172857	30553.7	338418	220384	215865	245779	192573	504624	270247	166139	0	239969	336156	95672.6	273055	590043
A0A494C0G1		Homo sapiens	0	0	0	0	0	0	0	0	0	0	0	0	0	0	0	0	0	0	0	0	0	0	0	0	0
A0A494C0G5	primary:AGRN	Homo sapiens	176573	222529	170514	137758	122757	252649	126592	62213.4	58528	62926.7	189972	256485	182464	155104	113115	113911	176606	148910	154313	90551.8	220154	94813.9	62104.2	68861.3	158279
A0A494C0J1	primary:PPEF2	Homo sapiens	0	0	0	0	0	0	0	0	0	0	0	0	0	0	0	0	0	0	0	0	0	0	0	0	0
A0A494C0J7		Homo sapiens	62905	33998.5	45686.6	131076	146434	95469.1	24389.6	62399.4	75261.4	69920.4	40325.9	42432.5	79672.6	276873	224040	101945	122600	98364.2	139797	178900	112650	140612	87492.2	127829	96383.1
A0A494C0K5		Homo sapiens	713119	0	1.77279e+06	1.73571e+06	4.0289e+06	702874	1.74372e+06	1.81546e+06	1.8135e+06	1.64723e+06	589788	1.2786e+06	719330	1.14258e+06	0	1.41962e+06	396610	1.49137e+06	NaN	2.1439e+06	0	0	1.87671e+06	1.68897e+06	101276
A0A494C0M1		Homo sapiens	48734.4	117712	1.99542e+06	293231	882399	7.67795e+06	5.58092e+06	321279	1.89383e+06	NaN	289414	173971	1.5565e+06	0	347558	8.00446e+06	5.00125e+06	346939	1.46786e+06	1.49047e+06	3.57707e+06	68302.6	2.24168e+06	1.15798e+06	0
A0A494C0M6		Homo sapiens	172246	187295	181457	129593	0	0	77381.2	133531	67342.1	172857	30553.7	338418	220384	215865	245779	192573	504624	270247	166139	0	239969	336156	95672.6	273055	590043
A0A494C0M9		Homo sapiens	125288	64800.8	302832	9.62047e+06	1.1553e+06	0	0	0	0	215498	99728.6	83419.7	2.65688e+07	1.81788e+07	1.17984e+07	275546	97066.2	134199	0	2.11359e+06	0	181888	124161	8.9795e+06	0
A0A494C0P1		Homo sapiens	0	0	0	0	0	0	0	0	0	0	0	0	0	0	0	0	0	0	0	0	0	0	0	0	0
A0A494C0P9		Homo sapiens	713119	0	1.77279e+06	1.73571e+06	4.0289e+06	702874	1.74372e+06	1.81546e+06	1.8135e+06	1.64723e+06	589788	1.2786e+06	719330	1.14258e+06	0	1.41962e+06	396610	1.49137e+06	NaN	2.1439e+06	0	0	1.87671e+06	1.68897e+06	101276
A0A494C0Q2		Homo sapiens	713119	0	1.77279e+06	1.73571e+06	4.0289e+06	702874	1.74372e+06	1.81546e+06	1.8135e+06	1.64723e+06	589788	1.2786e+06	719330	1.14258e+06	0	1.41962e+06	396610	1.49137e+06	NaN	2.1439e+06	0	0	1.87671e+06	1.68897e+06	101276
A0A494C0Q5		Homo sapiens	172246	187295	181457	129593	0	0	77381.2	133531	67342.1	172857	30553.7	338418	220384	215865	245779	192573	504624	270247	166139	0	239969	336156	95672.6	273055	590043
A0A494C0Q6		Homo sapiens	713119	0	1.77279e+06	1.73571e+06	4.0289e+06	702874	1.74372e+06	1.81546e+06	1.8135e+06	1.64723e+06	589788	1.2786e+06	719330	1.14258e+06	0	1.41962e+06	396610	1.49137e+06	NaN	2.1439e+06	0	0	1.87671e+06	1.68897e+06	101276
A0A494C0Q8	primary:UROD	Homo sapiens	258059	182028	182782	214733	151177	175132	275078	131161	211263	228694	180546	202414	168348	201708	214135	221933	197559	164566	201620	186768	181562	168060	200246	182481	84301.4
A0A494C0S2	primary:ERCC5	Homo sapiens	636900	107949	357059	152514	0	0	90456.4	271133	243879	149445	0	182194	234291	181294	197956	460641	79727.6	205139	219461	0	90553.1	0	407477	194664	57000.2
A0A494C0T4	primary:STAT6	Homo sapiens	0	0	0	0	NaN	0	0	0	0	0	0	32586.6	0	23015.8	0	57065.7	74748	56774.1	7728.78	0	0	0	0	0	0
A0A494C0V7	primary:TMEM167B	Homo sapiens	367290	616980	187099	8.71865e+06	527975	0	81603.2	666723	2.60215e+06	57623.8	128538	164654	2.37421e+06	2.36951e+06	6.3823e+06	152519	0	172565	1.15522e+06	2.14805e+06	279041	0	137436	1.44953e+06	606632
A0A494C0W0		Homo sapiens	713119	0	1.77279e+06	1.73571e+06	4.0289e+06	702874	1.74372e+06	1.81546e+06	1.8135e+06	1.64723e+06	589788	1.2786e+06	719330	1.14258e+06	0	1.41962e+06	396610	1.49137e+06	NaN	2.1439e+06	0	0	1.87671e+06	1.68897e+06	101276
A0A494C0W7		Homo sapiens	88468.4	0	71854.8	836858	0	86826.6	0	196431	NaN	0	0	0	0	0	535987	0	0	78234.6	198989	0	0	0	0	89686.1	263701
A0A494C0X0	primary:TBCB	Homo sapiens	250648	353196	266472	NaN	243413	319697	269831	217396	343947	408101	265319	390774	382588	338109	279831	325399	328067	260210	312510	625916	344023	224089	253178	306946	258007
A0A494C0X7	primary:ITGB2	Homo sapiens	612915	1.09912e+06	685047	1.00689e+06	617155	266071	392329	181821	132440	263988	387397	759566	394149	788015	1.04368e+06	103340	454992	690890	641169	114205	449826	245817	159731	254017	225522
A0A494C0Y3	primary:FAM246A	Homo sapiens	0	0	218369	0	0	0	0	0	0	0	0	0	0	0	NaN	0	0	14117.5	0	0	0	0	0	0	0
A0A494C134		Homo sapiens	125288	64800.8	302832	9.62047e+06	1.1553e+06	0	0	0	0	215498	99728.6	83419.7	2.65688e+07	1.81788e+07	1.17984e+07	275546	97066.2	134199	0	2.11359e+06	0	181888	124161	8.9795e+06	0
A0A494C146		Homo sapiens	125288	64800.8	302832	9.62047e+06	1.1553e+06	0	0	0	0	215498	99728.6	83419.7	2.65688e+07	1.81788e+07	1.17984e+07	275546	97066.2	134199	0	2.11359e+06	0	181888	124161	8.9795e+06	0
A0A494C147		Homo sapiens	172246	187295	181457	129593	0	0	77381.2	133531	67342.1	172857	30553.7	338418	220384	215865	245779	192573	504624	270247	166139	0	239969	336156	95672.6	273055	590043
A0A494C151	primary:ANKRD20A1	Homo sapiens	18313.6	0	3.71023e+06	1.36746e+06	0	2.79784e+06	0	1.78127e+06	2.40256e+06	113426	349105	0	2.04271e+06	2.037e+06	2.30638e+06	96599.6	1.38988e+06	2.88574e+06	2.23935e+06	0	51341.8	0	3.18778e+06	3.96555e+06	0
A0A494C156		Homo sapiens	713119	0	1.77279e+06	1.73571e+06	4.0289e+06	702874	1.74372e+06	1.81546e+06	1.8135e+06	1.64723e+06	589788	1.2786e+06	719330	1.14258e+06	0	1.41962e+06	396610	1.49137e+06	NaN	2.1439e+06	0	0	1.87671e+06	1.68897e+06	101276
A0A494C164	primary:STAT2	Homo sapiens	141936	245462	157645	141323	183600	0	346815	181606	152604	242668	0	129539	267746	317655	226348	202208	273970	224303	175099	334414	45450.3	441948	198742	349156	244375
A0A494C173		Homo sapiens	172246	187295	181457	129593	0	0	77381.2	133531	67342.1	172857	30553.7	338418	220384	215865	245779	192573	504624	270247	166139	0	239969	336156	95672.6	273055	590043
A0A494C180		Homo sapiens	0	0	0	0	0	0	0	0	0	0	0	0	0	0	0	0	0	0	0	0	0	0	0	0	0
A0A494C187		Homo sapiens	0	0	0	0	0	0	0	0	0	0	0	0	0	0	0	0	0	0	0	0	0	0	0	0	0
A0A494C1A4		Homo sapiens	1.80258e+06	0	642994	0	82441.5	313579	391747	614011	500754	281030	398150	74335.3	748862	665067	59585	280622	214627	249465	871981	0	328543	757284	548889	2.38941e+06	0
A0A494C1B1		Homo sapiens	252277	122138	320397	198654	98569.1	342738	213052	193506	209178	305746	180616	123067	345402	214914	184792	192142	210393	244192	202879	177185	363059	81847.1	198227	149758	142365
A0A494C1B9		Homo sapiens	0	0	402518	0	0	63426.3	0	415157	0	0	0	0	45996.1	0	0	0	67490.3	881517	159272	3.08861e+06	0	0	1.4974e+06	110183	0
A0A494C1D3	primary:CHN1	Homo sapiens	0	0	0	0	0	0	0	0	0	0	0	0	0	0	0	0	0	0	0	0	0	0	0	0	0
A0A494C1D9		Homo sapiens	172246	187295	181457	129593	0	0	77381.2	133531	67342.1	172857	30553.7	338418	220384	215865	245779	192573	504624	270247	166139	0	239969	336156	95672.6	273055	590043
A0A494C1E2		Homo sapiens	0	0	0	0	0	0	0	0	0	0	0	0	0	0	0	0	0	0	0	0	0	0	0	0	0
A0A494C1G3		Homo sapiens	713119	0	1.77279e+06	1.73571e+06	4.0289e+06	702874	1.74372e+06	1.81546e+06	1.8135e+06	1.64723e+06	589788	1.2786e+06	719330	1.14258e+06	0	1.41962e+06	396610	1.49137e+06	NaN	2.1439e+06	0	0	1.87671e+06	1.68897e+06	101276
A0A494C1J1	primary:SPECC1L	Homo sapiens	195815	0	513409	125076	0	463079	1.06072e+06	116245	194006	179850	412267	0	143228	162863	NaN	386130	1.1872e+06	234798	664879	0	116907	0	548938	154433	0
A0A494C1K1		Homo sapiens	202183	0	327959	216439	933527	131178	197093	253985	NaN	128627	0	109753	0	85503.1	0	363738	144269	304404	182351	332551	0	654613	219091	212254	0
A0A494C1K3		Homo sapiens	39238.7	15665.8	33480.9	0	0	76925.2	40593.9	53407.2	0	21887	136600	83729.9	0	0	0	45069.7	58438.8	98665	29036.1	0	59617.8	66481.8	55001.1	0	72632.3
A0A494C1K5		Homo sapiens	713119	0	1.77279e+06	1.73571e+06	4.0289e+06	702874	1.74372e+06	1.81546e+06	1.8135e+06	1.64723e+06	589788	1.2786e+06	719330	1.14258e+06	0	1.41962e+06	396610	1.49137e+06	NaN	2.1439e+06	0	0	1.87671e+06	1.68897e+06	101276
A0A494C1L1	primary:LBR	Homo sapiens	121303	207126	144763	250718	59559.6	130364	51618.7	180684	141087	196550	69488.2	261920	NaN	170667	224371	283637	187300	216873	147462	30297.9	127573	453730	138948	224935	120186
A0A494C1L5		Homo sapiens	45043	80982.7	82518.5	78371.6	137665	114283	151510	76936.5	114253	127971	109054	59736.2	89228.4	105974	58513.6	94768.9	108103	96513.3	118309	166729	89236.3	216410	113085	139409	260315
A0A494C1M0	primary:SH3D19	Homo sapiens	1.17513e+06	999945	74096.3	52185	228642	0	133263	725424	186877	NaN	0	NaN	123676	145502	141568	405503	968363	124900	273679	105794	487203	701867	273539	99640.2	0
A0A494C1M5	primary:CRYBG1	Homo sapiens	62215.3	0	194892	165850	140553	165993	175315	170171	186808	278245	174177	92914.1	71493	151431	185734	121741	188219	195388	226954	77244.8	0	0	206755	269365	296368
A0A494C1N0	primary:FKBP2	Homo sapiens	131671	134472	216226	213247	163698	118690	242547	236247	257924	244584	73595.4	133846	239270	217601	213964	149017	164762	214718	NaN	205097	142194	216925	257726	220677	238309
A0A494C1N1		Homo sapiens	713119	0	1.77279e+06	1.73571e+06	4.0289e+06	702874	1.74372e+06	1.81546e+06	1.8135e+06	1.64723e+06	589788	1.2786e+06	719330	1.14258e+06	0	1.41962e+06	396610	1.49137e+06	NaN	2.1439e+06	0	0	1.87671e+06	1.68897e+06	101276
A0A494C1Q3	primary:CCDC39	Homo sapiens	304039	465759	57230.6	35465.8	0	93039.5	126462	358505	53441.6	161118	59310.5	70528	141169	120438	0	144120	35827.8	NaN	88903.8	0	302554	297415	43151.7	50066.6	0
A0A494C1U2	primary:PDYN	Homo sapiens	0	0	0	0	0	0	0	0	0	0	0	0	0	0	0	0	0	0	0	0	0	0	0	0	0
A0A494C1V1		Homo sapiens	69365.1	0	128293	81088.6	110594	96103.5	127825	111807	138213	126328	45831	826965	110077	121206	117011	99748.1	111535	103892	123237	148861	141340	169908	121991	131355	0
A0A499FHX9	primary:MCM3	Homo sapiens	76097.5	0	NaN	123139	0	0	49730.4	70700.2	0	0	0	0	0	45412.8	37224.9	51242.4	0	78325	23605.9	0	0	0	73583.8	0	0
A0A499FIV7	primary:NLRC4	Homo sapiens	0	0	0	0	0	0	0	0	0	0	0	0	0	0	0	0	0	0	0	0	0	0	0	0	0
A0A499FIX8	primary:ESYT2, synonym:FAM62B, ORF:hCG_20178	Homo sapiens	202833	235869	127268	186637	67533.1	168466	151918	142055	137165	130796	65585.3	79344.4	127135	144446	137256	139532	158052	NaN	158329	135191	129012	224325	136179	155949	218256
A0A499FIY8		Homo sapiens	527373	NaN	504416	565039	526291	380377	475885	507700	407672	484084	17886.6	692484	326615	633700	683966	306926	477023	535241	450950	362268	372036	406649	453129	444169	122737
A0A499FIZ0		Homo sapiens	356028	106530	446964	336530	150070	253774	286697	319148	450960	133935	323221	126385	254758	0	318782	148607	177274	250552	378573	0	157823	169026	337385	770729	591473
A0A499FIZ3	primary:CFAP99	Homo sapiens	0	0	0	111601	0	49600.1	0	0	151887	0	0	57165	127236	0	0	NaN	61969.9	0	0	0	0	0	0	0	0
A0A499FJ16		Homo sapiens	0	0	222422	0	0	0	201696	0	458603	0	0	0	0	135100	0	0	0	88102.9	73213.9	0	0	0	0	0	0
A0A499FJ41		Homo sapiens	0	0	0	0	0	0	0	0	0	0	0	0	0	0	0	0	0	0	0	0	0	0	0	0	0
A0A499FJI4		Homo sapiens	0	0	0	0	0	0	0	0	0	0	0	0	0	0	0	0	0	0	0	0	0	0	0	0	0
A0A499FJK2	primary:TGFB1	Homo sapiens	596123	365627	487451	506947	412140	663658	500422	429015	413672	551832	341698	363531	755521	623477	504298	427511	472511	348206	NaN	358388	744762	436296	357756	392585	611482
A0A499FJM0		Homo sapiens	0	0	0	0	0	0	0	0	0	0	0	0	0	0	0	0	0	0	0	0	0	0	0	0	0
A0A499FJM4		Homo sapiens	88468.4	0	71854.8	836858	0	86826.6	0	196431	NaN	0	0	0	0	0	535987	0	0	78234.6	198989	0	0	0	0	89686.1	263701
A0A499FJS7	primary:IKBKB	Homo sapiens	1.81415e+06	169611	0	0	0	0	162758	97675.5	0	0	303997	1.10647e+06	269296	0	0	25329.9	241816	0	0	0	436222	499243	42821.3	0	0
A0A499FJY3		Homo sapiens	110446	24533.8	NaN	113266	0	37784.4	0	70008.8	49457.4	42578.8	0	0	37687	43473.9	49838.7	21629.7	0	62800.5	58849.7	0	19487.3	0	48445.9	39752.1	0
A0A4W8ZXM2		Homo sapiens	300569	139507	156971	228192	167528	274265	232007	147503	165959	188176	285815	212426	123711	274742	NaN	278254	228907	146803	188309	194720	371184	108028	157540	227869	326858
A0A4W9A917	primary:IGHG3	Homo sapiens	313576	281941	252149	416375	332941	385845	309697	310032	265761	415923	257205	311067	379983	496540	461511	307896	364578	259599	353701	233861	282762	480645	254289	434425	283771
A0A577	primary:TRBV4-1, synonym:TCRBV7S1A1N2T	Homo sapiens	0	0	0	0	110050	0	0	0	0	0	0	0	0	0	0	0	0	733645	0	0	0	0	0	0	0
A0A590PWR5	primary:CCDC154	Homo sapiens	199114	90480	0	364758	94343.3	50607.2	21225.6	0	59509.9	26795.1	123536	140819	122387	354567	61984	148160	84233.2	108474	36704.1	0	99565	NaN	95071.8	152525	186386
A0A590UIU4		Homo sapiens	360491	229539	305229	270417	91278.5	198106	163560	292881	217583	118203	156891	322606	222729	312024	116383	271933	459724	167853	122423	67314.1	264216	268597	184692	139742	19550
A0A590UJ08	primary:DLG1	Homo sapiens	56211.3	219029	93240.8	77007.8	86404.7	203768	161258	90943.4	93358.4	90628.2	0	135659	103268	95775.4	51123.4	130353	140433	81055.7	108746	106690	163565	0	83425	100206	0
A0A590UJ09		Homo sapiens	360491	229539	305229	270417	91278.5	198106	163560	292881	217583	118203	156891	322606	222729	312024	116383	271933	459724	167853	122423	67314.1	264216	268597	184692	139742	19550
A0A590UJ18	primary:DLG1	Homo sapiens	56211.3	219029	93240.8	77007.8	86404.7	203768	161258	90943.4	93358.4	90628.2	0	135659	103268	95775.4	51123.4	130353	140433	81055.7	108746	106690	163565	0	83425	100206	0
A0A590UJ21	primary:CUL1	Homo sapiens	190355	196523	175954	NaN	255463	224003	147703	215149	201256	97091.4	527339	215952	208822	188205	116729	189724	159938	198848	170863	173817	281981	251647	214356	163798	277207
A0A590UJ23	primary:PALM3	Homo sapiens	167827	318497	439287	0	0	NaN	622923	598337	0	473471	102600	438697	119277	0	84257.1	549704	420235	432671	268828	0	394004	811160	177361	359757	0
A0A590UJ25	primary:DLG1	Homo sapiens	56211.3	219029	93240.8	77007.8	86404.7	203768	161258	90943.4	93358.4	90628.2	0	135659	103268	95775.4	51123.4	130353	140433	81055.7	108746	106690	163565	0	83425	100206	0
A0A590UJ29	primary:DLG1	Homo sapiens	56211.3	219029	93240.8	77007.8	86404.7	203768	161258	90943.4	93358.4	90628.2	0	135659	103268	95775.4	51123.4	130353	140433	81055.7	108746	106690	163565	0	83425	100206	0
A0A590UJ36	primary:PALM3	Homo sapiens	167827	318497	439287	0	0	NaN	622923	598337	0	473471	102600	438697	119277	0	84257.1	549704	420235	432671	268828	0	394004	811160	177361	359757	0
A0A590UJ45		Homo sapiens	0	135449	94030.8	307469	322608	204062	140952	294446	501911	372816	534575	49545	803616	353332	255795	183264	106204	336967	258026	159115	0	0	749953	322823	0
A0A590UJ61		Homo sapiens	360491	229539	305229	270417	91278.5	198106	163560	292881	217583	118203	156891	322606	222729	312024	116383	271933	459724	167853	122423	67314.1	264216	268597	184692	139742	19550
A0A590UJ62	primary:KCNC3	Homo sapiens	0	331639	45056.8	0	0	0	0	153607	0	0	0	0	104495	84436.9	0	0	0	0	0	0	0	0	0	0	217227
A0A590UJ64	primary:DLG1	Homo sapiens	56211.3	219029	93240.8	77007.8	86404.7	203768	161258	90943.4	93358.4	90628.2	0	135659	103268	95775.4	51123.4	130353	140433	81055.7	108746	106690	163565	0	83425	100206	0
A0A590UJ68	primary:DLG1	Homo sapiens	56211.3	219029	93240.8	77007.8	86404.7	203768	161258	90943.4	93358.4	90628.2	0	135659	103268	95775.4	51123.4	130353	140433	81055.7	108746	106690	163565	0	83425	100206	0
A0A590UJ80		Homo sapiens	0	0	0	0	0	0	0	0	0	0	0	0	0	0	0	0	0	0	0	0	0	0	0	0	0
A0A590UJ81	primary:DLG1	Homo sapiens	56211.3	219029	93240.8	77007.8	86404.7	203768	161258	90943.4	93358.4	90628.2	0	135659	103268	95775.4	51123.4	130353	140433	81055.7	108746	106690	163565	0	83425	100206	0
A0A590UJ84		Homo sapiens	7801.67	115999	295293	262360	0	188733	7696.72	335054	185571	386978	28720.2	90181.6	486664	386469	216090	154836	113306	363576	342067	0	230368	107513	335785	310270	0
A0A590UJ96	primary:LOC122526780	Homo sapiens	146210	48199.7	102295	184045	75534.6	0	18568.3	144985	158307	190204	0	2545.03	177397	154454	116412	46709.6	95349.6	99407.2	132442	99598.7	37344.6	128071	159255	132461	0
A0A590UJB1		Homo sapiens	50195.6	219042	0	423969	0	112655	71015.9	148165	0	189077	4952.45	169493	157813	275195	297359	91410.3	142980	232422	224240	0	130883	83379.5	270753	338075	0
A0A590UJB6	primary:KCNAB2	Homo sapiens	76805.9	187674	71634	119876	97034.1	91612.4	199455	139867	107271	117865	89665.6	274840	108437	121128	139662	135035	232923	131851	114416	NaN	61008.4	326311	131246	137422	212726
A0A590UJC5	primary:DLG1	Homo sapiens	56211.3	219029	93240.8	77007.8	86404.7	203768	161258	90943.4	93358.4	90628.2	0	135659	103268	95775.4	51123.4	130353	140433	81055.7	108746	106690	163565	0	83425	100206	0
A0A590UJD9	primary:DLG1	Homo sapiens	56211.3	219029	93240.8	77007.8	86404.7	203768	161258	90943.4	93358.4	90628.2	0	135659	103268	95775.4	51123.4	130353	140433	81055.7	108746	106690	163565	0	83425	100206	0
A0A590UJF5		Homo sapiens	0	0	0	0	0	0	0	0	0	0	0	0	0	0	0	0	0	0	0	0	0	0	0	0	0
A0A590UJG0	primary:MYO7A	Homo sapiens	491781	206278	0	0	533983	351448	168838	294010	331152	0	428122	162729	180586	143151	246339	266693	207554	285981	237781	378241	324805	0	159742	0	447083
A0A590UJH0		Homo sapiens	204281	0	121737	0	0	0	143701	0	81597.5	0	33783.9	0	48093	0	0	153029	23960.7	0	57186.3	23691.8	0	0	71306.1	61930.1	0
A0A590UJH1		Homo sapiens	360491	229539	305229	270417	91278.5	198106	163560	292881	217583	118203	156891	322606	222729	312024	116383	271933	459724	167853	122423	67314.1	264216	268597	184692	139742	19550
A0A590UJK2		Homo sapiens	NaN	152438	291086	118902	161868	442655	389812	59556.2	57849.6	86682.5	310186	1.14187e+06	281881	336502	156696	225648	92866.5	144007	109048	47296.3	520079	0	206062	196336	627920
A0A590UJK3	primary:SLMAP	Homo sapiens	46074.7	128066	170191	201088	75825.8	79384.5	91435.9	189664	235338	214260	44463.4	80323.5	167911	161876	136873	124154	115368	159115	191877	181944	93473.3	155768	206873	194928	283778
A0A590UJK4		Homo sapiens	131361	203086	136946	262640	113139	62506.4	79089.3	141276	125074	96761.9	75356.3	129444	118191	155629	229373	101707	160349	220415	148497	170343	145139	242008	NaN	135246	234331
A0A590UJK7		Homo sapiens	0	0	0	0	0	0	0	0	0	0	0	0	0	0	0	0	0	0	0	0	0	0	0	0	0
A0A590UJK9	primary:B9D1	Homo sapiens	0	0	0	0	0	0	0	0	0	0	0	0	0	0	0	0	0	0	0	0	0	0	0	0	0
A0A590UJL2	primary:DLG1	Homo sapiens	56211.3	219029	93240.8	77007.8	86404.7	203768	161258	90943.4	93358.4	90628.2	0	135659	103268	95775.4	51123.4	130353	140433	81055.7	108746	106690	163565	0	83425	100206	0
A0A590UJL3	primary:SHANK3	Homo sapiens	143314	240131	60500.6	119958	162007	89168.2	182337	0	446058	68655.7	400474	218791	234530	219077	118829	145801	381695	96376.7	220023	100495	0	227144	87602.5	240073	364584
A0A590UJL5		Homo sapiens	0	0	0	0	0	0	0	0	0	0	0	0	0	0	0	0	0	0	0	0	0	0	0	0	0
A0A590UJL7		Homo sapiens	1.54856e+07	12040417	1.47016e+07	9.85786e+06	1.85458e+07	3.29196e+06	9.86908e+06	1.72001e+07	1.75916e+07	2.0053e+07	14843375	1.12006e+07	6.18456e+06	7.47152e+06	1.08016e+07	8.87567e+06	1.1001e+07	1.17061e+07	1.28214e+07	1.7195e+07	6.22745e+06	1.18235e+07	1.73787e+07	1.39286e+07	0
A0A590UJP7		Homo sapiens	131361	203086	136946	262640	113139	62506.4	79089.3	141276	125074	96761.9	75356.3	129444	118191	155629	229373	101707	160349	220415	148497	170343	145139	242008	NaN	135246	234331
A0A590UJQ1		Homo sapiens	0	0	0	0	0	0	0	0	0	0	0	0	0	0	0	0	0	0	0	0	0	0	0	0	0
A0A590UJR3	primary:CUL1	Homo sapiens	190355	196523	175954	NaN	255463	224003	147703	215149	201256	97091.4	527339	215952	208822	188205	116729	189724	159938	198848	170863	173817	281981	251647	214356	163798	277207
A0A590UJR4	primary:DLG1	Homo sapiens	56211.3	219029	93240.8	77007.8	86404.7	203768	161258	90943.4	93358.4	90628.2	0	135659	103268	95775.4	51123.4	130353	140433	81055.7	108746	106690	163565	0	83425	100206	0
A0A590UJR5	primary:DLG1	Homo sapiens	56211.3	219029	93240.8	77007.8	86404.7	203768	161258	90943.4	93358.4	90628.2	0	135659	103268	95775.4	51123.4	130353	140433	81055.7	108746	106690	163565	0	83425	100206	0
A0A590UJR8	primary:MYO7A	Homo sapiens	0	240192	788038	409518	381327	442015	1.10117e+06	955311	795646	445753	67021.1	197223	599574	248335	233371	248791	936260	718197	762769	1.12506e+06	465765	142844	746010	932741	124057
A0A590UJS0		Homo sapiens	360491	229539	305229	270417	91278.5	198106	163560	292881	217583	118203	156891	322606	222729	312024	116383	271933	459724	167853	122423	67314.1	264216	268597	184692	139742	19550
A0A590UJS9	primary:DLG1	Homo sapiens	56211.3	219029	93240.8	77007.8	86404.7	203768	161258	90943.4	93358.4	90628.2	0	135659	103268	95775.4	51123.4	130353	140433	81055.7	108746	106690	163565	0	83425	100206	0
A0A590UJT3	primary:TERF2IP	Homo sapiens	0	0	0	0	0	0	0	0	0	0	0	0	0	0	0	0	0	0	0	0	0	0	0	0	0
A0A590UJU6		Homo sapiens	0	0	0	0	98766.6	NaN	0	0	0	0	388388	38717.9	0	128711	0	393328	0	0	0	174146	0	0	0	125688	176769
A0A590UJW0		Homo sapiens	54839.5	202761	21334.1	33409.3	91075.9	0	152185	NaN	43168.7	0	0	0	0	124388	0	127586	0	43552.2	23210.2	92769.4	49265.8	100030	0	0	0
A0A590UJW8		Homo sapiens	0	0	0	0	0	0	0	0	0	0	0	0	0	0	0	0	0	0	0	0	0	0	0	0	0
A0A590UJX2	primary:DLG1	Homo sapiens	56211.3	219029	93240.8	77007.8	86404.7	203768	161258	90943.4	93358.4	90628.2	0	135659	103268	95775.4	51123.4	130353	140433	81055.7	108746	106690	163565	0	83425	100206	0
A0A590UK01		Homo sapiens	131361	203086	136946	262640	113139	62506.4	79089.3	141276	125074	96761.9	75356.3	129444	118191	155629	229373	101707	160349	220415	148497	170343	145139	242008	NaN	135246	234331
A0A590UK02	primary:DLG1	Homo sapiens	56211.3	219029	93240.8	77007.8	86404.7	203768	161258	90943.4	93358.4	90628.2	0	135659	103268	95775.4	51123.4	130353	140433	81055.7	108746	106690	163565	0	83425	100206	0
A0A590UK11		Homo sapiens	360491	229539	305229	270417	91278.5	198106	163560	292881	217583	118203	156891	322606	222729	312024	116383	271933	459724	167853	122423	67314.1	264216	268597	184692	139742	19550
A0A590UK27		Homo sapiens	0	0	0	0	0	0	0	0	0	0	0	0	0	0	0	0	0	0	0	0	0	0	0	0	0
A0A590UK33		Homo sapiens	204281	0	121737	0	0	0	143701	0	81597.5	0	33783.9	0	48093	0	0	153029	23960.7	0	57186.3	23691.8	0	0	71306.1	61930.1	0
A0A590UK34	primary:CUL1	Homo sapiens	190355	196523	175954	NaN	255463	224003	147703	215149	201256	97091.4	527339	215952	208822	188205	116729	189724	159938	198848	170863	173817	281981	251647	214356	163798	277207
A0A590UK44		Homo sapiens	0	0	0	0	0	0	0	0	0	0	0	0	0	0	0	0	0	0	0	0	0	0	0	0	0
A0A590UK48	primary:DLG1	Homo sapiens	56211.3	219029	93240.8	77007.8	86404.7	203768	161258	90943.4	93358.4	90628.2	0	135659	103268	95775.4	51123.4	130353	140433	81055.7	108746	106690	163565	0	83425	100206	0
A0A590UK50	primary:BUB1	Homo sapiens	475749	0	32833.6	37316.2	0	312038	264888	49428.2	57512.8	33080.1	179650	332788	NaN	62710.1	73676.5	379692	515183	54240.8	51384.1	103494	290240	241723	60273.6	65707.5	300968
A0A590UK57		Homo sapiens	7801.67	115999	295293	262360	0	188733	7696.72	335054	185571	386978	28720.2	90181.6	486664	386469	216090	154836	113306	363576	342067	0	230368	107513	335785	310270	0
A0A590UK70	primary:DLG1	Homo sapiens	56211.3	219029	93240.8	77007.8	86404.7	203768	161258	90943.4	93358.4	90628.2	0	135659	103268	95775.4	51123.4	130353	140433	81055.7	108746	106690	163565	0	83425	100206	0
A0A590UK80		Homo sapiens	131361	203086	136946	262640	113139	62506.4	79089.3	141276	125074	96761.9	75356.3	129444	118191	155629	229373	101707	160349	220415	148497	170343	145139	242008	NaN	135246	234331
A0A590UK81	primary:DLG1	Homo sapiens	56211.3	219029	93240.8	77007.8	86404.7	203768	161258	90943.4	93358.4	90628.2	0	135659	103268	95775.4	51123.4	130353	140433	81055.7	108746	106690	163565	0	83425	100206	0
A0A590UKA8	primary:DLG1	Homo sapiens	56211.3	219029	93240.8	77007.8	86404.7	203768	161258	90943.4	93358.4	90628.2	0	135659	103268	95775.4	51123.4	130353	140433	81055.7	108746	106690	163565	0	83425	100206	0
A0A590UKC9		Homo sapiens	54839.5	202761	21334.1	33409.3	91075.9	0	152185	NaN	43168.7	0	0	0	0	124388	0	127586	0	43552.2	23210.2	92769.4	49265.8	100030	0	0	0
A0A5B6	primary:TRBV28, synonym:TCRBV3S1	Homo sapiens	0	0	0	0	0	0	0	0	0	0	0	0	0	0	0	0	0	0	0	0	0	0	0	0	0
A0A5B9		Homo sapiens	299381	0	134319	88285	887458	154366	145034	119599	0	167410	694801	114572	0	0	59946.9	181294	151538	136572	109178	0	177087	132265	149904	76293.2	0
A0A5E8	primary:GAS2L1, ORF:hCG_41633	Homo sapiens	0	0	62880.4	84312.8	0	0	0	124597	112908	0	NaN	0	97186.4	0	155996	0	0	99186.9	49358.2	99695.6	0	0	128823	72867.8	132606
A0A5F9UK94	primary:AMPD2	Homo sapiens	144887	169545	161231	107861	161586	127745	181673	226588	189495	198640	199750	113729	133316	108721	124564	NaN	166072	158415	150780	270389	115521	149677	200280	175404	85459.4
A0A5F9UP49	primary:SDF4	Homo sapiens	136541	134100	81205.9	132445	152480	166173	54245.8	79775.6	20982.7	48980	19195.7	141076	113116	101320	112396	98236.2	240117	63189.9	NaN	75212.3	178533	65406.4	23002.3	39436.5	42969.7
A0A5F9UWT1		Homo sapiens	0	0	0	0	0	0	0	0	0	0	0	0	0	0	0	0	0	0	0	0	0	0	0	0	0
A0A5F9UY30	primary:TGOLN2	Homo sapiens	196366	102826	174957	241605	73500.6	NaN	47415.2	210838	147435	228879	69814.9	261171	201967	224652	219374	112400	117742	154906	215515	102615	154233	147266	180722	186575	98395.8
A0A5F9ZGS5		Homo sapiens	179628	0	94306.9	110327	0	0	0	75183.2	0	142865	0	0	0	75904.2	0	33262.2	0	130646	77547.5	0	0	0	74084.6	0	0
A0A5F9ZGS7		Homo sapiens	179628	0	94306.9	110327	0	0	0	75183.2	0	142865	0	0	0	75904.2	0	33262.2	0	130646	77547.5	0	0	0	74084.6	0	0
A0A5F9ZGX3		Homo sapiens	179628	0	94306.9	110327	0	0	0	75183.2	0	142865	0	0	0	75904.2	0	33262.2	0	130646	77547.5	0	0	0	74084.6	0	0
A0A5F9ZGX5		Homo sapiens	0	0	222422	0	0	0	201696	0	458603	0	0	0	0	135100	0	0	0	88102.9	73213.9	0	0	0	0	0	0
A0A5F9ZGX8		Homo sapiens	179628	0	94306.9	110327	0	0	0	75183.2	0	142865	0	0	0	75904.2	0	33262.2	0	130646	77547.5	0	0	0	74084.6	0	0
A0A5F9ZGX9		Homo sapiens	0	0	0	0	0	0	0	0	0	0	0	0	0	0	0	0	0	0	0	0	0	0	0	0	0
A0A5F9ZGY1		Homo sapiens	179628	0	94306.9	110327	0	0	0	75183.2	0	142865	0	0	0	75904.2	0	33262.2	0	130646	77547.5	0	0	0	74084.6	0	0
A0A5F9ZGY2		Homo sapiens	0	0	0	0	0	0	0	0	0	0	0	0	0	0	0	0	0	0	0	0	0	0	0	0	0
A0A5F9ZGY3		Homo sapiens	179628	0	94306.9	110327	0	0	0	75183.2	0	142865	0	0	0	75904.2	0	33262.2	0	130646	77547.5	0	0	0	74084.6	0	0
A0A5F9ZGY4		Homo sapiens	179628	0	94306.9	110327	0	0	0	75183.2	0	142865	0	0	0	75904.2	0	33262.2	0	130646	77547.5	0	0	0	74084.6	0	0
A0A5F9ZGZ0		Homo sapiens	0	0	267910	208767	243316	211889	282608	87597.8	1.80041e+06	220024	0	260637	465446	828998	597971	287899	292922	249252	345626	774063	0	NaN	343051	724577	528977
A0A5F9ZGZ1		Homo sapiens	179628	0	94306.9	110327	0	0	0	75183.2	0	142865	0	0	0	75904.2	0	33262.2	0	130646	77547.5	0	0	0	74084.6	0	0
A0A5F9ZGZ5		Homo sapiens	179628	0	94306.9	110327	0	0	0	75183.2	0	142865	0	0	0	75904.2	0	33262.2	0	130646	77547.5	0	0	0	74084.6	0	0
A0A5F9ZH03		Homo sapiens	179628	0	94306.9	110327	0	0	0	75183.2	0	142865	0	0	0	75904.2	0	33262.2	0	130646	77547.5	0	0	0	74084.6	0	0
A0A5F9ZH07		Homo sapiens	74150.4	94132.8	54928.4	119706	124202	0	97003.9	64412.3	93705.2	90059.1	0	77208.6	124148	106495	89772.9	69672	44780.1	107088	NaN	82821.8	322938	34954.6	79450.5	95576.4	72960.3
A0A5F9ZH10		Homo sapiens	179628	0	94306.9	110327	0	0	0	75183.2	0	142865	0	0	0	75904.2	0	33262.2	0	130646	77547.5	0	0	0	74084.6	0	0
A0A5F9ZH11		Homo sapiens	88872.2	232892	730336	1.30552e+06	584036	68667.6	192065	0	871584	820265	145698	187388	850203	1.08872e+06	810033	105446	198109	667471	943899	903765	140942	0	0	0	0
A0A5F9ZH12		Homo sapiens	1.54856e+07	12040417	1.47016e+07	9.85786e+06	1.85458e+07	3.29196e+06	9.86908e+06	1.72001e+07	1.75916e+07	2.0053e+07	14843375	1.12006e+07	6.18456e+06	7.47152e+06	1.08016e+07	8.87567e+06	1.1001e+07	1.17061e+07	1.28214e+07	1.7195e+07	6.22745e+06	1.18235e+07	1.73787e+07	1.39286e+07	0
A0A5F9ZH14		Homo sapiens	0	0	0	0	0	0	0	0	0	0	0	0	0	0	0	0	0	0	0	0	0	0	0	0	0
A0A5F9ZH17		Homo sapiens	179628	0	94306.9	110327	0	0	0	75183.2	0	142865	0	0	0	75904.2	0	33262.2	0	130646	77547.5	0	0	0	74084.6	0	0
A0A5F9ZH18		Homo sapiens	179628	0	94306.9	110327	0	0	0	75183.2	0	142865	0	0	0	75904.2	0	33262.2	0	130646	77547.5	0	0	0	74084.6	0	0
A0A5F9ZH19		Homo sapiens	179628	0	94306.9	110327	0	0	0	75183.2	0	142865	0	0	0	75904.2	0	33262.2	0	130646	77547.5	0	0	0	74084.6	0	0
A0A5F9ZH21		Homo sapiens	312779	96323.3	120692	0	188914	88556.1	126733	111824	NaN	160297	338142	186886	84432.1	83631.4	84348.6	256596	143887	114308	120411	87416.9	199013	122286	194885	66436.1	0
A0A5F9ZH30		Homo sapiens	179628	0	94306.9	110327	0	0	0	75183.2	0	142865	0	0	0	75904.2	0	33262.2	0	130646	77547.5	0	0	0	74084.6	0	0
A0A5F9ZH34		Homo sapiens	179628	0	94306.9	110327	0	0	0	75183.2	0	142865	0	0	0	75904.2	0	33262.2	0	130646	77547.5	0	0	0	74084.6	0	0
A0A5F9ZH35		Homo sapiens	179628	0	94306.9	110327	0	0	0	75183.2	0	142865	0	0	0	75904.2	0	33262.2	0	130646	77547.5	0	0	0	74084.6	0	0
A0A5F9ZH37		Homo sapiens	0	0	0	0	0	0	0	0	0	0	0	0	0	0	0	0	0	0	0	0	0	0	0	0	0
A0A5F9ZH38		Homo sapiens	179628	0	94306.9	110327	0	0	0	75183.2	0	142865	0	0	0	75904.2	0	33262.2	0	130646	77547.5	0	0	0	74084.6	0	0
A0A5F9ZH39		Homo sapiens	179628	0	94306.9	110327	0	0	0	75183.2	0	142865	0	0	0	75904.2	0	33262.2	0	130646	77547.5	0	0	0	74084.6	0	0
A0A5F9ZH41		Homo sapiens	0	66458.6	80144.7	105230	58029	157049	69257.1	0	0	0	0	100572	265588	178099	106723	0	128951	65046.4	55307.1	37400	87587.9	0	0	0	120063
A0A5F9ZH43	primary:XIRP2	Homo sapiens	370663	151823	103679	486413	126535	556221	27194.6	222106	338386	269324	295276	1.1436e+06	380434	716189	469625	162579	429479	151694	225993	416348	506358	1.97295e+06	168004	NaN	71162.9
A0A5F9ZH44		Homo sapiens	0	352959	140963	0	0	0	0	0	329840	0	0	206869	0	489976	0	NaN	645439	238947	555945	0	354850	0	0	292486	244541
A0A5F9ZH50		Homo sapiens	312779	96323.3	120692	0	188914	88556.1	126733	111824	NaN	160297	338142	186886	84432.1	83631.4	84348.6	256596	143887	114308	120411	87416.9	199013	122286	194885	66436.1	0
A0A5F9ZH53		Homo sapiens	0	352959	140963	0	0	0	0	0	329840	0	0	206869	0	489976	0	NaN	645439	238947	555945	0	354850	0	0	292486	244541
A0A5F9ZH58		Homo sapiens	179628	0	94306.9	110327	0	0	0	75183.2	0	142865	0	0	0	75904.2	0	33262.2	0	130646	77547.5	0	0	0	74084.6	0	0
A0A5F9ZH70		Homo sapiens	179628	0	94306.9	110327	0	0	0	75183.2	0	142865	0	0	0	75904.2	0	33262.2	0	130646	77547.5	0	0	0	74084.6	0	0
A0A5F9ZH74		Homo sapiens	0	0	0	0	0	0	0	0	0	0	0	0	0	0	0	0	0	0	0	0	0	0	0	0	0
A0A5F9ZH78	primary:ARG1	Homo sapiens	362684	329835	85673.4	380539	NaN	136498	249080	495995	315852	697604	106215	221633	343317	450792	684911	236676	267085	452734	436724	410845	192251	194590	602562	252561	333841
A0A5F9ZH93		Homo sapiens	0	0	0	0	0	0	0	0	0	0	0	0	0	0	0	0	0	0	0	0	0	0	0	0	0
A0A5F9ZH99		Homo sapiens	179628	0	94306.9	110327	0	0	0	75183.2	0	142865	0	0	0	75904.2	0	33262.2	0	130646	77547.5	0	0	0	74084.6	0	0
A0A5F9ZHA1		Homo sapiens	179628	0	94306.9	110327	0	0	0	75183.2	0	142865	0	0	0	75904.2	0	33262.2	0	130646	77547.5	0	0	0	74084.6	0	0
A0A5F9ZHC9		Homo sapiens	179628	0	94306.9	110327	0	0	0	75183.2	0	142865	0	0	0	75904.2	0	33262.2	0	130646	77547.5	0	0	0	74084.6	0	0
A0A5F9ZHD2		Homo sapiens	179628	0	94306.9	110327	0	0	0	75183.2	0	142865	0	0	0	75904.2	0	33262.2	0	130646	77547.5	0	0	0	74084.6	0	0
A0A5F9ZHD5	primary:AMD1	Homo sapiens	0	0	0	0	0	0	0	0	0	0	0	0	0	0	0	0	0	0	0	0	0	0	0	0	0
A0A5F9ZHE0	primary:GCK	Homo sapiens	0	0	0	0	0	0	0	0	0	0	0	0	0	0	0	0	0	0	0	0	0	0	0	0	0
A0A5F9ZHE2		Homo sapiens	179628	0	94306.9	110327	0	0	0	75183.2	0	142865	0	0	0	75904.2	0	33262.2	0	130646	77547.5	0	0	0	74084.6	0	0
A0A5F9ZHE4		Homo sapiens	179628	0	94306.9	110327	0	0	0	75183.2	0	142865	0	0	0	75904.2	0	33262.2	0	130646	77547.5	0	0	0	74084.6	0	0
A0A5F9ZHE7		Homo sapiens	0	0	0	0	0	0	0	0	0	0	0	0	0	0	0	0	0	0	0	0	0	0	0	0	0
A0A5F9ZHF3	primary:C16orf82	Homo sapiens	0	0	0	0	0	0	0	0	0	0	0	0	0	0	0	0	0	0	0	0	0	0	0	0	0
A0A5F9ZHF7		Homo sapiens	179628	0	94306.9	110327	0	0	0	75183.2	0	142865	0	0	0	75904.2	0	33262.2	0	130646	77547.5	0	0	0	74084.6	0	0
A0A5F9ZHG3		Homo sapiens	179628	0	94306.9	110327	0	0	0	75183.2	0	142865	0	0	0	75904.2	0	33262.2	0	130646	77547.5	0	0	0	74084.6	0	0
A0A5F9ZHH0		Homo sapiens	0	0	0	0	0	0	0	0	0	0	0	0	0	0	0	0	0	0	0	0	0	0	0	0	0
A0A5F9ZHH4		Homo sapiens	16456.6	233790	0	0	0	0	0	138452	0	267405	0	0	90876.6	0	0	52544.1	89720	252215	0	0	0	203012	NaN	0	1.20852e+06
A0A5F9ZHH6	primary:RXRA	Homo sapiens	43872	0	1.50416e+06	0	381017	546871	0	0	1.63751e+06	0	462036	1.2173e+06	0	0	176292	0	0	0	1.34168e+06	0	0	1.29519e+06	0	0	0
A0A5F9ZHI8	primary:ARHGEF18	Homo sapiens	0	0	0	74874.8	0	0	0	0	142727	0	0	0	372441	101315	0	723995	172136	184786	269851	186244	0	0	0	184938	244588
A0A5F9ZHJ2		Homo sapiens	0	0	222422	0	0	0	201696	0	458603	0	0	0	0	135100	0	0	0	88102.9	73213.9	0	0	0	0	0	0
A0A5F9ZHJ4		Homo sapiens	179628	0	94306.9	110327	0	0	0	75183.2	0	142865	0	0	0	75904.2	0	33262.2	0	130646	77547.5	0	0	0	74084.6	0	0
A0A5F9ZHJ6		Homo sapiens	179628	0	94306.9	110327	0	0	0	75183.2	0	142865	0	0	0	75904.2	0	33262.2	0	130646	77547.5	0	0	0	74084.6	0	0
A0A5F9ZHK1	primary:CLIC5	Homo sapiens	41648.3	770733	34718.9	0	0	41651.5	67638.9	0	0	0	33361.5	51124.7	74675.8	0	0	37414.6	49281.9	9596.52	48149	0	49543.5	47776.9	0	0	0
A0A5F9ZHL3		Homo sapiens	179628	0	94306.9	110327	0	0	0	75183.2	0	142865	0	0	0	75904.2	0	33262.2	0	130646	77547.5	0	0	0	74084.6	0	0
A0A5F9ZHL5		Homo sapiens	179628	0	94306.9	110327	0	0	0	75183.2	0	142865	0	0	0	75904.2	0	33262.2	0	130646	77547.5	0	0	0	74084.6	0	0
A0A5F9ZHL9		Homo sapiens	179628	0	94306.9	110327	0	0	0	75183.2	0	142865	0	0	0	75904.2	0	33262.2	0	130646	77547.5	0	0	0	74084.6	0	0
A0A5F9ZHM6		Homo sapiens	179628	0	94306.9	110327	0	0	0	75183.2	0	142865	0	0	0	75904.2	0	33262.2	0	130646	77547.5	0	0	0	74084.6	0	0
A0A5F9ZHM9		Homo sapiens	312779	96323.3	120692	0	188914	88556.1	126733	111824	NaN	160297	338142	186886	84432.1	83631.4	84348.6	256596	143887	114308	120411	87416.9	199013	122286	194885	66436.1	0
A0A5F9ZHN0		Homo sapiens	179628	0	94306.9	110327	0	0	0	75183.2	0	142865	0	0	0	75904.2	0	33262.2	0	130646	77547.5	0	0	0	74084.6	0	0
A0A5F9ZHN5		Homo sapiens	179628	0	94306.9	110327	0	0	0	75183.2	0	142865	0	0	0	75904.2	0	33262.2	0	130646	77547.5	0	0	0	74084.6	0	0
A0A5F9ZHN8		Homo sapiens	74150.4	94132.8	54928.4	119706	124202	0	97003.9	64412.3	93705.2	90059.1	0	77208.6	124148	106495	89772.9	69672	44780.1	107088	NaN	82821.8	322938	34954.6	79450.5	95576.4	72960.3
A0A5F9ZHN9	primary:ALDH3A2	Homo sapiens	648588	558266	906888	1.18779e+06	88362	59252.3	237404	892026	637941	NaN	88019.5	780361	778790	301377	286062	205547	275341	541051	600651	80755.7	357290	152500	543810	666514	51650.6
A0A5F9ZHP4		Homo sapiens	0	0	222422	0	0	0	201696	0	458603	0	0	0	0	135100	0	0	0	88102.9	73213.9	0	0	0	0	0	0
A0A5F9ZHP5		Homo sapiens	0	0	0	0	0	0	0	0	0	0	0	0	0	0	0	0	0	0	0	0	0	0	0	0	0
A0A5F9ZHQ3		Homo sapiens	179628	0	94306.9	110327	0	0	0	75183.2	0	142865	0	0	0	75904.2	0	33262.2	0	130646	77547.5	0	0	0	74084.6	0	0
A0A5F9ZHQ5		Homo sapiens	179628	0	94306.9	110327	0	0	0	75183.2	0	142865	0	0	0	75904.2	0	33262.2	0	130646	77547.5	0	0	0	74084.6	0	0
A0A5F9ZHR2		Homo sapiens	179628	0	94306.9	110327	0	0	0	75183.2	0	142865	0	0	0	75904.2	0	33262.2	0	130646	77547.5	0	0	0	74084.6	0	0
A0A5F9ZHR5		Homo sapiens	312779	96323.3	120692	0	188914	88556.1	126733	111824	NaN	160297	338142	186886	84432.1	83631.4	84348.6	256596	143887	114308	120411	87416.9	199013	122286	194885	66436.1	0
A0A5F9ZHR7	primary:ACP2	Homo sapiens	136832	96051.7	100833	101185	75711.9	221514	111398	86773.9	89049.6	94224.2	47208	226132	118575	108439	107615	79495.5	98963.1	91536.5	97631.4	77533.9	205353	82850	86677.3	83568.3	100727
A0A5F9ZHR8		Homo sapiens	179628	0	94306.9	110327	0	0	0	75183.2	0	142865	0	0	0	75904.2	0	33262.2	0	130646	77547.5	0	0	0	74084.6	0	0
A0A5F9ZHS1		Homo sapiens	179628	0	94306.9	110327	0	0	0	75183.2	0	142865	0	0	0	75904.2	0	33262.2	0	130646	77547.5	0	0	0	74084.6	0	0
A0A5F9ZHS4		Homo sapiens	0	352959	140963	0	0	0	0	0	329840	0	0	206869	0	489976	0	NaN	645439	238947	555945	0	354850	0	0	292486	244541
A0A5F9ZHS8		Homo sapiens	164064	0	0	0	2.10366e+06	287935	463528	77507.4	796071	0	391429	0	102069	149988	0	281009	491909	926077	1.58713e+06	0	404872	0	411386	1.21644e+06	0
A0A5F9ZHT2		Homo sapiens	1.54856e+07	12040417	1.47016e+07	9.85786e+06	1.85458e+07	3.29196e+06	9.86908e+06	1.72001e+07	1.75916e+07	2.0053e+07	14843375	1.12006e+07	6.18456e+06	7.47152e+06	1.08016e+07	8.87567e+06	1.1001e+07	1.17061e+07	1.28214e+07	1.7195e+07	6.22745e+06	1.18235e+07	1.73787e+07	1.39286e+07	0
A0A5F9ZHT4		Homo sapiens	179628	0	94306.9	110327	0	0	0	75183.2	0	142865	0	0	0	75904.2	0	33262.2	0	130646	77547.5	0	0	0	74084.6	0	0
A0A5F9ZHT8		Homo sapiens	179628	0	94306.9	110327	0	0	0	75183.2	0	142865	0	0	0	75904.2	0	33262.2	0	130646	77547.5	0	0	0	74084.6	0	0
A0A5F9ZHU6		Homo sapiens	675770	658822	889747	744412	1.93337e+06	114360	298438	1.19839e+06	303134	697528	272241	1.37299e+06	2.698e+06	505026	1.4309e+06	564817	331246	658433	840947	538579	662081	343354	282907	764097	4.86784e+06
A0A5F9ZHV4		Homo sapiens	179628	0	94306.9	110327	0	0	0	75183.2	0	142865	0	0	0	75904.2	0	33262.2	0	130646	77547.5	0	0	0	74084.6	0	0
A0A5F9ZHV5	primary:MICAL3	Homo sapiens	0	75133.4	0	0	0	127140	NaN	0	0	0	22463.8	0	0	0	0	0	198760	2.2114e+06	0	79313.2	0	0	0	0	0
A0A5F9ZHW0		Homo sapiens	74150.4	94132.8	54928.4	119706	124202	0	97003.9	64412.3	93705.2	90059.1	0	77208.6	124148	106495	89772.9	69672	44780.1	107088	NaN	82821.8	322938	34954.6	79450.5	95576.4	72960.3
A0A5F9ZHW5		Homo sapiens	16456.6	233790	0	0	0	0	0	138452	0	267405	0	0	90876.6	0	0	52544.1	89720	252215	0	0	0	203012	NaN	0	1.20852e+06
A0A5F9ZHW8		Homo sapiens	0	0	0	0	0	0	0	0	0	0	0	0	0	0	0	0	0	0	0	0	0	0	0	0	0
A0A5F9ZHX3		Homo sapiens	16456.6	233790	0	0	0	0	0	138452	0	267405	0	0	90876.6	0	0	52544.1	89720	252215	0	0	0	203012	NaN	0	1.20852e+06
A0A5F9ZHX5	primary:CHD3	Homo sapiens	0	0	0	0	0	0	0	0	0	0	0	0	0	0	0	0	0	0	0	0	0	0	0	0	0
A0A5F9ZHX9		Homo sapiens	0	0	0	0	0	0	0	0	0	0	0	0	0	0	0	0	0	0	0	0	0	0	0	0	0
A0A5F9ZHY2		Homo sapiens	312779	96323.3	120692	0	188914	88556.1	126733	111824	NaN	160297	338142	186886	84432.1	83631.4	84348.6	256596	143887	114308	120411	87416.9	199013	122286	194885	66436.1	0
A0A5F9ZHY6		Homo sapiens	179628	0	94306.9	110327	0	0	0	75183.2	0	142865	0	0	0	75904.2	0	33262.2	0	130646	77547.5	0	0	0	74084.6	0	0
A0A5F9ZHZ6		Homo sapiens	127528	1.47639e+06	1.08906e+06	735105	1.70314e+06	852010	116742	358585	0	396839	2.28356e+06	1.53075e+06	498773	441445	1.53041e+06	494668	455572	426362	529991	273459	178266	688116	64480.5	395560	48490
A0A5F9ZI08		Homo sapiens	179628	0	94306.9	110327	0	0	0	75183.2	0	142865	0	0	0	75904.2	0	33262.2	0	130646	77547.5	0	0	0	74084.6	0	0
A0A5F9ZI15		Homo sapiens	179628	0	94306.9	110327	0	0	0	75183.2	0	142865	0	0	0	75904.2	0	33262.2	0	130646	77547.5	0	0	0	74084.6	0	0
A0A5F9ZI16		Homo sapiens	179628	0	94306.9	110327	0	0	0	75183.2	0	142865	0	0	0	75904.2	0	33262.2	0	130646	77547.5	0	0	0	74084.6	0	0
A0A5F9ZI18		Homo sapiens	179628	0	94306.9	110327	0	0	0	75183.2	0	142865	0	0	0	75904.2	0	33262.2	0	130646	77547.5	0	0	0	74084.6	0	0
A0A5F9ZI21		Homo sapiens	135000	0	86323.5	107514	35389.5	0	39732.3	87094.3	43240.1	48057.5	12534.9	17885.9	102026	112204	97413.9	46019	2766.38	85456.7	78716.5	66528.4	0	NaN	71421.6	57076.2	0
A0A5F9ZI26	primary:MPZ	Homo sapiens	0	0	0	0	0	0	0	0	0	0	0	0	0	0	0	0	0	0	0	0	0	0	0	0	0
A0A5F9ZI29		Homo sapiens	0	0	222422	0	0	0	201696	0	458603	0	0	0	0	135100	0	0	0	88102.9	73213.9	0	0	0	0	0	0
A0A5F9ZI30		Homo sapiens	179628	0	94306.9	110327	0	0	0	75183.2	0	142865	0	0	0	75904.2	0	33262.2	0	130646	77547.5	0	0	0	74084.6	0	0
A0A5F9ZI36		Homo sapiens	179628	0	94306.9	110327	0	0	0	75183.2	0	142865	0	0	0	75904.2	0	33262.2	0	130646	77547.5	0	0	0	74084.6	0	0
A0A5F9ZI39		Homo sapiens	74150.4	94132.8	54928.4	119706	124202	0	97003.9	64412.3	93705.2	90059.1	0	77208.6	124148	106495	89772.9	69672	44780.1	107088	NaN	82821.8	322938	34954.6	79450.5	95576.4	72960.3
A0A5F9ZI40		Homo sapiens	179628	0	94306.9	110327	0	0	0	75183.2	0	142865	0	0	0	75904.2	0	33262.2	0	130646	77547.5	0	0	0	74084.6	0	0
A0A5F9ZI46		Homo sapiens	179628	0	94306.9	110327	0	0	0	75183.2	0	142865	0	0	0	75904.2	0	33262.2	0	130646	77547.5	0	0	0	74084.6	0	0
A0A5F9ZI53		Homo sapiens	179628	0	94306.9	110327	0	0	0	75183.2	0	142865	0	0	0	75904.2	0	33262.2	0	130646	77547.5	0	0	0	74084.6	0	0
A0A5F9ZI56		Homo sapiens	179628	0	94306.9	110327	0	0	0	75183.2	0	142865	0	0	0	75904.2	0	33262.2	0	130646	77547.5	0	0	0	74084.6	0	0
A0A5F9ZI57		Homo sapiens	16456.6	233790	0	0	0	0	0	138452	0	267405	0	0	90876.6	0	0	52544.1	89720	252215	0	0	0	203012	NaN	0	1.20852e+06
A0A5F9ZI65		Homo sapiens	179628	0	94306.9	110327	0	0	0	75183.2	0	142865	0	0	0	75904.2	0	33262.2	0	130646	77547.5	0	0	0	74084.6	0	0
A0A5F9ZI69		Homo sapiens	179628	0	94306.9	110327	0	0	0	75183.2	0	142865	0	0	0	75904.2	0	33262.2	0	130646	77547.5	0	0	0	74084.6	0	0
A0A5F9ZI73		Homo sapiens	179628	0	94306.9	110327	0	0	0	75183.2	0	142865	0	0	0	75904.2	0	33262.2	0	130646	77547.5	0	0	0	74084.6	0	0
A0A5F9ZI76	primary:PLPPR5	Homo sapiens	0	0	0	0	0	0	0	0	0	0	0	0	0	0	0	0	0	0	0	0	0	0	0	0	0
A0A5F9ZI81		Homo sapiens	179628	0	94306.9	110327	0	0	0	75183.2	0	142865	0	0	0	75904.2	0	33262.2	0	130646	77547.5	0	0	0	74084.6	0	0
A0A5H1ZRP3	primary:TET3	Homo sapiens	16264.8	90243.6	99989.5	139846	845417	0	123955	0	481719	266767	17223.5	104700	0	0	534489	0	62070.9	78427.7	288848	503692	126428	0	67596.4	145485	137824
A0A5H1ZRP4	primary:NELFB	Homo sapiens	121553	119688	318140	192731	NaN	209746	546024	342359	383089	243235	39457.4	190650	468431	72845.2	157372	263721	247306	197165	195323	302014	238420	567189	363023	226562	385154
A0A5H1ZRP8	primary:DMD	Homo sapiens	1.52654e+06	2.22995e+06	NaN	1.81732e+06	315897	218130	762183	1.3658e+06	451106	490608	43900.4	2.19699e+06	168695	512175	856912	454734	882570	1.04163e+06	331318	1.94697e+06	759537	2.17532e+06	549259	531110	347109
A0A5H1ZRQ2		Homo sapiens	294343	264229	225396	201448	175125	206779	129153	249019	150870	233456	298743	224926	183117	170506	229578	226651	208183	267290	188114	245880	236864	232826	216031	206750	204749
A0A5H1ZRQ7		Homo sapiens	252449	108231	246952	299793	345579	264667	293360	284446	402065	298098	236805	205354	288564	757903	336249	250651	204321	219883	250350	NaN	277348	257386	229694	382451	337566
A0A5H1ZRR3		Homo sapiens	299381	0	134319	88285	887458	154366	145034	119599	0	167410	694801	114572	0	0	59946.9	181294	151538	136572	109178	0	177087	132265	149904	76293.2	0
A0A5H1ZRT1		Homo sapiens	299381	0	134319	88285	887458	154366	145034	119599	0	167410	694801	114572	0	0	59946.9	181294	151538	136572	109178	0	177087	132265	149904	76293.2	0
A0A5J6DSN8	primary:CNGB3	Homo sapiens	0	0	335642	215391	568627	0	123447	159755	398292	426816	0	0	211771	392812	320637	0	147311	477222	NaN	83850.3	0	110579	456597	360886	0
A0A5K1VDZ0		Homo sapiens	0	352959	140963	0	0	0	0	0	329840	0	0	206869	0	489976	0	NaN	645439	238947	555945	0	354850	0	0	292486	244541
A0A5K1VW50		Homo sapiens	0	0	0	0	0	0	0	0	0	0	0	0	0	0	0	0	0	0	0	0	0	0	0	0	0
A0A5K1VW61	primary:CPEB2	Homo sapiens	248561	0	265033	330996	0	595679	310863	125033	1.47135e+06	57795.6	50552.4	57716.6	1.44923e+06	934316	NaN	207601	766441	144300	329177	0	385192	57003.4	265616	545321	0
A0A5K1VW73		Homo sapiens	179628	0	94306.9	110327	0	0	0	75183.2	0	142865	0	0	0	75904.2	0	33262.2	0	130646	77547.5	0	0	0	74084.6	0	0
A0A5K1VW76		Homo sapiens	312779	96323.3	120692	0	188914	88556.1	126733	111824	NaN	160297	338142	186886	84432.1	83631.4	84348.6	256596	143887	114308	120411	87416.9	199013	122286	194885	66436.1	0
A0A5K1VW79	primary:CPEB2	Homo sapiens	248561	0	265033	330996	0	595679	310863	125033	1.47135e+06	57795.6	50552.4	57716.6	1.44923e+06	934316	NaN	207601	766441	144300	329177	0	385192	57003.4	265616	545321	0
A0A5K1VW93	primary:CPEB2	Homo sapiens	248561	0	265033	330996	0	595679	310863	125033	1.47135e+06	57795.6	50552.4	57716.6	1.44923e+06	934316	NaN	207601	766441	144300	329177	0	385192	57003.4	265616	545321	0
A0A5K1VW97		Homo sapiens	64237	190843	0	0	0	108286	95768.6	0	0	0	27715.3	67885.5	0	0	0	43968.7	109212	0	0	0	60716.5	0	0	0	0
A0A5S6SZ32	primary:PRIMPOL, synonym:FLJ33167, ORF:hCG_1786938	Homo sapiens	0	0	0	180311	0	0	0	0	604743	0	0	0	95161.1	NaN	120847	0	0	0	162590	0	0	0	0	353414	0
A0A5S8K798		Homo sapiens	628226	247782	297639	269629	157885	355998	148109	111892	92734.1	NaN	1.02669e+06	117583	109848	271902	321661	372110	163727	238973	247439	86304.2	364689	160817	178778	180984	78080.8
A0A5S8K7B6	primary:CC2D2B	Homo sapiens	1.29047e+06	714501	1.38043e+06	60617.3	1.41262e+06	0	0	1.23906e+06	0	58882.9	2.88192e+06	609134	1.0392e+06	0	136270	836428	0	1.1662e+06	2.24007e+06	989681	1.17858e+06	897750	1.60759e+06	150814	1.7917e+06
A0A5S8K7D6		Homo sapiens	628226	247782	297639	269629	157885	355998	148109	111892	92734.1	NaN	1.02669e+06	117583	109848	271902	321661	372110	163727	238973	247439	86304.2	364689	160817	178778	180984	78080.8
A0A669KAW3		Homo sapiens	0	0	0	0	0	0	0	0	0	0	0	0	0	0	0	0	0	0	0	0	0	0	0	0	0
A0A669KAW8		Homo sapiens	1.26765e+06	0	209472	2.15144e+06	1.3826e+06	5.14134e+06	8.91876e+06	2.86554e+06	5.38031e+06	69494.3	3.52107e+06	131248	698429	NaN	2.71099e+06	2.76488e+06	7.56479e+06	688686	2.9412e+06	1.18023e+07	212591	0	230588	6.94568e+06	162909
A0A669KAX4		Homo sapiens	40754.6	118316	105890	232190	41879	81127.4	36370.6	112630	86120	104404	87324.4	98559.5	89206.2	NaN	146438	124220	77713.1	82967.4	112259	139741	0	77349.6	83116.1	79030.2	107552
A0A669KAY5		Homo sapiens	0	0	0	0	0	0	0	0	0	0	0	0	0	0	0	0	0	0	0	0	NaN	0	0	0	0
A0A669KB05		Homo sapiens	0	0	118196	63341.3	0	0	0	199588	79572.1	0	0	0	0	70839.6	102045	0	0	118279	134962	0	0	0	142276	75423.5	0
A0A669KB10		Homo sapiens	0	0	0	0	0	0	0	0	0	0	0	0	0	0	0	0	0	0	0	0	0	0	0	0	0
A0A669KB12	primary:EP300	Homo sapiens	688822	94434.5	302212	880821	14184.1	0	32186.7	441535	234408	659299	0	495046	407090	630446	1.18819e+06	80884.1	228609	268909	363840	166689	302614	470821	403237	530704	0
A0A669KB18		Homo sapiens	0	0	0	0	0	0	0	0	0	0	0	0	0	0	0	0	0	0	0	0	NaN	0	0	0	0
A0A669KB27		Homo sapiens	0	0	0	0	0	0	0	0	0	0	0	0	0	0	0	0	0	0	0	0	NaN	0	0	0	0
A0A669KB29		Homo sapiens	0	0	0	0	0	0	0	0	0	0	0	0	0	0	0	0	0	0	0	0	0	0	0	0	0
A0A669KB35		Homo sapiens	0	0	0	0	0	0	336995	0	0	73740.5	0	0	0	0	63164.8	0	43060.1	0	0	0	0	0	0	0	0
A0A669KB38		Homo sapiens	57072.1	39402.7	59207.3	61852	0	17189.9	28565.9	93701	49098.3	71542.5	0	NaN	67634	38032.9	96655.9	29886.9	54143.3	64970.1	66786.5	29655.5	114511	90005.4	68915.7	58290.2	0
A0A669KB41		Homo sapiens	95035	94896.6	269491	215237	196236	505076	326872	211503	279559	498394	119680	143835	297174	161248	217250	312031	350512	296324	334762	622543	NaN	159701	399669	367901	252989
A0A669KB51	primary:DDHD1	Homo sapiens	0	0	0	0	0	162819	0	90311.3	126742	0	0	NaN	0	0	0	0	88920.5	0	0	0	0	0	0	0	0
A0A669KB53	primary:STAT1	Homo sapiens	102677	372866	126452	292757	158626	120806	134587	259164	107774	123529	163746	345259	111554	186140	228455	105441	216714	246691	128508	86537.7	156667	237657	112897	142212	197371
A0A669KB56	primary:STAT1	Homo sapiens	102677	372866	126452	292757	158626	120806	134587	259164	107774	123529	163746	345259	111554	186140	228455	105441	216714	246691	128508	86537.7	156667	237657	112897	142212	197371
A0A669KB60		Homo sapiens	370083	115000	382884	168135	103460	112643	67710.3	445266	53271.6	147878	0	59627.3	210052	93123.1	327612	177161	86036	162219	172648	44219	46391.4	93193	277740	268360	246463
A0A669KB62		Homo sapiens	0	0	118196	63341.3	0	0	0	199588	79572.1	0	0	0	0	70839.6	102045	0	0	118279	134962	0	0	0	142276	75423.5	0
A0A669KB77	primary:MAP2	Homo sapiens	550870	202645	226730	204131	0	0	0	0	0	NaN	0	0	0	0	239738	NaN	346630	182114	122686	27786.2	293757	0	151415	167211	156897
A0A669KB88		Homo sapiens	0	0	0	0	0	0	0	0	0	0	0	0	0	0	0	0	0	0	0	0	0	0	0	0	0
A0A669KBA4	primary:STAT1	Homo sapiens	102677	372866	126452	292757	158626	120806	134587	259164	107774	123529	163746	345259	111554	186140	228455	105441	216714	246691	128508	86537.7	156667	237657	112897	142212	197371
A0A669KBB4		Homo sapiens	0	0	0	0	0	0	0	0	0	0	0	0	0	0	0	0	0	0	0	0	0	0	0	0	0
A0A669KBC5		Homo sapiens	1.26765e+06	0	209472	2.15144e+06	1.3826e+06	5.14134e+06	8.91876e+06	2.86554e+06	5.38031e+06	69494.3	3.52107e+06	131248	698429	NaN	2.71099e+06	2.76488e+06	7.56479e+06	688686	2.9412e+06	1.18023e+07	212591	0	230588	6.94568e+06	162909
A0A669KBE6		Homo sapiens	0	NaN	0	0	0	0	0	0	0	0	4010.33	0	419741	0	0	0	0	0	0	0	0	0	0	0	0
A0A669KBF1		Homo sapiens	0	0	0	0	0	0	0	0	0	0	0	0	0	0	0	0	0	0	0	0	0	0	0	0	0
A0A669KBF5		Homo sapiens	0	NaN	0	0	0	0	0	0	0	0	4010.33	0	419741	0	0	0	0	0	0	0	0	0	0	0	0
A0A669KBG0	primary:PCSK9	Homo sapiens	0	0	2.2065e+06	0	0	1.50214e+06	4.51787e+06	0	0	0	3.03036e+06	387604	0	687204	277575	1.00444e+06	4.96554e+06	3.52415e+06	2.04033e+06	0	0	0	3.16804e+06	2.15489e+06	6.19856e+06
A0A669KBG6	primary:ANHX	Homo sapiens	281156	773297	1.37122e+06	496517	271920	294838	392373	1.54646e+06	1.50954e+06	1.77442e+06	12370.4	1.24478e+06	3.41845e+06	708324	423476	785382	712632	1.82677e+06	1.44434e+06	189937	1.16693e+06	1.66477e+06	1.8844e+06	1.4656e+06	116262
A0A669KBG8		Homo sapiens	0	0	0	0	0	0	0	0	0	0	0	0	0	0	0	0	0	0	0	0	0	0	0	0	0
A0A669KBH3	primary:KCNN2	Homo sapiens	74295.2	164501	2.24476e+06	0	1.52619e+06	0	490464	0	3.68012e+06	4.31156e+06	0	576249	2.89527e+06	0	3.14316e+06	1.19134e+06	NaN	1.67762e+06	2.10761e+06	6.20039e+06	0	568206	0	4.06579e+06	0
A0A669KBH4	primary:CUL7	Homo sapiens	142209	184125	74757.6	61765.3	30228.6	208252	222127	0	0	134652	0	47903.1	0	0	56613.3	NaN	207606	54817.1	70814.5	0	332600	273759	0	0	55795.4
A0A669KBH5		Homo sapiens	95035	94896.6	269491	215237	196236	505076	326872	211503	279559	498394	119680	143835	297174	161248	217250	312031	350512	296324	334762	622543	NaN	159701	399669	367901	252989
A0A669KBH7		Homo sapiens	0	0	0	0	0	0	0	0	0	0	0	0	0	0	0	0	0	0	0	0	NaN	0	0	0	0
A0A669KBH9	primary:WIZ	Homo sapiens	51784.9	0	0	0	0	44001.4	0	0	49294.3	0	0	0	0	112753	0	0	0	122942	51635.5	70640.4	114883	0	0	0	0
A0A669KBI6	primary:STAT1	Homo sapiens	102677	372866	126452	292757	158626	120806	134587	259164	107774	123529	163746	345259	111554	186140	228455	105441	216714	246691	128508	86537.7	156667	237657	112897	142212	197371
A0A669KBJ4	primary:MAST2	Homo sapiens	142339	100280	246166	272268	0	0	NaN	267749	0	0	138564	455811	644778	NaN	314246	59032.1	224811	272169	221594	0	0	0	153213	96017.8	0
A0A669KBK2		Homo sapiens	0	0	0	0	0	0	0	0	0	0	0	0	0	0	0	0	0	0	0	0	0	0	0	0	0
A0A669KBL0		Homo sapiens	0	0	0	0	0	0	0	0	0	0	0	0	0	0	0	0	0	0	0	0	0	0	0	0	0
A0A669KBL1		Homo sapiens	101520	138084	109183	126654	65160.5	100498	118540	144164	92156	117607	110126	115346	97590.6	103087	78248.9	80919.6	132326	134267	104070	79078	85908.2	156657	112940	103630	113108
A0A6E1W127		Homo sapiens	191968	160989	145300	150366	189537	178336	201942	147439	176218	167173	125743	126932	95891.5	137998	139684	186848	205268	130916	NaN	256256	133179	298255	145136	197853	79874.4
A0A6E1XZL4	primary:POU6F2	Homo sapiens	155370	0	0	89618.4	399264	201179	0	89075.6	116446	198047	303432	435116	365351	0	234109	310180	212506	136921	0	174511	288461	0	63386	0	961394
A0A6E1YDD0	primary:ANHX	Homo sapiens	281156	773297	1.37122e+06	496517	271920	294838	392373	1.54646e+06	1.50954e+06	1.77442e+06	12370.4	1.24478e+06	3.41845e+06	708324	423476	785382	712632	1.82677e+06	1.44434e+06	189937	1.16693e+06	1.66477e+06	1.8844e+06	1.4656e+06	116262
A0A6I8PIP7		Homo sapiens	18319.6	0	70146.4	14257.2	157758	25824.3	37311.5	58909.2	0	10556.3	47953.2	0	0	0	16400	42890.6	51400.6	45326.2	26028.6	93428.5	0	60669.1	61283.3	13343.8	0
A0A6I8PIQ6	primary:COG4	Homo sapiens	0	0	55934.2	1.55607e+06	1.05334e+06	0	0	0	1.87019e+06	63715.9	0	0	2.35105e+06	2.36914e+06	1.55531e+06	0	0	0	1.12886e+06	360744	0	0	0	1.42199e+06	64705.7
A0A6I8PIT3		Homo sapiens	18319.6	0	70146.4	14257.2	157758	25824.3	37311.5	58909.2	0	10556.3	47953.2	0	0	0	16400	42890.6	51400.6	45326.2	26028.6	93428.5	0	60669.1	61283.3	13343.8	0
A0A6I8PIV1		Homo sapiens	18319.6	0	70146.4	14257.2	157758	25824.3	37311.5	58909.2	0	10556.3	47953.2	0	0	0	16400	42890.6	51400.6	45326.2	26028.6	93428.5	0	60669.1	61283.3	13343.8	0
A0A6I8PIV6		Homo sapiens	166439	379901	0	575050	0	362472	480098	395774	340596	310386	952092	0	613871	414953	419940	416968	0	377647	0	0	0	939540	415645	0	0
A0A6I8PL42		Homo sapiens	18319.6	0	70146.4	14257.2	157758	25824.3	37311.5	58909.2	0	10556.3	47953.2	0	0	0	16400	42890.6	51400.6	45326.2	26028.6	93428.5	0	60669.1	61283.3	13343.8	0
A0A6I8PLB3		Homo sapiens	18319.6	0	70146.4	14257.2	157758	25824.3	37311.5	58909.2	0	10556.3	47953.2	0	0	0	16400	42890.6	51400.6	45326.2	26028.6	93428.5	0	60669.1	61283.3	13343.8	0
A0A6I8PLB8		Homo sapiens	18319.6	0	70146.4	14257.2	157758	25824.3	37311.5	58909.2	0	10556.3	47953.2	0	0	0	16400	42890.6	51400.6	45326.2	26028.6	93428.5	0	60669.1	61283.3	13343.8	0
A0A6I8PLG0		Homo sapiens	166439	379901	0	575050	0	362472	480098	395774	340596	310386	952092	0	613871	414953	419940	416968	0	377647	0	0	0	939540	415645	0	0
A0A6I8PRA0	primary:TCOF1	Homo sapiens	23028.7	43742.6	70167.7	100429	73724.8	51978.5	47218.2	64107.2	63786.5	107207	56703.1	53553.2	62831.6	86894.7	54903.5	71027.9	21951.7	53458.1	71910.5	85306.3	57653.8	87456.5	71201.7	96234	118265
A0A6I8PRE6		Homo sapiens	83733.4	0	134924	0	133188	23293	19579.7	138354	194312	0	41100.2	136158	169043	141220	0	88413.9	0	159354	220206	222274	38556.4	0	117116	219508	0
A0A6I8PRJ0		Homo sapiens	166439	379901	0	575050	0	362472	480098	395774	340596	310386	952092	0	613871	414953	419940	416968	0	377647	0	0	0	939540	415645	0	0
A0A6I8PRM1	primary:N4BP2L2	Homo sapiens	0	0	1.53756e+07	0	2.02747e+07	0	0	0	1.11616e+07	4.34834e+07	0	0	1.25129e+07	2.53612e+07	3.94376e+07	1.63251e+07	3.12475e+07	2.06779e+07	3.72351e+07	1.60408e+07	0	0	0	2.08503e+07	6.91129e+06
A0A6I8PRM6		Homo sapiens	166439	379901	0	575050	0	362472	480098	395774	340596	310386	952092	0	613871	414953	419940	416968	0	377647	0	0	0	939540	415645	0	0
A0A6I8PRN4		Homo sapiens	293695	171198	250458	219723	155438	0	135932	505952	215926	274237	0	0	336681	162464	183552	172510	0	394298	241633	261083	0	139040	313304	341723	299833
A0A6I8PRQ0		Homo sapiens	166439	379901	0	575050	0	362472	480098	395774	340596	310386	952092	0	613871	414953	419940	416968	0	377647	0	0	0	939540	415645	0	0
A0A6I8PRQ8		Homo sapiens	0	0	0	0	0	0	0	0	0	0	0	0	0	0	0	0	0	0	0	0	0	0	0	0	0
A0A6I8PRS0		Homo sapiens	18319.6	0	70146.4	14257.2	157758	25824.3	37311.5	58909.2	0	10556.3	47953.2	0	0	0	16400	42890.6	51400.6	45326.2	26028.6	93428.5	0	60669.1	61283.3	13343.8	0
A0A6I8PS05		Homo sapiens	18319.6	0	70146.4	14257.2	157758	25824.3	37311.5	58909.2	0	10556.3	47953.2	0	0	0	16400	42890.6	51400.6	45326.2	26028.6	93428.5	0	60669.1	61283.3	13343.8	0
A0A6I8PTT2		Homo sapiens	166439	379901	0	575050	0	362472	480098	395774	340596	310386	952092	0	613871	414953	419940	416968	0	377647	0	0	0	939540	415645	0	0
A0A6I8PTT9		Homo sapiens	293695	171198	250458	219723	155438	0	135932	505952	215926	274237	0	0	336681	162464	183552	172510	0	394298	241633	261083	0	139040	313304	341723	299833
A0A6I8PTZ8		Homo sapiens	0	259763	0	91696.4	0	0	0	62053.1	0	0	0	183481	0	145203	0	0	0	88719.9	NaN	0	0	0	0	0	0
A0A6I8PUE4		Homo sapiens	166439	379901	0	575050	0	362472	480098	395774	340596	310386	952092	0	613871	414953	419940	416968	0	377647	0	0	0	939540	415645	0	0
A0A6Q8JFT6	primary:PABPC1L	Homo sapiens	421895	453153	411673	624774	616937	430844	398139	752142	464381	481155	404486	765021	411552	480584	562502	485955	450194	512202	449284	416046	426531	344842	454278	447105	296022
A0A6Q8JTU6		Homo sapiens	83733.4	0	134924	0	133188	23293	19579.7	138354	194312	0	41100.2	136158	169043	141220	0	88413.9	0	159354	220206	222274	38556.4	0	117116	219508	0
A0A6Q8JUI0		Homo sapiens	0	0	0	0	0	0	0	0	0	0	0	0	0	0	0	328748	364603	0	0	0	0	0	0	0	0
A0A6Q8KRG2	primary:GOLGA2	Homo sapiens	37309.8	133075	76119	84007.6	110326	80142.4	168522	78625.2	169048	109812	216138	181900	107683	216782	NaN	51765.4	122852	80582.8	126123	123021	0	108687	86086.6	170851	95207.6
A0A6Q8PEU7		Homo sapiens	0	0	120993	0	101188	0	0	NaN	177714	165806	0	0	53242.3	116214	67716.6	0	0	87926.9	128105	124641	0	0	114827	143287	0
A0A6Q8PEZ7		Homo sapiens	48987.8	147879	295204	404929	37898.6	598920	227654	0	349247	597530	341108	242789	0	229333	0	804898	777948	252648	NaN	201145	312094	159357	0	828915	201866
A0A6Q8PF11		Homo sapiens	48987.8	147879	295204	404929	37898.6	598920	227654	0	349247	597530	341108	242789	0	229333	0	804898	777948	252648	NaN	201145	312094	159357	0	828915	201866
A0A6Q8PF18		Homo sapiens	132287	109824	0	0	0	0	201665	0	172735	116582	458399	77271.2	95220.5	105220	0	393883	89339.1	0	101086	0	171864	98484.1	0	125029	28410.1
A0A6Q8PF19		Homo sapiens	3.14362e+06	5.36744e+06	1.45852e+07	1.41409e+07	1.75175e+07	0	3.62233e+06	1.47704e+07	1.65545e+07	2.52475e+07	1.01175e+07	2.94395e+06	1.2595e+07	1.59167e+07	1.90769e+07	4.81781e+06	5.03533e+06	1.3096e+07	1.81095e+07	3.09803e+07	4.89714e+06	1.29206e+07	1.36269e+07	1.71364e+07	10940162
A0A6Q8PF23		Homo sapiens	0	86332.2	51201	169108	103442	213279	156489	105244	154027	231064	237019	45474.3	119205	150366	210183	77192.9	184043	133271	148317	NaN	0	153752	115806	199808	83887.9
A0A6Q8PF30		Homo sapiens	354514	0	420231	0	0	649245	NaN	148073	85568.3	76679.8	292063	0	0	0	0	311860	601746	202402	169217	0	382229	281804	230026	0	0
A0A6Q8PF34		Homo sapiens	0	909136	0	0	0	0	236052	0	0	0	473777	0	804524	0	0	0	0	0	0	223914	0	0	678912	0	0
A0A6Q8PF40	primary:TFG	Homo sapiens	171088	91984.2	128564	151627	154689	141140	123021	149988	148815	171287	50041	141362	121660	127707	130586	143596	195264	145651	148520	188181	111609	116898	163740	140632	93812.1
A0A6Q8PF61		Homo sapiens	0	0	45108.3	0	0	0	0	0	0	0	0	0	251332	0	0	0	0	71975.2	NaN	0	0	0	0	224390	0
A0A6Q8PF96		Homo sapiens	0	0	45108.3	0	0	0	0	0	0	0	0	0	251332	0	0	0	0	71975.2	NaN	0	0	0	0	224390	0
A0A6Q8PF97		Homo sapiens	48987.8	147879	295204	404929	37898.6	598920	227654	0	349247	597530	341108	242789	0	229333	0	804898	777948	252648	NaN	201145	312094	159357	0	828915	201866
A0A6Q8PFA9	primary:GLA	Homo sapiens	208782	242031	113438	147878	171264	201032	102281	31763.7	73394.9	61928.8	84470.7	143689	81497.5	166005	150939	54084.4	140517	136089	150552	54033.2	146595	55980.7	52071.7	68674.6	0
A0A6Q8PFB3	primary:NDRG1	Homo sapiens	115188	0	3.09736e+06	0	709464	309237	0	1.98904e+06	0	2.26631e+06	0	0	2.52404e+06	3.14262e+06	3.1158e+06	124703	0	2.45692e+06	3.2953e+06	493572	581572	280248	NaN	3.10513e+06	0
A0A6Q8PFC4	primary:TFG	Homo sapiens	171088	91984.2	128564	151627	154689	141140	123021	149988	148815	171287	50041	141362	121660	127707	130586	143596	195264	145651	148520	188181	111609	116898	163740	140632	93812.1
A0A6Q8PFG8		Homo sapiens	0	0	0	0	0	0	0	0	0	0	0	0	104786	0	0	1.27081e+06	0	0	0	0	0	0	0	0	0
A0A6Q8PFH1		Homo sapiens	48987.8	147879	295204	404929	37898.6	598920	227654	0	349247	597530	341108	242789	0	229333	0	804898	777948	252648	NaN	201145	312094	159357	0	828915	201866
A0A6Q8PFH3		Homo sapiens	0	0	0	0	0	0	0	0	0	0	0	0	104786	0	0	1.27081e+06	0	0	0	0	0	0	0	0	0
A0A6Q8PFI6		Homo sapiens	0	0	120993	0	101188	0	0	NaN	177714	165806	0	0	53242.3	116214	67716.6	0	0	87926.9	128105	124641	0	0	114827	143287	0
A0A6Q8PFI8	primary:SLC2A1	Homo sapiens	344274	574619	111920	119484	538763	NaN	198031	501733	98403.6	114193	20837.7	369840	206081	74124.5	105968	889138	368812	75544.4	277639	290540	506301	0	138763	0	757259
A0A6Q8PFK4	primary:HLCS	Homo sapiens	51621.8	0	189541	184398	39925.2	0	167811	141175	0	0	0	0	0	0	0	55996.1	0	220717	217007	174970	0	0	235907	183473	0
A0A6Q8PFL1		Homo sapiens	0	0	120993	0	101188	0	0	NaN	177714	165806	0	0	53242.3	116214	67716.6	0	0	87926.9	128105	124641	0	0	114827	143287	0
A0A6Q8PFL5		Homo sapiens	0	0	120993	0	101188	0	0	NaN	177714	165806	0	0	53242.3	116214	67716.6	0	0	87926.9	128105	124641	0	0	114827	143287	0
A0A6Q8PFL9		Homo sapiens	132287	109824	0	0	0	0	201665	0	172735	116582	458399	77271.2	95220.5	105220	0	393883	89339.1	0	101086	0	171864	98484.1	0	125029	28410.1
A0A6Q8PFM4		Homo sapiens	175032	502169	399297	637044	325573	0	372643	588927	NaN	821781	240385	262324	673835	574768	554524	707633	1.21237e+06	429720	597716	778067	290607	1.35035e+06	454823	484445	0
A0A6Q8PFP0		Homo sapiens	72242	179321	32038.2	0	0	0	0	46384.9	0	0	0	169382	21709.6	0	0	41421.2	0	40591.6	0	87341.4	86791.9	94204.3	34825.1	67021.3	147771
A0A6Q8PFR7		Homo sapiens	601426	979321	1.57019e+06	1.67349e+06	598948	1.35548e+06	497950	1.50609e+06	1.86815e+06	2.14648e+06	224986	221673	1.9669e+06	2.54599e+06	NaN	498310	1.61746e+06	1.35406e+06	1.94899e+06	3.9137e+06	237101	404993	1.79306e+06	2.92299e+06	757820
A0A6Q8PFS9		Homo sapiens	3.14362e+06	5.36744e+06	1.45852e+07	1.41409e+07	1.75175e+07	0	3.62233e+06	1.47704e+07	1.65545e+07	2.52475e+07	1.01175e+07	2.94395e+06	1.2595e+07	1.59167e+07	1.90769e+07	4.81781e+06	5.03533e+06	1.3096e+07	1.81095e+07	3.09803e+07	4.89714e+06	1.29206e+07	1.36269e+07	1.71364e+07	10940162
A0A6Q8PFT2	primary:PAFAH1B1	Homo sapiens	217357	329611	262378	277121	496569	277906	227495	286618	271215	410395	151921	241640	261501	269848	303155	297308	308239	285241	286586	435065	329376	341095	312326	267917	166120
A0A6Q8PFT6		Homo sapiens	48987.8	147879	295204	404929	37898.6	598920	227654	0	349247	597530	341108	242789	0	229333	0	804898	777948	252648	NaN	201145	312094	159357	0	828915	201866
A0A6Q8PFT9		Homo sapiens	0	0	120993	0	101188	0	0	NaN	177714	165806	0	0	53242.3	116214	67716.6	0	0	87926.9	128105	124641	0	0	114827	143287	0
A0A6Q8PFU6		Homo sapiens	0	0	0	0	0	0	0	0	0	0	0	0	0	0	0	0	0	0	0	0	0	0	0	0	0
A0A6Q8PFW1		Homo sapiens	0	0	120993	0	101188	0	0	NaN	177714	165806	0	0	53242.3	116214	67716.6	0	0	87926.9	128105	124641	0	0	114827	143287	0
A0A6Q8PFY7	primary:TFG	Homo sapiens	171088	91984.2	128564	151627	154689	141140	123021	149988	148815	171287	50041	141362	121660	127707	130586	143596	195264	145651	148520	188181	111609	116898	163740	140632	93812.1
A0A6Q8PG00	primary:TFG	Homo sapiens	171088	91984.2	128564	151627	154689	141140	123021	149988	148815	171287	50041	141362	121660	127707	130586	143596	195264	145651	148520	188181	111609	116898	163740	140632	93812.1
A0A6Q8PG01	primary:MAK	Homo sapiens	602448	206447	359252	14991.5	1.25223e+06	123786	546114	696935	0	761361	1.09208e+06	202667	211266	0	105144	664726	334837	887529	580702	3.25981e+06	436499	428194	876559	640813	0
A0A6Q8PG04	primary:TFG	Homo sapiens	171088	91984.2	128564	151627	154689	141140	123021	149988	148815	171287	50041	141362	121660	127707	130586	143596	195264	145651	148520	188181	111609	116898	163740	140632	93812.1
A0A6Q8PG29	primary:EIF4G1	Homo sapiens	0	0	0	0	0	0	0	0	0	0	0	0	0	0	0	0	0	0	0	0	0	0	0	0	0
A0A6Q8PG30		Homo sapiens	48987.8	147879	295204	404929	37898.6	598920	227654	0	349247	597530	341108	242789	0	229333	0	804898	777948	252648	NaN	201145	312094	159357	0	828915	201866
A0A6Q8PG37	primary:KIF2A	Homo sapiens	65016.6	68897.2	139882	106758	161789	133119	117649	102268	184592	149526	NaN	63485.1	161180	97963.8	91529	139998	113586	125994	143783	164742	69962.7	140379	177943	151201	204405
A0A6Q8PG44		Homo sapiens	675770	658822	889747	744412	1.93337e+06	114360	298438	1.19839e+06	303134	697528	272241	1.37299e+06	2.698e+06	505026	1.4309e+06	564817	331246	658433	840947	538579	662081	343354	282907	764097	4.86784e+06
A0A6Q8PG46	primary:NDE1	Homo sapiens	191277	0	0	0	0	106331	0	0	0	123955	0	0	0	0	0	239527	NaN	0	0	0	0	0	0	0	0
A0A6Q8PG52		Homo sapiens	238734	188175	314355	146527	374672	412182	345264	NaN	309757	264507	303033	237788	227797	240127	191038	282364	327824	273534	263925	403595	289754	244172	329248	232759	242369
A0A6Q8PG68		Homo sapiens	48987.8	147879	295204	404929	37898.6	598920	227654	0	349247	597530	341108	242789	0	229333	0	804898	777948	252648	NaN	201145	312094	159357	0	828915	201866
A0A6Q8PG75		Homo sapiens	48987.8	147879	295204	404929	37898.6	598920	227654	0	349247	597530	341108	242789	0	229333	0	804898	777948	252648	NaN	201145	312094	159357	0	828915	201866
A0A6Q8PG90		Homo sapiens	0	0	120993	0	101188	0	0	NaN	177714	165806	0	0	53242.3	116214	67716.6	0	0	87926.9	128105	124641	0	0	114827	143287	0
A0A6Q8PGA4		Homo sapiens	48987.8	147879	295204	404929	37898.6	598920	227654	0	349247	597530	341108	242789	0	229333	0	804898	777948	252648	NaN	201145	312094	159357	0	828915	201866
A0A6Q8PGA8		Homo sapiens	140351	186497	146408	71536.2	295437	133453	240275	142920	167287	169961	237814	151287	134499	110619	114478	209133	155404	135791	122504	220505	141916	NaN	153336	140173	407234
A0A6Q8PGB0	primary:POLR2A	Homo sapiens	0	0	118318	NaN	0	0	0	83289.7	479748	45121.7	0	0	871115	26754.6	1.2876e+06	0	22081.3	46798.7	1.31184e+06	0	0	0	36066.8	1.72297e+06	0
A0A6Q8PGB1		Homo sapiens	675770	658822	889747	744412	1.93337e+06	114360	298438	1.19839e+06	303134	697528	272241	1.37299e+06	2.698e+06	505026	1.4309e+06	564817	331246	658433	840947	538579	662081	343354	282907	764097	4.86784e+06
A0A6Q8PGB2		Homo sapiens	0	0	120993	0	101188	0	0	NaN	177714	165806	0	0	53242.3	116214	67716.6	0	0	87926.9	128105	124641	0	0	114827	143287	0
A0A6Q8PGB6		Homo sapiens	0	0	0	0	0	0	0	0	0	0	0	0	0	0	0	0	0	0	0	0	0	0	0	0	0
A0A6Q8PGC3		Homo sapiens	675770	658822	889747	744412	1.93337e+06	114360	298438	1.19839e+06	303134	697528	272241	1.37299e+06	2.698e+06	505026	1.4309e+06	564817	331246	658433	840947	538579	662081	343354	282907	764097	4.86784e+06
A0A6Q8PGC6		Homo sapiens	0	0	0	0	0	0	0	0	0	0	0	0	0	0	0	0	0	0	0	0	0	0	0	0	0
A0A6Q8PGD2		Homo sapiens	0	0	0	0	72590.4	0	0	0	175237	65400.9	0	0	0	129783	0	0	0	48425.2	0	0	0	0	186884	0	0
A0A6Q8PGE0		Homo sapiens	175032	502169	399297	637044	325573	0	372643	588927	NaN	821781	240385	262324	673835	574768	554524	707633	1.21237e+06	429720	597716	778067	290607	1.35035e+06	454823	484445	0
A0A6Q8PGE6		Homo sapiens	246643	165357	303823	149621	416304	409187	420450	252274	301007	259941	378362	320624	215377	235521	188594	307922	380010	NaN	258625	380705	282064	236037	324057	246602	241518
A0A6Q8PGF4		Homo sapiens	0	0	90645.9	54871.6	0	82931.9	110179	124396	114643	33206.3	0	0	0	146229	44710	NaN	0	67271.5	62133.1	0	0	0	125861	72960.3	0
A0A6Q8PGF7		Homo sapiens	0	0	120993	0	101188	0	0	NaN	177714	165806	0	0	53242.3	116214	67716.6	0	0	87926.9	128105	124641	0	0	114827	143287	0
A0A6Q8PGG9		Homo sapiens	0	0	20402.2	17114.5	0	0	0	0	11462.4	0	0	0	0	9247.47	11239.1	0	0	32292.3	19460.7	23231.1	0	0	0	7552.87	52613.2
A0A6Q8PGH7	primary:KIF2A	Homo sapiens	65016.6	68897.2	139882	106758	161789	133119	117649	102268	184592	149526	NaN	63485.1	161180	97963.8	91529	139998	113586	125994	143783	164742	69962.7	140379	177943	151201	204405
A0A6Q8PGH9		Homo sapiens	0	0	120993	0	101188	0	0	NaN	177714	165806	0	0	53242.3	116214	67716.6	0	0	87926.9	128105	124641	0	0	114827	143287	0
A0A6Q8PGI6		Homo sapiens	140351	186497	146408	71536.2	295437	133453	240275	142920	167287	169961	237814	151287	134499	110619	114478	209133	155404	135791	122504	220505	141916	NaN	153336	140173	407234
A0A6Q8PGN5	primary:AARS1, synonym:AARS	Homo sapiens	191712	214618	203264	108829	163932	182285	193449	233648	267706	249766	171374	136283	221470	97047.3	86818	197534	211598	206523	209167	368678	NaN	288201	271677	177984	252058
A0A6Q8PGP6		Homo sapiens	675770	658822	889747	744412	1.93337e+06	114360	298438	1.19839e+06	303134	697528	272241	1.37299e+06	2.698e+06	505026	1.4309e+06	564817	331246	658433	840947	538579	662081	343354	282907	764097	4.86784e+06
A0A6Q8PGR9	primary:AARS1, synonym:AARS	Homo sapiens	191712	214618	203264	108829	163932	182285	193449	233648	267706	249766	171374	136283	221470	97047.3	86818	197534	211598	206523	209167	368678	NaN	288201	271677	177984	252058
A0A6Q8PGS3		Homo sapiens	0	0	45108.3	0	0	0	0	0	0	0	0	0	251332	0	0	0	0	71975.2	NaN	0	0	0	0	224390	0
A0A6Q8PGS4	primary:TFG	Homo sapiens	171088	91984.2	128564	151627	154689	141140	123021	149988	148815	171287	50041	141362	121660	127707	130586	143596	195264	145651	148520	188181	111609	116898	163740	140632	93812.1
A0A6Q8PGT8		Homo sapiens	0	0	120993	0	101188	0	0	NaN	177714	165806	0	0	53242.3	116214	67716.6	0	0	87926.9	128105	124641	0	0	114827	143287	0
A0A6Q8PGU6	primary:SPATA5	Homo sapiens	184861	133988	97800.3	0	0	170203	164982	82064.2	156214	99851.9	711221	129253	0	0	0	231649	138427	98507.1	87845.1	299152	NaN	170546	144750	137249	0
A0A6Q8PGV1	primary:PIK3CA	Homo sapiens	107394	24207.9	445086	28106.2	6866.77	1.27119e+06	228687	249434	624644	585932	45537.3	66349	442486	26782.4	25417.1	907201	480783	457034	455515	23818.5	12446.9	107061	565106	1266765	0
A0A6Q8PGW1		Homo sapiens	0	0	120993	0	101188	0	0	NaN	177714	165806	0	0	53242.3	116214	67716.6	0	0	87926.9	128105	124641	0	0	114827	143287	0
A0A6Q8PGZ2		Homo sapiens	0	0	120993	0	101188	0	0	NaN	177714	165806	0	0	53242.3	116214	67716.6	0	0	87926.9	128105	124641	0	0	114827	143287	0
A0A6Q8PH09		Homo sapiens	0	0	90645.9	54871.6	0	82931.9	110179	124396	114643	33206.3	0	0	0	146229	44710	NaN	0	67271.5	62133.1	0	0	0	125861	72960.3	0
A0A6Q8PH13		Homo sapiens	44251.6	48240.5	601253	434155	0	724678	173547	68895.8	0	604297	904866	1.82129e+06	0	487693	123171	479601	1.60369e+06	57896.6	151903	80166.3	2.83684e+06	4.86008e+06	51105.5	117705	522427
A0A6Q8PH20	primary:CAST	Homo sapiens	114317	84308.5	152261	105878	73150.7	157610	107722	129531	145378	139600	136090	70038	141097	96350.1	91412.9	165620	127983	137792	144384	161913	141184	124521	143867	143767	199857
A0A6Q8PH21		Homo sapiens	0	0	0	0	0	0	0	0	0	0	0	0	0	0	0	0	0	0	0	0	0	0	0	0	0
A0A6Q8PH24		Homo sapiens	675770	658822	889747	744412	1.93337e+06	114360	298438	1.19839e+06	303134	697528	272241	1.37299e+06	2.698e+06	505026	1.4309e+06	564817	331246	658433	840947	538579	662081	343354	282907	764097	4.86784e+06
A0A6Q8PH27	primary:TFG	Homo sapiens	171088	91984.2	128564	151627	154689	141140	123021	149988	148815	171287	50041	141362	121660	127707	130586	143596	195264	145651	148520	188181	111609	116898	163740	140632	93812.1
A0A6Q8PH30	primary:MAK	Homo sapiens	602448	206447	359252	14991.5	1.25223e+06	123786	546114	696935	0	761361	1.09208e+06	202667	211266	0	105144	664726	334837	887529	580702	3.25981e+06	436499	428194	876559	640813	0
A0A6Q8PH68		Homo sapiens	197207	307148	727109	1.45504e+06	39331.5	220550	0	1.48594e+06	535137	784158	0	116169	418854	725435	1.59097e+06	320732	138288	NaN	761896	244438	613947	645937	0	632126	0
A0A6Q8PH70		Homo sapiens	0	0	120993	0	101188	0	0	NaN	177714	165806	0	0	53242.3	116214	67716.6	0	0	87926.9	128105	124641	0	0	114827	143287	0
A0A6Q8PH73		Homo sapiens	1.54856e+07	12040417	1.47016e+07	9.85786e+06	1.85458e+07	3.29196e+06	9.86908e+06	1.72001e+07	1.75916e+07	2.0053e+07	14843375	1.12006e+07	6.18456e+06	7.47152e+06	1.08016e+07	8.87567e+06	1.1001e+07	1.17061e+07	1.28214e+07	1.7195e+07	6.22745e+06	1.18235e+07	1.73787e+07	1.39286e+07	0
A0A6Q8PH76	primary:ATM	Homo sapiens	493335	197598	40219.8	377531	75494.6	0	0	0	74923.1	103636	0	0	67566.5	80990.7	120644	301241	117899	102373	9778.16	66748.2	154400	0	0	99737.4	85367.2
A0A6Q8PH77		Homo sapiens	175032	502169	399297	637044	325573	0	372643	588927	NaN	821781	240385	262324	673835	574768	554524	707633	1.21237e+06	429720	597716	778067	290607	1.35035e+06	454823	484445	0
A0A6Q8PH78		Homo sapiens	675770	658822	889747	744412	1.93337e+06	114360	298438	1.19839e+06	303134	697528	272241	1.37299e+06	2.698e+06	505026	1.4309e+06	564817	331246	658433	840947	538579	662081	343354	282907	764097	4.86784e+06
A0A6Q8PH84		Homo sapiens	238734	188175	314355	146527	374672	412182	345264	NaN	309757	264507	303033	237788	227797	240127	191038	282364	327824	273534	263925	403595	289754	244172	329248	232759	242369
A0A6Q8PH87		Homo sapiens	44251.6	48240.5	601253	434155	0	724678	173547	68895.8	0	604297	904866	1.82129e+06	0	487693	123171	479601	1.60369e+06	57896.6	151903	80166.3	2.83684e+06	4.86008e+06	51105.5	117705	522427
A0A6Q8PH89	primary:TFG	Homo sapiens	171088	91984.2	128564	151627	154689	141140	123021	149988	148815	171287	50041	141362	121660	127707	130586	143596	195264	145651	148520	188181	111609	116898	163740	140632	93812.1
A0A6Q8PHA3		Homo sapiens	175032	502169	399297	637044	325573	0	372643	588927	NaN	821781	240385	262324	673835	574768	554524	707633	1.21237e+06	429720	597716	778067	290607	1.35035e+06	454823	484445	0
A0A6Q8PHA5		Homo sapiens	259022	247970	180294	311281	149542	146119	221456	255884	213171	244439	165307	225586	203964	208757	241910	177307	219608	207544	209006	214581	199815	243419	216917	203796	178681
A0A6Q8PHB5		Homo sapiens	89080.1	76353.5	57448.6	110453	137865	51979.6	96041.1	NaN	77859.4	57428	23756.2	62565.1	41912	63872.4	115508	40953.2	92489.6	85509.3	89682.5	74408.6	70712	19814.8	69778.8	65534.2	0
A0A6Q8PHG4		Homo sapiens	132287	109824	0	0	0	0	201665	0	172735	116582	458399	77271.2	95220.5	105220	0	393883	89339.1	0	101086	0	171864	98484.1	0	125029	28410.1
A0A6Q8PHH0		Homo sapiens	3.14362e+06	5.36744e+06	1.45852e+07	1.41409e+07	1.75175e+07	0	3.62233e+06	1.47704e+07	1.65545e+07	2.52475e+07	1.01175e+07	2.94395e+06	1.2595e+07	1.59167e+07	1.90769e+07	4.81781e+06	5.03533e+06	1.3096e+07	1.81095e+07	3.09803e+07	4.89714e+06	1.29206e+07	1.36269e+07	1.71364e+07	10940162
A0A6Q8PHH6		Homo sapiens	0	0	120993	0	101188	0	0	NaN	177714	165806	0	0	53242.3	116214	67716.6	0	0	87926.9	128105	124641	0	0	114827	143287	0
A0A6Q8PHK0		Homo sapiens	0	0	20402.2	17114.5	0	0	0	0	11462.4	0	0	0	0	9247.47	11239.1	0	0	32292.3	19460.7	23231.1	0	0	0	7552.87	52613.2
A0A6Q8PHN3	primary:PLCE1	Homo sapiens	0	0	0	0	0	0	0	0	0	0	0	0	0	0	0	0	0	0	0	0	0	0	0	0	0
A0A6Q8PHN8		Homo sapiens	0	0	45108.3	0	0	0	0	0	0	0	0	0	251332	0	0	0	0	71975.2	NaN	0	0	0	0	224390	0
A0A6Q8PHP0		Homo sapiens	89080.1	76353.5	57448.6	110453	137865	51979.6	96041.1	NaN	77859.4	57428	23756.2	62565.1	41912	63872.4	115508	40953.2	92489.6	85509.3	89682.5	74408.6	70712	19814.8	69778.8	65534.2	0
A0A6Q8PHP8		Homo sapiens	44251.6	48240.5	601253	434155	0	724678	173547	68895.8	0	604297	904866	1.82129e+06	0	487693	123171	479601	1.60369e+06	57896.6	151903	80166.3	2.83684e+06	4.86008e+06	51105.5	117705	522427
A0A6Q8PHQ1		Homo sapiens	48987.8	147879	295204	404929	37898.6	598920	227654	0	349247	597530	341108	242789	0	229333	0	804898	777948	252648	NaN	201145	312094	159357	0	828915	201866
A0A7E1QX52	primary:TMEM155	Homo sapiens	217345	161498	439002	561975	0	1.24893e+06	354685	426287	566107	631594	0	422766	556062	714049	706973	333126	279456	283099	736675	0	554349	497811	562391	645951	0
A0A7I2PHE7		Homo sapiens	0	0	45108.3	0	0	0	0	0	0	0	0	0	251332	0	0	0	0	71975.2	NaN	0	0	0	0	224390	0
A0A7I2PIU1	primary:CILK1	Homo sapiens	0	0	69995.7	79855.4	41706.9	50763.1	35132	92607.5	47123	0	0	0	67707.7	0	NaN	62888.7	2177.53	47234.6	60921.7	71669.1	0	0	78630.1	92872.8	1.60979e+06
A0A7I2PJA1	primary:GLI2	Homo sapiens	0	0	75866.8	0	51847.2	0	666655	104176	76867.9	0	0	209728	68631.8	85827.4	0	0	181640	50085.1	61001.5	NaN	0	0	0	130325	0
A0A7I2PJH0		Homo sapiens	0	0	898199	0	0	445107	NaN	0	0	0	89482.4	0	0	0	0	238644	364979	432049	887663	0	0	0	0	96826.9	0
A0A7I2PJZ2	primary:MAPT	Homo sapiens	54585.6	57214.1	0	0	0	144543	0	0	0	0	0	17677.2	0	0	0	0	0	0	68113.1	0	155168	NaN	0	0	0
A0A7I2PLE3	primary:MAPT	Homo sapiens	54585.6	57214.1	0	0	0	144543	0	0	0	0	0	17677.2	0	0	0	0	0	0	68113.1	0	155168	NaN	0	0	0
A0A7I2PMC6		Homo sapiens	0	0	898199	0	0	445107	NaN	0	0	0	89482.4	0	0	0	0	238644	364979	432049	887663	0	0	0	0	96826.9	0
A0A7I2PMD6		Homo sapiens	0	0	0	0	0	0	0	0	0	0	0	0	0	0	0	0	0	0	0	0	0	0	0	0	0
A0A7I2PMW4		Homo sapiens	0	0	0	0	0	0	0	0	0	0	0	0	0	0	0	0	0	0	0	0	0	0	0	0	0
A0A7I2PRX0		Homo sapiens	0	0	898199	0	0	445107	NaN	0	0	0	89482.4	0	0	0	0	238644	364979	432049	887663	0	0	0	0	96826.9	0
A0A7I2R3P8		Homo sapiens	0	0	898199	0	0	445107	NaN	0	0	0	89482.4	0	0	0	0	238644	364979	432049	887663	0	0	0	0	96826.9	0
A0A7I2RAZ6		Homo sapiens	0	87076.1	76673.6	29995.8	33873.2	0	0	111101	75345.2	60123.2	0	33078.5	0	89488.2	68608.7	0	39063.9	61688.4	54960.1	33822.3	0	87997.4	102756	92745.9	0
A0A7I2RW32		Homo sapiens	1.49458e+06	1.94831e+06	0	1.85833e+06	6.02393e+06	0	0	702100	2.34012e+06	1.68926e+06	1.11941e+07	1.86292e+06	175360	1.57712e+06	2.25506e+06	3.37416e+06	3.21364e+06	3.02603e+06	0	987133	0	2.31842e+06	1.6032e+06	3.69465e+06	889838
A0A7I2UNQ2		Homo sapiens	0	0	898199	0	0	445107	NaN	0	0	0	89482.4	0	0	0	0	238644	364979	432049	887663	0	0	0	0	96826.9	0
A0A7I2UQ36	primary:GPX1	Homo sapiens	200202	80950.7	313958	168618	820688	NaN	383351	155462	451482	311797	208404	67191.2	211182	105516	162823	268659	313350	212666	298097	752312	279687	88861.5	359190	174856	1.58748e+06
A0A7I2UT39	primary:CABCOCO1, synonym:C10orf107, ORF:hCG_41369	Homo sapiens	0	0	0	0	0	0	0	0	0	0	0	0	0	0	0	0	0	0	0	0	0	0	0	0	0
A0A7I2V262	primary:PSMD1	Homo sapiens	95338.6	117632	86502.7	53301.6	105325	108212	111747	102698	96627.3	68281.7	106200	103808	80405.8	75213.9	36960.3	133646	131571	84700.8	77018	152170	NaN	128551	96238.6	79194.3	221691
A0A7I2V268	primary:PLAT	Homo sapiens	0	0	314060	0	144680	0	0	267734	450359	291275	0	0	420531	306119	253889	0	0	NaN	343612	762177	0	0	458989	578123	0
A0A7I2V2B1	primary:NRXN3	Homo sapiens	NaN	0	72723.6	59090.5	35345.3	59497.4	41729.9	88767	98967.8	51421.2	77007.8	103079	53603.9	45055.5	66023.5	56075.7	77907.2	49737.1	34027.1	82679.4	63001	0	70673.2	55568.7	171419
A0A7I2V2D2	primary:SERPING1	Homo sapiens	672453	593763	641097	650081	535275	156266	854425	134029	162170	107846	602607	317325	148259	115464	738851	126044	320074	724232	702617	107321	720800	129968	85701	118723	425724
A0A7I2V2D8		Homo sapiens	76729.7	148246	160037	238729	104956	171366	136502	173699	132204	221126	157212	139100	211666	142246	215816	170462	155310	160897	187023	165292	172297	153526	164889	172276	198735
A0A7I2V2E1		Homo sapiens	0	75639.8	79285.9	0	0	170389	33176.5	0	112516	78870.8	0	120469	130616	0	0	108472	157638	67758.6	74961.8	217335	100047	0	49625.3	61373.7	0
A0A7I2V2F2	primary:SYNCRIP	Homo sapiens	317992	285780	259105	208874	297725	244798	296836	268455	184230	215489	321465	254441	236459	172884	250263	286206	297730	249173	202293	NaN	292667	398731	223629	229883	240605
A0A7I2V2F9		Homo sapiens	246289	435302	419081	427957	248340	311533	376893	290772	331309	345959	317925	291859	369686	382862	431489	201290	383848	380918	430255	264447	316536	NaN	351304	321008	184526
A0A7I2V2G1		Homo sapiens	123091	93434.8	145343	147179	165017	80603.5	109803	133864	148353	110122	87856.9	92002.9	119233	146892	140801	106386	121395	154920	163036	177566	108310	96816.9	155320	138790	285147
A0A7I2V2G5		Homo sapiens	176673	197947	364915	158918	831784	262333	NaN	279910	179220	542991	11945.8	135126	132613	131260	164589	477512	441900	253506	309016	600807	447044	200975	402492	203318	136164
A0A7I2V2H9	primary:EIF3E, synonym:EIF3S6, synonym:INT6	Homo sapiens	54776	122308	91087.8	NaN	106695	69330.7	87037.5	102252	109189	114948	17746.8	67930	97228.7	63165.3	97229.3	114548	106221	111376	86946.5	137109	79246.7	44065.3	125960	103569	118711
A0A7I2V2I2		Homo sapiens	63152.2	172510	74029.9	187909	30925.7	0	0	0	49571.3	52011.6	0	188167	56223.6	52623	52560.5	51077.6	140201	119825	58060.9	50172.6	87932.3	156952	58311.1	48743.1	0
A0A7I2V2K2		Homo sapiens	76729.7	148246	160037	238729	104956	171366	136502	173699	132204	221126	157212	139100	211666	142246	215816	170462	155310	160897	187023	165292	172297	153526	164889	172276	198735
A0A7I2V2K5		Homo sapiens	194685	166503	213120	126771	437791	122078	167622	168440	183311	136464	96141.2	87094.8	145400	112497	NaN	241230	218343	169691	111013	318147	165831	78225	152013	162989	116876
A0A7I2V2K8	primary:PSMD1	Homo sapiens	95338.6	117632	86502.7	53301.6	105325	108212	111747	102698	96627.3	68281.7	106200	103808	80405.8	75213.9	36960.3	133646	131571	84700.8	77018	152170	NaN	128551	96238.6	79194.3	221691
A0A7I2V2L4		Homo sapiens	0	0	0	0	0	0	0	0	0	0	0	0	0	0	0	0	0	0	0	0	0	0	0	0	0
A0A7I2V2L5		Homo sapiens	0	0	0	0	0	0	0	0	0	0	0	0	0	0	0	0	0	0	0	0	0	0	0	0	0
A0A7I2V2L7		Homo sapiens	585231	400313	484673	763814	212866	310910	232905	161812	122788	205842	261407	381852	NaN	566962	573225	134904	228815	361065	336587	85954.9	582092	178290	131583	142900	433428
A0A7I2V2M5	primary:DDX1	Homo sapiens	168007	244810	191163	227525	138179	160106	214585	196344	175367	248143	103785	221090	138915	175160	213214	221305	193509	191818	163848	141550	236477	279171	186949	208209	177754
A0A7I2V2N6	primary:NDUFA10	Homo sapiens	0	71391.2	0	0	0	0	0	0	0	0	0	0	0	0	0	0	0	0	0	0	0	0	120995	0	0
A0A7I2V2N8	primary:MARK3	Homo sapiens	0	0	417665	306920	288867	0	431344	337176	585802	360208	194921	0	0	261138	252373	274479	0	538122	416531	198797	143693	0	296847	142723	399462
A0A7I2V2P6	primary:IDE	Homo sapiens	24170.8	115282	84934.1	86658.7	45933.8	130994	141342	74105.5	90945.7	76736.4	533384	82084.8	72783.6	86693.1	122823	89685.8	124781	92605.7	88043.3	60093	100684	91784.2	90046.1	95352.8	85237.4
A0A7I2V2Q8	primary:CTSC	Homo sapiens	352604	917825	255011	656138	208604	310606	245854	181825	119314	161618	795966	267424	155267	232897	608093	154790	399700	664720	342830	68050.2	264673	151702	163443	179500	236975
A0A7I2V2Q9		Homo sapiens	53456.3	151842	103683	0	0	74004.2	92631.4	126457	122863	112503	83094.7	60268.6	82248.7	0	0	100729	125662	107254	123715	130510	106627	20127.3	144015	92766.5	28967.2
A0A7I2V2R0		Homo sapiens	47782.7	NaN	50466.5	0	0	85648	54505.9	84586.8	0	0	0	59155.1	0	0	0	167000	50503.2	135025	22686.3	0	106449	35888.3	0	27154.8	1.23839e+06
A0A7I2V2R5		Homo sapiens	63152.2	172510	74029.9	187909	30925.7	0	0	0	49571.3	52011.6	0	188167	56223.6	52623	52560.5	51077.6	140201	119825	58060.9	50172.6	87932.3	156952	58311.1	48743.1	0
A0A7I2V2R9		Homo sapiens	76729.7	148246	160037	238729	104956	171366	136502	173699	132204	221126	157212	139100	211666	142246	215816	170462	155310	160897	187023	165292	172297	153526	164889	172276	198735
A0A7I2V2S3		Homo sapiens	121290	95348.2	103271	69906.9	238342	60910.5	84353.5	71092.4	78373	67827.4	138714	93847.1	75991.8	66663.5	65927.3	85420.6	133224	90158.9	66562.1	125233	97078.5	39562.8	100710	65412.2	180616
A0A7I2V2S5	primary:G3BP1	Homo sapiens	124768	NaN	49837.4	0	897685	441029	237146	285674	312365	287869	0	257374	0	182696	0	484035	62056.7	313539	101613	630573	463141	156144	349972	185498	626585
A0A7I2V2T3		Homo sapiens	118729	92142.5	117447	91696.9	180215	127649	150974	132614	109609	155559	223131	155049	102685	88611.9	83506.6	170177	122282	130886	122973	151823	111889	62293.2	139463	154590	140534
A0A7I2V2U2		Homo sapiens	170108	111424	191873	287661	227337	NaN	107185	131767	129114	157859	128043	0	130132	61639.6	243013	116067	106743	299187	118120	186927	235296	0	226866	167074	169086
A0A7I2V2U6		Homo sapiens	854860	384229	151865	0	0	146970	0	NaN	0	0	0	782226	0	0	0	626201	0	81871.8	0	0	1.07346e+06	651753	184427	0	0
A0A7I2V2W0	primary:EIF3E, synonym:EIF3S6, synonym:INT6	Homo sapiens	54776	122308	91087.8	NaN	106695	69330.7	87037.5	102252	109189	114948	17746.8	67930	97228.7	63165.3	97229.3	114548	106221	111376	86946.5	137109	79246.7	44065.3	125960	103569	118711
A0A7I2V2W5		Homo sapiens	76729.7	148246	160037	238729	104956	171366	136502	173699	132204	221126	157212	139100	211666	142246	215816	170462	155310	160897	187023	165292	172297	153526	164889	172276	198735
A0A7I2V2X8		Homo sapiens	63152.2	172510	74029.9	187909	30925.7	0	0	0	49571.3	52011.6	0	188167	56223.6	52623	52560.5	51077.6	140201	119825	58060.9	50172.6	87932.3	156952	58311.1	48743.1	0
A0A7I2V2Z5		Homo sapiens	0	0	0	0	0	0	0	0	0	0	0	0	NaN	0	0	0	0	0	0	0	0	0	0	0	0
A0A7I2V2Z6		Homo sapiens	0	75639.8	79285.9	0	0	170389	33176.5	0	112516	78870.8	0	120469	130616	0	0	108472	157638	67758.6	74961.8	217335	100047	0	49625.3	61373.7	0
A0A7I2V303		Homo sapiens	0	75639.8	79285.9	0	0	170389	33176.5	0	112516	78870.8	0	120469	130616	0	0	108472	157638	67758.6	74961.8	217335	100047	0	49625.3	61373.7	0
A0A7I2V311		Homo sapiens	176673	197947	364915	158918	831784	262333	NaN	279910	179220	542991	11945.8	135126	132613	131260	164589	477512	441900	253506	309016	600807	447044	200975	402492	203318	136164
A0A7I2V323		Homo sapiens	322755	355003	249657	340140	254061	305483	167270	415861	255160	315776	194462	464476	247311	239120	297521	345686	314559	345503	251064	281066	351085	287094	269722	283886	515570
A0A7I2V351		Homo sapiens	61912.4	0	13828.7	15917.1	82406.4	109914	112211	43851.4	12478.9	32011	68870	202394	187546	NaN	16051.6	202047	0	21916	11799.8	37953	211460	0	50069.3	0	72805.9
A0A7I2V361		Homo sapiens	235223	419043	293960	300306	NaN	350719	585427	525288	271261	914577	33243.9	203022	403489	192018	471312	335649	432236	577180	367003	363587	469272	46073.8	385375	330918	57772.3
A0A7I2V365		Homo sapiens	375477	412271	176503	143190	80945.9	103003	520671	148808	91294.1	324080	826148	277613	316512	403939	619580	299196	230372	502714	505784	138355	665296	451483	113607	0	280828
A0A7I2V372		Homo sapiens	0	0	45108.3	0	0	0	0	0	0	0	0	0	251332	0	0	0	0	71975.2	NaN	0	0	0	0	224390	0
A0A7I2V374	primary:SEMA6B	Homo sapiens	207492	158607	278529	243339	170807	247006	134148	131420	208996	85837.4	392191	144938	270095	378259	268731	231422	NaN	138216	187292	198488	220092	102503	176232	146127	126595
A0A7I2V383		Homo sapiens	186950	38602.4	116823	168961	183216	196337	53454.6	125746	151666	395542	200769	121000	76229	111112	106030	202118	NaN	89174.7	101328	100380	221667	0	163654	210113	0
A0A7I2V385		Homo sapiens	94681.1	186899	100812	50576.8	155843	97218.7	120152	50980.4	73215.2	97042.7	136678	172680	135280	52358.2	65792.5	81294.6	137963	NaN	98817.2	170667	113534	142300	70613.5	80821.5	285421
A0A7I2V395		Homo sapiens	123091	93434.8	145343	147179	165017	80603.5	109803	133864	148353	110122	87856.9	92002.9	119233	146892	140801	106386	121395	154920	163036	177566	108310	96816.9	155320	138790	285147
A0A7I2V397		Homo sapiens	0	0	0	0	0	0	0	503421	0	867780	0	0	0	0	734588	0	0	0	0	0	0	0	1.01296e+06	0	0
A0A7I2V3A1	primary:YKT6	Homo sapiens	263710	254688	235414	281299	178947	298010	340587	248942	218094	253662	323754	317725	218566	244030	NaN	261106	426841	234229	228781	176524	373920	302481	207757	238573	127446
A0A7I2V3A9		Homo sapiens	310787	146313	388861	196461	261597	318336	545624	337845	562228	NaN	711104	801173	206452	637628	420196	218923	178444	355722	392880	216371	119111	0	424813	622824	157320
A0A7I2V3B4		Homo sapiens	188742	229325	144632	59871.5	278351	110309	268562	126138	209845	85080.6	113281	232487	182351	47240.3	116431	148039	150822	147671	113451	168789	173782	137909	121727	196718	170225
A0A7I2V3B5		Homo sapiens	0	75639.8	79285.9	0	0	170389	33176.5	0	112516	78870.8	0	120469	130616	0	0	108472	157638	67758.6	74961.8	217335	100047	0	49625.3	61373.7	0
A0A7I2V3B6		Homo sapiens	0	0	0	0	0	0	0	503421	0	867780	0	0	0	0	734588	0	0	0	0	0	0	0	1.01296e+06	0	0
A0A7I2V3C1		Homo sapiens	0	75639.8	79285.9	0	0	170389	33176.5	0	112516	78870.8	0	120469	130616	0	0	108472	157638	67758.6	74961.8	217335	100047	0	49625.3	61373.7	0
A0A7I2V3E3	primary:IDE	Homo sapiens	24170.8	115282	84934.1	86658.7	45933.8	130994	141342	74105.5	90945.7	76736.4	533384	82084.8	72783.6	86693.1	122823	89685.8	124781	92605.7	88043.3	60093	100684	91784.2	90046.1	95352.8	85237.4
A0A7I2V3F0		Homo sapiens	0	0	45108.3	0	0	0	0	0	0	0	0	0	251332	0	0	0	0	71975.2	NaN	0	0	0	0	224390	0
A0A7I2V3F1	primary:ACO2	Homo sapiens	119911	130070	179083	124259	286901	299305	232125	146729	166332	187069	270628	114217	157651	125191	129571	239915	188696	168137	176199	261656	224635	179691	208592	192013	368836
A0A7I2V3F9		Homo sapiens	76729.7	148246	160037	238729	104956	171366	136502	173699	132204	221126	157212	139100	211666	142246	215816	170462	155310	160897	187023	165292	172297	153526	164889	172276	198735
A0A7I2V3G4		Homo sapiens	188742	229325	144632	59871.5	278351	110309	268562	126138	209845	85080.6	113281	232487	182351	47240.3	116431	148039	150822	147671	113451	168789	173782	137909	121727	196718	170225
A0A7I2V3H0		Homo sapiens	235223	419043	293960	300306	NaN	350719	585427	525288	271261	914577	33243.9	203022	403489	192018	471312	335649	432236	577180	367003	363587	469272	46073.8	385375	330918	57772.3
A0A7I2V3H1		Homo sapiens	77564.3	140518	172191	321418	0	76284.2	86755.1	246426	222838	329925	0	166785	248916	230307	258289	66356	112409	177858	222141	199289	58499.1	44444.6	231630	226353	142698
A0A7I2V3H7		Homo sapiens	235223	419043	293960	300306	NaN	350719	585427	525288	271261	914577	33243.9	203022	403489	192018	471312	335649	432236	577180	367003	363587	469272	46073.8	385375	330918	57772.3
A0A7I2V3I0	primary:EIF3E, synonym:EIF3S6, synonym:INT6	Homo sapiens	54776	122308	91087.8	NaN	106695	69330.7	87037.5	102252	109189	114948	17746.8	67930	97228.7	63165.3	97229.3	114548	106221	111376	86946.5	137109	79246.7	44065.3	125960	103569	118711
A0A7I2V3I1		Homo sapiens	36815.3	169731	48952.1	58373.3	100414	72288.5	79488	108710	48374.6	43341.6	55531.3	100124	44015.2	92344.3	134415	114283	62371.9	106360	77119.5	60177.9	0	131220	46416.8	44224.9	242718
A0A7I2V3I2	primary:EIF3E, synonym:EIF3S6, synonym:INT6	Homo sapiens	54776	122308	91087.8	NaN	106695	69330.7	87037.5	102252	109189	114948	17746.8	67930	97228.7	63165.3	97229.3	114548	106221	111376	86946.5	137109	79246.7	44065.3	125960	103569	118711
A0A7I2V3I8		Homo sapiens	76729.7	148246	160037	238729	104956	171366	136502	173699	132204	221126	157212	139100	211666	142246	215816	170462	155310	160897	187023	165292	172297	153526	164889	172276	198735
A0A7I2V3I9	primary:MARK3	Homo sapiens	0	0	417665	306920	288867	0	431344	337176	585802	360208	194921	0	0	261138	252373	274479	0	538122	416531	198797	143693	0	296847	142723	399462
A0A7I2V3J3		Homo sapiens	76729.7	148246	160037	238729	104956	171366	136502	173699	132204	221126	157212	139100	211666	142246	215816	170462	155310	160897	187023	165292	172297	153526	164889	172276	198735
A0A7I2V3M9		Homo sapiens	0	0	45108.3	0	0	0	0	0	0	0	0	0	251332	0	0	0	0	71975.2	NaN	0	0	0	0	224390	0
A0A7I2V3P1		Homo sapiens	322755	355003	249657	340140	254061	305483	167270	415861	255160	315776	194462	464476	247311	239120	297521	345686	314559	345503	251064	281066	351085	287094	269722	283886	515570
A0A7I2V3P3		Homo sapiens	121290	95348.2	103271	69906.9	238342	60910.5	84353.5	71092.4	78373	67827.4	138714	93847.1	75991.8	66663.5	65927.3	85420.6	133224	90158.9	66562.1	125233	97078.5	39562.8	100710	65412.2	180616
A0A7I2V3P4		Homo sapiens	0	0	0	0	0	0	0	0	0	0	0	0	NaN	0	0	0	0	0	0	0	0	0	0	0	0
A0A7I2V3S3	primary:EIF3E, synonym:EIF3S6, synonym:INT6	Homo sapiens	54776	122308	91087.8	NaN	106695	69330.7	87037.5	102252	109189	114948	17746.8	67930	97228.7	63165.3	97229.3	114548	106221	111376	86946.5	137109	79246.7	44065.3	125960	103569	118711
A0A7I2V3T0		Homo sapiens	193363	296500	112889	183343	252418	209967	239431	149865	161170	152293	140879	276706	198801	284597	242458	143405	220233	158672	191672	204096	317875	114787	106402	140017	164847
A0A7I2V3T6		Homo sapiens	367383	271455	87371.1	50161.4	54872.4	97860.9	395298	57644.5	88670.4	118315	1.2689e+06	238834	109457	35321.8	108787	388071	288834	116257	120699	141788	111798	475135	71945.6	96931.1	0
A0A7I2V3T7		Homo sapiens	193363	296500	112889	183343	252418	209967	239431	149865	161170	152293	140879	276706	198801	284597	242458	143405	220233	158672	191672	204096	317875	114787	106402	140017	164847
A0A7I2V3U0	primary:ACO2	Homo sapiens	119911	130070	179083	124259	286901	299305	232125	146729	166332	187069	270628	114217	157651	125191	129571	239915	188696	168137	176199	261656	224635	179691	208592	192013	368836
A0A7I2V3U3		Homo sapiens	75596	125447	88315.6	155668	0	161935	82193.3	107267	120697	180797	163325	84648.7	105810	110292	119303	196459	135142	135809	98308	143586	171415	196156	160158	162965	58371.2
A0A7I2V3V0		Homo sapiens	123091	93434.8	145343	147179	165017	80603.5	109803	133864	148353	110122	87856.9	92002.9	119233	146892	140801	106386	121395	154920	163036	177566	108310	96816.9	155320	138790	285147
A0A7I2V3V3		Homo sapiens	28802.7	71106.9	205616	104728	77336.4	0	204312	203614	314817	205525	166814	448613	185946	348194	161666	115841	116498	202352	183072	222392	126923	0	280494	220810	52697.5
A0A7I2V3V5		Homo sapiens	0	0	45108.3	0	0	0	0	0	0	0	0	0	251332	0	0	0	0	71975.2	NaN	0	0	0	0	224390	0
A0A7I2V3V7	primary:YKT6	Homo sapiens	263710	254688	235414	281299	178947	298010	340587	248942	218094	253662	323754	317725	218566	244030	NaN	261106	426841	234229	228781	176524	373920	302481	207757	238573	127446
[truncated: 10,809 more rows]
